# Supplementary material for: Comparative Analyses between Retained Introns and Constitutively Spliced Introns in Arabidopsis thaliana Using Random Forest and Support Vector Machine
Source: PLoS One. 2014 Aug 11;9(8):e104049. doi: 10.1371/journal.pone.0104049 (PMC4128822; doi:10.1371/journal.pone.0104049)
Supplement: File S2 — All extracted data used in the article. (ZIP) [file pone.0104049.s002.zip]

Archive with 33 entries (26 files):
- data/
- data/cal_fre_motifs/
- data/cal_fre_motifs/refvalue.csv
- data/coordinates/
- data/coordinates/Constructive_intronsF.txt
- data/coordinates/Retained_intronsF.txt
- data/CSIs_fasta_data/
- data/CSIs_fasta_data/Conacceptor.fasta
- data/CSIs_fasta_data/Condonor.fasta
- data/CSIs_fasta_data/ConIDacceptor.fasta
- data/CSIs_fasta_data/ConIDdonor.fasta
- data/CSIs_fasta_data/Conintrons.fasta
- data/raw_features/
- data/raw_features/allfeature.csv
- data/raw_features/ranscalefeall.csv
- data/RIs_fasta_data/
- data/RIs_fasta_data/reacceptor.fasta
- data/RIs_fasta_data/redonor.fasta
- data/RIs_fasta_data/ReIDacceptor.fasta
- data/RIs_fasta_data/ReIDdonor.fasta
- data/RIs_fasta_data/Reintrons.fasta
- data/TAIR10_GFF3_genes.gff
- data/weka_data/
- data/weka_data/feature52.arff
- data/weka_data/feature5260.arff
- data/weka_data/featureA.arff
- data/weka_data/featureA60.arff
- data/weka_data/featureAC.arff
- data/weka_data/featureAC60.arff
- data/weka_data/optimized_feature27.arff
- data/weka_data/optimized_feature2760.arff
- data/weka_data/proposed_featureABC.arff
- data/weka_data/proposed_featureABC60.arff
