# Supplementary material for: Comparative Analyses between Retained Introns and Constitutively Spliced Introns in Arabidopsis thaliana Using Random Forest and Support Vector Machine
Source: PLoS One. 2014 Aug 11;9(8):e104049. doi: 10.1371/journal.pone.0104049 (PMC4128822; doi:10.1371/journal.pone.0104049)
Supplement: File S2 — All extracted data used in the article. (ZIP) [file pone.0104049.s002.zip › data/cal_fre_motifs/refvalue.csv]

	ABfvalue	sxla	Bsxla
aa	0.0365175164476364	0.983730158730159	0.993846153846154
ac	0.0285185033642233	0.974206349206349	0.980769230769231
ag	-0.036203233070006	1	1
at	0.0643102909189304	0.98968253968254	0.999615384615385
ca	0.00631627310196245	0.98531746031746	0.992692307692308
cc	-0.0776443844163459	0.870634920634921	0.860384615384615
cg	-0.221297512055208	0.79047619047619	0.711923076923077
ct	-0.0149538946196147	0.98968253968254	0.997307692307692
ga	-0.066348745854076	0.980952380952381	0.986538461538462
gc	-0.0265851444528173	0.892063492063492	0.896538461538462
gg	-0.166607285279195	0.85	0.827307692307692
gt	0.000554059904085898	0.997222222222222	1
ta	0.107458604710646	0.988492063492064	0.999615384615385
tc	-0.0497602932827098	0.980952380952381	0.998461538461539
tg	0.00610452907036946	0.991269841269841	0.999615384615385
tt	0.0197490548103113	0.990476190476191	0.999615384615385
aaa	0.058371297712134	0.834920634920635	0.854615384615385
aac	0.0585036164554947	0.767063492063492	0.798076923076923
aag	-0.077947663268697	0.781349206349206	0.76
aat	0.0906126509109322	0.891269841269841	0.941538461538462
aca	0.0824989958661953	0.743650793650794	0.791538461538462
acc	-0.0627693582317443	0.544444444444444	0.521923076923077
acg	-0.178191789855361	0.390079365079365	0.339615384615385
act	0.0990529003883304	0.796031746031746	0.854230769230769
aga	-0.0622101424668865	0.723015873015873	0.702307692307692
agc	-0.0849303496839474	0.556746031746032	0.531538461538462
agg	-0.252287737143948	0.468650793650794	0.398461538461538
agt	0.0924441059298037	0.736904761904762	0.787692307692308
ata	0.199950214164162	0.78015873015873	0.868846153846154
atc	-0.0462876956031764	0.848809523809524	0.837692307692308
atg	0.109287931236009	0.796031746031746	0.873846153846154
att	0.0707361517475932	0.930952380952381	0.970384615384615
caa	-0.0198151110702459	0.795634920634921	0.798846153846154
cac	0.00203296538240419	0.553968253968254	0.561153846153846
cag	-0.0414340144767218	0.792460317460317	0.803076923076923
cat	0.0907762470729452	0.8	0.857692307692308
cca	-0.0865823611830039	0.61468253968254	0.578846153846154
ccc	-0.146119904456571	0.353571428571429	0.318846153846154
ccg	-0.337232641388706	0.304761904761905	0.233461538461538
cct	-0.0250672494812615	0.650396825396825	0.664230769230769
cga	-0.321127380679498	0.482142857142857	0.366538461538462
cgc	-0.222992411945099	0.24484126984127	0.213076923076923
cgg	-0.403016635374395	0.306349206349206	0.233076923076923
cgt	-0.137945773779616	0.498809523809524	0.462307692307692
cta	0.120328144655923	0.722222222222222	0.789230769230769
ctc	-0.113909560643608	0.763492063492063	0.764615384615385
ctg	-0.00640066282092068	0.725793650793651	0.735769230769231
ctt	0.00375867453127406	0.918650793650794	0.953846153846154
gaa	-0.0561382673325107	0.79484126984127	0.783076923076923
gac	-0.0903640978932905	0.525793650793651	0.5
gag	-0.196514294929158	0.616269841269841	0.554615384615385
gat	-0.0467173294490039	0.838888888888889	0.846538461538462
gca	0.0685735031807248	0.596428571428571	0.643846153846154
gcc	-0.123024369961199	0.329365079365079	0.308846153846154
gcg	-0.317695388850925	0.249206349206349	0.201538461538462
gct	-0.0191605217239978	0.683730158730159	0.681923076923077
gga	-0.239418641182358	0.576587301587302	0.513846153846154
ggc	-0.171377068717419	0.357936507936508	0.323076923076923
ggg	-0.357062672402984	0.362301587301587	0.267307692307692
ggt	-0.141944581976457	0.661904761904762	0.624615384615385
gta	0.119831971436218	0.827777777777778	0.903846153846154
gtc	-0.0298021018757305	0.640079365079365	0.635384615384615
gtg	-0.0807848095711228	0.716269841269841	0.705
gtt	0.0175744416506236	0.925	0.965
taa	0.134502135367516	0.876984126984127	0.940384615384615
tac	0.107641028019012	0.729761904761905	0.784230769230769
tag	0.112871355906702	0.717857142857143	0.777692307692308
tat	0.171522830267899	0.865079365079365	0.944615384615385
tca	-0.0100769490000412	0.871031746031746	0.888076923076923
tcc	-0.092390643960338	0.700396825396825	0.678846153846154
tcg	-0.255319352370426	0.565079365079365	0.476923076923077
tct	-0.0333047747972238	0.918253968253968	0.955
tga	0.00062327130946112	0.888095238095238	0.913461538461538
tgc	0.0943337259173578	0.680555555555556	0.743846153846154
tgg	-0.103373303244624	0.73015873015873	0.718846153846154
tgt	0.0730543696226689	0.88531746031746	0.946923076923077
tta	0.121547146151393	0.901190476190476	0.957692307692308
ttc	-0.033510967636803	0.923412698412698	0.958076923076923
ttg	0.0209281937376941	0.932142857142857	0.971923076923077
ttt	0.0419826140767377	0.939285714285714	0.986923076923077
aaaa	0.0828853313954279	0.484126984126984	0.506923076923077
aaac	0.0889231214318112	0.46031746031746	0.497692307692308
aaag	-0.122076564332695	0.457142857142857	0.414230769230769
aaat	0.151759942809992	0.571428571428571	0.638846153846154
aaca	0.120378840518132	0.424603174603175	0.474615384615385
aacc	-0.0345772399190684	0.286904761904762	0.278076923076923
aacg	-0.213697207614099	0.171031746031746	0.14
aact	0.160659371537619	0.448015873015873	0.526923076923077
aaga	-0.100681344146285	0.433730158730159	0.410384615384615
aagc	-0.228387084548159	0.319444444444444	0.263461538461538
aagg	-0.226462234869333	0.221428571428571	0.189615384615385
aagt	0.0984972203990547	0.427380952380952	0.464615384615385
aata	0.254159260676542	0.417857142857143	0.513076923076923
aatc	-0.0945147355402591	0.523015873015873	0.491153846153846
aatg	0.149836384358402	0.436904761904762	0.510769230769231
aatt	0.150323532790169	0.593253968253968	0.691923076923077
acaa	0.0674934833526721	0.401984126984127	0.423076923076923
acac	0.0582352712696227	0.225793650793651	0.245
acag	-0.0128672079405946	0.311507936507937	0.319230769230769
acat	0.209776111140995	0.391269841269841	0.473076923076923
acca	-0.0647522556198454	0.276587301587302	0.262692307692308
accc	-0.114449770194628	0.143253968253968	0.133461538461538
accg	-0.303408607809558	0.111111111111111	0.0853846153846154
acct	0.0606223544644994	0.249206349206349	0.271153846153846
acga	-0.287871665045365	0.176587301587302	0.133076923076923
acgc	-0.196239293198944	0.0841269841269841	0.0734615384615385
acgg	-0.442035796612776	0.0984126984126984	0.0669230769230769
acgt	0.04416727309758	0.165873015873016	0.174230769230769
acta	0.249496673161931	0.304365079365079	0.384230769230769
actc	-0.0505990061099696	0.332142857142857	0.331538461538462
actg	0.19265428284496	0.263492063492063	0.329615384615385
actt	0.142315450860071	0.508730158730159	0.592307692307692
agaa	-0.0664611706389864	0.432539682539683	0.412307692307692
agac	-0.0567132477466644	0.209126984126984	0.203076923076923
agag	-0.139342640890172	0.275793650793651	0.247692307692308
agat	-0.0451518947441271	0.437301587301587	0.428076923076923
agca	0.039926029141281	0.225793650793651	0.240384615384615
agcc	-0.229556605296618	0.142857142857143	0.118846153846154
agcg	-0.267512141617836	0.0765873015873016	0.0619230769230769
agct	-0.0941475395100854	0.372222222222222	0.351153846153846
agga	-0.305215574586186	0.242460317460317	0.203461538461538
aggc	-0.185111080517434	0.117857142857143	0.107692307692308
aggg	-0.411621567261929	0.151587301587302	0.101538461538462
aggt	-0.172988662664509	0.220634920634921	0.19
agta	0.261546575491082	0.275793650793651	0.353846153846154
agtc	0.0768756374147621	0.242063492063492	0.271923076923077
agtg	0.000701929073188822	0.265873015873016	0.270384615384615
agtt	0.115507186137002	0.495238095238095	0.556538461538462
ataa	0.169945453700443	0.457142857142857	0.518461538461538
atac	0.184222561657573	0.29047619047619	0.343461538461538
atag	0.2512046137876	0.3	0.383846153846154
atat	0.321769720534988	0.483333333333333	0.635
atca	-0.0571658657466874	0.481349206349206	0.465769230769231
atcc	-0.0543217649268493	0.290079365079365	0.282307692307692
atcg	-0.213782618285593	0.222619047619048	0.189615384615385
atct	-0.000444462398640354	0.593253968253968	0.613461538461539
atga	0.0866465187195337	0.456746031746032	0.515769230769231
atgc	0.272001912385586	0.262301587301587	0.355
atgg	-0.0615158216657302	0.325396825396825	0.318846153846154
atgt	0.231581544728113	0.501587301587302	0.635769230769231
atta	0.231164408092933	0.462698412698413	0.571538461538462
attc	-0.0342443648756256	0.526587301587302	0.533461538461538
attg	0.0703236784295787	0.525396825396825	0.581538461538462
attt	0.130244408931044	0.719047619047619	0.823461538461538
caaa	-0.00561529896836769	0.488492063492063	0.478846153846154
caac	-0.0743560515824125	0.272222222222222	0.255
caag	-0.123030782411815	0.302777777777778	0.278076923076923
caat	0.0214055310479349	0.432539682539683	0.461538461538462
caca	0.0831906500691584	0.275793650793651	0.3
cacc	-0.198154113947485	0.158333333333333	0.136923076923077
cacg	-0.0598057393205141	0.0892857142857143	0.0846153846153846
cact	0.0692982429752314	0.290873015873016	0.327307692307692
caga	-0.144040320118453	0.267857142857143	0.245769230769231
cagc	-0.183018849619829	0.148809523809524	0.126538461538462
cagg	-0.15100608331464	0.102777777777778	0.0903846153846154
cagt	-0.00119499985920118	0.241666666666667	0.249230769230769
cata	0.216477298108255	0.34047619047619	0.413846153846154
catc	-0.0649138362950007	0.352380952380952	0.347307692307692
catg	0.218858408176253	0.31468253968254	0.395
catt	0.116410145345364	0.501587301587302	0.576538461538462
ccaa	-0.123629447357263	0.313095238095238	0.282307692307692
ccac	-0.0223810787053717	0.145634920634921	0.148076923076923
ccag	-0.215391009714163	0.170238095238095	0.143076923076923
ccat	-0.0109118052597001	0.308333333333333	0.315
ccca	-0.10776212624346	0.153174603174603	0.142692307692308
cccc	-0.163039759575994	0.076984126984127	0.0661538461538462
cccg	-0.345058509100082	0.0634920634920635	0.0469230769230769
ccct	-0.133424631552508	0.213492063492063	0.195
ccga	-0.297664869289772	0.119444444444444	0.0911538461538462
ccgc	-0.359320724407597	0.0587301587301587	0.0453846153846154
ccgg	-0.534010297600304	0.0920634920634921	0.0557692307692308
ccgt	-0.292695912971099	0.128968253968254	0.0980769230769231
ccta	0.163672514093224	0.195634920634921	0.237307692307692
cctc	-0.226009419429765	0.25952380952381	0.225769230769231
cctg	0.0110574911760931	0.179761904761905	0.193076923076923
cctt	0.00648302527672137	0.39484126984127	0.417307692307692
cgaa	-0.258011703510778	0.196428571428571	0.154230769230769
cgac	-0.383279136101995	0.103968253968254	0.0723076923076923
cgag	-0.37554116148217	0.13015873015873	0.0926923076923077
cgat	-0.350096258869804	0.261507936507937	0.193461538461538
cgca	-0.052277398276412	0.0952380952380952	0.0965384615384615
cgcc	-0.455238342811494	0.0607142857142857	0.0392307692307692
cgcg	-0.622888327304729	0.0376984126984127	0.0192307692307692
cgct	-0.181370094993858	0.109126984126984	0.0984615384615385
cgga	-0.506903595181902	0.132142857142857	0.0876923076923077
cggc	-0.579907316810379	0.0738095238095238	0.0396153846153846
cggg	-0.398532754226685	0.0595238095238095	0.0423076923076923
cggt	-0.334644267732004	0.142857142857143	0.112692307692308
cgta	-0.0024515749928506	0.144047619047619	0.145769230769231
cgtc	-0.361919488459834	0.140873015873016	0.105384615384615
cgtg	-0.282624205851859	0.146031746031746	0.118846153846154
cgtt	-0.0694593046944579	0.28452380952381	0.277692307692308
ctaa	0.206078794119068	0.379365079365079	0.468846153846154
ctac	0.0744271489897129	0.236507936507937	0.260384615384615
ctag	0.109173695278419	0.235714285714286	0.265
ctat	0.18545864646147	0.382936507936508	0.468846153846154
ctca	-0.0564587298993283	0.408333333333333	0.404230769230769
ctcc	-0.324054926675971	0.270634920634921	0.214615384615385
ctcg	-0.335872700364298	0.188492063492063	0.140769230769231
ctct	-0.10147324477992	0.53531746031746	0.538461538461538
ctga	0.00893888139219117	0.385714285714286	0.407692307692308
ctgc	0.067193752353695	0.216269841269841	0.247307692307692
ctgg	-0.156471098013192	0.21984126984127	0.198461538461538
ctgt	0.0713890812144201	0.402777777777778	0.443846153846154
ctta	0.19629406740108	0.462698412698413	0.557692307692308
cttc	-0.135753175045438	0.513888888888889	0.501153846153846
cttg	0.0333459071931035	0.492063492063492	0.529230769230769
cttt	0.0133487338249644	0.700793650793651	0.753461538461539
gaaa	-0.0193911594120154	0.483730158730159	0.478461538461538
gaac	-0.0166878849917158	0.252777777777778	0.251923076923077
gaag	-0.303519653495039	0.325	0.255769230769231
gaat	0.00861219859915555	0.451587301587302	0.477692307692308
gaca	-0.0218232943128653	0.237698412698413	0.246153846153846
gacc	-0.307038700310952	0.141269841269841	0.11
gacg	-0.47612935956804	0.11031746031746	0.0680769230769231
gact	0.0535114260764853	0.26468253968254	0.282307692307692
gaga	-0.195775553059115	0.324603174603175	0.275384615384615
gagc	-0.149829806807194	0.173412698412698	0.160384615384615
gagg	-0.531335855836321	0.176587301587302	0.128461538461538
gagt	0.020192075057578	0.313492063492063	0.327307692307692
gata	0.128557910477842	0.350396825396825	0.401153846153846
gatc	-0.176716650048603	0.36031746031746	0.317692307692308
gatg	-0.0395571929705481	0.357936507936508	0.362692307692308
gatt	-0.0793125932366461	0.58452380952381	0.585769230769231
gcaa	0.00558587195142157	0.250396825396825	0.255769230769231
gcac	0.139167466988517	0.0948412698412698	0.110384615384615
gcag	0.0348375892459166	0.315079365079365	0.351538461538462
gcat	0.199220940480206	0.243253968253968	0.296923076923077
gcca	-0.126225512100923	0.146825396825397	0.132692307692308
gccc	-0.288845589599369	0.0615079365079365	0.0480769230769231
gccg	-0.615581167310022	0.0690476190476191	0.0365384615384615
gcct	0.0761749935391383	0.152777777777778	0.172307692307692
gcga	-0.352997569245665	0.102380952380952	0.0753846153846154
gcgc	-0.0624479735358028	0.0313492063492063	0.0319230769230769
gcgg	-0.628141444149457	0.0714285714285714	0.0423076923076923
gcgt	-0.166631628853014	0.106746031746032	0.0953846153846154
gcta	0.103456717765547	0.237698412698413	0.271923076923077
gctc	-0.125783239364861	0.233730158730159	0.216923076923077
gctg	-0.0474980733177815	0.213095238095238	0.215
gctt	0.0125637048933898	0.440079365079365	0.454615384615385
ggaa	-0.181007059271367	0.287698412698413	0.254615384615385
ggac	-0.284899385917013	0.125793650793651	0.100769230769231
ggag	-0.556132478700922	0.205555555555556	0.139230769230769
ggat	-0.12001756726648	0.317063492063492	0.300384615384615
ggca	-0.132868755597676	0.14047619047619	0.124230769230769
ggcc	-0.270763800307398	0.0734126984126984	0.0584615384615385
ggcg	-0.658610232136835	0.0757936507936508	0.0419230769230769
ggct	-0.0194879723382137	0.188492063492063	0.191923076923077
ggga	-0.338158999430472	0.173412698412698	0.129615384615385
gggc	-0.146972894972843	0.0642857142857143	0.0592307692307692
gggg	-0.350125369974665	0.0813492063492064	0.0619230769230769
gggt	-0.423868261974975	0.227777777777778	0.156153846153846
ggta	-0.0324419662247106	0.194047619047619	0.198461538461538
ggtc	-0.130856399694073	0.175396825396825	0.158846153846154
ggtg	-0.318069824233203	0.229761904761905	0.196538461538462
ggtt	-0.119684917522003	0.457142857142857	0.431153846153846
gtaa	0.146193257583528	0.511111111111111	0.592692307692308
gtac	0.146348531774975	0.228968253968254	0.267307692307692
gtag	0.105787844705951	0.28015873015873	0.310769230769231
gtat	0.179073020056697	0.443650793650794	0.529230769230769
gtca	0.0522370627328925	0.271428571428571	0.287692307692308
gtcc	-0.145551813093568	0.166666666666667	0.152692307692308
gtcg	-0.203192411469262	0.123015873015873	0.104230769230769
gtct	0.0115539990792829	0.401587301587302	0.421538461538462
gtga	-0.0967232505826092	0.423412698412698	0.404615384615385
gtgc	0.0291350842936408	0.181746031746032	0.193076923076923
gtgg	-0.3490424666825	0.256746031746032	0.208846153846154
gtgt	0.029715722970809	0.395238095238095	0.421538461538462
gtta	0.160702825775831	0.441666666666667	0.522692307692308
gttc	-0.0227590637358038	0.434920634920635	0.443076923076923
gttg	-0.0418926537618179	0.457142857142857	0.464230769230769
gttt	0.0324640817583029	0.742460317460317	0.807692307692308
taaa	0.170677869174465	0.541269841269841	0.620384615384615
taac	0.193142258164009	0.372222222222222	0.451153846153846
taag	0.114369235199093	0.402380952380952	0.460769230769231
taat	0.202728284211819	0.545634920634921	0.640769230769231
taca	0.163084123931207	0.392063492063492	0.458076923076923
tacc	0.137096084235557	0.207936507936508	0.243076923076923
tacg	-0.0596379466250256	0.157142857142857	0.156538461538462
tact	0.181756269725885	0.423412698412698	0.504615384615385
taga	0.121235053376064	0.339285714285714	0.375769230769231
tagc	0.177416688539571	0.215079365079365	0.262692307692308
tagg	-0.0424756627249983	0.203174603174603	0.196153846153846
tagt	0.250230878267438	0.345634920634921	0.439615384615385
tata	0.314317640479349	0.460714285714286	0.596923076923077
tatc	0.105222523915647	0.434126984126984	0.485384615384615
tatg	0.195506457912947	0.480555555555556	0.591153846153846
tatt	0.229438579805823	0.587698412698413	0.714615384615385
tcaa	-0.0688402140238726	0.523809523809524	0.507307692307692
tcac	-0.0309903320911502	0.349603174603175	0.346923076923077
tcag	-0.0698368179407856	0.411904761904762	0.401923076923077
tcat	0.0788863803171222	0.541269841269841	0.597692307692308
tcca	-0.0799462864892901	0.355952380952381	0.341153846153846
tccc	-0.13098014441238	0.223809523809524	0.206153846153846
tccg	-0.320788141855483	0.161507936507937	0.119615384615385
tcct	-0.0558233407851639	0.423412698412698	0.426153846153846
tcga	-0.36109443044712	0.288888888888889	0.211153846153846
tcgc	-0.255294044667264	0.127380952380952	0.103846153846154
tcgg	-0.291167182598865	0.151984126984127	0.120384615384615
tcgt	-0.199347666580954	0.299206349206349	0.265
tcta	0.127075884801889	0.45952380952381	0.531538461538462
tctc	-0.137619931951965	0.561507936507937	0.556153846153846
tctg	-0.0419204757632224	0.524206349206349	0.522692307692308
tctt	-0.0269135031134777	0.754365079365079	0.798076923076923
tgaa	0.00933643175009244	0.559126984126984	0.578076923076923
tgac	0.0354405635835251	0.3	0.325
tgag	-0.0287431382783869	0.378571428571429	0.384230769230769
tgat	0.0182917860173082	0.623809523809524	0.663461538461538
tgca	0.165123620616864	0.406349206349206	0.48
tgcc	0.112851643823998	0.150396825396825	0.172307692307692
tgcg	-0.0736514127427459	0.123809523809524	0.121923076923077
tgct	0.117999068689218	0.409126984126984	0.476153846153846
tgga	-0.156037224182657	0.385714285714286	0.356923076923077
tggc	-0.078738602719836	0.219047619047619	0.211153846153846
tggg	-0.325631330063275	0.253571428571429	0.195
tggt	-0.0261819725584791	0.456349206349206	0.479230769230769
tgta	0.208648467903911	0.438095238095238	0.530384615384615
tgtc	0.0967276186251143	0.367857142857143	0.406923076923077
tgtg	0.0483245874781277	0.458333333333333	0.508076923076923
tgtt	0.0795154536281753	0.729365079365079	0.814615384615385
ttaa	0.190021987615174	0.545634920634921	0.643846153846154
ttac	0.162661382696647	0.437698412698413	0.525384615384615
ttag	0.122074142161268	0.438095238095238	0.503076923076923
ttat	0.182821633703989	0.620634920634921	0.725769230769231
ttca	0.0327255054022255	0.608333333333333	0.656538461538462
ttcc	-0.0234665213377773	0.448015873015873	0.45
ttcg	-0.303398119858721	0.328571428571429	0.265384615384615
ttct	-0.026810231133165	0.761904761904762	0.809230769230769
ttga	0.0265736447020714	0.622222222222222	0.670769230769231
ttgc	0.11042766887247	0.440873015873016	0.507692307692308
ttgg	-0.0486253296301875	0.496825396825397	0.500384615384615
ttgt	0.0775324256291549	0.696031746031746	0.786923076923077
ttta	0.136979317474224	0.658730158730159	0.758461538461538
tttc	0.00440526277293284	0.742460317460317	0.796153846153846
tttg	0.0492859573705828	0.763095238095238	0.827307692307692
tttt	0.0878068110060395	0.766666666666667	0.874615384615385
aaaaa	0.0600227819990714	0.222222222222222	0.225
aaaac	0.135181946920332	0.209126984126984	0.235384615384615
aaaag	-0.110653969064444	0.199603174603175	0.179230769230769
aaaat	0.22945273871993	0.256746031746032	0.318846153846154
aaaca	0.132940516191117	0.203968253968254	0.236538461538462
aaacc	0.0216693347822359	0.137301587301587	0.143461538461538
aaacg	-0.0578997891494636	0.0670634920634921	0.0657692307692308
aaact	0.186408603666281	0.213095238095238	0.258076923076923
aaaga	-0.143977898208236	0.197619047619048	0.175769230769231
aaagc	-0.222656135221632	0.122619047619048	0.103846153846154
aaagg	-0.0235893468597808	0.0888888888888889	0.0884615384615385
aaagt	-0.0418282566613722	0.203968253968254	0.195
aaata	0.402509697043735	0.16468253968254	0.246923076923077
aaatc	-0.0378785151866112	0.226190476190476	0.219615384615385
aaatg	0.194992644888555	0.18968253968254	0.235769230769231
aaatt	0.177867565227919	0.292857142857143	0.349615384615385
aacaa	0.120879857603353	0.188492063492063	0.210769230769231
aacac	0.174835469402201	0.0857142857142857	0.105769230769231
aacag	0.069223076364128	0.120634920634921	0.134230769230769
aacat	0.194855065715835	0.171825396825397	0.213461538461538
aacca	0.0071542024594607	0.118650793650794	0.122692307692308
aaccc	-0.117332358661826	0.0674603174603175	0.0623076923076923
aaccg	-0.110857022641342	0.0472222222222222	0.045
aacct	0.0732989250352652	0.109126984126984	0.119230769230769
aacga	-0.24813117476769	0.0686507936507937	0.0534615384615385
aacgc	-0.16012953493582	0.030952380952381	0.0284615384615385
aacgg	-0.525446839999343	0.0408730158730159	0.0234615384615385
aacgt	-0.00598622825615525	0.0611111111111111	0.0611538461538462
aacta	0.343341497006718	0.126190476190476	0.176538461538462
aactc	-0.0127672191112678	0.131349206349206	0.136153846153846
aactg	0.248166540477276	0.0976190476190476	0.132307692307692
aactt	0.154946656041841	0.240079365079365	0.290384615384615
aagaa	-0.117017152769252	0.224206349206349	0.203076923076923
aagac	-0.224084079399727	0.0916666666666667	0.0761538461538462
aagag	-0.185751703458948	0.121031746031746	0.101538461538462
aagat	-0.0554451049520583	0.197222222222222	0.191923076923077
aagca	-0.0775898452074097	0.111111111111111	0.104615384615385
aagcc	-0.361921395586484	0.0611111111111111	0.0446153846153846
aagcg	-0.235565095990756	0.0285714285714286	0.025
aagct	-0.272102771372898	0.179365079365079	0.141923076923077
aagga	-0.277979098420177	0.0956349206349206	0.0788461538461538
aaggc	-0.330051797363968	0.0488095238095238	0.0373076923076923
aaggg	-0.361169495183416	0.0523809523809524	0.0373076923076923
aaggt	-0.0642385059946093	0.0805555555555556	0.0792307692307692
aagta	0.315378651532021	0.11547619047619	0.161538461538462
aagtc	-0.026292929495392	0.103968253968254	0.106538461538462
aagtg	0.0725754209788697	0.104365079365079	0.116538461538462
aagtt	0.124786370078119	0.238492063492064	0.275
aataa	0.23779691312515	0.179761904761905	0.216153846153846
aatac	0.198876254216932	0.0892857142857143	0.113846153846154
aatag	0.314847391736691	0.0996031746031746	0.143461538461538
aatat	0.338986760484808	0.207539682539683	0.285
aatca	-0.0349116232335929	0.212301587301587	0.212307692307692
aatcc	-0.163814498320039	0.123809523809524	0.107307692307692
aatcg	-0.238212740851443	0.0825396825396825	0.0669230769230769
aatct	-0.0508944350963808	0.294444444444444	0.298461538461538
aatga	0.151193724268187	0.176587301587302	0.213846153846154
aatgc	0.221243314209842	0.0924603174603175	0.121153846153846
aatgg	0.0093902943423768	0.116666666666667	0.125769230769231
aatgt	0.252630105626349	0.206349206349206	0.268461538461538
aatta	0.327808561861853	0.188492063492063	0.265
aattc	0.00183519278857672	0.205952380952381	0.213461538461538
aattg	0.11618172242984	0.215873015873016	0.254230769230769
aattt	0.200516596111074	0.338492063492064	0.431923076923077
acaaa	0.0927201392639671	0.19047619047619	0.203461538461538
acaac	-0.0598025754635346	0.0944444444444444	0.0923076923076923
acaag	0.0586993916186143	0.101587301587302	0.112307692307692
acaat	0.185649221968782	0.147222222222222	0.179230769230769
acaca	0.0980239979050865	0.1	0.116538461538462
acacc	0.0069915770712918	0.0456349206349206	0.0469230769230769
acacg	-0.0389511163866395	0.026984126984127	0.0273076923076923
acact	0.145197168160041	0.0972222222222222	0.120769230769231
acaga	-0.109089523757669	0.0900793650793651	0.0811538461538462
acagc	-0.144584072778284	0.0392857142857143	0.0353846153846154
acagg	-0.309465160536865	0.0305555555555556	0.0230769230769231
acagt	0.0228050383938944	0.075	0.0796153846153846
acata	0.195413675727738	0.133333333333333	0.160384615384615
acatc	0.149069665544388	0.0932539682539683	0.111153846153846
acatg	0.28301016838766	0.112301587301587	0.151923076923077
acatt	0.276874516978932	0.186111111111111	0.249615384615385
accaa	-0.0546237344086741	0.128174603174603	0.121923076923077
accac	0.00703822105025134	0.0448412698412698	0.0480769230769231
accag	-0.170499848912966	0.0551587301587302	0.0503846153846154
accat	0.0232598612120678	0.105555555555556	0.114230769230769
accca	0.0323339588228391	0.0468253968253968	0.0511538461538462
acccc	-0.218158498056271	0.0253968253968254	0.0211538461538462
acccg	-0.266766683650985	0.0182539682539683	0.0146153846153846
accct	-0.111970100046539	0.0678571428571429	0.0653846153846154
accga	-0.0882602918857809	0.0341269841269841	0.0326923076923077
accgc	-0.32655677406784	0.0198412698412698	0.0153846153846154
accgg	-0.522602914871892	0.0273809523809524	0.0165384615384615
accgt	-0.292888868733057	0.0400793650793651	0.0319230769230769
accta	0.256042431323281	0.0611111111111111	0.0807692307692308
acctc	0.0280513200790544	0.0591269841269841	0.0657692307692308
acctg	0.0830631125188754	0.0472222222222222	0.0530769230769231
acctt	0.00839629568767549	0.126587301587302	0.133461538461538
acgaa	-0.135798414305028	0.0642857142857143	0.0584615384615385
acgac	-0.289372091138024	0.0305555555555556	0.0234615384615385
acgag	-0.201319809240995	0.0369047619047619	0.0315384615384615
acgat	-0.417766220653277	0.0682539682539682	0.0453846153846154
acgca	0.0408321400241407	0.0317460317460317	0.0357692307692308
acgcc	-0.450743041937255	0.0154761904761905	0.01
acgcg	-0.324786756872516	0.00634920634920635	0.005
acgct	-0.297107561068738	0.0357142857142857	0.0280769230769231
acgga	-0.54915595580145	0.0376984126984127	0.025
acggc	-0.618525353172984	0.021031746031746	0.0107692307692308
acggg	-0.36064227071572	0.0158730158730159	0.0119230769230769
acggt	-0.233607242705169	0.0353174603174603	0.0276923076923077
acgta	0.166620962498878	0.0392857142857143	0.0488461538461538
acgtc	0.0203617790013375	0.0293650793650794	0.0311538461538462
acgtg	-0.199792934542017	0.0412698412698413	0.035
acgtt	0.172995944332767	0.0761904761904762	0.0938461538461538
actaa	0.386120493496281	0.116269841269841	0.176153846153846
actac	0.122028468049253	0.0658730158730159	0.0788461538461538
actag	0.316594440327988	0.0682539682539682	0.0961538461538462
actat	0.23614488089011	0.13452380952381	0.171923076923077
actca	0.0356353996498123	0.111904761904762	0.120384615384615
actcc	-0.273909413044848	0.0511904761904762	0.0407692307692308
actcg	-0.427774825182195	0.0535714285714286	0.0357692307692308
actct	0.0276638322799139	0.183730158730159	0.198846153846154
actga	0.201680794811551	0.105555555555556	0.136153846153846
actgc	0.294507849399041	0.0452380952380952	0.0653846153846154
actgg	0.10456308200137	0.0527777777777778	0.0615384615384615
actgt	0.235926083031046	0.110714285714286	0.147692307692308
actta	0.333141246747264	0.142857142857143	0.209230769230769
acttc	0.106217562186078	0.131746031746032	0.154615384615385
acttg	0.101343247782411	0.172222222222222	0.196923076923077
acttt	0.139969505911405	0.257936507936508	0.308076923076923
agaaa	-0.0545271294188074	0.218253968253968	0.206538461538462
agaac	0.0194528634419771	0.0944444444444444	0.0992307692307692
agaag	-0.273684589986357	0.132142857142857	0.108846153846154
agaat	0.0791483026094508	0.165079365079365	0.186153846153846
agaca	-0.115353892949669	0.0888888888888889	0.0803846153846154
agacc	-0.239283115100379	0.0416666666666667	0.0338461538461538
agacg	-0.193892685110007	0.0293650793650794	0.0257692307692308
agact	0.121949771118693	0.0873015873015873	0.103076923076923
agaga	-0.159625452200261	0.128174603174603	0.110769230769231
agagc	-0.12508628543625	0.0583333333333333	0.0546153846153846
agagg	-0.238465458950534	0.0607142857142857	0.0507692307692308
agagt	0.00669102622259526	0.109920634920635	0.113076923076923
agata	0.192141756866842	0.116666666666667	0.145769230769231
agatc	-0.249221441107508	0.130952380952381	0.105769230769231
agatg	0.0912783999099616	0.107936507936508	0.120769230769231
agatt	-0.0886269497566777	0.241666666666667	0.234615384615385
agcaa	0.0151632527055631	0.0932539682539683	0.0996153846153846
agcac	0.19035711906659	0.0313492063492063	0.04
agcag	-0.249656141584513	0.0654761904761905	0.0561538461538462
agcat	0.265185160597895	0.078968253968254	0.104230769230769
agcca	-0.230012316709949	0.0595238095238095	0.0469230769230769
agccc	-0.320693805729022	0.0257936507936508	0.02
agccg	-0.816338068021664	0.0218253968253968	0.00769230769230769
agcct	0.011106748983933	0.0543650793650794	0.0592307692307692
agcga	-0.435895981342252	0.0301587301587302	0.0203846153846154
agcgc	0.0143482353481526	0.00793650793650794	0.00884615384615385
agcgg	-0.267601874341991	0.0158730158730159	0.0138461538461538
agcgt	-0.119849043395348	0.0277777777777778	0.0261538461538462
agcta	0.0192792467399345	0.0992063492063492	0.106923076923077
agctc	-0.252811413895014	0.0996031746031746	0.0815384615384615
agctg	-0.0386149017869242	0.0829365079365079	0.0826923076923077
agctt	-0.0767719944418169	0.196825396825397	0.191153846153846
aggaa	-0.0582709269197736	0.0928571428571429	0.09
aggac	-0.271525478468754	0.0396825396825397	0.0338461538461538
aggag	-0.682476554247289	0.0857142857142857	0.0496153846153846
aggat	-0.189702244248252	0.0948412698412698	0.0869230769230769
aggca	-0.1957588038678	0.0373015873015873	0.0319230769230769
aggcc	-0.125643677934143	0.0214285714285714	0.02
aggcg	-0.625299112847594	0.0206349206349206	0.0119230769230769
aggct	-0.0694262936266576	0.0583333333333333	0.0596153846153846
aggga	-0.524221311499479	0.0599206349206349	0.0338461538461538
agggc	-0.0776012964456147	0.0170634920634921	0.0165384615384615
agggg	-0.197543505603996	0.0202380952380952	0.0176923076923077
agggt	-0.445160931332487	0.0761904761904762	0.05
aggta	-0.079463976358188	0.0452380952380952	0.0442307692307692
aggtc	-0.0788328732322747	0.0365079365079365	0.0357692307692308
aggtg	-0.316011870992193	0.0535714285714286	0.0426923076923077
aggtt	-0.125032175378317	0.124603174603175	0.112692307692308
agtaa	0.292586140967812	0.107936507936508	0.149230769230769
agtac	0.363288302860458	0.05	0.075
agtag	0.19245524144744	0.0817460317460317	0.102307692307692
agtat	0.329711748788121	0.117857142857143	0.166153846153846
agtca	0.110906445726914	0.0833333333333333	0.0961538461538462
agtcc	0.0281551395654062	0.0452380952380952	0.0507692307692308
agtcg	0.144194754832122	0.0257936507936508	0.03
agtct	0.086185045782186	0.132936507936508	0.154615384615385
agtga	-0.0350838807189893	0.110714285714286	0.111923076923077
agtgc	0.160063200782791	0.0380952380952381	0.0461538461538462
agtgg	-0.170250757026892	0.0678571428571429	0.0580769230769231
agtgt	0.120913652416809	0.108730158730159	0.126923076923077
agtta	0.355114486796064	0.13452380952381	0.196923076923077
agttc	0.209269438843215	0.117857142857143	0.152307692307692
agttg	0.103011346506105	0.13531746031746	0.154230769230769
agttt	0.0317046798870305	0.31547619047619	0.335
ataaa	0.156514138030296	0.209126984126984	0.232692307692308
ataac	0.186842564380893	0.125396825396825	0.155769230769231
ataag	0.117272364111209	0.119444444444444	0.136153846153846
ataat	0.262480328920601	0.205952380952381	0.26
ataca	0.190679634761167	0.132936507936508	0.167307692307692
atacc	0.276322795206572	0.0535714285714286	0.0726923076923077
atacg	0.0811034455786834	0.0392857142857143	0.045
atact	0.306696035950465	0.117460317460317	0.167307692307692
ataga	0.217364524545477	0.115873015873016	0.145384615384615
atagc	0.345013032081926	0.0567460317460317	0.0853846153846154
atagg	0.120250400239597	0.0476190476190476	0.0557692307692308
atagt	0.37243858442855	0.107936507936508	0.159230769230769
atata	0.410292964921661	0.190873015873016	0.291538461538462
atatc	0.262789303282215	0.155555555555556	0.203846153846154
atatg	0.319217094586109	0.182142857142857	0.258461538461538
atatt	0.406511415403427	0.240873015873016	0.363076923076923
atcaa	-0.0857220501291243	0.205555555555556	0.198461538461538
atcac	-0.0114682400421375	0.108333333333333	0.11
atcag	-0.154400605714231	0.129761904761905	0.116538461538462
atcat	0.0465305908421276	0.217857142857143	0.239615384615385
atcca	0.0247457035958213	0.112698412698413	0.120769230769231
atccc	-0.274127828574168	0.0623015873015873	0.0503846153846154
atccg	-0.20640997928652	0.048015873015873	0.0407692307692308
atcct	0.0498645236672026	0.123809523809524	0.133461538461538
atcga	-0.280450376369125	0.100396825396825	0.0803846153846154
atcgc	-0.200838185386092	0.0353174603174603	0.0303846153846154
atcgg	-0.265558914087904	0.046031746031746	0.0369230769230769
atcgt	-0.118315621481811	0.0892857142857143	0.0838461538461538
atcta	0.124352255971348	0.166269841269841	0.196153846153846
atctc	-0.0701853121183581	0.218650793650794	0.218461538461538
atctg	0.0597886553418863	0.176984126984127	0.197692307692308
atctt	-7.80627760075463e-05	0.328174603174603	0.346153846153846
atgaa	0.0425083670455164	0.215873015873016	0.230769230769231
atgac	0.191561878609844	0.0857142857142857	0.108076923076923
atgag	0.0139841647825256	0.115079365079365	0.123461538461538
atgat	0.130308105253252	0.236111111111111	0.282307692307692
atgca	0.3000183488432	0.126190476190476	0.174615384615385
atgcc	0.22095106057344	0.0388888888888889	0.0511538461538462
atgcg	0.1561475119095	0.0277777777777778	0.0338461538461538
atgct	0.285790204193531	0.125793650793651	0.174615384615385
atgga	-0.093367578259581	0.130952380952381	0.125384615384615
atggc	-0.0846415752245083	0.0670634920634921	0.0657692307692308
atggg	-0.332875012096094	0.0742063492063492	0.0573076923076923
atggt	0.142602001466359	0.138095238095238	0.168846153846154
atgta	0.335531336377902	0.150396825396825	0.211153846153846
atgtc	0.268288221682496	0.111111111111111	0.151538461538462
atgtg	0.154441159049863	0.170634920634921	0.209230769230769
atgtt	0.272373083005059	0.292857142857143	0.406153846153846
attaa	0.321417795770421	0.176190476190476	0.240384615384615
attac	0.189491152683102	0.146031746031746	0.186538461538462
attag	0.179291226868741	0.150396825396825	0.185384615384615
attat	0.301859655324855	0.221031746031746	0.303846153846154
attca	0.0276245408668023	0.217857142857143	0.233461538461538
attcc	-0.00809936217375145	0.123809523809524	0.130384615384615
attcg	-0.263300167860027	0.0956349206349206	0.0780769230769231
attct	-0.0223151953016839	0.301984126984127	0.310769230769231
attga	0.0757663475117941	0.23015873015873	0.260769230769231
attgc	0.10252512343156	0.129365079365079	0.150384615384615
attgg	-0.0724435741822127	0.151587301587302	0.149230769230769
attgt	0.151258509588661	0.263095238095238	0.316153846153846
attta	0.25201995297	0.240873015873016	0.313461538461538
atttc	0.0128823764326603	0.303174603174603	0.324230769230769
atttg	0.160442790942494	0.318650793650794	0.390384615384615
atttt	0.179217875794912	0.437301587301587	0.538846153846154
caaaa	0.0410226588303173	0.224603174603175	0.233076923076923
caaac	0.0613453453509679	0.113095238095238	0.122692307692308
caaag	-0.209838246611076	0.140873015873016	0.118461538461538
caaat	0.100587892241805	0.196031746031746	0.218076923076923
caaca	-0.0528275010511468	0.111111111111111	0.108076923076923
caacc	-0.0609687729580413	0.0551587301587302	0.0534615384615385
caacg	-0.426335212984036	0.0412698412698413	0.0273076923076923
caact	0.085044377939416	0.111904761904762	0.13
caaga	-0.058724784514763	0.119444444444444	0.116153846153846
caagc	-0.261646826574985	0.0670634920634921	0.0534615384615385
caagg	-0.562369571154335	0.0579365079365079	0.0334615384615385
caagt	0.152971777880678	0.109920634920635	0.129615384615385
caata	0.18993327086737	0.119444444444444	0.146538461538462
caatc	-0.203177205943216	0.144047619047619	0.124230769230769
caatg	0.0516964806152861	0.121825396825397	0.134230769230769
caatt	0.0408865002317781	0.203174603174603	0.225384615384615
cacaa	0.0934184457765563	0.11031746031746	0.123461538461538
cacac	-0.0428465984695462	0.0611111111111111	0.0615384615384615
cacag	-0.141425124890558	0.0746031746031746	0.0676923076923077
cacat	0.32105383017228	0.100396825396825	0.140384615384615
cacca	-0.112738015493328	0.0726190476190476	0.07
caccc	-0.0756327205984307	0.0238095238095238	0.0230769230769231
caccg	-0.641398615283989	0.0242063492063492	0.0123076923076923
cacct	-0.143998324815574	0.0587301587301587	0.0553846153846154
cacga	-0.182759063568768	0.0313492063492063	0.0269230769230769
cacgc	-0.0238917905457728	0.0146825396825397	0.0153846153846154
cacgg	-0.317218828755892	0.0194444444444444	0.0146153846153846
cacgt	0.23704565849859	0.0305555555555556	0.04
cacta	0.0354978672359633	0.0793650793650794	0.0884615384615385
cactc	-0.0425511730546111	0.0773809523809524	0.0773076923076923
cactg	0.121615776994641	0.0694444444444444	0.0826923076923077
cactt	0.122289719026671	0.132539682539683	0.156153846153846
cagaa	-0.119912662905466	0.107539682539683	0.101153846153846
cagac	-0.0195026190796616	0.0345238095238095	0.035
cagag	-0.333482964627536	0.0765873015873016	0.0580769230769231
cagat	-0.104045480098069	0.109126984126984	0.102692307692308
cagca	-0.0014839954181375	0.0388888888888889	0.0411538461538462
cagcc	-0.439086223178205	0.0297619047619048	0.0188461538461538
cagcg	-0.220518058887715	0.0134920634920635	0.0115384615384615
cagct	-0.150482401684409	0.0805555555555556	0.0719230769230769
cagga	-0.160786732241727	0.0416666666666667	0.0369230769230769
caggc	0.248162134221635	0.0138888888888889	0.0192307692307692
caggg	-0.355704237901784	0.0218253968253968	0.0153846153846154
caggt	-0.154118605362325	0.0361111111111111	0.0319230769230769
cagta	0.213904817269055	0.0492063492063492	0.0661538461538462
cagtc	-0.287843531066031	0.0527777777777778	0.0423076923076923
cagtg	-0.1261641726398	0.0579365079365079	0.0534615384615385
cagtt	0.129063577282545	0.113492063492063	0.137307692307692
cataa	0.199684160193161	0.125	0.153461538461538
catac	0.184922913910614	0.0746031746031746	0.0946153846153846
catag	0.219461370843036	0.0801587301587302	0.102692307692308
catat	0.350413992035952	0.153968253968254	0.228076923076923
catca	-0.142340959095882	0.148809523809524	0.138461538461538
catcc	-0.0578587203260724	0.0615079365079365	0.0607692307692308
catcg	-0.293754199966814	0.0551587301587302	0.0426923076923077
catct	0.0406157958794201	0.180555555555556	0.193076923076923
catga	0.135676212757894	0.121428571428571	0.143846153846154
catgc	0.478207834585736	0.0492063492063492	0.0861538461538462
catgg	0.0221156874514894	0.0738095238095238	0.08
catgt	0.326423745943821	0.146031746031746	0.210384615384615
catta	0.276809186894439	0.132142857142857	0.183461538461538
cattc	-0.0297823740176769	0.14484126984127	0.147307692307692
cattg	0.0450171502839946	0.163095238095238	0.177307692307692
cattt	0.175931047124121	0.270634920634921	0.335769230769231
ccaaa	-0.0655974196263886	0.141666666666667	0.137307692307692
ccaac	-0.093353709164987	0.0670634920634921	0.0619230769230769
ccaag	-0.334014748828064	0.0722222222222222	0.0557692307692308
ccaat	-0.0262930876140521	0.107539682539683	0.108461538461538
ccaca	0.0914638758665084	0.0551587301587302	0.0623076923076923
ccacc	-0.25532146979178	0.0357142857142857	0.0307692307692308
ccacg	-0.0643811388049552	0.0162698412698413	0.0165384615384615
ccact	0.0703339210203748	0.0603174603174603	0.0676923076923077
ccaga	-0.337844399371816	0.0507936507936508	0.0365384615384615
ccagc	-0.279625928682503	0.026984126984127	0.0215384615384615
ccagg	-0.304934728694788	0.0202380952380952	0.0157692307692308
ccagt	0.147774710397205	0.0396825396825397	0.0496153846153846
ccata	0.233207432749914	0.0714285714285714	0.0942307692307692
ccatc	-0.284188287343397	0.0880952380952381	0.0692307692307692
ccatg	0.261417358664962	0.0634920634920635	0.0869230769230769
ccatt	-0.0749503884632432	0.148412698412698	0.146923076923077
cccaa	-0.268838642565094	0.0706349206349206	0.0573076923076923
cccac	0.0996730051749553	0.026984126984127	0.0311538461538462
cccag	-0.214157009896932	0.023015873015873	0.0192307692307692
cccat	0.0505541049670973	0.0551587301587302	0.0607692307692308
cccca	-0.175363664499511	0.0329365079365079	0.0292307692307692
ccccc	0.159219627331662	0.0130952380952381	0.0173076923076923
ccccg	-0.499025937311682	0.0130952380952381	0.00846153846153846
cccct	-0.0682325569891569	0.0357142857142857	0.0342307692307692
cccga	-0.161941143478789	0.019047619047619	0.0169230769230769
cccgc	-0.363580077185989	0.0111111111111111	0.00807692307692308
cccgg	-0.56904975384104	0.0166666666666667	0.00961538461538462
cccgt	-0.352054967406156	0.021031746031746	0.0146153846153846
cccta	0.057799783367461	0.046031746031746	0.0519230769230769
ccctc	-0.323782491299421	0.0599206349206349	0.045
ccctg	-0.0443478732987553	0.0416666666666667	0.0423076923076923
ccctt	-0.150611521723832	0.0996031746031746	0.0884615384615385
ccgaa	-0.0383757511782475	0.0301587301587302	0.03
ccgac	-0.645406971709261	0.0234126984126984	0.0119230769230769
ccgag	-0.281972526454156	0.0238095238095238	0.0188461538461538
ccgat	-0.272904889000476	0.051984126984127	0.0419230769230769
ccgca	-0.178587428617937	0.0198412698412698	0.0180769230769231
ccgcc	-0.776834140680113	0.0150793650793651	0.00615384615384615
ccgcg	-0.680435704768521	0.0107142857142857	0.005
ccgct	-0.138586536089285	0.0194444444444444	0.0180769230769231
ccgga	-0.56811609698359	0.0337301587301587	0.0203846153846154
ccggc	-0.463222625919885	0.0166666666666667	0.0103846153846154
ccggg	-0.75365427533895	0.0170634920634921	0.00692307692307692
ccggt	-0.438737182671227	0.0361111111111111	0.0246153846153846
ccgta	0.181091512183459	0.021031746031746	0.0261538461538462
ccgtc	-0.520797744450621	0.0261904761904762	0.0153846153846154
ccgtg	-0.32040660166535	0.0277777777777778	0.0207692307692308
ccgtt	-0.350183383763251	0.0682539682539682	0.0488461538461538
cctaa	0.0510986061003467	0.0896825396825397	0.0996153846153846
cctac	0.220881558489201	0.0329365079365079	0.0438461538461538
cctag	0.0836463685198392	0.0412698412698413	0.0476923076923077
cctat	0.385431305891769	0.0599206349206349	0.0923076923076923
cctca	-0.174348002003305	0.0793650793650794	0.0719230769230769
cctcc	-0.461127250903718	0.0591269841269841	0.0419230769230769
cctcg	-0.370354318069767	0.0301587301587302	0.0219230769230769
cctct	-0.159735999082028	0.14484126984127	0.129615384615385
cctga	0.0255996380790394	0.0666666666666667	0.0726923076923077
cctgc	0.159734998591869	0.0333333333333333	0.0407692307692308
cctgg	-0.25098829042266	0.0365079365079365	0.0303846153846154
cctgt	0.0351342984814778	0.0694444444444444	0.0761538461538462
cctta	0.158154951410487	0.0976190476190476	0.119230769230769
ccttc	-0.097712265427933	0.11031746031746	0.106153846153846
ccttg	0.10807199514742	0.0952380952380952	0.111153846153846
ccttt	-0.0445191034521876	0.217857142857143	0.221538461538462
cgaaa	-0.24288728751514	0.0781746031746032	0.0630769230769231
cgaac	0.137927662569421	0.0238095238095238	0.0280769230769231
cgaag	-0.392555919427505	0.0420634920634921	0.0292307692307692
cgaat	-0.263506430527282	0.0821428571428571	0.0673076923076923
cgaca	-0.170918765779273	0.0333333333333333	0.0292307692307692
cgacc	-0.664445708620397	0.0234126984126984	0.0111538461538462
cgacg	-0.843556713061956	0.023015873015873	0.00692307692307692
cgact	-0.0761584952815641	0.0333333333333333	0.0323076923076923
cgaga	-0.449307179648669	0.0571428571428571	0.0369230769230769
cgagc	-0.230099544655745	0.0218253968253968	0.0180769230769231
cgagg	-0.675787182266396	0.021031746031746	0.00961538461538462
cgagt	-0.132170930592763	0.0428571428571429	0.0415384615384615
cgata	-0.0339210021372197	0.05	0.0503846153846154
cgatc	-0.484189197698231	0.0619047619047619	0.0384615384615385
cgatg	-0.286495428307593	0.0630952380952381	0.0496153846153846
cgatt	-0.450297379307392	0.141666666666667	0.0926923076923077
cgcaa	0.171740801858075	0.0261904761904762	0.0330769230769231
cgcac	-0.332732244392987	0.0126984126984127	0.00961538461538462
cgcag	-0.195705330161501	0.0357142857142857	0.0311538461538462
cgcat	-0.00836403321288182	0.0285714285714286	0.0307692307692308
cgcca	-0.376394900945516	0.0222222222222222	0.0157692307692308
cgccc	0.122684326431499	0.00396825396825397	0.00461538461538462
cgccg	-0.852632256770883	0.019047619047619	0.00615384615384615
cgcct	-0.23067118526263	0.0202380952380952	0.0165384615384615
cgcga	0.0679119511632343	0.00873015873015873	0.01
cgcgc	-0.834620378412141	0.00515873015873016	0.00153846153846154
cgcgg	-0.905277849953136	0.0126984126984127	0.00307692307692308
cgcgt	-0.65115706670003	0.0134920634920635	0.00692307692307692
cgcta	-0.0729476029755531	0.0218253968253968	0.0215384615384615
cgctc	-0.536179876559679	0.025	0.0153846153846154
cgctg	0.0911706862356169	0.0214285714285714	0.0242307692307692
cgctt	-0.228205746981184	0.0551587301587302	0.0465384615384615
cggaa	-0.501485069288387	0.0476190476190476	0.0296153846153846
cggac	-0.492713250247871	0.0166666666666667	0.0103846153846154
cggag	-0.82435044237243	0.0373015873015873	0.015
cggat	-0.277288232165818	0.0515873015873016	0.0411538461538462
cggca	-0.161594405364093	0.0158730158730159	0.0142307692307692
cggcc	-0.524561303438691	0.0130952380952381	0.00692307692307692
cggcg	-0.861760458412287	0.023015873015873	0.00730769230769231
cggct	-0.517707313200275	0.0285714285714286	0.0165384615384615
cggga	-0.594940266080548	0.0202380952380952	0.0115384615384615
cgggc	-0.533144556376925	0.00873015873015873	0.00538461538461538
cgggg	-0.521802425140801	0.0123015873015873	0.00730769230769231
cgggt	-0.123485014298858	0.0238095238095238	0.0223076923076923
cggta	0.202334522544846	0.019047619047619	0.0242307692307692
cggtc	-0.470583132739607	0.0273809523809524	0.0165384615384615
cggtg	-0.655118389822908	0.0436507936507936	0.0234615384615385
cggtt	-0.277900047568676	0.0761904761904762	0.0626923076923077
cgtaa	-0.0894435680676158	0.0523809523809524	0.0492307692307692
cgtac	-0.174097166483722	0.0238095238095238	0.0211538461538462
cgtag	0.0425735818157249	0.0349206349206349	0.0373076923076923
cgtat	0.158818290035127	0.0511904761904762	0.0619230769230769
cgtca	-0.368604155948298	0.0424603174603175	0.0307692307692308
cgtcc	-0.462712857188208	0.0234126984126984	0.015
cgtcg	-0.597454288587759	0.028968253968254	0.015
cgtct	-0.270268834879048	0.0674603174603175	0.0557692307692308
cgtga	-0.388250712993655	0.0468253968253968	0.0342307692307692
cgtgc	-0.201621219156067	0.0273809523809524	0.0238461538461538
cgtgg	-0.628625967318632	0.0341269841269841	0.0173076923076923
cgtgt	-0.0795345246711202	0.0571428571428571	0.0557692307692308
cgtta	0.0930215808647812	0.0654761904761905	0.075
cgttc	-0.147632485683024	0.0472222222222222	0.0434615384615385
cgttg	-0.31025958732739	0.0761904761904762	0.0569230769230769
cgttt	-0.0157265391159701	0.154761904761905	0.160769230769231
ctaaa	0.244646429665287	0.157539682539683	0.208846153846154
ctaac	0.311906894170876	0.0805555555555556	0.115384615384615
ctaag	0.0345498553972749	0.0817460317460317	0.0876923076923077
ctaat	0.26571163914354	0.161904761904762	0.218461538461538
ctaca	0.0527692228813012	0.0912698412698413	0.0973076923076923
ctacc	0.121128575615237	0.0353174603174603	0.0411538461538462
ctacg	-0.385694216009979	0.0365079365079365	0.0269230769230769
ctact	0.232367621088089	0.106746031746032	0.141923076923077
ctaga	0.309726716766084	0.0714285714285714	0.100769230769231
ctagc	-0.0596038926565212	0.0456349206349206	0.0446153846153846
ctagg	-0.0267216825619098	0.0476190476190476	0.0480769230769231
ctagt	0.238058710621493	0.0896825396825397	0.120384615384615
ctata	0.353702805457962	0.124603174603175	0.181153846153846
ctatc	0.0235493799371235	0.102380952380952	0.109615384615385
ctatg	0.101442854373806	0.116666666666667	0.136538461538462
ctatt	0.209890684498198	0.172619047619048	0.216153846153846
ctcaa	-0.110098573308135	0.159126984126984	0.152307692307692
ctcac	-0.137266158802692	0.094047619047619	0.0873076923076923
ctcag	-0.211135411478589	0.107142857142857	0.0903846153846154
ctcat	0.135789263188802	0.161904761904762	0.194615384615385
ctcca	-0.36128984050508	0.109126984126984	0.0796153846153846
ctccc	-0.194868199391527	0.0503968253968254	0.0442307692307692
ctccg	-0.642771809329672	0.0464285714285714	0.0242307692307692
ctcct	-0.289287819529852	0.126190476190476	0.103076923076923
ctcga	-0.416493301208568	0.0674603174603175	0.0457692307692308
ctcgc	-0.40178155504877	0.0329365079365079	0.0234615384615385
ctcgg	-0.406144115489522	0.0376984126984127	0.0257692307692308
ctcgt	-0.189813552242386	0.0742063492063492	0.0657692307692308
ctcta	0.145287471169856	0.144047619047619	0.174615384615385
ctctc	-0.338903362970573	0.219047619047619	0.173076923076923
ctctg	-0.149453674552322	0.192063492063492	0.176538461538462
ctctt	-0.0750194186258671	0.323412698412698	0.321153846153846
ctgaa	0.0643212689100368	0.153571428571429	0.174615384615385
ctgac	0.0133802777459607	0.0634920634920635	0.0692307692307692
ctgag	-0.0164556086894248	0.0825396825396825	0.0873076923076923
ctgat	0.017617174108637	0.191666666666667	0.207307692307692
ctgca	0.115398131586772	0.094047619047619	0.111153846153846
ctgcc	0.237010331677242	0.0301587301587302	0.0419230769230769
ctgcg	-0.24095400043182	0.026984126984127	0.0230769230769231
ctgct	0.050820769825075	0.100396825396825	0.115384615384615
ctgga	-0.182391054069709	0.0865079365079365	0.075
ctggc	-0.116453155618751	0.0361111111111111	0.0330769230769231
ctggg	-0.424899051981708	0.0472222222222222	0.0319230769230769
ctggt	-0.0385677581448619	0.0916666666666667	0.0946153846153846
ctgta	0.229637260649764	0.096031746031746	0.129230769230769
ctgtc	0.0558910924843566	0.0781746031746032	0.0861538461538462
ctgtg	0.103588353107331	0.098015873015873	0.118076923076923
ctgtt	0.0680856597912146	0.242460317460317	0.273846153846154
cttaa	0.24365208034393	0.169444444444444	0.229230769230769
cttac	0.251421740816727	0.120634920634921	0.161538461538462
cttag	0.207600625734177	0.118253968253968	0.150384615384615
cttat	0.247757043908337	0.217460317460317	0.286538461538462
cttca	-0.0585914741794857	0.206349206349206	0.205769230769231
cttcc	-0.204880665181759	0.135714285714286	0.115384615384615
cttcg	-0.430808288643697	0.0825396825396825	0.0565384615384615
cttct	-0.140781554549946	0.319047619047619	0.315
cttga	0.0117054415919364	0.196825396825397	0.210384615384615
cttgc	0.117471038955381	0.105555555555556	0.124230769230769
cttgg	-0.142016916823018	0.131349206349206	0.118461538461538
cttgt	0.125576115984742	0.241666666666667	0.291923076923077
cttta	0.104542164574537	0.241269841269841	0.276153846153846
ctttc	-0.152090251326503	0.275	0.251923076923077
ctttg	0.0516430055308033	0.260714285714286	0.297307692307692
ctttt	0.0472635880496022	0.428968253968254	0.485384615384615
gaaaa	0.063476911341661	0.201984126984127	0.217692307692308
gaaac	-0.0773882456666669	0.15952380952381	0.153846153846154
gaaag	-0.19084106708757	0.123809523809524	0.108461538461538
gaaat	0.0813558371957103	0.202777777777778	0.225
gaaca	0.218836975858721	0.094047619047619	0.121923076923077
gaacc	-0.236115138980497	0.0626984126984127	0.0515384615384615
gaacg	-0.310621009155197	0.0333333333333333	0.0253846153846154
gaact	-0.00256241735200178	0.106746031746032	0.108846153846154
gaaga	-0.336817126287188	0.142460317460317	0.107692307692308
gaagc	-0.4394338303787	0.0857142857142857	0.0565384615384615
gaagg	-0.615204123115454	0.0646825396825397	0.035
gaagt	0.0376499336535297	0.104365079365079	0.108076923076923
gaata	0.0675979528100483	0.13015873015873	0.141538461538462
gaatc	-0.214323726926202	0.182539682539683	0.158076923076923
gaatg	0.0884424047180304	0.113095238095238	0.129615384615385
gaatt	0.0998882724041462	0.209126984126984	0.245384615384615
gacaa	-0.0602948977398859	0.0888888888888889	0.0880769230769231
gacac	-0.107177622977749	0.0507936507936508	0.0503846153846154
gacag	-0.0712954607660788	0.0547619047619048	0.0546153846153846
gacat	0.0669457233756034	0.0908730158730159	0.0984615384615385
gacca	-0.386400096908156	0.0615079365079365	0.0446153846153846
gaccc	-0.343804043981246	0.0293650793650794	0.0223076923076923
gaccg	-0.580936350130086	0.0186507936507937	0.0103846153846154
gacct	-0.0748399502622128	0.046031746031746	0.045
gacga	-0.523247939361834	0.0484126984126984	0.0284615384615385
gacgc	-0.597183041812063	0.0198412698412698	0.0107692307692308
gacgg	-0.606873058259934	0.0226190476190476	0.0115384615384615
gacgt	-0.234093590846943	0.0341269841269841	0.0280769230769231
gacta	0.256054372557509	0.0630952380952381	0.0842307692307692
gactc	-0.208230629366418	0.0722222222222222	0.0619230769230769
gactg	0.0653412214653532	0.055952380952381	0.0630769230769231
gactt	0.139804812137562	0.119047619047619	0.143076923076923
gagaa	-0.181983551077654	0.148015873015873	0.128461538461538
gagac	-0.141772060624618	0.0615079365079365	0.0573076923076923
gagag	-0.268773724589786	0.0801587301587302	0.0642307692307692
gagat	-0.162336925008389	0.148015873015873	0.129230769230769
gagca	-0.0449652366335769	0.053968253968254	0.055
gagcc	-0.1387392489052	0.0325396825396825	0.0307692307692308
gagcg	-0.139245905694125	0.0134920634920635	0.0130769230769231
gagct	-0.232561209315237	0.0968253968253968	0.0807692307692308
gagga	-0.669441442033727	0.0920634920634921	0.0538461538461538
gaggc	-0.595273349069363	0.0384920634920635	0.0230769230769231
gaggg	-0.653088362030781	0.0416666666666667	0.0215384615384615
gaggt	-0.360438753825754	0.0666666666666667	0.0534615384615385
gagta	0.167193385427079	0.0797619047619048	0.0965384615384615
gagtc	0.0680283195259413	0.0607142857142857	0.07
gagtg	-0.137800624951501	0.0742063492063492	0.0680769230769231
gagtt	0.0220824742902253	0.175	0.183461538461538
gataa	-0.0140104619425902	0.141269841269841	0.142692307692308
gatac	0.0848411363734784	0.0726190476190476	0.0826923076923077
gatag	0.120194612035629	0.0833333333333333	0.0976923076923077
gatat	0.30946401993072	0.15952380952381	0.225384615384615
gatca	-0.225299097088737	0.143253968253968	0.118461538461538
gatcc	-0.0867860783169461	0.0805555555555556	0.0757692307692308
gatcg	-0.335865580247314	0.0611111111111111	0.0461538461538462
gatct	-0.129929198461141	0.175	0.165384615384615
gatga	-0.184438196734824	0.179365079365079	0.160384615384615
gatgc	0.183577973327857	0.0702380952380952	0.09
gatgg	-0.228358569608206	0.0904761904761905	0.0765384615384615
gatgt	0.149283290424154	0.140079365079365	0.169230769230769
gatta	0.0192478501853331	0.193253968253968	0.201538461538462
gattc	-0.287671533888441	0.223015873015873	0.179230769230769
gattg	-0.0988215035930285	0.193253968253968	0.185769230769231
gattt	-0.0585248609325301	0.344444444444444	0.352692307692308
gcaaa	-0.0173829750104816	0.103968253968254	0.103461538461538
gcaac	0.0617134111897125	0.048015873015873	0.0553846153846154
gcaag	-0.19835947609944	0.0615079365079365	0.0523076923076923
gcaat	0.18380116492587	0.0845238095238095	0.105384615384615
gcaca	0.149099882530078	0.0345238095238095	0.0426923076923077
gcacc	0.152266495369532	0.0170634920634921	0.0211538461538462
gcacg	0.203454299154543	0.0126984126984127	0.0157692307692308
gcact	0.197232290768605	0.0353174603174603	0.045
gcaga	-0.152872867214374	0.055952380952381	0.0553846153846154
gcagc	-0.256879706522637	0.0369047619047619	0.0303846153846154
gcagg	-0.287216334696575	0.0194444444444444	0.0153846153846154
gcagt	0.0972267599142992	0.0388888888888889	0.0465384615384615
gcata	0.278152793255226	0.0678571428571429	0.0926923076923077
gcatc	0.139493363930586	0.0634920634920635	0.0769230769230769
gcatg	0.378298064445748	0.0523809523809524	0.0815384615384615
gcatt	0.197464177148012	0.111904761904762	0.143076923076923
gccaa	-0.0681708860422476	0.0571428571428571	0.0546153846153846
gccac	-0.106268414198956	0.0261904761904762	0.025
gccag	-0.35130692530012	0.0253968253968254	0.0180769230769231
gccat	-0.0553390997745895	0.0551587301587302	0.0557692307692308
gccca	-0.363022484656021	0.0218253968253968	0.0153846153846154
gcccc	-0.507297444071905	0.0123015873015873	0.00769230769230769
gcccg	-0.00983329388609252	0.00634920634920635	0.00653846153846154
gccct	-0.204496760898809	0.0265873015873016	0.0226923076923077
gccga	-0.603646224958528	0.0218253968253968	0.0111538461538462
gccgc	-0.478435410169211	0.00952380952380952	0.00653846153846154
gccgg	-0.773266839435887	0.0206349206349206	0.00807692307692308
gccgt	-0.571705144161375	0.0265873015873016	0.0146153846153846
gccta	0.0812183009757259	0.0341269841269841	0.0396153846153846
gcctc	-0.201282983814538	0.0392857142857143	0.0334615384615385
gcctg	0.044674466508787	0.026984126984127	0.03
gcctt	0.203437684570391	0.071031746031746	0.0896153846153846
gcgaa	-0.314504426049781	0.0329365079365079	0.025
gcgac	-0.0711321772504106	0.0138888888888889	0.0134615384615385
gcgag	-0.501279668143047	0.0253968253968254	0.0165384615384615
gcgat	-0.358462786577327	0.0396825396825397	0.0296153846153846
gcgca	0.161889872433276	0.0119047619047619	0.015
gcgcc	0.141175342096594	0.00436507936507937	0.00538461538461538
gcgcg	-0.731500156938081	0.00912698412698413	0.00384615384615385
gcgct	0.00395450532185466	0.00912698412698413	0.00961538461538462
gcgga	-0.719587876629905	0.0246031746031746	0.0111538461538462
gcggc	-0.728715198381297	0.0182539682539683	0.00846153846153846
gcggg	-0.301685181547639	0.00912698412698413	0.00730769230769231
gcggt	-0.658362038200975	0.0349206349206349	0.0196153846153846
gcgta	0.0905371628498125	0.021031746031746	0.0246153846153846
gcgtc	-0.489052983797628	0.019047619047619	0.0123076923076923
gcgtg	-0.188420523140341	0.0194444444444444	0.0176923076923077
gcgtt	-0.131254790435945	0.0543650793650794	0.0507692307692308
gctaa	0.265495637042657	0.0845238095238095	0.12
gctac	-0.0528059009929638	0.055952380952381	0.0546153846153846
gctag	0.0742562853877375	0.0507936507936508	0.0576923076923077
gctat	0.115101786911836	0.0912698412698413	0.108461538461538
gctca	0.00583809320934091	0.0738095238095238	0.0776923076923077
gctcc	-0.466385848217537	0.0464285714285714	0.0292307692307692
gctcg	-0.476759512732729	0.0341269841269841	0.0219230769230769
gctct	-0.0220820164903791	0.11547619047619	0.118076923076923
gctga	-0.0632273582794998	0.0865079365079365	0.0865384615384615
gctgc	-0.0218365426505996	0.0464285714285714	0.0492307692307692
gctgg	-0.235695796162406	0.0436507936507936	0.0361538461538462
gctgt	0.0607454578990615	0.0761904761904762	0.085
gctta	0.270551023529479	0.10952380952381	0.149615384615385
gcttc	-0.118465092437301	0.143253968253968	0.133076923076923
gcttg	-0.0294738236661774	0.112698412698413	0.117307692307692
gcttt	0.0272852635869343	0.227777777777778	0.242692307692308
ggaaa	-0.139360496838726	0.125396825396825	0.113076923076923
ggaac	-0.104165112582765	0.0575396825396825	0.0530769230769231
ggaag	-0.521668873807918	0.0793650793650794	0.0469230769230769
ggaat	-0.0955382399900022	0.113095238095238	0.11
ggaca	-0.262880595923245	0.0492063492063492	0.0426923076923077
ggacc	-0.390080493666055	0.0257936507936508	0.0180769230769231
ggacg	-0.654871583422131	0.0214285714285714	0.0103846153846154
ggact	-0.105278824477901	0.0476190476190476	0.0438461538461538
ggaga	-0.361200654641998	0.0849206349206349	0.0623076923076923
ggagc	-0.508198562816556	0.0365079365079365	0.0230769230769231
ggagg	-0.913972090422496	0.0662698412698413	0.0226923076923077
ggagt	-0.0983029680731766	0.0642857142857143	0.06
ggata	0.105919865751593	0.0746031746031746	0.0873076923076923
ggatc	-0.295471967386354	0.0865079365079365	0.0657692307692308
ggatg	-0.167018258929975	0.0742063492063492	0.0680769230769231
ggatt	-0.161636876073497	0.170634920634921	0.152307692307692
ggcaa	-0.272780664191031	0.0456349206349206	0.0342307692307692
ggcac	0.0075090270122209	0.0158730158730159	0.0169230769230769
ggcag	-0.181885316526817	0.0472222222222222	0.0419230769230769
ggcat	0.0747688556341805	0.0452380952380952	0.0515384615384615
ggcca	-0.456537099444393	0.0329365079365079	0.0215384615384615
ggccc	0.0945619475435441	0.00714285714285714	0.00807692307692308
ggccg	-0.392915290132011	0.0123015873015873	0.00769230769230769
ggcct	-0.117844588393997	0.0297619047619048	0.0288461538461538
ggcga	-0.619530388075266	0.0301587301587302	0.0157692307692308
ggcgc	-0.0418545596883511	0.00674603174603175	0.00692307692307692
ggcgg	-0.917817800591938	0.0273809523809524	0.00807692307692308
ggcgt	-0.297410850986168	0.019047619047619	0.015
ggcta	0.0725580939948716	0.046031746031746	0.0519230769230769
ggctc	-0.114244575396839	0.0384920634920635	0.0361538461538462
ggctg	-0.154734602073053	0.0416666666666667	0.0380769230769231
ggctt	0.0422315288073127	0.0932539682539683	0.101153846153846
gggaa	-0.37288770775843	0.0773809523809524	0.0557692307692308
gggac	-0.504890096030655	0.026984126984127	0.0161538461538462
gggag	-0.434423838959412	0.0384920634920635	0.0253846153846154
gggat	-0.188056639890382	0.0662698412698413	0.0584615384615385
gggca	-0.212511709888944	0.0281746031746032	0.0238461538461538
gggcc	-0.478435410169211	0.00952380952380952	0.00653846153846154
gggcg	-0.697320387610637	0.00793650793650794	0.00384615384615385
gggct	0.184382261484198	0.0246031746031746	0.0315384615384615
gggga	-0.351508559353598	0.0380952380952381	0.0280769230769231
ggggc	-0.0987149048584758	0.0123015873015873	0.0119230769230769
ggggg	-0.525287594983564	0.0162698412698413	0.00961538461538462
ggggt	-0.411400380784474	0.0392857142857143	0.0276923076923077
gggta	-0.393134308180084	0.0511904761904762	0.0365384615384615
gggtc	-0.416224997061561	0.0380952380952381	0.0257692307692308
gggtg	-0.222979221238776	0.0329365079365079	0.0288461538461538
gggtt	-0.469424374354188	0.144047619047619	0.0942307692307692
ggtaa	-0.0580060892124654	0.0702380952380952	0.0715384615384615
ggtac	-0.049965190893374	0.0349206349206349	0.035
ggtag	0.0421400975273261	0.0452380952380952	0.0484615384615385
ggtat	-0.0182095754984983	0.0817460317460317	0.0869230769230769
ggtca	0.000288263035581453	0.0543650793650794	0.0580769230769231
ggtcc	-0.136558671620317	0.0329365079365079	0.0311538461538462
ggtcg	-0.395332254953337	0.0257936507936508	0.0176923076923077
ggtct	-0.0912116375113343	0.0841269841269841	0.08
ggtga	-0.217376980973166	0.0777777777777778	0.0665384615384615
ggtgc	-0.206097004350141	0.0373015873015873	0.0323076923076923
ggtgg	-0.685587972923469	0.0742063492063492	0.0457692307692308
ggtgt	-0.0795891363768891	0.0944444444444444	0.0923076923076923
ggtta	-0.077911445259041	0.116269841269841	0.113846153846154
ggttc	-0.119590558589486	0.111111111111111	0.101538461538462
ggttg	-0.16382081807238	0.109920634920635	0.1
ggttt	-0.122692037004913	0.294047619047619	0.278461538461538
gtaaa	0.168375945792456	0.187301587301587	0.226538461538462
gtaac	0.150647060428368	0.112301587301587	0.136153846153846
gtaag	0.196489836146523	0.174206349206349	0.222307692307692
gtaat	0.171896456671388	0.183333333333333	0.222307692307692
gtaca	0.294041291485131	0.0706349206349206	0.0969230769230769
gtacc	0.268660729113006	0.0384920634920635	0.0534615384615385
gtacg	-0.0235377750340292	0.0448412698412698	0.0457692307692308
gtact	0.0935748247687571	0.103968253968254	0.116538461538462
gtaga	0.110788279530028	0.0904761904761905	0.100769230769231
gtagc	0.171312593949616	0.0492063492063492	0.0603846153846154
gtagg	0.00330512482545413	0.0416666666666667	0.0430769230769231
gtagt	0.180613579811115	0.0956349206349206	0.119230769230769
gtata	0.332882487648948	0.144444444444444	0.205769230769231
gtatc	0.0615571982310189	0.122619047619048	0.135384615384615
gtatg	0.176890159009144	0.154761904761905	0.195769230769231
gtatt	0.224848620548474	0.175396825396825	0.226538461538462
gtcaa	-0.089999381005026	0.107539682539683	0.101153846153846
gtcac	0.0524544481911722	0.0654761904761905	0.0715384615384615
gtcag	0.0213574314643089	0.0607142857142857	0.0642307692307692
gtcat	0.268344022500265	0.0964285714285714	0.130384615384615
gtcca	-0.157072492120617	0.0595238095238095	0.0538461538461538
gtccc	-0.0581103188984872	0.0313492063492063	0.0315384615384615
gtccg	-0.155305081505324	0.0178571428571429	0.0157692307692308
gtcct	-0.187826378771726	0.0801587301587302	0.0696153846153846
gtcga	-0.224136789012578	0.0420634920634921	0.035
gtcgc	-0.245992917321978	0.0238095238095238	0.0192307692307692
gtcgg	-0.249833579067394	0.0261904761904762	0.0219230769230769
gtcgt	-0.115613831211495	0.0472222222222222	0.0442307692307692
gtcta	0.166785674794817	0.0853174603174603	0.106538461538462
gtctc	-0.0486771756117365	0.136904761904762	0.141538461538462
gtctg	0.0685966025324424	0.0900793650793651	0.101153846153846
gtctt	-0.00869577554216095	0.212301587301587	0.216923076923077
gtgaa	-0.155852121984629	0.176190476190476	0.156153846153846
gtgac	-0.0540692333021253	0.0658730158730159	0.0665384615384615
gtgag	-0.0213005124040961	0.117460317460317	0.124230769230769
gtgat	-0.102768329814064	0.188095238095238	0.177692307692308
gtgca	0.0528227990152906	0.0714285714285714	0.0776923076923077
gtgcc	0.00682774527325155	0.0277777777777778	0.0284615384615385
gtgcg	-0.148863334205553	0.0198412698412698	0.0180769230769231
gtgct	0.0799748282639813	0.0805555555555556	0.0926923076923077
gtgga	-0.407609786093639	0.111111111111111	0.0815384615384615
gtggc	-0.214326259622962	0.0488095238095238	0.0430769230769231
gtggg	-0.413676792379735	0.0587301587301587	0.04
gtggt	-0.390864089045038	0.11547619047619	0.0907692307692308
gtgta	0.215630413721993	0.112301587301587	0.143076923076923
gtgtc	-0.0332739973497604	0.0813492063492064	0.0811538461538462
gtgtg	-0.117357791000393	0.127777777777778	0.121153846153846
gtgtt	0.0740505091971721	0.235714285714286	0.269615384615385
gttaa	0.145561738725901	0.172222222222222	0.204615384615385
gttac	0.175873893347735	0.114285714285714	0.145384615384615
gttag	0.18146936341522	0.130952380952381	0.162307692307692
gttat	0.252374060340545	0.189285714285714	0.258461538461538
gttca	-0.0220544795881609	0.150793650793651	0.153076923076923
gttcc	-0.0190040007189027	0.0952380952380952	0.0973076923076923
gttcg	-0.305456461021463	0.0761904761904762	0.0592307692307692
gttct	0.0421483359285999	0.244047619047619	0.265384615384615
gttga	-0.0262609270944587	0.182936507936508	0.188076923076923
gttgc	0.043885679162906	0.106349206349206	0.120384615384615
gttgg	-0.109615989638126	0.131349206349206	0.126153846153846
gttgt	-0.0167527402946539	0.228968253968254	0.245384615384615
gttta	0.12209685408421	0.256746031746032	0.295384615384615
gtttc	-0.0520796653280159	0.322222222222222	0.326538461538462
gtttg	0.00118633639146573	0.313095238095238	0.335384615384615
gtttt	0.0673602615896161	0.462698412698413	0.528846153846154
taaaa	0.217423146301962	0.239285714285714	0.290384615384615
taaac	0.246521893159477	0.156349206349206	0.201538461538462
taaag	-0.0181657533551353	0.175793650793651	0.178076923076923
taaat	0.274697741157216	0.225	0.293846153846154
taaca	0.272319951238022	0.151984126984127	0.208076923076923
taacc	0.112427525972872	0.0908730158730159	0.105
taacg	-0.172604318114983	0.0579365079365079	0.0492307692307692
taact	0.299548510896203	0.168253968253968	0.23
taaga	0.0872632789527881	0.16468253968254	0.182307692307692
taagc	-0.0350677424510401	0.116666666666667	0.118076923076923
taagg	0.0624676304579841	0.0662698412698413	0.0757692307692308
taagt	0.348413193775291	0.154761904761905	0.234615384615385
taata	0.350310558208726	0.167857142857143	0.234615384615385
taatc	0.0218522142930017	0.191666666666667	0.199615384615385
taatg	0.271056053114714	0.176984126984127	0.239615384615385
taatt	0.287314416324617	0.262301587301587	0.355384615384615
tacaa	0.14882200991964	0.143650793650794	0.170384615384615
tacac	0.180487662189937	0.0821428571428571	0.101923076923077
tacag	0.011701508796376	0.113492063492063	0.118461538461538
tacat	0.313166498334722	0.154365079365079	0.213846153846154
tacca	0.186265880616731	0.0805555555555556	0.100384615384615
taccc	0.025418179859023	0.0408730158730159	0.0438461538461538
taccg	-0.1651807291851	0.0297619047619048	0.0265384615384615
tacct	0.282722520933257	0.0797619047619048	0.112692307692308
tacga	-0.163207164343785	0.0555555555555556	0.0492307692307692
tacgc	-0.0601854942125478	0.0246031746031746	0.0242307692307692
tacgg	-0.343336409010866	0.0313492063492063	0.0261538461538462
tacgt	0.184131934652308	0.0623015873015873	0.0788461538461538
tacta	0.382026875581153	0.111904761904762	0.173846153846154
tactc	-0.00378418920323424	0.125793650793651	0.133461538461538
tactg	0.290365016990921	0.0952380952380952	0.132307692307692
tactt	0.217733662883552	0.220634920634921	0.284230769230769
tagaa	0.190323872224921	0.132142857142857	0.161153846153846
tagac	0.28974781904032	0.055952380952381	0.0788461538461538
tagag	0.165154250884206	0.0884920634920635	0.108846153846154
tagat	0.100781114525608	0.166666666666667	0.189230769230769
tagca	0.325383140434722	0.0658730158730159	0.0973076923076923
tagcc	0.101160978380394	0.0349206349206349	0.0411538461538462
tagcg	-0.339163787938431	0.0277777777777778	0.0203846153846154
tagct	0.221683852001459	0.123809523809524	0.159230769230769
tagga	0.0862098181369523	0.0781746031746032	0.0907692307692308
taggc	0.201897883314916	0.0341269841269841	0.0457692307692308
taggg	-0.288302912555175	0.0607142857142857	0.0457692307692308
taggt	-0.0149230849363513	0.0773809523809524	0.0784615384615385
tagta	0.383141244911063	0.103174603174603	0.155769230769231
tagtc	0.419351531124619	0.0714285714285714	0.117307692307692
tagtg	0.139735182438909	0.0952380952380952	0.112307692307692
tagtt	0.250167897591998	0.192857142857143	0.256923076923077
tataa	0.252870008278223	0.211904761904762	0.266923076923077
tatac	0.345100397104798	0.11547619047619	0.165384615384615
tatag	0.379453941585361	0.124603174603175	0.188461538461538
tatat	0.415606343276072	0.238095238095238	0.364615384615385
tatca	0.163156155669288	0.170238095238095	0.207307692307692
tatcc	0.130935101305382	0.0888888888888889	0.106153846153846
tatcg	-0.0826998761462534	0.0746031746031746	0.0707692307692308
tatct	0.152703423661023	0.243650793650794	0.291538461538462
tatga	0.245431079323054	0.187698412698413	0.250384615384615
tatgc	0.308642133196458	0.107936507936508	0.154615384615385
tatgg	-0.0153484952739354	0.132142857142857	0.136923076923077
tatgt	0.266641194481666	0.247619047619048	0.338461538461538
tatta	0.385656845956263	0.178174603174603	0.270384615384615
tattc	0.182127641959949	0.188095238095238	0.235
tattg	0.193075754558652	0.216269841269841	0.266923076923077
tattt	0.285845239006487	0.342460317460317	0.455384615384615
tcaaa	0.00514492931771063	0.24047619047619	0.246153846153846
tcaac	-0.0565947550985082	0.116269841269841	0.113461538461538
tcaag	-0.117845845435373	0.139285714285714	0.127307692307692
tcaat	-0.120873683880647	0.244444444444444	0.231923076923077
tcaca	0.143940553530391	0.141666666666667	0.168076923076923
tcacc	-0.3640245039092	0.0829365079365079	0.0603846153846154
tcacg	-0.0807180279796037	0.0404761904761905	0.0384615384615385
tcact	0.000664318478229412	0.159126984126984	0.167307692307692
tcaga	-0.123106203200786	0.131746031746032	0.121538461538462
tcagc	-0.0694881667463349	0.0619047619047619	0.0596153846153846
tcagg	0.0880804381171967	0.0436507936507936	0.0492307692307692
tcagt	-0.0437852489871974	0.124206349206349	0.125769230769231
tcata	0.28154570777243	0.161507936507937	0.217692307692308
tcatc	-0.137773320904029	0.196825396825397	0.184615384615385
tcatg	0.159197176046774	0.165873015873016	0.201923076923077
tcatt	0.0976331170156408	0.273412698412698	0.315384615384615
tccaa	-0.0974937261703171	0.137301587301587	0.133076923076923
tccac	-0.0144373641201118	0.0674603174603175	0.0707692307692308
tccag	-0.16442328165346	0.0817460317460317	0.0746153846153846
tccat	-0.00145688491961095	0.15515873015873	0.161538461538462
tccca	-0.074542091685919	0.0742063492063492	0.0723076923076923
tcccc	-0.0875517031287929	0.0452380952380952	0.0426923076923077
tcccg	-0.360046433134562	0.0285714285714286	0.0215384615384615
tccct	-0.117462319455186	0.108730158730159	0.103076923076923
tccga	-0.346150372547415	0.0563492063492064	0.0415384615384615
tccgc	-0.411180606932461	0.0253968253968254	0.0176923076923077
tccgg	-0.449000105559403	0.0436507936507936	0.0284615384615385
tccgt	-0.152655408107009	0.0579365079365079	0.05
tccta	0.202662620962432	0.0857142857142857	0.108846153846154
tcctc	-0.330270954913091	0.153968253968254	0.119615384615385
tcctg	-0.0225595943555267	0.0928571428571429	0.0969230769230769
tcctt	0.00121687683963491	0.222619047619048	0.237307692307692
tcgaa	-0.338796814463382	0.1	0.0738461538461539
tcgac	-0.370743673192152	0.0436507936507936	0.0319230769230769
tcgag	-0.434529996325463	0.0607142857142857	0.0411538461538462
tcgat	-0.340674796935606	0.148809523809524	0.112692307692308
tcgca	-0.119519150719696	0.0373015873015873	0.0357692307692308
tcgcc	-0.35054875737077	0.030952380952381	0.0226923076923077
tcgcg	-0.645833987963338	0.0154761904761905	0.00730769230769231
tcgct	-0.181938629056998	0.0579365079365079	0.0519230769230769
tcgga	-0.343329022912617	0.0531746031746032	0.0407692307692308
tcggc	-0.479471682395269	0.0257936507936508	0.0153846153846154
tcggg	-0.230002731609106	0.023015873015873	0.0192307692307692
tcggt	-0.216930912860553	0.0658730158730159	0.0561538461538462
tcgta	-0.128210543821023	0.0761904761904762	0.0692307692307692
tcgtc	-0.456636556791636	0.0865079365079365	0.0573076923076923
tcgtg	-0.366627220887894	0.0765873015873016	0.0573076923076923
tcgtt	-0.0494060220194848	0.143650793650794	0.147692307692308
tctaa	0.202083119548915	0.188095238095238	0.24
tctac	0.132625383450732	0.112301587301587	0.136923076923077
tctag	0.0483022215234279	0.122222222222222	0.131538461538462
tctat	0.165481572958747	0.21031746031746	0.260384615384615
tctca	-0.061714026564599	0.247222222222222	0.247307692307692
tctcc	-0.288557396817228	0.167857142857143	0.135
tctcg	-0.242081932495607	0.094047619047619	0.0769230769230769
tctct	-0.152519805462358	0.36031746031746	0.357692307692308
tctga	-0.0418301510552128	0.224206349206349	0.227692307692308
tctgc	-0.0267312160642713	0.131349206349206	0.135769230769231
tctgg	-0.211887615331384	0.123412698412698	0.106538461538462
tctgt	0.0528533356291162	0.257539682539683	0.283846153846154
tctta	0.185378416798227	0.270634920634921	0.331923076923077
tcttc	-0.239104922752654	0.34484126984127	0.314615384615385
tcttg	0.0231604212516415	0.28968253968254	0.315
tcttt	-0.0394346212613255	0.483333333333333	0.497692307692308
tgaaa	0.122836717051925	0.261111111111111	0.302307692307692
tgaac	0.0130002392205898	0.121428571428571	0.128846153846154
tgaag	-0.249813925479481	0.177380952380952	0.143846153846154
tgaat	0.0782332385396576	0.265873015873016	0.303846153846154
tgaca	0.170311317744038	0.108730158730159	0.137307692307692
tgacc	-0.225655470001751	0.0654761904761905	0.0557692307692308
tgacg	-0.343987816131836	0.0484126984126984	0.0353846153846154
tgact	0.141196555528862	0.136904761904762	0.164615384615385
tgaga	-0.0780171009238326	0.163095238095238	0.156153846153846
tgagc	-0.0282878394744674	0.080952380952381	0.0834615384615385
tgagg	-0.190905300101297	0.071031746031746	0.0669230769230769
tgagt	0.139542682886604	0.168253968253968	0.203461538461538
tgata	0.175365879902336	0.201587301587302	0.245384615384615
tgatc	-0.0198970831937643	0.188095238095238	0.195
tgatg	-0.0236230628810904	0.228571428571429	0.235
tgatt	0.00514715539956483	0.369047619047619	0.398461538461538
tgcaa	0.0875424544047655	0.124206349206349	0.138846153846154
tgcac	0.296710061121766	0.0412698412698413	0.0569230769230769
tgcag	0.181588923815248	0.205555555555556	0.263461538461538
tgcat	0.279648136617616	0.134920634920635	0.182307692307692
tgcca	0.241955197795281	0.0507936507936508	0.0653846153846154
tgccc	-0.364503672936587	0.0285714285714286	0.0211538461538462
tgccg	-0.299900795425175	0.0226190476190476	0.0176923076923077
tgcct	0.293585006225962	0.0650793650793651	0.0923076923076923
tgcga	-0.121906595047871	0.0400793650793651	0.0388461538461538
tgcgc	0.126516551311703	0.0130952380952381	0.0161538461538462
tgcgg	-0.163980122013592	0.0246031746031746	0.0219230769230769
tgcgt	-0.0167358289650823	0.053968253968254	0.0569230769230769
tgcta	0.252263661933613	0.111507936507937	0.150769230769231
tgctc	0.0710244260003835	0.102777777777778	0.116538461538462
tgctg	-0.0377339374254406	0.104365079365079	0.107307692307692
tgctt	0.162112361487501	0.230555555555556	0.283076923076923
tggaa	-0.116509473912913	0.156349206349206	0.147692307692308
tggac	-0.10990903449627	0.0583333333333333	0.0573076923076923
tggag	-0.470081543728319	0.119444444444444	0.0811538461538462
tggat	-0.031746729725192	0.18452380952381	0.188461538461538
tggca	-0.0294986617643147	0.0738095238095238	0.0730769230769231
tggcc	-0.204693183547821	0.0373015873015873	0.0326923076923077
tggcg	-0.59779789203218	0.0384920634920635	0.0215384615384615
tggct	0.103271405607013	0.102380952380952	0.119230769230769
tggga	-0.142263355127757	0.0857142857142857	0.0823076923076923
tgggc	-0.122701507398856	0.0325396825396825	0.0303846153846154
tgggg	-0.330256253485214	0.0535714285714286	0.0423076923076923
tgggt	-0.468975481513533	0.136507936507936	0.0888461538461539
tggta	0.0750320625142846	0.113492063492063	0.128461538461538
tggtc	0.0325963179723324	0.0988095238095238	0.106538461538462
tggtg	-0.295789972235857	0.154761904761905	0.133461538461538
tggtt	0.0410268390568387	0.272222222222222	0.297307692307692
tgtaa	0.253511123487671	0.161904761904762	0.204615384615385
tgtac	0.185427468857518	0.078968253968254	0.0969230769230769
tgtag	0.258709750642186	0.142857142857143	0.191538461538462
tgtat	0.224611009879216	0.221825396825397	0.283846153846154
tgtca	0.242601213718447	0.122619047619048	0.158461538461538
tgtcc	-0.0287702565987371	0.0706349206349206	0.0734615384615385
tgtcg	-0.0784723423360072	0.0527777777777778	0.0503846153846154
tgtct	0.135176803747656	0.207539682539683	0.246923076923077
tgtga	0.0118585606094393	0.211111111111111	0.228846153846154
tgtgc	0.170586408411865	0.0869047619047619	0.108461538461538
tgtgg	-0.0509098940857162	0.122222222222222	0.124615384615385
tgtgt	0.0932256115608936	0.249206349206349	0.291153846153846
tgtta	0.239659320095707	0.234126984126984	0.308846153846154
tgttc	-0.0159553341491364	0.250396825396825	0.258461538461538
tgttg	0.00701962888738803	0.288888888888889	0.315384615384615
tgttt	0.129348373520054	0.490873015873016	0.588461538461538
ttaaa	0.228537171610255	0.24484126984127	0.308076923076923
ttaac	0.2453802526252	0.159126984126984	0.207307692307692
ttaag	0.104462629459999	0.149603174603175	0.172692307692308
ttaat	0.281118490785434	0.249603174603175	0.341153846153846
ttaca	0.221247594229972	0.186904761904762	0.240769230769231
ttacc	0.103102568142629	0.101984126984127	0.123846153846154
ttacg	0.0442609830068323	0.0583333333333333	0.0661538461538462
ttact	0.211399963823541	0.228571428571429	0.29
ttaga	0.0825842330838444	0.167460317460317	0.190384615384615
ttagc	0.22431352140135	0.104761904761905	0.139615384615385
ttagg	-0.0543201510823776	0.109126984126984	0.109615384615385
ttagt	0.301094198875732	0.178571428571429	0.248846153846154
ttata	0.324789511597961	0.241269841269841	0.329230769230769
ttatc	0.0953769176786289	0.206746031746032	0.235769230769231
ttatg	0.224845316305596	0.23452380952381	0.307692307692308
ttatt	0.218563441427056	0.332539682539683	0.424615384615385
ttcaa	-0.00955786899173776	0.265873015873016	0.272692307692308
ttcac	0.0290904666626862	0.158333333333333	0.170769230769231
ttcag	0.0271397905750914	0.210714285714286	0.231153846153846
ttcat	0.0490260582967255	0.31547619047619	0.337307692307692
ttcca	0.0533779320007888	0.163492063492063	0.180384615384615
ttccc	-0.0487063641076636	0.115079365079365	0.114230769230769
ttccg	-0.201570362020483	0.0694444444444444	0.0576923076923077
ttcct	0.0275842739559028	0.230555555555556	0.253076923076923
ttcga	-0.421081338803565	0.146428571428571	0.101153846153846
ttcgc	-0.181640368681425	0.0496031746031746	0.0446153846153846
ttcgg	-0.270431786052579	0.0603174603174603	0.0492307692307692
ttcgt	-0.280946650257985	0.169444444444444	0.139230769230769
ttcta	0.168059744504705	0.233333333333333	0.288076923076923
ttctc	-0.166891762714558	0.356349206349206	0.325384615384615
ttctg	-0.0289026460068855	0.282539682539683	0.290769230769231
ttctt	-0.046211989119531	0.513095238095238	0.54
ttgaa	0.0725761831524178	0.283730158730159	0.315769230769231
ttgac	0.000953336177740176	0.14484126984127	0.152692307692308
ttgag	-0.0261078808553318	0.183730158730159	0.187307692307692
ttgat	0.0266476273764658	0.374603174603175	0.410769230769231
ttgca	0.203927853829207	0.207142857142857	0.265384615384615
ttgcc	0.101322875922556	0.0690476190476191	0.0807692307692308
ttgcg	-0.0726173320149814	0.0583333333333333	0.0588461538461538
ttgct	0.125947724919466	0.230555555555556	0.28
ttgga	-0.0962123343550774	0.197619047619048	0.189230769230769
ttggc	0.0209085671217681	0.103174603174603	0.109230769230769
ttggg	-0.264455525324138	0.131746031746032	0.108076923076923
ttggt	0.0317580117408948	0.279761904761905	0.304230769230769
ttgta	0.189483303896924	0.238888888888889	0.292307692307692
ttgtc	0.123671836870227	0.192460317460317	0.225384615384615
ttgtg	0.0559206399273401	0.28015873015873	0.315769230769231
ttgtt	0.0444070188245289	0.489285714285714	0.547307692307692
tttaa	0.195365571758489	0.297222222222222	0.363461538461538
tttac	0.159713381035428	0.20952380952381	0.256153846153846
tttag	0.0740685672308028	0.237301587301587	0.269615384615385
tttat	0.179095975375198	0.370238095238095	0.455769230769231
tttca	0.0964116569338676	0.349603174603175	0.402692307692308
tttcc	0.0968552660573306	0.233730158730159	0.270384615384615
tttcg	-0.31368025567274	0.179761904761905	0.142307692307692
tttct	-0.0145103323865799	0.517063492063492	0.550769230769231
tttga	0.0334320384090292	0.389285714285714	0.424615384615385
tttgc	0.171315299574809	0.240079365079365	0.295769230769231
tttgg	0.00916912604055453	0.297619047619048	0.316923076923077
tttgt	0.0702757191663119	0.484920634920635	0.542692307692308
tttta	0.159256535837756	0.381349206349206	0.471153846153846
ttttc	0.0819569329014369	0.446825396825397	0.512307692307692
ttttg	0.0551969114550643	0.513095238095238	0.563461538461538
ttttt	0.0908788393792303	0.484126984126984	0.558846153846154
