# Supplementary material for: Comparative Analyses between Retained Introns and Constitutively Spliced Introns in Arabidopsis thaliana Using Random Forest and Support Vector Machine
Source: PLoS One. 2014 Aug 11;9(8):e104049. doi: 10.1371/journal.pone.0104049 (PMC4128822; doi:10.1371/journal.pone.0104049)
Supplement: File S2 — All extracted data used in the article. (ZIP) [file pone.0104049.s002.zip › data/coordinates/Constructive_intronsF.txt]

Chr1	3914	3995	+	ID=AT1G01010.1
Chr1	4277	4485	+	ID=AT1G01010.1
Chr1	4606	4705	+	ID=AT1G01010.1
Chr1	5096	5173	+	ID=AT1G01010.1
Chr1	5327	5438	+	ID=AT1G01010.1
Chr1	7070	7156	-	ID=AT1G01020.1
Chr1	7451	7563	-	ID=AT1G01020.1
Chr1	7650	7761	-	ID=AT1G01020.1
Chr1	7836	7941	-	ID=AT1G01020.1
Chr1	7988	8235	-	ID=AT1G01020.1
Chr1	8326	8416	-	ID=AT1G01020.1
Chr1	8465	8570	-	ID=AT1G01020.1
Chr1	13174	13334	-	ID=AT1G01030.1
Chr1	24452	24541	+	ID=AT1G01040.1
Chr1	24656	24751	+	ID=AT1G01040.1
Chr1	24963	25040	+	ID=AT1G01040.1
Chr1	25436	25523	+	ID=AT1G01040.1
Chr1	25744	25824	+	ID=AT1G01040.1
Chr1	25998	26080	+	ID=AT1G01040.1
Chr1	26204	26291	+	ID=AT1G01040.1
Chr1	26453	26542	+	ID=AT1G01040.1
Chr1	26777	26861	+	ID=AT1G01040.1
Chr1	27013	27098	+	ID=AT1G01040.1
Chr1	27282	27371	+	ID=AT1G01040.1
Chr1	27714	27802	+	ID=AT1G01040.1
Chr1	28432	28707	+	ID=AT1G01040.1
Chr1	28806	28889	+	ID=AT1G01040.1
Chr1	29081	29159	+	ID=AT1G01040.1
Chr1	30066	30146	+	ID=AT1G01040.1
Chr1	30312	30409	+	ID=AT1G01040.1
Chr1	30817	30901	+	ID=AT1G01040.1
Chr1	31425	31520	-	ID=AT1G01050.1
Chr1	31603	31692	-	ID=AT1G01050.1
Chr1	31814	31932	-	ID=AT1G01050.1
Chr1	31999	32087	-	ID=AT1G01050.1
Chr1	32196	32281	-	ID=AT1G01050.1
Chr1	32348	32430	-	ID=AT1G01050.1
Chr1	32460	32546	-	ID=AT1G01050.1
Chr1	32671	33028	-	ID=AT1G01050.1
Chr1	34328	34400	-	ID=AT1G01060.1
Chr1	35648	35729	-	ID=AT1G01060.1
Chr1	36686	36809	-	ID=AT1G01060.1
Chr1	36922	37022	-	ID=AT1G01060.1
Chr1	37204	37372	-	ID=AT1G01060.1
Chr1	39055	39135	-	ID=AT1G01070.1
Chr1	39288	39408	-	ID=AT1G01070.1
Chr1	39815	40212	-	ID=AT1G01070.1
Chr1	40330	40472	-	ID=AT1G01070.1
Chr1	45560	45645	-	ID=AT1G01080.1
Chr1	45955	46043	-	ID=AT1G01080.1
Chr1	47983	48074	-	ID=AT1G01090.1
Chr1	48853	48935	-	ID=AT1G01090.1
Chr1	50338	50418	-	ID=AT1G01100.1
Chr1	50632	50882	-	ID=AT1G01100.1
Chr1	53184	53483	+	ID=AT1G01110.1
Chr1	53625	53702	+	ID=AT1G01110.1
Chr1	61950	62049	-	ID=AT1G01130.1
Chr1	62125	63556	-	ID=AT1G01130.1
Chr1	64657	64750	-	ID=AT1G01140.1
Chr1	64808	64900	-	ID=AT1G01140.1
Chr1	65018	65109	-	ID=AT1G01140.1
Chr1	65218	65330	-	ID=AT1G01140.1
Chr1	65457	65562	-	ID=AT1G01140.1
Chr1	65865	66106	-	ID=AT1G01140.1
Chr1	66161	66261	-	ID=AT1G01140.1
Chr1	66343	66449	-	ID=AT1G01140.1
Chr1	66558	66677	-	ID=AT1G01140.1
Chr1	66750	66834	-	ID=AT1G01140.1
Chr1	66898	67323	-	ID=AT1G01140.1
Chr1	70286	70839	-	ID=AT1G01150.1
Chr1	70969	71040	-	ID=AT1G01150.1
Chr1	71722	71941	-	ID=AT1G01150.1
Chr1	73164	73286	+	ID=AT1G01160.1
Chr1	73396	73487	+	ID=AT1G01160.1
Chr1	73741	73821	+	ID=AT1G01160.1
Chr1	74251	74337	-	ID=AT1G01170.1
Chr1	83672	83883	-	ID=AT1G01190.1
Chr1	87163	87879	-	ID=AT1G01200.1
Chr1	89082	89172	+	ID=AT1G01210.1
Chr1	89264	89404	+	ID=AT1G01210.1
Chr1	91634	91742	+	ID=AT1G01220.1
Chr1	92071	92269	+	ID=AT1G01220.1
Chr1	92502	92568	+	ID=AT1G01220.1
Chr1	92934	93044	+	ID=AT1G01220.1
Chr1	93172	93270	+	ID=AT1G01220.1
Chr1	94282	94356	+	ID=AT1G01220.1
Chr1	95076	95159	+	ID=AT1G01220.1
Chr1	96158	96553	+	ID=AT1G01225.1
Chr1	97806	98456	+	ID=AT1G01230.1
Chr1	98606	98907	+	ID=AT1G01230.1
Chr1	113196	113278	+	ID=AT1G01280.1
Chr1	114434	114618	+	ID=AT1G01290.1
Chr1	121407	121492	-	ID=AT1G01320.1
Chr1	123670	123784	-	ID=AT1G01320.1
Chr1	123898	123991	-	ID=AT1G01320.1
Chr1	124124	124210	-	ID=AT1G01320.1
Chr1	124395	124498	-	ID=AT1G01320.1
Chr1	124633	124713	-	ID=AT1G01320.1
Chr1	124819	124920	-	ID=AT1G01320.1
Chr1	125227	125328	-	ID=AT1G01320.1
Chr1	125656	125741	-	ID=AT1G01320.1
Chr1	125844	125935	-	ID=AT1G01320.1
Chr1	125999	126075	-	ID=AT1G01320.1
Chr1	126590	126685	-	ID=AT1G01320.1
Chr1	126841	126934	-	ID=AT1G01320.1
Chr1	127454	127531	-	ID=AT1G01320.1
Chr1	127574	127650	-	ID=AT1G01320.1
Chr1	127783	127867	-	ID=AT1G01320.1
Chr1	127936	128027	-	ID=AT1G01320.1
Chr1	128313	128478	-	ID=AT1G01320.1
Chr1	128552	128967	-	ID=AT1G01320.1
Chr1	129061	129852	-	ID=AT1G01320.1
Chr1	129915	130038	-	ID=AT1G01320.1
Chr1	130150	130371	-	ID=AT1G01320.1
Chr1	132745	132823	-	ID=AT1G01340.1
Chr1	133219	133302	-	ID=AT1G01340.1
Chr1	133540	133640	-	ID=AT1G01340.1
Chr1	133753	133910	-	ID=AT1G01340.1
Chr1	134207	134288	-	ID=AT1G01340.1
Chr1	134502	134581	-	ID=AT1G01340.1
Chr1	136235	136666	+	ID=AT1G01350.1
Chr1	136817	136934	+	ID=AT1G01350.1
Chr1	137759	137847	+	ID=AT1G01350.1
Chr1	138542	138596	+	ID=AT1G01355.1
Chr1	138779	138862	+	ID=AT1G01355.1
Chr1	139115	139202	+	ID=AT1G01355.1
Chr1	139346	139487	+	ID=AT1G01355.1
Chr1	142282	142423	+	ID=AT1G01360.1
Chr1	142640	142710	+	ID=AT1G01360.1
Chr1	143825	143933	+	ID=AT1G01370.1
Chr1	143978	144063	+	ID=AT1G01370.1
Chr1	144110	144192	+	ID=AT1G01370.1
Chr1	144228	144314	+	ID=AT1G01370.1
Chr1	144352	144446	+	ID=AT1G01370.1
Chr1	144560	144926	+	ID=AT1G01370.1
Chr1	145005	145131	+	ID=AT1G01370.1
Chr1	145208	145344	+	ID=AT1G01370.1
Chr1	147334	147451	+	ID=AT1G01380.1
Chr1	147540	147643	+	ID=AT1G01380.1
Chr1	151299	151392	-	ID=AT1G01400.1
Chr1	151732	151931	-	ID=AT1G01400.1
Chr1	152003	152085	-	ID=AT1G01400.1
Chr1	157757	157828	-	ID=AT1G01430.1
Chr1	158113	158253	-	ID=AT1G01430.1
Chr1	159993	160078	-	ID=AT1G01440.1
Chr1	160303	160417	-	ID=AT1G01440.1
Chr1	160479	160567	-	ID=AT1G01440.1
Chr1	162281	162486	-	ID=AT1G01440.1
Chr1	168802	169036	+	ID=AT1G01460.1
Chr1	169258	169346	+	ID=AT1G01460.1
Chr1	169510	169599	+	ID=AT1G01460.1
Chr1	169711	169805	+	ID=AT1G01460.1
Chr1	169994	170070	+	ID=AT1G01460.1
Chr1	170163	170265	+	ID=AT1G01460.1
Chr1	170314	170411	+	ID=AT1G01460.1
Chr1	170508	170621	+	ID=AT1G01460.1
Chr1	170761	170850	+	ID=AT1G01460.1
Chr1	172545	172620	-	ID=AT1G01470.1
Chr1	176339	176591	+	ID=AT1G01480.1
Chr1	176753	177024	+	ID=AT1G01480.1
Chr1	180853	181346	-	ID=AT1G01490.1
Chr1	181423	182060	-	ID=AT1G01490.1
Chr1	186010	186339	+	ID=AT1G01500.1
Chr1	187823	188010	+	ID=AT1G01510.1
Chr1	188177	188283	+	ID=AT1G01510.1
Chr1	188415	188528	+	ID=AT1G01510.1
Chr1	189321	189416	+	ID=AT1G01510.1
Chr1	189465	189561	+	ID=AT1G01510.1
Chr1	189676	189764	+	ID=AT1G01510.1
Chr1	190829	190940	+	ID=AT1G01520.1
Chr1	190999	191137	+	ID=AT1G01520.1
Chr1	191259	191340	+	ID=AT1G01520.1
Chr1	191476	191578	+	ID=AT1G01520.1
Chr1	191693	191779	+	ID=AT1G01520.1
Chr1	191890	191966	+	ID=AT1G01520.1
Chr1	192027	192106	+	ID=AT1G01520.1
Chr1	193072	193350	-	ID=AT1G01530.1
Chr1	196543	197114	+	ID=AT1G01540.1
Chr1	197220	197299	+	ID=AT1G01540.1
Chr1	197423	197500	+	ID=AT1G01540.1
Chr1	197672	197774	+	ID=AT1G01540.1
Chr1	198184	198266	+	ID=AT1G01540.1
Chr1	199960	200510	+	ID=AT1G01550.1
Chr1	202509	202781	+	ID=AT1G01560.1
Chr1	202912	202990	+	ID=AT1G01560.1
Chr1	203129	203266	+	ID=AT1G01560.1
Chr1	205950	206691	+	ID=AT1G01570.1
Chr1	207244	207324	+	ID=AT1G01570.1
Chr1	209609	209763	+	ID=AT1G01580.1
Chr1	209867	209949	+	ID=AT1G01580.1
Chr1	210145	210384	+	ID=AT1G01580.1
Chr1	210620	211051	+	ID=AT1G01580.1
Chr1	211380	211473	+	ID=AT1G01580.1
Chr1	211718	211854	+	ID=AT1G01580.1
Chr1	212574	212670	+	ID=AT1G01580.1
Chr1	214407	214479	+	ID=AT1G01590.1
Chr1	214583	214696	+	ID=AT1G01590.1
Chr1	214898	215316	+	ID=AT1G01590.1
Chr1	215555	215632	+	ID=AT1G01590.1
Chr1	215961	216043	+	ID=AT1G01590.1
Chr1	216294	216413	+	ID=AT1G01590.1
Chr1	217091	217164	+	ID=AT1G01590.1
Chr1	219622	219751	+	ID=AT1G01600.1
Chr1	222360	222621	-	ID=AT1G01610.1
Chr1	223097	223550	-	ID=AT1G01610.1
Chr1	223867	223944	-	ID=AT1G01610.1
Chr1	226082	226170	-	ID=AT1G01620.1
Chr1	226312	226395	-	ID=AT1G01620.1
Chr1	226692	226848	-	ID=AT1G01620.1
Chr1	229344	229428	+	ID=AT1G01630.1
Chr1	229725	229828	+	ID=AT1G01630.1
Chr1	229935	230348	+	ID=AT1G01630.1
Chr1	230460	230558	+	ID=AT1G01630.1
Chr1	231656	231783	-	ID=AT1G01640.1
Chr1	233298	233386	-	ID=AT1G01650.1
Chr1	233471	233547	-	ID=AT1G01650.1
Chr1	233619	234249	-	ID=AT1G01650.1
Chr1	234393	234528	-	ID=AT1G01650.1
Chr1	234622	234934	-	ID=AT1G01650.1
Chr1	234989	235197	-	ID=AT1G01650.1
Chr1	235361	235717	-	ID=AT1G01650.1
Chr1	235753	235844	-	ID=AT1G01650.1
Chr1	236028	236144	-	ID=AT1G01650.1
Chr1	236297	236428	-	ID=AT1G01650.1
Chr1	236549	236672	-	ID=AT1G01650.1
Chr1	237024	237503	-	ID=AT1G01650.1
Chr1	240243	240351	-	ID=AT1G01660.1
Chr1	240673	240743	-	ID=AT1G01660.1
Chr1	240885	240959	-	ID=AT1G01660.1
Chr1	241227	241305	-	ID=AT1G01660.1
Chr1	241444	241538	-	ID=AT1G01660.1
Chr1	241720	241804	-	ID=AT1G01660.1
Chr1	241910	241982	-	ID=AT1G01660.1
Chr1	242114	242213	-	ID=AT1G01660.1
Chr1	242291	242448	-	ID=AT1G01660.1
Chr1	243129	243335	-	ID=AT1G01670.1
Chr1	243747	244034	-	ID=AT1G01670.1
Chr1	244183	244256	-	ID=AT1G01670.1
Chr1	244362	244504	-	ID=AT1G01670.1
Chr1	244636	244769	-	ID=AT1G01670.1
Chr1	244874	245150	-	ID=AT1G01670.1
Chr1	245265	245876	-	ID=AT1G01670.1
Chr1	246609	246730	-	ID=AT1G01680.1
Chr1	246854	246948	-	ID=AT1G01680.1
Chr1	247079	247166	-	ID=AT1G01680.1
Chr1	247269	247361	-	ID=AT1G01680.1
Chr1	247493	247576	-	ID=AT1G01680.1
Chr1	247681	248190	-	ID=AT1G01680.1
Chr1	249307	249542	+	ID=AT1G01690.1
Chr1	249694	249773	+	ID=AT1G01690.1
Chr1	249931	250016	+	ID=AT1G01690.1
Chr1	250152	250535	+	ID=AT1G01690.1
Chr1	250589	250668	+	ID=AT1G01690.1
Chr1	250864	251003	+	ID=AT1G01690.1
Chr1	251067	251142	+	ID=AT1G01690.1
Chr1	251185	251259	+	ID=AT1G01690.1
Chr1	251317	251398	+	ID=AT1G01690.1
Chr1	251441	251538	+	ID=AT1G01690.1
Chr1	251595	251679	+	ID=AT1G01690.1
Chr1	251828	251921	+	ID=AT1G01690.1
Chr1	252007	252120	+	ID=AT1G01690.1
Chr1	253458	253530	+	ID=AT1G01695.1
Chr1	253680	253774	+	ID=AT1G01695.1
Chr1	253875	253953	+	ID=AT1G01695.1
Chr1	259615	259689	-	ID=AT1G01700.1
Chr1	260035	260117	-	ID=AT1G01700.1
Chr1	260418	260507	-	ID=AT1G01700.1
Chr1	260583	260669	-	ID=AT1G01700.1
Chr1	260825	260920	-	ID=AT1G01700.1
Chr1	261038	261128	-	ID=AT1G01700.1
Chr1	262966	263046	+	ID=AT1G01710.1
Chr1	263140	263231	+	ID=AT1G01710.1
Chr1	263300	263368	+	ID=AT1G01710.1
Chr1	263445	263525	+	ID=AT1G01710.1
Chr1	263573	263644	+	ID=AT1G01710.1
Chr1	263771	263856	+	ID=AT1G01710.1
Chr1	263935	264072	+	ID=AT1G01710.1
Chr1	264161	264279	+	ID=AT1G01710.1
Chr1	264393	264519	+	ID=AT1G01710.1
Chr1	264583	264656	+	ID=AT1G01710.1
Chr1	264713	264796	+	ID=AT1G01710.1
Chr1	264902	265020	+	ID=AT1G01710.1
Chr1	265078	265335	+	ID=AT1G01710.1
Chr1	265438	265577	+	ID=AT1G01710.1
Chr1	265627	265776	+	ID=AT1G01710.1
Chr1	265846	265951	+	ID=AT1G01710.1
Chr1	266725	267281	+	ID=AT1G01710.1
Chr1	267578	267676	+	ID=AT1G01710.1
Chr1	268631	268716	+	ID=AT1G01720.1
Chr1	268995	269082	+	ID=AT1G01720.1
Chr1	270091	270621	-	ID=AT1G01725.1
Chr1	271290	271378	+	ID=AT1G01730.1
Chr1	271434	271540	+	ID=AT1G01730.1
Chr1	272363	272444	-	ID=AT1G01740.1
Chr1	272556	272650	-	ID=AT1G01740.1
Chr1	272984	273063	-	ID=AT1G01740.1
Chr1	273150	273233	-	ID=AT1G01740.1
Chr1	273340	273428	-	ID=AT1G01740.1
Chr1	273563	273652	-	ID=AT1G01740.1
Chr1	273789	273862	-	ID=AT1G01740.1
Chr1	274084	274166	-	ID=AT1G01740.1
Chr1	275531	275631	+	ID=AT1G01750.1
Chr1	275898	275972	+	ID=AT1G01750.1
Chr1	276308	276404	-	ID=AT1G01760.1
Chr1	276520	276705	-	ID=AT1G01760.1
Chr1	276794	276869	-	ID=AT1G01760.1
Chr1	276990	277076	-	ID=AT1G01760.1
Chr1	277154	277231	-	ID=AT1G01760.1
Chr1	277402	277492	-	ID=AT1G01760.1
Chr1	277607	277716	-	ID=AT1G01760.1
Chr1	277864	277946	-	ID=AT1G01760.1
Chr1	278253	278315	-	ID=AT1G01760.1
Chr1	278810	278886	+	ID=AT1G01770.1
Chr1	279089	279165	+	ID=AT1G01770.1
Chr1	279241	279326	+	ID=AT1G01770.1
Chr1	279426	279535	+	ID=AT1G01770.1
Chr1	279577	279796	+	ID=AT1G01770.1
Chr1	279911	279973	+	ID=AT1G01770.1
Chr1	280089	280179	+	ID=AT1G01770.1
Chr1	280371	280448	+	ID=AT1G01770.1
Chr1	280569	280656	+	ID=AT1G01770.1
Chr1	280738	280888	+	ID=AT1G01770.1
Chr1	281122	281308	+	ID=AT1G01770.1
Chr1	281349	281437	+	ID=AT1G01770.1
Chr1	281537	281758	+	ID=AT1G01770.1
Chr1	282190	282483	+	ID=AT1G01770.1
Chr1	282767	282848	+	ID=AT1G01770.1
Chr1	283054	283131	+	ID=AT1G01780.1
Chr1	283232	283313	+	ID=AT1G01780.1
Chr1	283337	283443	+	ID=AT1G01780.1
Chr1	283534	283812	+	ID=AT1G01780.1
Chr1	284636	284721	+	ID=AT1G01790.1
Chr1	286352	286451	+	ID=AT1G01790.1
Chr1	286624	286716	+	ID=AT1G01790.1
Chr1	286808	286996	+	ID=AT1G01790.1
Chr1	287134	287220	+	ID=AT1G01790.1
Chr1	287281	287394	+	ID=AT1G01790.1
Chr1	287515	287641	+	ID=AT1G01790.1
Chr1	287711	287788	+	ID=AT1G01790.1
Chr1	287855	288086	+	ID=AT1G01790.1
Chr1	288177	288400	+	ID=AT1G01790.1
Chr1	288506	288592	+	ID=AT1G01790.1
Chr1	288722	288881	+	ID=AT1G01790.1
Chr1	289092	289236	+	ID=AT1G01790.1
Chr1	289387	289538	+	ID=AT1G01790.1
Chr1	289593	289717	+	ID=AT1G01790.1
Chr1	289777	290027	+	ID=AT1G01790.1
Chr1	290095	290169	+	ID=AT1G01790.1
Chr1	290347	290438	+	ID=AT1G01790.1
Chr1	290496	290577	+	ID=AT1G01790.1
Chr1	290653	290746	+	ID=AT1G01790.1
Chr1	293410	293499	+	ID=AT1G01800.1
Chr1	294121	294209	+	ID=AT1G01800.1
Chr1	294387	294510	+	ID=AT1G01800.1
Chr1	296249	296361	-	ID=AT1G01820.1
Chr1	296536	296625	-	ID=AT1G01820.1
Chr1	296701	296781	-	ID=AT1G01820.1
Chr1	296863	296950	-	ID=AT1G01820.1
Chr1	297026	297100	-	ID=AT1G01820.1
Chr1	297176	297531	-	ID=AT1G01820.1
Chr1	297744	298012	-	ID=AT1G01820.1
Chr1	300516	300602	-	ID=AT1G01830.1
Chr1	304505	304696	-	ID=AT1G01860.1
Chr1	304808	304879	-	ID=AT1G01860.1
Chr1	304964	305037	-	ID=AT1G01860.1
Chr1	305091	305173	-	ID=AT1G01860.1
Chr1	305259	305346	-	ID=AT1G01860.1
Chr1	305443	305546	-	ID=AT1G01860.1
Chr1	305703	305784	-	ID=AT1G01860.1
Chr1	305935	306044	-	ID=AT1G01860.1
Chr1	306801	306892	-	ID=AT1G01880.1
Chr1	307360	307440	-	ID=AT1G01880.1
Chr1	307806	307888	-	ID=AT1G01880.1
Chr1	308071	308147	-	ID=AT1G01880.1
Chr1	308574	308796	-	ID=AT1G01880.1
Chr1	310982	311336	+	ID=AT1G01900.1
Chr1	313996	314086	-	ID=AT1G01910.1
Chr1	314226	314440	-	ID=AT1G01910.1
Chr1	314552	314651	-	ID=AT1G01910.1
Chr1	316258	316343	+	ID=AT1G01920.1
Chr1	316441	316538	+	ID=AT1G01920.1
Chr1	316714	316791	+	ID=AT1G01920.1
Chr1	316898	317007	+	ID=AT1G01920.1
Chr1	317091	317166	+	ID=AT1G01920.1
Chr1	317194	317293	+	ID=AT1G01920.1
Chr1	317643	317764	+	ID=AT1G01920.1
Chr1	317846	317978	+	ID=AT1G01920.1
Chr1	318041	318144	+	ID=AT1G01920.1
Chr1	318434	318564	+	ID=AT1G01920.1
Chr1	318814	318985	+	ID=AT1G01920.1
Chr1	319102	319203	+	ID=AT1G01920.1
Chr1	319297	319371	+	ID=AT1G01920.1
Chr1	320146	320251	-	ID=AT1G01930.1
Chr1	320297	320379	-	ID=AT1G01930.1
Chr1	320458	320768	-	ID=AT1G01930.1
Chr1	321423	321750	-	ID=AT1G01930.1
Chr1	321866	321957	-	ID=AT1G01930.1
Chr1	322407	322512	-	ID=AT1G01930.1
Chr1	323085	323207	+	ID=AT1G01940.1
Chr1	323283	323678	+	ID=AT1G01940.1
Chr1	323841	324257	+	ID=AT1G01940.1
Chr1	324417	324635	+	ID=AT1G01940.1
Chr1	325642	325912	+	ID=AT1G01950.1
Chr1	326014	326105	+	ID=AT1G01950.1
Chr1	326229	326331	+	ID=AT1G01950.1
Chr1	326518	326593	+	ID=AT1G01950.1
Chr1	326816	326930	+	ID=AT1G01950.1
Chr1	327085	327236	+	ID=AT1G01950.1
Chr1	327387	327487	+	ID=AT1G01950.1
Chr1	327577	327662	+	ID=AT1G01950.1
Chr1	327867	327999	+	ID=AT1G01950.1
Chr1	328108	328187	+	ID=AT1G01950.1
Chr1	328323	328423	+	ID=AT1G01950.1
Chr1	329031	329118	+	ID=AT1G01950.1
Chr1	329212	329310	+	ID=AT1G01950.1
Chr1	329437	329572	+	ID=AT1G01950.1
Chr1	329699	329780	+	ID=AT1G01950.1
Chr1	329925	330026	+	ID=AT1G01950.1
Chr1	330156	330242	+	ID=AT1G01950.1
Chr1	331424	331533	-	ID=AT1G01960.1
Chr1	332184	332275	-	ID=AT1G01960.1
Chr1	332634	332723	-	ID=AT1G01960.1
Chr1	333046	333128	-	ID=AT1G01960.1
Chr1	333629	333904	-	ID=AT1G01960.1
Chr1	334179	334470	-	ID=AT1G01960.1
Chr1	334764	334898	-	ID=AT1G01960.1
Chr1	335322	335418	-	ID=AT1G01960.1
Chr1	335774	335915	-	ID=AT1G01960.1
Chr1	336234	336416	-	ID=AT1G01960.1
Chr1	338988	339125	+	ID=AT1G01970.1
Chr1	348128	348211	+	ID=AT1G02010.1
Chr1	348268	348372	+	ID=AT1G02010.1
Chr1	348455	348561	+	ID=AT1G02010.1
Chr1	348641	348734	+	ID=AT1G02010.1
Chr1	348786	348879	+	ID=AT1G02010.1
Chr1	348977	349066	+	ID=AT1G02010.1
Chr1	349100	349237	+	ID=AT1G02010.1
Chr1	349367	349549	+	ID=AT1G02010.1
Chr1	349721	349802	+	ID=AT1G02010.1
Chr1	349887	350048	+	ID=AT1G02010.1
Chr1	350148	350225	+	ID=AT1G02010.1
Chr1	350297	350473	+	ID=AT1G02010.1
Chr1	350571	350657	+	ID=AT1G02010.1
Chr1	350784	350870	+	ID=AT1G02010.1
Chr1	350967	351043	+	ID=AT1G02010.1
Chr1	351161	351251	+	ID=AT1G02010.1
Chr1	351330	351411	+	ID=AT1G02010.1
Chr1	351820	351911	+	ID=AT1G02010.1
Chr1	352002	352125	+	ID=AT1G02010.1
Chr1	360150	360239	-	ID=AT1G02050.1
Chr1	366860	366985	+	ID=AT1G02065.1
Chr1	370752	370858	-	ID=AT1G02070.1
Chr1	373787	373891	+	ID=AT1G02080.1
Chr1	374190	374271	+	ID=AT1G02080.1
Chr1	374501	374582	+	ID=AT1G02080.1
Chr1	375239	375324	+	ID=AT1G02080.1
Chr1	375454	375527	+	ID=AT1G02080.1
Chr1	375720	375807	+	ID=AT1G02080.1
Chr1	376003	376113	+	ID=AT1G02080.1
Chr1	376252	376351	+	ID=AT1G02080.1
Chr1	376475	376561	+	ID=AT1G02080.1
Chr1	376816	376924	+	ID=AT1G02080.1
Chr1	377029	377210	+	ID=AT1G02080.1
Chr1	377306	377390	+	ID=AT1G02080.1
Chr1	377616	377880	+	ID=AT1G02080.1
Chr1	378037	378118	+	ID=AT1G02080.1
Chr1	378192	378297	+	ID=AT1G02080.1
Chr1	378366	378503	+	ID=AT1G02080.1
Chr1	378650	378745	+	ID=AT1G02080.1
Chr1	378855	378942	+	ID=AT1G02080.1
Chr1	379090	379182	+	ID=AT1G02080.1
Chr1	379231	379304	+	ID=AT1G02080.1
Chr1	379434	379527	+	ID=AT1G02080.1
Chr1	379771	379865	+	ID=AT1G02080.1
Chr1	380004	380088	+	ID=AT1G02080.1
Chr1	380175	380269	+	ID=AT1G02080.1
Chr1	380376	380601	+	ID=AT1G02080.1
Chr1	380698	380845	+	ID=AT1G02080.1
Chr1	380999	381149	+	ID=AT1G02080.1
Chr1	381333	381404	+	ID=AT1G02080.1
Chr1	381635	381729	+	ID=AT1G02080.1
Chr1	381833	381911	+	ID=AT1G02080.1
Chr1	382041	382126	+	ID=AT1G02080.1
Chr1	382172	382372	+	ID=AT1G02080.1
Chr1	382568	382802	+	ID=AT1G02080.1
Chr1	382930	383029	+	ID=AT1G02080.1
Chr1	383131	383394	+	ID=AT1G02080.1
Chr1	383530	383607	+	ID=AT1G02080.1
Chr1	383689	384083	+	ID=AT1G02080.1
Chr1	384231	384317	+	ID=AT1G02080.1
Chr1	384450	384557	+	ID=AT1G02080.1
Chr1	384606	384693	+	ID=AT1G02080.1
Chr1	384841	384907	+	ID=AT1G02080.1
Chr1	384970	385170	+	ID=AT1G02080.1
Chr1	385325	385431	+	ID=AT1G02080.1
Chr1	385624	385712	+	ID=AT1G02080.1
Chr1	385818	385908	+	ID=AT1G02080.1
Chr1	386044	386132	+	ID=AT1G02080.1
Chr1	386334	386427	+	ID=AT1G02080.1
Chr1	387504	387583	-	ID=AT1G02090.1
Chr1	388407	388538	-	ID=AT1G02090.1
Chr1	388610	388715	-	ID=AT1G02090.1
Chr1	388761	388850	-	ID=AT1G02090.1
Chr1	388941	389049	-	ID=AT1G02090.1
Chr1	389139	389225	-	ID=AT1G02090.1
Chr1	389302	389409	-	ID=AT1G02090.1
Chr1	389944	390036	+	ID=AT1G02100.1
Chr1	390251	390351	+	ID=AT1G02100.1
Chr1	390400	390482	+	ID=AT1G02100.1
Chr1	390565	390761	+	ID=AT1G02100.1
Chr1	390865	391002	+	ID=AT1G02100.1
Chr1	391124	391215	+	ID=AT1G02100.1
Chr1	391264	391457	+	ID=AT1G02100.1
Chr1	391542	391651	+	ID=AT1G02100.1
Chr1	391717	392020	+	ID=AT1G02100.1
Chr1	392301	392373	+	ID=AT1G02100.1
Chr1	393876	393965	+	ID=AT1G02110.1
Chr1	394154	394227	+	ID=AT1G02110.1
Chr1	394452	394671	+	ID=AT1G02110.1
Chr1	395947	396028	+	ID=AT1G02120.1
Chr1	396089	396166	+	ID=AT1G02120.1
Chr1	396218	396290	+	ID=AT1G02120.1
Chr1	396357	396438	+	ID=AT1G02120.1
Chr1	396535	396608	+	ID=AT1G02120.1
Chr1	396726	396792	+	ID=AT1G02120.1
Chr1	396864	396940	+	ID=AT1G02120.1
Chr1	397099	397702	+	ID=AT1G02120.1
Chr1	397744	397876	+	ID=AT1G02120.1
Chr1	397965	398064	+	ID=AT1G02120.1
Chr1	398152	398291	+	ID=AT1G02120.1
Chr1	398347	398459	+	ID=AT1G02120.1
Chr1	398527	398613	+	ID=AT1G02120.1
Chr1	398714	398904	+	ID=AT1G02120.1
Chr1	398967	399067	+	ID=AT1G02120.1
Chr1	399111	399181	+	ID=AT1G02120.1
Chr1	399394	399483	+	ID=AT1G02120.1
Chr1	400447	400724	-	ID=AT1G02130.1
Chr1	400829	400930	-	ID=AT1G02130.1
Chr1	401087	401163	-	ID=AT1G02130.1
Chr1	401236	401322	-	ID=AT1G02130.1
Chr1	401371	401460	-	ID=AT1G02130.1
Chr1	401509	401594	-	ID=AT1G02130.1
Chr1	401668	401774	-	ID=AT1G02130.1
Chr1	403527	403770	-	ID=AT1G02140.1
Chr1	403948	404185	-	ID=AT1G02140.1
Chr1	404670	404756	+	ID=AT1G02145.1
Chr1	404954	405064	+	ID=AT1G02145.1
Chr1	405317	405429	+	ID=AT1G02145.1
Chr1	405486	405647	+	ID=AT1G02145.1
Chr1	405766	405892	+	ID=AT1G02145.1
Chr1	405952	406060	+	ID=AT1G02145.1
Chr1	406133	406246	+	ID=AT1G02145.1
Chr1	406311	406414	+	ID=AT1G02145.1
Chr1	407551	407721	+	ID=AT1G02145.1
Chr1	407822	408072	+	ID=AT1G02145.1
Chr1	408139	408235	+	ID=AT1G02145.1
Chr1	408330	408407	+	ID=AT1G02145.1
Chr1	409139	409218	+	ID=AT1G02150.1
Chr1	410894	411176	+	ID=AT1G02160.1
Chr1	412259	412459	+	ID=AT1G02170.1
Chr1	412791	412882	+	ID=AT1G02170.1
Chr1	413004	413079	+	ID=AT1G02170.1
Chr1	413296	413366	+	ID=AT1G02170.1
Chr1	414218	414423	-	ID=AT1G02180.1
Chr1	415671	415741	+	ID=AT1G02190.1
Chr1	415962	416044	+	ID=AT1G02190.1
Chr1	416839	416961	+	ID=AT1G02190.1
Chr1	417163	417247	+	ID=AT1G02190.1
Chr1	417521	417622	+	ID=AT1G02190.1
Chr1	418878	418986	+	ID=AT1G02205.1
Chr1	419211	419296	+	ID=AT1G02205.1
Chr1	419895	420513	+	ID=AT1G02205.1
Chr1	420890	420983	+	ID=AT1G02205.1
Chr1	421092	421190	+	ID=AT1G02205.1
Chr1	421392	421525	+	ID=AT1G02205.1
Chr1	421909	421980	+	ID=AT1G02205.1
Chr1	429100	429247	-	ID=AT1G02220.1
Chr1	429371	429461	-	ID=AT1G02220.1
Chr1	429777	429850	-	ID=AT1G02220.1
Chr1	429998	430068	-	ID=AT1G02220.1
Chr1	430317	430413	-	ID=AT1G02220.1
Chr1	435324	435449	-	ID=AT1G02230.1
Chr1	435564	435649	-	ID=AT1G02230.1
Chr1	435917	435996	-	ID=AT1G02230.1
Chr1	436129	436276	-	ID=AT1G02230.1
Chr1	436540	436621	-	ID=AT1G02230.1
Chr1	438107	438217	-	ID=AT1G02250.1
Chr1	438335	438421	-	ID=AT1G02250.1
Chr1	438680	438782	-	ID=AT1G02250.1
Chr1	438924	439051	-	ID=AT1G02250.1
Chr1	439315	439405	-	ID=AT1G02250.1
Chr1	441014	441135	-	ID=AT1G02260.1
Chr1	441326	441397	-	ID=AT1G02260.1
Chr1	442621	442717	-	ID=AT1G02260.1
Chr1	443526	443628	-	ID=AT1G02270.1
Chr1	443737	443978	-	ID=AT1G02270.1
Chr1	444090	444257	-	ID=AT1G02270.1
Chr1	444384	444488	-	ID=AT1G02270.1
Chr1	444598	444682	-	ID=AT1G02270.1
Chr1	444760	444845	-	ID=AT1G02270.1
Chr1	445067	445453	-	ID=AT1G02270.1
Chr1	445560	445647	-	ID=AT1G02270.1
Chr1	445753	445843	-	ID=AT1G02270.1
Chr1	445943	446029	-	ID=AT1G02270.1
Chr1	448734	448811	-	ID=AT1G02280.1
Chr1	448974	449054	-	ID=AT1G02280.1
Chr1	449124	449224	-	ID=AT1G02280.1
Chr1	449490	449713	-	ID=AT1G02280.1
Chr1	449839	449938	-	ID=AT1G02280.1
Chr1	450047	450150	-	ID=AT1G02280.1
Chr1	452067	452582	-	ID=AT1G02290.1
Chr1	453366	453593	+	ID=AT1G02300.1
Chr1	453648	453729	+	ID=AT1G02300.1
Chr1	453811	453906	+	ID=AT1G02300.1
Chr1	454064	454196	+	ID=AT1G02300.1
Chr1	454337	454414	+	ID=AT1G02300.1
Chr1	454541	454621	+	ID=AT1G02300.1
Chr1	454841	454926	+	ID=AT1G02300.1
Chr1	455041	455111	+	ID=AT1G02300.1
Chr1	455148	455241	+	ID=AT1G02300.1
Chr1	455903	456177	+	ID=AT1G02305.1
Chr1	456232	456313	+	ID=AT1G02305.1
Chr1	456395	456489	+	ID=AT1G02305.1
Chr1	456647	456756	+	ID=AT1G02305.1
Chr1	456762	456842	+	ID=AT1G02305.1
Chr1	456918	457009	+	ID=AT1G02305.1
Chr1	457136	457210	+	ID=AT1G02305.1
Chr1	457430	457513	+	ID=AT1G02305.1
Chr1	457628	457715	+	ID=AT1G02305.1
Chr1	457752	457839	+	ID=AT1G02305.1
Chr1	458637	458731	-	ID=AT1G02310.1
Chr1	458941	459020	-	ID=AT1G02310.1
Chr1	459144	459502	-	ID=AT1G02310.1
Chr1	459683	460322	-	ID=AT1G02310.1
Chr1	462384	462474	-	ID=AT1G02330.1
Chr1	462633	462726	-	ID=AT1G02330.1
Chr1	462801	462875	-	ID=AT1G02330.1
Chr1	463000	463122	-	ID=AT1G02330.1
Chr1	463324	463420	-	ID=AT1G02330.1
Chr1	464524	464761	-	ID=AT1G02335.1
Chr1	466248	466731	-	ID=AT1G02340.1
Chr1	466798	466957	-	ID=AT1G02340.1
Chr1	467087	467185	-	ID=AT1G02340.1
Chr1	467553	467683	-	ID=AT1G02340.1
Chr1	469972	470251	+	ID=AT1G02350.1
Chr1	470289	470370	+	ID=AT1G02350.1
Chr1	470483	470573	+	ID=AT1G02350.1
Chr1	472508	472667	-	ID=AT1G02360.1
Chr1	474888	475141	+	ID=AT1G02370.1
Chr1	477206	477715	+	ID=AT1G02380.1
Chr1	478304	478524	+	ID=AT1G02380.1
Chr1	478670	478789	+	ID=AT1G02380.1
Chr1	481620	482269	+	ID=AT1G02390.1
Chr1	487365	488719	+	ID=AT1G02400.1
Chr1	489063	489145	+	ID=AT1G02400.1
Chr1	491007	491233	+	ID=AT1G02410.1
Chr1	491380	491487	+	ID=AT1G02410.1
Chr1	491804	491906	+	ID=AT1G02410.1
Chr1	491960	492085	+	ID=AT1G02410.1
Chr1	492159	492247	+	ID=AT1G02410.1
Chr1	492353	492442	+	ID=AT1G02410.1
Chr1	492524	492606	+	ID=AT1G02410.1
Chr1	495260	495349	-	ID=AT1G02430.1
Chr1	495490	495562	-	ID=AT1G02430.1
Chr1	495683	495756	-	ID=AT1G02430.1
Chr1	495834	495911	-	ID=AT1G02430.1
Chr1	496671	496759	-	ID=AT1G02440.1
Chr1	496900	496971	-	ID=AT1G02440.1
Chr1	497092	497164	-	ID=AT1G02440.1
Chr1	497242	497328	-	ID=AT1G02440.1
Chr1	505408	505498	-	ID=AT1G02460.1
Chr1	505584	505844	-	ID=AT1G02460.1
Chr1	506053	506136	-	ID=AT1G02460.1
Chr1	506185	506366	-	ID=AT1G02460.1
Chr1	506535	506643	-	ID=AT1G02460.1
Chr1	511991	512073	-	ID=AT1G02470.1
Chr1	512122	512213	-	ID=AT1G02470.1
Chr1	512263	512377	-	ID=AT1G02470.1
Chr1	512431	512524	-	ID=AT1G02470.1
Chr1	512621	513146	-	ID=AT1G02470.1
Chr1	514035	514105	-	ID=AT1G02475.1
Chr1	514185	514270	-	ID=AT1G02475.1
Chr1	514319	514421	-	ID=AT1G02475.1
Chr1	514471	514552	-	ID=AT1G02475.1
Chr1	514606	514704	-	ID=AT1G02475.1
Chr1	514801	514891	-	ID=AT1G02475.1
Chr1	514992	515092	-	ID=AT1G02475.1
Chr1	520805	520889	-	ID=AT1G02510.1
Chr1	523676	524124	+	ID=AT1G02520.1
Chr1	524437	524520	+	ID=AT1G02520.1
Chr1	524576	524661	+	ID=AT1G02520.1
Chr1	524838	524916	+	ID=AT1G02520.1
Chr1	525139	525223	+	ID=AT1G02520.1
Chr1	525463	525545	+	ID=AT1G02520.1
Chr1	527203	527310	+	ID=AT1G02520.1
Chr1	527578	527657	+	ID=AT1G02520.1
Chr1	527922	528009	+	ID=AT1G02520.1
Chr1	528310	528391	+	ID=AT1G02520.1
Chr1	530100	530181	+	ID=AT1G02530.1
Chr1	530237	530402	+	ID=AT1G02530.1
Chr1	530579	530680	+	ID=AT1G02530.1
Chr1	530903	530979	+	ID=AT1G02530.1
Chr1	531219	531324	+	ID=AT1G02530.1
Chr1	533006	533078	+	ID=AT1G02530.1
Chr1	533346	533452	+	ID=AT1G02530.1
Chr1	533717	533807	+	ID=AT1G02530.1
Chr1	534108	534188	+	ID=AT1G02530.1
Chr1	538131	538208	+	ID=AT1G02560.1
Chr1	538329	538418	+	ID=AT1G02560.1
Chr1	538534	538626	+	ID=AT1G02560.1
Chr1	538720	538807	+	ID=AT1G02560.1
Chr1	538854	538935	+	ID=AT1G02560.1
Chr1	539009	539254	+	ID=AT1G02560.1
Chr1	539290	539390	+	ID=AT1G02560.1
Chr1	539480	539610	+	ID=AT1G02560.1
Chr1	544805	544972	+	ID=AT1G02580.1
Chr1	545063	545631	+	ID=AT1G02580.1
Chr1	545964	546061	+	ID=AT1G02580.1
Chr1	546236	546312	+	ID=AT1G02580.1
Chr1	546401	546511	+	ID=AT1G02580.1
Chr1	546638	546726	+	ID=AT1G02580.1
Chr1	546775	546870	+	ID=AT1G02580.1
Chr1	546940	547023	+	ID=AT1G02580.1
Chr1	547173	547247	+	ID=AT1G02580.1
Chr1	547375	547462	+	ID=AT1G02580.1
Chr1	547672	547747	+	ID=AT1G02580.1
Chr1	547880	547969	+	ID=AT1G02580.1
Chr1	548052	548133	+	ID=AT1G02580.1
Chr1	548182	548310	+	ID=AT1G02580.1
Chr1	548440	548524	+	ID=AT1G02580.1
Chr1	548603	548814	+	ID=AT1G02580.1
Chr1	552183	552274	-	ID=AT1G02590.1
Chr1	552374	552455	-	ID=AT1G02590.1
Chr1	552507	552686	-	ID=AT1G02590.1
Chr1	553262	553394	-	ID=AT1G02610.1
Chr1	553491	553599	-	ID=AT1G02610.1
Chr1	553678	554471	-	ID=AT1G02610.1
Chr1	554614	554795	-	ID=AT1G02610.1
Chr1	554864	555571	-	ID=AT1G02610.1
Chr1	555644	555725	-	ID=AT1G02610.1
Chr1	557109	557316	+	ID=AT1G02620.1
Chr1	561696	561901	-	ID=AT1G02630.1
Chr1	564698	565432	+	ID=AT1G02640.1
Chr1	565712	565783	+	ID=AT1G02640.1
Chr1	565954	566042	+	ID=AT1G02640.1
Chr1	566141	566225	+	ID=AT1G02640.1
Chr1	568740	568831	+	ID=AT1G02650.1
Chr1	569224	569304	+	ID=AT1G02650.1
Chr1	572760	572835	-	ID=AT1G02660.1
Chr1	573253	573337	-	ID=AT1G02660.1
Chr1	573398	573488	-	ID=AT1G02660.1
Chr1	573954	574119	-	ID=AT1G02660.1
Chr1	576146	576547	+	ID=AT1G02670.1
Chr1	576614	576849	+	ID=AT1G02670.1
Chr1	576913	576993	+	ID=AT1G02670.1
Chr1	577593	577783	+	ID=AT1G02670.1
Chr1	577942	577978	+	ID=AT1G02670.1
Chr1	578080	578180	+	ID=AT1G02670.1
Chr1	578245	578545	+	ID=AT1G02670.1
Chr1	578621	578721	+	ID=AT1G02670.1
Chr1	578792	578894	+	ID=AT1G02670.1
Chr1	579018	579195	+	ID=AT1G02670.1
Chr1	579313	579420	+	ID=AT1G02670.1
Chr1	579526	579646	+	ID=AT1G02670.1
Chr1	579800	579878	+	ID=AT1G02670.1
Chr1	579968	580049	+	ID=AT1G02670.1
Chr1	580131	580226	+	ID=AT1G02670.1
Chr1	580746	581069	+	ID=AT1G02680.1
Chr1	581187	581277	+	ID=AT1G02680.1
Chr1	581316	581496	+	ID=AT1G02680.1
Chr1	581557	581643	+	ID=AT1G02680.1
Chr1	581719	581814	+	ID=AT1G02680.1
Chr1	584619	584859	+	ID=AT1G02690.1
Chr1	584957	585052	+	ID=AT1G02690.1
Chr1	585145	585236	+	ID=AT1G02690.1
Chr1	585369	585499	+	ID=AT1G02690.1
Chr1	585943	586022	+	ID=AT1G02690.1
Chr1	586102	586191	+	ID=AT1G02690.1
Chr1	586321	586438	+	ID=AT1G02690.1
Chr1	586567	586648	+	ID=AT1G02690.1
Chr1	588541	588662	+	ID=AT1G02700.1
Chr1	596479	596571	-	ID=AT1G02730.1
Chr1	597383	597520	-	ID=AT1G02730.1
Chr1	599813	599891	-	ID=AT1G02740.1
Chr1	599977	600064	-	ID=AT1G02740.1
Chr1	600235	600433	-	ID=AT1G02740.1
Chr1	600514	600720	-	ID=AT1G02740.1
Chr1	600826	600935	-	ID=AT1G02740.1
Chr1	600977	601226	-	ID=AT1G02740.1
Chr1	601373	601546	-	ID=AT1G02740.1
Chr1	601561	601652	-	ID=AT1G02740.1
Chr1	601707	601811	-	ID=AT1G02740.1
Chr1	602755	602979	+	ID=AT1G02750.1
Chr1	603126	603600	+	ID=AT1G02750.1
Chr1	605404	605514	-	ID=AT1G02770.1
Chr1	605605	605704	-	ID=AT1G02770.1
Chr1	605806	605918	-	ID=AT1G02770.1
Chr1	606103	606175	-	ID=AT1G02770.1
Chr1	606323	606528	-	ID=AT1G02770.1
Chr1	608148	608241	-	ID=AT1G02780.1
Chr1	608310	608397	-	ID=AT1G02780.1
Chr1	608712	608815	-	ID=AT1G02780.1
Chr1	608939	609279	-	ID=AT1G02780.1
Chr1	610936	611025	-	ID=AT1G02790.1
Chr1	611530	611617	-	ID=AT1G02790.1
Chr1	611921	612018	-	ID=AT1G02790.1
Chr1	613707	613993	-	ID=AT1G02800.1
Chr1	614158	614239	-	ID=AT1G02800.1
Chr1	614346	614448	-	ID=AT1G02800.1
Chr1	614611	614721	-	ID=AT1G02800.1
Chr1	614815	614988	-	ID=AT1G02800.1
Chr1	615190	615276	-	ID=AT1G02800.1
Chr1	615484	615851	-	ID=AT1G02800.1
Chr1	619329	619638	+	ID=AT1G02810.1
Chr1	624135	624230	-	ID=AT1G02820.1
Chr1	625293	625372	-	ID=AT1G02830.1
Chr1	627005	627099	+	ID=AT1G02840.1
Chr1	627166	627307	+	ID=AT1G02840.1
Chr1	627383	627481	+	ID=AT1G02840.1
Chr1	627615	627700	+	ID=AT1G02840.1
Chr1	627748	627834	+	ID=AT1G02840.1
Chr1	627893	627969	+	ID=AT1G02840.1
Chr1	628020	628111	+	ID=AT1G02840.1
Chr1	628169	628245	+	ID=AT1G02840.1
Chr1	629322	629417	+	ID=AT1G02840.1
Chr1	629495	629579	+	ID=AT1G02840.1
Chr1	630704	630831	+	ID=AT1G02850.1
Chr1	630896	630977	+	ID=AT1G02850.1
Chr1	631034	631103	+	ID=AT1G02850.1
Chr1	631180	631264	+	ID=AT1G02850.1
Chr1	631337	631430	+	ID=AT1G02850.1
Chr1	631519	631602	+	ID=AT1G02850.1
Chr1	632044	632127	+	ID=AT1G02850.1
Chr1	632349	632420	+	ID=AT1G02850.1
Chr1	632450	632527	+	ID=AT1G02850.1
Chr1	632616	632715	+	ID=AT1G02850.1
Chr1	635652	635738	+	ID=AT1G02860.1
Chr1	635987	636080	+	ID=AT1G02860.1
Chr1	636360	636591	+	ID=AT1G02860.1
Chr1	636730	636827	+	ID=AT1G02860.1
Chr1	637515	637601	-	ID=AT1G02870.1
Chr1	637724	638257	-	ID=AT1G02870.1
Chr1	643209	643304	-	ID=AT1G02880.1
Chr1	643555	643643	-	ID=AT1G02880.1
Chr1	643746	643876	-	ID=AT1G02880.1
Chr1	645486	645574	-	ID=AT1G02890.1
Chr1	645680	645754	-	ID=AT1G02890.1
Chr1	645815	645898	-	ID=AT1G02890.1
Chr1	646038	646125	-	ID=AT1G02890.1
Chr1	646690	646776	-	ID=AT1G02890.1
Chr1	646957	647037	-	ID=AT1G02890.1
Chr1	647108	647183	-	ID=AT1G02890.1
Chr1	647281	647366	-	ID=AT1G02890.1
Chr1	647443	647530	-	ID=AT1G02890.1
Chr1	647621	647702	-	ID=AT1G02890.1
Chr1	647808	647923	-	ID=AT1G02890.1
Chr1	647996	648101	-	ID=AT1G02890.1
Chr1	648276	648361	-	ID=AT1G02890.1
Chr1	648433	648507	-	ID=AT1G02890.1
Chr1	648657	648765	-	ID=AT1G02890.1
Chr1	648830	648910	-	ID=AT1G02890.1
Chr1	649140	649367	-	ID=AT1G02890.1
Chr1	649460	649550	-	ID=AT1G02890.1
Chr1	649676	649761	-	ID=AT1G02890.1
Chr1	650439	650562	-	ID=AT1G02890.1
Chr1	650710	650790	-	ID=AT1G02890.1
Chr1	650905	651127	-	ID=AT1G02890.1
Chr1	651220	651319	-	ID=AT1G02890.1
Chr1	651540	651710	-	ID=AT1G02890.1
Chr1	655824	655932	-	ID=AT1G02910.1
Chr1	656030	656133	-	ID=AT1G02910.1
Chr1	656235	656316	-	ID=AT1G02910.1
Chr1	656506	656587	-	ID=AT1G02910.1
Chr1	656746	656826	-	ID=AT1G02910.1
Chr1	657059	657141	-	ID=AT1G02910.1
Chr1	657278	657391	-	ID=AT1G02910.1
Chr1	657496	657855	-	ID=AT1G02910.1
Chr1	659317	659422	-	ID=AT1G02920.1
Chr1	659472	659555	-	ID=AT1G02920.1
Chr1	661791	661900	-	ID=AT1G02930.1
Chr1	661950	662041	-	ID=AT1G02930.1
Chr1	663546	663614	-	ID=AT1G02940.1
Chr1	663664	663759	-	ID=AT1G02940.1
Chr1	663903	664016	-	ID=AT1G02940.1
Chr1	665911	666113	-	ID=AT1G02950.1
Chr1	667069	667150	-	ID=AT1G02960.1
Chr1	667642	667734	-	ID=AT1G02960.1
Chr1	667869	667956	-	ID=AT1G02960.1
Chr1	668083	668172	-	ID=AT1G02960.1
Chr1	668469	668612	-	ID=AT1G02960.1
Chr1	668746	668855	-	ID=AT1G02960.1
Chr1	668988	669078	-	ID=AT1G02960.1
Chr1	669135	669226	-	ID=AT1G02960.1
Chr1	669267	669460	-	ID=AT1G02960.1
Chr1	669514	669619	-	ID=AT1G02960.1
Chr1	669651	669749	-	ID=AT1G02960.1
Chr1	671784	671918	-	ID=AT1G02965.1
Chr1	671975	672105	-	ID=AT1G02965.1
Chr1	672146	672331	-	ID=AT1G02965.1
Chr1	672407	672517	-	ID=AT1G02965.1
Chr1	672549	672650	-	ID=AT1G02965.1
Chr1	673707	673963	+	ID=AT1G02970.1
Chr1	674025	674098	+	ID=AT1G02970.1
Chr1	674166	674440	+	ID=AT1G02970.1
Chr1	674705	674812	+	ID=AT1G02970.1
Chr1	674881	674967	+	ID=AT1G02970.1
Chr1	675078	675186	+	ID=AT1G02970.1
Chr1	675228	675339	+	ID=AT1G02970.1
Chr1	675495	675591	+	ID=AT1G02970.1
Chr1	675946	676043	+	ID=AT1G02970.1
Chr1	678003	678093	+	ID=AT1G02980.1
Chr1	678194	678288	+	ID=AT1G02980.1
Chr1	678523	678591	+	ID=AT1G02980.1
Chr1	678874	678970	+	ID=AT1G02980.1
Chr1	679061	679147	+	ID=AT1G02980.1
Chr1	679289	679367	+	ID=AT1G02980.1
Chr1	679491	679577	+	ID=AT1G02980.1
Chr1	679731	679820	+	ID=AT1G02980.1
Chr1	679998	680102	+	ID=AT1G02980.1
Chr1	680265	680340	+	ID=AT1G02980.1
Chr1	680485	680558	+	ID=AT1G02980.1
Chr1	680778	680857	+	ID=AT1G02980.1
Chr1	681026	681110	+	ID=AT1G02980.1
Chr1	681922	682242	-	ID=AT1G02990.1
Chr1	682404	682731	-	ID=AT1G02990.1
Chr1	683318	683401	-	ID=AT1G02990.1
Chr1	684778	684863	-	ID=AT1G02990.1
Chr1	685966	686055	-	ID=AT1G02990.1
Chr1	686425	686504	-	ID=AT1G02990.1
Chr1	686752	686843	-	ID=AT1G02990.1
Chr1	687010	687114	-	ID=AT1G02990.1
Chr1	688147	688280	-	ID=AT1G03000.1
Chr1	688365	688457	-	ID=AT1G03000.1
Chr1	688603	688678	-	ID=AT1G03000.1
Chr1	688951	689035	-	ID=AT1G03000.1
Chr1	689159	689250	-	ID=AT1G03000.1
Chr1	689410	689531	-	ID=AT1G03000.1
Chr1	689814	689984	-	ID=AT1G03000.1
Chr1	690174	690398	-	ID=AT1G03000.1
Chr1	690580	690756	-	ID=AT1G03000.1
Chr1	690899	691120	-	ID=AT1G03000.1
Chr1	691365	691442	-	ID=AT1G03000.1
Chr1	692079	692174	-	ID=AT1G03000.1
Chr1	693572	694116	+	ID=AT1G03010.1
Chr1	694184	694279	+	ID=AT1G03010.1
Chr1	695477	695546	+	ID=AT1G03010.1
Chr1	695794	695886	+	ID=AT1G03010.1
Chr1	701682	701774	+	ID=AT1G03030.1
Chr1	701876	701975	+	ID=AT1G03030.1
Chr1	702020	702105	+	ID=AT1G03030.1
Chr1	702184	702275	+	ID=AT1G03030.1
Chr1	702469	702566	+	ID=AT1G03030.1
Chr1	702598	702678	+	ID=AT1G03030.1
Chr1	702738	702827	+	ID=AT1G03030.1
Chr1	702902	703011	+	ID=AT1G03030.1
Chr1	703099	703194	+	ID=AT1G03030.1
Chr1	703257	703352	+	ID=AT1G03030.1
Chr1	703382	703481	+	ID=AT1G03030.1
Chr1	704495	704587	-	ID=AT1G03040.1
Chr1	704669	705063	-	ID=AT1G03040.1
Chr1	705130	705301	-	ID=AT1G03040.1
Chr1	705368	705533	-	ID=AT1G03040.1
Chr1	708190	708303	+	ID=AT1G03050.1
Chr1	708510	708600	+	ID=AT1G03050.1
Chr1	709468	709597	+	ID=AT1G03050.1
Chr1	710137	710240	-	ID=AT1G03055.1
Chr1	710334	710694	-	ID=AT1G03055.1
Chr1	711017	711091	-	ID=AT1G03055.1
Chr1	711185	711262	-	ID=AT1G03055.1
Chr1	711409	711504	-	ID=AT1G03055.1
Chr1	714207	714316	-	ID=AT1G03060.1
Chr1	714464	714557	-	ID=AT1G03060.1
Chr1	714865	715006	-	ID=AT1G03060.1
Chr1	715316	715659	-	ID=AT1G03060.1
Chr1	718663	718934	-	ID=AT1G03060.1
Chr1	720586	720680	-	ID=AT1G03060.1
Chr1	721796	721904	-	ID=AT1G03060.1
Chr1	722008	722115	-	ID=AT1G03060.1
Chr1	722816	722965	-	ID=AT1G03060.1
Chr1	724120	724274	-	ID=AT1G03060.1
Chr1	724390	724680	-	ID=AT1G03060.1
Chr1	724747	724889	-	ID=AT1G03060.1
Chr1	725082	725235	-	ID=AT1G03060.1
Chr1	725410	725551	-	ID=AT1G03060.1
Chr1	725609	725688	-	ID=AT1G03060.1
Chr1	725825	726036	-	ID=AT1G03060.1
Chr1	726123	726274	-	ID=AT1G03060.1
Chr1	726348	726709	-	ID=AT1G03060.1
Chr1	730416	730496	+	ID=AT1G03070.1
Chr1	730611	730915	+	ID=AT1G03070.1
Chr1	731074	731175	+	ID=AT1G03070.1
Chr1	732742	732927	-	ID=AT1G03080.1
Chr1	737082	737232	-	ID=AT1G03080.1
Chr1	737438	737561	-	ID=AT1G03080.1
Chr1	737625	737873	-	ID=AT1G03080.1
Chr1	740051	740123	+	ID=AT1G03090.1
Chr1	740246	740354	+	ID=AT1G03090.1
Chr1	740503	740619	+	ID=AT1G03090.1
Chr1	740758	740969	+	ID=AT1G03090.1
Chr1	741602	741683	+	ID=AT1G03090.1
Chr1	741796	741945	+	ID=AT1G03090.1
Chr1	742051	742180	+	ID=AT1G03090.1
Chr1	742318	742501	+	ID=AT1G03090.1
Chr1	742737	742821	+	ID=AT1G03090.1
Chr1	742983	743089	+	ID=AT1G03090.1
Chr1	743204	743300	+	ID=AT1G03090.1
Chr1	743547	743619	+	ID=AT1G03090.1
Chr1	743717	743814	+	ID=AT1G03090.1
Chr1	747532	747621	+	ID=AT1G03103.1
Chr1	747727	747857	+	ID=AT1G03103.1
Chr1	749496	749784	+	ID=AT1G03110.1
Chr1	749950	750117	+	ID=AT1G03110.1
Chr1	750299	750415	+	ID=AT1G03110.1
Chr1	750473	750556	+	ID=AT1G03110.1
Chr1	750628	750795	+	ID=AT1G03110.1
Chr1	750875	750956	+	ID=AT1G03110.1
Chr1	751017	751119	+	ID=AT1G03110.1
Chr1	751224	751296	+	ID=AT1G03110.1
Chr1	751358	751427	+	ID=AT1G03110.1
Chr1	752661	752981	+	ID=AT1G03120.1
Chr1	754891	755380	-	ID=AT1G03140.1
Chr1	756539	756644	+	ID=AT1G03150.1
Chr1	756736	757553	+	ID=AT1G03150.1
Chr1	757687	757936	+	ID=AT1G03150.1
Chr1	758007	758198	+	ID=AT1G03150.1
Chr1	758260	758349	+	ID=AT1G03150.1
Chr1	761811	761885	+	ID=AT1G03160.1
Chr1	762392	762509	+	ID=AT1G03160.1
Chr1	762579	763012	+	ID=AT1G03160.1
Chr1	763211	763298	+	ID=AT1G03160.1
Chr1	763431	763979	+	ID=AT1G03160.1
Chr1	764067	764156	+	ID=AT1G03160.1
Chr1	764598	764698	+	ID=AT1G03160.1
Chr1	765256	765484	+	ID=AT1G03160.1
Chr1	765601	765752	+	ID=AT1G03160.1
Chr1	774154	774230	+	ID=AT1G03180.1
Chr1	774540	774651	+	ID=AT1G03180.1
Chr1	774701	774784	+	ID=AT1G03180.1
Chr1	774880	774967	+	ID=AT1G03180.1
Chr1	775048	775121	+	ID=AT1G03180.1
Chr1	776356	776481	+	ID=AT1G03190.1
Chr1	776763	777154	+	ID=AT1G03190.1
Chr1	777238	777335	+	ID=AT1G03190.1
Chr1	777740	777871	+	ID=AT1G03190.1
Chr1	778066	778152	+	ID=AT1G03190.1
Chr1	778334	778485	+	ID=AT1G03190.1
Chr1	778611	778806	+	ID=AT1G03190.1
Chr1	778897	779001	+	ID=AT1G03190.1
Chr1	779081	779173	+	ID=AT1G03190.1
Chr1	779251	779537	+	ID=AT1G03190.1
Chr1	779647	779743	+	ID=AT1G03190.1
Chr1	780837	781080	+	ID=AT1G03200.1
Chr1	783176	783317	+	ID=AT1G03210.1
Chr1	783597	783680	+	ID=AT1G03210.1
Chr1	783843	783942	+	ID=AT1G03210.1
Chr1	784027	784132	+	ID=AT1G03210.1
Chr1	792462	792753	-	ID=AT1G03240.1
Chr1	793732	793828	-	ID=AT1G03250.1
Chr1	793931	794021	-	ID=AT1G03250.1
Chr1	794411	794541	-	ID=AT1G03250.1
Chr1	794651	794898	-	ID=AT1G03250.1
Chr1	794970	795101	-	ID=AT1G03250.1
Chr1	795857	795987	-	ID=AT1G03260.1
Chr1	796019	796535	-	ID=AT1G03260.1
Chr1	796629	796775	-	ID=AT1G03260.1
Chr1	796893	797040	-	ID=AT1G03260.1
Chr1	797128	797312	-	ID=AT1G03260.1
Chr1	797412	797545	-	ID=AT1G03260.1
Chr1	797601	797727	-	ID=AT1G03260.1
Chr1	797790	798000	-	ID=AT1G03260.1
Chr1	799432	799640	+	ID=AT1G03270.1
Chr1	799718	799826	+	ID=AT1G03270.1
Chr1	799911	799998	+	ID=AT1G03270.1
Chr1	800113	800381	+	ID=AT1G03270.1
Chr1	800466	800628	+	ID=AT1G03270.1
Chr1	800701	800971	+	ID=AT1G03270.1
Chr1	801040	801184	+	ID=AT1G03270.1
Chr1	801273	801355	+	ID=AT1G03270.1
Chr1	801430	801516	+	ID=AT1G03270.1
Chr1	801890	802011	+	ID=AT1G03270.1
Chr1	802059	802162	+	ID=AT1G03270.1
Chr1	802224	802319	+	ID=AT1G03270.1
Chr1	803118	803564	+	ID=AT1G03280.1
Chr1	803688	803834	+	ID=AT1G03280.1
Chr1	803958	804246	+	ID=AT1G03280.1
Chr1	804368	804738	+	ID=AT1G03280.1
Chr1	804853	804960	+	ID=AT1G03280.1
Chr1	805071	805166	+	ID=AT1G03280.1
Chr1	805351	805457	+	ID=AT1G03280.1
Chr1	805653	805859	+	ID=AT1G03280.1
Chr1	806088	806195	+	ID=AT1G03280.1
Chr1	806410	806660	+	ID=AT1G03280.1
Chr1	808018	808228	+	ID=AT1G03290.1
Chr1	808395	808531	+	ID=AT1G03290.1
Chr1	809215	809408	+	ID=AT1G03290.1
Chr1	809583	809671	+	ID=AT1G03290.1
Chr1	809789	809910	+	ID=AT1G03290.1
Chr1	810091	810187	+	ID=AT1G03290.1
Chr1	810235	810379	+	ID=AT1G03290.1
Chr1	811989	812029	-	ID=AT1G03300.1
Chr1	817097	817174	+	ID=AT1G03320.1
Chr1	818281	818919	-	ID=AT1G03330.1
Chr1	819079	819294	-	ID=AT1G03330.1
Chr1	819784	819896	+	ID=AT1G03340.1
Chr1	820078	820158	+	ID=AT1G03340.1
Chr1	820502	820594	+	ID=AT1G03340.1
Chr1	820667	820737	+	ID=AT1G03340.1
Chr1	824814	824890	+	ID=AT1G03360.1
Chr1	824993	825101	+	ID=AT1G03360.1
Chr1	825148	825252	+	ID=AT1G03360.1
Chr1	825343	825421	+	ID=AT1G03360.1
Chr1	825488	825586	+	ID=AT1G03360.1
Chr1	825656	825744	+	ID=AT1G03360.1
Chr1	826738	827178	+	ID=AT1G03365.1
Chr1	829183	829720	+	ID=AT1G03365.1
Chr1	831314	831419	+	ID=AT1G03370.1
Chr1	832641	832752	+	ID=AT1G03370.1
Chr1	832936	833083	+	ID=AT1G03370.1
Chr1	833368	833453	+	ID=AT1G03370.1
Chr1	833571	833693	+	ID=AT1G03370.1
Chr1	833957	834253	+	ID=AT1G03370.1
Chr1	834420	834513	+	ID=AT1G03370.1
Chr1	836329	836768	+	ID=AT1G03380.1
Chr1	837234	837470	+	ID=AT1G03380.1
Chr1	837909	838068	+	ID=AT1G03380.1
Chr1	838315	838399	+	ID=AT1G03380.1
Chr1	839228	839311	+	ID=AT1G03380.1
Chr1	839470	839677	+	ID=AT1G03380.1
Chr1	839806	839919	+	ID=AT1G03380.1
Chr1	840412	840507	+	ID=AT1G03380.1
Chr1	843147	843230	-	ID=AT1G03400.1
Chr1	843553	843676	-	ID=AT1G03400.1
Chr1	845034	845113	-	ID=AT1G03410.1
Chr1	845436	845951	-	ID=AT1G03410.1
Chr1	848228	848366	+	ID=AT1G03430.1
Chr1	848498	848641	+	ID=AT1G03430.1
Chr1	848714	848807	+	ID=AT1G03430.1
Chr1	848880	848997	+	ID=AT1G03430.1
Chr1	849071	849178	+	ID=AT1G03430.1
Chr1	854707	854802	-	ID=AT1G03445.1
Chr1	854934	855030	-	ID=AT1G03445.1
Chr1	855167	855254	-	ID=AT1G03445.1
Chr1	855331	855404	-	ID=AT1G03445.1
Chr1	855602	855687	-	ID=AT1G03445.1
Chr1	855787	855858	-	ID=AT1G03445.1
Chr1	855944	856055	-	ID=AT1G03445.1
Chr1	856295	856369	-	ID=AT1G03445.1
Chr1	856445	856539	-	ID=AT1G03445.1
Chr1	856652	856758	-	ID=AT1G03445.1
Chr1	856841	857012	-	ID=AT1G03445.1
Chr1	857094	857278	-	ID=AT1G03445.1
Chr1	857438	857546	-	ID=AT1G03445.1
Chr1	857629	857703	-	ID=AT1G03445.1
Chr1	857800	857970	-	ID=AT1G03445.1
Chr1	858041	858119	-	ID=AT1G03445.1
Chr1	858217	858598	-	ID=AT1G03445.1
Chr1	858694	858776	-	ID=AT1G03445.1
Chr1	858851	859000	-	ID=AT1G03445.1
Chr1	859080	859231	-	ID=AT1G03445.1
Chr1	859293	859397	-	ID=AT1G03445.1
Chr1	861279	861367	-	ID=AT1G03457.1
Chr1	861512	861605	-	ID=AT1G03457.1
Chr1	861910	862041	-	ID=AT1G03457.1
Chr1	862213	862313	-	ID=AT1G03457.1
Chr1	862394	862487	-	ID=AT1G03457.1
Chr1	862805	863458	-	ID=AT1G03457.1
Chr1	863542	863859	-	ID=AT1G03457.1
Chr1	866942	867408	-	ID=AT1G03470.1
Chr1	869371	869453	-	ID=AT1G03475.1
Chr1	869553	869657	-	ID=AT1G03475.1
Chr1	869783	869874	-	ID=AT1G03475.1
Chr1	869963	870143	-	ID=AT1G03475.1
Chr1	870228	870312	-	ID=AT1G03475.1
Chr1	870408	870495	-	ID=AT1G03475.1
Chr1	870572	870650	-	ID=AT1G03475.1
Chr1	872213	872291	+	ID=AT1G03490.1
Chr1	872394	872444	+	ID=AT1G03490.1
Chr1	872683	872739	+	ID=AT1G03490.1
Chr1	878457	878539	-	ID=AT1G03520.1
Chr1	878656	878734	-	ID=AT1G03520.1
Chr1	878811	878910	-	ID=AT1G03520.1
Chr1	881877	881977	-	ID=AT1G03530.1
Chr1	882056	882249	-	ID=AT1G03530.1
Chr1	885938	886034	-	ID=AT1G03550.1
Chr1	886101	886195	-	ID=AT1G03550.1
Chr1	886245	886392	-	ID=AT1G03550.1
Chr1	886461	886553	-	ID=AT1G03550.1
Chr1	886600	886695	-	ID=AT1G03550.1
Chr1	886790	886877	-	ID=AT1G03550.1
Chr1	886941	887014	-	ID=AT1G03550.1
Chr1	887138	887224	-	ID=AT1G03550.1
Chr1	887259	887367	-	ID=AT1G03550.1
Chr1	887431	887530	-	ID=AT1G03550.1
Chr1	887636	887724	-	ID=AT1G03550.1
Chr1	894945	895029	-	ID=AT1G03590.1
Chr1	895254	895354	-	ID=AT1G03590.1
Chr1	895473	895582	-	ID=AT1G03590.1
Chr1	895922	896014	-	ID=AT1G03590.1
Chr1	896483	897355	-	ID=AT1G03590.1
Chr1	901397	901485	+	ID=AT1G03610.1
Chr1	901707	901890	+	ID=AT1G03610.1
Chr1	902078	902169	+	ID=AT1G03610.1
Chr1	902348	902424	+	ID=AT1G03610.1
Chr1	904421	904520	-	ID=AT1G03620.1
Chr1	904616	904727	-	ID=AT1G03620.1
Chr1	904776	904880	-	ID=AT1G03620.1
Chr1	905005	905118	-	ID=AT1G03620.1
Chr1	905174	905267	-	ID=AT1G03620.1
Chr1	905384	905496	-	ID=AT1G03620.1
Chr1	905566	905666	-	ID=AT1G03620.1
Chr1	905785	905942	-	ID=AT1G03620.1
Chr1	906024	906134	-	ID=AT1G03620.1
Chr1	907756	907848	+	ID=AT1G03630.1
Chr1	908571	908654	+	ID=AT1G03630.1
Chr1	909011	909089	+	ID=AT1G03630.1
Chr1	910482	910859	-	ID=AT1G03650.1
Chr1	914840	914908	-	ID=AT1G03670.1
Chr1	915457	915537	-	ID=AT1G03670.1
Chr1	917304	917639	-	ID=AT1G03680.1
Chr1	918602	918867	+	ID=AT1G03687.1
Chr1	919009	919095	+	ID=AT1G03687.1
Chr1	919189	919266	+	ID=AT1G03687.1
Chr1	919394	919502	+	ID=AT1G03687.1
Chr1	919610	919736	+	ID=AT1G03687.1
Chr1	919818	919912	+	ID=AT1G03687.1
Chr1	921196	921298	+	ID=AT1G03700.1
Chr1	921402	921610	+	ID=AT1G03700.1
Chr1	923756	923827	+	ID=AT1G03710.1
Chr1	923978	924092	+	ID=AT1G03710.1
Chr1	925209	925278	-	ID=AT1G03720.1
Chr1	925447	925550	-	ID=AT1G03720.1
Chr1	925781	926159	-	ID=AT1G03720.1
Chr1	934709	934784	+	ID=AT1G03740.1
Chr1	935070	935163	+	ID=AT1G03740.1
Chr1	935482	935569	+	ID=AT1G03740.1
Chr1	935798	935881	+	ID=AT1G03740.1
Chr1	936098	936188	+	ID=AT1G03740.1
Chr1	938310	938423	+	ID=AT1G03750.1
Chr1	938531	938633	+	ID=AT1G03750.1
Chr1	939801	939875	+	ID=AT1G03750.1
Chr1	940003	940091	+	ID=AT1G03750.1
Chr1	940368	940452	+	ID=AT1G03750.1
Chr1	940679	940772	+	ID=AT1G03750.1
Chr1	941268	941365	-	ID=AT1G03760.1
Chr1	941432	941536	-	ID=AT1G03760.1
Chr1	941573	941693	-	ID=AT1G03760.1
Chr1	941795	941914	-	ID=AT1G03760.1
Chr1	941949	942030	-	ID=AT1G03760.1
Chr1	942106	942186	-	ID=AT1G03760.1
Chr1	942568	942652	-	ID=AT1G03760.1
Chr1	942821	942979	-	ID=AT1G03760.1
Chr1	943040	943122	-	ID=AT1G03760.1
Chr1	945169	945471	+	ID=AT1G03770.1
Chr1	945531	945779	+	ID=AT1G03770.1
Chr1	945862	945951	+	ID=AT1G03770.1
Chr1	946073	946168	+	ID=AT1G03770.1
Chr1	946211	946308	+	ID=AT1G03770.1
Chr1	946813	946893	+	ID=AT1G03770.1
Chr1	947294	947398	+	ID=AT1G03770.1
Chr1	948344	948428	-	ID=AT1G03780.1
Chr1	949208	949296	-	ID=AT1G03780.1
Chr1	949453	949540	-	ID=AT1G03780.1
Chr1	950126	950197	-	ID=AT1G03780.1
Chr1	950312	950403	-	ID=AT1G03780.1
Chr1	950501	950581	-	ID=AT1G03780.1
Chr1	950795	950880	-	ID=AT1G03780.1
Chr1	951042	951125	-	ID=AT1G03780.1
Chr1	951212	951527	-	ID=AT1G03780.1
Chr1	959009	959427	+	ID=AT1G03810.1
Chr1	963322	963468	-	ID=AT1G03830.1
Chr1	963547	963638	-	ID=AT1G03830.1
Chr1	964192	964294	-	ID=AT1G03830.1
Chr1	964381	964503	-	ID=AT1G03830.1
Chr1	964627	964738	-	ID=AT1G03830.1
Chr1	964874	964951	-	ID=AT1G03830.1
Chr1	965042	965123	-	ID=AT1G03830.1
Chr1	965310	965452	-	ID=AT1G03830.1
Chr1	965507	965598	-	ID=AT1G03830.1
Chr1	966158	966445	-	ID=AT1G03830.1
Chr1	968569	969314	-	ID=AT1G03840.1
Chr1	979800	979890	-	ID=AT1G03860.1
Chr1	980104	980184	-	ID=AT1G03860.1
Chr1	980356	980777	-	ID=AT1G03860.1
Chr1	986069	986278	+	ID=AT1G03880.1
Chr1	986542	986853	+	ID=AT1G03880.1
Chr1	987283	987523	+	ID=AT1G03880.1
Chr1	989551	989652	+	ID=AT1G03890.1
Chr1	989919	990048	+	ID=AT1G03890.1
Chr1	990460	990530	+	ID=AT1G03890.1
Chr1	991747	992442	+	ID=AT1G03900.1
Chr1	992692	992777	+	ID=AT1G03900.1
Chr1	993632	994045	+	ID=AT1G03905.1
Chr1	994207	994353	+	ID=AT1G03905.1
Chr1	994406	994495	+	ID=AT1G03905.1
Chr1	994633	994827	+	ID=AT1G03905.1
Chr1	994915	995312	+	ID=AT1G03905.1
Chr1	996218	996425	+	ID=AT1G03910.1
Chr1	996735	996847	+	ID=AT1G03910.1
Chr1	996940	997176	+	ID=AT1G03910.1
Chr1	997277	997417	+	ID=AT1G03910.1
Chr1	997490	997603	+	ID=AT1G03910.1
Chr1	997667	997754	+	ID=AT1G03910.1
Chr1	998516	998732	+	ID=AT1G03910.1
Chr1	999018	999108	+	ID=AT1G03910.1
Chr1	999412	999503	+	ID=AT1G03910.1
Chr1	999681	999759	+	ID=AT1G03910.1
Chr1	1000027	1000111	+	ID=AT1G03910.1
Chr1	1001748	1001808	+	ID=AT1G03920.1
Chr1	1002068	1002142	+	ID=AT1G03920.1
Chr1	1002385	1002470	+	ID=AT1G03920.1
Chr1	1002688	1002782	+	ID=AT1G03920.1
Chr1	1002863	1002947	+	ID=AT1G03920.1
Chr1	1003033	1003136	+	ID=AT1G03920.1
Chr1	1003269	1003388	+	ID=AT1G03920.1
Chr1	1003503	1003606	+	ID=AT1G03920.1
Chr1	1003655	1003809	+	ID=AT1G03920.1
Chr1	1003895	1003970	+	ID=AT1G03920.1
Chr1	1004028	1004124	+	ID=AT1G03920.1
Chr1	1005515	1005611	+	ID=AT1G03930.1
Chr1	1005653	1005745	+	ID=AT1G03930.1
Chr1	1005816	1005925	+	ID=AT1G03930.1
Chr1	1006075	1006175	+	ID=AT1G03930.1
Chr1	1006272	1006427	+	ID=AT1G03930.1
Chr1	1006499	1006580	+	ID=AT1G03930.1
Chr1	1006643	1006733	+	ID=AT1G03930.1
Chr1	1006798	1006916	+	ID=AT1G03930.1
Chr1	1007002	1007080	+	ID=AT1G03930.1
Chr1	1007208	1007289	+	ID=AT1G03930.1
Chr1	1007376	1007458	+	ID=AT1G03930.1
Chr1	1007526	1007601	+	ID=AT1G03930.1
Chr1	1007733	1007827	+	ID=AT1G03930.1
Chr1	1011434	1011501	-	ID=AT1G03950.1
Chr1	1011558	1011653	-	ID=AT1G03950.1
Chr1	1011690	1011777	-	ID=AT1G03950.1
Chr1	1011859	1011941	-	ID=AT1G03950.1
Chr1	1012014	1012164	-	ID=AT1G03950.1
Chr1	1012237	1012334	-	ID=AT1G03950.1
Chr1	1012440	1012508	-	ID=AT1G03950.1
Chr1	1012560	1012645	-	ID=AT1G03950.1
Chr1	1012681	1012867	-	ID=AT1G03950.1
Chr1	1012913	1013178	-	ID=AT1G03950.1
Chr1	1014873	1014950	+	ID=AT1G03960.1
Chr1	1015051	1015198	+	ID=AT1G03960.1
Chr1	1015305	1015427	+	ID=AT1G03960.1
Chr1	1015519	1015683	+	ID=AT1G03960.1
Chr1	1015826	1016078	+	ID=AT1G03960.1
Chr1	1016227	1016339	+	ID=AT1G03960.1
Chr1	1016450	1016794	+	ID=AT1G03960.1
Chr1	1016952	1017057	+	ID=AT1G03960.1
Chr1	1017184	1017331	+	ID=AT1G03960.1
Chr1	1017482	1017567	+	ID=AT1G03960.1
Chr1	1019395	1019603	-	ID=AT1G03980.1
Chr1	1019780	1019905	-	ID=AT1G03980.1
Chr1	1020093	1020186	-	ID=AT1G03980.1
Chr1	1020415	1020512	-	ID=AT1G03980.1
Chr1	1020565	1020654	-	ID=AT1G03980.1
Chr1	1020819	1020981	-	ID=AT1G03980.1
Chr1	1021221	1021286	-	ID=AT1G03980.1
Chr1	1021444	1021799	-	ID=AT1G03980.1
Chr1	1022747	1022830	-	ID=AT1G03982.1
Chr1	1022913	1023007	-	ID=AT1G03982.1
Chr1	1025096	1025292	+	ID=AT1G03990.1
Chr1	1025569	1025864	+	ID=AT1G03990.1
Chr1	1031574	1031688	-	ID=AT1G04010.1
Chr1	1031785	1031900	-	ID=AT1G04010.1
Chr1	1031986	1032058	-	ID=AT1G04010.1
Chr1	1032164	1032243	-	ID=AT1G04010.1
Chr1	1032413	1032581	-	ID=AT1G04010.1
Chr1	1032654	1032807	-	ID=AT1G04010.1
Chr1	1032860	1033186	-	ID=AT1G04010.1
Chr1	1033282	1033437	-	ID=AT1G04010.1
Chr1	1033538	1033875	-	ID=AT1G04010.1
Chr1	1034030	1034121	-	ID=AT1G04010.1
Chr1	1034339	1034701	-	ID=AT1G04010.1
Chr1	1034779	1034885	-	ID=AT1G04010.1
Chr1	1035056	1035139	-	ID=AT1G04010.1
Chr1	1035285	1035382	-	ID=AT1G04010.1
Chr1	1035519	1035885	-	ID=AT1G04010.1
Chr1	1036693	1036796	+	ID=AT1G04020.1
Chr1	1036851	1036943	+	ID=AT1G04020.1
Chr1	1037442	1037530	+	ID=AT1G04020.1
Chr1	1038176	1038275	+	ID=AT1G04020.1
Chr1	1038377	1038518	+	ID=AT1G04020.1
Chr1	1038706	1038800	+	ID=AT1G04020.1
Chr1	1038899	1038994	+	ID=AT1G04020.1
Chr1	1039086	1039223	+	ID=AT1G04020.1
Chr1	1039390	1039487	+	ID=AT1G04020.1
Chr1	1039607	1039694	+	ID=AT1G04020.1
Chr1	1040681	1040873	+	ID=AT1G04030.1
Chr1	1040975	1041048	+	ID=AT1G04030.1
Chr1	1042094	1042238	+	ID=AT1G04030.1
Chr1	1042316	1042567	+	ID=AT1G04030.1
Chr1	1042742	1042953	-	ID=AT1G04040.1
Chr1	1043164	1043391	-	ID=AT1G04040.1
Chr1	1045996	1046098	-	ID=AT1G04050.1
Chr1	1046196	1046328	-	ID=AT1G04050.1
Chr1	1046380	1046469	-	ID=AT1G04050.1
Chr1	1046537	1046623	-	ID=AT1G04050.1
Chr1	1046878	1046986	-	ID=AT1G04050.1
Chr1	1048006	1048151	-	ID=AT1G04050.1
Chr1	1048423	1048498	-	ID=AT1G04050.1
Chr1	1048631	1048719	-	ID=AT1G04050.1
Chr1	1048759	1048852	-	ID=AT1G04050.1
Chr1	1048916	1049013	-	ID=AT1G04050.1
Chr1	1053495	1053806	+	ID=AT1G04080.1
Chr1	1054807	1054935	+	ID=AT1G04080.1
Chr1	1055089	1055173	+	ID=AT1G04080.1
Chr1	1055291	1055477	+	ID=AT1G04080.1
Chr1	1055709	1055797	+	ID=AT1G04080.1
Chr1	1056104	1056186	+	ID=AT1G04080.1
Chr1	1056289	1056433	+	ID=AT1G04080.1
Chr1	1057331	1057634	+	ID=AT1G04090.1
Chr1	1060081	1060323	+	ID=AT1G04100.1
Chr1	1060635	1060731	+	ID=AT1G04100.1
Chr1	1060865	1060956	+	ID=AT1G04100.1
Chr1	1064961	1065054	-	ID=AT1G04120.1
Chr1	1065444	1065549	-	ID=AT1G04120.1
Chr1	1065856	1065934	-	ID=AT1G04120.1
Chr1	1066150	1066230	-	ID=AT1G04120.1
Chr1	1066526	1066606	-	ID=AT1G04120.1
Chr1	1066772	1066851	-	ID=AT1G04120.1
Chr1	1067551	1067762	-	ID=AT1G04120.1
Chr1	1067850	1067926	-	ID=AT1G04120.1
Chr1	1068248	1068356	-	ID=AT1G04120.1
Chr1	1070495	1070687	-	ID=AT1G04120.1
Chr1	1073570	1073648	+	ID=AT1G04130.1
Chr1	1073862	1073939	+	ID=AT1G04130.1
Chr1	1074132	1074224	+	ID=AT1G04130.1
Chr1	1074426	1074529	+	ID=AT1G04130.1
Chr1	1074611	1074897	+	ID=AT1G04130.1
Chr1	1075022	1075107	+	ID=AT1G04130.1
Chr1	1075201	1075300	+	ID=AT1G04130.1
Chr1	1076226	1076310	-	ID=AT1G04140.1
Chr1	1076425	1076565	-	ID=AT1G04140.1
Chr1	1076680	1076871	-	ID=AT1G04140.1
Chr1	1076933	1077035	-	ID=AT1G04140.1
Chr1	1077237	1077340	-	ID=AT1G04140.1
Chr1	1078354	1078426	-	ID=AT1G04140.1
Chr1	1078553	1078681	-	ID=AT1G04140.1
Chr1	1078750	1078837	-	ID=AT1G04140.1
Chr1	1078947	1079245	-	ID=AT1G04140.1
Chr1	1079331	1079409	-	ID=AT1G04140.1
Chr1	1079527	1079620	-	ID=AT1G04140.1
Chr1	1079780	1080232	-	ID=AT1G04140.1
Chr1	1086498	1087113	+	ID=AT1G04160.1
Chr1	1087243	1087369	+	ID=AT1G04160.1
Chr1	1087514	1087656	+	ID=AT1G04160.1
Chr1	1087803	1087889	+	ID=AT1G04160.1
Chr1	1088050	1088250	+	ID=AT1G04160.1
Chr1	1088310	1088410	+	ID=AT1G04160.1
Chr1	1088571	1088663	+	ID=AT1G04160.1
Chr1	1088814	1088894	+	ID=AT1G04160.1
Chr1	1089032	1089120	+	ID=AT1G04160.1
Chr1	1089268	1089392	+	ID=AT1G04160.1
Chr1	1089495	1089911	+	ID=AT1G04160.1
Chr1	1089970	1090060	+	ID=AT1G04160.1
Chr1	1090163	1090405	+	ID=AT1G04160.1
Chr1	1090444	1090566	+	ID=AT1G04160.1
Chr1	1090694	1090814	+	ID=AT1G04160.1
Chr1	1090983	1091073	+	ID=AT1G04160.1
Chr1	1091206	1091303	+	ID=AT1G04160.1
Chr1	1091414	1091501	+	ID=AT1G04160.1
Chr1	1091563	1091655	+	ID=AT1G04160.1
Chr1	1091834	1091925	+	ID=AT1G04160.1
Chr1	1092132	1092301	+	ID=AT1G04160.1
Chr1	1092422	1092571	+	ID=AT1G04160.1
Chr1	1092671	1092775	+	ID=AT1G04160.1
Chr1	1092989	1093108	+	ID=AT1G04160.1
Chr1	1093249	1093335	+	ID=AT1G04160.1
Chr1	1093451	1093540	+	ID=AT1G04160.1
Chr1	1093586	1093691	+	ID=AT1G04160.1
Chr1	1093743	1093824	+	ID=AT1G04160.1
Chr1	1093996	1094311	+	ID=AT1G04160.1
Chr1	1094465	1094550	+	ID=AT1G04160.1
Chr1	1094743	1094900	+	ID=AT1G04160.1
Chr1	1095030	1095106	+	ID=AT1G04160.1
Chr1	1095178	1095346	+	ID=AT1G04160.1
Chr1	1095444	1095517	+	ID=AT1G04160.1
Chr1	1095575	1095664	+	ID=AT1G04160.1
Chr1	1095722	1095803	+	ID=AT1G04160.1
Chr1	1095968	1096034	+	ID=AT1G04160.1
Chr1	1097121	1097398	+	ID=AT1G04170.1
Chr1	1097532	1097618	+	ID=AT1G04170.1
Chr1	1097681	1097799	+	ID=AT1G04170.1
Chr1	1097913	1097998	+	ID=AT1G04170.1
Chr1	1098102	1098378	+	ID=AT1G04170.1
Chr1	1098607	1098717	+	ID=AT1G04170.1
Chr1	1098937	1099036	+	ID=AT1G04170.1
Chr1	1099298	1099399	+	ID=AT1G04170.1
Chr1	1105289	1105388	+	ID=AT1G04180.1
Chr1	1106693	1106856	-	ID=AT1G04190.1
Chr1	1106991	1107069	-	ID=AT1G04190.1
Chr1	1107190	1107267	-	ID=AT1G04190.1
Chr1	1107448	1107555	-	ID=AT1G04190.1
Chr1	1107730	1107819	-	ID=AT1G04190.1
Chr1	1107871	1107984	-	ID=AT1G04190.1
Chr1	1108079	1108399	-	ID=AT1G04190.1
Chr1	1109866	1109983	+	ID=AT1G04200.1
Chr1	1110224	1110299	+	ID=AT1G04200.1
Chr1	1110364	1110456	+	ID=AT1G04200.1
Chr1	1110587	1110677	+	ID=AT1G04200.1
Chr1	1110820	1110982	+	ID=AT1G04200.1
Chr1	1111229	1111304	+	ID=AT1G04200.1
Chr1	1111393	1111522	+	ID=AT1G04200.1
Chr1	1111626	1111790	+	ID=AT1G04200.1
Chr1	1111920	1112000	+	ID=AT1G04200.1
Chr1	1112115	1112290	+	ID=AT1G04200.1
Chr1	1112410	1112499	+	ID=AT1G04200.1
Chr1	1112591	1112688	+	ID=AT1G04200.1
Chr1	1112782	1112860	+	ID=AT1G04200.1
Chr1	1112951	1113071	+	ID=AT1G04200.1
Chr1	1113192	1113300	+	ID=AT1G04200.1
Chr1	1113393	1113506	+	ID=AT1G04200.1
Chr1	1113565	1113785	+	ID=AT1G04200.1
Chr1	1115193	1115556	+	ID=AT1G04210.1
Chr1	1115822	1115937	+	ID=AT1G04210.1
Chr1	1116101	1116225	+	ID=AT1G04210.1
Chr1	1116962	1117052	+	ID=AT1G04210.1
Chr1	1117483	1117574	+	ID=AT1G04210.1
Chr1	1117757	1117988	+	ID=AT1G04210.1
Chr1	1118146	1118222	+	ID=AT1G04210.1
Chr1	1118448	1118530	+	ID=AT1G04210.1
Chr1	1118882	1118967	+	ID=AT1G04210.1
Chr1	1119070	1119152	+	ID=AT1G04210.1
Chr1	1120672	1121715	-	ID=AT1G04220.1
Chr1	1125729	1125994	+	ID=AT1G04230.1
Chr1	1126125	1126232	+	ID=AT1G04230.1
Chr1	1126364	1126534	+	ID=AT1G04230.1
Chr1	1126674	1126847	+	ID=AT1G04230.1
Chr1	1126963	1127192	+	ID=AT1G04230.1
Chr1	1127257	1127433	+	ID=AT1G04230.1
Chr1	1127674	1127822	+	ID=AT1G04230.1
Chr1	1128640	1128743	-	ID=AT1G04240.1
Chr1	1129053	1129134	-	ID=AT1G04240.1
Chr1	1136621	1136933	+	ID=AT1G04250.1
Chr1	1137146	1137459	+	ID=AT1G04250.1
Chr1	1137599	1137739	+	ID=AT1G04250.1
Chr1	1137802	1138302	+	ID=AT1G04250.1
Chr1	1142634	1142720	-	ID=AT1G04270.1
Chr1	1142870	1142957	-	ID=AT1G04270.1
Chr1	1143889	1143979	-	ID=AT1G04280.1
Chr1	1144125	1144233	-	ID=AT1G04280.1
Chr1	1144557	1144654	-	ID=AT1G04280.1
Chr1	1144785	1144875	-	ID=AT1G04280.1
Chr1	1145095	1145294	-	ID=AT1G04280.1
Chr1	1145360	1145496	-	ID=AT1G04280.1
Chr1	1145721	1146140	-	ID=AT1G04280.1
Chr1	1146375	1146522	-	ID=AT1G04280.1
Chr1	1147865	1147947	-	ID=AT1G04290.1
Chr1	1148092	1148172	-	ID=AT1G04290.1
Chr1	1149997	1150117	-	ID=AT1G04300.1
Chr1	1150320	1150391	-	ID=AT1G04300.1
Chr1	1150883	1150967	-	ID=AT1G04300.1
Chr1	1151119	1151211	-	ID=AT1G04300.1
Chr1	1151325	1151502	-	ID=AT1G04300.1
Chr1	1151852	1152316	-	ID=AT1G04300.1
Chr1	1152476	1152676	-	ID=AT1G04300.1
Chr1	1152810	1152878	-	ID=AT1G04300.1
Chr1	1153941	1154495	-	ID=AT1G04300.1
Chr1	1155278	1155349	-	ID=AT1G04310.1
Chr1	1157140	1157545	-	ID=AT1G04310.1
Chr1	1163453	1163605	-	ID=AT1G04340.1
Chr1	1163705	1163790	-	ID=AT1G04340.1
Chr1	1163881	1163971	-	ID=AT1G04340.1
Chr1	1164087	1164669	-	ID=AT1G04340.1
Chr1	1165802	1165872	+	ID=AT1G04350.1
Chr1	1166195	1166283	+	ID=AT1G04350.1
Chr1	1177394	1177525	-	ID=AT1G04380.1
Chr1	1177848	1177920	-	ID=AT1G04380.1
Chr1	1180111	1180478	-	ID=AT1G04390.1
Chr1	1180632	1180716	-	ID=AT1G04390.1
Chr1	1181482	1181668	-	ID=AT1G04390.1
Chr1	1181770	1182080	-	ID=AT1G04390.1
Chr1	1182324	1182453	-	ID=AT1G04390.1
Chr1	1182588	1182690	-	ID=AT1G04390.1
Chr1	1183199	1183301	-	ID=AT1G04390.1
Chr1	1183429	1183529	-	ID=AT1G04390.1
Chr1	1186307	1186451	-	ID=AT1G04400.1
Chr1	1187165	1187259	-	ID=AT1G04400.1
Chr1	1187485	1187588	-	ID=AT1G04400.1
Chr1	1189513	1189600	-	ID=AT1G04410.1
Chr1	1189713	1189804	-	ID=AT1G04410.1
Chr1	1189941	1190029	-	ID=AT1G04410.1
Chr1	1190308	1190464	-	ID=AT1G04410.1
Chr1	1190641	1190746	-	ID=AT1G04410.1
Chr1	1190906	1191224	-	ID=AT1G04410.1
Chr1	1191859	1191938	+	ID=AT1G04420.1
Chr1	1192035	1192213	+	ID=AT1G04420.1
Chr1	1192298	1192412	+	ID=AT1G04420.1
Chr1	1192574	1192717	+	ID=AT1G04420.1
Chr1	1192836	1192924	+	ID=AT1G04420.1
Chr1	1193061	1193142	+	ID=AT1G04420.1
Chr1	1193322	1193459	+	ID=AT1G04420.1
Chr1	1199115	1199196	+	ID=AT1G04430.1
Chr1	1199362	1199458	+	ID=AT1G04430.1
Chr1	1199642	1199709	+	ID=AT1G04430.1
Chr1	1200305	1200423	+	ID=AT1G04430.1
Chr1	1200537	1200642	+	ID=AT1G04430.1
Chr1	1200864	1200961	+	ID=AT1G04430.1
Chr1	1202891	1202975	+	ID=AT1G04440.1
Chr1	1203017	1203103	+	ID=AT1G04440.1
Chr1	1203174	1203271	+	ID=AT1G04440.1
Chr1	1203421	1203494	+	ID=AT1G04440.1
Chr1	1203591	1203697	+	ID=AT1G04440.1
Chr1	1203769	1203843	+	ID=AT1G04440.1
Chr1	1203906	1204043	+	ID=AT1G04440.1
Chr1	1204108	1204181	+	ID=AT1G04440.1
Chr1	1204267	1204392	+	ID=AT1G04440.1
Chr1	1204520	1204618	+	ID=AT1G04440.1
Chr1	1204705	1204794	+	ID=AT1G04440.1
Chr1	1204859	1205114	+	ID=AT1G04440.1
Chr1	1205252	1205385	+	ID=AT1G04440.1
Chr1	1208548	1208680	+	ID=AT1G04450.1
Chr1	1208813	1208943	+	ID=AT1G04450.1
Chr1	1209061	1209158	+	ID=AT1G04450.1
Chr1	1209260	1209346	+	ID=AT1G04450.1
Chr1	1212145	1212221	-	ID=AT1G04470.1
Chr1	1212409	1212485	-	ID=AT1G04470.1
Chr1	1213159	1213229	-	ID=AT1G04470.1
Chr1	1213898	1213979	-	ID=AT1G04470.1
Chr1	1216123	1216243	+	ID=AT1G04480.1
Chr1	1216529	1217132	+	ID=AT1G04480.1
Chr1	1218182	1218281	-	ID=AT1G04490.1
Chr1	1219353	1219578	-	ID=AT1G04490.1
Chr1	1219634	1219793	-	ID=AT1G04490.1
Chr1	1221865	1221955	-	ID=AT1G04500.1
Chr1	1222082	1222173	-	ID=AT1G04500.1
Chr1	1222366	1222488	-	ID=AT1G04500.1
Chr1	1223182	1224193	-	ID=AT1G04500.1
Chr1	1226762	1226851	+	ID=AT1G04510.1
Chr1	1226938	1227086	+	ID=AT1G04510.1
Chr1	1227159	1227246	+	ID=AT1G04510.1
Chr1	1227310	1227579	+	ID=AT1G04510.1
Chr1	1227667	1227815	+	ID=AT1G04510.1
Chr1	1227958	1228045	+	ID=AT1G04510.1
Chr1	1228168	1228330	+	ID=AT1G04510.1
Chr1	1228448	1228705	+	ID=AT1G04510.1
Chr1	1228802	1228896	+	ID=AT1G04510.1
Chr1	1228957	1229053	+	ID=AT1G04510.1
Chr1	1229129	1229232	+	ID=AT1G04510.1
Chr1	1229338	1229503	+	ID=AT1G04510.1
Chr1	1229624	1229716	+	ID=AT1G04510.1
Chr1	1229795	1229892	+	ID=AT1G04510.1
Chr1	1229978	1230064	+	ID=AT1G04510.1
Chr1	1230117	1230302	+	ID=AT1G04510.1
Chr1	1232273	1232604	+	ID=AT1G04520.1
Chr1	1232992	1233492	+	ID=AT1G04520.1
Chr1	1233601	1233779	+	ID=AT1G04520.1
Chr1	1234505	1234603	-	ID=AT1G04530.1
Chr1	1234759	1234993	-	ID=AT1G04530.1
Chr1	1235109	1235184	-	ID=AT1G04530.1
Chr1	1235358	1235454	-	ID=AT1G04530.1
Chr1	1240785	1241056	+	ID=AT1G04550.1
Chr1	1241678	1241760	+	ID=AT1G04550.1
Chr1	1242897	1243441	+	ID=AT1G04555.1
Chr1	1243513	1243607	+	ID=AT1G04555.1
Chr1	1243744	1243851	+	ID=AT1G04555.1
Chr1	1245200	1245291	+	ID=AT1G04560.1
Chr1	1245470	1245635	+	ID=AT1G04560.1
Chr1	1248004	1248116	-	ID=AT1G04570.1
Chr1	1252442	1252541	-	ID=AT1G04580.1
Chr1	1252732	1252826	-	ID=AT1G04580.1
Chr1	1252926	1253011	-	ID=AT1G04580.1
Chr1	1253108	1253181	-	ID=AT1G04580.1
Chr1	1254148	1254219	-	ID=AT1G04580.1
Chr1	1254439	1254540	-	ID=AT1G04580.1
Chr1	1254751	1254865	-	ID=AT1G04580.1
Chr1	1255126	1255276	-	ID=AT1G04580.1
Chr1	1256885	1257374	-	ID=AT1G04580.1
Chr1	1258900	1259026	-	ID=AT1G04590.1
Chr1	1259571	1259727	-	ID=AT1G04590.1
Chr1	1259872	1260011	-	ID=AT1G04590.1
Chr1	1260126	1260524	-	ID=AT1G04590.1
Chr1	1260627	1260745	-	ID=AT1G04590.1
Chr1	1260807	1260941	-	ID=AT1G04590.1
Chr1	1260979	1261269	-	ID=AT1G04590.1
Chr1	1262126	1262555	+	ID=AT1G04600.1
Chr1	1262682	1262896	+	ID=AT1G04600.1
Chr1	1263041	1263174	+	ID=AT1G04600.1
Chr1	1263321	1263411	+	ID=AT1G04600.1
Chr1	1263569	1263680	+	ID=AT1G04600.1
Chr1	1263740	1263832	+	ID=AT1G04600.1
Chr1	1263993	1264093	+	ID=AT1G04600.1
Chr1	1264244	1264309	+	ID=AT1G04600.1
Chr1	1264447	1264532	+	ID=AT1G04600.1
Chr1	1264680	1264759	+	ID=AT1G04600.1
Chr1	1264862	1265158	+	ID=AT1G04600.1
Chr1	1265217	1265290	+	ID=AT1G04600.1
Chr1	1265393	1265491	+	ID=AT1G04600.1
Chr1	1265530	1265613	+	ID=AT1G04600.1
Chr1	1265741	1265822	+	ID=AT1G04600.1
Chr1	1265994	1266076	+	ID=AT1G04600.1
Chr1	1266209	1266313	+	ID=AT1G04600.1
Chr1	1266424	1266551	+	ID=AT1G04600.1
Chr1	1266613	1266814	+	ID=AT1G04600.1
Chr1	1266993	1267075	+	ID=AT1G04600.1
Chr1	1267282	1267394	+	ID=AT1G04600.1
Chr1	1267515	1267770	+	ID=AT1G04600.1
Chr1	1267870	1267995	+	ID=AT1G04600.1
Chr1	1268284	1268405	+	ID=AT1G04600.1
Chr1	1268559	1268672	+	ID=AT1G04600.1
Chr1	1268823	1268939	+	ID=AT1G04600.1
Chr1	1269105	1269191	+	ID=AT1G04600.1
Chr1	1269332	1269451	+	ID=AT1G04600.1
Chr1	1269567	1269644	+	ID=AT1G04600.1
Chr1	1269666	1269770	+	ID=AT1G04600.1
Chr1	1269849	1269936	+	ID=AT1G04600.1
Chr1	1270108	1270271	+	ID=AT1G04600.1
Chr1	1270425	1270571	+	ID=AT1G04600.1
Chr1	1270749	1270840	+	ID=AT1G04600.1
Chr1	1271132	1271198	+	ID=AT1G04600.1
Chr1	1271270	1271366	+	ID=AT1G04600.1
Chr1	1271467	1271542	+	ID=AT1G04600.1
Chr1	1271600	1271677	+	ID=AT1G04600.1
Chr1	1271735	1271940	+	ID=AT1G04600.1
Chr1	1272022	1272100	+	ID=AT1G04600.1
Chr1	1272178	1272261	+	ID=AT1G04600.1
Chr1	1280238	1280399	+	ID=AT1G04610.1
Chr1	1280772	1281103	+	ID=AT1G04610.1
Chr1	1282960	1283067	-	ID=AT1G04620.1
Chr1	1283163	1283257	-	ID=AT1G04620.1
Chr1	1283323	1283482	-	ID=AT1G04620.1
Chr1	1283541	1283638	-	ID=AT1G04620.1
Chr1	1283709	1283793	-	ID=AT1G04620.1
Chr1	1283874	1283968	-	ID=AT1G04620.1
Chr1	1283997	1284100	-	ID=AT1G04620.1
Chr1	1284163	1284242	-	ID=AT1G04620.1
Chr1	1284279	1284355	-	ID=AT1G04620.1
Chr1	1284454	1284627	-	ID=AT1G04620.1
Chr1	1284691	1284789	-	ID=AT1G04620.1
Chr1	1284842	1284925	-	ID=AT1G04620.1
Chr1	1285005	1285138	-	ID=AT1G04620.1
Chr1	1285181	1285284	-	ID=AT1G04620.1
Chr1	1285370	1285515	-	ID=AT1G04620.1
Chr1	1285628	1285718	-	ID=AT1G04620.1
Chr1	1285804	1285895	-	ID=AT1G04620.1
Chr1	1286002	1286410	-	ID=AT1G04620.1
Chr1	1287921	1288231	-	ID=AT1G04625.1
Chr1	1288789	1289693	-	ID=AT1G04625.1
Chr1	1290066	1290151	-	ID=AT1G04630.1
Chr1	1290224	1290771	-	ID=AT1G04630.1
Chr1	1295776	1295940	-	ID=AT1G04650.1
Chr1	1297536	1297705	-	ID=AT1G04650.1
Chr1	1297856	1297944	-	ID=AT1G04650.1
Chr1	1298035	1298121	-	ID=AT1G04650.1
Chr1	1298257	1298470	-	ID=AT1G04650.1
Chr1	1298564	1298855	-	ID=AT1G04650.1
Chr1	1302090	1302160	+	ID=AT1G04670.1
Chr1	1302287	1302382	+	ID=AT1G04670.1
Chr1	1304280	1304372	-	ID=AT1G04680.1
Chr1	1304512	1304620	-	ID=AT1G04680.1
Chr1	1304725	1304822	-	ID=AT1G04680.1
Chr1	1305466	1306791	-	ID=AT1G04680.1
Chr1	1306873	1307679	-	ID=AT1G04680.1
Chr1	1314030	1314463	+	ID=AT1G04690.1
Chr1	1314660	1314779	+	ID=AT1G04690.1
Chr1	1314924	1315040	+	ID=AT1G04690.1
Chr1	1315206	1315306	+	ID=AT1G04690.1
Chr1	1316438	1316611	+	ID=AT1G04700.1
Chr1	1318788	1318866	+	ID=AT1G04700.1
Chr1	1319188	1319284	+	ID=AT1G04700.1
Chr1	1319525	1319604	+	ID=AT1G04700.1
Chr1	1319769	1319851	+	ID=AT1G04700.1
Chr1	1320000	1320087	+	ID=AT1G04700.1
Chr1	1320211	1320285	+	ID=AT1G04700.1
Chr1	1320374	1320477	+	ID=AT1G04700.1
Chr1	1322019	1322256	+	ID=AT1G04710.1
Chr1	1322322	1322406	+	ID=AT1G04710.1
Chr1	1322492	1322572	+	ID=AT1G04710.1
Chr1	1322700	1322787	+	ID=AT1G04710.1
Chr1	1322887	1322966	+	ID=AT1G04710.1
Chr1	1323035	1323131	+	ID=AT1G04710.1
Chr1	1323240	1323322	+	ID=AT1G04710.1
Chr1	1323401	1323505	+	ID=AT1G04710.1
Chr1	1323639	1323731	+	ID=AT1G04710.1
Chr1	1323829	1323904	+	ID=AT1G04710.1
Chr1	1324029	1324133	+	ID=AT1G04710.1
Chr1	1324243	1324307	+	ID=AT1G04710.1
Chr1	1324392	1324479	+	ID=AT1G04710.1
Chr1	1325439	1325589	-	ID=AT1G04730.1
Chr1	1325690	1325854	-	ID=AT1G04730.1
Chr1	1326094	1326193	-	ID=AT1G04730.1
Chr1	1326254	1326339	-	ID=AT1G04730.1
Chr1	1326532	1326636	-	ID=AT1G04730.1
Chr1	1326791	1326879	-	ID=AT1G04730.1
Chr1	1326968	1327043	-	ID=AT1G04730.1
Chr1	1327123	1327224	-	ID=AT1G04730.1
Chr1	1327307	1327393	-	ID=AT1G04730.1
Chr1	1327492	1327571	-	ID=AT1G04730.1
Chr1	1327641	1327836	-	ID=AT1G04730.1
Chr1	1327905	1328033	-	ID=AT1G04730.1
Chr1	1328108	1328456	-	ID=AT1G04730.1
Chr1	1328502	1328721	-	ID=AT1G04730.1
Chr1	1328883	1329147	-	ID=AT1G04730.1
Chr1	1329214	1329318	-	ID=AT1G04730.1
Chr1	1329421	1329558	-	ID=AT1G04730.1
Chr1	1329646	1329763	-	ID=AT1G04730.1
Chr1	1330037	1330146	-	ID=AT1G04730.1
Chr1	1330347	1330473	-	ID=AT1G04730.1
Chr1	1330608	1330679	-	ID=AT1G04730.1
Chr1	1332001	1332136	-	ID=AT1G04750.1
Chr1	1332200	1332388	-	ID=AT1G04750.1
Chr1	1332510	1332588	-	ID=AT1G04750.1
Chr1	1334950	1335331	+	ID=AT1G04760.1
Chr1	1335474	1335562	+	ID=AT1G04760.1
Chr1	1335684	1335767	+	ID=AT1G04760.1
Chr1	1335831	1335923	+	ID=AT1G04760.1
Chr1	1336987	1337086	-	ID=AT1G04770.1
Chr1	1337243	1337343	-	ID=AT1G04770.1
Chr1	1337557	1337647	-	ID=AT1G04770.1
Chr1	1340176	1340305	+	ID=AT1G04778.1
Chr1	1341260	1341339	-	ID=AT1G04780.1
Chr1	1345109	1345467	+	ID=AT1G04790.1
Chr1	1346242	1346358	+	ID=AT1G04790.1
Chr1	1346840	1346941	+	ID=AT1G04790.1
Chr1	1347041	1347237	+	ID=AT1G04790.1
Chr1	1347439	1347526	+	ID=AT1G04790.1
Chr1	1347616	1347704	+	ID=AT1G04790.1
Chr1	1347805	1347898	+	ID=AT1G04790.1
Chr1	1347998	1348080	+	ID=AT1G04790.1
Chr1	1350450	1350832	+	ID=AT1G04810.1
Chr1	1350903	1351106	+	ID=AT1G04810.1
Chr1	1351213	1351525	+	ID=AT1G04810.1
Chr1	1351635	1351712	+	ID=AT1G04810.1
Chr1	1351882	1352070	+	ID=AT1G04810.1
Chr1	1352532	1352637	+	ID=AT1G04810.1
Chr1	1352774	1352875	+	ID=AT1G04810.1
Chr1	1353125	1353223	+	ID=AT1G04810.1
Chr1	1353445	1353540	+	ID=AT1G04810.1
Chr1	1353800	1353920	+	ID=AT1G04810.1
Chr1	1354154	1354239	+	ID=AT1G04810.1
Chr1	1354739	1354913	+	ID=AT1G04810.1
Chr1	1357075	1357157	-	ID=AT1G04820.1
Chr1	1357764	1358173	-	ID=AT1G04820.1
Chr1	1359252	1359380	-	ID=AT1G04830.1
Chr1	1359498	1359719	-	ID=AT1G04830.1
Chr1	1359900	1360224	-	ID=AT1G04830.1
Chr1	1360354	1360437	-	ID=AT1G04830.1
Chr1	1360537	1360679	-	ID=AT1G04830.1
Chr1	1360833	1361074	-	ID=AT1G04830.1
Chr1	1361180	1361317	-	ID=AT1G04830.1
Chr1	1361411	1361538	-	ID=AT1G04830.1
Chr1	1363700	1363797	-	ID=AT1G04840.1
Chr1	1365488	1365611	-	ID=AT1G04850.1
Chr1	1365732	1365872	-	ID=AT1G04850.1
Chr1	1365951	1366038	-	ID=AT1G04850.1
Chr1	1366129	1366217	-	ID=AT1G04850.1
Chr1	1366300	1366390	-	ID=AT1G04850.1
Chr1	1366459	1366600	-	ID=AT1G04850.1
Chr1	1366662	1366806	-	ID=AT1G04850.1
Chr1	1366887	1367146	-	ID=AT1G04850.1
Chr1	1367224	1367612	-	ID=AT1G04850.1
Chr1	1367709	1367789	-	ID=AT1G04850.1
Chr1	1367935	1368538	-	ID=AT1G04850.1
Chr1	1369547	1369645	-	ID=AT1G04860.1
Chr1	1372297	1372827	-	ID=AT1G04860.1
Chr1	1373662	1373750	-	ID=AT1G04870.1
Chr1	1373835	1373916	-	ID=AT1G04870.1
Chr1	1374103	1374247	-	ID=AT1G04870.1
Chr1	1374438	1374741	-	ID=AT1G04870.1
Chr1	1374848	1375028	-	ID=AT1G04870.1
Chr1	1376526	1376619	-	ID=AT1G04880.1
Chr1	1377036	1377138	-	ID=AT1G04880.1
Chr1	1377262	1377353	-	ID=AT1G04880.1
Chr1	1377511	1377664	-	ID=AT1G04880.1
Chr1	1377744	1378112	-	ID=AT1G04880.1
Chr1	1378267	1379092	-	ID=AT1G04880.1
Chr1	1381182	1381275	-	ID=AT1G04890.1
Chr1	1382250	1382350	-	ID=AT1G04890.1
Chr1	1384041	1384339	+	ID=AT1G04900.1
Chr1	1384452	1384658	+	ID=AT1G04900.1
Chr1	1384742	1384836	+	ID=AT1G04900.1
Chr1	1384903	1385400	+	ID=AT1G04900.1
Chr1	1385502	1385646	+	ID=AT1G04900.1
Chr1	1385766	1386108	+	ID=AT1G04900.1
Chr1	1386150	1386249	+	ID=AT1G04900.1
Chr1	1386339	1386409	+	ID=AT1G04900.1
Chr1	1386570	1386640	+	ID=AT1G04900.1
Chr1	1386758	1387023	+	ID=AT1G04900.1
Chr1	1387069	1387202	+	ID=AT1G04900.1
Chr1	1387335	1387426	+	ID=AT1G04900.1
Chr1	1388716	1388880	-	ID=AT1G04910.1
Chr1	1389011	1389203	-	ID=AT1G04910.1
Chr1	1389488	1389580	-	ID=AT1G04910.1
Chr1	1389705	1389992	-	ID=AT1G04910.1
Chr1	1390082	1390263	-	ID=AT1G04910.1
Chr1	1390335	1390450	-	ID=AT1G04910.1
Chr1	1390530	1390776	-	ID=AT1G04910.1
Chr1	1390937	1391066	-	ID=AT1G04910.1
Chr1	1391951	1392055	-	ID=AT1G04920.1
Chr1	1392184	1392256	-	ID=AT1G04920.1
Chr1	1393193	1393268	-	ID=AT1G04920.1
Chr1	1393332	1393479	-	ID=AT1G04920.1
Chr1	1393711	1393795	-	ID=AT1G04920.1
Chr1	1393928	1394013	-	ID=AT1G04920.1
Chr1	1394149	1394230	-	ID=AT1G04920.1
Chr1	1394927	1395007	-	ID=AT1G04920.1
Chr1	1395072	1395144	-	ID=AT1G04920.1
Chr1	1395378	1395462	-	ID=AT1G04920.1
Chr1	1396628	1396785	-	ID=AT1G04930.1
Chr1	1396866	1397010	-	ID=AT1G04930.1
Chr1	1397125	1397496	-	ID=AT1G04930.1
Chr1	1397578	1397667	-	ID=AT1G04930.1
Chr1	1397708	1397829	-	ID=AT1G04930.1
Chr1	1399323	1399569	+	ID=AT1G04940.1
Chr1	1399775	1399978	+	ID=AT1G04940.1
Chr1	1401156	1401302	+	ID=AT1G04945.1
Chr1	1401508	1401675	+	ID=AT1G04945.1
Chr1	1401745	1401845	+	ID=AT1G04945.1
Chr1	1401979	1402066	+	ID=AT1G04945.1
Chr1	1403441	1403595	-	ID=AT1G04950.1
Chr1	1404113	1404200	-	ID=AT1G04950.1
Chr1	1404327	1404616	-	ID=AT1G04950.1
Chr1	1404750	1405109	-	ID=AT1G04950.1
Chr1	1405235	1405559	-	ID=AT1G04950.1
Chr1	1405656	1405742	-	ID=AT1G04950.1
Chr1	1405881	1405956	-	ID=AT1G04950.1
Chr1	1406058	1406338	-	ID=AT1G04950.1
Chr1	1406448	1406540	-	ID=AT1G04950.1
Chr1	1406643	1406871	-	ID=AT1G04950.1
Chr1	1406959	1407058	-	ID=AT1G04950.1
Chr1	1408201	1408457	-	ID=AT1G04960.1
Chr1	1408515	1408616	-	ID=AT1G04960.1
Chr1	1408695	1408796	-	ID=AT1G04960.1
Chr1	1408830	1408930	-	ID=AT1G04960.1
Chr1	1409006	1409351	-	ID=AT1G04960.1
Chr1	1409442	1409527	-	ID=AT1G04960.1
Chr1	1409630	1409755	-	ID=AT1G04960.1
Chr1	1409824	1409951	-	ID=AT1G04960.1
Chr1	1410034	1410184	-	ID=AT1G04960.1
Chr1	1412055	1412159	+	ID=AT1G04970.1
Chr1	1412512	1412655	+	ID=AT1G04970.1
Chr1	1412905	1413016	+	ID=AT1G04970.1
Chr1	1413143	1413239	+	ID=AT1G04970.1
Chr1	1414056	1414155	-	ID=AT1G04980.1
Chr1	1414303	1414416	-	ID=AT1G04980.1
Chr1	1414563	1414645	-	ID=AT1G04980.1
Chr1	1414823	1414992	-	ID=AT1G04980.1
Chr1	1415093	1415196	-	ID=AT1G04980.1
Chr1	1415376	1415449	-	ID=AT1G04980.1
Chr1	1415564	1415674	-	ID=AT1G04980.1
Chr1	1415834	1415985	-	ID=AT1G04980.1
Chr1	1416780	1416868	-	ID=AT1G04985.1
Chr1	1416979	1417325	-	ID=AT1G04985.1
Chr1	1417391	1417973	-	ID=AT1G04985.1
Chr1	1418047	1418174	-	ID=AT1G04985.1
Chr1	1419659	1419786	-	ID=AT1G04990.1
Chr1	1420033	1420103	-	ID=AT1G04990.1
Chr1	1420374	1420447	-	ID=AT1G04990.1
Chr1	1420565	1420824	-	ID=AT1G04990.1
Chr1	1420882	1420972	-	ID=AT1G04990.1
Chr1	1421131	1421378	-	ID=AT1G04990.1
Chr1	1425926	1426015	+	ID=AT1G05000.1
Chr1	1427957	1428070	+	ID=AT1G05000.1
Chr1	1428115	1428207	+	ID=AT1G05000.1
Chr1	1431725	1431806	-	ID=AT1G05010.1
Chr1	1432141	1432291	-	ID=AT1G05010.1
Chr1	1432519	1432590	-	ID=AT1G05010.1
Chr1	1438516	1438595	-	ID=AT1G05030.1
Chr1	1438711	1438810	-	ID=AT1G05030.1
Chr1	1438900	1438984	-	ID=AT1G05030.1
Chr1	1439059	1439157	-	ID=AT1G05030.1
Chr1	1439305	1439501	-	ID=AT1G05030.1
Chr1	1439659	1439734	-	ID=AT1G05030.1
Chr1	1439829	1439897	-	ID=AT1G05030.1
Chr1	1440011	1440233	-	ID=AT1G05030.1
Chr1	1440334	1440445	-	ID=AT1G05030.1
Chr1	1440647	1441002	-	ID=AT1G05030.1
Chr1	1441127	1441216	-	ID=AT1G05030.1
Chr1	1448057	1448140	-	ID=AT1G05040.1
Chr1	1449062	1449236	-	ID=AT1G05055.1
Chr1	1449616	1449712	-	ID=AT1G05055.1
Chr1	1450175	1450576	-	ID=AT1G05055.1
Chr1	1451363	1451450	-	ID=AT1G05060.1
Chr1	1451538	1451664	-	ID=AT1G05060.1
Chr1	1451757	1452294	-	ID=AT1G05060.1
Chr1	1452420	1452508	-	ID=AT1G05060.1
Chr1	1457519	1457617	-	ID=AT1G05070.1
Chr1	1457642	1458347	-	ID=AT1G05070.1
Chr1	1459979	1460062	+	ID=AT1G05080.1
Chr1	1460198	1460282	+	ID=AT1G05080.1
Chr1	1461126	1461214	+	ID=AT1G05085.1
Chr1	1461265	1461394	+	ID=AT1G05085.1
Chr1	1461553	1461641	+	ID=AT1G05085.1
Chr1	1463529	1463648	+	ID=AT1G05090.1
Chr1	1464091	1464147	+	ID=AT1G05090.1
Chr1	1465325	1465447	+	ID=AT1G05090.1
Chr1	1471697	1471779	-	ID=AT1G05120.1
Chr1	1471861	1471947	-	ID=AT1G05120.1
Chr1	1472037	1472129	-	ID=AT1G05120.1
Chr1	1472283	1472372	-	ID=AT1G05120.1
Chr1	1472478	1472602	-	ID=AT1G05120.1
Chr1	1472834	1473008	-	ID=AT1G05120.1
Chr1	1473132	1473237	-	ID=AT1G05120.1
Chr1	1473308	1473393	-	ID=AT1G05120.1
Chr1	1473480	1473670	-	ID=AT1G05120.1
Chr1	1473818	1473920	-	ID=AT1G05120.1
Chr1	1473985	1474094	-	ID=AT1G05120.1
Chr1	1474169	1474252	-	ID=AT1G05120.1
Chr1	1474376	1474595	-	ID=AT1G05120.1
[truncated: 108,254 more rows]
