# Supplementary material for: Comparative Analyses between Retained Introns and Constitutively Spliced Introns in Arabidopsis thaliana Using Random Forest and Support Vector Machine
Source: PLoS One. 2014 Aug 11;9(8):e104049. doi: 10.1371/journal.pone.0104049 (PMC4128822; doi:10.1371/journal.pone.0104049)
Supplement: File S2 — All extracted data used in the article. (ZIP) [file pone.0104049.s002.zip › data/coordinates/Retained_intronsF.txt]

Chr1	7233	7383	-	ID=AT1G01020.1
Chr1	37399	37568	-	ID=AT1G01060.1
Chr1	40536	40674	-	ID=AT1G01070.1
Chr1	50448	50495	-	ID=AT1G01100.3
Chr1	100032	100656	+	ID=AT1G01240.1
Chr1	109331	109412	+	ID=AT1G01260.2
Chr1	135105	135187	-	ID=AT1G01340.2
Chr1	166872	167013	-	ID=AT1G01453.1
Chr1	182136	182252	-	ID=AT1G01490.2
Chr1	197905	197973	+	ID=AT1G01540.2
Chr1	203600	203759	+	ID=AT1G01560.2
Chr1	203944	204028	+	ID=AT1G01560.2
Chr1	227050	227078	-	ID=AT1G01620.2
Chr1	236785	236864	-	ID=AT1G01650.1
Chr1	313419	313566	-	ID=AT1G01910.1
Chr1	353163	353237	-	ID=AT1G02020.1
Chr1	366326	366722	+	ID=AT1G02065.1
Chr1	387656	388267	-	ID=AT1G02090.2
Chr1	392496	392575	+	ID=AT1G02100.2
Chr1	404843	404911	+	ID=AT1G02145.1
Chr1	411254	411335	+	ID=AT1G02160.1
Chr1	419530	419674	+	ID=AT1G02205.2
Chr1	561321	561452	-	ID=AT1G02630.2
Chr1	631859	632008	+	ID=AT1G02850.1
Chr1	643950	644159	-	ID=AT1G02880.2
Chr1	662254	662333	-	ID=AT1G02930.2
Chr1	667282	667372	-	ID=AT1G02960.1
Chr1	710802	710954	-	ID=AT1G03055.1
Chr1	773692	774095	+	ID=AT1G03180.1
Chr1	775650	775807	+	ID=AT1G03190.1
Chr1	879301	879931	-	ID=AT1G03520.2
Chr1	919996	920086	+	ID=AT1G03687.1
Chr1	936573	936654	+	ID=AT1G03740.1
Chr1	948010	948087	-	ID=AT1G03780.2
Chr1	948148	948234	-	ID=AT1G03780.2
Chr1	947665	947798	-	ID=AT1G03780.3
Chr1	980895	980986	-	ID=AT1G03860.1
Chr1	1014238	1014333	+	ID=AT1G03960.1
Chr1	1152948	1153035	-	ID=AT1G04300.1
Chr1	1153125	1153233	-	ID=AT1G04300.1
Chr1	1152972	1153035	-	ID=AT1G04300.3
Chr1	1241344	1241424	+	ID=AT1G04550.2
Chr1	1241543	1241615	+	ID=AT1G04550.2
Chr1	1292156	1292537	+	ID=AT1G04640.1
Chr1	1402521	1402595	+	ID=AT1G04945.1
Chr1	1407206	1407428	-	ID=AT1G04950.2
Chr1	1410319	1410618	-	ID=AT1G04960.1
Chr1	1419163	1419222	-	ID=AT1G04990.2
Chr1	1447626	1447701	-	ID=AT1G05040.1
Chr1	1447848	1447953	-	ID=AT1G05040.1
Chr1	1498441	1498565	-	ID=AT1G05180.1
Chr1	1501191	1501288	-	ID=AT1G05180.2
Chr1	1545564	1546187	-	ID=AT1G05300.1
Chr1	1587125	1587205	-	ID=AT1G05410.2
Chr1	1641792	1641874	-	ID=AT1G05550.3
Chr1	1655163	1655285	-	ID=AT1G05570.2
Chr1	1685485	1685586	+	ID=AT1G05630.2
Chr1	1697833	1697938	-	ID=AT1G05670.1
Chr1	1716625	1716690	+	ID=AT1G05710.1
Chr1	1716103	1716195	+	ID=AT1G05710.5
Chr1	1753548	1753660	+	ID=AT1G05820.1
Chr1	1772142	1772308	-	ID=AT1G05870.2
Chr1	1771718	1771891	-	ID=AT1G05870.3
Chr1	1789026	1789161	+	ID=AT1G05900.2
Chr1	1828905	1828986	-	ID=AT1G06040.1
Chr1	1892641	1892845	-	ID=AT1G06190.2
Chr1	1898423	1898602	+	ID=AT1G06210.1
Chr1	1950456	1950601	+	ID=AT1G06390.2
Chr1	1959033	1959101	+	ID=AT1G06420.2
Chr1	1970581	1970675	+	ID=AT1G06470.1
Chr1	1989527	1989667	+	ID=AT1G06500.1
Chr1	2033386	2033515	+	ID=AT1G06640.3
Chr1	2081207	2081601	-	ID=AT1G06770.1
Chr1	2089010	2089212	+	ID=AT1G06790.1
Chr1	2106247	2106353	+	ID=AT1G06850.2
Chr1	2111606	2111760	-	ID=AT1G06890.3
Chr1	2278725	2278971	+	ID=AT1G07420.1
Chr1	2286625	2286711	-	ID=AT1G07440.1
Chr1	2299276	2299369	-	ID=AT1G07480.1
Chr1	2369257	2369307	+	ID=AT1G07660.2
Chr1	2379799	2380103	+	ID=AT1G07700.1
Chr1	2380232	2380353	+	ID=AT1G07700.1
Chr1	2380925	2381013	+	ID=AT1G07700.1
Chr1	2385279	2385569	+	ID=AT1G07705.2
Chr1	2402459	2402754	-	ID=AT1G07745.1
Chr1	2411930	2412193	-	ID=AT1G07780.1
Chr1	2421784	2421902	-	ID=AT1G07820.2
Chr1	2426104	2426191	+	ID=AT1G07840.1
Chr1	2434622	2434726	-	ID=AT1G07880.2
Chr1	2439337	2439419	+	ID=AT1G07890.1
Chr1	2459871	2460101	+	ID=AT1G07930.2
Chr1	2467213	2467637	+	ID=AT1G07960.3
Chr1	2535386	2535569	+	ID=AT1G08110.1
Chr1	2535586	2535674	+	ID=AT1G08110.1
Chr1	2635250	2635459	-	ID=AT1G08350.2
Chr1	2713143	2713235	+	ID=AT1G08570.2
Chr1	2712986	2713095	+	ID=AT1G08570.4
Chr1	2737342	2737537	+	ID=AT1G08620.2
Chr1	2757515	2757601	-	ID=AT1G08660.1
Chr1	2765201	2765326	+	ID=AT1G08680.3
Chr1	2801139	2801267	+	ID=AT1G08750.2
Chr1	2819859	2819969	-	ID=AT1G08810.1
Chr1	2855653	2855691	+	ID=AT1G08900.1
Chr1	2882687	2883140	+	ID=AT1G08970.1
Chr1	2935570	2935643	+	ID=AT1G09090.2
Chr1	2953075	2953162	-	ID=AT1G09160.2
Chr1	2970722	2971077	-	ID=AT1G09195.1
Chr1	2997839	2997919	+	ID=AT1G09270.2
Chr1	3004436	3004514	+	ID=AT1G09300.1
Chr1	3066929	3067340	+	ID=AT1G09500.1
Chr1	3098941	3099031	-	ID=AT1G09570.2
Chr1	3128188	3128258	-	ID=AT1G09660.1
Chr1	3153048	3153143	-	ID=AT1G09730.2
Chr1	3200100	3200182	-	ID=AT1G09840.2
Chr1	3199620	3199709	-	ID=AT1G09840.6
Chr1	3284726	3285165	+	ID=AT1G10060.1
Chr1	3288321	3288430	+	ID=AT1G10070.1
Chr1	3288154	3288237	+	ID=AT1G10070.2
Chr1	3349319	3349564	+	ID=AT1G10210.1
Chr1	3412609	3412707	-	ID=AT1G10390.2
Chr1	3469838	3469967	+	ID=AT1G10522.1
Chr1	3469668	3469837	+	ID=AT1G10522.2
Chr1	3525120	3525209	-	ID=AT1G10650.1
Chr1	3531308	3531478	+	ID=AT1G10657.4
Chr1	3535579	3535773	+	ID=AT1G10670.1
Chr1	3568548	3568615	-	ID=AT1G10740.1
Chr1	3604542	3604619	-	ID=AT1G10820.1
Chr1	3606072	3606500	-	ID=AT1G10830.1
Chr1	3610174	3610289	-	ID=AT1G10840.1
Chr1	3670902	3670979	-	ID=AT1G10990.1
Chr1	3694822	3694920	-	ID=AT1G11080.2
Chr1	3706057	3706188	-	ID=AT1G11100.1
Chr1	3744011	3744112	+	ID=AT1G11170.1
Chr1	3763786	3763905	-	ID=AT1G11230.1
Chr1	3785849	3785997	-	ID=AT1G11270.3
Chr1	3790648	3790724	-	ID=AT1G11280.1
Chr1	3801461	3801549	-	ID=AT1G11310.1
Chr1	3853821	3853994	+	ID=AT1G11450.2
Chr1	3952409	3952484	+	ID=AT1G11720.2
Chr1	3984509	3984594	+	ID=AT1G11790.1
Chr1	3999472	3999516	+	ID=AT1G11850.1
Chr1	3999409	3999534	+	ID=AT1G11850.3
Chr1	3999478	3999516	+	ID=AT1G11850.4
Chr1	4084568	4084669	+	ID=AT1G12080.1
Chr1	4242360	4242807	-	ID=AT1G12440.1
Chr1	4268278	4268374	-	ID=AT1G12520.1
Chr1	4268448	4268528	-	ID=AT1G12520.1
Chr1	4307778	4307816	+	ID=AT1G12650.4
Chr1	4348828	4348882	+	ID=AT1G12760.2
Chr1	4459570	4459642	+	ID=AT1G13080.2
Chr1	4479434	4479511	-	ID=AT1G13140.2
Chr1	4502872	4503249	-	ID=AT1G13195.1
Chr1	4546541	4546643	+	ID=AT1G13270.1
Chr1	4576965	4577304	-	ID=AT1G13360.2
Chr1	4613517	4613754	-	ID=AT1G13450.1
Chr1	4645308	4645389	-	ID=AT1G13580.2
Chr1	4681947	4682065	-	ID=AT1G13650.1
Chr1	4721839	4721947	+	ID=AT1G13770.1
Chr1	4743502	4743668	-	ID=AT1G13860.2
Chr1	4845127	4845225	-	ID=AT1G14170.2
Chr1	4874528	4874631	+	ID=AT1G14260.1
Chr1	4876469	4876669	-	ID=AT1G14270.1
Chr1	4876768	4876940	-	ID=AT1G14270.1
Chr1	4876473	4876669	-	ID=AT1G14270.3
Chr1	4882931	4883044	-	ID=AT1G14300.1
Chr1	4888767	4888937	+	ID=AT1G14320.2
Chr1	4919038	4919223	-	ID=AT1G14380.2
Chr1	4971274	4971392	-	ID=AT1G14530.1
Chr1	4983639	4983753	+	ID=AT1G14570.4
Chr1	5030603	5030718	+	ID=AT1G14650.2
Chr1	5034182	5034270	-	ID=AT1G14660.2
Chr1	5042856	5043076	+	ID=AT1G14685.2
Chr1	5054995	5055077	-	ID=AT1G14690.2
Chr1	5064812	5064971	-	ID=AT1G14710.1
Chr1	5081656	5082159	-	ID=AT1G14750.2
Chr1	5106422	5106721	-	ID=AT1G14820.3
Chr1	5173268	5173440	-	ID=AT1G15020.1
Chr1	5180305	5180394	-	ID=AT1G15040.1
Chr1	5210466	5210548	-	ID=AT1G15140.1
Chr1	5210630	5210713	-	ID=AT1G15140.1
Chr1	5226005	5226185	+	ID=AT1G15180.1
Chr1	5228567	5228650	-	ID=AT1G15200.4
Chr1	5241122	5241245	-	ID=AT1G15220.2
Chr1	5248385	5248466	+	ID=AT1G15240.2
Chr1	5273620	5274003	-	ID=AT1G15320.2
Chr1	5276726	5276881	-	ID=AT1G15340.2
Chr1	5290820	5290936	+	ID=AT1G15380.2
Chr1	5308844	5308963	-	ID=AT1G15440.2
Chr1	5420432	5420538	-	ID=AT1G15750.1
Chr1	5454897	5455054	+	ID=AT1G15860.1
Chr1	5469700	5469831	+	ID=AT1G15920.2
Chr1	5481817	5481871	+	ID=AT1G15950.2
Chr1	5497438	5497526	-	ID=AT1G16010.1
Chr1	5508917	5509146	+	ID=AT1G16060.1
Chr1	5562030	5562080	-	ID=AT1G16260.2
Chr1	5590472	5590610	-	ID=AT1G16340.3
Chr1	5622908	5623096	+	ID=AT1G16470.1
Chr1	5671009	5671101	-	ID=AT1G16570.1
Chr1	5716111	5716188	+	ID=AT1G16710.2
Chr1	5721899	5722284	+	ID=AT1G16710.2
Chr1	5737954	5738044	+	ID=AT1G16770.1
Chr1	5762959	5763090	-	ID=AT1G16840.1
Chr1	5763191	5763578	-	ID=AT1G16840.1
Chr1	5762966	5763090	-	ID=AT1G16840.2
Chr1	5944234	5944288	+	ID=AT1G17350.2
Chr1	5984254	5984352	-	ID=AT1G17440.1
Chr1	5993876	5993965	-	ID=AT1G17450.1
Chr1	6052053	6052408	-	ID=AT1G17590.2
Chr1	6076195	6076387	+	ID=AT1G17680.2
Chr1	6091705	6091828	-	ID=AT1G17710.1
Chr1	6124158	6124253	+	ID=AT1G17780.2
Chr1	6124877	6124968	+	ID=AT1G17780.2
Chr1	6155443	6155574	-	ID=AT1G17890.1
Chr1	6191008	6191106	-	ID=AT1G17980.1
Chr1	6307695	6307809	-	ID=AT1G18330.1
Chr1	6356936	6357079	-	ID=AT1G18470.1
Chr1	6410691	6410769	+	ID=AT1G18620.2
Chr1	6421304	6421397	+	ID=AT1G18660.1
Chr1	6425415	6425505	+	ID=AT1G18660.1
Chr1	6421304	6421381	+	ID=AT1G18660.3
Chr1	6461390	6461843	+	ID=AT1G18730.2
Chr1	6532337	6532439	+	ID=AT1G18900.3
Chr1	6561143	6561320	-	ID=AT1G19000.1
Chr1	6607184	6607302	+	ID=AT1G19115.1
Chr1	6622475	6622672	+	ID=AT1G19180.1
Chr1	6646477	6646554	+	ID=AT1G19230.1
Chr1	6688739	6688833	+	ID=AT1G19350.3
Chr1	6713788	6714168	-	ID=AT1G19400.2
Chr1	6745650	6746125	+	ID=AT1G19480.1
Chr1	6798954	6799098	-	ID=AT1G19650.1
Chr1	6819314	6819429	-	ID=AT1G19715.1
Chr1	6839838	6839937	-	ID=AT1G19790.1
Chr1	6945771	6945844	+	ID=AT1G20030.2
Chr1	6969508	6969619	-	ID=AT1G20100.2
Chr1	6977957	6978046	+	ID=AT1G20130.2
Chr1	6997266	6997358	+	ID=AT1G20180.2
Chr1	7103868	7103942	-	ID=AT1G20510.1
Chr1	7145781	7145879	+	ID=AT1G20620.1
Chr1	7285161	7285239	+	ID=AT1G20920.1
Chr1	7285436	7285560	+	ID=AT1G20920.2
Chr1	7301866	7301956	-	ID=AT1G20960.2
Chr1	7399470	7399557	-	ID=AT1G21130.1
Chr1	7478683	7478778	-	ID=AT1G21350.2
Chr1	7483998	7484177	+	ID=AT1G21370.2
Chr1	7519346	7519445	-	ID=AT1G21480.1
Chr1	7648412	7648634	+	ID=AT1G21750.2
Chr1	7652276	7652373	+	ID=AT1G21780.1
Chr1	7682045	7682135	+	ID=AT1G21880.2
Chr1	7814938	7815129	-	ID=AT1G22140.1
Chr1	7815130	7815228	-	ID=AT1G22140.2
Chr1	7829557	7830150	-	ID=AT1G22180.1
Chr1	7875008	7875100	+	ID=AT1G22280.1
Chr1	7879288	7879635	-	ID=AT1G22300.1
Chr1	7883126	7883196	-	ID=AT1G22310.1
Chr1	7895212	7895247	-	ID=AT1G22360.2
Chr1	7953171	7953277	-	ID=AT1G22520.2
Chr1	8076733	8076818	+	ID=AT1G22830.1
Chr1	8095965	8096045	+	ID=AT1G22880.1
Chr1	8109972	8110069	-	ID=AT1G22920.1
Chr1	8180835	8180925	-	ID=AT1G23080.1
Chr1	8181003	8181082	-	ID=AT1G23080.1
Chr1	8181241	8181681	-	ID=AT1G23080.1
Chr1	8253063	8253197	-	ID=AT1G23240.1
Chr1	8254153	8254439	-	ID=AT1G23240.1
Chr1	8296343	8296418	-	ID=AT1G23360.1
Chr1	8296510	8296593	-	ID=AT1G23360.1
Chr1	8296659	8296749	-	ID=AT1G23360.1
Chr1	8333983	8334081	+	ID=AT1G23480.1
Chr1	8342498	8342583	-	ID=AT1G23510.1
Chr1	8360371	8360503	-	ID=AT1G23590.1
Chr1	8441260	8441324	+	ID=AT1G23900.1
Chr1	8470045	8470134	-	ID=AT1G23950.2
Chr1	8480018	8480200	-	ID=AT1G23960.1
Chr1	8505692	8505787	-	ID=AT1G24040.1
Chr1	8544630	8545019	+	ID=AT1G24148.1
Chr1	8600513	8600583	+	ID=AT1G24265.1
Chr1	8670911	8671006	+	ID=AT1G24460.2
Chr1	8687690	8687902	-	ID=AT1G24510.1
Chr1	8798585	8798671	+	ID=AT1G25054.1
Chr1	8865513	8865595	+	ID=AT1G25280.1
Chr1	8916191	8916360	+	ID=AT1G25420.1
Chr1	8916494	8916570	+	ID=AT1G25420.1
Chr1	8957163	8957242	-	ID=AT1G25500.3
Chr1	9075036	9075104	-	ID=AT1G26230.1
Chr1	9087392	9087544	+	ID=AT1G26260.3
Chr1	9145196	9145300	-	ID=AT1G26440.1
Chr1	9145697	9145984	-	ID=AT1G26440.1
Chr1	9145115	9145300	-	ID=AT1G26440.4
Chr1	9315734	9315819	-	ID=AT1G26880.1
Chr1	9501974	9502076	+	ID=AT1G27360.4
Chr1	9507024	9508146	-	ID=AT1G27370.2
Chr1	9509878	9509971	-	ID=AT1G27380.2
Chr1	9567734	9567823	-	ID=AT1G27540.2
Chr1	9577056	9577183	+	ID=AT1G27570.1
Chr1	9576179	9576259	+	ID=AT1G27570.2
Chr1	9668905	9669096	+	ID=AT1G27760.1
Chr1	9673340	9673561	-	ID=AT1G27770.2
Chr1	9795949	9796059	+	ID=AT1G28090.1
Chr1	9803971	9804125	-	ID=AT1G28110.2
Chr1	9886311	9886677	-	ID=AT1G28280.2
Chr1	9890265	9890396	-	ID=AT1G28290.2
Chr1	9913476	9913649	-	ID=AT1G28310.2
Chr1	9934289	9934450	-	ID=AT1G28330.2
Chr1	9934148	9934256	-	ID=AT1G28330.4
Chr1	9934337	9934503	-	ID=AT1G28330.5
Chr1	9969588	9969771	-	ID=AT1G28395.1
Chr1	10031501	10031618	+	ID=AT1G28520.2
Chr1	10045847	10046108	-	ID=AT1G28580.1
Chr1	10051518	10051608	-	ID=AT1G28600.1
Chr1	10054511	10054614	-	ID=AT1G28610.2
Chr1	10062803	10062876	-	ID=AT1G28630.1
Chr1	10109812	10109925	-	ID=AT1G28960.2
Chr1	10110023	10110161	-	ID=AT1G28960.2
Chr1	10109786	10109861	-	ID=AT1G28960.3
Chr1	10177783	10177860	+	ID=AT1G29120.1
Chr1	10178147	10178230	+	ID=AT1G29120.2
Chr1	10177785	10177860	+	ID=AT1G29120.4
Chr1	10190633	10190746	-	ID=AT1G29170.3
Chr1	10208362	10208436	+	ID=AT1G29200.2
Chr1	10287655	10287735	-	ID=AT1G29390.1
Chr1	10298702	10298837	-	ID=AT1G29410.1
Chr1	10333362	10333430	+	ID=AT1G29560.1
Chr1	10350479	10350578	+	ID=AT1G29630.1
Chr1	10435043	10435131	+	ID=AT1G29800.1
Chr1	10444883	10444959	+	ID=AT1G29830.2
Chr1	10465413	10465529	+	ID=AT1G29890.1
Chr1	10464458	10464543	+	ID=AT1G29890.2
Chr1	10492591	10492723	+	ID=AT1G29950.2
Chr1	10494262	10494338	+	ID=AT1G29950.2
Chr1	10690219	10690304	-	ID=AT1G30330.2
Chr1	10788683	10788912	-	ID=AT1G30475.1
Chr1	10789720	10790008	-	ID=AT1G30475.3
Chr1	10849539	10849622	+	ID=AT1G30610.2
Chr1	10943061	10943153	-	ID=AT1G30814.1
Chr1	11044888	11045299	+	ID=AT1G30972.2
Chr1	11086327	11086434	+	ID=AT1G31070.2
Chr1	11086739	11086822	+	ID=AT1G31070.2
Chr1	11274127	11274235	-	ID=AT1G31500.1
Chr1	11275958	11276059	-	ID=AT1G31500.1
Chr1	11314995	11315568	-	ID=AT1G31600.2
Chr1	11425639	11425725	+	ID=AT1G31840.2
Chr1	11602115	11602208	-	ID=AT1G32200.1
Chr1	11615740	11615831	+	ID=AT1G32230.1
Chr1	11690957	11691365	-	ID=AT1G32400.1
Chr1	11768122	11768430	+	ID=AT1G32540.2
Chr1	11767706	11767874	+	ID=AT1G32540.3
Chr1	11796967	11797052	-	ID=AT1G32610.2
Chr1	11827591	11827871	+	ID=AT1G32700.1
Chr1	11968005	11968126	-	ID=AT1G33050.1
Chr1	11968508	11968588	-	ID=AT1G33050.1
Chr1	11968005	11968122	-	ID=AT1G33050.4
Chr1	11990129	11990246	+	ID=AT1G33080.1
Chr1	12008024	12008127	+	ID=AT1G33110.1
Chr1	12068655	12068828	-	ID=AT1G33270.1
Chr1	12330824	12330907	-	ID=AT1G33940.2
Chr1	12349821	12349898	-	ID=AT1G33970.1
Chr1	12350971	12351206	-	ID=AT1G33970.3
Chr1	12390422	12390500	-	ID=AT1G34047.2
Chr1	12551268	12551361	+	ID=AT1G34370.3
Chr1	12553258	12553370	-	ID=AT1G34380.2
Chr1	12687069	12687138	+	ID=AT1G34630.1
Chr1	12743987	12744076	-	ID=AT1G34760.2
Chr1	12978014	12978126	+	ID=AT1G35340.3
Chr1	13669543	13669624	+	ID=AT1G36310.1
Chr1	14176865	14177061	-	ID=AT1G37150.4
Chr1	16156752	16156933	+	ID=AT1G43020.1
Chr1	16268681	16268744	+	ID=AT1G43170.5
Chr1	16429559	16429642	-	ID=AT1G43620.3
Chr1	16443994	16444119	-	ID=AT1G43650.1
Chr1	16549898	16549980	+	ID=AT1G43770.2
Chr1	16848829	16848911	-	ID=AT1G44446.1
Chr1	16849207	16849282	-	ID=AT1G44446.1
Chr1	16872481	16872946	+	ID=AT1G44575.1
Chr1	16893832	16894071	+	ID=AT1G44750.2
Chr1	17084115	17084213	-	ID=AT1G45160.2
Chr1	17097076	17097213	-	ID=AT1G45170.2
Chr1	17192393	17192516	+	ID=AT1G45688.1
Chr1	17272877	17273322	+	ID=AT1G46912.2
Chr1	17426097	17426209	+	ID=AT1G47490.1
Chr1	17730726	17730815	-	ID=AT1G48070.2
Chr1	17772859	17773284	-	ID=AT1G48110.1
Chr1	17872419	17872493	+	ID=AT1G48360.2
Chr1	17878416	17878508	-	ID=AT1G48380.1
Chr1	17908934	17909040	-	ID=AT1G48450.2
Chr1	17908702	17909059	-	ID=AT1G48450.3
Chr1	17922226	17922309	-	ID=AT1G48490.1
Chr1	17928634	17928718	-	ID=AT1G48490.1
Chr1	17934249	17934327	+	ID=AT1G48500.1
Chr1	17942034	17942103	+	ID=AT1G48520.1
Chr1	17971114	17971366	-	ID=AT1G48610.1
Chr1	17989582	17989707	-	ID=AT1G48650.2
Chr1	18023626	18023715	-	ID=AT1G48740.1
Chr1	18036118	18036154	-	ID=AT1G48760.1
Chr1	18069111	18069185	-	ID=AT1G48860.1
Chr1	18085074	18085206	-	ID=AT1G48900.2
Chr1	18119854	18119938	+	ID=AT1G48980.4
Chr1	18175799	18175902	-	ID=AT1G49130.1
Chr1	18184821	18184942	-	ID=AT1G49180.2
Chr1	18264022	18264148	+	ID=AT1G49340.1
Chr1	18403456	18403559	-	ID=AT1G49730.1
Chr1	18402893	18403012	-	ID=AT1G49730.4
Chr1	18419872	18419934	+	ID=AT1G49760.2
Chr1	18685965	18686060	+	ID=AT1G50440.3
Chr1	18751791	18751874	-	ID=AT1G50630.1
Chr1	18984555	18984723	+	ID=AT1G51200.1
Chr1	19010207	19010411	+	ID=AT1G51270.2
Chr1	19046976	19047041	+	ID=AT1G51370.3
Chr1	19108516	19108593	+	ID=AT1G51520.2
Chr1	19140267	19140362	+	ID=AT1G51620.2
Chr1	19164691	19166147	+	ID=AT1G51690.3
Chr1	19202627	19202707	+	ID=AT1G51770.2
Chr1	19410060	19410138	-	ID=AT1G52150.1
Chr1	19458714	19458819	-	ID=AT1G52240.1
Chr1	19458861	19458951	-	ID=AT1G52240.1
Chr1	19487213	19487316	+	ID=AT1G52320.2
Chr1	19489532	19489688	+	ID=AT1G52330.1
Chr1	19506523	19507017	+	ID=AT1G52370.1
Chr1	19517973	19518055	+	ID=AT1G52400.3
Chr1	19554992	19555072	+	ID=AT1G52470.2
Chr1	19562155	19562346	+	ID=AT1G52500.2
Chr1	19642669	19642853	+	ID=AT1G52730.2
Chr1	19783571	19783683	+	ID=AT1G53090.1
Chr1	19786959	19787032	-	ID=AT1G53100.2
Chr1	19859672	19859781	-	ID=AT1G53260.2
Chr1	19888089	19888228	-	ID=AT1G53310.1
Chr1	19951482	19951740	-	ID=AT1G53450.2
Chr1	20053586	20053665	-	ID=AT1G53710.1
Chr1	20079613	20079697	-	ID=AT1G53790.2
Chr1	20081761	20081830	+	ID=AT1G53800.2
Chr1	20112983	20113064	+	ID=AT1G53870.2
Chr1	20125548	20125629	+	ID=AT1G53890.2
Chr1	20125645	20125728	+	ID=AT1G53890.3
Chr1	20136598	20136711	+	ID=AT1G53910.2
Chr1	20198856	20198961	-	ID=AT1G54100.1
Chr1	20246305	20246414	-	ID=AT1G54220.2
Chr1	20290720	20290788	+	ID=AT1G54360.1
Chr1	20290876	20290943	+	ID=AT1G54360.1
Chr1	20290696	20290848	+	ID=AT1G54360.5
Chr1	20303692	20303785	-	ID=AT1G54385.1
Chr1	20306636	20306726	-	ID=AT1G54390.1
Chr1	20304926	20305038	-	ID=AT1G54390.2
Chr1	20305172	20305254	-	ID=AT1G54390.3
Chr1	20347187	20347379	+	ID=AT1G54470.2
Chr1	20401771	20402034	-	ID=AT1G54630.1
Chr1	20429374	20429658	+	ID=AT1G54730.2
Chr1	20429774	20429853	+	ID=AT1G54730.2
Chr1	20441393	20441470	-	ID=AT1G54790.1
Chr1	20451311	20451659	+	ID=AT1G54830.1
Chr1	20452342	20452422	+	ID=AT1G54830.1
Chr1	20516179	20516271	+	ID=AT1G55000.3
Chr1	20566939	20567031	+	ID=AT1G55120.1
Chr1	20597875	20597946	-	ID=AT1G55210.2
Chr1	20628347	20628438	-	ID=AT1G55300.1
Chr1	20632478	20632550	+	ID=AT1G55310.2
Chr1	20645422	20645508	+	ID=AT1G55325.1
Chr1	20654257	20654322	-	ID=AT1G55350.1
Chr1	20657813	20657896	-	ID=AT1G55350.1
Chr1	20654236	20654322	-	ID=AT1G55350.2
Chr1	20675801	20675876	+	ID=AT1G55370.2
Chr1	20719775	20720024	+	ID=AT1G55500.2
Chr1	20783746	20783853	-	ID=AT1G55610.1
Chr1	20801744	20801830	+	ID=AT1G55660.1
Chr1	20801972	20802052	+	ID=AT1G55660.1
Chr1	20808465	20808533	-	ID=AT1G55690.1
Chr1	20808646	20808723	-	ID=AT1G55690.1
Chr1	20860711	20861270	+	ID=AT1G55810.1
Chr1	20899515	20899622	-	ID=AT1G55880.1
Chr1	21009096	21009176	-	ID=AT1G56145.1
Chr1	21028333	21028427	+	ID=AT1G56190.2
Chr1	21113362	21113484	-	ID=AT1G56400.2
Chr1	21175553	21175626	-	ID=AT1G56520.2
Chr1	21311222	21311412	-	ID=AT1G57540.1
Chr1	21338481	21338626	-	ID=AT1G57610.2
Chr1	21337627	21337703	-	ID=AT1G57610.3
Chr1	21353281	21353379	+	ID=AT1G57650.2
Chr1	21384321	21384406	-	ID=AT1G57750.2
Chr1	21431211	21431361	-	ID=AT1G57870.3
Chr1	21473613	21473756	-	ID=AT1G58037.2
Chr1	21513540	21513611	-	ID=AT1G58100.2
Chr1	21538030	21538131	-	ID=AT1G58180.1
Chr1	21539301	21539393	-	ID=AT1G58180.1
Chr1	21564913	21565026	+	ID=AT1G58225.2
Chr1	21621262	21621336	-	ID=AT1G58280.1
Chr1	21622192	21622344	-	ID=AT1G58280.1
Chr1	21667008	21667179	-	ID=AT1G58350.1
Chr1	21783290	21783377	+	ID=AT1G58807.2
Chr1	21909596	21910003	-	ID=AT1G59640.1
Chr1	22020882	22020970	-	ID=AT1G59830.1
Chr1	22309322	22309400	-	ID=AT1G60560.2
Chr1	22329714	22330124	-	ID=AT1G60610.3
Chr1	22339532	22339636	-	ID=AT1G60640.1
Chr1	22398565	22398677	-	ID=AT1G60850.1
Chr1	22400168	22400284	-	ID=AT1G60850.2
Chr1	22441935	22442107	-	ID=AT1G60940.2
Chr1	22543267	22543367	+	ID=AT1G61150.1
Chr1	22542863	22542957	+	ID=AT1G61150.2
Chr1	22554111	22554285	+	ID=AT1G61180.1
Chr1	22659721	22659800	+	ID=AT1G61415.1
Chr1	22700296	22700384	+	ID=AT1G61520.1
Chr1	22700447	22700533	+	ID=AT1G61520.1
Chr1	22711764	22712181	-	ID=AT1G61560.3
Chr1	22711657	22711735	-	ID=AT1G61560.4
Chr1	22747442	22747526	-	ID=AT1G61640.1
Chr1	22754522	22754620	-	ID=AT1G61660.1
Chr1	22836607	22836716	+	ID=AT1G61820.1
Chr1	22907330	22907434	+	ID=AT1G61970.2
Chr1	22995920	22996057	-	ID=AT1G62250.1
Chr1	23192303	23192387	+	ID=AT1G62640.2
Chr1	23272319	23272581	-	ID=AT1G62850.3
Chr1	23352399	23352498	-	ID=AT1G63010.4
Chr1	23368162	23368342	-	ID=AT1G63030.1
Chr1	23405024	23405112	+	ID=AT1G63110.1
Chr1	23418534	23418575	+	ID=AT1G63140.2
Chr1	23467041	23467248	-	ID=AT1G63260.2
Chr1	23506285	23506342	+	ID=AT1G63380.2
Chr1	23587416	23587548	+	ID=AT1G63630.2
Chr1	23610476	23610554	-	ID=AT1G63670.2
Chr1	23651612	23652020	+	ID=AT1G63750.2
Chr1	23651425	23652246	+	ID=AT1G63750.3
Chr1	23658110	23658215	-	ID=AT1G63770.1
Chr1	23732904	23732990	+	ID=AT1G63940.1
Chr1	23730105	23730194	+	ID=AT1G63940.2
Chr1	23732904	23733002	+	ID=AT1G63940.4
Chr1	23886673	23886787	+	ID=AT1G64355.1
Chr1	23936364	23936694	+	ID=AT1G64430.1
Chr1	24026021	24026185	-	ID=AT1G64650.1
Chr1	24053753	24053842	-	ID=AT1G64750.1
Chr1	24163024	24163236	-	ID=AT1G65040.3
Chr1	24167838	24168004	-	ID=AT1G65060.1
Chr1	24191735	24191822	-	ID=AT1G65120.2
Chr1	24244537	24244645	+	ID=AT1G65270.3
Chr1	24307236	24307287	-	ID=AT1G65440.2
Chr1	24307005	24307303	-	ID=AT1G65440.3
Chr1	24307325	24307474	-	ID=AT1G65440.3
Chr1	24342833	24343110	+	ID=AT1G65483.2
Chr1	24477487	24477588	-	ID=AT1G65810.2
Chr1	24559650	24559701	-	ID=AT1G65980.2
Chr1	24637365	24637412	+	ID=AT1G66160.2
Chr1	24824996	24825427	+	ID=AT1G66540.1
Chr1	24873793	24873876	-	ID=AT1G66700.1
Chr1	24904037	24904147	+	ID=AT1G66760.2
Chr1	24973492	24973578	-	ID=AT1G66940.1
Chr1	24973603	24973729	-	ID=AT1G66940.1
Chr1	25013982	25014407	-	ID=AT1G67025.1
Chr1	25018678	25018794	+	ID=AT1G67035.1
Chr1	25123785	25123913	+	ID=AT1G67150.3
Chr1	25237914	25237995	-	ID=AT1G67360.2
Chr1	25294580	25294657	-	ID=AT1G67500.1
Chr1	25312261	25312348	-	ID=AT1G67540.2
Chr1	25327512	25327623	-	ID=AT1G67580.2
Chr1	25471813	25472293	-	ID=AT1G67910.1
Chr1	25479875	25479988	-	ID=AT1G67950.1
Chr1	25499514	25499590	+	ID=AT1G68020.2
Chr1	25517593	25517659	+	ID=AT1G68080.1
Chr1	25517787	25517880	+	ID=AT1G68080.1
Chr1	25517957	25518034	+	ID=AT1G68080.1
Chr1	25518513	25518602	+	ID=AT1G68080.2
Chr1	25532635	25532735	+	ID=AT1G68130.1
Chr1	25539619	25539696	-	ID=AT1G68140.2
Chr1	25575218	25575285	-	ID=AT1G68240.1
Chr1	25579595	25579660	-	ID=AT1G68250.2
Chr1	25652518	25652742	-	ID=AT1G68410.1
Chr1	25713330	25713688	-	ID=AT1G68530.1
Chr1	25720831	25720911	+	ID=AT1G68540.2
Chr1	25778139	25778228	-	ID=AT1G68660.2
Chr1	25915293	25915518	+	ID=AT1G68920.2
Chr1	25930713	25930782	+	ID=AT1G68960.1
Chr1	26018883	26018972	-	ID=AT1G69210.1
Chr1	26034712	26034809	+	ID=AT1G69250.1
Chr1	26088329	26088402	+	ID=AT1G69400.1
Chr1	26132047	26132139	+	ID=AT1G69526.2
Chr1	26132359	26132436	+	ID=AT1G69526.2
Chr1	26141920	26142008	+	ID=AT1G69530.2
Chr1	26143035	26143111	+	ID=AT1G69530.4
Chr1	26142918	26143007	+	ID=AT1G69530.5
Chr1	26276145	26276277	-	ID=AT1G69800.2
Chr1	26295160	26295447	-	ID=AT1G69840.2
Chr1	26405497	26405597	+	ID=AT1G70100.3
Chr1	26428947	26429046	+	ID=AT1G70180.2
Chr1	26468134	26468221	-	ID=AT1G70280.2
Chr1	26532585	26532658	-	ID=AT1G70400.2
Chr1	26532017	26532148	-	ID=AT1G70400.3
Chr1	26536518	26536603	-	ID=AT1G70410.3
Chr1	26562179	26562296	+	ID=AT1G70480.1
Chr1	26630304	26630504	+	ID=AT1G70620.1
Chr1	26630583	26630700	+	ID=AT1G70620.1
Chr1	26630304	26630397	+	ID=AT1G70620.3
Chr1	26656321	26656392	+	ID=AT1G70700.2
Chr1	26688252	26688580	-	ID=AT1G70770.2
Chr1	26792599	26792811	-	ID=AT1G71020.1
Chr1	26878861	26879289	-	ID=AT1G71310.1
Chr1	26941576	26941645	+	ID=AT1G71530.1
Chr1	26942019	26942099	+	ID=AT1G71530.1
Chr1	26967557	26967698	+	ID=AT1G71696.2
Chr1	27079876	27079948	+	ID=AT1G71940.2
Chr1	27080077	27080144	+	ID=AT1G71940.2
Chr1	27137651	27137735	+	ID=AT1G72130.1
Chr1	27242091	27242181	+	ID=AT1G72360.3
Chr1	27251785	27251900	-	ID=AT1G72410.2
Chr1	27259045	27259220	-	ID=AT1G72416.2
Chr1	27303521	27303738	+	ID=AT1G72510.2
Chr1	27324729	27324816	-	ID=AT1G72560.3
Chr1	27353935	27354106	+	ID=AT1G72660.3
Chr1	27392394	27392516	+	ID=AT1G72770.1
Chr1	27392903	27392990	+	ID=AT1G72770.3
Chr1	27406251	27406325	-	ID=AT1G72830.3
Chr1	27409948	27410040	-	ID=AT1G72840.2
Chr1	27425982	27426074	-	ID=AT1G72880.2
Chr1	27455210	27455290	+	ID=AT1G72970.2
Chr1	27473193	27473286	-	ID=AT1G73020.2
Chr1	27566101	27566180	-	ID=AT1G73320.1
Chr1	27591404	27591489	-	ID=AT1G73390.1
Chr1	27603849	27603948	+	ID=AT1G73430.2
Chr1	27625295	27625406	+	ID=AT1G73470.1
Chr1	27688454	27688560	-	ID=AT1G73650.3
Chr1	27797681	27797863	-	ID=AT1G73930.2
Chr1	27862096	27862272	+	ID=AT1G74088.2
Chr1	28005725	28006056	+	ID=AT1G74510.1
Chr1	28073750	28073844	+	ID=AT1G74710.1
Chr1	28116269	28116346	-	ID=AT1G74840.2
Chr1	28138592	28138718	-	ID=AT1G74910.2
Chr1	28156133	28156191	-	ID=AT1G74960.3
Chr1	28213822	28213919	+	ID=AT1G75170.2
Chr1	28219805	28219915	+	ID=AT1G75190.2
Chr1	28276585	28276668	-	ID=AT1G75370.2
Chr1	28281709	28281783	-	ID=AT1G75380.2
Chr1	28292539	28292608	+	ID=AT1G75390.2
Chr1	28301951	28302402	-	ID=AT1G75410.1
Chr1	28439069	28439500	-	ID=AT1G75730.2
Chr1	28559138	28559227	-	ID=AT1G76120.1
Chr1	28708793	28708930	-	ID=AT1G76510.3
Chr1	28715257	28715343	+	ID=AT1G76520.1
Chr1	28762907	28762990	+	ID=AT1G76630.1
Chr1	28767189	28767218	-	ID=AT1G76650.2
Chr1	28777604	28777678	+	ID=AT1G76680.1
Chr1	28895785	28895830	-	ID=AT1G76930.1
Chr1	28933243	28933338	+	ID=AT1G76990.2
Chr1	28935188	28935271	+	ID=AT1G76990.4
Chr1	28958664	28958744	+	ID=AT1G77080.2
Chr1	28999970	29000275	-	ID=AT1G77180.3
Chr1	29038544	29038876	+	ID=AT1G77290.2
Chr1	29114835	29114973	-	ID=AT1G77480.1
Chr1	29144569	29144661	-	ID=AT1G77580.2
Chr1	29146613	29146703	-	ID=AT1G77580.2
Chr1	29146838	29147364	-	ID=AT1G77580.2
Chr1	29245888	29245965	+	ID=AT1G77765.2
Chr1	29246391	29246488	-	ID=AT1G77770.1
Chr1	29345898	29345982	+	ID=AT1G78040.2
Chr1	29420381	29420476	+	ID=AT1G78200.2
Chr1	29449191	29450077	+	ID=AT1G78260.1
Chr1	29505111	29505205	+	ID=AT1G78420.2
Chr1	29585956	29586065	+	ID=AT1G78660.1
Chr1	29622211	29622302	-	ID=AT1G78780.2
Chr1	29651846	29651948	+	ID=AT1G78870.1
Chr1	29660248	29660398	+	ID=AT1G78900.1
Chr1	29680905	29681097	-	ID=AT1G78940.2
Chr1	29716776	29716937	-	ID=AT1G79000.2
Chr1	29749367	29749456	-	ID=AT1G79090.1
Chr1	29753005	29753082	-	ID=AT1G79090.1
Chr1	29878871	29878960	-	ID=AT1G79430.2
Chr1	29888585	29888685	+	ID=AT1G79450.1
Chr1	29906014	29906104	+	ID=AT1G79500.4
Chr1	29978794	29978904	-	ID=AT1G79670.2
Chr1	30017443	30017517	-	ID=AT1G79790.1
Chr1	30017906	30017971	-	ID=AT1G79790.1
Chr1	30027976	30028069	-	ID=AT1G79830.3
Chr1	30048050	30048124	-	ID=AT1G79880.1
Chr1	30072860	30073138	+	ID=AT1G79940.4
Chr1	30083396	30083492	+	ID=AT1G79970.1
Chr1	30093079	30093160	+	ID=AT1G80000.1
Chr1	30105251	30105376	-	ID=AT1G80030.2
Chr1	30151256	30151356	+	ID=AT1G80160.1
Chr1	30163480	30163563	-	ID=AT1G80210.1
Chr1	30188438	30188578	+	ID=AT1G80290.2
Chr1	30227833	30227974	-	ID=AT1G80410.2
Chr1	30290423	30290819	+	ID=AT1G80570.1
Chr1	30358296	30358378	+	ID=AT1G80780.1
Chr1	30388303	30388378	-	ID=AT1G80860.1
Chr1	30411681	30411748	+	ID=AT1G80940.1
Chr1	30417710	30417781	+	ID=AT1G80960.3
Chr2	74586	74784	-	ID=AT2G01060.1
Chr2	81801	82219	+	ID=AT2G01100.1
Chr2	104294	104361	-	ID=AT2G01170.1
Chr2	108115	108504	-	ID=AT2G01180.1
Chr2	135718	135995	-	ID=AT2G01260.1
Chr2	166857	166934	-	ID=AT2G01350.1
Chr2	167072	167159	-	ID=AT2G01350.1
Chr2	291288	291772	-	ID=AT2G01660.1
Chr2	480392	480483	+	ID=AT2G02020.2
Chr2	650396	650500	+	ID=AT2G02450.1
Chr2	698666	698701	-	ID=AT2G02570.3
Chr2	764831	765108	-	ID=AT2G02730.2
Chr2	838291	838365	+	ID=AT2G02870.2
Chr2	862701	862806	-	ID=AT2G02960.1
Chr2	863996	864247	-	ID=AT2G02960.1
Chr2	949303	949399	+	ID=AT2G03140.2
Chr2	949496	949836	+	ID=AT2G03140.2
Chr2	997594	997674	-	ID=AT2G03280.1
Chr2	1097397	1097590	+	ID=AT2G03600.3
Chr2	1103796	1103857	+	ID=AT2G03630.2
Chr2	1104731	1104823	-	ID=AT2G03640.1
Chr2	1131192	1131267	+	ID=AT2G03710.1
Chr2	1139949	1140081	-	ID=AT2G03730.1
Chr2	1186499	1186858	+	ID=AT2G03890.2
Chr2	1333704	1333777	+	ID=AT2G04039.1
Chr2	1418714	1418792	-	ID=AT2G04170.1
Chr2	1418871	1418927	-	ID=AT2G04170.3
Chr2	1462357	1462812	-	ID=AT2G04240.1
Chr2	1525696	1525784	-	ID=AT2G04378.2
Chr2	1677040	1677468	+	ID=AT2G04780.1
Chr2	1680177	1680268	+	ID=AT2G04790.2
Chr2	1719128	1719199	+	ID=AT2G04880.2
Chr2	1877798	1877970	+	ID=AT2G05185.2
Chr2	1919666	1919756	+	ID=AT2G05260.2
Chr2	1960440	1960704	-	ID=AT2G05370.1
Chr2	1960936	1961047	-	ID=AT2G05370.1
Chr2	1967636	1967677	+	ID=AT2G05380.2
Chr2	1975182	1975273	+	ID=AT2G05400.2
Chr2	1993766	1993846	+	ID=AT2G05440.1
Chr2	1993808	1993876	+	ID=AT2G05440.3
Chr2	1993724	1993744	+	ID=AT2G05440.4
Chr2	1993745	1993786	+	ID=AT2G05440.5
Chr2	1993787	1993909	+	ID=AT2G05440.6
Chr2	1993745	1993807	+	ID=AT2G05440.7
Chr2	1993766	1993885	+	ID=AT2G05440.8
Chr2	2016355	2016423	+	ID=AT2G05510.2
Chr2	2016322	2016432	+	ID=AT2G05510.3
Chr2	2016289	2016390	+	ID=AT2G05510.6
Chr2	2026629	2026649	+	ID=AT2G05520.2
Chr2	2026611	2026670	+	ID=AT2G05520.3
Chr2	2026611	2026712	+	ID=AT2G05520.5
Chr2	2026650	2026733	+	ID=AT2G05520.6
Chr2	2229831	2229959	+	ID=AT2G05830.3
Chr2	2327694	2327890	-	ID=AT2G06000.2
Chr2	2361984	2362126	-	ID=AT2G06050.1
Chr2	2585221	2585289	+	ID=AT2G06510.2
Chr2	2604272	2604357	-	ID=AT2G06555.1
Chr2	2604523	2604594	-	ID=AT2G06555.1
Chr2	3387729	3387997	+	ID=AT2G07708.2
Chr2	4310783	4311136	-	ID=AT2G10940.1
Chr2	4803297	4803407	+	ID=AT2G11890.2
Chr2	4807167	4807276	-	ID=AT2G11910.2
Chr2	5390456	5391013	+	ID=AT2G13100.3
Chr2	5690616	5690763	-	ID=AT2G13650.3
Chr2	5977834	5977921	-	ID=AT2G14170.1
Chr2	6312349	6312441	+	ID=AT2G14740.2
Chr2	6366975	6367174	+	ID=AT2G14835.1
Chr2	6400189	6400689	+	ID=AT2G14890.1
Chr2	6407063	6407240	-	ID=AT2G14910.1
Chr2	6536720	6536822	+	ID=AT2G15080.1
Chr2	6565020	6565217	+	ID=AT2G15130.2
Chr2	6921387	6921470	-	ID=AT2G15890.2
Chr2	6950882	6951025	+	ID=AT2G15970.2
Chr2	7020719	7020803	-	ID=AT2G16190.2
Chr2	7027227	7027317	-	ID=AT2G16210.1
Chr2	7077997	7078137	+	ID=AT2G16365.4
Chr2	7121997	7122091	-	ID=AT2G16430.2
Chr2	7201013	7201078	+	ID=AT2G16600.2
Chr2	7380518	7380682	+	ID=AT2G16980.2
Chr2	7547881	7548014	+	ID=AT2G17360.2
Chr2	7628750	7628881	+	ID=AT2G17530.3
Chr2	7636831	7636933	-	ID=AT2G17550.1
Chr2	7675465	7675570	+	ID=AT2G17670.2
Chr2	7685018	7685162	-	ID=AT2G17695.3
Chr2	7705281	7705368	+	ID=AT2G17730.2
Chr2	7723541	7723647	+	ID=AT2G17770.2
Chr2	7725214	7725276	-	ID=AT2G17780.1
Chr2	7725716	7725836	-	ID=AT2G17780.1
Chr2	7725208	7725276	-	ID=AT2G17780.2
Chr2	7740171	7740268	+	ID=AT2G17800.2
Chr2	7841195	7841298	+	ID=AT2G18030.1
Chr2	7992132	7992240	+	ID=AT2G18410.1
Chr2	8097755	8097860	+	ID=AT2G18690.2
Chr2	8125711	8125801	+	ID=AT2G18750.3
Chr2	8169716	8169804	+	ID=AT2G18876.1
Chr2	8169843	8169914	+	ID=AT2G18876.1
Chr2	8365548	8365620	+	ID=AT2G19280.2
Chr2	8485699	8485775	+	ID=AT2G19610.2
Chr2	8490654	8490890	-	ID=AT2G19630.2
Chr2	8492389	8492464	+	ID=AT2G19640.1
Chr2	8504524	8504606	+	ID=AT2G19690.2
Chr2	8569085	8569431	+	ID=AT2G19850.1
Chr2	8640911	8641011	-	ID=AT2G20010.1
Chr2	8680854	8681611	+	ID=AT2G20100.1
Chr2	8796660	8796767	-	ID=AT2G20390.1
Chr2	8847155	8847251	-	ID=AT2G20550.1
Chr2	8867661	8867791	-	ID=AT2G20590.1
Chr2	8878326	8878405	-	ID=AT2G20610.1
Chr2	8926383	8926522	+	ID=AT2G20710.1
Chr2	8935791	8935894	+	ID=AT2G20740.2
Chr2	8950527	8950600	-	ID=AT2G20790.1
Chr2	8960042	8960128	+	ID=AT2G20815.2
Chr2	8969812	8970600	-	ID=AT2G20830.3
Chr2	8992851	8992973	-	ID=AT2G20900.1
Chr2	9004545	9004625	+	ID=AT2G20950.1
Chr2	9017053	9017124	+	ID=AT2G20990.1
Chr2	9043133	9043406	+	ID=AT2G21070.3
Chr2	9083262	9083338	+	ID=AT2G21195.1
Chr2	9083514	9083582	+	ID=AT2G21195.1
Chr2	9103639	9103720	-	ID=AT2G21250.1
Chr2	9107857	9108078	+	ID=AT2G21270.3
Chr2	9128695	9128776	-	ID=AT2G21330.1
Chr2	9128587	9128616	-	ID=AT2G21330.3
Chr2	9151176	9151263	+	ID=AT2G21385.1
Chr2	9201626	9201850	+	ID=AT2G21470.1
Chr2	9207887	9207960	-	ID=AT2G21500.1
Chr2	9215555	9215835	+	ID=AT2G21520.2
Chr2	9265665	9265715	-	ID=AT2G21660.2
Chr2	9352570	9352668	+	ID=AT2G21940.1
Chr2	9396765	9396858	+	ID=AT2G22120.2
Chr2	9471390	9471465	+	ID=AT2G22300.2
Chr2	9544207	9544589	+	ID=AT2G22475.1
Chr2	9572378	9572479	+	ID=AT2G22520.2
Chr2	9589983	9590080	-	ID=AT2G22570.1
Chr2	9629931	9630028	+	ID=AT2G22660.2
Chr2	9782896	9783002	+	ID=AT2G22980.4
Chr2	9786512	9786582	+	ID=AT2G22990.1
Chr2	9829007	9829077	+	ID=AT2G23080.1
Chr2	10028548	10028634	-	ID=AT2G23550.2
Chr2	10066361	10066452	+	ID=AT2G23680.1
Chr2	10142518	10142601	+	ID=AT2G23820.2
Chr2	10221634	10221895	-	ID=AT2G24030.1
Chr2	10249899	10249978	-	ID=AT2G24120.1
Chr2	10250094	10250174	-	ID=AT2G24120.1
Chr2	10329608	10329721	-	ID=AT2G24270.3
Chr2	10327135	10327329	-	ID=AT2G24270.4
Chr2	10383060	10383150	+	ID=AT2G24420.2
Chr2	10452301	10452420	-	ID=AT2G24600.1
Chr2	10452750	10452908	-	ID=AT2G24600.1
Chr2	10618755	10618823	+	ID=AT2G24960.2
Chr2	10765841	10765909	-	ID=AT2G25290.3
Chr2	10930720	10930827	-	ID=AT2G25670.1
Chr2	10956621	10956704	-	ID=AT2G25730.2
Chr2	10963258	10963342	-	ID=AT2G25730.2
Chr2	10992855	10992956	+	ID=AT2G25770.1
Chr2	11026079	11026195	-	ID=AT2G25850.3
Chr2	11026082	11026165	-	ID=AT2G25850.4
Chr2	11092928	11093096	-	ID=AT2G26030.2
Chr2	11201969	11202093	+	ID=AT2G26310.3
Chr2	11245262	11245352	-	ID=AT2G26430.2
Chr2	11270596	11270691	+	ID=AT2G26500.3
Chr2	11283521	11283601	-	ID=AT2G26530.2
Chr2	11314743	11314984	-	ID=AT2G26590.3
Chr2	11434255	11434432	-	ID=AT2G26810.1
Chr2	11436085	11436213	-	ID=AT2G26810.1
Chr2	11452415	11452489	-	ID=AT2G26860.1
Chr2	11515312	11515395	-	ID=AT2G26980.1
Chr2	11515471	11515562	-	ID=AT2G26980.1
Chr2	11515620	11515703	-	ID=AT2G26980.3
Chr2	11518210	11518400	-	ID=AT2G26980.4
Chr2	11532145	11532686	+	ID=AT2G27030.1
Chr2	11533057	11534076	+	ID=AT2G27030.3
Chr2	11580463	11580609	-	ID=AT2G27110.1
Chr2	11579963	11580251	-	ID=AT2G27110.3
Chr2	11607874	11607964	-	ID=AT2G27160.1
Chr2	11665363	11665529	-	ID=AT2G27250.2
Chr2	11665577	11665677	-	ID=AT2G27250.3
Chr2	11697164	11697448	+	ID=AT2G27340.4
Chr2	11702383	11702449	-	ID=AT2G27350.4
Chr2	11752448	11752653	-	ID=AT2G27500.1
Chr2	11777348	11777494	-	ID=AT2G27580.2
Chr2	11816841	11816928	+	ID=AT2G27710.2
Chr2	11817420	11817470	+	ID=AT2G27710.4
Chr2	12072241	12072375	+	ID=AT2G28290.2
Chr2	12173152	12173258	-	ID=AT2G28470.2
Chr2	12223334	12223419	+	ID=AT2G28540.1
Chr2	12226384	12226455	-	ID=AT2G28550.1
Chr2	12238926	12239002	-	ID=AT2G28560.1
Chr2	12378722	12378809	+	ID=AT2G28840.1
Chr2	12479273	12479356	+	ID=AT2G29050.1
Chr2	12487973	12488055	+	ID=AT2G29070.2
Chr2	12598017	12598114	+	ID=AT2G29340.1
Chr2	12601936	12602033	+	ID=AT2G29350.1
Chr2	12612141	12612451	-	ID=AT2G29390.4
Chr2	12640231	12640530	+	ID=AT2G29525.1
Chr2	12638398	12638504	+	ID=AT2G29525.3
Chr2	12690857	12690949	+	ID=AT2G29680.2
Chr2	12718266	12718373	-	ID=AT2G29780.2
Chr2	12751809	12751894	-	ID=AT2G29910.1
Chr2	12757873	12758332	-	ID=AT2G29930.2
Chr2	12782221	12782298	-	ID=AT2G29980.1
Chr2	12860679	12860846	-	ID=AT2G30120.2
Chr2	12861201	12861335	-	ID=AT2G30120.2
Chr2	12935149	12935270	-	ID=AT2G30350.2
Chr2	12978678	12978842	-	ID=AT2G30460.1
Chr2	13005157	13005349	-	ID=AT2G30520.1
Chr2	13005420	13005502	-	ID=AT2G30520.1
Chr2	13045909	13046121	+	ID=AT2G30620.2
Chr2	13046319	13046437	+	ID=AT2G30620.2
Chr2	13048494	13048556	-	ID=AT2G30630.1
Chr2	13081132	13081295	-	ID=AT2G30695.1
Chr2	13139871	13140039	+	ID=AT2G30860.2
Chr2	13143299	13143378	-	ID=AT2G30880.1
Chr2	13178906	13178983	+	ID=AT2G30970.2
Chr2	13189250	13189339	-	ID=AT2G30990.3
Chr2	13271959	13272103	-	ID=AT2G31141.1
Chr2	13339527	13339696	+	ID=AT2G31280.2
Chr2	13344057	13344129	+	ID=AT2G31290.2
Chr2	13379036	13379221	+	ID=AT2G31370.4
Chr2	13380928	13380955	+	ID=AT2G31370.5
Chr2	13437423	13437534	+	ID=AT2G31560.1
Chr2	13532871	13532951	-	ID=AT2G31830.2
Chr2	13586496	13586588	-	ID=AT2G31955.2
Chr2	13674876	13675046	+	ID=AT2G32190.1
Chr2	13693271	13693381	+	ID=AT2G32250.3
Chr2	13749315	13749402	-	ID=AT2G32390.3
Chr2	13749771	13749873	-	ID=AT2G32390.3
Chr2	13784322	13784353	-	ID=AT2G32460.2
Chr2	13788997	13789107	-	ID=AT2G32480.2
Chr2	13864137	13864166	-	ID=AT2G32690.2
Chr2	13864050	13864136	-	ID=AT2G32690.4
Chr2	13866927	13867039	+	ID=AT2G32700.1
Chr2	13896106	13896397	+	ID=AT2G32770.1
Chr2	13897913	13898086	+	ID=AT2G32770.1
Chr2	13919551	13919797	-	ID=AT2G32810.1
Chr2	13933371	13933463	-	ID=AT2G32840.1
Chr2	13935642	13935701	-	ID=AT2G32850.1
Chr2	14030961	14031038	-	ID=AT2G33070.2
Chr2	14126493	14126576	-	ID=AT2G33340.2
Chr2	14141196	14141660	+	ID=AT2G33360.2
Chr2	14234375	14234738	+	ID=AT2G33620.3
Chr2	14259040	14259306	-	ID=AT2G33710.2
Chr2	14271323	14271441	+	ID=AT2G33740.2
Chr2	14319300	14320175	-	ID=AT2G33847.1
Chr2	14396373	14396450	-	ID=AT2G34090.1
Chr2	14456586	14456679	+	ID=AT2G34230.1
Chr2	14466278	14466358	+	ID=AT2G34260.1
Chr2	14551816	14551929	+	ID=AT2G34540.2
Chr2	14602711	14603205	+	ID=AT2G34660.2
Chr2	14613206	14613304	-	ID=AT2G34670.2
Chr2	14660074	14660155	+	ID=AT2G34740.1
Chr2	14668710	14668796	+	ID=AT2G34780.1
Chr2	14702777	14702868	+	ID=AT2G34840.1
Chr2	14755941	14756117	+	ID=AT2G35010.2
Chr2	14764222	14764331	-	ID=AT2G35035.2
Chr2	14800950	14801036	-	ID=AT2G35110.2
Chr2	14842433	14842911	+	ID=AT2G35230.2
Chr2	14869061	14869225	+	ID=AT2G35330.2
Chr2	14892861	14893069	+	ID=AT2G35380.1
Chr2	14895709	14895811	-	ID=AT2G35390.1
Chr2	14897108	14897437	-	ID=AT2G35390.2
Chr2	14990537	14990650	-	ID=AT2G35658.3
Chr2	14988925	14989009	+	ID=AT2G35660.1
Chr2	15091787	15092066	-	ID=AT2G35940.1
Chr2	15114178	15114684	+	ID=AT2G35990.1
Chr2	15182846	15182938	-	ID=AT2G36200.1
Chr2	15242650	15242817	+	ID=AT2G36355.3
Chr2	15297750	15297834	-	ID=AT2G36460.1
Chr2	15302916	15303117	-	ID=AT2G36480.3
Chr2	15369144	15369245	-	ID=AT2G36680.1
Chr2	15369362	15369448	-	ID=AT2G36680.2
Chr2	15572538	15572612	+	ID=AT2G37050.1
Chr2	15649045	15649123	-	ID=AT2G37270.1
Chr2	15656800	15656902	-	ID=AT2G37290.1
Chr2	15659139	15659240	-	ID=AT2G37290.1
Chr2	15663570	15663688	-	ID=AT2G37300.2
Chr2	15671421	15671560	-	ID=AT2G37340.1
Chr2	15697845	15697960	-	ID=AT2G37410.2
Chr2	15720551	15720598	+	ID=AT2G37440.2
Chr2	15762533	15762959	-	ID=AT2G37570.2
Chr2	15831895	15831970	+	ID=AT2G37760.2
Chr2	15836151	15836223	+	ID=AT2G37770.2
Chr2	15852739	15852998	+	ID=AT2G37840.1
Chr2	15856727	15856941	+	ID=AT2G37860.1
Chr2	15858348	15858441	+	ID=AT2G37860.3
Chr2	15907901	15908005	+	ID=AT2G38010.1
Chr2	15910248	15910349	-	ID=AT2G38020.1
Chr2	15990599	15990702	-	ID=AT2G38170.1
Chr2	16000378	16000476	+	ID=AT2G38185.1
Chr2	16041901	16041979	-	ID=AT2G38290.1
Chr2	16149676	16149758	-	ID=AT2G38610.1
Chr2	16153337	16153491	+	ID=AT2G38620.2
Chr2	16153631	16153773	+	ID=AT2G38620.2
Chr2	16168091	16168238	+	ID=AT2G38660.4
Chr2	16179911	16179983	+	ID=AT2G38695.2
Chr2	16186824	16187118	-	ID=AT2G38710.1
Chr2	16220682	16220766	-	ID=AT2G38810.1
Chr2	16222796	16222861	+	ID=AT2G38820.1
Chr2	16240220	16240307	+	ID=AT2G38880.1
Chr2	16242675	16242775	+	ID=AT2G38890.2
Chr2	16313009	16313102	-	ID=AT2G39090.1
Chr2	16415598	16415687	-	ID=AT2G39310.2
Chr2	16571067	16571190	-	ID=AT2G39730.1
Chr2	16590879	16590966	+	ID=AT2G39770.2
Chr2	16638442	16638672	+	ID=AT2G39855.2
Chr2	16655718	16655822	+	ID=AT2G39890.2
Chr2	16680191	16680301	-	ID=AT2G39950.2
Chr2	16712510	16712596	+	ID=AT2G40020.1
Chr2	16724472	16724658	-	ID=AT2G40050.2
Chr2	16731061	16731425	-	ID=AT2G40070.2
Chr2	16749199	16749269	+	ID=AT2G40110.1
Chr2	16779042	16779103	+	ID=AT2G40160.2
Chr2	16829835	16829922	-	ID=AT2G40290.1
Chr2	16879473	16879554	-	ID=AT2G40430.1
Chr2	16923391	16923498	+	ID=AT2G40520.3
Chr2	16961447	16961518	-	ID=AT2G40640.1
Chr2	17042784	17042880	+	ID=AT2G40830.3
Chr2	17119931	17120275	+	ID=AT2G41020.1
Chr2	17131097	17131239	+	ID=AT2G41070.1
Chr2	17138207	17138306	+	ID=AT2G41100.1
Chr2	17206886	17207050	+	ID=AT2G41260.1
Chr2	17269491	17269719	+	ID=AT2G41430.1
Chr2	17270076	17270162	+	ID=AT2G41430.1
Chr2	17269403	17269719	+	ID=AT2G41430.2
Chr2	17321156	17321248	+	ID=AT2G41520.2
Chr2	17326607	17326795	+	ID=AT2G41540.3
Chr2	17345761	17345992	-	ID=AT2G41600.2
Chr2	17345769	17345987	-	ID=AT2G41600.4
Chr2	17385752	17385855	-	ID=AT2G41700.2
Chr2	17389369	17389398	-	ID=AT2G41700.2
Chr2	17403809	17403904	-	ID=AT2G41720.1
Chr2	17428629	17428675	+	ID=AT2G41780.2
Chr2	17566476	17566810	+	ID=AT2G42130.1
Chr2	17593749	17593832	-	ID=AT2G42230.2
Chr2	17598839	17598938	+	ID=AT2G42240.3
Chr2	17611796	17611908	-	ID=AT2G42280.1
Chr2	17702831	17702911	+	ID=AT2G42510.3
Chr2	17711309	17711377	-	ID=AT2G42540.3
Chr2	17732121	17732205	-	ID=AT2G42590.1
Chr2	17781819	17781905	+	ID=AT2G42700.1
Chr2	17919330	17919416	+	ID=AT2G43090.2
Chr2	17953958	17954031	-	ID=AT2G43180.1
Chr2	17956063	17956198	+	ID=AT2G43190.1
Chr2	17956723	17956827	+	ID=AT2G43190.4
Chr2	17985748	17985823	-	ID=AT2G43261.1
Chr2	17988786	17988827	-	ID=AT2G43270.1
Chr2	18028320	18028448	-	ID=AT2G43410.1
Chr2	18026260	18026358	-	ID=AT2G43410.3
Chr2	18037622	18038001	-	ID=AT2G43430.1
Chr2	18055274	18055358	-	ID=AT2G43490.4
Chr2	18200685	18200996	-	ID=AT2G43950.3
Chr2	18241116	18241238	-	ID=AT2G44090.2
Chr2	18244720	18244810	+	ID=AT2G44100.1
Chr2	18256993	18257168	-	ID=AT2G44140.2
Chr2	18280959	18281048	+	ID=AT2G44210.1
Chr2	18296109	18296198	+	ID=AT2G44260.1
Chr2	18303484	18303597	-	ID=AT2G44280.1
Chr2	18303986	18304070	-	ID=AT2G44280.2
Chr2	18356821	18356916	+	ID=AT2G44470.1
Chr2	18360102	18360307	+	ID=AT2G44480.1
Chr2	18375852	18375930	+	ID=AT2G44500.1
Chr2	18526166	18526277	+	ID=AT2G44920.2
Chr2	18554176	18554205	-	ID=AT2G44980.1
Chr2	18568156	18568754	+	ID=AT2G45010.1
Chr2	18609218	18609305	+	ID=AT2G45135.2
Chr2	18614759	18614839	+	ID=AT2G45150.1
Chr2	18614974	18615057	+	ID=AT2G45150.1
Chr2	18624379	18624536	+	ID=AT2G45170.1
Chr2	18700488	18700563	-	ID=AT2G45380.1
Chr2	18700898	18701097	-	ID=AT2G45380.1
Chr2	18701146	18701536	-	ID=AT2G45380.1
Chr2	18796495	18796567	+	ID=AT2G45630.2
Chr2	18858782	18858872	-	ID=AT2G45800.1
Chr2	18866504	18866606	+	ID=AT2G45830.1
Chr2	18873522	18873619	-	ID=AT2G45850.1
Chr2	18904625	18904716	-	ID=AT2G45950.1
Chr2	18911520	18911607	+	ID=AT2G45960.1
Chr2	18920687	18920802	+	ID=AT2G45990.3
Chr2	18941494	18941579	-	ID=AT2G46060.1
Chr2	18953909	18953988	+	ID=AT2G46100.1
Chr2	18954056	18954208	+	ID=AT2G46100.1
Chr2	18976702	18976817	-	ID=AT2G46200.1
Chr2	18983310	18983438	+	ID=AT2G46225.3
Chr2	18984652	18984741	-	ID=AT2G46230.1
Chr2	19004107	19004199	-	ID=AT2G46280.1
Chr2	19005422	19005507	-	ID=AT2G46280.2
Chr2	19018837	19018993	-	ID=AT2G46330.1
Chr2	19034378	19034543	+	ID=AT2G46370.3
Chr2	19066154	19066222	+	ID=AT2G46450.2
Chr2	19088711	19088852	-	ID=AT2G46500.2
Chr2	19087303	19087358	-	ID=AT2G46500.3
Chr2	19088737	19088852	-	ID=AT2G46500.3
Chr2	19113176	19113258	-	ID=AT2G46550.2
Chr2	19243590	19243699	+	ID=AT2G46820.2
Chr2	19265217	19265288	-	ID=AT2G46880.1
Chr2	19333245	19333340	-	ID=AT2G47060.1
Chr2	19333428	19333522	-	ID=AT2G47060.1
Chr2	19343834	19343902	-	ID=AT2G47090.2
Chr2	19345237	19345288	+	ID=AT2G47110.2
Chr2	19360451	19360525	-	ID=AT2G47160.1
Chr2	19595827	19595949	+	ID=AT2G47850.3
Chr2	19600074	19600136	+	ID=AT2G47860.1
Chr2	19600204	19600272	+	ID=AT2G47860.1
Chr2	19608956	19609038	+	ID=AT2G47890.1
Chr2	19612829	19613127	-	ID=AT2G47900.2
Chr2	19614937	19615014	+	ID=AT2G47910.1
Chr2	19630512	19630718	+	ID=AT2G47970.1
Chr2	19672381	19672449	+	ID=AT2G48100.1
Chr3	35556	35851	-	ID=AT3G01100.1
Chr3	155445	155532	-	ID=AT3G01410.2
Chr3	190199	190284	+	ID=AT3G01480.1
Chr3	194892	195178	-	ID=AT3G01500.1
Chr3	226092	226266	+	ID=AT3G01590.1
Chr3	328026	328098	-	ID=AT3G01980.1
Chr3	328329	328418	-	ID=AT3G01980.1
Chr3	328849	328958	-	ID=AT3G01980.4
Chr3	358997	359060	+	ID=AT3G02065.2
Chr3	359170	359250	+	ID=AT3G02065.2
Chr3	392356	392447	+	ID=AT3G02150.1
Chr3	404829	404977	+	ID=AT3G02180.1
Chr3	460101	460170	+	ID=AT3G02290.1
Chr3	509202	509304	+	ID=AT3G02470.3
Chr3	522429	522538	-	ID=AT3G02510.1
Chr3	533820	533911	-	ID=AT3G02540.1
Chr3	594364	594468	-	ID=AT3G02750.1
Chr3	595606	595695	-	ID=AT3G02750.2
Chr3	774313	774479	-	ID=AT3G03300.1
Chr3	891652	891738	-	ID=AT3G03660.1
Chr3	933923	933997	-	ID=AT3G03726.2
Chr3	967837	967936	+	ID=AT3G03790.3
Chr3	1029911	1030477	-	ID=AT3G03970.1
Chr3	1085924	1086006	+	ID=AT3G04130.1
Chr3	1162293	1162373	+	ID=AT3G04380.2
Chr3	1238191	1238299	-	ID=AT3G04580.2
Chr3	1260950	1261033	-	ID=AT3G04640.2
Chr3	1261190	1261309	-	ID=AT3G04640.3
Chr3	1266678	1266764	-	ID=AT3G04670.1
Chr3	1309856	1309932	-	ID=AT3G04770.2
Chr3	1342721	1342811	+	ID=AT3G04870.2
Chr3	1355946	1356023	+	ID=AT3G04910.1
Chr3	1364188	1364619	+	ID=AT3G04930.2
Chr3	1373941	1374229	+	ID=AT3G04960.4
Chr3	1377963	1378048	+	ID=AT3G04970.1
Chr3	1456597	1456883	-	ID=AT3G05160.1
Chr3	1462784	1462902	-	ID=AT3G05165.3
Chr3	1540661	1540749	+	ID=AT3G05380.1
Chr3	1595452	1595603	+	ID=AT3G05510.2
Chr3	1601131	1601211	+	ID=AT3G05520.2
Chr3	1659894	1660162	-	ID=AT3G05675.1
Chr3	1751613	1751702	-	ID=AT3G05860.1
Chr3	1825090	1825590	-	ID=AT3G06040.3
Chr3	1835350	1835483	-	ID=AT3G06080.2
Chr3	1853297	1853523	-	ID=AT3G06130.2
Chr3	1919305	1919405	+	ID=AT3G06330.1
Chr3	1973120	1973209	-	ID=AT3G06440.1
Chr3	2018189	2018290	+	ID=AT3G06510.1
Chr3	2039323	2039482	-	ID=AT3G06550.1
Chr3	2117801	2117904	-	ID=AT3G06700.3
Chr3	2152663	2152794	-	ID=AT3G06820.2
Chr3	2160483	2160590	-	ID=AT3G06850.2
Chr3	2195024	2195337	-	ID=AT3G06960.1
Chr3	2217849	2218127	-	ID=AT3G07020.1
Chr3	2356762	2356834	+	ID=AT3G07360.3
Chr3	2409821	2409930	+	ID=AT3G07550.1
Chr3	2415182	2415271	+	ID=AT3G07565.1
Chr3	2444061	2444185	+	ID=AT3G07650.2
Chr3	2460739	2460825	-	ID=AT3G07700.1
Chr3	2564270	2564469	+	ID=AT3G08030.1
Chr3	2582467	2582528	-	ID=AT3G08510.2
Chr3	2611240	2611329	-	ID=AT3G08590.1
Chr3	2637855	2637934	+	ID=AT3G08680.1
Chr3	2682479	2682619	-	ID=AT3G08840.2
Chr3	2718218	2718302	+	ID=AT3G08940.2
Chr3	2782889	2782982	-	ID=AT3G09090.3
Chr3	2802009	2802092	-	ID=AT3G09140.2
Chr3	2803887	2804075	+	ID=AT3G09150.1
Chr3	2824835	2824933	-	ID=AT3G09200.2
Chr3	2840255	2840355	+	ID=AT3G09250.2
Chr3	2840419	2840560	+	ID=AT3G09250.2
Chr3	2871541	2871687	+	ID=AT3G09350.2
Chr3	2891351	2891436	-	ID=AT3G09400.1
Chr3	2898351	2898436	-	ID=AT3G09410.1
Chr3	2903246	2903335	-	ID=AT3G09440.2
Chr3	2956200	2956279	+	ID=AT3G09640.2
Chr3	2996558	2996643	-	ID=AT3G09770.1
Chr3	3012374	3012664	+	ID=AT3G09820.1
Chr3	3033811	3033898	+	ID=AT3G09890.1
Chr3	3038147	3038399	-	ID=AT3G09910.3
Chr3	3091176	3091290	-	ID=AT3G10020.2
Chr3	3092378	3092652	-	ID=AT3G10030.1
Chr3	3165769	3165982	-	ID=AT3G10230.2
Chr3	3172513	3172811	-	ID=AT3G10260.2
Chr3	3187735	3187825	+	ID=AT3G10300.3
Chr3	3187747	3187966	+	ID=AT3G10300.4
Chr3	3208503	3208595	+	ID=AT3G10350.1
Chr3	3241548	3241640	+	ID=AT3G10420.2
Chr3	3249681	3249777	+	ID=AT3G10450.1
Chr3	3307161	3307253	-	ID=AT3G10580.2
Chr3	3324611	3324836	-	ID=AT3G10640.1
Chr3	3389505	3389628	+	ID=AT3G10820.2
Chr3	3417037	3417376	-	ID=AT3G10915.1
Chr3	3416515	3416617	-	ID=AT3G10915.2
Chr3	3417037	3417091	-	ID=AT3G10915.5
Chr3	3417099	3417170	-	ID=AT3G10915.5
Chr3	3417207	3417353	-	ID=AT3G10915.5
Chr3	3417037	3417472	-	ID=AT3G10915.6
Chr3	3447772	3447873	+	ID=AT3G11000.1
Chr3	3510102	3510184	-	ID=AT3G11200.1
Chr3	3510218	3510318	-	ID=AT3G11200.1
Chr3	3534396	3534621	-	ID=AT3G11280.1
Chr3	3645709	3645793	+	ID=AT3G11560.4
Chr3	3669890	3670059	-	ID=AT3G11620.1
Chr3	3708333	3708501	-	ID=AT3G11720.3
Chr3	3723331	3723398	-	ID=AT3G11773.2
Chr3	3730849	3730965	-	ID=AT3G11820.2
Chr3	3741118	3741190	-	ID=AT3G11850.1
Chr3	3757007	3757087	+	ID=AT3G11890.1
Chr3	3777225	3777302	+	ID=AT3G11930.1
Chr3	3779357	3779441	-	ID=AT3G11940.2
Chr3	3793250	3793360	+	ID=AT3G11960.2
Chr3	3832972	3833208	+	ID=AT3G12020.1
Chr3	3839449	3839565	+	ID=AT3G12050.2
Chr3	3855029	3855116	-	ID=AT3G12100.1
Chr3	3906417	3906620	+	ID=AT3G12250.1
Chr3	3961803	3961882	-	ID=AT3G12490.1
Chr3	3971826	3971873	-	ID=AT3G12520.2
Chr3	3989267	3989385	+	ID=AT3G12570.4
Chr3	4004685	4004844	+	ID=AT3G12600.2
Chr3	4011101	4011188	-	ID=AT3G12620.1
Chr3	4032613	4032730	-	ID=AT3G12690.3
Chr3	4112837	4112938	+	ID=AT3G12915.2
Chr3	4113989	4114049	+	ID=AT3G12915.2
Chr3	4114573	4114671	+	ID=AT3G12915.2
Chr3	4156207	4156330	+	ID=AT3G12990.3
Chr3	4160877	4160960	-	ID=AT3G13000.2
Chr3	4171450	4171557	-	ID=AT3G13030.1
Chr3	4171647	4171778	-	ID=AT3G13030.3
Chr3	4183208	4183293	+	ID=AT3G13060.2
Chr3	4196129	4196216	-	ID=AT3G13080.1
Chr3	4196521	4196616	-	ID=AT3G13080.1
Chr3	4197539	4197653	-	ID=AT3G13080.1
Chr3	4196634	4196708	-	ID=AT3G13080.2
Chr3	4240588	4240739	+	ID=AT3G13190.1
Chr3	4255856	4256081	+	ID=AT3G13224.2
Chr3	4261996	4262447	-	ID=AT3G13225.2
Chr3	4271271	4271382	-	ID=AT3G13235.2
Chr3	4304101	4304205	+	ID=AT3G13300.2
Chr3	4381589	4381694	+	ID=AT3G13445.1
Chr3	4433176	4433806	+	ID=AT3G13580.1
Chr3	4476608	4476801	+	ID=AT3G13677.1
Chr3	4544502	4544970	+	ID=AT3G13810.3
Chr3	4574623	4574680	+	ID=AT3G13882.2
Chr3	4592665	4592704	-	ID=AT3G13920.2
Chr3	4667492	4667601	+	ID=AT3G14080.1
Chr3	4677002	4677132	-	ID=AT3G14110.1
Chr3	4784107	4784190	-	ID=AT3G14350.3
Chr3	4821941	4822032	+	ID=AT3G14420.1
Chr3	4821754	4821848	+	ID=AT3G14420.4
Chr3	4821945	4822032	+	ID=AT3G14420.5
Chr3	4898591	4898668	+	ID=AT3G14570.2
Chr3	4907525	4907857	-	ID=AT3G14590.3
Chr3	4972973	4973071	-	ID=AT3G14810.2
Chr3	4983175	4983298	+	ID=AT3G14830.1
Chr3	5004043	5004170	+	ID=AT3G14870.3
Chr3	5022584	5022665	+	ID=AT3G14930.1
Chr3	5054063	5054605	+	ID=AT3G15010.1
Chr3	5082039	5082289	+	ID=AT3G15095.2
Chr3	5082227	5082609	+	ID=AT3G15095.3
Chr3	5161902	5161972	-	ID=AT3G15340.1
Chr3	5166342	5166445	+	ID=AT3G15350.1
Chr3	5177294	5177385	+	ID=AT3G15351.1
Chr3	5200758	5201004	+	ID=AT3G15395.4
Chr3	5201830	5201969	+	ID=AT3G15400.2
Chr3	5213644	5213807	+	ID=AT3G15450.3
Chr3	5254210	5254315	-	ID=AT3G15530.1
Chr3	5288447	5288555	+	ID=AT3G15605.4
Chr3	5294097	5294230	-	ID=AT3G15620.1
Chr3	5309450	5309526	-	ID=AT3G15660.2
Chr3	5358051	5358143	-	ID=AT3G15840.1
Chr3	5566368	5566478	+	ID=AT3G16400.1
Chr3	5581717	5581797	+	ID=AT3G16430.1
Chr3	5588487	5588592	+	ID=AT3G16450.3
Chr3	5689267	5689330	+	ID=AT3G16700.1
Chr3	5704312	5704368	+	ID=AT3G16760.2
Chr3	5722654	5722749	+	ID=AT3G16800.1
Chr3	5786691	5786784	-	ID=AT3G16950.2
Chr3	5812398	5812499	-	ID=AT3G17040.2
Chr3	5831384	5831465	+	ID=AT3G17100.2
Chr3	5913039	5913148	-	ID=AT3G17310.2
Chr3	5948064	5948157	-	ID=AT3G17365.1
Chr3	6024035	6024152	+	ID=AT3G17609.4
Chr3	6025162	6025384	+	ID=AT3G17611.1
Chr3	6025506	6025602	+	ID=AT3G17611.3
Chr3	6058167	6058241	+	ID=AT3G17712.2
Chr3	6146380	6146602	+	ID=AT3G17950.1
Chr3	6201687	6201756	+	ID=AT3G18100.2
Chr3	6201960	6202024	+	ID=AT3G18100.3
Chr3	6213149	6213228	-	ID=AT3G18140.1
Chr3	6221245	6221335	+	ID=AT3G18160.1
Chr3	6240399	6240495	-	ID=AT3G18210.2
Chr3	6257711	6257791	+	ID=AT3G18240.1
Chr3	6476681	6476766	+	ID=AT3G18780.2
Chr3	6500979	6501173	-	ID=AT3G18850.3
Chr3	6500714	6500782	-	ID=AT3G18850.5
Chr3	6523743	6523948	-	ID=AT3G18930.1
Chr3	6547886	6547923	+	ID=AT3G18980.2
Chr3	6553923	6554036	-	ID=AT3G19000.1
Chr3	6556567	6556671	-	ID=AT3G19010.1
Chr3	6556868	6556957	-	ID=AT3G19010.3
Chr3	6636485	6636591	+	ID=AT3G19180.1
Chr3	6700223	6700318	+	ID=AT3G19330.2
Chr3	6710767	6710857	+	ID=AT3G19370.2
Chr3	6747664	6747928	+	ID=AT3G19460.1
Chr3	6748499	6748600	+	ID=AT3G19460.1
Chr3	6803247	6803271	-	ID=AT3G19580.2
Chr3	6851210	6851317	-	ID=AT3G19720.2
Chr3	7006636	7006705	-	ID=AT3G20070.2
Chr3	7027200	7027283	+	ID=AT3G20130.2
Chr3	7067117	7067771	+	ID=AT3G20270.1
Chr3	7068039	7068129	+	ID=AT3G20270.1
Chr3	7068725	7068956	+	ID=AT3G20270.1
Chr3	7067117	7067493	+	ID=AT3G20270.3
Chr3	7067545	7067771	+	ID=AT3G20270.3
Chr3	7089702	7089806	-	ID=AT3G20320.1
Chr3	7151851	7151963	-	ID=AT3G20480.1
Chr3	7180534	7180620	+	ID=AT3G20557.1
Chr3	7278078	7278175	+	ID=AT3G20810.3
Chr3	7562642	7562756	+	ID=AT3G21465.1
Chr3	7645919	7646025	+	ID=AT3G21700.1
Chr3	7649061	7649347	+	ID=AT3G21710.2
Chr3	7870931	7871034	+	ID=AT3G22260.3
Chr3	7902505	7902589	+	ID=AT3G22350.2
Chr3	7918872	7918944	+	ID=AT3G22380.2
Chr3	7947560	7947655	+	ID=AT3G22420.1
Chr3	7948264	7948344	+	ID=AT3G22420.1
Chr3	7952238	7952346	+	ID=AT3G22425.2
Chr3	8021395	8021490	-	ID=AT3G22690.1
Chr3	8021909	8022009	-	ID=AT3G22690.1
Chr3	8309625	8309703	+	ID=AT3G23250.1
Chr3	8359546	8359665	+	ID=AT3G23370.2
Chr3	8422553	8422645	+	ID=AT3G23480.2
Chr3	8496860	8497000	-	ID=AT3G23633.2
Chr3	8695281	8695304	-	ID=AT3G24080.2
Chr3	8919018	8919138	+	ID=AT3G24500.2
Chr3	8965367	8965450	+	ID=AT3G24560.1
Chr3	9033476	9033553	+	ID=AT3G24740.1
Chr3	9105520	9105605	+	ID=AT3G24929.1
Chr3	9122237	9122375	+	ID=AT3G25030.2
Chr3	9140434	9140511	-	ID=AT3G25090.1
Chr3	9167847	9167953	-	ID=AT3G25180.1
Chr3	9210543	9210581	+	ID=AT3G25290.2
Chr3	9279597	9279692	-	ID=AT3G25560.3
Chr3	9317319	9317539	-	ID=AT3G25620.2
Chr3	9359586	9359891	+	ID=AT3G25700.2
Chr3	9475819	9475918	+	ID=AT3G25890.1
Chr3	9515299	9515385	+	ID=AT3G26020.3
Chr3	9531043	9531129	+	ID=AT3G26085.1
Chr3	9538282	9538376	+	ID=AT3G26100.2
Chr3	9579256	9579657	-	ID=AT3G26180.2
Chr3	9679450	9679567	+	ID=AT3G26440.1
Chr3	9712332	9712443	-	ID=AT3G26510.1
Chr3	9711339	9711399	-	ID=AT3G26510.4
Chr3	9756337	9756413	+	ID=AT3G26570.1
Chr3	9803519	9803607	+	ID=AT3G26680.1
Chr3	9805409	9805472	-	ID=AT3G26690.1
Chr3	9901620	9901700	-	ID=AT3G26860.1
Chr3	9921689	9921805	+	ID=AT3G26920.2
Chr3	9931715	9931841	-	ID=AT3G26932.1
Chr3	9984430	9984607	-	ID=AT3G27070.1
Chr3	9994817	9994913	-	ID=AT3G27100.1
Chr3	10078064	10078263	+	ID=AT3G27280.1
Chr3	10090593	10090688	+	ID=AT3G27320.2
Chr3	10127597	10127757	+	ID=AT3G27350.2
Chr3	10130510	10130611	-	ID=AT3G27380.1
Chr3	10219506	10219736	-	ID=AT3G27580.2
Chr3	10257517	10257679	-	ID=AT3G27700.2
Chr3	10287281	10287396	-	ID=AT3G27770.2
Chr3	10448170	10448281	+	ID=AT3G28070.1
Chr3	10450624	10450706	+	ID=AT3G28070.1
Chr3	10465781	10465880	+	ID=AT3G28130.2
Chr3	10538172	10538713	+	ID=AT3G28270.2
Chr3	10695963	10696001	+	ID=AT3G28540.2
Chr3	10755467	10755909	+	ID=AT3G28690.3
Chr3	10761777	10761836	+	ID=AT3G28700.2
Chr3	11076507	11076605	-	ID=AT3G29100.2
Chr3	11076665	11076810	-	ID=AT3G29100.2
Chr3	11156073	11156183	-	ID=AT3G29185.1
Chr3	11155199	11155264	-	ID=AT3G29185.2
Chr3	11191604	11191731	+	ID=AT3G29240.1
Chr3	11234341	11235237	+	ID=AT3G29270.1
Chr3	11257953	11258053	-	ID=AT3G29330.1
Chr3	11281496	11281583	+	ID=AT3G29375.1
Chr3	11383662	11383923	-	ID=AT3G29575.4
Chr3	11976433	11976498	+	ID=AT3G30380.2
Chr3	15431018	15431094	+	ID=AT3G43540.1
Chr3	15644660	15644749	+	ID=AT3G43740.1
Chr3	15761158	15761240	-	ID=AT3G43930.1
Chr3	15869217	15869383	-	ID=AT3G44110.2
Chr3	15988895	15988976	+	ID=AT3G44310.3
Chr3	16012033	16012112	-	ID=AT3G44340.1
Chr3	16194983	16195051	+	ID=AT3G44620.1
Chr3	16200304	16200394	+	ID=AT3G44630.1
Chr3	16217058	16217236	+	ID=AT3G44670.1
Chr3	16476936	16477019	+	ID=AT3G45050.2
Chr3	16477129	16477299	+	ID=AT3G45050.4
Chr3	16573244	16573555	-	ID=AT3G45240.2
Chr3	16732671	16732747	+	ID=AT3G45590.2
Chr3	16892947	16893034	+	ID=AT3G45960.2
Chr3	16917787	16917902	+	ID=AT3G46060.1
Chr3	16933356	16933488	+	ID=AT3G46110.1
Chr3	16945493	16945620	+	ID=AT3G46130.3
Chr3	17091636	17091724	-	ID=AT3G46440.1
Chr3	17158382	17158440	+	ID=AT3G46600.2
Chr3	17158210	17158301	+	ID=AT3G46600.3
Chr3	17307810	17307885	-	ID=AT3G46980.1
Chr3	17401595	17401689	-	ID=AT3G47250.3
Chr3	17438367	17438459	-	ID=AT3G47340.1
Chr3	17438568	17438658	-	ID=AT3G47340.1
Chr3	17438827	17438909	-	ID=AT3G47340.1
Chr3	17463957	17464032	+	ID=AT3G47390.1
Chr3	17464052	17464136	+	ID=AT3G47390.2
Chr3	17521978	17522240	+	ID=AT3G47540.2
Chr3	17523616	17523809	+	ID=AT3G47550.1
Chr3	17524895	17524964	+	ID=AT3G47550.2
Chr3	17525953	17526030	-	ID=AT3G47560.1
Chr3	17526409	17526489	-	ID=AT3G47560.1
Chr3	17564960	17565054	-	ID=AT3G47630.2
Chr3	17565205	17565339	-	ID=AT3G47630.2
Chr3	17639025	17639492	-	ID=AT3G47810.1
Chr3	17733984	17734063	-	ID=AT3G48050.2
Chr3	17751972	17752197	+	ID=AT3G48070.2
Chr3	17883454	17883531	+	ID=AT3G48290.1
Chr3	17892800	17892935	-	ID=AT3G48330.2
Chr3	17963587	17963673	+	ID=AT3G48500.1
Chr3	18132444	18132544	+	ID=AT3G48900.2
Chr3	18262561	18262715	+	ID=AT3G49260.1
Chr3	18267355	18267444	-	ID=AT3G49270.2
Chr3	18267417	18267497	-	ID=AT3G49270.3
Chr3	18334539	18334649	+	ID=AT3G49430.1
Chr3	18375579	18375635	-	ID=AT3G49580.2
Chr3	18377681	18377764	+	ID=AT3G49590.2
Chr3	18602288	18602425	-	ID=AT3G50170.1
Chr3	18616276	18616369	-	ID=AT3G50210.3
Chr3	18755106	18755198	+	ID=AT3G50530.1
Chr3	18827440	18828348	-	ID=AT3G50670.1
Chr3	18953095	18953641	-	ID=AT3G51040.1
Chr3	19025267	19025418	+	ID=AT3G51240.2
Chr3	19032637	19032657	+	ID=AT3G51260.2
Chr3	19070367	19070444	+	ID=AT3G51370.1
Chr3	19069440	19069652	+	ID=AT3G51370.2
Chr3	19149268	19149471	+	ID=AT3G51630.2
Chr3	19196547	19196618	-	ID=AT3G51750.3
Chr3	19248986	19249086	-	ID=AT3G51880.3
Chr3	19278152	19278239	-	ID=AT3G51950.1
Chr3	19305089	19305211	+	ID=AT3G52050.1
Chr3	19308884	19308974	+	ID=AT3G52050.1
Chr3	19305035	19305211	+	ID=AT3G52050.2
Chr3	19310880	19310966	-	ID=AT3G52060.1
Chr3	19331348	19331454	+	ID=AT3G52120.1
Chr3	19343139	19343244	+	ID=AT3G52150.2
Chr3	19350347	19350612	-	ID=AT3G52180.1
Chr3	19386126	19386211	-	ID=AT3G52260.1
Chr3	19407120	19407204	+	ID=AT3G52340.1
Chr3	19515343	19515628	-	ID=AT3G52640.1
Chr3	19516074	19516160	-	ID=AT3G52640.1
Chr3	19521824	19522563	+	ID=AT3G52660.1
Chr3	19649115	19649245	+	ID=AT3G52990.1
Chr3	19752529	19752618	-	ID=AT3G53270.5
Chr3	19803662	19803705	-	ID=AT3G53420.2
Chr3	19864115	19864362	-	ID=AT3G53570.3
Chr3	19878267	19878389	-	ID=AT3G53610.1
Chr3	19890820	19890923	+	ID=AT3G53670.2
Chr3	19914148	19914174	-	ID=AT3G53740.1
Chr3	19914814	19914945	-	ID=AT3G53740.3
Chr3	19926328	19926397	-	ID=AT3G53780.1
Chr3	19986759	19986879	+	ID=AT3G53970.1
Chr3	19987732	19987756	-	ID=AT3G53980.2
Chr3	19990568	19990653	-	ID=AT3G53990.1
Chr3	19997806	19997894	+	ID=AT3G54000.1
Chr3	19997985	19998081	+	ID=AT3G54000.1
Chr3	20001314	20001383	+	ID=AT3G54010.1
Chr3	20103804	20103990	+	ID=AT3G54280.2
Chr3	20118468	20118569	+	ID=AT3G54320.1
Chr3	20126624	20126763	-	ID=AT3G54350.1
Chr3	20172482	20172566	-	ID=AT3G54480.1
Chr3	20175666	20175781	-	ID=AT3G54500.1
Chr3	20178065	20178160	-	ID=AT3G54500.1
Chr3	20178805	20178940	-	ID=AT3G54500.1
Chr3	20178065	20178157	-	ID=AT3G54500.2
Chr3	20177556	20177620	-	ID=AT3G54500.4
Chr3	20218610	20218713	-	ID=AT3G54620.1
Chr3	20218537	20218609	-	ID=AT3G54620.3
Chr3	20218632	20218713	-	ID=AT3G54620.3
Chr3	20259623	20259989	+	ID=AT3G54730.3
Chr3	20259641	20260194	+	ID=AT3G54730.4
Chr3	20262846	20263036	+	ID=AT3G54740.1
Chr3	20270981	20271073	-	ID=AT3G54760.2
Chr3	20280491	20280619	+	ID=AT3G54780.2
Chr3	20286300	20286373	+	ID=AT3G54800.2
Chr3	20339849	20339939	-	ID=AT3G54890.1
Chr3	20339968	20340069	-	ID=AT3G54890.2
Chr3	20340015	20340081	-	ID=AT3G54890.3
Chr3	20363845	20363933	-	ID=AT3G54960.1
Chr3	20386691	20386815	+	ID=AT3G55010.1
Chr3	20402468	20402574	-	ID=AT3G55050.1
Chr3	20410294	20410435	+	ID=AT3G55070.1
Chr3	20438946	20439114	+	ID=AT3G55140.1
Chr3	20453103	20453122	-	ID=AT3G55170.2
Chr3	20528569	20528661	+	ID=AT3G55370.1
Chr3	20536213	20536325	-	ID=AT3G55400.1
Chr3	20570721	20570792	-	ID=AT3G55480.2
Chr3	20700514	20700632	+	ID=AT3G55760.3
Chr3	20703416	20703509	+	ID=AT3G55770.1
Chr3	20704776	20704875	+	ID=AT3G55770.7
Chr3	20827694	20827900	+	ID=AT3G56130.1
Chr3	20868542	20868585	-	ID=AT3G56260.1
Chr3	20920905	20921020	-	ID=AT3G56410.2
Chr3	20962380	20962482	+	ID=AT3G56580.2
Chr3	20967626	20967698	+	ID=AT3G56590.2
Chr3	21042788	21042887	-	ID=AT3G56830.2
Chr3	21043890	21044097	-	ID=AT3G56830.3
Chr3	21049237	21049348	-	ID=AT3G56860.1
Chr3	21049417	21049532	-	ID=AT3G56860.5
Chr3	21076632	21076708	+	ID=AT3G56940.2
Chr3	21078484	21078589	-	ID=AT3G56950.2
Chr3	21112324	21112412	-	ID=AT3G57050.1
Chr3	21153396	21153476	-	ID=AT3G57140.1
Chr3	21219037	21219142	+	ID=AT3G57340.1
Chr3	21234092	21234611	+	ID=AT3G57390.1
Chr3	21395127	21395176	+	ID=AT3G57750.2
Chr3	21416551	21416679	+	ID=AT3G57810.1
Chr3	21484600	21484774	+	ID=AT3G58030.2
Chr3	21517753	21517842	+	ID=AT3G58110.2
Chr3	21527669	21527945	+	ID=AT3G58130.2
Chr3	21565082	21565271	-	ID=AT3G58220.2
Chr3	21581094	21581161	-	ID=AT3G58290.3
Chr3	21645000	21645078	-	ID=AT3G58520.2
Chr3	21671461	21671538	+	ID=AT3G58610.2
Chr3	21692694	21692791	-	ID=AT3G58640.2
Chr3	21750596	21750712	+	ID=AT3G58810.2
Chr3	21772877	21772999	+	ID=AT3G58900.2
Chr3	21773966	21774065	+	ID=AT3G58900.3
Chr3	21800121	21800558	+	ID=AT3G59000.2
Chr3	21823843	21824177	-	ID=AT3G59040.1
Chr3	21837437	21837544	+	ID=AT3G59080.2
Chr3	21889696	21889909	+	ID=AT3G59210.2
Chr3	21922918	21923010	-	ID=AT3G59310.1
Chr3	21926136	21926247	-	ID=AT3G59320.1
Chr3	21935037	21935059	+	ID=AT3G59350.3
Chr3	21965586	21965863	-	ID=AT3G59430.1
Chr3	21965965	21966053	-	ID=AT3G59430.1
Chr3	21964255	21964342	-	ID=AT3G59430.2
Chr3	21980133	21980527	-	ID=AT3G59470.2
Chr3	22033675	22033755	+	ID=AT3G59650.1
Chr3	22084846	22084966	-	ID=AT3G59770.1
Chr3	22101822	22102074	-	ID=AT3G59820.2
Chr3	22126374	22126477	-	ID=AT3G59890.1
Chr3	22144853	22144942	-	ID=AT3G59950.1
Chr3	22144999	22145251	-	ID=AT3G59950.1
Chr3	22146797	22146890	-	ID=AT3G59950.3
Chr3	22153335	22153429	+	ID=AT3G59970.3
Chr3	22158585	22158686	-	ID=AT3G59990.3
Chr3	22158570	22158664	-	ID=AT3G59990.4
Chr3	22304259	22304387	+	ID=AT3G60340.1
Chr3	22332887	22333304	+	ID=AT3G60410.1
Chr3	22357763	22357837	-	ID=AT3G60510.1
Chr3	22375403	22375824	-	ID=AT3G60540.1
Chr3	22398767	22398885	+	ID=AT3G60590.1
Chr3	22401576	22401912	+	ID=AT3G60600.1
Chr3	22471903	22472028	-	ID=AT3G60820.3
Chr3	22606598	22606711	-	ID=AT3G61070.2
Chr3	22682767	22682869	+	ID=AT3G61280.1
Chr3	22797938	22798053	+	ID=AT3G61600.2
Chr3	22840180	22840283	-	ID=AT3G61710.1
Chr3	22852053	22852163	-	ID=AT3G61740.2
Chr3	22895519	22896199	+	ID=AT3G61850.1
Chr3	22896705	22896788	+	ID=AT3G61850.1
Chr3	22895855	22896199	+	ID=AT3G61850.3
Chr3	22903437	22903716	+	ID=AT3G61870.1
Chr3	22906048	22906119	-	ID=AT3G61880.2
Chr3	22971994	22972080	-	ID=AT3G62020.1
Chr3	22986305	22986379	+	ID=AT3G62080.2
Chr3	22990509	22990633	-	ID=AT3G62090.1
Chr3	23053582	23053670	+	ID=AT3G62290.2
Chr3	23161267	23161386	+	ID=AT3G62620.1
Chr3	23201198	23201295	+	ID=AT3G62720.2
Chr3	23218949	23219094	-	ID=AT3G62770.1
Chr3	23226012	23226089	-	ID=AT3G62800.3
Chr3	23232401	23232509	+	ID=AT3G62830.2
Chr3	23294642	23294713	+	ID=AT3G63020.2
Chr3	23358588	23359057	-	ID=AT3G63220.1
Chr3	23371927	23372419	-	ID=AT3G63250.1
Chr3	23373297	23373392	-	ID=AT3G63260.1
Chr3	23381950	23382084	+	ID=AT3G63290.1
Chr3	23385387	23385469	+	ID=AT3G63300.1
Chr3	23396852	23396950	-	ID=AT3G63340.1
Chr3	23449231	23449753	-	ID=AT3G63500.1
Chr4	69371	69390	-	ID=AT4G00165.2
Chr4	74868	74975	-	ID=AT4G00180.1
Chr4	133738	133838	+	ID=AT4G00310.2
Chr4	154896	155202	+	ID=AT4G00355.1
Chr4	155903	155985	+	ID=AT4G00355.1
Chr4	154896	155191	+	ID=AT4G00355.2
Chr4	186474	186601	-	ID=AT4G00430.1
Chr4	198113	198211	+	ID=AT4G00440.3
Chr4	211698	211787	-	ID=AT4G00460.2
Chr4	217042	217119	-	ID=AT4G00480.2
Chr4	241156	241246	-	ID=AT4G00560.1
Chr4	301018	301108	-	ID=AT4G00730.1
Chr4	461882	462282	-	ID=AT4G01070.2
Chr4	494359	494448	+	ID=AT4G01150.1
Chr4	576243	576464	-	ID=AT4G01400.1
Chr4	675992	676071	-	ID=AT4G01550.1
Chr4	690247	690384	-	ID=AT4G01590.3
Chr4	716464	716569	-	ID=AT4G01680.3
Chr4	732034	732126	+	ID=AT4G01690.2
Chr4	801545	801668	-	ID=AT4G01860.2
Chr4	828129	828211	+	ID=AT4G01915.1
Chr4	974160	974309	+	ID=AT4G02200.2
Chr4	990663	990748	+	ID=AT4G02260.1
Chr4	1058071	1058141	-	ID=AT4G02405.1
Chr4	1118898	1119006	+	ID=AT4G02540.2
Chr4	1121017	1121103	-	ID=AT4G02550.2
Chr4	1121632	1121723	-	ID=AT4G02550.4
Chr4	1128269	1128381	-	ID=AT4G02560.2
Chr4	1128664	1128760	+	ID=AT4G02570.3
Chr4	1137741	1137860	-	ID=AT4G02590.2
Chr4	1140126	1140375	-	ID=AT4G02590.3
Chr4	1144053	1144136	+	ID=AT4G02600.2
Chr4	1206995	1207206	+	ID=AT4G02725.1
Chr4	1279389	1279616	-	ID=AT4G02890.1
Chr4	1279665	1279961	-	ID=AT4G02890.1
Chr4	1279312	1279539	-	ID=AT4G02890.2
Chr4	1324293	1324587	+	ID=AT4G03000.1
Chr4	1376761	1376855	-	ID=AT4G03110.1
Chr4	1408590	1408785	+	ID=AT4G03200.1
Chr4	1413677	1413759	+	ID=AT4G03205.1
Chr4	1413844	1414037	+	ID=AT4G03205.1
Chr4	1414126	1414209	+	ID=AT4G03205.1
Chr4	1414335	1414425	+	ID=AT4G03205.1
Chr4	1428955	1429049	+	ID=AT4G03260.2
Chr4	1440347	1440437	+	ID=AT4G03280.1
Chr4	1503366	1503480	+	ID=AT4G03410.1
Chr4	1558669	1559252	-	ID=AT4G03510.1
Chr4	1772128	1772224	-	ID=AT4G03820.1
Chr4	1878172	1878375	+	ID=AT4G03945.2
Chr4	2122896	2123193	+	ID=AT4G04340.1
Chr4	2404969	2405094	-	ID=AT4G04740.2
Chr4	2456847	2456939	+	ID=AT4G04850.2
Chr4	2579723	2579880	+	ID=AT4G05040.4
Chr4	2588402	2588629	-	ID=AT4G05050.4
Chr4	2719063	2719290	+	ID=AT4G05320.1
Chr4	2718912	2719367	+	ID=AT4G05320.5
Chr4	2718774	2719001	+	ID=AT4G05320.6
Chr4	2739930	2740013	-	ID=AT4G05390.2
Chr4	2757871	2758075	+	ID=AT4G05440.2
Chr4	2907731	2907844	+	ID=AT4G05590.1
Chr4	3766141	3766250	-	ID=AT4G06634.3
Chr4	4204836	4204977	-	ID=AT4G07410.1
Chr4	4359741	4359875	-	ID=AT4G07526.1
Chr4	5240330	5240403	+	ID=AT4G08290.1
Chr4	5240556	5240638	+	ID=AT4G08290.1
Chr4	5758485	5758981	+	ID=AT4G08980.1
Chr4	5797046	5797103	-	ID=AT4G09040.2
Chr4	6018869	6018943	+	ID=AT4G09500.1
Chr4	6021608	6021683	-	ID=AT4G09510.1
Chr4	6149502	6149690	-	ID=AT4G09760.1
Chr4	6344453	6344586	+	ID=AT4G10170.2
Chr4	6420510	6420635	+	ID=AT4G10360.1
Chr4	6454928	6455100	-	ID=AT4G10430.3
Chr4	6520139	6520214	-	ID=AT4G10550.3
Chr4	6538724	6538866	-	ID=AT4G10590.1
Chr4	6558989	6559082	+	ID=AT4G10610.1
Chr4	6609003	6609101	+	ID=AT4G10720.2
Chr4	6658699	6658795	+	ID=AT4G10840.1
Chr4	6719520	6719685	-	ID=AT4G10970.3
Chr4	6759382	6759477	+	ID=AT4G11070.2
Chr4	6902590	6903432	+	ID=AT4G11350.1
Chr4	7004413	7004685	+	ID=AT4G11570.1
Chr4	7119482	7119577	-	ID=AT4G11830.1
Chr4	7182597	7182945	+	ID=AT4G11970.2
Chr4	7211613	7211690	+	ID=AT4G12030.2
Chr4	7214922	7215314	+	ID=AT4G12040.1
Chr4	7338980	7339053	-	ID=AT4G12400.2
Chr4	7443194	7443523	+	ID=AT4G12560.1
Chr4	7480688	7480788	+	ID=AT4G12690.1
Chr4	7487450	7487540	+	ID=AT4G12720.1
Chr4	7513911	7513991	+	ID=AT4G12780.2
Chr4	7537204	7537282	+	ID=AT4G12850.3
Chr4	7603955	7604046	+	ID=AT4G13020.1
Chr4	7637727	7637896	-	ID=AT4G13100.4
Chr4	7815312	7815410	-	ID=AT4G13450.1
Chr4	7826742	7826853	-	ID=AT4G13460.1
Chr4	8006570	8006851	-	ID=AT4G13810.2
Chr4	8021974	8022015	+	ID=AT4G13850.3
Chr4	8021935	8022021	+	ID=AT4G13850.4
Chr4	8055179	8055296	+	ID=AT4G13940.2
Chr4	8055243	8055377	+	ID=AT4G13940.3
Chr4	8056140	8056706	+	ID=AT4G13940.4
Chr4	8100180	8100232	-	ID=AT4G14030.2
Chr4	8150204	8150292	+	ID=AT4G14140.1
Chr4	8256370	8256474	-	ID=AT4G14350.3
Chr4	8426452	8426524	-	ID=AT4G14710.2
Chr4	8427363	8427427	-	ID=AT4G14713.1
Chr4	8450456	8450536	-	ID=AT4G14740.2
Chr4	8526616	8526851	-	ID=AT4G14905.1
Chr4	8528479	8528642	-	ID=AT4G14910.1
Chr4	8548879	8548963	-	ID=AT4G14960.1
Chr4	8572266	8572361	+	ID=AT4G15000.2
Chr4	8574898	8575068	-	ID=AT4G15010.3
Chr4	8575598	8575805	+	ID=AT4G15020.2
Chr4	8646306	8646551	+	ID=AT4G15160.2
Chr4	8663493	8663554	-	ID=AT4G15200.1
Chr4	8804988	8805086	+	ID=AT4G15393.3
Chr4	8817431	8817563	+	ID=AT4G15415.2
Chr4	8861753	8862313	+	ID=AT4G15510.1
Chr4	9134325	9134447	-	ID=AT4G16143.1
Chr4	9159364	9159458	-	ID=AT4G16162.1
Chr4	9214283	9214486	-	ID=AT4G16280.4
Chr4	9245575	9245659	+	ID=AT4G16360.3
Chr4	9285233	9285608	+	ID=AT4G16460.1
Chr4	9308125	9308345	-	ID=AT4G16520.1
Chr4	9430389	9430470	-	ID=AT4G16765.1
Chr4	9471129	9471208	+	ID=AT4G16830.2
Chr4	9476834	9477003	+	ID=AT4G16845.1
Chr4	9539045	9539173	-	ID=AT4G16950.1
Chr4	9539650	9539757	-	ID=AT4G16950.2
Chr4	9564597	9564691	+	ID=AT4G16990.2
Chr4	9577973	9578155	-	ID=AT4G17020.2
Chr4	9640924	9641005	+	ID=AT4G17150.1
Chr4	9650566	9650644	-	ID=AT4G17190.1
Chr4	9672978	9673105	+	ID=AT4G17250.2
Chr4	9716190	9716349	+	ID=AT4G17410.2
Chr4	9722428	9722520	-	ID=AT4G17420.2
Chr4	9722537	9722615	-	ID=AT4G17420.3
Chr4	9817718	9818016	+	ID=AT4G17615.1
Chr4	9843751	9843829	-	ID=AT4G17680.1
Chr4	9938968	9939038	+	ID=AT4G17890.1
Chr4	9992451	9992549	-	ID=AT4G18010.2
Chr4	10049077	10049343	-	ID=AT4G18140.2
Chr4	10124730	10125056	+	ID=AT4G18320.1
Chr4	10146330	10146653	-	ID=AT4G18360.1
Chr4	10159531	10159608	+	ID=AT4G18380.2
Chr4	10164335	10164568	-	ID=AT4G18390.2
Chr4	10303632	10303724	-	ID=AT4G18740.2
Chr4	10472152	10472519	-	ID=AT4G19150.1
Chr4	10477531	10477820	+	ID=AT4G19160.3
Chr4	10564826	10564932	+	ID=AT4G19360.2
Chr4	10601605	10601785	-	ID=AT4G19440.2
Chr4	10623044	10623266	+	ID=AT4G19490.1
Chr4	10626701	10626965	+	ID=AT4G19500.2
Chr4	10627382	10627467	+	ID=AT4G19500.2
Chr4	10635277	10635387	+	ID=AT4G19510.1
Chr4	10636626	10636862	+	ID=AT4G19510.2
Chr4	10637273	10637509	+	ID=AT4G19510.2
Chr4	10704229	10704315	+	ID=AT4G19680.2
Chr4	10729204	10729290	+	ID=AT4G19710.2
Chr4	10777046	10777136	+	ID=AT4G19850.2
Chr4	10777428	10777503	+	ID=AT4G19850.2
Chr4	10784925	10785002	-	ID=AT4G19880.1
Chr4	10833482	10833676	+	ID=AT4G19990.1
Chr4	10835372	10835475	+	ID=AT4G19990.2
Chr4	10872138	10872200	-	ID=AT4G20095.2
Chr4	10942979	10943045	+	ID=AT4G20260.5
Chr4	10942949	10943125	+	ID=AT4G20260.6
Chr4	10963227	10963301	+	ID=AT4G20310.2
Chr4	11004897	11005024	+	ID=AT4G20380.3
Chr4	11019055	11019126	-	ID=AT4G20430.2
Chr4	11022735	11022838	-	ID=AT4G20440.2
Chr4	11022360	11022640	-	ID=AT4G20440.4
Chr4	11218788	11219068	+	ID=AT4G20980.1
Chr4	11241845	11242087	+	ID=AT4G21060.1
Chr4	11246271	11246362	+	ID=AT4G21065.2
Chr4	11303067	11303171	+	ID=AT4G21200.2
Chr4	11308185	11308265	+	ID=AT4G21210.2
Chr4	11427431	11427691	+	ID=AT4G21450.1
Chr4	11469780	11470114	-	ID=AT4G21560.1
Chr4	11475850	11475948	+	ID=AT4G21580.2
Chr4	11480417	11480509	+	ID=AT4G21590.2
Chr4	11491625	11491723	+	ID=AT4G21620.2
Chr4	11585250	11585350	-	ID=AT4G21830.2
Chr4	11591534	11591637	-	ID=AT4G21850.1
Chr4	11600023	11600096	-	ID=AT4G21860.3
Chr4	11625743	11625821	-	ID=AT4G21910.1
Chr4	11643379	11643457	+	ID=AT4G21940.2
Chr4	11655776	11655895	+	ID=AT4G21980.1
Chr4	11657598	11657749	-	ID=AT4G21990.2
Chr4	11719165	11719709	-	ID=AT4G22120.5
Chr4	11776309	11776373	-	ID=AT4G22280.1
Chr4	11806750	11806836	-	ID=AT4G22350.1
Chr4	11988423	11988799	-	ID=AT4G22820.1
Chr4	11991244	11991301	-	ID=AT4G22830.2
Chr4	11995816	11995895	+	ID=AT4G22850.2
Chr4	11995946	11996029	+	ID=AT4G22850.2
Chr4	12103705	12103802	-	ID=AT4G23100.1
Chr4	12149416	12149502	-	ID=AT4G23210.1
Chr4	12149198	12149270	-	ID=AT4G23210.2
Chr4	12180319	12180447	-	ID=AT4G23290.1
Chr4	12193487	12193619	+	ID=AT4G23330.1
Chr4	12196347	12196446	-	ID=AT4G23340.1
Chr4	12226136	12226269	+	ID=AT4G23420.2
Chr4	12226086	12226184	+	ID=AT4G23420.3
Chr4	12226232	12226309	+	ID=AT4G23420.3
Chr4	12249492	12249817	+	ID=AT4G23470.1
Chr4	12250958	12251023	+	ID=AT4G23470.3
Chr4	12299924	12300007	+	ID=AT4G23570.1
Chr4	12331379	12331637	-	ID=AT4G23660.2
Chr4	12376489	12376699	+	ID=AT4G23750.2
Chr4	12436446	12436526	-	ID=AT4G23930.2
Chr4	12541794	12541865	+	ID=AT4G24160.1
Chr4	12562623	12562728	-	ID=AT4G24204.3
Chr4	12596499	12596808	+	ID=AT4G24290.2
Chr4	12613291	12613377	+	ID=AT4G24380.1
Chr4	12645659	12645778	+	ID=AT4G24470.2
Chr4	12658160	12658273	-	ID=AT4G24490.1
Chr4	12658905	12658991	+	ID=AT4G24500.2
Chr4	12753644	12754010	-	ID=AT4G24730.1
Chr4	12781914	12781997	+	ID=AT4G24800.2
Chr4	12793345	12793476	-	ID=AT4G24830.2
Chr4	12828254	12828381	+	ID=AT4G24960.1
Chr4	12876974	12877073	+	ID=AT4G25080.4
Chr4	12886517	12886666	-	ID=AT4G25100.3
Chr4	12945919	12945997	+	ID=AT4G25300.1
Chr4	12969752	12969988	+	ID=AT4G25360.1
Chr4	12978884	12979345	+	ID=AT4G25390.2
Chr4	13004567	13004647	-	ID=AT4G25434.1
Chr4	13010288	13010372	-	ID=AT4G25450.1
Chr4	13066764	13066818	+	ID=AT4G25610.2
Chr4	13066828	13066916	+	ID=AT4G25610.2
Chr4	13082091	13082159	-	ID=AT4G25650.1
Chr4	13091234	13091702	-	ID=AT4G25690.2
Chr4	13098645	13098720	-	ID=AT4G25710.2
Chr4	13100024	13100132	-	ID=AT4G25720.1
Chr4	13202249	13202326	-	ID=AT4G26020.2
Chr4	13219378	13219460	+	ID=AT4G26070.2
Chr4	13219507	13219599	+	ID=AT4G26070.2
Chr4	13217686	13217794	+	ID=AT4G26070.3
Chr4	13235028	13235430	+	ID=AT4G26110.1
Chr4	13243616	13243721	-	ID=AT4G26140.1
Chr4	13334237	13334337	-	ID=AT4G26370.1
Chr4	13334942	13335078	-	ID=AT4G26370.1
Chr4	13372133	13372218	+	ID=AT4G26470.1
Chr4	13456429	13456605	+	ID=AT4G26680.2
Chr4	13468597	13468679	+	ID=AT4G26710.1
Chr4	13487739	13487825	+	ID=AT4G26790.2
Chr4	13574674	13574741	-	ID=AT4G27040.1
Chr4	13575082	13575225	-	ID=AT4G27040.1
Chr4	13575300	13575398	-	ID=AT4G27040.1
Chr4	13575096	13575225	-	ID=AT4G27040.3
Chr4	13574623	13574741	-	ID=AT4G27040.4
Chr4	13577661	13577905	-	ID=AT4G27050.3
Chr4	13577653	13577742	-	ID=AT4G27050.4
Chr4	13577790	13577905	-	ID=AT4G27050.4
Chr4	13604235	13604331	-	ID=AT4G27120.2
Chr4	13637460	13637514	-	ID=AT4G27230.2
Chr4	13708724	13708832	-	ID=AT4G27410.2
Chr4	13708747	13708804	-	ID=AT4G27410.3
Chr4	13722808	13723035	+	ID=AT4G27430.2
Chr4	13727118	13727224	+	ID=AT4G27440.2
Chr4	13787374	13787858	-	ID=AT4G27610.1
Chr4	13787374	13788083	-	ID=AT4G27610.2
Chr4	13791823	13791969	-	ID=AT4G27630.3
Chr4	13852299	13852382	-	ID=AT4G27800.1
Chr4	13890727	13890818	+	ID=AT4G27900.2
Chr4	13917241	13917342	-	ID=AT4G27960.1
Chr4	14004915	14005003	+	ID=AT4G28260.2
Chr4	14010867	14010956	+	ID=AT4G28280.2
Chr4	14011014	14011143	+	ID=AT4G28280.2
Chr4	14015016	14015395	+	ID=AT4G28300.1
Chr4	14045985	14046065	+	ID=AT4G28397.2
Chr4	14057075	14057160	+	ID=AT4G28420.2
Chr4	14088678	14088890	+	ID=AT4G28520.3
Chr4	14143649	14143743	+	ID=AT4G28640.2
Chr4	14155186	14155276	+	ID=AT4G28680.4
Chr4	14290117	14290438	+	ID=AT4G28980.1
Chr4	14305288	14305422	+	ID=AT4G29020.2
Chr4	14380877	14380965	+	ID=AT4G29160.1
Chr4	14381091	14381340	+	ID=AT4G29160.1
Chr4	14402705	14402815	+	ID=AT4G29210.1
Chr4	14451852	14451942	-	ID=AT4G29360.1
Chr4	14535883	14536096	-	ID=AT4G29670.1
Chr4	14568751	14568840	+	ID=AT4G29740.2
Chr4	14593416	14593493	-	ID=AT4G29810.1
Chr4	14645118	14645217	+	ID=AT4G29930.1
Chr4	14644983	14645069	+	ID=AT4G29930.2
Chr4	14670480	14670565	-	ID=AT4G30000.2
Chr4	14753503	14753725	+	ID=AT4G30160.2
Chr4	14772545	14772643	-	ID=AT4G30190.1
Chr4	14787062	14787138	-	ID=AT4G30200.4
Chr4	14871860	14872059	-	ID=AT4G30410.1
Chr4	15038900	15039142	-	ID=AT4G30890.1
Chr4	15039567	15039641	+	ID=AT4G30900.1
Chr4	15099411	15099503	+	ID=AT4G30993.2
Chr4	15107914	15107999	+	ID=AT4G31010.1
Chr4	15108584	15108694	-	ID=AT4G31020.2
Chr4	15130347	15130418	+	ID=AT4G31115.1
Chr4	15132448	15132541	-	ID=AT4G31120.1
Chr4	15145447	15145518	-	ID=AT4G31150.1
Chr4	15164618	15164831	-	ID=AT4G31200.1
Chr4	15164588	15164848	-	ID=AT4G31200.2
Chr4	15188802	15188924	+	ID=AT4G31300.3
Chr4	15245475	15245550	+	ID=AT4G31410.1
Chr4	15315631	15315718	-	ID=AT4G31600.1
Chr4	15377321	15377465	+	ID=AT4G31790.1
Chr4	15407035	15407119	-	ID=AT4G31860.1
Chr4	15473548	15473671	-	ID=AT4G31990.2
Chr4	15470912	15471082	-	ID=AT4G31990.3
Chr4	15492568	15492646	+	ID=AT4G32030.1
Chr4	15492716	15492818	+	ID=AT4G32030.1
Chr4	15503118	15503230	+	ID=AT4G32060.2
Chr4	15508756	15508882	-	ID=AT4G32080.2
Chr4	15537973	15538071	-	ID=AT4G32180.1
Chr4	15538267	15538345	-	ID=AT4G32180.1
Chr4	15573185	15573293	-	ID=AT4G32250.3
Chr4	15585872	15585973	+	ID=AT4G32285.1
Chr4	15593061	15593167	+	ID=AT4G32295.1
Chr4	15658273	15658396	+	ID=AT4G32440.3
Chr4	15693565	15693654	-	ID=AT4G32530.1
Chr4	15710313	15710426	+	ID=AT4G32551.1
Chr4	15756314	15756402	+	ID=AT4G32660.3
Chr4	15853754	15854164	+	ID=AT4G32850.1
Chr4	15854242	15854362	+	ID=AT4G32850.1
Chr4	15854212	15854317	+	ID=AT4G32850.2
Chr4	15854440	15854546	+	ID=AT4G32850.2
Chr4	15854212	15854326	+	ID=AT4G32850.3
Chr4	15853754	15853891	+	ID=AT4G32850.7
Chr4	15853961	15854043	+	ID=AT4G32850.7
Chr4	15854246	15854362	+	ID=AT4G32850.8
Chr4	15926041	15926140	+	ID=AT4G33000.1
Chr4	15945162	15945246	-	ID=AT4G33050.2
Chr4	15945839	15945952	-	ID=AT4G33050.3
Chr4	16041271	16041326	-	ID=AT4G33260.2
Chr4	16067447	16067558	+	ID=AT4G33355.1
Chr4	16067933	16068019	-	ID=AT4G33360.3
Chr4	16108900	16108983	-	ID=AT4G33490.2
Chr4	16134863	16134941	+	ID=AT4G33550.2
Chr4	16264023	16264091	+	ID=AT4G33925.2
Chr4	16282919	16283050	-	ID=AT4G33980.2
Chr4	16297499	16297589	+	ID=AT4G34000.1
Chr4	16391982	16392067	+	ID=AT4G34240.1
Chr4	16465062	16465136	+	ID=AT4G34430.1
Chr4	16478755	16478993	-	ID=AT4G34460.1
Chr4	16553480	16553694	+	ID=AT4G34680.1
Chr4	16562466	16562562	-	ID=AT4G34710.2
Chr4	16578053	16578177	+	ID=AT4G34750.2
Chr4	16677661	16677731	+	ID=AT4G35030.3
Chr4	16694594	16694670	+	ID=AT4G35070.2
Chr4	16699802	16699888	+	ID=AT4G35080.2
Chr4	16700997	16701110	-	ID=AT4G35090.1
Chr4	16710035	16710106	+	ID=AT4G35100.2
Chr4	16797515	16797544	-	ID=AT4G35300.2
Chr4	16798338	16798456	-	ID=AT4G35300.5
Chr4	16811564	16811659	+	ID=AT4G35350.1
Chr4	16833429	16833539	+	ID=AT4G35410.2
Chr4	16839703	16839844	+	ID=AT4G35450.1
Chr4	16945829	16945908	+	ID=AT4G35770.1
Chr4	16953593	16953853	-	ID=AT4G35785.4
Chr4	16956548	16956686	-	ID=AT4G35790.1
Chr4	16977794	16977945	-	ID=AT4G35830.1
Chr4	16988680	16988793	-	ID=AT4G35860.1
Chr4	17054851	17054936	-	ID=AT4G36050.2
Chr4	17055492	17055561	+	ID=AT4G36060.1
Chr4	17070027	17070116	-	ID=AT4G36080.2
Chr4	17080227	17080507	-	ID=AT4G36090.1
Chr4	17078950	17079045	-	ID=AT4G36090.2
Chr4	17130593	17130728	+	ID=AT4G36210.3
Chr4	17241736	17241857	-	ID=AT4G36530.1
Chr4	17283810	17283894	-	ID=AT4G36650.2
Chr4	17294431	17294703	-	ID=AT4G36690.1
Chr4	17427063	17427234	+	ID=AT4G36960.1
Chr4	17434143	17434319	-	ID=AT4G36980.1
Chr4	17447023	17447117	+	ID=AT4G37020.1
Chr4	17635934	17636000	+	ID=AT4G37530.2
Chr4	17645229	17645341	+	ID=AT4G37550.1
Chr4	17696397	17696479	-	ID=AT4G37670.2
Chr4	17814549	17814632	-	ID=AT4G37890.2
Chr4	17874426	17874591	-	ID=AT4G38060.2
Chr4	17883916	17883998	-	ID=AT4G38090.1
Chr4	17884053	17884134	-	ID=AT4G38090.4
Chr4	17896598	17896671	-	ID=AT4G38130.1
Chr4	17900851	17901175	-	ID=AT4G38150.2
Chr4	17903721	17903795	+	ID=AT4G38160.3
Chr4	17928197	17928284	+	ID=AT4G38225.1
Chr4	17930581	17930650	-	ID=AT4G38230.1
Chr4	17931922	17931995	-	ID=AT4G38240.1
Chr4	17963510	17963581	-	ID=AT4G38350.1
Chr4	18017683	18017947	-	ID=AT4G38520.1
Chr4	18041299	18041380	-	ID=AT4G38600.2
Chr4	18069741	18069814	-	ID=AT4G38670.3
Chr4	18159530	18159888	-	ID=AT4G38950.2
Chr4	18274186	18274416	-	ID=AT4G39260.3
Chr4	18274279	18274470	-	ID=AT4G39260.4
Chr4	18279089	18279162	+	ID=AT4G39270.1
Chr4	18292591	18292705	+	ID=AT4G39330.2
Chr4	18307785	18307884	+	ID=AT4G39370.1
Chr4	18382507	18382592	-	ID=AT4G39560.2
Chr4	18502093	18502205	+	ID=AT4G39870.2
Chr4	18518410	18518498	-	ID=AT4G39930.2
Chr5	1460	1571	-	ID=AT5G01010.1
Chr5	94002	94085	-	ID=AT5G01230.1
Chr5	106477	106796	+	ID=AT5G01260.2
Chr5	107959	108166	-	ID=AT5G01270.2
Chr5	122112	122329	-	ID=AT5G01300.1
Chr5	160736	160852	-	ID=AT5G01390.3
Chr5	252522	252602	+	ID=AT5G01670.1
Chr5	311309	311443	+	ID=AT5G01810.3
Chr5	358085	358163	-	ID=AT5G01910.1
Chr5	386722	387040	-	ID=AT5G02020.1
Chr5	437564	438204	+	ID=AT5G02200.2
Chr5	472441	472618	-	ID=AT5G02290.2
Chr5	483340	483421	-	ID=AT5G02320.2
Chr5	508882	509063	-	ID=AT5G02390.2
Chr5	554442	554831	-	ID=AT5G02500.2
Chr5	580240	580326	+	ID=AT5G02580.1
Chr5	617718	618134	+	ID=AT5G02740.1
Chr5	710284	710378	-	ID=AT5G03040.3
Chr5	758661	758842	+	ID=AT5G03190.2
Chr5	772897	773098	-	ID=AT5G03240.3
Chr5	889984	890103	+	ID=AT5G03540.1
Chr5	974709	974849	-	ID=AT5G03730.2
[truncated: 520 more rows]
