# Supplementary material for: Comparative Analyses between Retained Introns and Constitutively Spliced Introns in Arabidopsis thaliana Using Random Forest and Support Vector Machine
Source: PLoS One. 2014 Aug 11;9(8):e104049. doi: 10.1371/journal.pone.0104049 (PMC4128822; doi:10.1371/journal.pone.0104049)
Supplement: File S2 — All extracted data used in the article. (ZIP) [file pone.0104049.s002.zip › data/CSIs_fasta_data/Conacceptor.fasta]

>Chr1:3975..3997  + TAIR102
GTTTTTTTTTGTTTTGAACAGTC
>Chr1:4465..4487  + TAIR102
TTACCTCCGGAAATTTTACAGAG
>Chr1:4685..4707  + TAIR102
TAAACTGTTGATTCGTTTCAGGT
>Chr1:5153..5175  + TAIR102
CTGAATTTTGGCTTTTAACAGAT
>Chr1:5418..5440  + TAIR102
GAGCTATGGGTCTGCTTTCAGGT
>Chr1:7090..7068  - TAIR102
GCAAGTTTGTCTTTAAACCAGTG
>Chr1:7471..7449  - TAIR102
TTTTTTTTAAAAACTTTGCAGAA
>Chr1:7670..7648  - TAIR102
ATAATTTCGCATTTGAAACAGGT
>Chr1:7856..7834  - TAIR102
AAAGCCCTGAACTCATCATAGAT
>Chr1:8008..7986  - TAIR102
TTTTTGTGTGTGTGTGTGCAGCA
>Chr1:8346..8324  - TAIR102
TTTAATTGTTTTCTTTGGCAGAT
>Chr1:8485..8463  - TAIR102
TGATCATATTGTTATATTTAGGG
>Chr1:13194..13172  - TAIR102
TCTCTCTAATGTATGTTGAAGAT
>Chr1:24521..24543  + TAIR102
TGATTTATCTTACGTTATCAGCA
>Chr1:24731..24753  + TAIR102
TTTCTATTTTCTTCTACGCAGGT
>Chr1:25020..25042  + TAIR102
ACTTTTTGTTTGTAAACGTAGGT
>Chr1:25503..25525  + TAIR102
ATTTTTGTGTCTTCTTTCAAGGT
>Chr1:25804..25826  + TAIR102
AACAGAGCTCTATGGTTTTAGTG
>Chr1:26060..26082  + TAIR102
TCTGAGCCTGGAAATTTTCAGGT
>Chr1:26271..26293  + TAIR102
TTCCTCTTTCTACTGTGATAGGT
>Chr1:26522..26544  + TAIR102
GTCAACTTGTGTTACTTGCAGAG
>Chr1:26841..26863  + TAIR102
TGCTTCTCTCTCGTGTCTCAGGT
>Chr1:27078..27100  + TAIR102
TATTGCGTGTTTGATATGTAGGC
>Chr1:27351..27373  + TAIR102
GACTGTTTATACCATGCACAGGG
>Chr1:27782..27804  + TAIR102
TTGGTGGCATTTCTTGTGCAGCT
>Chr1:28687..28709  + TAIR102
TTCTATAATGTTATTTATTAGGT
>Chr1:28869..28891  + TAIR102
GTTTTTTCTTGCAATTCAAAGGT
>Chr1:29139..29161  + TAIR102
ATATTTGGTATATATATGTAGAT
>Chr1:30126..30148  + TAIR102
TGGTTACTTTTTGTTTTTCAGAT
>Chr1:30389..30411  + TAIR102
AATCGTATGATTCTTTTCCAGGT
>Chr1:30881..30903  + TAIR102
GGTTTGTGGTGAATTTTGTAGAT
>Chr1:31445..31423  - TAIR102
ATTCTGAATTCCCCATTACAGGG
>Chr1:31623..31601  - TAIR102
TTTAACTCTAATATCTTACAGAC
>Chr1:31834..31812  - TAIR102
TTTTTGGCGCTGTAATTTTAGGG
>Chr1:32019..31997  - TAIR102
TATATTATTATCTTTGTGTAGGA
>Chr1:32216..32194  - TAIR102
AGTTTGAATTCTCTCATTCAGGT
>Chr1:32368..32346  - TAIR102
TTATCTTTGGATGATTATTAGGT
>Chr1:32480..32458  - TAIR102
AAGTCTGGATAATCTATCTAGGA
>Chr1:32691..32669  - TAIR102
GAAACGTTCTGATTTTGACAGAT
>Chr1:34348..34326  - TAIR102
ACACTATCAAAATATTTTCAGGG
>Chr1:35668..35646  - TAIR102
TATGTTTTATTTTCTGGTTAGAA
>Chr1:36706..36684  - TAIR102
TTCTTTTCATTTTGTGTGCAGAA
>Chr1:36942..36920  - TAIR102
TTTGGGTTTTCAAATGTTTAGGC
>Chr1:37224..37202  - TAIR102
AAAGTACTTTCTCCTTTGCAGTT
>Chr1:39075..39053  - TAIR102
ATTAAAACTTTTGGTCTACAGTG
>Chr1:39308..39286  - TAIR102
TTTTTTTATCATATATTATAGGG
>Chr1:39835..39813  - TAIR102
TTAAAATTTTACTTTTTTTAGGA
>Chr1:40350..40328  - TAIR102
TTTATGGGTTTAAATTGACAGGG
>Chr1:45580..45558  - TAIR102
ATCACAATCTCTCTTTTGCAGCA
>Chr1:45975..45953  - TAIR102
GTTTTGTTGCTATATATGAAGGA
>Chr1:48003..47981  - TAIR102
AATTTGAATTTTTTTTTGCAGCT
>Chr1:48873..48851  - TAIR102
GATTTAAGTAATTTGAAATAGTT
>Chr1:50358..50336  - TAIR102
GATCTCATTTTGGTATTGCAGGA
>Chr1:50652..50630  - TAIR102
GTTTGTTTATGTCGTTGATAGGC
>Chr1:53463..53485  + TAIR102
ATGGTTATTTATTTGTTGTAGTC
>Chr1:53682..53704  + TAIR102
TCGTTTCGTTTCAATGGAAAGAT
>Chr1:61970..61948  - TAIR102
AAAGTTAAATCTCTTTTGCAGTT
>Chr1:62145..62123  - TAIR102
TTTGGTTATCGGTTATAATAGGT
>Chr1:64677..64655  - TAIR102
GTTTGGTAATCGGTTTAATAGGT
>Chr1:64828..64806  - TAIR102
TTGTTTAAGTAAACTTCGCAGAT
>Chr1:65038..65016  - TAIR102
CTGATTTGTTGTTGTTTGCAGCA
>Chr1:65238..65216  - TAIR102
CTTTTTGTGCTGCTACTCTAGGA
>Chr1:65477..65455  - TAIR102
GTACTTATTTCTGAAATGCAGAG
>Chr1:65885..65863  - TAIR102
TTGTGTTGGATTTGCTGGCAGGT
>Chr1:66181..66159  - TAIR102
GCATTGTTCTTTTGAATGCAGGA
>Chr1:66363..66341  - TAIR102
ATCATCTGTTCCTTGTTGCAGCC
>Chr1:66578..66556  - TAIR102
GGATTTAAATCATATACATAGGC
>Chr1:66770..66748  - TAIR102
TAAAACATCTCTCTGTGGTAGGT
>Chr1:66918..66896  - TAIR102
TATTTTTTTGTTGTTGTGCAGCT
>Chr1:70306..70284  - TAIR102
AAGTAGTCAAAACTTTTATAGAA
>Chr1:70989..70967  - TAIR102
GTATATGTTTATTTTGGATAGGA
>Chr1:71742..71720  - TAIR102
TTATCTTCTTCTCTATCTTAGAT
>Chr1:73266..73288  + TAIR102
TTTGCTCTGTTATATTTTCAGGT
>Chr1:73467..73489  + TAIR102
GTTGGGTATGATTTCTGTTAGAT
>Chr1:73801..73823  + TAIR102
TACTTCTTTCTTTGCTAACAGTG
>Chr1:74271..74249  - TAIR102
ATCTTCTTGTGAAAATTTCAGGG
>Chr1:83692..83670  - TAIR102
TAACTTTTTTGGTCCGTTTAGGA
>Chr1:87183..87161  - TAIR102
TTACCCTGTTTCGGCGGTCAGAT
>Chr1:89152..89174  + TAIR102
AGTGCTTTGGAATTTTGACAGGT
>Chr1:89384..89406  + TAIR102
GGGATTGTTTGGTTTTAACAGCC
>Chr1:91722..91744  + TAIR102
CACATTTCTTCGTCTTTGTAGCA
>Chr1:92249..92271  + TAIR102
TTGTATGTTAATAATCAACAGAT
>Chr1:92548..92570  + TAIR102
TTTTGAATTTTATTTGTGAAGGT
>Chr1:93024..93046  + TAIR102
AATGGGTTTTTGACTTTGCAGAT
>Chr1:93250..93272  + TAIR102
CTTTGTATCATCTTGTGTCAGAT
>Chr1:94336..94358  + TAIR102
ACTCTTTTATTTGTTCTTCAGAA
>Chr1:95139..95161  + TAIR102
ATGCCTTTTTTATATAAACAGGT
>Chr1:96533..96555  + TAIR102
TTTGATTGTGGATTTTTGCAGGA
>Chr1:98436..98458  + TAIR102
TTTGTGGATATTTGTTGTCAGGT
>Chr1:98887..98909  + TAIR102
ATAACGACACATTTAAAACAGGT
>Chr1:113258..113280  + TAIR102
ATTCGTTGTAAATTTGAATAGGA
>Chr1:114598..114620  + TAIR102
ACATTTGAATTGGTGTTTCAGGA
>Chr1:121427..121405  - TAIR102
TTGTTGATCTCTAATTGGCAGGT
>Chr1:123690..123668  - TAIR102
TAAGTTGATAATGTTTTGCAGTG
>Chr1:123918..123896  - TAIR102
ACAATTGATTATATGGTTCAGGA
>Chr1:124144..124122  - TAIR102
GCTAATTATGTCAAATTTCAGAC
>Chr1:124415..124393  - TAIR102
GGATATGATTGTTTTTGTTAGGT
>Chr1:124653..124631  - TAIR102
TAAAAGATTTTGTTAAAACAGGC
>Chr1:124839..124817  - TAIR102
TTTCTTTTTTTCCTCCATTAGGC
>Chr1:125247..125225  - TAIR102
GATTTAAATTTTATTTGTCAGGT
>Chr1:125676..125654  - TAIR102
TCTTTTTTATGGTGACAATAGGT
>Chr1:125864..125842  - TAIR102
TTCTTTTATCACGGAATGCAGGT
>Chr1:126019..125997  - TAIR102
AACTAAGAATATTTGCTCCAGTC
>Chr1:126610..126588  - TAIR102
TTTTTTGATGTTGTTTTACAGTT
>Chr1:126861..126839  - TAIR102
GTGGTTTTACAATGGGTGCAGGA
>Chr1:127474..127452  - TAIR102
GAGTATTTCATTTATTTGCAGTT
>Chr1:127594..127572  - TAIR102
TTATTCTTTTATCATGCTTAGGC
>Chr1:127803..127781  - TAIR102
GTTTAATGTTTTTTTTATCAGGT
>Chr1:127956..127934  - TAIR102
ACAGTAATTAGGGTTTTATAGAT
>Chr1:128333..128311  - TAIR102
GTGATTTCTTTTTGTTGCCAGAG
>Chr1:128572..128550  - TAIR102
CTGACTCAAGATTGGTTGCAGAT
>Chr1:129081..129059  - TAIR102
TAGAGAAAATGTCTGAAACAGGG
>Chr1:129935..129913  - TAIR102
CGCCTTACGGTTTATGTGCAGTT
>Chr1:130170..130148  - TAIR102
CCAAGTTGAATTTGTTTTCAGAT
>Chr1:132765..132743  - TAIR102
GGATCTTGATTATATATACAGGT
>Chr1:133239..133217  - TAIR102
ATTATATGATGTTTATGGTAGGT
>Chr1:133560..133538  - TAIR102
AATTTTTGTTTGCTGTTGCAGAA
>Chr1:133773..133751  - TAIR102
AAGTTGCTTTTGTTGTTGCAGTG
>Chr1:134227..134205  - TAIR102
ATGTTAAACTTACTTATTCAGGT
>Chr1:134522..134500  - TAIR102
CTGGCTTCTTAACTTTTGCAGAT
>Chr1:136646..136668  + TAIR102
TACTAATCTTGAATTTTGCAGGG
>Chr1:136914..136936  + TAIR102
CAAATCATTCTTCTGTTTCAGTT
>Chr1:137827..137849  + TAIR102
TTGTTTAATGTAATGATGCAGCA
>Chr1:138576..138598  + TAIR102
CGTCTGGTGGGACATCAACAGGT
>Chr1:138842..138864  + TAIR102
TTTTGTTTTTAAGTCTTATAGTT
>Chr1:139182..139204  + TAIR102
TAGTTATCTCCACGGACGCAGAT
>Chr1:139467..139489  + TAIR102
TTTTGTTTTGTCAATGAGCAGTC
>Chr1:142403..142425  + TAIR102
ATTATAATTGATTTTTTTTAGGT
>Chr1:142690..142712  + TAIR102
TCATTGATTGTTTGTTTGCAGAA
>Chr1:143913..143935  + TAIR102
TTTCGAATCTGAAATTTGTAGAT
>Chr1:144043..144065  + TAIR102
GTTTATCTATCGAAATTGAAGAC
>Chr1:144172..144194  + TAIR102
ATTCTTTTGTAACATCTGCAGCA
>Chr1:144294..144316  + TAIR102
TTCTCGTTTTGGTTTGTCAAGAG
>Chr1:144426..144448  + TAIR102
TCTTCGGTGTTGTCCTTGTAGGC
>Chr1:144906..144928  + TAIR102
TATTTTACATTGTTTTTCCAGGT
>Chr1:145111..145133  + TAIR102
CACACAAATTCTTTGTGGTAGGC
>Chr1:145324..145346  + TAIR102
TCTGTTTTTTGTTCATATCAGTG
>Chr1:147431..147453  + TAIR102
TTGGATGATGACGTGGGACAGAA
>Chr1:147623..147645  + TAIR102
TTAGTTTGTTTGTTTGTAAAGGT
>Chr1:151319..151297  - TAIR102
CTTTGTGTAATCATCCTGCAGCG
>Chr1:151752..151730  - TAIR102
TTTGTGTTTGTTCATCTGCAGGG
>Chr1:152023..152001  - TAIR102
TTGTGTTTGTTCATCGTGCAGAA
>Chr1:157777..157755  - TAIR102
ATCTACTTGCCCTTGTTTTAGGT
>Chr1:158133..158111  - TAIR102
CAAGTGTTTGAACAATTGTAGTT
>Chr1:160013..159991  - TAIR102
TATGGTTGAAAATTGAATCAGGG
>Chr1:160323..160301  - TAIR102
AACAATTGTTGGTTGATGCAGCC
>Chr1:160499..160477  - TAIR102
TTATGTTATGATTCTGACCAGGT
>Chr1:162301..162279  - TAIR102
GGATTATTATTTCTGTTGCAGTT
>Chr1:169016..169038  + TAIR102
ATTATTTCTTCTAATGTATAGGA
>Chr1:169326..169348  + TAIR102
TGGTTGGTTCTTTTCTTGCAGAC
>Chr1:169579..169601  + TAIR102
CAATCTTTTTCAATATTGTAGGT
>Chr1:169785..169807  + TAIR102
AGTTTTTTTTGGTGTGAGCAGAC
>Chr1:170050..170072  + TAIR102
TGTGAACTTTCAATTGTGCAGGC
>Chr1:170245..170267  + TAIR102
AATTTCTCAACTGCCCTGCAGGT
>Chr1:170391..170413  + TAIR102
ACTTTCTGGTCAATCTTGCAGGC
>Chr1:170601..170623  + TAIR102
TCTTCATTTTCATTCTTATAGAT
>Chr1:170830..170852  + TAIR102
AAAAAATGGGATTTCGTGCAGCT
>Chr1:172565..172543  - TAIR102
GATCTAATTATTTGTAAACAGGG
>Chr1:176571..176593  + TAIR102
ATATAAATTTTGGAATTGAAGGC
>Chr1:177004..177026  + TAIR102
ATGATTTAATCCTTTCCGCAGAT
>Chr1:180873..180851  - TAIR102
TTGCATCTTAATTTTTTTTAGGA
>Chr1:181443..181421  - TAIR102
TCTTTTGTAATAATTTTGCAGAA
>Chr1:186319..186341  + TAIR102
TTTGTCGTTTCGTTTATGCAGAT
>Chr1:187990..188012  + TAIR102
GTTGCGTTTGCGTCTGTTCAGGG
>Chr1:188263..188285  + TAIR102
CTGGTTGATTTTATGTATTAGGG
>Chr1:188508..188530  + TAIR102
TATATCTTGTTTTCATTGCAGGT
>Chr1:189396..189418  + TAIR102
GTGCATGAACTTGTTTTCCAGGA
>Chr1:189541..189563  + TAIR102
CATGGGTGTGTGTGTGTGCAGAT
>Chr1:189744..189766  + TAIR102
TTTGTGTAATGAATGTTGCAGGC
>Chr1:190920..190942  + TAIR102
ATCATGTCTATTTGATTGCAGAT
>Chr1:191117..191139  + TAIR102
ACTAGAATATTGGTTTTGTAGAT
>Chr1:191320..191342  + TAIR102
ATGGTTATGTTTTTGATGCAGTT
>Chr1:191558..191580  + TAIR102
GTAATGAATTTGTGATTGTAGAG
>Chr1:191759..191781  + TAIR102
GATGTTGGTTTTTCAATTCAGTG
>Chr1:191946..191968  + TAIR102
ACACGGTTTTTTGTTCAACAGGT
>Chr1:192086..192108  + TAIR102
AATTTTCTCTGTTTATTACAGCG
>Chr1:193092..193070  - TAIR102
TAAAATACAATTTTATCTTAGGT
>Chr1:197094..197116  + TAIR102
TGGTGTGTCTTTGATTGCCAGGG
>Chr1:197279..197301  + TAIR102
ATGCTGGGTTCGTTACTATAGGA
>Chr1:197480..197502  + TAIR102
AAACCTTTGTTATATCTGTAGAT
>Chr1:197754..197776  + TAIR102
TTTGTGGGTTGATTTGTTTAGTT
>Chr1:198246..198268  + TAIR102
GCTGGGATAATATTTTTGCAGGA
>Chr1:200490..200512  + TAIR102
CTTCTTTCTTGTTTTTTTCAGTT
>Chr1:202761..202783  + TAIR102
TCATTTATTTATCTGATTTAGTG
>Chr1:202970..202992  + TAIR102
ATTCTGGAGTTTATCTCACAGGT
>Chr1:203246..203268  + TAIR102
ATAAATTTTATGTTTTTGCAGTT
>Chr1:206671..206693  + TAIR102
GATTTTGTGTTGTTGTATCAGAT
>Chr1:207304..207326  + TAIR102
ATTTTGTGGTGATAATTTCAGGC
>Chr1:209743..209765  + TAIR102
TTTTCTTGGTTTGCACGGCAGGG
>Chr1:209929..209951  + TAIR102
GTTGCTCTTAATCGGAAAAAGGG
>Chr1:210364..210386  + TAIR102
GTTGATCACATATGAATTAAGGT
>Chr1:211031..211053  + TAIR102
CGTGGAATAAATTAATGGCAGAT
>Chr1:211453..211475  + TAIR102
ACTATTCTTTTTGTTTTATAGAG
>Chr1:211834..211856  + TAIR102
TTTTTTTTTTTTGCTTTCTAGGC
>Chr1:212650..212672  + TAIR102
TTTGTTGGTTTATATGAGCAGAA
>Chr1:214459..214481  + TAIR102
AATGGTTTTCTTATATTATAGGA
>Chr1:214676..214698  + TAIR102
ATTTTTTTGTAAAATTTAAAGCG
>Chr1:215296..215318  + TAIR102
TTTATGGCAAAACTAAAAAAGAT
>Chr1:215612..215634  + TAIR102
ATTAATCGTTCGTGTAAATAGAT
>Chr1:216023..216045  + TAIR102
TATGCTAAAATGATATTGCAGTG
>Chr1:216393..216415  + TAIR102
TCTGTTTTTCTTTAAGTGCAGAC
>Chr1:217144..217166  + TAIR102
TTATTCTATTGTGTGAAACAGAG
>Chr1:219731..219753  + TAIR102
TTCGGTATTGTTATGATGCAGGA
>Chr1:222380..222358  - TAIR102
TTTTTATTTATTTTGCAACAGGT
>Chr1:223117..223095  - TAIR102
TATTATATGATATGTTAACAGGA
>Chr1:223887..223865  - TAIR102
ATCTTCGTTTTCAAATGTTAGGT
>Chr1:226102..226080  - TAIR102
TGGTTTGATTGTGGTTTGCAGTG
>Chr1:226332..226310  - TAIR102
TTAGGGTTATTTTTTTTGCAGAT
>Chr1:226712..226690  - TAIR102
GTGTGTGTGTGTGTTTCACAGGT
>Chr1:229408..229430  + TAIR102
CCTAATGATTTGGATTTGCAGGA
>Chr1:229808..229830  + TAIR102
GTTTGAATGTTGTCATGTTAGAA
>Chr1:230328..230350  + TAIR102
TAAGAAAACCTTGTTTTACAGGA
>Chr1:230538..230560  + TAIR102
CGTGTTTTTTTGGGGGGGCAGAT
>Chr1:231676..231654  - TAIR102
ATAAATCTGTTTTTGTTCTAGGC
>Chr1:233318..233296  - TAIR102
GTTTGTGGTGCAATGTGTCAGGT
>Chr1:233491..233469  - TAIR102
TATGATTCTTGACAATCACAGGT
>Chr1:233639..233617  - TAIR102
AAATCGTGCACCGTTCTGCAGGT
>Chr1:234413..234391  - TAIR102
TTCCCATTTTCCCACATATAGGT
>Chr1:234642..234620  - TAIR102
ATTGAACTCTTACGTAAACAGGT
>Chr1:235009..234987  - TAIR102
TTTGGTTTTTCTTGCTGACAGGG
>Chr1:235381..235359  - TAIR102
CTGACGTTAAATTTGTTATAGTT
>Chr1:235773..235751  - TAIR102
AAGTTTTGTTGGTGCTATCAGGG
>Chr1:236048..236026  - TAIR102
GTTATCTATCTTAAACTGCAGGA
>Chr1:236317..236295  - TAIR102
GTGTTGACTATATTTGTTCAGTT
>Chr1:236569..236547  - TAIR102
AGGTTGAATGTTGCTTTGCAGAT
>Chr1:237044..237022  - TAIR102
AACATATAATTTCATGGACAGGT
>Chr1:240263..240241  - TAIR102
CTTGTTTATTTATTAATTCAGGA
>Chr1:240693..240671  - TAIR102
ATTAAAAGATCGTTTTGACAGGT
>Chr1:240905..240883  - TAIR102
TTGTACAAATTAGGTATGCAGCT
>Chr1:241247..241225  - TAIR102
TTGTTTCCTTTTACTTAAAAGGC
>Chr1:241464..241442  - TAIR102
TGTGTCTCTGTTATGTTGCAGGA
>Chr1:241740..241718  - TAIR102
CTCTGTGTATTAAATACACAGGG
>Chr1:241930..241908  - TAIR102
TTGACTTGCTGAAAATGGCAGGA
>Chr1:242134..242112  - TAIR102
TTGAATTCATTATGATCGCAGGT
>Chr1:242311..242289  - TAIR102
ATTTTATGTTTGATTATTTAGCT
>Chr1:243149..243127  - TAIR102
GCCATTGCTCGTGAAATGTAGGA
>Chr1:243767..243745  - TAIR102
ATTTGTTCAATTGTTAAACAGGC
>Chr1:244203..244181  - TAIR102
AAAATTTTCTTTGTTGATTAGGG
>Chr1:244382..244360  - TAIR102
TATATATCTTTGATGATGCAGGG
>Chr1:244656..244634  - TAIR102
TACTAAATCTTAATATTGCAGGT
>Chr1:244894..244872  - TAIR102
TCTTATGTTTGTGAATTTTAGCA
>Chr1:245285..245263  - TAIR102
ACGATCCTGTTTATGTTGCAGTA
>Chr1:246629..246607  - TAIR102
ATTTCATATGTGATGTTGTAGGA
>Chr1:246874..246852  - TAIR102
CTTGTCGTGTAAAACCAACAGGG
>Chr1:247099..247077  - TAIR102
AAACTTTCATTTGTTTAATAGAG
>Chr1:247289..247267  - TAIR102
ACCTTCTCTTTGATAAAGCAGGG
>Chr1:247513..247491  - TAIR102
TAGAAATCTATATTGATGCAGGT
>Chr1:247701..247679  - TAIR102
TTTTTGTTTGTGCATTTTCAGCA
>Chr1:249522..249544  + TAIR102
TTTACTCTTTGGAATTAGAAGGA
>Chr1:249753..249775  + TAIR102
TTGCTTTTCCTTTTTGCACAGAG
>Chr1:249996..250018  + TAIR102
TCTTCATTTGTCACCTAGTAGCT
>Chr1:250515..250537  + TAIR102
AGTTTCTTCTGTTTACTGCAGCT
>Chr1:250648..250670  + TAIR102
TATTGATTAATTGGGAATCAGAG
>Chr1:250983..251005  + TAIR102
TCACTACCAACTCTCTTATAGGT
>Chr1:251122..251144  + TAIR102
GTAGCCTTTGTTAATTATCAGGC
>Chr1:251239..251261  + TAIR102
CCACTACCAAATCTCTTATAGGT
>Chr1:251378..251400  + TAIR102
TGGCTGTTTGTTAAACAATAGGC
>Chr1:251518..251540  + TAIR102
CAAGTGTAAAATCAATTGCAGAG
>Chr1:251659..251681  + TAIR102
ATGCTTATCTTGCATTGACAGTC
>Chr1:251901..251923  + TAIR102
TGTGCAATTCAATTCATGCAGTT
>Chr1:252100..252122  + TAIR102
AGCTGTGTATTGTTACTTCAGGA
>Chr1:253510..253532  + TAIR102
TGATTCTTTGAGACTCTGCAGAT
>Chr1:253754..253776  + TAIR102
TGCTTTTGTTTCTTCTAACAGAC
>Chr1:253933..253955  + TAIR102
CTCATCTTAACACTTGCTCAGGT
>Chr1:259635..259613  - TAIR102
TTTATGGTTTGTGGTTTGCAGGA
>Chr1:260055..260033  - TAIR102
TACAATATTATGCATTTGCAGAG
>Chr1:260438..260416  - TAIR102
CATTCTCTTTGTTTTCTGCAGGA
>Chr1:260603..260581  - TAIR102
CTGTTGCGGTTTTTTTGTCAGGT
>Chr1:260845..260823  - TAIR102
TTTTGATTTTGAGATTTGCAGCT
>Chr1:261058..261036  - TAIR102
CTGTTATCGGTTTCGTAGCAGAG
>Chr1:263026..263048  + TAIR102
GTTGCTGCTCTGTTTTTGTAGTT
>Chr1:263211..263233  + TAIR102
TTCTCTATTGTATTATTGAAGGG
>Chr1:263348..263370  + TAIR102
TAATTTGATTCTTGTTTGCAGGC
>Chr1:263505..263527  + TAIR102
TCTTTTTTCTTCCTCCTACAGGT
>Chr1:263624..263646  + TAIR102
TTCCCTCACTTGTCATTGCAGCT
>Chr1:263836..263858  + TAIR102
CTCTGTGCTTCTTTCTTCTAGTT
>Chr1:264052..264074  + TAIR102
ACTTTTACCAACATTTTACAGGC
>Chr1:264259..264281  + TAIR102
GTTTGTTGCTCTTGCTTGCAGTC
>Chr1:264499..264521  + TAIR102
TCTCTTTTATTACTTTCATAGAA
>Chr1:264636..264658  + TAIR102
TTTCACCATTATCTGCTACAGCT
>Chr1:264776..264798  + TAIR102
CCAATTGTTTCTTTCTTTCAGGA
>Chr1:265000..265022  + TAIR102
ACTCACAATGCCTTCTTGCAGAT
>Chr1:265315..265337  + TAIR102
CAAAGCCATGTTGATATGCAGAT
>Chr1:265557..265579  + TAIR102
TATTCCTCATTTGGTTTGCAGGA
>Chr1:265756..265778  + TAIR102
CACAAAGGATGCTGCTTGCAGAT
>Chr1:265931..265953  + TAIR102
TTTTGAATATGAGAACAACAGCT
>Chr1:267261..267283  + TAIR102
AGTTATTTTGTTCCTTGCAAGTT
>Chr1:267656..267678  + TAIR102
TTGTGTTCTACATTGAAACAGGT
>Chr1:268696..268718  + TAIR102
GACTCAAATTCAATTTTACAGGT
>Chr1:269062..269084  + TAIR102
ACGGTGTTGATTTTTGCCCAGCT
>Chr1:270111..270089  - TAIR102
TATGACATTTTGCATATGCAGAT
>Chr1:271358..271380  + TAIR102
GGATTTTGTGGTGTGCTACAGGT
>Chr1:271520..271542  + TAIR102
TTGAAATGATGATGTTTGCAGAG
>Chr1:272383..272361  - TAIR102
TGTCTATAAAAATTGTCCCAGTT
>Chr1:272576..272554  - TAIR102
ATGTGACATGTTTAAACGCAGCT
>Chr1:273004..272982  - TAIR102
GCCTTTTGCTGTGTGTTTTAGGC
>Chr1:273170..273148  - TAIR102
CTTAAGTGTGTGTTGATACAGGG
>Chr1:273360..273338  - TAIR102
GCGTTTATGAATCTTTATAAGGA
>Chr1:273583..273561  - TAIR102
ACCACTTTTATCATCTACCAGGG
>Chr1:273809..273787  - TAIR102
TTTGGATATGTCTGTTTCCAGGA
>Chr1:274104..274082  - TAIR102
CCCCTTTTTACAATATTACAGAA
>Chr1:275611..275633  + TAIR102
TGCATGTGTTTGACTGTGCAGGC
>Chr1:275952..275974  + TAIR102
TGAGACATCAACTTGCTTCAGGT
>Chr1:276328..276306  - TAIR102
GAAATTGCCAGCTTTGTTCAGGG
>Chr1:276540..276518  - TAIR102
TTTTGTTTTAATTGTATGCAGAA
>Chr1:276814..276792  - TAIR102
CATATTCATATATTTTTCTAGAC
>Chr1:277010..276988  - TAIR102
GATCTATTTGTTGGCTCTTAGAT
>Chr1:277174..277152  - TAIR102
ATCGTGCTAATTCCTTTCCAGCC
>Chr1:277422..277400  - TAIR102
CTTTGTGTGTTCTTACTTCAGGG
>Chr1:277627..277605  - TAIR102
CTTTGGATGTCTCTATTTCAGGT
>Chr1:277884..277862  - TAIR102
TGACGTGTTTGTCATATGTAGGT
>Chr1:278273..278251  - TAIR102
GCTAATTAGGATTTTGTGCAGAC
>Chr1:278866..278888  + TAIR102
GATGATTTGATTGAATTTCAGAG
>Chr1:279145..279167  + TAIR102
TCAAAATCTGTTTTTCTTCAGTT
>Chr1:279306..279328  + TAIR102
ATCGTGTTTTTTTCCTTGTAGTT
>Chr1:279515..279537  + TAIR102
TTGTCTTTCAATCTTTTTAAGGC
>Chr1:279776..279798  + TAIR102
TTTTATCCTCCTTTGTTGAAGGG
>Chr1:279953..279975  + TAIR102
TCATTCTTGTTGTGTCATCAGGT
>Chr1:280159..280181  + TAIR102
TCGTTCCTCAATGTTCTTTAGGT
>Chr1:280428..280450  + TAIR102
ATTTGAAAACCTTCTTTGCAGGT
>Chr1:280636..280658  + TAIR102
TAATTCGTATTTTCTTTGCAGGA
>Chr1:280868..280890  + TAIR102
TTTTTTCCTTCTTTCTTTCAGGT
>Chr1:281288..281310  + TAIR102
CTGCTTGTAAATTATATGCAGTA
>Chr1:281417..281439  + TAIR102
GTTATATGTTTGGTTATCCAGGT
>Chr1:281738..281760  + TAIR102
TGTTATTACTTCCATTTGTAGTT
>Chr1:282463..282485  + TAIR102
TGTTGTTATATTCTTTTGCAGGA
>Chr1:282828..282850  + TAIR102
TAAAAAATCTGTTTCATACAGGA
>Chr1:283111..283133  + TAIR102
TTATCTATGTGTTGATGGCAGAT
>Chr1:283293..283315  + TAIR102
CAAGTCTCTTTCTTTTCTCAGGA
>Chr1:283423..283445  + TAIR102
GTACTGATTTAAACATTACAGAC
>Chr1:283792..283814  + TAIR102
AATCGGGTTATTTGGTAACAGAT
>Chr1:284701..284723  + TAIR102
GAATTTCGTTTTGCTTCACAGGA
>Chr1:286431..286453  + TAIR102
CGAGCTTCTTATTCGTTCCAGAC
>Chr1:286696..286718  + TAIR102
GAAACTTTCTGCAATTAATAGGT
>Chr1:286976..286998  + TAIR102
TTCATCTGCTGCAATGTATAGGC
>Chr1:287200..287222  + TAIR102
TTTTGTTTATTTCTTTGACAGCT
>Chr1:287374..287396  + TAIR102
ACTTCTATTGCTGTAATCTAGGT
>Chr1:287621..287643  + TAIR102
AACAATGCACTTGGTTTTCAGGT
>Chr1:287768..287790  + TAIR102
TTTGTTATTTTTTCTTCACAGGA
>Chr1:288066..288088  + TAIR102
AGTTTCTACTGCTCTTTTCAGAT
>Chr1:288380..288402  + TAIR102
TTACACTCTTGTTGCATATAGCT
>Chr1:288572..288594  + TAIR102
TTTCCAGTTTCTATAAATCAGGC
>Chr1:288861..288883  + TAIR102
AAAGAGTTCCATTGATTTCAGGT
>Chr1:289216..289238  + TAIR102
CCTAATCTGTGGTTCTTCCAGGG
>Chr1:289518..289540  + TAIR102
CTTGTCTGATTTTATTTGCAGAC
>Chr1:289697..289719  + TAIR102
TTTTCTGTTTGTTAATTGTAGAT
>Chr1:290007..290029  + TAIR102
AAAACCTCCTTTTTTTTACAGTG
>Chr1:290149..290171  + TAIR102
TTCACTTGTGTGAACAAACAGGT
>Chr1:290418..290440  + TAIR102
CTCGATCACAAAAACTTTTAGGT
>Chr1:290557..290579  + TAIR102
TTTTGGGTTGAAACATGTCAGGC
>Chr1:290726..290748  + TAIR102
ATGGTGTAATGATAATGGCAGCT
>Chr1:293479..293501  + TAIR102
CTTTTTCCTGTTTGTCTCCAGAG
>Chr1:294189..294211  + TAIR102
TATAAATGACTACTAGTGCAGGC
>Chr1:294490..294512  + TAIR102
ATGAATCTTGTTTGTGTGCAGAA
>Chr1:296269..296247  - TAIR102
ATCAATCTCTCGCTTGTGCAGCT
>Chr1:296556..296534  - TAIR102
TGAGATAACATCATTAAGCAGAA
>Chr1:296721..296699  - TAIR102
TAATAATTTCGACATGTTTAGGT
>Chr1:296883..296861  - TAIR102
GTTATGAATCTGCTGCTTTAGGA
>Chr1:297046..297024  - TAIR102
TTGATCTTCTGGTTTTGGCAGTC
>Chr1:297196..297174  - TAIR102
TGTTCTTCTTGTGTTGTGCAGTT
>Chr1:297764..297742  - TAIR102
AATTTGGTGTTAAAATAAAAGGT
>Chr1:300536..300514  - TAIR102
AGTTTTGATTTTTCTCTTCAGGT
>Chr1:304525..304503  - TAIR102
TGTTCTACTACCTTGCTGCAGTC
>Chr1:304828..304806  - TAIR102
CTGAATCGAATTCCTAAGCAGGT
>Chr1:304984..304962  - TAIR102
TATGATTATGCTTCTTTACAGGT
>Chr1:305111..305089  - TAIR102
GTTTTGCTCCTTTGTTTCAAGAA
>Chr1:305279..305257  - TAIR102
AAAACATTTGGCTAATCTTAGGA
>Chr1:305463..305441  - TAIR102
TGGAATTGTATGTTAATGCAGGT
>Chr1:305723..305701  - TAIR102
TTTTGCAACTTCATCTTTTAGGA
>Chr1:305955..305933  - TAIR102
GGTTTGAATTGTCTGTCACAGCA
>Chr1:306821..306799  - TAIR102
TATGTTTGTTAAAACTCTCAGAA
>Chr1:307380..307358  - TAIR102
GTTTATGCACCTCTGAAGCAGGA
>Chr1:307826..307804  - TAIR102
GGGATATATATTTTCGTGCAGAC
>Chr1:308091..308069  - TAIR102
TCTTAATTTCCTTGTGTGCAGGA
>Chr1:308594..308572  - TAIR102
ATGCGGTTTAGGGTTTTGCAGTT
>Chr1:311316..311338  + TAIR102
CCCTTACTAATGGTTCCATAGGT
>Chr1:314016..313994  - TAIR102
ATCTACACTTGTCTTCTGTAGAT
>Chr1:314246..314224  - TAIR102
ACATTTGGCTCCATTACGTAGGA
>Chr1:314572..314550  - TAIR102
TGGAACTGATTGGTAATGCAGAT
>Chr1:316323..316345  + TAIR102
TTTCGATCTAATTTCATTCAGGT
>Chr1:316518..316540  + TAIR102
TTCAGCTCTGGAAATTTTCAGAA
>Chr1:316771..316793  + TAIR102
TGTCTAGAAATGATATGATAGGT
>Chr1:316987..317009  + TAIR102
CCATCGTGTATTCATTCTCAGAA
>Chr1:317146..317168  + TAIR102
TTGTTTTCTCTCTTCGTGCAGCA
>Chr1:317273..317295  + TAIR102
GACTTTTTTCAATTATGCCAGGG
>Chr1:317744..317766  + TAIR102
CCTATGGTTATGGCAGTATAGAT
>Chr1:317958..317980  + TAIR102
TGCTACAATTCTGTAAAGCAGTT
>Chr1:318124..318146  + TAIR102
GTGCCTTCTTGCTGAATGCAGGA
>Chr1:318544..318566  + TAIR102
CTCTAAAAAATATCATTGCAGAA
>Chr1:318965..318987  + TAIR102
AAGTATTGTTTTCCTGAAAAGCT
>Chr1:319183..319205  + TAIR102
CAATGCTTTTTGTCCTGACAGGA
>Chr1:319351..319373  + TAIR102
ATAAAATATGTTTTGTGGTAGGG
>Chr1:320166..320144  - TAIR102
GTGTAAATCTTGTTGTAATAGGA
>Chr1:320317..320295  - TAIR102
TAACCCTCCCTGTGTTTGCAGGC
>Chr1:320478..320456  - TAIR102
GTGACGGTGATTGTTGTTCAGGC
>Chr1:321443..321421  - TAIR102
CATTTTTCTCTCTATTGTTAGGA
>Chr1:321886..321864  - TAIR102
ATTCCCTTTCCCTATGTGTAGAT
>Chr1:322427..322405  - TAIR102
TGTGGTTGCTGTGATTTGTAGAT
>Chr1:323187..323209  + TAIR102
TCCTGGTTTTGATTATTGCAGTC
>Chr1:323658..323680  + TAIR102
TGATCTTTCATATTGGTGCAGAA
>Chr1:324237..324259  + TAIR102
AGATTCCATTCTCTTATGCAGCA
>Chr1:324615..324637  + TAIR102
TATGATTGTGGCCTGTTGCAGAC
>Chr1:325892..325914  + TAIR102
TTCTGGTAACTGTTTTGACAGTG
>Chr1:326085..326107  + TAIR102
TCCCTTCTCTCTGTGTGTTAGCT
>Chr1:326311..326333  + TAIR102
GAAATTGCTTTCGATTTGTAGAG
>Chr1:326573..326595  + TAIR102
TCTTTTCAAACTTTTCTCCAGCT
>Chr1:326910..326932  + TAIR102
GATGCATGATCAATAGTTCAGGT
>Chr1:327216..327238  + TAIR102
ACCACCTTTCTTACAATGCAGGC
>Chr1:327467..327489  + TAIR102
CATTTGTTGTTTGCATTTCAGGC
>Chr1:327642..327664  + TAIR102
GTGTTTTTAAATCTTGGGCAGGC
>Chr1:327979..328001  + TAIR102
TTCTTTACATTCTGTTTACAGAA
>Chr1:328167..328189  + TAIR102
CCAGTAAATATTACTTTGCAGGT
>Chr1:328403..328425  + TAIR102
CCAAGCTCTCTGGCGTTTTAGGA
>Chr1:329098..329120  + TAIR102
TTCATATCCTCTTTGAAACAGTG
>Chr1:329290..329312  + TAIR102
CTTTTTGGGGTTGATACACAGAG
>Chr1:329552..329574  + TAIR102
AGTTTTTTTACGGGGTAACAGAA
>Chr1:329760..329782  + TAIR102
TTTTTTTATGTTGTTTGGTAGAC
>Chr1:330006..330028  + TAIR102
TAATGTGAAGAGTGTATGAAGGT
>Chr1:330222..330244  + TAIR102
TTGATTGTTTGGTGGGGGCAGAG
>Chr1:331444..331422  - TAIR102
GTACTTGCTCTTTATTTTCAGGC
>Chr1:332204..332182  - TAIR102
TTGGCTTTCTTTCCCGTGCAGGT
>Chr1:332654..332632  - TAIR102
AAAATCTGTTTGCTCTTGCAGAT
>Chr1:333066..333044  - TAIR102
CCCTGTTTGTTGTAATGGCAGGC
>Chr1:333649..333627  - TAIR102
TTTTTTTCTGTTCACTGATAGGC
>Chr1:334199..334177  - TAIR102
GATTTTTGTTTTCCACTGTAGGT
>Chr1:334784..334762  - TAIR102
TTTTTCAATTACAACTTGCAGAT
>Chr1:335342..335320  - TAIR102
ATTTGTTTTTATTAATGGCAGGA
>Chr1:335794..335772  - TAIR102
TTTTCTTGACCTTGTTTTTAGGA
>Chr1:336254..336232  - TAIR102
CATCAACTCATTATGGAACAGGT
>Chr1:339105..339127  + TAIR102
TTGTTACCTGCATCTCCTTAGGT
>Chr1:348191..348213  + TAIR102
GGGGGATTTGGGTGGTTTCAGGA
>Chr1:348352..348374  + TAIR102
ATATAAATACAAACTCTGCAGAT
>Chr1:348541..348563  + TAIR102
GTCCTGTGGAATCATCATCAGTG
>Chr1:348714..348736  + TAIR102
TCTCTCCTTTTTATCTTGCAGCA
>Chr1:348859..348881  + TAIR102
TTTCTCTTTTTTTTTCTTCAGGG
>Chr1:349046..349068  + TAIR102
TTTTTACTACTTTCTATTCAGAT
>Chr1:349217..349239  + TAIR102
ATGATCTTACCTCTTTCCCAGGG
>Chr1:349529..349551  + TAIR102
CTCTCTTTTCTGTGTTTTTAGGA
>Chr1:349782..349804  + TAIR102
ACGATTGAGGTGTAACTGTAGAT
>Chr1:350028..350050  + TAIR102
AATCTCTCTACCATATGCTAGGT
>Chr1:350205..350227  + TAIR102
TCATTTTTGGTTTATAAATAGGC
>Chr1:350453..350475  + TAIR102
TCTTTGGCTAATGTGACGCAGGG
>Chr1:350637..350659  + TAIR102
TTACTTTATAATCAAATTCAGCT
>Chr1:350850..350872  + TAIR102
CATCATGTATTTAAAATGCAGGA
>Chr1:351023..351045  + TAIR102
ATACTGCATTTATGTTATCAGCT
>Chr1:351231..351253  + TAIR102
ATGTATACTCTTTTGCTATAGAC
>Chr1:351391..351413  + TAIR102
TACATCTTTGTTATGTTGCAGGA
>Chr1:351891..351913  + TAIR102
ATTGGCATAACTTTTTGACAGCT
>Chr1:352105..352127  + TAIR102
GTGTTTTAAATGTTGTCGCAGAA
>Chr1:360170..360148  - TAIR102
ATGTTTTGTGCTGTTGTTTAGGC
>Chr1:366965..366987  + TAIR102
TGTGATGATGATGATGACCAGAG
>Chr1:370772..370750  - TAIR102
TGTGTGTATATATATATATAGTT
>Chr1:373871..373893  + TAIR102
AAAAAAAATCAATTTGGGCAGTT
>Chr1:374251..374273  + TAIR102
TTTTGCTCTTTCCTTTTCTAGGA
>Chr1:374562..374584  + TAIR102
AATTTTCCTCTTCTCCTGCAGGA
>Chr1:375304..375326  + TAIR102
GTGTTAATCTGATTCTTGCAGGA
>Chr1:375507..375529  + TAIR102
TTCTGACCAGTTGTATTTCAGGT
>Chr1:375787..375809  + TAIR102
ATGTCAATCCTCTTATTGCAGAC
>Chr1:376093..376115  + TAIR102
ATCATGGCTTATTTATTTCAGAT
>Chr1:376331..376353  + TAIR102
TTTTTCTTTTTCATATTTCAGGA
>Chr1:376541..376563  + TAIR102
TTGTTTGATAATGTATTAAAGGT
>Chr1:376904..376926  + TAIR102
GATTGTTTTTTTTTTGGGCAGGG
>Chr1:377190..377212  + TAIR102
TGCGACTTATACAAATTTCAGGT
>Chr1:377370..377392  + TAIR102
TTTCTTTCCTGATTCGTGCAGAT
>Chr1:377860..377882  + TAIR102
TCTTTTTGTTTCCGTTGACAGTT
>Chr1:378098..378120  + TAIR102
TCTTGCTAGTTATTCCTGCAGAA
>Chr1:378277..378299  + TAIR102
ATTAAAATTCGATTTTCACAGGG
>Chr1:378483..378505  + TAIR102
TAATGTATTTTTTTTTTCCAGGC
>Chr1:378725..378747  + TAIR102
GATGTGTTTAATACCTGATAGAG
>Chr1:378922..378944  + TAIR102
TTAATTTCTTTTGTTTTGCAGGT
>Chr1:379162..379184  + TAIR102
TGTTTTCGCATCCTTTGACAGGC
>Chr1:379284..379306  + TAIR102
TCTAATTTACTGTTTATTCAGGT
>Chr1:379507..379529  + TAIR102
TCATTTCGTCTTTCTCTTCAGGT
>Chr1:379845..379867  + TAIR102
CCCCTTGGTTTTCCTTTTCAGTA
>Chr1:380068..380090  + TAIR102
TTTTAATGTGATGGCCAGCAGCT
>Chr1:380249..380271  + TAIR102
TAAACTATTATCCATTGTCAGAG
>Chr1:380581..380603  + TAIR102
TTGTTTCTTTTTTGACTCCAGGA
>Chr1:380825..380847  + TAIR102
TTAATGCTCTTGTATTTTTAGGA
>Chr1:381129..381151  + TAIR102
TTTATGTCCGTGTCACTACAGGC
>Chr1:381384..381406  + TAIR102
ACAAGATGTGTGCATTTTCAGGA
>Chr1:381709..381731  + TAIR102
ATCATTTTACCTGTCTTAAAGCT
>Chr1:381891..381913  + TAIR102
CTGTGCTTATTTATATACAAGGA
>Chr1:382106..382128  + TAIR102
AACTTCTTGAAACTGTTTCAGAT
>Chr1:382352..382374  + TAIR102
CAGATCTCATTGATTTTTCAGGC
>Chr1:382782..382804  + TAIR102
TTCTTCAAACTTTTGACACAGGT
>Chr1:383009..383031  + TAIR102
AACAAGTTGTTTGTTACGCAGAG
>Chr1:383374..383396  + TAIR102
GTATTCTTGTTTTGGTTGTAGCT
>Chr1:383587..383609  + TAIR102
GACATGTTAGCTTTTTCTTAGGT
>Chr1:384063..384085  + TAIR102
TTCCTCTGTATGGTTTGGCAGGT
>Chr1:384297..384319  + TAIR102
TTTTGGCTTTCCTTTCTGTAGGA
>Chr1:384537..384559  + TAIR102
TTCTTATGACAATCTGTTCAGTA
>Chr1:384673..384695  + TAIR102
GGTATTGATTACCTGTTTCAGAT
>Chr1:384887..384909  + TAIR102
TTAATTAATCTTTTGTTGCAGGT
>Chr1:385150..385172  + TAIR102
GGTTTTTATAAATTTTTCCAGTT
>Chr1:385411..385433  + TAIR102
GTGTGTTTATTAATTGCGTAGGT
>Chr1:385692..385714  + TAIR102
GAATTATCGTGTTCATTGCAGAT
>Chr1:385888..385910  + TAIR102
ACTCATATAATTTTTCTGCAGTC
>Chr1:386112..386134  + TAIR102
TAACCGACATTGCGATAACAGGC
>Chr1:386407..386429  + TAIR102
TTCTTGGGATGAATGAAACAGGA
>Chr1:387524..387502  - TAIR102
ACATTCAACTTTGGAACGCAGGA
>Chr1:388427..388405  - TAIR102
TTGGCCCAAATTGATGTCTAGGT
>Chr1:388630..388608  - TAIR102
ATATCTCTTGCAACCATGCAGGT
>Chr1:388781..388759  - TAIR102
TTTTTCTTTTACACTTTGCAGGG
>Chr1:388961..388939  - TAIR102
CTCTCACTCTGCTTGTTATAGGT
>Chr1:389159..389137  - TAIR102
TTGCTTTCATCGAAACACTAGGC
>Chr1:389322..389300  - TAIR102
TGATTAATCGTAATTGTGCAGCT
>Chr1:390016..390038  + TAIR102
GCCTAGATAATATTTTTAAAGGT
>Chr1:390331..390353  + TAIR102
TCTTCTCTTCTCATTTTGTAGGA
>Chr1:390462..390484  + TAIR102
TGGATTTGCTTCTTACGTTAGGT
>Chr1:390741..390763  + TAIR102
TTGGGCTGTTTATCTCTACAGAC
>Chr1:390982..391004  + TAIR102
GATCCCTAATATCATTATCAGTC
>Chr1:391195..391217  + TAIR102
CCGTTGGGTTTCTGTTTGCAGAT
>Chr1:391437..391459  + TAIR102
AACGGTGTTTCTGTTCTTCAGAG
>Chr1:391631..391653  + TAIR102
TTCTTTATTCTGGTGTTTCAGAG
>Chr1:392000..392022  + TAIR102
ATGAGAATGTCGTGTTTCTAGGA
>Chr1:392353..392375  + TAIR102
TTTTTGATTAAAAAAATGCAGGG
>Chr1:393945..393967  + TAIR102
CTCTATATTTGTTGTCTGCAGAG
>Chr1:394207..394229  + TAIR102
AACTTGTGAATTCGAATTTAGGC
>Chr1:394651..394673  + TAIR102
TCTAACCACCTTGAAATGCAGAT
>Chr1:396008..396030  + TAIR102
TTCTTACTTATTCTCCTCTAGTC
>Chr1:396146..396168  + TAIR102
CATTGCTTCCGAATTGTGTAGAT
>Chr1:396270..396292  + TAIR102
CATCTTTACTTTTTGTTGCAGGG
>Chr1:396418..396440  + TAIR102
TGATCGGAACTCTCTTTGCAGAA
>Chr1:396588..396610  + TAIR102
TTGAACCGCATTCTCTCCCAGTA
>Chr1:396772..396794  + TAIR102
TTATCTGAGTCCAAAATCCAGGT
>Chr1:396920..396942  + TAIR102
CTCACTATACTTCCTTCTCAGGG
>Chr1:397682..397704  + TAIR102
ATTTGTGTTCCTTGCACGCAGTG
>Chr1:397856..397878  + TAIR102
GACTTTAGTTTATATTTGCAGAT
>Chr1:398044..398066  + TAIR102
AAGAGATATTTGTACTTGCAGAG
>Chr1:398271..398293  + TAIR102
GACTCTGGCTTTCGTTTAAAGGT
>Chr1:398439..398461  + TAIR102
TATTGTAATTTCCTATGCTAGCC
>Chr1:398593..398615  + TAIR102
TTTACCTTTGGCTGATCCCAGGG
>Chr1:398884..398906  + TAIR102
GACGTCTATGAATTTTTACAGGG
>Chr1:399047..399069  + TAIR102
TCTTCATTATTATCTTTGGAGGC
>Chr1:399161..399183  + TAIR102
GGCTGACACCATATTCTACAGGG
>Chr1:399463..399485  + TAIR102
AATAGGTGGAAGTGTGGACAGGT
>Chr1:400467..400445  - TAIR102
ATCTCTGTGGTTTGGATGCAGAA
>Chr1:400849..400827  - TAIR102
ATTACTTCGAAACATTCATAGGC
>Chr1:401107..401085  - TAIR102
TTTAGTTCTTGCACCTGGTAGAT
>Chr1:401256..401234  - TAIR102
TCCCTCTTCACTTATTTTCAGTG
>Chr1:401391..401369  - TAIR102
TCTTATATATCTCTTGTTCAGAA
>Chr1:401529..401507  - TAIR102
ATGTTTGTTGTTCTGCTGCAGGA
>Chr1:401688..401666  - TAIR102
TTAGCGTTTTGGGATTTGCAGCG
>Chr1:403547..403525  - TAIR102
TTGAAACTTTCATGGTTGCAGGA
>Chr1:403968..403946  - TAIR102
TGATTATTTGTCTGCGGGTAGAT
>Chr1:404736..404758  + TAIR102
ACTTTCGATTGGTGGGAGCAGGA
>Chr1:405044..405066  + TAIR102
TTTTTATTTTTTTCCTATCAGTA
>Chr1:405409..405431  + TAIR102
TTTTATCATTTTGTCTTGCAGCT
>Chr1:405627..405649  + TAIR102
CAAAATCTACTGGTTTGTCAGAT
>Chr1:405872..405894  + TAIR102
TTTTAAATTTTGATTTTGCAGTC
>Chr1:406040..406062  + TAIR102
TCTCTGTTATCCGATAATCAGAT
>Chr1:406226..406248  + TAIR102
CTTTATGTTTGTCAATGACAGAC
>Chr1:406394..406416  + TAIR102
ATGGAATAATCCTTAGCACAGGT
>Chr1:407701..407723  + TAIR102
GGTGCCTTCCATGGTTCTCAGGC
>Chr1:408052..408074  + TAIR102
AAATTTTGTTGTGCAATGCAGAT
>Chr1:408215..408237  + TAIR102
CTGTTGTCATGCTTGGTGCAGCG
>Chr1:408387..408409  + TAIR102
TAATGTAATGTTGAATTGCAGGT
>Chr1:409198..409220  + TAIR102
GATCGCGTATCGTTTTCATAGGT
>Chr1:411156..411178  + TAIR102
GACCCCTTGATTTCTTATCAGGT
>Chr1:412439..412461  + TAIR102
ATGGATGGTTTTCATTCTCAGAG
>Chr1:412862..412884  + TAIR102
TTTTTTTTTTAATTGAAACAGAG
>Chr1:413059..413081  + TAIR102
ATGATTAAAACACATACACAGGC
>Chr1:413346..413368  + TAIR102
CTTAAATCTGTTTTTTGACAGGA
>Chr1:414238..414216  - TAIR102
TGTTAGTTAGAATGGTTGCAGGA
>Chr1:415721..415743  + TAIR102
ATCTTTAATCAAACTTGGCAGCT
>Chr1:416024..416046  + TAIR102
ATGGCATCAAATATGTTGAAGGT
>Chr1:416941..416963  + TAIR102
AACACACAATTAATTAATGAGAG
>Chr1:417227..417249  + TAIR102
TGTAGTAATGTGTATATATAGGT
>Chr1:417602..417624  + TAIR102
ATGGTTGTTATATATATATAGAA
>Chr1:418966..418988  + TAIR102
GACATTGAAACAATACAAAAGTA
>Chr1:419276..419298  + TAIR102
GAAATCCTGATATATGCGCAGGG
>Chr1:420493..420515  + TAIR102
AATGGAGCATGAGAATTGCAGAT
>Chr1:420963..420985  + TAIR102
ATATATATATGATGCATGCAGTA
>Chr1:421170..421192  + TAIR102
TAATTTGATGAACTGAAACAGGG
>Chr1:421505..421527  + TAIR102
TCATGTGAATGTCATCCGCAGGT
>Chr1:421960..421982  + TAIR102
TTATAAAAAAAACATCTGCAGAA
>Chr1:429120..429098  - TAIR102
GTTTCTTTGTTATGATTCAAGGT
>Chr1:429391..429369  - TAIR102
TTTGTTTCATTCATTTGACAGAA
>Chr1:429797..429775  - TAIR102
TGCGTTCTCCCCCTTTTTCAGGG
>Chr1:430018..429996  - TAIR102
TTTTTTATCGAATTTTTGCAGAT
>Chr1:430337..430315  - TAIR102
TTTCTCGTTTTGGTATGGTAGGC
>Chr1:435344..435322  - TAIR102
GTTCTTTAATATATTTTGCAGGT
>Chr1:435584..435562  - TAIR102
AGTTTTTGTTTCATATGACAGAA
>Chr1:435937..435915  - TAIR102
AGTGTTCCTCCCCTTTTTCAGGG
>Chr1:436149..436127  - TAIR102
TTGATTTGATTATTTGTACAGAT
>Chr1:436560..436538  - TAIR102
CCTCTCCCTCTTTTTTCACAGCC
>Chr1:438127..438105  - TAIR102
GGTTCTATGATGTGATTTAAGGT
>Chr1:438355..438333  - TAIR102
TAGTTTTGTTTAATACGACAGAT
>Chr1:438700..438678  - TAIR102
TTACGTTGTTCCTTTTTTCAGGG
>Chr1:438944..438922  - TAIR102
TTATGCTGAGTTGATCTGTAGAT
>Chr1:439335..439313  - TAIR102
ATCATGTTCTGTCTTTCCCAGCC
>Chr1:441034..441012  - TAIR102
TTTTTTTTTAATCGTTTGTAGTG
>Chr1:441346..441324  - TAIR102
TCAAAGTTGTAACTTTTGCAGGT
>Chr1:442641..442619  - TAIR102
CTTTTCTTGTTTTTTCAACAGGA
>Chr1:443546..443524  - TAIR102
TGTTGTGTTATGTAATGTCAGAA
>Chr1:443757..443735  - TAIR102
AAATTTGATATTGTGTGGTAGGT
>Chr1:444110..444088  - TAIR102
TCTCTTGATGGTTTCTTCCAGTA
>Chr1:444404..444382  - TAIR102
TTCTTCCATTTATTTCTTCAGTG
>Chr1:444618..444596  - TAIR102
TTTGAATTATGCTTATTGCAGTG
>Chr1:444780..444758  - TAIR102
TTTGATTGCTTCTTTTCACAGGT
>Chr1:445087..445065  - TAIR102
ACTTGAATATCTTTCTTACAGGT
>Chr1:445580..445558  - TAIR102
AGCAATTGTGACTGTTCGTAGGA
>Chr1:445773..445751  - TAIR102
TGTGTTGGGTGTTATTAACAGAA
>Chr1:445963..445941  - TAIR102
TGTGTTTGTTTGTTTGTGCAGAG
>Chr1:448754..448732  - TAIR102
ATCCTTTCTTCTACTTTGCAGTA
>Chr1:448994..448972  - TAIR102
GCTTACCTGCTCTCGGTTCAGGC
>Chr1:449144..449122  - TAIR102
TCATTCTTTACTGGCTTGTAGGA
>Chr1:449510..449488  - TAIR102
TGTTTCTCGGATTTTGGACAGGT
>Chr1:449859..449837  - TAIR102
TCTGTTTTGTTGATTTTGTAGGC
>Chr1:450067..450045  - TAIR102
GGGAGGTTTTTGTAATTGCAGGA
>Chr1:452087..452065  - TAIR102
TCTTTAACATTTTCTATCTAGGT
>Chr1:453573..453595  + TAIR102
TGGTTTATCTCTTAATCTCAGGG
>Chr1:453709..453731  + TAIR102
GTTGATGATCAACTTTTGCAGAA
>Chr1:453886..453908  + TAIR102
TTTTTGTGTATGTATGTGCAGGT
>Chr1:454176..454198  + TAIR102
TGAAACATCATTTCATTTGAGTG
>Chr1:454394..454416  + TAIR102
ATTGCTCTTCTTCCCTTGCAGAA
>Chr1:454601..454623  + TAIR102
GTAATGCTGTTGGTTCTTCAGTG
>Chr1:454906..454928  + TAIR102
ATGTATCTTTTTGTTCTTCAGGA
>Chr1:455091..455113  + TAIR102
TTTTCTTGTTCGTTGTTGCAGTT
>Chr1:455221..455243  + TAIR102
TAGAAAATGTGAAAATCTCAGGA
>Chr1:456157..456179  + TAIR102
TGGGTTGTCTCTTAATCTCAGGG
>Chr1:456293..456315  + TAIR102
GTTGATGATCAACTTTTGCAGAA
>Chr1:456469..456491  + TAIR102
TTTTTGTGAATCTATGTGTAGGT
>Chr1:456736..456758  + TAIR102
TCCATAATCGTCTCACTAAAGAT
>Chr1:456822..456844  + TAIR102
TTTTGGTTTTGGTTTGTTTAGGG
>Chr1:456989..457011  + TAIR102
GTTTCTTTTGTTCGTATGCAGAA
>Chr1:457190..457212  + TAIR102
AACGTATTCTTGATTCTACAGTG
>Chr1:457493..457515  + TAIR102
TATCTTTCTGTTCTTCTACAGGA
>Chr1:457695..457717  + TAIR102
TATTCTTTTGAATTGTTGCAGTT
>Chr1:457819..457841  + TAIR102
TATAGAATCTGAAAATTTCAGGA
>Chr1:458657..458635  - TAIR102
TGTGTACCAAATCAAGATCAGGC
>Chr1:458961..458939  - TAIR102
ACGGTGTCATTTTGTGTGCAGGA
>Chr1:459164..459142  - TAIR102
TTTGACAAAACCATGAAACAGAC
>Chr1:459703..459681  - TAIR102
TACAAAGTTTTGTGACAGCAGGG
>Chr1:462404..462382  - TAIR102
ATATAAACTTTGAAAACGCAGAG
>Chr1:462653..462631  - TAIR102
GTTTGGATGGATAATATTCAGAT
>Chr1:462821..462799  - TAIR102
AAAGCCTTCCTTCCTTCTCAGGT
>Chr1:463020..462998  - TAIR102
AGGATTGTTTTGATTCTTTAGGG
>Chr1:463344..463322  - TAIR102
CGATTTTTGTTTGATCTACAGAT
>Chr1:464544..464522  - TAIR102
GGCACGATGTGCGAAACGCAGGA
>Chr1:466268..466246  - TAIR102
AAGTTGATGTTATAATTGCAGAT
>Chr1:466818..466796  - TAIR102
GTGCTTTTTTACGGTTTTCAGAC
>Chr1:467107..467085  - TAIR102
AAATAAAATTAATTAATTTAGGA
>Chr1:467573..467551  - TAIR102
TTACTACTTTTTTCTTGGCAGGT
>Chr1:470231..470253  + TAIR102
TCTTGGTTTAGTGGATTTAAGCC
>Chr1:470350..470372  + TAIR102
GATATTGTTTCCCATTCCCAGGT
>Chr1:470553..470575  + TAIR102
TCTTTTTTTTTATTTGGGCAGGT
>Chr1:472528..472506  - TAIR102
TTTTACTTTTTGGGATATAAGGA
>Chr1:475121..475143  + TAIR102
CCATTGTTGATGAAATTTCAGAT
>Chr1:477695..477717  + TAIR102
CATTTGTTTCTCATGTTCTAGGA
>Chr1:478504..478526  + TAIR102
AAATCTTTTTCCGTTTTGCAGGA
>Chr1:478769..478791  + TAIR102
ATCGAATCTCTGTAAATTCAGAT
>Chr1:482249..482271  + TAIR102
CTTTTTTCTTGTCATAAACAGGA
>Chr1:488699..488721  + TAIR102
GTGTTGTTTCTCTTTTATTAGCT
>Chr1:489125..489147  + TAIR102
TGAAATAATCTTTGAAAATAGGC
>Chr1:491213..491235  + TAIR102
GGGTTCGTGTTTATTGTGCAGAT
>Chr1:491467..491489  + TAIR102
GAAATGTTTATGTCGATGTAGGA
>Chr1:491886..491908  + TAIR102
TTGTTTGGCTTTATACTACAGAC
>Chr1:492065..492087  + TAIR102
CTATGATTGTCTGGTAAACAGGG
>Chr1:492227..492249  + TAIR102
GGTTTTGGTACTTTCTTATAGGT
>Chr1:492422..492444  + TAIR102
ATCTTATATTGGTTTCTTCAGGC
>Chr1:492586..492608  + TAIR102
TATAATTTCTTGGTTTTGCAGGT
>Chr1:495280..495258  - TAIR102
TTTTTGATTCTTGCTTGCTAGGC
>Chr1:495510..495488  - TAIR102
GTTTGATGCCGTGTATAACAGAT
>Chr1:495703..495681  - TAIR102
TGATTCAAAAAAACATTTCAGTG
>Chr1:495854..495832  - TAIR102
TTCCTGAATCACTGTTTCTAGGA
>Chr1:496691..496669  - TAIR102
CTTTTGACTTTCGCTTGCTAGGC
>Chr1:496920..496898  - TAIR102
GTTTGATGTTCTGTATTATAGAT
>Chr1:497112..497090  - TAIR102
TAATTTAATAAAATATTTCAGTG
>Chr1:497262..497240  - TAIR102
AAAACGGATCATTGTTTCTAGGA
>Chr1:505428..505406  - TAIR102
TGATTAATAACTATTTTTCAGTA
>Chr1:505604..505582  - TAIR102
ATTCATACATCCATTTTGCAGGA
>Chr1:506073..506051  - TAIR102
AATTAATTGAATTACATGCAGGC
>Chr1:506205..506183  - TAIR102
GTTTGCTATATTTCTATACAGAG
>Chr1:506555..506533  - TAIR102
TTTTATTATTATTATTGCTAGGT
>Chr1:512011..511989  - TAIR102
TGTGTTTAACAAAAAATTTAGGC
>Chr1:512142..512120  - TAIR102
TATCTTCTTCTTTTTTTTCAGAT
>Chr1:512283..512261  - TAIR102
TTTCTTTATTTATAAAAACAGAG
>Chr1:512451..512429  - TAIR102
ATCTTTTTATCCTCCTAACAGCC
>Chr1:512641..512619  - TAIR102
AAATCATTTGCTTCCTCGTAGGC
>Chr1:514055..514033  - TAIR102
ATCAACACTTTGCTTTTGCAGGA
>Chr1:514205..514183  - TAIR102
CCTTAACTTTCCCCAATTCAGGT
>Chr1:514339..514317  - TAIR102
CAAATTTGTTTCATCTTTTAGCT
>Chr1:514491..514469  - TAIR102
TTTGGTACTTAACCAATGCAGAG
>Chr1:514626..514604  - TAIR102
GTTGGGTTGTTTATTGTGCAGCC
>Chr1:514821..514799  - TAIR102
CGGTTTGTGTTCTGTTGTTAGGT
>Chr1:515012..514990  - TAIR102
TTGTTGGTTTGGAGAAAACAGAG
>Chr1:520825..520803  - TAIR102
TTGTTGTTGGTTTGTGATTAGTG
>Chr1:524104..524126  + TAIR102
AAGCTTTCTGATTTTTGTCAGCG
>Chr1:524500..524522  + TAIR102
TAATGATGTGGCTTCTAATAGGT
>Chr1:524641..524663  + TAIR102
TTGGTGCTCTTGTTATTGTAGAG
>Chr1:524896..524918  + TAIR102
TACTTTTCTTGAATCTTGCAGGT
>Chr1:525203..525225  + TAIR102
TTGTTTTGTTTTGGTTTGAAGGT
>Chr1:525525..525547  + TAIR102
GTCTACTTTCTTCTTGTTTAGGT
>Chr1:527290..527312  + TAIR102
TGGTTTTGGATTACTATGCAGTC
>Chr1:527637..527659  + TAIR102
GAAGAAGAATGGATCTTGCAGGT
>Chr1:527989..528011  + TAIR102
CTCTTTTTGTTTTTCTCTTAGAC
>Chr1:528371..528393  + TAIR102
TGCAAGCAATACAATTTTTAGGG
>Chr1:530161..530183  + TAIR102
ATACTGTGTCTTCTTATATAGGT
>Chr1:530382..530404  + TAIR102
TTTTTGTTCTTGTTGTTGTAGAG
>Chr1:530660..530682  + TAIR102
CACTTTTCTTGAATGTTGCAGGT
>Chr1:530959..530981  + TAIR102
AATTCCATTTTTTTTTAAAAGGT
>Chr1:531304..531326  + TAIR102
TTCTGTTTTGTTTTTCTTTAGGT
>Chr1:533058..533080  + TAIR102
TGGTTTTGAATAACTTTGCAGTC
>Chr1:533432..533454  + TAIR102
ATCTTGCTCTGGATCTTACAGGT
>Chr1:533787..533809  + TAIR102
GTTCTGTCTTTTTTTTTTCAGAC
>Chr1:534168..534190  + TAIR102
GCAAGCAATACAATTTTGTAGGG
>Chr1:538188..538210  + TAIR102
ACTTAGGGATTGTGTTTGCAGGA
>Chr1:538398..538420  + TAIR102
GATAAATTTGTTACTTTGCAGAG
>Chr1:538606..538628  + TAIR102
TCGTTTGTTTTGATCTTTTAGAG
>Chr1:538787..538809  + TAIR102
ATATTTGCTTATGTTGAACAGGA
>Chr1:538915..538937  + TAIR102
TGCATCTCTTACTTTACCCAGGC
>Chr1:539234..539256  + TAIR102
TGTTGGTTTTCTTATGAACAGTA
>Chr1:539370..539392  + TAIR102
GCTTTATTCGTAAAACTGTAGGA
>Chr1:539590..539612  + TAIR102
AAGTTCATGGTCTGAAACCAGGC
>Chr1:544952..544974  + TAIR102
TTTATTTTTGAATTTGTCTAGGA
>Chr1:545611..545633  + TAIR102
TATATATTACTTGATTAACAGAG
>Chr1:546041..546063  + TAIR102
TACATTTCTTTAACATTGCAGTA
>Chr1:546292..546314  + TAIR102
AACTGCTCAAGAAATTTTCAGGA
>Chr1:546491..546513  + TAIR102
AAATTTTCAAATCTAATGTAGGA
>Chr1:546706..546728  + TAIR102
ATTTTATCATTTGTTTTACAGAT
>Chr1:546850..546872  + TAIR102
TAGATTGCTTTGGCTTGTCAGAG
>Chr1:547003..547025  + TAIR102
TACTGGTTTAATATTAAATAGGT
>Chr1:547227..547249  + TAIR102
CTTGATTATGCTGGTTCGCAGTT
>Chr1:547442..547464  + TAIR102
GTGTTGATGGTTTTATCACAGGT
>Chr1:547727..547749  + TAIR102
GAGTTTGTATTTTTTGTTCAGGT
>Chr1:547949..547971  + TAIR102
TAAAAAAAACTTTATATATAGCT
>Chr1:548113..548135  + TAIR102
TCATTTCCCGTATTTTACTAGAT
>Chr1:548290..548312  + TAIR102
TGATATGGTTTGACCCGTCAGGA
>Chr1:548504..548526  + TAIR102
AAAGTAACATTTATTTTACAGCT
>Chr1:548794..548816  + TAIR102
AATTTATGGTTTCGTGTGCAGTT
>Chr1:552203..552181  - TAIR102
TTTCTGTTTGTTTACTTTAAGAA
>Chr1:552394..552372  - TAIR102
TATATATGTAAAAATGTGCAGGT
>Chr1:552527..552505  - TAIR102
TCAGCTCGAACCTTTTATAAGCC
>Chr1:553282..553260  - TAIR102
GTTGGTCATTTGTTTCAATAGGA
>Chr1:553511..553489  - TAIR102
GATAAGTGAACATAATGGCAGGT
>Chr1:553698..553676  - TAIR102
TATAATTTTTTCTTTTTGCAGTT
>Chr1:554634..554612  - TAIR102
AATAATTTAATTTATGAACAGAG
>Chr1:554884..554862  - TAIR102
ATAAATTTTGTAATATTGCAGGA
>Chr1:555664..555642  - TAIR102
TTTTGGTTTCGTTGGATTTAGTT
>Chr1:557296..557318  + TAIR102
CGTCGTCTCTCGAAGCTAAAGGG
>Chr1:561716..561694  - TAIR102
GGTTATCTCTGTTTTTGCTAGGT
>Chr1:565412..565434  + TAIR102
TACGCTCTTGGGGATTCGCAGGT
>Chr1:565763..565785  + TAIR102
TCACGTGTTTGGTTTTGATAGGT
>Chr1:566022..566044  + TAIR102
TTTTTTTTTTTCTGCAAACAGGT
>Chr1:566205..566227  + TAIR102
TCTTGTGTGTTGATTGTGTAGGC
>Chr1:568811..568833  + TAIR102
ACAAAACTGTATCTGATTCAGAA
>Chr1:569284..569306  + TAIR102
ATCTTCCCTTCTCTGTGGCAGAT
>Chr1:572780..572758  - TAIR102
TTAATGACATTTTCCTTGCAGAG
>Chr1:573273..573251  - TAIR102
GACCTGTTTTTGATCTATTAGGG
>Chr1:573418..573396  - TAIR102
AGAATGTCAAATTGCTTGTAGGG
>Chr1:573974..573952  - TAIR102
TTTGTGACATTTTCCTTGCAGCC
>Chr1:576527..576549  + TAIR102
ACTCACTCTGAGATTTTTGAGAT
>Chr1:576829..576851  + TAIR102
TCGTTGGTTTGTTTGAAATAGAC
>Chr1:576973..576995  + TAIR102
CATCATGTCTTGCTCACACAGGT
>Chr1:577763..577785  + TAIR102
TCCCGTTTGTCTTCATATCAGGC
>Chr1:577958..577980  + TAIR102
ATTGCTGATTGTTTGTCCCAGAT
>Chr1:578160..578182  + TAIR102
GGGCTTTGGCGGTGACTGCAGTG
>Chr1:578525..578547  + TAIR102
ATAAATTTAGATCTCTCTGAGGC
>Chr1:578701..578723  + TAIR102
CATGTACATTTGTTTCTGCAGGT
>Chr1:578874..578896  + TAIR102
ATTTTCTTGCAATTTTTTCAGGC
>Chr1:579175..579197  + TAIR102
TTTGGTTCTCTTACTTTGAAGGT
>Chr1:579400..579422  + TAIR102
ATAAAAAAAATTTGTATGCAGAG
>Chr1:579626..579648  + TAIR102
GACTCATTTTGTACAACGCAGTC
>Chr1:579858..579880  + TAIR102
TTCGGGTGTTTGATTGTATAGGT
>Chr1:580029..580051  + TAIR102
AAACATTTGGTTGTGTGACAGGG
>Chr1:580206..580228  + TAIR102
GACATATTTGCTTTGTTACAGTA
>Chr1:581049..581071  + TAIR102
CTCCTGGATTTTGATTATCAGAA
>Chr1:581257..581279  + TAIR102
GTGCTTTTGTTGATTTTTCAGTG
>Chr1:581476..581498  + TAIR102
CCAAAACTCCTCTGTATTTAGCC
>Chr1:581623..581645  + TAIR102
CAAGTGATGTTTCAATGGCAGAC
>Chr1:581794..581816  + TAIR102
TGGCGTCTTTGATTTATGCAGGA
>Chr1:584839..584861  + TAIR102
GTTGCCCTGATTCAATTGCAGTT
>Chr1:585032..585054  + TAIR102
GGTTGGTTGAATTTTTTGTAGAG
>Chr1:585216..585238  + TAIR102
GCTTTGCTTGTATAACTATAGTT
>Chr1:585479..585501  + TAIR102
GTTTTTTTCCCCTGATTATAGGC
>Chr1:586002..586024  + TAIR102
TCGTTATCTGTGTCTTCTTAGTC
>Chr1:586171..586193  + TAIR102
TCTCTGTTTTCTCCATAACAGGC
>Chr1:586418..586440  + TAIR102
ATCGATAAATTTGTTGTGCAGGA
>Chr1:586628..586650  + TAIR102
GAACCTCTTATATCCTTGCAGGT
>Chr1:588642..588664  + TAIR102
TGGTGATTGCTTGTGTTTCAGGG
>Chr1:596499..596477  - TAIR102
ATATTTTGTGTGTTGCTGCAGGC
>Chr1:597403..597381  - TAIR102
TTCTTGTGTGTGACGAAACAGAT
>Chr1:599833..599811  - TAIR102
AAAAACAAAATGATAAAGCAGGT
>Chr1:599997..599975  - TAIR102
TATAAATATTGAGTTTTGCAGTG
>Chr1:600255..600233  - TAIR102
TTCTTTGGTGAATCTATATAGGG
>Chr1:600534..600512  - TAIR102
TTTTGGGAATTGTCTGAGCAGCT
>Chr1:600846..600824  - TAIR102
CTTGTTGTTTGCTGAATACAGGA
>Chr1:600997..600975  - TAIR102
ATATTTTCTTAATTTTTGCAGTT
>Chr1:601393..601371  - TAIR102
ATCTCTTCTATACAATGATAGTT
>Chr1:601581..601559  - TAIR102
GTAAATGATTTCTTTTGGCAGGG
>Chr1:601727..601705  - TAIR102
TTTTTATAATAATATTCTCAGGT
>Chr1:602959..602981  + TAIR102
AATTAGTGGTGAATATTTCAGGG
>Chr1:603580..603602  + TAIR102
GTTGTTTTGTGGTTTTTGTAGAT
>Chr1:605424..605402  - TAIR102
TCTCAACTGTTGTTGGTGCAGAG
>Chr1:605625..605603  - TAIR102
TATTATTGCTTTTTCATTTAGGT
>Chr1:605826..605804  - TAIR102
TCATGCATGTTGCATATATAGCT
>Chr1:606123..606101  - TAIR102
TAATTGCTCTCTTTTTCTCAGGG
>Chr1:606343..606321  - TAIR102
TATTAATTTTTTCGTAATTAGGG
>Chr1:608168..608146  - TAIR102
TGTGTTTTTTTGCTTGTGCAGTG
>Chr1:608330..608308  - TAIR102
TTGTGGATTGTTTGCTTGTAGGG
>Chr1:608732..608710  - TAIR102
CCTGTGTTTATGATTAAATAGGT
>Chr1:608959..608937  - TAIR102
TTGGTGTTGAACTTATTGTAGGC
>Chr1:610956..610934  - TAIR102
TTTTTTTGGCATGTTTTGTAGGA
>Chr1:611550..611528  - TAIR102
CATTTGTACGCATACATGCAGTC
>Chr1:611941..611919  - TAIR102
GATCCAATAACATTCATGCAGGC
>Chr1:613727..613705  - TAIR102
TTCATGTGATATATGCTTCAGGT
>Chr1:614178..614156  - TAIR102
TATGTGTATACATATTTATAGGT
>Chr1:614366..614344  - TAIR102
ACTTTGTTTTGTTTTTTCAAGGA
>Chr1:614631..614609  - TAIR102
TTTTGGTTTTGGTTTGTTCAGGA
>Chr1:614835..614813  - TAIR102
TTGCATTTGTGGGTTTTTAAGGT
>Chr1:615210..615188  - TAIR102
TTAACGTTAGCGTGTTCATAGGT
>Chr1:615504..615482  - TAIR102
TGAATTGGTTTAATTTTGTAGGT
>Chr1:619618..619640  + TAIR102
GCACATGAATCTTTTATTCAGCT
>Chr1:624155..624133  - TAIR102
TGGATTTTGGATTCTCTTCAGAC
>Chr1:625313..625291  - TAIR102
AAAATCTGGTTTTGAATTCAGGT
>Chr1:627079..627101  + TAIR102
TATTTCTTCCTTTTGTTTCAGTA
>Chr1:627287..627309  + TAIR102
GTGTTTCGTTAATCTGTTTAGTT
>Chr1:627461..627483  + TAIR102
ACGAATGTTTGCCTTTTGTAGGT
>Chr1:627680..627702  + TAIR102
TTTTTCTTTTGTCCACCACAGTT
>Chr1:627814..627836  + TAIR102
CATGAATCACTTTTACATTAGGA
>Chr1:627949..627971  + TAIR102
TCTTGGACAATCTTACTGTAGGG
>Chr1:628091..628113  + TAIR102
CTCACTCTTGAATTTCCCCAGCT
>Chr1:628225..628247  + TAIR102
TTTTGTTTCATATCTCTTTAGGT
>Chr1:629397..629419  + TAIR102
AATAGCTTTTCTGTATCACAGGT
>Chr1:629559..629581  + TAIR102
AATCTGAGCTCTTGTTTGCAGGT
>Chr1:630811..630833  + TAIR102
TTTGTCTATAAATTCCAACAGGT
>Chr1:630957..630979  + TAIR102
ACATATATAGTTTCATTTCAGGA
>Chr1:631083..631105  + TAIR102
GACAGATGGAAACGTTTGCAGGA
>Chr1:631244..631266  + TAIR102
AAGAATATGATTTTATTTCAGGT
>Chr1:631410..631432  + TAIR102
CCTACTTCTTCGACTCACCAGGA
>Chr1:631582..631604  + TAIR102
TTGTAATGATTATTGTTATAGGA
>Chr1:632107..632129  + TAIR102
TCTTGATTCGGTTTTTGTAAGGA
>Chr1:632400..632422  + TAIR102
ACTGGTTTCTCCATTTTGCAGTG
>Chr1:632507..632529  + TAIR102
TTGATGATTTGCTTCTTTCAGTA
>Chr1:632695..632717  + TAIR102
TGATTGATTCTTCATTTACAGGA
>Chr1:635718..635740  + TAIR102
AATTCAATATTGATTTTGTAGTT
>Chr1:636060..636082  + TAIR102
TTTGGCATCTTTGTGTTGCAGAT
>Chr1:636571..636593  + TAIR102
CAATTGATTGGCGAAAAACAGGA
>Chr1:636807..636829  + TAIR102
TTTTCGCCCATTCGATATCAGGA
>Chr1:637535..637513  - TAIR102
AACATCTATTCCTTTGAACAGGG
>Chr1:637744..637722  - TAIR102
GCTTTGTTGTGAGATGTGTAGAT
>Chr1:643229..643207  - TAIR102
TTTTTTTATAATCTTCTTAAGGC
>Chr1:643575..643553  - TAIR102
TTTATGTTTTTCTTCTGTCAGCT
>Chr1:643766..643744  - TAIR102
GTGTGTCTTTAATCTCTCCAGGG
>Chr1:645506..645484  - TAIR102
TTTTTTTATTATTGTTGGAAGGT
>Chr1:645700..645678  - TAIR102
CATGGTTTTGTTGACTCGCAGGA
>Chr1:645835..645813  - TAIR102
ATCAAATTGTCTGGTTTGCAGAA
>Chr1:646058..646036  - TAIR102
AAGAGAAGATCTTCTGTGCAGGT
>Chr1:646710..646688  - TAIR102
ACTGTTTTTTTTTTCATGCAGCC
>Chr1:646977..646955  - TAIR102
TATTATGCTATATTATTTCAGGA
>Chr1:647128..647106  - TAIR102
ACTGTTTGGTGTGTGTTGCAGCA
>Chr1:647301..647279  - TAIR102
CGAAAACCATATGATTAATAGGT
>Chr1:647463..647441  - TAIR102
TTTGTTAATGGTTCTTGGCAGGT
>Chr1:647641..647619  - TAIR102
TTTGTCCTTAAAACATAACAGGA
>Chr1:647828..647806  - TAIR102
GATTTTTCATGTCATCTACAGGA
>Chr1:648016..647994  - TAIR102
TTTTGATCGTTTCATTTTCAGTC
>Chr1:648296..648274  - TAIR102
TCTTTTTGAATGATCTTGTAGGT
>Chr1:648453..648431  - TAIR102
AATGACATTCTTCCTGTGCAGCG
>Chr1:648677..648655  - TAIR102
TTTTCGTATTATTCTGTCTAGGG
>Chr1:648850..648828  - TAIR102
AAGCACTTCCGTAATTCTTAGGT
>Chr1:649160..649138  - TAIR102
ACTGTTTCTGGATGGCTTCAGGG
>Chr1:649480..649458  - TAIR102
TCTCATATGGAATATTTGAAGGC
>Chr1:649696..649674  - TAIR102
CAACTTTCTGAATTCTCACAGTG
>Chr1:650459..650437  - TAIR102
TTTTTCTTGACTAGTGTTCAGAT
>Chr1:650730..650708  - TAIR102
ATAAGGTTTTGTTTTTTGCAGCA
>Chr1:650925..650903  - TAIR102
TGTCCTTATTTGCAATTTCAGAA
>Chr1:651240..651218  - TAIR102
ATATGTTTTGGGTTTTTTCAGGT
>Chr1:651560..651538  - TAIR102
TTTGAGTTTGGTTGTGTTTAGGC
>Chr1:655844..655822  - TAIR102
ATAAAAACTCTGTTTTTTCAGGG
>Chr1:656050..656028  - TAIR102
CTCTGGTTTTGTTTGTTTCAGGT
>Chr1:656255..656233  - TAIR102
GATGTTCTCTTAACTTGATAGGA
>Chr1:656526..656504  - TAIR102
AGTGATTGACACTGTCGTTAGGT
>Chr1:656766..656744  - TAIR102
TTTCGGAACAGCAATGTGCAGGT
>Chr1:657079..657057  - TAIR102
AATTTCTTCCAATTGTTTCAGGC
>Chr1:657298..657276  - TAIR102
TTGTTTATCGATTTGAGGTAGGG
>Chr1:657516..657494  - TAIR102
TGTCATGTTGGATTCTTTCAGGT
>Chr1:659337..659315  - TAIR102
TTTTTAATGTTTTGTTGGCAGAA
>Chr1:659492..659470  - TAIR102
ATCTTGAATGTTGTTTTGCAGCC
>Chr1:661811..661789  - TAIR102
TGTTTTTTTTTTGGTGGGCAGAA
>Chr1:661970..661948  - TAIR102
TCTTGAATATTGTTTTTGCAGCC
>Chr1:663566..663544  - TAIR102
GATATAATTTGTTTTCGTCAGAA
>Chr1:663684..663662  - TAIR102
GGTCTCTTCTTATTGATGCAGCC
>Chr1:663923..663901  - TAIR102
ATGAAATATGTAAAATTGCAGAG
>Chr1:665931..665909  - TAIR102
AACAATGTGTTATTGATGCAGCC
>Chr1:667089..667067  - TAIR102
TAGCTTTTCAATTTTCAACAGGA
>Chr1:667662..667640  - TAIR102
TTTGGTTGCATCAATTTGCAGTG
>Chr1:667889..667867  - TAIR102
TTATATTGTTCTGTGACATAGCC
>Chr1:668103..668081  - TAIR102
TTGGCCTCCTTTCTGCTCCAGGA
>Chr1:668489..668467  - TAIR102
GGGTTTCTAATGTATATGCAGGT
>Chr1:668766..668744  - TAIR102
GGTGATTGTTGTTGCCTTCAGAT
>Chr1:669008..668986  - TAIR102
TGAGAGAAATTTCCTTTTTAGCT
>Chr1:669155..669133  - TAIR102
GAGCTTCTGTGTTGTTTCCAGGT
>Chr1:669287..669265  - TAIR102
TAGTTGGCTTCAATATTGTAGAG
>Chr1:669534..669512  - TAIR102
AGCTGTTGTTTGGTCTTTTAGAG
>Chr1:669671..669649  - TAIR102
TTCTTGTTGGATTATCATCAGGG
>Chr1:671804..671782  - TAIR102
TAAACCAGAATTGTGTTACAGAT
>Chr1:671995..671973  - TAIR102
GAGCTTATGTGTTGTTTTCAGGT
>Chr1:672166..672144  - TAIR102
TAGTTGGCTTGAATATTGTAGGG
>Chr1:672427..672405  - TAIR102
CTGTTGTTTGGTCTTTTAGAGGA
>Chr1:672569..672547  - TAIR102
TTGTTCTTGTTGGATTTTCAGGG
>Chr1:673943..673965  + TAIR102
TTCTCTGGTTAATTTTTCCAGCA
>Chr1:674078..674100  + TAIR102
TTCTCTTTATTGTTTTTGTAGGA
>Chr1:674420..674442  + TAIR102
TTTTTTTTGTGTTTGATGCAGAG
>Chr1:674792..674814  + TAIR102
ACTAAATATACTGTTATGTAGGT
>Chr1:674947..674969  + TAIR102
ATTTTGGTTTGGTTTCTCCAGCA
>Chr1:675166..675188  + TAIR102
ATCACAGCTGAATTTTTGCAGAC
>Chr1:675319..675341  + TAIR102
TTTATCTTGTTTTGTTCGTAGGG
>Chr1:675571..675593  + TAIR102
ATTGTACTATGTCTCTTACAGAT
>Chr1:676023..676045  + TAIR102
CTGACATGTTTCTTGAAACAGAC
>Chr1:678073..678095  + TAIR102
CACAGCGATGTGAATTCACAGGA
>Chr1:678268..678290  + TAIR102
AATGTTTTTATATGTGATTAGGT
>Chr1:678571..678593  + TAIR102
TAACGCAATTTGTATTGCCAGAT
>Chr1:678950..678972  + TAIR102
TGTTTTTTGTTTTGGATGCAGAA
>Chr1:679127..679149  + TAIR102
AGCATTTGGATATACTTTCAGAT
>Chr1:679347..679369  + TAIR102
GAGAATTACGTACTTCCCCAGGC
>Chr1:679557..679579  + TAIR102
GTTTCTTTGAATATATTGTAGGC
>Chr1:679800..679822  + TAIR102
TTTTAATTTTATTTATTACAGGT
>Chr1:680082..680104  + TAIR102
CATTCGATTTGTTTCATATAGCT
>Chr1:680320..680342  + TAIR102
CCAATTTTCTTTTTGTTTCAGGT
>Chr1:680538..680560  + TAIR102
TCTTGTTTTTTCTTCTGTCAGGC
>Chr1:680837..680859  + TAIR102
TGATGTGTTTTTCTTGAACAGGT
>Chr1:681090..681112  + TAIR102
ATTGGTTTTATTTATTTGCAGCC
>Chr1:681942..681920  - TAIR102
TTTTGTTTTTGGGTGTTGCAGTC
>Chr1:682424..682402  - TAIR102
TTTTGTTTGGGTTTGAAACAGGT
>Chr1:683338..683316  - TAIR102
ATTGACAGTAACCTTTTGCAGAA
>Chr1:684798..684776  - TAIR102
GCTTGATGAATACGCATGTAGGA
>Chr1:685986..685964  - TAIR102
CATATACCTTTGTGTGTGTAGGC
>Chr1:686445..686423  - TAIR102
AATGTCATTTTCTGTTTATAGGG
>Chr1:686772..686750  - TAIR102
TTCTTTTTTCCTTTTCTTAAGGA
>Chr1:687030..687008  - TAIR102
CGATTGATATGATATATATAGGT
>Chr1:688167..688145  - TAIR102
CCCACTTTGTCTTCTTTGTAGGC
>Chr1:688385..688363  - TAIR102
CTGCATACTTGGCAAATGCAGGT
>Chr1:688623..688601  - TAIR102
CCTGATTCTTGTTTTTGACAGGG
>Chr1:688971..688949  - TAIR102
GTGTGTTTTCTTCAATTGCAGGC
>Chr1:689179..689157  - TAIR102
GTTTTTGAATTAAATTTACAGAC
>Chr1:689430..689408  - TAIR102
AAGGTTTATTTGTATTCGTAGGT
>Chr1:689834..689812  - TAIR102
ATAGATATTTTCACATTGTAGAT
>Chr1:690194..690172  - TAIR102
TCTGTATATGTGCTAATGCAGTC
>Chr1:690600..690578  - TAIR102
GCCTTGTTTTCATTGTCACAGGT
>Chr1:690919..690897  - TAIR102
TGTATCTATTGCTTGTTTAAGGG
>Chr1:691385..691363  - TAIR102
AAACTTAGTTCATCTGCTCAGGT
>Chr1:692099..692077  - TAIR102
ATTGAGTTTTTAAAATGCAAGGT
>Chr1:694096..694118  + TAIR102
TTTTTTTATCTGTTTTCGCAGGC
>Chr1:694259..694281  + TAIR102
CTTGTTGTTTTGATTTCTCAGTT
>Chr1:695526..695548  + TAIR102
AAAGTTTTTATTTTTTGACAGGT
>Chr1:695866..695888  + TAIR102
TTTGTTTGTTTGGATCACAAGGA
>Chr1:701754..701776  + TAIR102
TTTTCGCGATTCATATTGCAGAA
>Chr1:701955..701977  + TAIR102
GAAATTAATCGACTCTTGCAGAT
>Chr1:702085..702107  + TAIR102
TCTTTTTTTGCTTCTTGGAAGTT
>Chr1:702255..702277  + TAIR102
ATTGTGTGTTGACTCGTGTAGAC
>Chr1:702546..702568  + TAIR102
TATTTTGTTTTGTCACTCTAGGA
>Chr1:702658..702680  + TAIR102
ACCCTTCTATCCACTAATCAGCT
>Chr1:702807..702829  + TAIR102
ATTAGTTTTCAAGCTTTCCAGGG
>Chr1:702991..703013  + TAIR102
TAACTTATGTCCTCTTCTTAGGC
>Chr1:703174..703196  + TAIR102
TCTTTCCATCTTCAATTCAAGGT
>Chr1:703332..703354  + TAIR102
TTTTCCCTTTGTGAATTACAGGT
>Chr1:703461..703483  + TAIR102
TTTTTCAAATTTGGATGGCAGGT
>Chr1:704515..704493  - TAIR102
TGGTGTAAAAACTTTCTTCAGGA
>Chr1:704689..704667  - TAIR102
ATCTCTGGTCAACTATGGCAGGT
>Chr1:705150..705128  - TAIR102
TCTTTTGCTTTCCTTTTGCAGAC
>Chr1:705388..705366  - TAIR102
AATGTATTTGCTTTGCAACAGCT
>Chr1:708283..708305  + TAIR102
TTTTTCATTGCAATTTTTGAGGA
>Chr1:708580..708602  + TAIR102
CCAATGTTATTTTGTTAACAGGT
>Chr1:709577..709599  + TAIR102
TGAATATTCTATTGATTACAGCA
>Chr1:710157..710135  - TAIR102
GAAAATTCTCTGTTTTTGCAGGC
>Chr1:710354..710332  - TAIR102
ATCTGTATTGAGTTTTTGCAGAT
>Chr1:711037..711015  - TAIR102
ATGGAGAACTTTATTGCCAAGGT
>Chr1:711205..711183  - TAIR102
CATTTCTTTCTGAATTTACAGAT
>Chr1:711429..711407  - TAIR102
ATCTGAGAAATTTCTCATCAGGG
>Chr1:714227..714205  - TAIR102
TTATGAAATGTTTATTCTCAGGC
>Chr1:714484..714462  - TAIR102
ATATTTGCTGCATAATTTCAGGT
>Chr1:714885..714863  - TAIR102
GCTTTTCCTGCTCGATTTCAGAT
>Chr1:715336..715314  - TAIR102
TCTTTTTTATTGTTTTCCTAGGC
>Chr1:718683..718661  - TAIR102
AAAGGCTATTTTGTGCTGTAGGG
>Chr1:720606..720584  - TAIR102
CTTCTTTTTCAAATGGTTCAGGA
>Chr1:721816..721794  - TAIR102
AGTTTTTTTGTGTGTGTGTAGAT
>Chr1:722028..722006  - TAIR102
TCATGAATTGTAATTGAACAGGT
>Chr1:722836..722814  - TAIR102
TTTCAATTACTGTCCAACTAGGT
>Chr1:724140..724118  - TAIR102
TTTTCATATTTGACTTTGTAGAG
>Chr1:724410..724388  - TAIR102
AATTTTTGAGTTCTCGTGCAGAT
>Chr1:724767..724745  - TAIR102
ACCCTTTCGTGTCTCTTCCAGAT
>Chr1:725102..725080  - TAIR102
TGTGCCCCTTCATTCGTGTAGGT
>Chr1:725430..725408  - TAIR102
CCTCTTATGTGTTCTTTTCAGCC
>Chr1:725629..725607  - TAIR102
ATCCATGGTTTCTTCCTACAGGA
>Chr1:725845..725823  - TAIR102
AGAAATTTATTTTAATCGCAGGT
>Chr1:726143..726121  - TAIR102
AATCGTTCATATGTCATGCAGGA
>Chr1:726368..726346  - TAIR102
TCTCTTTACTCCTCTCCAAAGCA
>Chr1:730476..730498  + TAIR102
GTTATTGTTTTGCTGTTGCAGTA
>Chr1:730895..730917  + TAIR102
GGAACTTTGTTGTTGGAACAGGG
>Chr1:731155..731177  + TAIR102
GTTCTATTTGTTTTTTTGCAGAT
>Chr1:732762..732740  - TAIR102
TTTGTGGGTATCTCTTATCAGGA
>Chr1:737102..737080  - TAIR102
TGTTTCTATTTTTGTTGACAGAT
>Chr1:737458..737436  - TAIR102
CTTCTTCTTCGTCTTCTTAAGTT
>Chr1:737645..737623  - TAIR102
TTTGATATGTTTTCTGACCAGGT
>Chr1:740103..740125  + TAIR102
TTCTTTGAATTATATAACTAGGC
>Chr1:740334..740356  + TAIR102
CCCTCATGTGTATTTATGAAGTG
>Chr1:740599..740621  + TAIR102
AAGTAAGCTCTTGTTTTTTAGGG
>Chr1:740949..740971  + TAIR102
CGGTGTTTCCACTGCTTTTAGAT
>Chr1:741663..741685  + TAIR102
AACACTGATGATCCTTCTTAGGT
>Chr1:741925..741947  + TAIR102
ACATATGTATCTTCTTGGCAGGT
>Chr1:742160..742182  + TAIR102
GTTGGAATTTGTCTGAAACAGTT
>Chr1:742481..742503  + TAIR102
TACATGGTATGTTGTTGACAGGT
>Chr1:742801..742823  + TAIR102
ATTATGTGTAAACTCATCCAGGG
>Chr1:743069..743091  + TAIR102
TGTCAACATTCCACGAGACAGGA
>Chr1:743280..743302  + TAIR102
ATGATGTATGTTTGGTTACAGGA
>Chr1:743599..743621  + TAIR102
TATCGTTTTATTCTCGTTCAGCA
>Chr1:743794..743816  + TAIR102
CCAATTTCAATATCTTTGCAGGG
>Chr1:747601..747623  + TAIR102
GTTTATAATATAATGGTATAGCC
>Chr1:747837..747859  + TAIR102
ATCGATGAAACTTGTAAACAGGA
>Chr1:749764..749786  + TAIR102
TTTAAATGTTTAAATTGACAGAG
>Chr1:750097..750119  + TAIR102
ATAATATCATATTAATGGCAGAT
>Chr1:750395..750417  + TAIR102
CTGATCTGTTCTTGTTCATAGGA
>Chr1:750536..750558  + TAIR102
TGATTCTGTTTGCCATCACAGGT
>Chr1:750775..750797  + TAIR102
CATTATCTTAAACCTTAATAGGT
>Chr1:750936..750958  + TAIR102
TGCTAATGTTGTTAATTTCAGGT
>Chr1:751099..751121  + TAIR102
TCTGTTTGTGCGTATTTGAAGGC
>Chr1:751276..751298  + TAIR102
CCTCTATTAATGTAAATGCAGCT
>Chr1:751407..751429  + TAIR102
ACCGGGTAAATAATCTTGTAGGT
>Chr1:752961..752983  + TAIR102
TCGGATTGTTGGGTTGTGTAGGA
>Chr1:754911..754889  - TAIR102
AGTTATGGCTTAAAATTGCAGGG
>Chr1:756624..756646  + TAIR102
GAATTTTGTTTCGTGAAACAGTT
>Chr1:757533..757555  + TAIR102
TAAGATTCTACATGGTTTCAGTT
>Chr1:757916..757938  + TAIR102
ACTTGTGGTTATTGATTGCAGTG
>Chr1:758178..758200  + TAIR102
CGTTTCTCCTTTTTCTGGCAGCT
>Chr1:758329..758351  + TAIR102
TCGTTTGATCTAAAAAAACAGAT
>Chr1:761865..761887  + TAIR102
GTCTCTCAATGCTATGTACAGGT
>Chr1:762489..762511  + TAIR102
TCGACTATTTTTCATTAACAGAT
>Chr1:762992..763014  + TAIR102
TCCACAATTTGCTGGTACTAGGG
>Chr1:763278..763300  + TAIR102
GGTTGTTCTCCTTTCGAGCAGAT
>Chr1:763959..763981  + TAIR102
ACATCTCATTGCGTTTGTCAGGT
>Chr1:764136..764158  + TAIR102
AGATTAATTTTACTGCTGCAGCT
>Chr1:764678..764700  + TAIR102
GTACTCTGGCTTTTATCGCAGAT
>Chr1:765464..765486  + TAIR102
AGTTTTGCTTGCCTTTTCTAGTT
>Chr1:765732..765754  + TAIR102
ATAACATAATCTATGTGACAGGT
>Chr1:774210..774232  + TAIR102
TCTAAGAATCTTAGGTTGTAGGA
>Chr1:774631..774653  + TAIR102
CCTTCACTCTTGGCTTTACAGAC
>Chr1:774764..774786  + TAIR102
TTCCCTTCTTCTGAGTTGCAGGT
>Chr1:774947..774969  + TAIR102
AAACATCTTTTATTATTGCAGTT
>Chr1:775101..775123  + TAIR102
TGCCTTACTGTGTCATTGCAGGT
>Chr1:776461..776483  + TAIR102
TATGTGTGTTTCGATTTTTAGGA
>Chr1:777134..777156  + TAIR102
AATTGTCCAACTGGTAGGAAGGT
>Chr1:777315..777337  + TAIR102
GCAACAATTTTTTTTTTGCAGGA
>Chr1:777851..777873  + TAIR102
ATATATCCTTTTGTATCTTAGTT
>Chr1:778132..778154  + TAIR102
ATTGGTTGTTTTCTTTTTCAGTG
>Chr1:778465..778487  + TAIR102
CAATTCTCTTAATGTTTGTAGGA
>Chr1:778786..778808  + TAIR102
AATTTTGTATTTGAACTGCAGGG
>Chr1:778981..779003  + TAIR102
TGGAAACGGGAAAAATTTCAGGA
>Chr1:779153..779175  + TAIR102
CTCTTTTTGGCTTTAACACAGAG
>Chr1:779517..779539  + TAIR102
AATTGATGGTAAAACTTGCAGAT
>Chr1:779723..779745  + TAIR102
TGGTTTTTGTTTTTTTTGCAGTT
>Chr1:781060..781082  + TAIR102
TTATTTCTTCTTTGTATGTAGAT
>Chr1:783297..783319  + TAIR102
TGCTTTGCTGTTATTGTGCAGGT
>Chr1:783660..783682  + TAIR102
TTCTTTTCGAATGGTTTGCAGGT
>Chr1:783922..783944  + TAIR102
TTTTACTGTGTGGCTCTTCAGGA
>Chr1:784112..784134  + TAIR102
TTATTATTGGAATGTGTTTAGGC
>Chr1:792482..792460  - TAIR102
TTATTTCTTCTTTGTATGTAGAT
>Chr1:793752..793730  - TAIR102
AAACTGTTTTCTTTGGAGCAGTA
>Chr1:793951..793929  - TAIR102
AATCGTTTATTATTTCCACAGAG
>Chr1:794431..794409  - TAIR102
GAGTCCACAAATGTTCTACAGGT
>Chr1:794671..794649  - TAIR102
AGTTTTTTTTTGCTAATGCAGGT
>Chr1:794990..794968  - TAIR102
TTCTTAGGGTTTCACTTGCAGGA
>Chr1:795877..795855  - TAIR102
TTTTGAATGATGTGGGTGCAGTA
>Chr1:796039..796017  - TAIR102
CATTGTCATTTGTGGATGCAGGT
>Chr1:796649..796627  - TAIR102
TGAATTGTTTTGATGTAGCAGCC
>Chr1:796913..796891  - TAIR102
TGATATTTTCTTCCTGTGCAGAT
>Chr1:797148..797126  - TAIR102
TGTCTTTCTGGTATCATGCAGAT
>Chr1:797432..797410  - TAIR102
CTTGATTGTTTCTCTCTGCAGCT
>Chr1:797621..797599  - TAIR102
TACCTTATTGAAATTTTTCAGGG
>Chr1:797810..797788  - TAIR102
TGTTATGATCCCTTTCTGCAGAA
>Chr1:799620..799642  + TAIR102
AATTGTTTTTGGATATTGCAGCT
>Chr1:799806..799828  + TAIR102
TTCTTGGATCTTTTGTCTCAGGC
>Chr1:799978..800000  + TAIR102
TGTTGTTGCAATTCTAACCAGAT
>Chr1:800361..800383  + TAIR102
TCAACGTTTTACATGCCTCAGGT
>Chr1:800608..800630  + TAIR102
TGCTATTTCTCTCCAACATAGGC
>Chr1:800951..800973  + TAIR102
TTTCGTTTACTGGAAGTTCAGAC
>Chr1:801164..801186  + TAIR102
ATTTTCACCTCCTAAATGCAGGG
>Chr1:801335..801357  + TAIR102
GTATCCGCTGGTATCATCTAGGT
>Chr1:801496..801518  + TAIR102
TCCCATACATTGCCTTTCCAGGG
>Chr1:801991..802013  + TAIR102
GGTGATTTACTGAAAATGCAGGC
>Chr1:802142..802164  + TAIR102
CATATTTTGCTATTATTTCAGGG
>Chr1:802299..802321  + TAIR102
CGGTTATTTTGTGTGATACAGGA
>Chr1:803544..803566  + TAIR102
TTATTCTCTGTATCAATGCAGAT
>Chr1:803814..803836  + TAIR102
TTGCTTCACTATGATTTTTAGGT
>Chr1:804226..804248  + TAIR102
CATTTGTTGTATGTCTGCTAGGC
>Chr1:804718..804740  + TAIR102
TTTCTCAAATCTTTTCAATAGAC
>Chr1:804940..804962  + TAIR102
TGCAGTTCTTCTTTTTTACAGAT
>Chr1:805146..805168  + TAIR102
AGATTTTCATTTCTGATGTAGAT
>Chr1:805437..805459  + TAIR102
GAATTTGAGTATGAAATGCAGGT
>Chr1:805839..805861  + TAIR102
TCTTAAATCTTACATGGTTAGGT
>Chr1:806175..806197  + TAIR102
AGTATTTTCATTTTGCTTCAGGA
>Chr1:806640..806662  + TAIR102
AACATTTTACGACTCTTGCAGCT
>Chr1:808208..808230  + TAIR102
CAGTATTATGTTCCATTGCAGAT
>Chr1:808511..808533  + TAIR102
AAATGCTTGTTTAATATGCAGTA
>Chr1:809388..809410  + TAIR102
TCTTTTTGTGCAATGATATAGAA
>Chr1:809651..809673  + TAIR102
TAATTTACCATGATTTTGCAGCA
>Chr1:809890..809912  + TAIR102
TCTAATTGTGTTTCTTTGTAGAT
>Chr1:810167..810189  + TAIR102
CTTCGTCTTCTCGGCCTGCAGCT
>Chr1:810359..810381  + TAIR102
CTCTCTTGGTTCTTTGCGCAGAG
>Chr1:812009..811987  - TAIR102
CTCCTCCTGTAATAACCATAGCA
>Chr1:817154..817176  + TAIR102
TTTTGCCTTTATGATGCACAGAT
>Chr1:818301..818279  - TAIR102
TTGTGTGTTTGTTCTGTGTAGCT
>Chr1:819099..819077  - TAIR102
TGTGTTTGTTCTCTGGTGCAGTT
>Chr1:819876..819898  + TAIR102
TTATGTCTATGAATGATTCAGAC
>Chr1:820138..820160  + TAIR102
GACATGAACTGTGGTTAACAGAA
>Chr1:820574..820596  + TAIR102
TGCTCTCCTCTCATTCTGCAGAT
>Chr1:820717..820739  + TAIR102
GTTTCTTTCGATTTCCAACAGTC
>Chr1:824870..824892  + TAIR102
CGATTGGTTTTTTCATTAAAGGG
>Chr1:825081..825103  + TAIR102
TTTTGATGATCTACGTTTTAGGT
>Chr1:825232..825254  + TAIR102
GATTGATCTTTACTTATTCAGGT
>Chr1:825401..825423  + TAIR102
TAAGTTTATTGTTGTTGCCAGAG
>Chr1:825566..825588  + TAIR102
TTGGTTTGTTCAAACTCTTAGGC
>Chr1:825724..825746  + TAIR102
TTAATCCATGAATCGCTACAGCT
>Chr1:827158..827180  + TAIR102
CATGTGTAATGGATTAAAAAGGT
>Chr1:829700..829722  + TAIR102
CTAACGAAAATTCCTCTGCAGGC
>Chr1:831399..831421  + TAIR102
TGTTTGATCCATCTTGTCCAGGT
>Chr1:832732..832754  + TAIR102
ACATGTCAAATCCAATTATAGGC
>Chr1:833063..833085  + TAIR102
GGTGGAATTTTGTTTGTGCAGAA
>Chr1:833433..833455  + TAIR102
TCTGCTGAATGGAAATTTCAGAT
>Chr1:833673..833695  + TAIR102
AATTAAGTTTTACTTATGCAGGG
>Chr1:834233..834255  + TAIR102
TACTTGTTTTTGCGTTTATAGGA
>Chr1:834493..834515  + TAIR102
ATCATTATGATAACTCTCTAGGT
>Chr1:836748..836770  + TAIR102
GAACTTCGCTTTCATGACCAGGT
>Chr1:837450..837472  + TAIR102
GTTTCCATTTGGTGTGTGCAGAT
>Chr1:838048..838070  + TAIR102
ATTTGAATGTTCGTCCAACAGGT
>Chr1:838379..838401  + TAIR102
TTTTTCTGCTCTTTTTAACAGAT
>Chr1:839291..839313  + TAIR102
ACTTTCTTGATGTGTTGCTAGAT
>Chr1:839657..839679  + TAIR102
ATCATGGAACCTTTGACATAGGT
>Chr1:839899..839921  + TAIR102
TTGGTAATTTAATGGCTATAGGT
>Chr1:840487..840509  + TAIR102
CTAATTTTTGTGTTTGAACAGGT
>Chr1:843167..843145  - TAIR102
CTTCTTTTTTACTGTGTGCAGCT
>Chr1:843573..843551  - TAIR102
AATTCTGCATATATGGGGCAGGG
>Chr1:845054..845032  - TAIR102
CCTCTGTTTTATTGTGTGCAGCT
>Chr1:845456..845434  - TAIR102
GCAAATATTTTGATGTGACAGGG
>Chr1:848346..848368  + TAIR102
TAATATGTTGTTGTTTTGAAGGG
>Chr1:848621..848643  + TAIR102
TGAGTTTATTATAAACATTAGGG
>Chr1:848787..848809  + TAIR102
CAGTCTCTGCTTTGTACTCAGTG
>Chr1:848977..848999  + TAIR102
TGATAATGATATCTGGCACAGGT
>Chr1:849158..849180  + TAIR102
TGTTATGTTATGTTGTTGCAGTT
>Chr1:854727..854705  - TAIR102
GTACTTTTGTGATGGACTCAGGA
>Chr1:854954..854932  - TAIR102
CATTGTGTGTGTGATGAGCAGGA
>Chr1:855187..855165  - TAIR102
ATTCTTGTCTTATAAATGAAGCC
>Chr1:855351..855329  - TAIR102
CATTTTTTTATGGATAAACAGGT
>Chr1:855622..855600  - TAIR102
TCTTGTTCTGTACGTTACCAGGG
>Chr1:855807..855785  - TAIR102
AGATCTGTCTCTTATACGCAGAT
>Chr1:855964..855942  - TAIR102
ATATATATACGTCTTCATCAGCC
>Chr1:856315..856293  - TAIR102
TACACGTTGCTTGCTTTGCAGGT
>Chr1:856465..856443  - TAIR102
GTGTTGGTTGTGATTTCAAAGGA
>Chr1:856672..856650  - TAIR102
TTTCTTCCATAATGATATCAGCA
>Chr1:856861..856839  - TAIR102
TTGAATTTTATTCTCGTGTAGAT
>Chr1:857114..857092  - TAIR102
GTTGTTTTTATTCTTGTGTAGAT
>Chr1:857458..857436  - TAIR102
AAAAAAAAAACTTCCTTGCAGTG
>Chr1:857649..857627  - TAIR102
CTTCATTGTCTCTCTTATTAGGT
>Chr1:857820..857798  - TAIR102
CCTAATGCTTGCCTTTTCCAGAC
>Chr1:858061..858039  - TAIR102
CATTGTTTAACATTTTTGTAGGT
>Chr1:858237..858215  - TAIR102
CGACTTTTGTCTATGGAGTAGGA
>Chr1:858714..858692  - TAIR102
ACGCATTTAATGTCCGTTCAGGT
>Chr1:858871..858849  - TAIR102
TGTCGTTTTTGTTGTTGGCAGGG
>Chr1:859100..859078  - TAIR102
TAACGATTCGTAATTGTGTAGGC
>Chr1:859313..859291  - TAIR102
TAATGTGATTTGTTTTTCTAGGT
>Chr1:861299..861277  - TAIR102
CCCTTTTGTTGCTGCACGCAGGA
>Chr1:861532..861510  - TAIR102
CAATTTCTTTGATGTTCTCAGGA
>Chr1:861930..861908  - TAIR102
TAAAACTTTTCTCTATAACAGGT
>Chr1:862233..862211  - TAIR102
ATTCTTTTTTTCTTCTTTTAGGG
>Chr1:862414..862392  - TAIR102
GGTTCATTTGGATTATTTTAGGC
>Chr1:862825..862803  - TAIR102
CTTTCTTATGATATGTTTCAGGC
>Chr1:863562..863540  - TAIR102
TAATTTCTTGTGGAATTGTAGGA
>Chr1:866962..866940  - TAIR102
ACTTTGATTGTGTTATTGAAGAA
>Chr1:869391..869369  - TAIR102
TAATGGTGTTTGTGAGTGCAGAA
>Chr1:869573..869551  - TAIR102
ATTTGTAATGATGGATGGAAGGT
>Chr1:869803..869781  - TAIR102
TTTAGCAATTGGTGTTTACAGAA
>Chr1:869983..869961  - TAIR102
AATCTTTGATTTTGCTTGCAGCA
>Chr1:870248..870226  - TAIR102
AACTGCTCTTTGTTGTTGTAGAT
>Chr1:870428..870406  - TAIR102
TTTTAATTTTCAACGGCGCAGAT
>Chr1:870592..870570  - TAIR102
CGGATTTCTGTGTGATTCTAGGT
>Chr1:872271..872293  + TAIR102
ATGGAGTATTCTCTTCACTAGAG
>Chr1:872424..872446  + TAIR102
AACCAAGTAGTGTAAGAAGAGGA
>Chr1:872719..872741  + TAIR102
ATGGAGAATAATCTCGCGAAGTT
>Chr1:878477..878455  - TAIR102
ATTTATGTCTTAATTCTGCAGGC
>Chr1:878676..878654  - TAIR102
TTACTTGGAATTTCTTAGCAGGA
>Chr1:878831..878809  - TAIR102
CTTTTCTTTTTGTTTCTGTAGAT
>Chr1:881897..881875  - TAIR102
GTCTCATTTGTGATTTTACAGGT
>Chr1:882076..882054  - TAIR102
CCCTTTTTAAAACTTTTGCAGGA
>Chr1:885958..885936  - TAIR102
CGTGCAATACTCGACTTTCAGCA
>Chr1:886121..886099  - TAIR102
TCTTCTTTTTCACCCTCACAGAT
>Chr1:886265..886243  - TAIR102
CATTGTTGGTTATATGAACAGAG
>Chr1:886481..886459  - TAIR102
CCCGTGTCTTGCACTTTTCAGTT
>Chr1:886620..886598  - TAIR102
ATGCATGTGTACCTCTTGCAGAA
>Chr1:886810..886788  - TAIR102
TGTGTTCTGTTTTGTAATCAGGT
>Chr1:886961..886939  - TAIR102
GTAAATTCTTGAACTATGCAGGG
>Chr1:887158..887136  - TAIR102
TTGATACGGTTGTTTTGGCAGCT
>Chr1:887279..887257  - TAIR102
CTTCTTCTCATTGCAATACAGGA
>Chr1:887451..887429  - TAIR102
TTTTGCTGATTCTGTTCGCAGGA
>Chr1:887656..887634  - TAIR102
TCTCAATTTATTATGTTGTAGAA
>Chr1:894965..894943  - TAIR102
TTCCAACCTTTGTTTTGATAGGT
>Chr1:895274..895252  - TAIR102
ATTATTTGTTTGTGTCTAAAGGG
>Chr1:895493..895471  - TAIR102
TGATGTACATTGATTGTTCAGGG
>Chr1:895942..895920  - TAIR102
ATTTGGTGTTGGTTTTCGTAGGA
>Chr1:896503..896481  - TAIR102
ATTTTTCTGCAATGTTTTCAGCT
>Chr1:901465..901487  + TAIR102
TGATGGGTGTTGATTTTGCAGAC
>Chr1:901870..901892  + TAIR102
TGGTTGTGTTGGGTTGATTAGGG
>Chr1:902149..902171  + TAIR102
GATGTTTTGATATGATTCCAGAT
>Chr1:902404..902426  + TAIR102
TAACACTTTGTTGTATCACAGAT
>Chr1:904441..904419  - TAIR102
ATATCTGTGTGTGTTTATCAGGA
>Chr1:904636..904614  - TAIR102
TCATATTCCAATGATTAACAGAA
>Chr1:904796..904774  - TAIR102
CATGTTTTGTTTTTTGTGCAGCA
>Chr1:905025..905003  - TAIR102
ATACAAATAAAAATTGTGAAGGT
>Chr1:905194..905172  - TAIR102
TGTTAAACATTTGTTTTGTAGGG
>Chr1:905404..905382  - TAIR102
TATTTGCGTGATTAATGGCAGGA
>Chr1:905586..905564  - TAIR102
GTGTAAATCAATCATACATAGGA
>Chr1:905805..905783  - TAIR102
ATGAATATAATTTTCTATTAGTG
>Chr1:906044..906022  - TAIR102
TATGTCTGAAAACGTTTGCAGGT
>Chr1:907828..907850  + TAIR102
AATGCAATGGTGATTTTGCAGGG
>Chr1:908634..908656  + TAIR102
TTCTTTTCTATGTTCTTGCAGGA
>Chr1:909069..909091  + TAIR102
GAGGATGTGGTTTTGTTTTAGGT
>Chr1:910502..910480  - TAIR102
TGTTGTTTTGGAATCATGTAGTG
>Chr1:914860..914838  - TAIR102
ACTTTTTTTATTGGTTTACAGAG
>Chr1:915477..915455  - TAIR102
TCTTGGTCATTGCTTTGACAGAT
>Chr1:917324..917302  - TAIR102
TTTGCTATATGATCCATGCAGTT
>Chr1:918847..918869  + TAIR102
CTTGTGTGACAACTATCACAGGG
>Chr1:919075..919097  + TAIR102
GAAACATTTCTGAATATGCAGTG
>Chr1:919246..919268  + TAIR102
ATGCTGTTTAGCTGTTGGCAGGA
>Chr1:919482..919504  + TAIR102
TTTGTTCTGATGGATGCTCAGGA
>Chr1:919716..919738  + TAIR102
TACACTTTCTATATTTCCCAGAC
>Chr1:919892..919914  + TAIR102
AAACTCTAAACTCATCTGTAGGA
>Chr1:921278..921300  + TAIR102
TTGCATTCGCATGTGTGGCAGGT
>Chr1:921590..921612  + TAIR102
AATGCTAAATTAATCGTGAAGAT
>Chr1:923807..923829  + TAIR102
ACCTTTGTGCGGTGGTTACAGGG
>Chr1:924072..924094  + TAIR102
AACTTGTTTATTTTATTGTAGAA
>Chr1:925229..925207  - TAIR102
AATTTTTTTTATTGCTTTCAGAG
>Chr1:925467..925445  - TAIR102
ATTTTTATGACTTGAATGGAGGC
>Chr1:925801..925779  - TAIR102
AATTGTGATTACCAATTGCAGAG
>Chr1:934764..934786  + TAIR102
CCTTCTTTCTTATGGATGCAGAT
>Chr1:935143..935165  + TAIR102
TTTTATGTTTCTGTTGTTTAGGT
>Chr1:935549..935571  + TAIR102
TGTAGCCCTTAATCTTTCTAGGT
>Chr1:935861..935883  + TAIR102
AAAACTCTGTTCTTTTGTCAGTA
>Chr1:936168..936190  + TAIR102
TCACTCTTTTGGCAAATGCAGAA
>Chr1:938403..938425  + TAIR102
TGCCTTATGATTTTGTTGTAGGT
>Chr1:938613..938635  + TAIR102
TGATAATAAGTATTGACTCAGGG
>Chr1:939855..939877  + TAIR102
TTTTGATCCATTAAATTACAGGA
>Chr1:940071..940093  + TAIR102
AAATGAGCTTTTATGTGTCAGGT
>Chr1:940432..940454  + TAIR102
GTTTTGGTGTCTTGTGATCAGGA
>Chr1:940752..940774  + TAIR102
CTTGTGTGACTCTTTATATAGGC
>Chr1:941288..941266  - TAIR102
TATCTTGTTATATGTCAACAGTC
>Chr1:941452..941430  - TAIR102
TTTCTGATCCAACTCGTGCAGGC
>Chr1:941593..941571  - TAIR102
GCCAACTTTTTTTGGGTGCAGCC
>Chr1:941815..941793  - TAIR102
TCTATGTTCTTTTATTACCAGAA
>Chr1:941969..941947  - TAIR102
AGATATTGCCTGTTATTGCAGCG
>Chr1:942126..942104  - TAIR102
GTTTATTTACTTATAATCCAGCC
>Chr1:942588..942566  - TAIR102
CGGTGTTATCATTTTTTATAGGA
>Chr1:942841..942819  - TAIR102
ATGTTTTGTGATTTCATATAGGT
>Chr1:943060..943038  - TAIR102
TTGGTGCTTTTGTGTAAACAGGT
>Chr1:945451..945473  + TAIR102
AAGTCTTGACTTCCCTTGCAGAT
>Chr1:945759..945781  + TAIR102
GCACTGGTTTTCATTTCCTAGGG
>Chr1:945931..945953  + TAIR102
AACTGGCAAATGCATTTTCAGGA
>Chr1:946148..946170  + TAIR102
ATGCCTTTCATTTTTGTTCAGGA
>Chr1:946288..946310  + TAIR102
ATCATTGTTCTTGTTTTGTAGAT
>Chr1:946873..946895  + TAIR102
AAACATAAATCTATTCTGCAGTT
>Chr1:947378..947400  + TAIR102
CTTTGTTGGATTTCTTTTCAGAT
>Chr1:948364..948342  - TAIR102
TCACAATGGCTTTGATCACAGGG
>Chr1:949228..949206  - TAIR102
AAATCACATCAAATCACCCAGAT
>Chr1:949473..949451  - TAIR102
ATTCCTCTGTTTTCCACGCAGCA
>Chr1:950146..950124  - TAIR102
AACCTTGTTTTCACTTTTCAGGT
>Chr1:950332..950310  - TAIR102
TCTTATCATTGATTTATCTAGAT
>Chr1:950521..950499  - TAIR102
GTGTTGATTGTCTCACTGCAGGG
>Chr1:950815..950793  - TAIR102
TTCTTCTTTTTCATTTAACAGCG
>Chr1:951062..951040  - TAIR102
TAATCATTCTGATTATTGCAGGA
>Chr1:951232..951210  - TAIR102
TTTCGTCTTTTGTATGTGCAGCT
>Chr1:959407..959429  + TAIR102
CTTTTGGGGTTGCAAATGCAGTT
>Chr1:963342..963320  - TAIR102
TTAATTGATGCTTTATTGCAGAA
>Chr1:963567..963545  - TAIR102
ACTCTTCTTGGTTACTGTTAGGA
>Chr1:964212..964190  - TAIR102
GCCTCAGTTTCTAATTTTCAGTG
>Chr1:964401..964379  - TAIR102
GTTGTAATCTGTATGAAACAGGC
>Chr1:964647..964625  - TAIR102
TAGTGTTTTTTTTTTTTTCAGGA
>Chr1:964894..964872  - TAIR102
TATTCACATGATCATCTGCAGTC
>Chr1:965062..965040  - TAIR102
ATCATTCTTCTGTATTTTCAGAC
>Chr1:965330..965308  - TAIR102
GGTTTCTTTTTTTGTGAATAGCT
>Chr1:965527..965505  - TAIR102
TTTTAACGTCTTTATTATCAGGA
>Chr1:966178..966156  - TAIR102
ATGTTGAATGTTGATCTGTAGCT
>Chr1:968589..968567  - TAIR102
TGTGTATAATTTGGTCAACAGGA
>Chr1:979820..979798  - TAIR102
TCTTTTTGAATCTTTGTGCAGGG
>Chr1:980124..980102  - TAIR102
TCTGTTTACTCTCTCCTCTAGGC
>Chr1:980376..980354  - TAIR102
TTTTTCTTGGGTGTTGCACAGGT
>Chr1:986258..986280  + TAIR102
TTTTTTGGCTATGATAAATAGGA
>Chr1:986833..986855  + TAIR102
AATATATTTTCATGTTTACAGCC
>Chr1:987503..987525  + TAIR102
AAAAATATATCTTGCACGCAGAA
>Chr1:989632..989654  + TAIR102
TTTTATTTTAATTGTTTTCAGGA
>Chr1:990028..990050  + TAIR102
TTGTGAACCCTTCATATGTAGAT
>Chr1:990510..990532  + TAIR102
AATGAATTCTCGTGGAGATAGGG
>Chr1:992422..992444  + TAIR102
GTTGTTTTGATGGGTTTTAAGGA
>Chr1:992757..992779  + TAIR102
TGATTTGGTAATACTCGGCAGAA
>Chr1:994025..994047  + TAIR102
TCCTTTGGTAAATTTGTTAAGGC
>Chr1:994333..994355  + TAIR102
CTTGATTCTGCTACATTTTAGGG
>Chr1:994475..994497  + TAIR102
TTTCTTTCGTTGTCCTTCTAGTT
>Chr1:994807..994829  + TAIR102
TCTCTCATGCTCTGATCACAGGT
>Chr1:995292..995314  + TAIR102
TTATACCATTGATTAACTCAGAG
>Chr1:996405..996427  + TAIR102
GATTCAATTTATCTTCGACAGAG
>Chr1:996827..996849  + TAIR102
TACTTGTTAAATTCTTTGTAGGC
>Chr1:997156..997178  + TAIR102
ATGCAATTTTATTAATATCAGAT
>Chr1:997397..997419  + TAIR102
GCACTTTGGTTTAACGCGCAGAC
>Chr1:997583..997605  + TAIR102
AAATCGTTCTATCCTCTGCAGGC
>Chr1:997734..997756  + TAIR102
ATATATCTGCTTGATCTACAGTT
>Chr1:998712..998734  + TAIR102
AATACCATTGAAATTTTCCAGGC
>Chr1:999088..999110  + TAIR102
GACTATATTGATGTTCAACAGGC
>Chr1:999483..999505  + TAIR102
ATATGACTGCGGCTATAACAGCA
>Chr1:999739..999761  + TAIR102
ACCATAATTTTCATCTTCTAGGT
>Chr1:1000091..1000113  + TAIR102
TTATTTTTGTTTGCTTTTCAGGC
>Chr1:1001788..1001810  + TAIR102
TTAGTTATTTAAATTTGGCAGAC
>Chr1:1002122..1002144  + TAIR102
TTTTTGAAAATTTCTTTGTAGGT
>Chr1:1002450..1002472  + TAIR102
TTTTGATGTTGTTTGGTGCAGAG
>Chr1:1002762..1002784  + TAIR102
TGTTGGTGTATCACTTAACAGGC
>Chr1:1002927..1002949  + TAIR102
TGTTTTTAAAAAATCCTCCAGGT
>Chr1:1003116..1003138  + TAIR102
TTTATGAATGCAAAAAAACAGAT
>Chr1:1003368..1003390  + TAIR102
ACCACAAAATGTCACATGCAGGC
>Chr1:1003586..1003608  + TAIR102
GTTTTCTTAATGCATGTTTAGGA
>Chr1:1003789..1003811  + TAIR102
CCCTTTTGTTTGGTTTGGTAGAT
>Chr1:1003950..1003972  + TAIR102
TCCGGTTTATATTTACTACAGCC
>Chr1:1004104..1004126  + TAIR102
TCGTGTTTACGTTTGTAACAGAG
>Chr1:1005591..1005613  + TAIR102
TTGTTTGAATCCTTTTTACAGGT
>Chr1:1005725..1005747  + TAIR102
TTCTCTCATTTCAATTCTCAGGA
>Chr1:1005905..1005927  + TAIR102
AATTGTTATTTTTTGTTGAAGCT
>Chr1:1006155..1006177  + TAIR102
GTTATGTTTCCATGGTTTCAGAT
>Chr1:1006407..1006429  + TAIR102
TTGGTTTTCCCGACCCGTCAGGT
>Chr1:1006560..1006582  + TAIR102
AAATATCACATTTTGGGGCAGAG
>Chr1:1006713..1006735  + TAIR102
CTCTTGCTGGTGTCTCTAAAGAA
>Chr1:1006896..1006918  + TAIR102
TCTTTACATTATTTCTTTCAGCT
>Chr1:1007060..1007082  + TAIR102
TACCTTTGATGTGAAGAACAGGT
>Chr1:1007269..1007291  + TAIR102
TATTTTCATTCTCAATGGCAGGT
>Chr1:1007438..1007460  + TAIR102
TAAAACACTTTTTTGTTTCAGAA
>Chr1:1007581..1007603  + TAIR102
TTTTTCTTTAAACTTTTGCAGGA
>Chr1:1007807..1007829  + TAIR102
ATTTTGCTGTAATTCTCACAGCC
>Chr1:1011454..1011432  - TAIR102
AACCTCTATGTTTCTGTGCAGTT
>Chr1:1011578..1011556  - TAIR102
TCTGTATTTATCCATCTGCAGTT
>Chr1:1011710..1011688  - TAIR102
GCTTTTTGTTTTACTGATTAGGT
>Chr1:1011879..1011857  - TAIR102
ACTAATGCATGTGGAATCCAGAC
>Chr1:1012034..1012012  - TAIR102
TTGTTTCTGTGGGTTTTCCAGAA
>Chr1:1012257..1012235  - TAIR102
AGCTTTCTCTTTGGTGTTTAGGC
>Chr1:1012460..1012438  - TAIR102
ACATCTTTTGTTTTTATGCAGGG
>Chr1:1012580..1012558  - TAIR102
GTTTTCTTTCATGTTTGATAGGA
>Chr1:1012701..1012679  - TAIR102
CTTTTCGTGTTTTGGCTTCAGGA
>Chr1:1012933..1012911  - TAIR102
TTTTTTTTTTGGCAATTGCAGAA
>Chr1:1014930..1014952  + TAIR102
CCATTCTCGTTCCTCTTGCAGAA
>Chr1:1015178..1015200  + TAIR102
TGATTGACCAATTGTCCTCAGGG
>Chr1:1015407..1015429  + TAIR102
ATTTCTTGGATTTGGCTACAGGC
>Chr1:1015663..1015685  + TAIR102
AATCCTTTGTTGATTACCCAGCT
>Chr1:1016058..1016080  + TAIR102
GTCGTTTCTTTTAATTTTCAGGT
>Chr1:1016319..1016341  + TAIR102
GTGGCTATGTTTCTCTTTTAGAT
>Chr1:1016774..1016796  + TAIR102
TGATTGAAATTTTCCGTGCAGGT
>Chr1:1017037..1017059  + TAIR102
ATATGGTGGATGTCCTTGCAGAA
>Chr1:1017311..1017333  + TAIR102
AATTCTCTTTCATTGCTGTAGGA
>Chr1:1017547..1017569  + TAIR102
GAAAGCCGATCTTGACTACAGAA
>Chr1:1019415..1019393  - TAIR102
TTTTCCTTTGGTGGGTTACAGGT
>Chr1:1019800..1019778  - TAIR102
AATTTCTTGTTTTACATCAAGGT
>Chr1:1020113..1020091  - TAIR102
CTATGGTTCGTTTTGCTGTAGCA
>Chr1:1020435..1020413  - TAIR102
TATCTTGATTATCGATTTCAGAG
>Chr1:1020585..1020563  - TAIR102
GCTATTCTGCTTTACTTCCAGGT
>Chr1:1020839..1020817  - TAIR102
TTCTAATGTCTATGATTGCAGAC
>Chr1:1021241..1021219  - TAIR102
AATTTTTTTGGTTTCTCTCAGGG
>Chr1:1021464..1021442  - TAIR102
ATGTTGTCATTGTCTTTGCAGCA
>Chr1:1022767..1022745  - TAIR102
AAATAAAAAATGCACATGCAGAT
>Chr1:1022933..1022911  - TAIR102
AAATAATGAAATTCAATGTAGAT
>Chr1:1025272..1025294  + TAIR102
ATAAATTGATTAAAAAATCAGGT
>Chr1:1025844..1025866  + TAIR102
CTAATTCAAATGCATGGACAGAC
>Chr1:1031594..1031572  - TAIR102
TTCTCTTTTTAATGGTTACAGCA
>Chr1:1031805..1031783  - TAIR102
TTGTGAAACCTAATATTGCAGAT
>Chr1:1032006..1031984  - TAIR102
AATATGAATACCGTGTCACAGCC
>Chr1:1032184..1032162  - TAIR102
TGAGTAACCGTTATTGTGCAGCA
>Chr1:1032433..1032411  - TAIR102
ATTGGGAAAATAAAACAACAGCC
>Chr1:1032674..1032652  - TAIR102
TATGAAATTGATCTCTTATAGGT
>Chr1:1032880..1032858  - TAIR102
TTGATTGTGCAATATCTGCAGGT
>Chr1:1033302..1033280  - TAIR102
GTATGAAGCTGTCTGTCATAGGT
>Chr1:1033558..1033536  - TAIR102
CATGCTAACTATACTTTTCAGGT
>Chr1:1034050..1034028  - TAIR102
CCTTTGATGTGTATCCATCAGTT
>Chr1:1034359..1034337  - TAIR102
TTTTTGTTGGCAAGGCTTCAGGG
>Chr1:1034799..1034777  - TAIR102
CCTGATTTGTTGTTGATTTAGGA
>Chr1:1035076..1035054  - TAIR102
TGGTCGTCTTCCTTTTTGCAGGT
>Chr1:1035305..1035283  - TAIR102
ATTAATTTGGTCAATTTTCAGGT
>Chr1:1035539..1035517  - TAIR102
GACGTGATGGATGGTTTACAGCT
>Chr1:1036776..1036798  + TAIR102
AGAGATTTACGTAATTTGCAGCT
>Chr1:1036923..1036945  + TAIR102
TTCTGGAAATTATTTGTACAGTT
>Chr1:1037510..1037532  + TAIR102
TTTTTTTTCTTCTTGCTGCAGAC
>Chr1:1038255..1038277  + TAIR102
GGCTGGATCAATATTTGTTAGGC
>Chr1:1038498..1038520  + TAIR102
AGTAGTTGAATAAATGTTCAGGG
>Chr1:1038780..1038802  + TAIR102
TTGTTTTCTTGGTCTTTACAGGA
>Chr1:1038974..1038996  + TAIR102
CTCATTACCTTGCTCCCTCAGAA
>Chr1:1039203..1039225  + TAIR102
CATTGCATTGCTATTCCCTAGAA
>Chr1:1039467..1039489  + TAIR102
TCAACCTTGAATTGTTTCTAGGG
>Chr1:1039674..1039696  + TAIR102
ATTTTTTCTTTTGGCAAACAGAA
>Chr1:1040853..1040875  + TAIR102
GAATTTGTTTGTTATGCATAGAA
>Chr1:1041028..1041050  + TAIR102
TAACATTTTCTGATTTCTCAGTG
>Chr1:1042218..1042240  + TAIR102
ACAGTTTTTTTGGAAGTGCAGGA
>Chr1:1042547..1042569  + TAIR102
TTTGTGTTTGGTTTTGATCAGGC
>Chr1:1042762..1042740  - TAIR102
CAAGAAAACTGAAAAATGCAGGG
>Chr1:1043184..1043162  - TAIR102
ATGCTAATGGATTAAAAACAGAG
>Chr1:1046016..1045994  - TAIR102
TTTACCTTTGTTATGTTCCAGAG
>Chr1:1046216..1046194  - TAIR102
GTAACCCTTTCACATTCTCAGGA
>Chr1:1046400..1046378  - TAIR102
TTAAACTGTAATCTTTTCCAGCT
>Chr1:1046557..1046535  - TAIR102
TCTGTCCTTTGATGTATGTAGAT
>Chr1:1046898..1046876  - TAIR102
ATCTTTTTTTCTTAATATCAGGT
>Chr1:1048026..1048004  - TAIR102
ACACTTCTTTTCATTATTTAGAT
>Chr1:1048443..1048421  - TAIR102
ATTTTGTTTTCGGTGAAACAGAC
>Chr1:1048651..1048629  - TAIR102
TTTTGGTTAAACCAAACTCAGCC
>Chr1:1048779..1048757  - TAIR102
GATCTTTTTTTGTTTCTTTAGAG
>Chr1:1048936..1048914  - TAIR102
CTTTGATATGTCATATGGTAGTC
>Chr1:1053786..1053808  + TAIR102
TAAGTTCTTGTCTTGCTATAGTT
>Chr1:1054915..1054937  + TAIR102
CTGCTTTCTTTTCTTTCATAGAA
>Chr1:1055153..1055175  + TAIR102
GTCTCCTAATCTTATCTGTAGGG
>Chr1:1055457..1055479  + TAIR102
TTTTCTTAATATTACTTTCAGGT
>Chr1:1055777..1055799  + TAIR102
AAATGTGCATGGCCTTTGCAGTT
>Chr1:1056166..1056188  + TAIR102
GTATCGAATATACCTTTGTAGGC
>Chr1:1056413..1056435  + TAIR102
TCTTTGTGAAATTTTTTGCAGAC
>Chr1:1057614..1057636  + TAIR102
CATCCTTTGAAAACTGATCAGGT
>Chr1:1060303..1060325  + TAIR102
TATCTTTTGGTAATGGAGCAGAC
>Chr1:1060711..1060733  + TAIR102
TTTTGATTGATCGATTTGTAGGA
>Chr1:1060936..1060958  + TAIR102
ACGATCTTTTCATCTTCTCAGGA
>Chr1:1064981..1064959  - TAIR102
TATGTTTATGGTTTGTTGCAGGT
>Chr1:1065464..1065442  - TAIR102
TTTACCCAACTTTGCTGACAGGC
>Chr1:1065876..1065854  - TAIR102
ATTGCTTCGTTCTTTTCGAAGGT
>Chr1:1066170..1066148  - TAIR102
TTGATGTTCCTGTTGTAATAGGC
>Chr1:1066546..1066524  - TAIR102
TTATATTGAAATAAAATGCAGAA
>Chr1:1066792..1066770  - TAIR102
GGGGATTTTATTGATGTGCAGGT
>Chr1:1067571..1067549  - TAIR102
TTTATTTGTGTTGTTTCAAAGGT
>Chr1:1067870..1067848  - TAIR102
CGGTTATTAATGGCTATACAGGA
>Chr1:1068268..1068246  - TAIR102
CTGCTGATAATTGTTATATAGGT
>Chr1:1070515..1070493  - TAIR102
GTTTTTTTTCTTCTTCTGCAGCT
>Chr1:1073628..1073650  + TAIR102
TCCTTTGCTGTTTAAACACAGGA
>Chr1:1073919..1073941  + TAIR102
TGGGTTTCAATGCTTCAAAAGGC
>Chr1:1074204..1074226  + TAIR102
TTTTCCTTGGTTTCACTACAGGC
>Chr1:1074509..1074531  + TAIR102
TCCCTCCTTAGCGCTCTAAACAT
>Chr1:1074877..1074899  + TAIR102
CAGGATCTTTCTTTTCTCTAGGC
>Chr1:1075087..1075109  + TAIR102
TTCCTTGAATTTGGGTGAAAGTG
>Chr1:1075280..1075302  + TAIR102
TTGTTTTTTGGTTGGTTACAGTC
>Chr1:1076246..1076224  - TAIR102
TTTGCTCAATATTTATCTCAGGA
>Chr1:1076445..1076423  - TAIR102
TTTCCCTTTCTATTCCTTCAGAT
>Chr1:1076700..1076678  - TAIR102
TAATTAAAAATTTCCGTGCAGTT
>Chr1:1076953..1076931  - TAIR102
ATGTCTTATGTATGTCTGCAGAT
>Chr1:1077257..1077235  - TAIR102
TGTGTGTGTTTATCGTTGCAGTG
>Chr1:1078374..1078352  - TAIR102
TCTATTAACTATAAATGGCAGGT
>Chr1:1078573..1078551  - TAIR102
ACTTTTTTTTTCCTTTTGAAGTT
>Chr1:1078770..1078748  - TAIR102
TCTTCCTCCTTCACTAAACAGAT
>Chr1:1078967..1078945  - TAIR102
ATGTTATTAAGTTCTCTACAGGT
>Chr1:1079351..1079329  - TAIR102
TTTGTATTTTTAATCTTGTAGTG
>Chr1:1079547..1079525  - TAIR102
AACTGCATTCCCTACATGTAGGG
>Chr1:1079800..1079778  - TAIR102
GGTTTGAGTGTGATTATTCAGGT
>Chr1:1087093..1087115  + TAIR102
GACACCCTTTCTTTCCTGCAGGT
>Chr1:1087349..1087371  + TAIR102
TTTTTTCTTTGGAAACCACAGGT
>Chr1:1087636..1087658  + TAIR102
GAATCCTCGTTTTACTTTCAGAC
>Chr1:1087869..1087891  + TAIR102
GCTTGGTGTATTCTATTGCAGAC
>Chr1:1088230..1088252  + TAIR102
TTATATTTACGTTTCATACAGTC
>Chr1:1088390..1088412  + TAIR102
ATTTCTTTGTGTATTTTATAGTC
>Chr1:1088643..1088665  + TAIR102
TATACTTATTTCTACTTTCAGGA
>Chr1:1088874..1088896  + TAIR102
ACATTTCCGGCATGCCTTTAGGA
>Chr1:1089100..1089122  + TAIR102
TAGCATATTCTTTTGCTGCAGGT
>Chr1:1089372..1089394  + TAIR102
ATTATTTTTCTGTCTATGCAGGC
>Chr1:1089891..1089913  + TAIR102
GTTGCAAGTATTGTTTTGCAGTT
>Chr1:1090040..1090062  + TAIR102
GTGTAACATCGTACTATGCAGCA
>Chr1:1090385..1090407  + TAIR102
TGCTTGTGTTTTTTTTTTCAGAA
>Chr1:1090546..1090568  + TAIR102
CGTGATGATTTCGTTTTGCAGCA
>Chr1:1090794..1090816  + TAIR102
ACCTTGAGTGTATTGTTCCAGGT
>Chr1:1091053..1091075  + TAIR102
CATATTTATGCTTTTTTGCAGCA
>Chr1:1091283..1091305  + TAIR102
TGGGTGTTTTTCTGACCTCAGGG
>Chr1:1091481..1091503  + TAIR102
CTCCTCTTTTCTTTTTACTAGTT
>Chr1:1091635..1091657  + TAIR102
TGGAAACGTTTTCTTTTGTAGAT
>Chr1:1091905..1091927  + TAIR102
TATGGGTCACTCTTTTTTCAGGT
>Chr1:1092281..1092303  + TAIR102
GACAACCCATTTACATTACAGAC
>Chr1:1092551..1092573  + TAIR102
TCTGTTATTCATTTAACACAGGC
>Chr1:1092755..1092777  + TAIR102
CTTCATTTCTCAACGCTGCAGAC
>Chr1:1093088..1093110  + TAIR102
TTTATTGTTTATCTTATGCAGGG
>Chr1:1093315..1093337  + TAIR102
AAGCTGATGTTTCATTTGCAGGC
>Chr1:1093520..1093542  + TAIR102
ACTTTTTGGTCCTGTTTGCAGAA
>Chr1:1093671..1093693  + TAIR102
CTGAGAAGTATACTTTTTCAGGA
>Chr1:1093804..1093826  + TAIR102
TGATTTTCTCTGCCGGTGCAGGA
>Chr1:1094291..1094313  + TAIR102
CTGAAATTTTTTTCTTTTCAGAA
>Chr1:1094530..1094552  + TAIR102
TTTCCCTTATTGTTTAACCAGAG
>Chr1:1094880..1094902  + TAIR102
TGTCAAAACTTTGAACTTCAGGC
>Chr1:1095086..1095108  + TAIR102
CATATGTTTCATGGTGTACAGGT
>Chr1:1095326..1095348  + TAIR102
TTCCTTAACATCTTACAATAGCC
>Chr1:1095497..1095519  + TAIR102
TATCATTCTTTGATTTTGCAGTA
>Chr1:1095644..1095666  + TAIR102
TCTCCTCTCGTAACTTATCAGGT
>Chr1:1095783..1095805  + TAIR102
TCTTGTTTCACTTTATTACAGAT
>Chr1:1096014..1096036  + TAIR102
AAACCGGTTTATTGTTCGCAGCA
>Chr1:1097378..1097400  + TAIR102
TTGATGCTCGGTTTTAAGCAGGA
>Chr1:1097598..1097620  + TAIR102
GATGATAGTGTTATGTTTCAGGA
>Chr1:1097779..1097801  + TAIR102
TTCCTTATCTTCTCTGTACAGAC
>Chr1:1097978..1098000  + TAIR102
ACAACTTATCTGTTGTATTAGGG
>Chr1:1098358..1098380  + TAIR102
TATTCTTGTTCTATTCTTCAGGG
>Chr1:1098697..1098719  + TAIR102
TTCTTTCACATCCTGTTGCAGAA
>Chr1:1099016..1099038  + TAIR102
TTAACTACATGTATATTGTAGGG
>Chr1:1099379..1099401  + TAIR102
GTGGTTATGTAAAATCTGTAGGT
>Chr1:1105368..1105390  + TAIR102
TGTGTTTTTTAATTCGACCAGGT
>Chr1:1106713..1106691  - TAIR102
GAGTTGGAGTTTTGATTTCAGGG
>Chr1:1107011..1106989  - TAIR102
CGGTTAAACGATGTCTCACAGGT
>Chr1:1107210..1107188  - TAIR102
TACTTTGTTTCCCTACTTCAGGC
>Chr1:1107468..1107446  - TAIR102
TTCTGAATTTAACACATGCAGTC
>Chr1:1107750..1107728  - TAIR102
ACTGTGATGATTGTATCTCAGGC
>Chr1:1107891..1107869  - TAIR102
TTTCTGATCTATCTTCTTCAGGG
>Chr1:1108099..1108077  - TAIR102
CTTTTTGTTTATCCGGTGCAGTA
>Chr1:1109963..1109985  + TAIR102
TATTTTCTTTTTTTGTTTCAGCA
>Chr1:1110279..1110301  + TAIR102
TTAAGAGTGTTTTGATGGCAGAT
>Chr1:1110436..1110458  + TAIR102
TTTCATCATTTATTTGGCAAGTC
>Chr1:1110657..1110679  + TAIR102
CTTTGGTTCAACGATTTTCAGGA
>Chr1:1110962..1110984  + TAIR102
ACTTTTCTGTTGCATATACAGCA
>Chr1:1111284..1111306  + TAIR102
AAACTATTACTCTGATTGCAGTT
>Chr1:1111502..1111524  + TAIR102
TAACGCAATCTGGCAATGTAGGT
>Chr1:1111770..1111792  + TAIR102
TTAATATTTTTTGATGGACAGTT
>Chr1:1111980..1112002  + TAIR102
GATTATGTGTCATTTGAATAGAT
>Chr1:1112270..1112292  + TAIR102
CTGTTTCTTGGGCTGTTACAGGA
>Chr1:1112479..1112501  + TAIR102
ATCATGAATTGTTTAACACAGGT
>Chr1:1112668..1112690  + TAIR102
CATGTATCTTGGCAACTGCAGGC
>Chr1:1112840..1112862  + TAIR102
TCTGATTCTTGGTTTCTGCAGAT
>Chr1:1113051..1113073  + TAIR102
TGCCTAACTGATCAAATATAGGT
>Chr1:1113280..1113302  + TAIR102
CTTTTCTTTTTGTTACCGCAGAT
>Chr1:1113486..1113508  + TAIR102
CACGTTTCTTTTTGTTCGCAGTG
>Chr1:1113765..1113787  + TAIR102
CTTCCAACGGAATATGTGCAGAA
>Chr1:1115536..1115558  + TAIR102
CTGTCTCCCACTTGTTTGTAGAT
>Chr1:1115917..1115939  + TAIR102
GGATTTTCTGTTTGTTTCAAGTA
>Chr1:1116205..1116227  + TAIR102
TCTATTTCCACGTGGATGCAGGC
>Chr1:1117032..1117054  + TAIR102
CTTGTTTTGGTTTTGTTAAAGGG
>Chr1:1117554..1117576  + TAIR102
TTTCTTATATTTTATTTATAGTA
>Chr1:1117968..1117990  + TAIR102
TGTATATTCTGATTGCCACAGGT
>Chr1:1118202..1118224  + TAIR102
AATAGTTTCTTATTTCCTCAGAT
>Chr1:1118510..1118532  + TAIR102
AAATGGTTTTATTGTACTCAGGG
>Chr1:1118947..1118969  + TAIR102
AGGTTGCTTTTGTTTTCGCAGGA
>Chr1:1119132..1119154  + TAIR102
TTCTATCTTACTCTTAACCAGAA
>Chr1:1120692..1120670  - TAIR102
TTTATTGTAATATGCATGCAGGT
>Chr1:1125974..1125996  + TAIR102
ACAAATGCAATTGTCTCTTAGGA
>Chr1:1126212..1126234  + TAIR102
ATTACATCTTTCTTTGTGTAGAG
>Chr1:1126514..1126536  + TAIR102
ATCTTGATATGTGCAATGCAGTT
>Chr1:1126827..1126849  + TAIR102
TTTGGTTCGTGTGAAAAACAGAG
>Chr1:1127172..1127194  + TAIR102
TTGTCAGCGTTTTTTTCTCAGAG
>Chr1:1127413..1127435  + TAIR102
ATTTCTTTTCTTTTATTGTAGAA
>Chr1:1127802..1127824  + TAIR102
TTATTCGTTTTGCTGTTTCAGGC
>Chr1:1128660..1128638  - TAIR102
GGGTTCTGTTTGTTGTTGCAGGA
>Chr1:1129073..1129051  - TAIR102
CGTGTTTCTTCCTTTTTGCAGGG
>Chr1:1136913..1136935  + TAIR102
TCCGTTTTAAAAAAAATATAGGG
>Chr1:1137439..1137461  + TAIR102
TTATACCTAAGATTATTTTAGGC
>Chr1:1137719..1137741  + TAIR102
TTTAATCTTTTTATTTATTAGAA
>Chr1:1138282..1138304  + TAIR102
TTAATTGTAAAAATATTTCAGCT
>Chr1:1142654..1142632  - TAIR102
CTGTTTGTGAAATGTTCATAGGT
>Chr1:1142890..1142868  - TAIR102
AATTAATGGTGAATGTTGTAGGC
>Chr1:1143909..1143887  - TAIR102
TTTAATTGGTTGGTGGAGCAGCT
>Chr1:1144145..1144123  - TAIR102
CCAAATTTTGTTTTTTTATAGGA
>Chr1:1144577..1144555  - TAIR102
ATTTCCTTATATATATTTTAGGT
>Chr1:1144805..1144783  - TAIR102
ACCAGAAATAATATTTTGTAGGT
>Chr1:1145115..1145093  - TAIR102
ATGGCTTTGTTAATAATGTAGGA
>Chr1:1145380..1145358  - TAIR102
TCCTATAACACAAAATGACAGGC
>Chr1:1145741..1145719  - TAIR102
ATATATATGTTAAAAATGCAGCA
>Chr1:1146395..1146373  - TAIR102
TTGTTGATTTCTTTGCTATAGAA
>Chr1:1147885..1147863  - TAIR102
TATATATAAAAAAAAACACAGGA
>Chr1:1148112..1148090  - TAIR102
TTGTGAATTTGTTGAGGAAAGAA
>Chr1:1150017..1149995  - TAIR102
TTTTTCAAATTCATTTTGCAGGA
>Chr1:1150340..1150318  - TAIR102
GATACGCTTTGTGACTTGCAGAG
>Chr1:1150903..1150881  - TAIR102
TTGGTTCTTGAATATTTATAGGC
>Chr1:1151139..1151117  - TAIR102
CCATATCTCTGAGAACTGCAGCA
>Chr1:1151345..1151323  - TAIR102
TGTTCTTCGATGCAAATCTAGGA
>Chr1:1151872..1151850  - TAIR102
AATTATCATTCTTGGTTGCAGCT
>Chr1:1152496..1152474  - TAIR102
CCCTATAATTGGTCCTTGCAGAG
>Chr1:1152830..1152808  - TAIR102
AACTGAACTCACTTCTTACAGAT
>Chr1:1153961..1153939  - TAIR102
CCAATCGTTAATTGCTGATAGTT
>Chr1:1155298..1155276  - TAIR102
TTTTATCTTGTTTTGTGACAGTA
>Chr1:1157160..1157138  - TAIR102
TTTTAATTAATTCTTACTCAGGG
>Chr1:1163473..1163451  - TAIR102
TGAATCAATGTTTTATCACAGAG
>Chr1:1163725..1163703  - TAIR102
CAATTCTTTGTTTCTTATTAGGC
>Chr1:1163901..1163879  - TAIR102
TTGGAAAACTAATTTTGAAAGGT
>Chr1:1164107..1164085  - TAIR102
CTTCTCTGGAATTCTTATTAGGT
>Chr1:1165852..1165874  + TAIR102
TCTTATGAAATATTGGCTCAGGG
>Chr1:1166263..1166285  + TAIR102
GAGTTTACCTTTGATACGCAGCT
>Chr1:1177414..1177392  - TAIR102
TGTGCTGCACAACTTGTGCAGCT
>Chr1:1177868..1177846  - TAIR102
ATTCTAACATCATTGGCTCAGAG
>Chr1:1180131..1180109  - TAIR102
TTGGCTCTTAAAAATCTGCAGCC
>Chr1:1180652..1180630  - TAIR102
ATAGTATTCTTGTAATTTCAGGG
>Chr1:1181502..1181480  - TAIR102
GATACTTTTATCTTTCTGTAGCT
>Chr1:1181790..1181768  - TAIR102
TATTATCAGCGCCTCCCATAGCG
>Chr1:1182344..1182322  - TAIR102
TGTTCTGAGTCCCTAGTAAAGGC
>Chr1:1182608..1182586  - TAIR102
TTTCTCTGTTTTTCTGTTCAGCT
>Chr1:1183219..1183197  - TAIR102
TTTTTTTTTTGTGTTGCTTAGGA
>Chr1:1183449..1183427  - TAIR102
TTTTGGTTGTTGGCTTGTTAGGG
>Chr1:1186327..1186305  - TAIR102
AAAACTCTGTTTTTATTTCAGTT
>Chr1:1187185..1187163  - TAIR102
TTATGGCTTTTTCTTTGTTAGCG
>Chr1:1187505..1187483  - TAIR102
TCACGTTTTTCTTTGTTGTAGAT
>Chr1:1189533..1189511  - TAIR102
ATGTGTATTTTGTTTGGTTAGGC
>Chr1:1189733..1189711  - TAIR102
TTCTTTGATTCAAATTGTCAGGG
>Chr1:1189961..1189939  - TAIR102
AATATATTGCTCATTCTGTAGGT
>Chr1:1190328..1190306  - TAIR102
GTTTTGTCTTTTTTTTTTCAGGT
>Chr1:1190661..1190639  - TAIR102
TTTGATGTGTATTATTATCAGGT
>Chr1:1190926..1190904  - TAIR102
CTATTGATTGTGATTATGCAGGA
>Chr1:1191918..1191940  + TAIR102
TGATGAAATTTGGAATTTCAGAT
>Chr1:1192193..1192215  + TAIR102
AGTATCATTGTTTATTTCCAGTA
>Chr1:1192392..1192414  + TAIR102
GTTCATTGTTTCTGTATACAGAT
>Chr1:1192697..1192719  + TAIR102
CTGATCTTTTTTTCAGTCCAGGC
>Chr1:1192904..1192926  + TAIR102
GTTCCTCGAATTCTGCAACAGGT
>Chr1:1193122..1193144  + TAIR102
TGTTTTGGGTTAAAACCACAGTT
>Chr1:1193439..1193461  + TAIR102
TTATCTTTGTTCTGATTTCAGGA
>Chr1:1199176..1199198  + TAIR102
ACTTATGGTTTAAATGTTAAGGT
>Chr1:1199438..1199460  + TAIR102
TTTGTATTGATTTGCGTTTAGGT
>Chr1:1199689..1199711  + TAIR102
AATGATTTTTTGACTTTGCAGAT
>Chr1:1200403..1200425  + TAIR102
CTTTGTTTTTTTTAAATACAGAT
>Chr1:1200622..1200644  + TAIR102
GCTTATCTTCTTTGTTTACAGGA
>Chr1:1200941..1200963  + TAIR102
TTGTTTCCGGTTTTAATTTAGGT
>Chr1:1202955..1202977  + TAIR102
TGAATCTGTTTTTGTATGCAGGA
>Chr1:1203083..1203105  + TAIR102
GATATTTGCTTCTTTACGCAGGA
>Chr1:1203251..1203273  + TAIR102
TGTCATTTGTGTTATTTGAAGCT
>Chr1:1203474..1203496  + TAIR102
TTTCGGTTTCAAATTTTCCAGAT
>Chr1:1203677..1203699  + TAIR102
TCTTCATTTCTTCGTTTGCAGGT
>Chr1:1203823..1203845  + TAIR102
AATCGGGGTGTTTCTTCTTAGGG
>Chr1:1204023..1204045  + TAIR102
AATATAATAACTCTTACACAGAG
>Chr1:1204161..1204183  + TAIR102
GATCCTTAATTTCTGTTTCAGCC
>Chr1:1204372..1204394  + TAIR102
CTTAAAAATTGTCTTTGACAGGT
>Chr1:1204598..1204620  + TAIR102
CTTTGATTCTGATATGTACAGGT
>Chr1:1204774..1204796  + TAIR102
ACGCTTTTCCTGTTCCATTAGCC
>Chr1:1205094..1205116  + TAIR102
TTTTCTCTGAATTATATACAGTT
>Chr1:1205365..1205387  + TAIR102
CCTTTTTTTTGGTTGAATCAGCA
>Chr1:1208660..1208682  + TAIR102
AAAATAAACACCTTGAAAAAGTT
>Chr1:1208923..1208945  + TAIR102
TTCGTTTCCTCTACACGTTAGGT
>Chr1:1209138..1209160  + TAIR102
AAACAAAAAATCTAATTACAGAC
>Chr1:1209326..1209348  + TAIR102
TTAGTAAAACAAAACATGTAGAT
>Chr1:1212165..1212143  - TAIR102
GATTGTTTTGTTTTTTGTCAGGT
>Chr1:1212429..1212407  - TAIR102
ACTCAATATTTTTTTCTGTAGAC
>Chr1:1213179..1213157  - TAIR102
ATTGTGAATGTGTGATTATAGGT
>Chr1:1213918..1213896  - TAIR102
TTTATAACTGTTATTTTTTAGAC
>Chr1:1216223..1216245  + TAIR102
ATTTGGATTTTTTTCGATTAGGG
>Chr1:1217112..1217134  + TAIR102
CTGTGTTTTTTTGTTGCACAGAT
>Chr1:1218202..1218180  - TAIR102
TCTTTTGGTGGGCTGTTTCAGGG
>Chr1:1219373..1219351  - TAIR102
AGAGGATTTTTTCTTGATCAGGA
>Chr1:1219654..1219632  - TAIR102
CACTGCATGTTATTTTTGCAGGT
>Chr1:1221885..1221863  - TAIR102
AAACGGGGGTGTGGTTTGCAGGT
>Chr1:1222102..1222080  - TAIR102
TTTTGTTATATTTTGTTGTAGTA
>Chr1:1222386..1222364  - TAIR102
TGGGGTTTGTTTTCTTAATAGGG
>Chr1:1223202..1223180  - TAIR102
CCTGCTGTTGTTATTTTGTAGGA
>Chr1:1226831..1226853  + TAIR102
GTGGTCTTTTCTCCTCTACAGTT
>Chr1:1227066..1227088  + TAIR102
ATTGCTTTTGGTACCTTGTAGGA
>Chr1:1227226..1227248  + TAIR102
ATCTCCGGGACCATTTTGCAGAT
>Chr1:1227559..1227581  + TAIR102
ATCTGTTTGTTGTGCTTGTAGGA
>Chr1:1227795..1227817  + TAIR102
GGATACACTTTTCCTTTGCAGCA
>Chr1:1228025..1228047  + TAIR102
ATGTTTTTGGTTGCAATATAGGT
>Chr1:1228310..1228332  + TAIR102
TTCTCCTCATTGGTTCTCTAGAT
>Chr1:1228685..1228707  + TAIR102
CTCGTTATATGTGGTAATCAGGA
>Chr1:1228876..1228898  + TAIR102
CATGCATTGTTCCTTTTGCAGGT
>Chr1:1229033..1229055  + TAIR102
TCATTTCTTAACACTCTGCAGAC
>Chr1:1229212..1229234  + TAIR102
AAGCAATGATGTGGTTTTCAGGT
>Chr1:1229483..1229505  + TAIR102
CTCATTATTGTTGTTATTCAGGT
>Chr1:1229696..1229718  + TAIR102
TCTATCTCTGTCGTTTGATAGGC
>Chr1:1229872..1229894  + TAIR102
ACTATTCTTTAAATTGTACAGAC
>Chr1:1230044..1230066  + TAIR102
GAATGAGCTTTTTTTGTGCAGTG
>Chr1:1230282..1230304  + TAIR102
ACTTGTGCTTCAATGTTGTAGAG
>Chr1:1232584..1232606  + TAIR102
TTTCCGGTTAAATTATTACAGGG
>Chr1:1233472..1233494  + TAIR102
AATGAATGAAAATGTGGACAGGA
>Chr1:1233759..1233781  + TAIR102
TTTGGGATCTTTTTTTGGCAGAC
>Chr1:1234525..1234503  - TAIR102
TCACCTTCTGTGTTTGGCCAGCA
>Chr1:1234779..1234757  - TAIR102
TTATTTTTGTCCCCGAAAAAGGC
>Chr1:1235129..1235107  - TAIR102
TAATATGTTTTTTCTTTTCAGCA
>Chr1:1235378..1235356  - TAIR102
CGTTTGTTAATGTGAAAACAGTA
>Chr1:1241036..1241058  + TAIR102
TTTCTTGGTTTGTTGTGGCAGTC
>Chr1:1241740..1241762  + TAIR102
ATTGAATCATTTTTAATGCAGCT
>Chr1:1243421..1243443  + TAIR102
TTACCTCTTTGATAAATGCAGCT
>Chr1:1243587..1243609  + TAIR102
TGTTCTTGAAATGAATGATAGGT
>Chr1:1243831..1243853  + TAIR102
ATGTTTTTGTTATCCGCTCAGCA
>Chr1:1245271..1245293  + TAIR102
ATATTAGTAATGTTTGAATAGGT
>Chr1:1245615..1245637  + TAIR102
TAAACTTAATTTTGATGAAAGGT
>Chr1:1248024..1248002  - TAIR102
ATTGTGGCGATTCTGTGTCAGTG
>Chr1:1252462..1252440  - TAIR102
TGAAATGGTCTTCTGATACAGCT
>Chr1:1252752..1252730  - TAIR102
ATGTTTGTTTTCTTTGAGAAGAT
>Chr1:1252946..1252924  - TAIR102
TATATATGTAAAAATATGCAGGT
>Chr1:1253128..1253106  - TAIR102
TCTCCATATGTGAAACTGCAGGC
>Chr1:1254168..1254146  - TAIR102
TGCTGCTGAAGATGATTTCAGGT
>Chr1:1254459..1254437  - TAIR102
CTGTTGATTTTGGTTATGCAGTT
>Chr1:1254771..1254749  - TAIR102
CCATTTTTTATGACCTATCAGGT
>Chr1:1255146..1255124  - TAIR102
CAGGAGCGTTTATCTTTCCAGGT
>Chr1:1256905..1256883  - TAIR102
TATATTTTTCAATTTTCACAGGG
>Chr1:1258920..1258898  - TAIR102
CTGTCTAACTTGTGATTTCAGAA
>Chr1:1259591..1259569  - TAIR102
CCCCTGTTTAATCGTTTGTAGGT
>Chr1:1259892..1259870  - TAIR102
TGCTCTCATCTGTGAATGCAGCT
>Chr1:1260146..1260124  - TAIR102
ATATTTTTCATCTTGTTGTAGGA
>Chr1:1260647..1260625  - TAIR102
GTGATACATGTTATTTCTCAGGT
>Chr1:1260827..1260805  - TAIR102
TACTTTACCATTCTTCTACAGAA
>Chr1:1260999..1260977  - TAIR102
ATGATTTGAAACTTATTGTAGGT
>Chr1:1262535..1262557  + TAIR102
TATGATGTGGTTTATGTGCAGGC
>Chr1:1262876..1262898  + TAIR102
TCTGATGCATTTGTTTCTTAGGT
>Chr1:1263154..1263176  + TAIR102
TTTTTTTCATGATGGATCCAGAC
>Chr1:1263391..1263413  + TAIR102
ACCAAAAACATAACCTTTCAGGA
>Chr1:1263660..1263682  + TAIR102
ATTGACTTTCCTGTTTTGCAGTC
>Chr1:1263812..1263834  + TAIR102
TACGCAAATTCCATTTTGCAGTC
>Chr1:1264073..1264095  + TAIR102
AGTTTTTTCATGAGGTTTCAGGA
>Chr1:1264289..1264311  + TAIR102
CTTACAATTCTACTACTGTAGGA
>Chr1:1264512..1264534  + TAIR102
TCGACTTTCTCTCTGTTGCAGGT
>Chr1:1264739..1264761  + TAIR102
ATATAACTTTCTTGCTTACAGGC
>Chr1:1265138..1265160  + TAIR102
ATTTTCACGGATAATTTGCAGTT
>Chr1:1265270..1265292  + TAIR102
AGATCTTCTTTATCTCTACAGCA
>Chr1:1265471..1265493  + TAIR102
TGTGTAGTTTTGTCATGTCAGAA
>Chr1:1265593..1265615  + TAIR102
GGTTTCTATTTGCTTCTGCAGCA
>Chr1:1265802..1265824  + TAIR102
TGTATTATTGTTTAATTCCAGGT
>Chr1:1266056..1266078  + TAIR102
TCACCTCGTACTAAAATACAGCA
>Chr1:1266293..1266315  + TAIR102
ACTTCCTGTATCTGATTTCAGGG
>Chr1:1266531..1266553  + TAIR102
GTTCTTGATTTATGTTAATAGCT
>Chr1:1266794..1266816  + TAIR102
AACAATTTTCCTGCACCATAGAT
>Chr1:1267055..1267077  + TAIR102
CCCTCCCCAAACTAAATTTAGGA
>Chr1:1267374..1267396  + TAIR102
TGAAACTTACTGGCTACGCAGAG
>Chr1:1267750..1267772  + TAIR102
TATATTTCTTCATTTTTTCAGGC
>Chr1:1267975..1267997  + TAIR102
CTGATCAGTGTACTGGTGCAGAT
>Chr1:1268385..1268407  + TAIR102
CTTATCCTCTTTCCATAAAAGGA
>Chr1:1268652..1268674  + TAIR102
TCGAGCATAACATATTCTTAGGC
>Chr1:1268919..1268941  + TAIR102
ATGAATGAAACTACTTCTTAGGC
>Chr1:1269171..1269193  + TAIR102
AATTTGATAACTTTTCAACAGGA
>Chr1:1269431..1269453  + TAIR102
TTGATTATTTTTTCTCTTTAGGC
>Chr1:1269624..1269646  + TAIR102
TCTTCCCTCTACCTCTTGCAGCC
>Chr1:1269750..1269772  + TAIR102
GTTTTTTTTGCATTCTTACAGGA
>Chr1:1269916..1269938  + TAIR102
TGTCATATTTCTATGCTGCAGGA
>Chr1:1270251..1270273  + TAIR102
CTCTGCCTTATTTATATTCAGAA
>Chr1:1270551..1270573  + TAIR102
CTACAAATGTGATTTTTTTAGGG
>Chr1:1270820..1270842  + TAIR102
GATTCTCTTCTAATGATTCAGAG
>Chr1:1271178..1271200  + TAIR102
ACTAAAAACGTTCTCTTTCAGGT
>Chr1:1271346..1271368  + TAIR102
GCTATTATCTGAACCATGCAGTC
>Chr1:1271522..1271544  + TAIR102
ACTTGCTACTCTTGAATGCAGTT
>Chr1:1271657..1271679  + TAIR102
GTTTATGGGTTTTTCTTTCAGGT
>Chr1:1271920..1271942  + TAIR102
CAATCTTTCTCCGTCTGTCAGGT
>Chr1:1272080..1272102  + TAIR102
ATCTTGGTCTTCACAATGCAGGT
>Chr1:1272241..1272263  + TAIR102
CCATTTGTGTGAACACAACAGCA
>Chr1:1280379..1280401  + TAIR102
TTCCTTTCTTGATTTTATCAGGT
>Chr1:1281083..1281105  + TAIR102
GAATTTTAATTGTATTAACAGGA
>Chr1:1282980..1282958  - TAIR102
AAGCTGCATTACCATCTACAGAG
>Chr1:1283183..1283161  - TAIR102
GCAAAACCATTCTTGCTTCAGGT
>Chr1:1283343..1283321  - TAIR102
AACTAGTCTATAATTTCTTAGGT
>Chr1:1283561..1283539  - TAIR102
CACCTTTTGTTGTTGTTTCAGGG
>Chr1:1283729..1283707  - TAIR102
TGTTTATGCCTTAAACCACAGAA
>Chr1:1283894..1283872  - TAIR102
TGTATGAGCTTGTTTATCTAGGA
>Chr1:1284017..1283995  - TAIR102
CCTATCTTTTTTATTCTGCAGCT
>Chr1:1284183..1284161  - TAIR102
AACTTTTTTTGGCTAAAGCAGGT
>Chr1:1284299..1284277  - TAIR102
CTTGTTCAATTTCTCTTATAGGT
>Chr1:1284474..1284452  - TAIR102
AAGAACATCTTTGATTAATAGTG
>Chr1:1284711..1284689  - TAIR102
GAGTGATTTCTTATACTGCAGCA
>Chr1:1284862..1284840  - TAIR102
TTAGAATTTGTATTGTAACAGGC
>Chr1:1285025..1285003  - TAIR102
TTCATTTCTTTTCATTCTAAGGA
>Chr1:1285201..1285179  - TAIR102
TGATTTATTGAAATATTACAGTG
>Chr1:1285390..1285368  - TAIR102
TCATTCTATTTTCGGTTGCAGGA
>Chr1:1285648..1285626  - TAIR102
ATATTTTAAGTTCTTGTGCAGAG
>Chr1:1285824..1285802  - TAIR102
GGTGTTCTGATGGGTTTGCAGTC
>Chr1:1286022..1286000  - TAIR102
CTCTTATGGCTTTAATTGCAGAT
>Chr1:1287941..1287919  - TAIR102
AGATCCGCCATGATTTGCTAGAG
>Chr1:1288809..1288787  - TAIR102
ACAAGATCATTCCATGGGAAGCT
>Chr1:1290086..1290064  - TAIR102
AATCCCCGTTTTGCATTCTAGGT
>Chr1:1290244..1290222  - TAIR102
CAAGATTGATGTGATGTTTAGGG
>Chr1:1295796..1295774  - TAIR102
TGTTGTTTTTCTTCCGTGTAGAA
>Chr1:1297556..1297534  - TAIR102
TTTCACCTTTCTATGAGACAGAA
>Chr1:1297876..1297854  - TAIR102
TATTCAATCAATGTTATGCAGCT
>Chr1:1298055..1298033  - TAIR102
TTCTTATTCCACTTCTTCTAGGT
>Chr1:1298277..1298255  - TAIR102
TATTCCTTGACAGCTGTATAGAC
>Chr1:1298584..1298562  - TAIR102
TCTTCATTGTTCGCTCAACAGCT
>Chr1:1302140..1302162  + TAIR102
ATTAAACTCAAATTGGAATAGGG
>Chr1:1302362..1302384  + TAIR102
TTAGTTAATTTGGTAAAACAGGT
>Chr1:1304300..1304278  - TAIR102
ATGTTTGGATGTTTTTGATAGGT
>Chr1:1304532..1304510  - TAIR102
GCGATTAACTTCTCTTTGCAGGT
>Chr1:1304745..1304723  - TAIR102
GTTTGATCTACTTTTTTACAGGT
>Chr1:1305486..1305464  - TAIR102
AAACCGGATATGATTTTACAGGA
>Chr1:1306893..1306871  - TAIR102
TGATTTCCTAACAAATATTAGAT
>Chr1:1314443..1314465  + TAIR102
GAATTGGGTCATTTATTACAGGC
>Chr1:1314759..1314781  + TAIR102
TTATGCTCTTCTGTTATGTAGGT
>Chr1:1315020..1315042  + TAIR102
TGGTTTTAATTTCTTTCGCAGAA
>Chr1:1315286..1315308  + TAIR102
TCTTTTTTTGTACCTTGACAGAT
>Chr1:1316591..1316613  + TAIR102
GTTGTTGTTGTTGTTATGCAGGG
>Chr1:1318846..1318868  + TAIR102
TTTTCCTCAAATTATGTGCAGGA
>Chr1:1319264..1319286  + TAIR102
GGTATTTTTTTCATATTGCAGGA
>Chr1:1319584..1319606  + TAIR102
ACTGATGCCTTACTGAAACAGAC
>Chr1:1319831..1319853  + TAIR102
ATGGAAAAACTTTGGGCACAGAT
>Chr1:1320067..1320089  + TAIR102
GTCTCACTGTTGAATTTGCAGGT
>Chr1:1320265..1320287  + TAIR102
AATCTTAACATGTTTTTGCAGGT
>Chr1:1320457..1320479  + TAIR102
CTGTTTGGTTTTGATAAAAAGGT
>Chr1:1322236..1322258  + TAIR102
TTTGTGTTGCTACCTCACAAGGC
>Chr1:1322386..1322408  + TAIR102
TATGCTTCTTGTGATTCACAGGG
>Chr1:1322552..1322574  + TAIR102
ATGTGTGCTTCTTCTTGCTAGGC
>Chr1:1322767..1322789  + TAIR102
GCTCTTTTTGTCTGTTGGAAGAA
>Chr1:1322946..1322968  + TAIR102
CTGAAATTACGTTGAATACAGGT
>Chr1:1323111..1323133  + TAIR102
GAACGTATTCTGTTGTTTTAGGT
>Chr1:1323302..1323324  + TAIR102
TTTATCGAGTCAAATGTGTAGGT
>Chr1:1323485..1323507  + TAIR102
AATTTTGTTTTTACATTTCAGAT
>Chr1:1323711..1323733  + TAIR102
TGTTTCCTTTGTGTCAAACAGGG
>Chr1:1323884..1323906  + TAIR102
GCACTCTTGGACACATTACAGGA
>Chr1:1324113..1324135  + TAIR102
AAAATCCTACTGTGTGTTCAGGC
>Chr1:1324287..1324309  + TAIR102
CTAACAACTACACATTCTCAGGA
>Chr1:1324459..1324481  + TAIR102
TGTGACTGGGAAACCGCACAGGT
>Chr1:1325459..1325437  - TAIR102
GTGTATGCTTTATACGTACAGGG
>Chr1:1325710..1325688  - TAIR102
CATTTTGTCTGGTAAAAACAGGT
>Chr1:1326114..1326092  - TAIR102
AAAAACATGTTAAAAACTCAGGT
>Chr1:1326274..1326252  - TAIR102
CGCCTTTCCAACATTTGACAGGG
>Chr1:1326552..1326530  - TAIR102
CATCTTTGCTATTCTCCTCAGGT
>Chr1:1326811..1326789  - TAIR102
TCTCAATATCAAATGTACCAGAT
>Chr1:1326988..1326966  - TAIR102
TCTTTTTACCTTATGATGTAGTT
>Chr1:1327143..1327121  - TAIR102
TGTATTCTTTTTTACATAAAGAT
>Chr1:1327327..1327305  - TAIR102
TAAGTTTAACTGAATGTGCAGGG
>Chr1:1327512..1327490  - TAIR102
AAGCTTGCTTCCTCTTTCTAGAT
>Chr1:1327661..1327639  - TAIR102
CCCGCCTTCTTTCTCTTTCAGAT
>Chr1:1327925..1327903  - TAIR102
TTTGGTGGTTACTGGTTACAGAA
>Chr1:1328128..1328106  - TAIR102
GCTGATATGTGTAAATGACAGGC
>Chr1:1328522..1328500  - TAIR102
GCCCCCATGCTTCTGTTGCAGGG
>Chr1:1328903..1328881  - TAIR102
AATTGTATCTTTGCTACATAGGT
>Chr1:1329234..1329212  - TAIR102
GACTGACACTAATTTATGTAGGT
>Chr1:1329441..1329419  - TAIR102
TCAACCTGTGTTATTTTGCAGAT
>Chr1:1329666..1329644  - TAIR102
GTAGTTTCACTGTTGTTGTAGAT
>Chr1:1330057..1330035  - TAIR102
CGTTATTAATGTTATTTGCAGGT
>Chr1:1330367..1330345  - TAIR102
CATTCATTTGTTTTTTTGCAGGT
>Chr1:1330628..1330606  - TAIR102
TCTCGTTATTGGAATTTGCAGAT
>Chr1:1332021..1331999  - TAIR102
ACTGAACTCAAACTGCCACAGGC
>Chr1:1332220..1332198  - TAIR102
TATGCGACTCATTATTTGCAGGT
>Chr1:1332530..1332508  - TAIR102
CTCTTTTTGGTAACTTTGAAGCT
>Chr1:1335311..1335333  + TAIR102
TTTCCCTCTGTTGTTATGCAGCC
>Chr1:1335542..1335564  + TAIR102
GTTTTGTTGTAATGAATGTAGGT
>Chr1:1335747..1335769  + TAIR102
TGCAATTCAATCCTATGGCAGGT
>Chr1:1335903..1335925  + TAIR102
TCTTCTTCTGTTTGTTAATAGGC
>Chr1:1337007..1336985  - TAIR102
TGAATGAATGTGGTGTTACAGGG
>Chr1:1337263..1337241  - TAIR102
ATTCCGAATTTTGTTGAACAGAA
>Chr1:1337577..1337555  - TAIR102
TGGATTTGATGTTTGGTTCAGTT
>Chr1:1340285..1340307  + TAIR102
TTTGGGGGATTTTATTTGCAGCG
>Chr1:1341280..1341258  - TAIR102
CATTTGGATTTGTGATTGCAGGT
>Chr1:1345447..1345469  + TAIR102
TTTCTTGTTTAATTGTTTCAGGA
>Chr1:1346338..1346360  + TAIR102
TCTTTGTATTAATGCAAATAGGG
>Chr1:1346921..1346943  + TAIR102
TTTCTTCATATGTGGTAACAGAT
>Chr1:1347217..1347239  + TAIR102
GCCAATGTATATTAATTACAGAT
>Chr1:1347506..1347528  + TAIR102
TTACCCTTTTTAATGTAACAGAG
>Chr1:1347684..1347706  + TAIR102
GTTCAACCATTTCCGGTGCAGAG
>Chr1:1347878..1347900  + TAIR102
TGCTTATGTGTTAATTTGCAGAC
>Chr1:1348060..1348082  + TAIR102
CATTGTTTATTTATTGTGCAGTG
>Chr1:1350812..1350834  + TAIR102
CTTTTTTTGATTTTTTTGTAGAG
>Chr1:1351086..1351108  + TAIR102
GTTAATCTTGTTTTATCTCAGGT
>Chr1:1351505..1351527  + TAIR102
TGCTTCTGTTTTCCTTATCAGCC
>Chr1:1351692..1351714  + TAIR102
ACATGGTTTTCTGTTTTATAGAT
>Chr1:1352050..1352072  + TAIR102
ATCCTTACTTCGTTCTTGCAGGT
>Chr1:1352617..1352639  + TAIR102
ATGGCCATTGTTTCTTTGTAGAT
>Chr1:1352855..1352877  + TAIR102
CATTCATGTTTGAATTGTCAGGA
>Chr1:1353203..1353225  + TAIR102
ATTAAAAAAATATGGTTGCAGGT
>Chr1:1353520..1353542  + TAIR102
AACATCTGGTTTTGTGTTTAGGG
>Chr1:1353900..1353922  + TAIR102
GGCTCAATATTTAAACTGTAGAC
>Chr1:1354219..1354241  + TAIR102
AATTTGTCTGTGCTTTTGCAGGC
>Chr1:1354893..1354915  + TAIR102
TTCTCTATGTTACTATGCCAGGT
>Chr1:1357095..1357073  - TAIR102
ATTTTCCTATTTTGTTTTCAGGT
>Chr1:1357784..1357762  - TAIR102
TTTGGATCTGGAATGTTACAGCC
>Chr1:1359272..1359250  - TAIR102
GTCTGTATCGTATTGTTGCAGGA
>Chr1:1359518..1359496  - TAIR102
GTATAGATTCTTTGATTACAGGT
>Chr1:1359920..1359898  - TAIR102
AACTCTTTTCAAAATATGCAGTC
>Chr1:1360374..1360352  - TAIR102
CATTTCGATTTACATGTCTAGGA
>Chr1:1360557..1360535  - TAIR102
ATCACTCTTTTGTTAATGTAGGA
>Chr1:1360853..1360831  - TAIR102
AAATGATTCTGTGGTAGTTAGTC
>Chr1:1361200..1361178  - TAIR102
GAAATATGATTCTCTTTGCAGCT
>Chr1:1361431..1361409  - TAIR102
CTTTATTGGTTTTTTCTATAGTT
>Chr1:1363720..1363698  - TAIR102
TAAGTTGTGGTGTGCATGCAGGA
>Chr1:1365508..1365486  - TAIR102
TTGGGATGAAAATGTAAACAGGA
>Chr1:1365752..1365730  - TAIR102
TAATTTTGCTTGTTTGTTCAGGA
>Chr1:1365971..1365949  - TAIR102
GACATCTTTTTTTTTTGGCAGGT
>Chr1:1366149..1366127  - TAIR102
AAGACTCATACATTTTAACAGGC
>Chr1:1366320..1366298  - TAIR102
CTTATTGGTTGTGTGTTTCAGTC
>Chr1:1366479..1366457  - TAIR102
ACACGTTAGTATTTGGTTCAGGA
>Chr1:1366682..1366660  - TAIR102
ATTCGTTGATCCATGTCTCAGGG
>Chr1:1366907..1366885  - TAIR102
TGTTATTGACTGTTTGCCTAGGT
>Chr1:1367244..1367222  - TAIR102
CTTTGAAATTCATTCCTTCAGGT
>Chr1:1367729..1367707  - TAIR102
TTTCTTATGGTCACTCTGCAGAG
>Chr1:1367955..1367933  - TAIR102
TCATTCTTATATAATGTGAAGGA
>Chr1:1369567..1369545  - TAIR102
TCAATCTTTTGGTTCATTCAGGT
>Chr1:1372317..1372295  - TAIR102
TGGCTTTGAATTTTATTATAGTA
>Chr1:1373682..1373660  - TAIR102
GTAATGGTCTGAAACTGGCAGGT
>Chr1:1373855..1373833  - TAIR102
CTTGTTTGTTTTTGTAACTAGGG
>Chr1:1374123..1374101  - TAIR102
AATTTTGTCTTTTGTGCACAGAC
>Chr1:1374458..1374436  - TAIR102
AATAACCTTTGTATACAATAGGT
>Chr1:1374868..1374846  - TAIR102
CATATTCAATTTAATGGGCAGTT
>Chr1:1376546..1376524  - TAIR102
TTGATTTTCTTTTATTTCTAGAT
>Chr1:1377056..1377034  - TAIR102
CCTTTGATGTTATTGTTTCAGGA
>Chr1:1377282..1377260  - TAIR102
TAACACACATATCTTCTGTAGAC
>Chr1:1377531..1377509  - TAIR102
TTTTCCTTCTTTGAATTGCAGAT
>Chr1:1377764..1377742  - TAIR102
ATATTACATTGGTGATTGTAGGG
>Chr1:1378287..1378265  - TAIR102
TTTGTCTTTTGGCTGTGTTAGGA
>Chr1:1381202..1381180  - TAIR102
TTATATTGCCGTGTTCTTCAGGT
>Chr1:1382270..1382248  - TAIR102
CTCTTCTTGGATGTATTGCAGAT
>Chr1:1384319..1384341  + TAIR102
TGGTTGGTTAATCTGAAACAGGT
>Chr1:1384638..1384660  + TAIR102
CGATAGTTTTCCTTGTCCTAGGG
>Chr1:1384816..1384838  + TAIR102
CATGCCAATCATCTCTTGTAGCC
>Chr1:1385380..1385402  + TAIR102
ACACTTGAAACATGTGCTTAGAT
>Chr1:1385626..1385648  + TAIR102
GGTATTTTTAATATATATCAGTT
>Chr1:1386088..1386110  + TAIR102
ATAAAGTAAATTTTCAAACAGAG
>Chr1:1386229..1386251  + TAIR102
TATTAACTTATACCATTGCAGGT
>Chr1:1386389..1386411  + TAIR102
CCGATCTCTTATAAACTGTAGCG
>Chr1:1386620..1386642  + TAIR102
TTCTAATTTTTGTAATTTCAGAA
>Chr1:1387003..1387025  + TAIR102
ATCTCTTATTTGTATTTGCAGAA
>Chr1:1387182..1387204  + TAIR102
GTATGTTGGATGATCTTGCAGGG
>Chr1:1387406..1387428  + TAIR102
CTTGTTCTCATTTGCTTGTAGCT
>Chr1:1388736..1388714  - TAIR102
TGATTGATCCTTGTGGTGCAGGT
>Chr1:1389031..1389009  - TAIR102
TTCATTGTCTATTTTCCGCAGGT
>Chr1:1389508..1389486  - TAIR102
CTTGTTATTTCCTTGAATCAGAT
>Chr1:1389725..1389703  - TAIR102
TATATGGTTGTTTTATTCCAGTG
>Chr1:1390102..1390080  - TAIR102
GTTGATATGTGGATATCGCAGAT
>Chr1:1390355..1390333  - TAIR102
TCTTCTGATTCCTTTTTGCAGCT
>Chr1:1390550..1390528  - TAIR102
CTATATGATATTTTTGAGCAGAT
>Chr1:1390957..1390935  - TAIR102
TGATTTTGAGTGACGTTGCAGGT
>Chr1:1391971..1391949  - TAIR102
GATTTAATTGTTGCGGTGAAGGT
>Chr1:1392204..1392182  - TAIR102
ATCTAATCAGGGTTTCTACAGGT
>Chr1:1393213..1393191  - TAIR102
TCTCATGGTATTTAACTTCAGGC
>Chr1:1393352..1393330  - TAIR102
TAACCAAAATTAAAAATGCAGGC
>Chr1:1393731..1393709  - TAIR102
CTTTTTCCTGTGTGTTTGCAGAC
>Chr1:1393948..1393926  - TAIR102
TTCGTTGCGTATATTTGGCAGGT
>Chr1:1394169..1394147  - TAIR102
GTTAGTGAGTCTGTTGTCCAGGT
>Chr1:1394947..1394925  - TAIR102
GTTTTATTTGTGAATTTTTAGGT
>Chr1:1395092..1395070  - TAIR102
GAGTGAGTGTATTTTTTTCAGTT
>Chr1:1395398..1395376  - TAIR102
TTTTGTTTATGGAATCTACAGTT
>Chr1:1396648..1396626  - TAIR102
GCGGATTTCTTTCTCTTTCAGAT
>Chr1:1396886..1396864  - TAIR102
TCTTTTCTTTGATGATCTCAGGA
>Chr1:1397145..1397123  - TAIR102
TTTCAGTTTCTCTGTTGACAGCC
>Chr1:1397598..1397576  - TAIR102
ATACTATTCAACTGTTTACAGGT
>Chr1:1397728..1397706  - TAIR102
TTTCTTCTTCCTTGTTATTAGAA
>Chr1:1399549..1399571  + TAIR102
GTTTCGTTTGTTTTGGTATAGGC
>Chr1:1399958..1399980  + TAIR102
TGTATACTTTGATTGTTTTAGGT
>Chr1:1401282..1401304  + TAIR102
TTTTTTGTGCTTGCATGTTAGAC
>Chr1:1401655..1401677  + TAIR102
GTTGATGGATTTTTGCTTTAGGA
>Chr1:1401825..1401847  + TAIR102
TACTGAAAAAATCCATCCCAGAG
>Chr1:1402046..1402068  + TAIR102
CCTTTTTTTCCTTGCTCACAGGG
>Chr1:1403461..1403439  - TAIR102
TGTTTGATGATTTTCAAGCAGAG
>Chr1:1404133..1404111  - TAIR102
TTGCCCCCTTTTTCTTTTCAGCG
>Chr1:1404347..1404325  - TAIR102
TGAATGTCATATATTGTGTAGGT
>Chr1:1404770..1404748  - TAIR102
GATTTTAATAAAATCTTGCAGGT
>Chr1:1405255..1405233  - TAIR102
AACTTTTTCTTTTGGTGCCAGCT
>Chr1:1405676..1405654  - TAIR102
TAATTTTCTCCACTTGTGCAGGT
>Chr1:1405901..1405879  - TAIR102
TCTGTTGTTCTCTCTTCACAGTT
>Chr1:1406078..1406056  - TAIR102
ACTTGTTTGTGTTGTCTCTAGTC
>Chr1:1406468..1406446  - TAIR102
CAAGAAATGTCATGATTCTAGGT
>Chr1:1406663..1406641  - TAIR102
GAGTGATTATATCTATTGCAGCC
>Chr1:1406979..1406957  - TAIR102
TCTCTTTGGATGTCCTTTCAGGA
>Chr1:1408221..1408199  - TAIR102
ATAAAACTATGGAAACTCCAGGG
>Chr1:1408535..1408513  - TAIR102
GTTTCTGGCTTTGTGGTTTAGGA
>Chr1:1408715..1408693  - TAIR102
TTTTTTTTGTTAAAATTTTAGGA
>Chr1:1408850..1408828  - TAIR102
TCTTATATGAAATTTTTACAGGA
>Chr1:1409026..1409004  - TAIR102
TGGAATCTTGCTTCAATTCAGGT
>Chr1:1409462..1409440  - TAIR102
CTAGTGCATTTGTTTACGCAGTC
>Chr1:1409650..1409628  - TAIR102
TAAGGTTTACCCACATTGCAGGG
>Chr1:1409844..1409822  - TAIR102
TCTTTGCTTTTGCTCTTGTAGGC
>Chr1:1410054..1410032  - TAIR102
TTGTTGTCTCTTGATAACCAGAT
>Chr1:1412139..1412161  + TAIR102
ATTCTCTTCTCTGCAATTCAGGA
>Chr1:1412635..1412657  + TAIR102
GTTCACTCTTGCCATATTCAGGC
>Chr1:1412996..1413018  + TAIR102
TCACTGTTTCCTTGGCTGCAGAT
>Chr1:1413219..1413241  + TAIR102
TATCTTGTTCCGATCTTCTAGCC
>Chr1:1414076..1414054  - TAIR102
TTTTCTTATTTGTGTTATCAGAG
>Chr1:1414323..1414301  - TAIR102
AATTTTGATTGTGTGTTGCAGCT
>Chr1:1414583..1414561  - TAIR102
TGTTCTGTCCTGATTGGATAGGA
>Chr1:1414843..1414821  - TAIR102
ACAAGGTCTTGTATATTGCAGTC
>Chr1:1415113..1415091  - TAIR102
TTTGCTATTTATCCTCCCAAGGT
>Chr1:1415396..1415374  - TAIR102
TATCATTTTTTGGCTTCACAGAT
>Chr1:1415584..1415562  - TAIR102
AATGTTGTCTCCCTCTACTAGGA
>Chr1:1415854..1415832  - TAIR102
CTCCTTGGAAATGGTTGGCAGGT
>Chr1:1416800..1416778  - TAIR102
TTTCCGTCTGTTTTTCTTCAGGT
>Chr1:1416999..1416977  - TAIR102
TTGTTTTTTTGGTCATGCCAGAT
>Chr1:1417411..1417389  - TAIR102
AATGGATGAATGATTGTGCAGGT
>Chr1:1418067..1418045  - TAIR102
GGGTTTCGTTTAATCTCTTAGGA
>Chr1:1419679..1419657  - TAIR102
GTTTTGATTTTTGCTGTCTAGGG
>Chr1:1420053..1420031  - TAIR102
ATATCACATTTTATGTTGCAGGC
>Chr1:1420394..1420372  - TAIR102
TTATTTGAATTTCTTCTCCAGGG
>Chr1:1420585..1420563  - TAIR102
TACATGCAATTTTCGCTGCAGTA
>Chr1:1420902..1420880  - TAIR102
TGCTTTTAAACATCTTAATAGGA
>Chr1:1421151..1421129  - TAIR102
GTTGTTATGATGATCTTGTAGAT
>Chr1:1425995..1426017  + TAIR102
GGTTTTTTCGAATTTGTGAAGAT
>Chr1:1428050..1428072  + TAIR102
CTCTCCTTTTAAAATCCTCAGAT
>Chr1:1428187..1428209  + TAIR102
GTATGAATCTGGAATTTGCAGCA
>Chr1:1431745..1431723  - TAIR102
ATTTTGGATTGATTAAACCAGGT
>Chr1:1432161..1432139  - TAIR102
GGTGTTATTGTCTTTCTACAGAA
>Chr1:1432539..1432517  - TAIR102
CATCTGTTTGTGATATTACAGTG
>Chr1:1438536..1438514  - TAIR102
GACGAAGCAAATGTTCTTCAGGT
>Chr1:1438731..1438709  - TAIR102
ATATGTTTGGTCCTGTTACAGGT
>Chr1:1438920..1438898  - TAIR102
TGAATTGATTTGGTGTCACAGGC
>Chr1:1439079..1439057  - TAIR102
CTGAACTGTTGGGTCTAATAGGT
>Chr1:1439325..1439303  - TAIR102
TTGTTGATATAATGGTTGCAGTT
>Chr1:1439679..1439657  - TAIR102
TGTCTCATGATACTTGTTTAGGT
>Chr1:1439849..1439827  - TAIR102
CTCATGTATACTACTGTTCAGGT
>Chr1:1440031..1440009  - TAIR102
CCAACCATTTTTATTCTATAGGT
>Chr1:1440354..1440332  - TAIR102
AAATTTTACTTTTTCTCTCAGTG
>Chr1:1440667..1440645  - TAIR102
ACTATCAGTTTGTTCTTGCAGAG
>Chr1:1441147..1441125  - TAIR102
CTTTATTCAAAATTTTAACAGAT
>Chr1:1448077..1448055  - TAIR102
TGTTTCTTTTGTTTTGTATAGTT
>Chr1:1449082..1449060  - TAIR102
GTGCTTTTGTTTTTTGCTTAGGG
>Chr1:1449636..1449614  - TAIR102
TGTATTTGTCTTTTCACGCAGGT
>Chr1:1450195..1450173  - TAIR102
GGACTGTTTTGTCGTGTCTAGGC
>Chr1:1451383..1451361  - TAIR102
CGAAAAGACCATAAATTTCAGGC
>Chr1:1451558..1451536  - TAIR102
GTATGATTTTCGTTCTGTTAGGC
>Chr1:1451777..1451755  - TAIR102
TGATTTTTCTGGTTTCTGCAGTT
>Chr1:1452440..1452418  - TAIR102
TTGTGTCGATTTTTATTGCAGAT
>Chr1:1457539..1457517  - TAIR102
TCTCTAGTTTTGAATGTGTAGAT
>Chr1:1457662..1457640  - TAIR102
TTGTTTCCTTTCTTCTTGCAGAG
>Chr1:1460042..1460064  + TAIR102
TTGTGTTTGTTTTCCTTTCAGGT
>Chr1:1460262..1460284  + TAIR102
ATTTTTGCTTATCATATATAGCC
>Chr1:1461194..1461216  + TAIR102
TTCTAGTTCCAAAAAGTTTAGAT
>Chr1:1461374..1461396  + TAIR102
TCTGTTTTTGTTCTTTTGCAGAT
>Chr1:1461621..1461643  + TAIR102
TTCCATTTTGCGTTGTCACAGGG
>Chr1:1463628..1463650  + TAIR102
AAACGAACTTTTCATCTGTAGGA
>Chr1:1464127..1464149  + TAIR102
ATGCTCGGAACTCTTTTAAAGAG
>Chr1:1465427..1465449  + TAIR102
GTTTTTCGCTTTTGATTTCAGAC
>Chr1:1471717..1471695  - TAIR102
ACACATTTTTGTTCATTACAGGA
>Chr1:1471881..1471859  - TAIR102
GTCTGATTTGTGGAATTACAGGG
>Chr1:1472057..1472035  - TAIR102
TTTGTGGAAAAATTCTATTAGGT
>Chr1:1472303..1472281  - TAIR102
TGACTTTTGTTTACAACACAGTG
>Chr1:1472498..1472476  - TAIR102
TGTGATGATTTTTGTATGCAGAG
>Chr1:1472854..1472832  - TAIR102
TCTGGTTCTTTTACTTTGAAGGT
>Chr1:1473152..1473130  - TAIR102
TTGCTCTGCAATTTGTTCCAGGC
>Chr1:1473328..1473306  - TAIR102
TATGTACATTTTTGTGTGCAGGT
>Chr1:1473500..1473478  - TAIR102
TTTTAATTTGACTTCTTGTAGAT
>Chr1:1473838..1473816  - TAIR102
TTGTTTTCCTATTCTTGTTAGTA
>Chr1:1474005..1473983  - TAIR102
TTTCTCTGGTGGTGTTTGCAGTG
>Chr1:1474189..1474167  - TAIR102
TGCATATTTTTTTTTCCCCAGAT
>Chr1:1474396..1474374  - TAIR102
ATTTACATTTCTTCATACCAGGC
>Chr1:1475560..1475538  - TAIR102
ACGATTCGTATTTGAACATAGGT
>Chr1:1475744..1475722  - TAIR102
TCTTTTCTTCTTCTCAAGTAGTT
>Chr1:1487751..1487729  - TAIR102
CATTGAGATTCATATTGGCAGGG
>Chr1:1487957..1487935  - TAIR102
ATGTTTGGAGAAAATTTTCAGAA
>Chr1:1488146..1488124  - TAIR102
ATGATTTGATAAATCTTGCAGGC
>Chr1:1488319..1488297  - TAIR102
AAAGAGGTGTTTCTTCACTAGGT
>Chr1:1488500..1488478  - TAIR102
TTGCATATGATGGTACAATAGGC
>Chr1:1488845..1488823  - TAIR102
TCATTATTATTTATTTTGCAGGC
>Chr1:1489407..1489385  - TAIR102
TTTGTTGTCAATGATGTGAAGGT
>Chr1:1489974..1489952  - TAIR102
TTTTACCAGTTTTACTTGTAGAC
>Chr1:1491629..1491607  - TAIR102
ATTCAGTTTTGGTATTTGCAGAT
>Chr1:1492070..1492048  - TAIR102
TATACATGTTAAATGTTTCAGGC
>Chr1:1492282..1492260  - TAIR102
CATCTTTGTTTTATGGAGCAGAG
>Chr1:1492444..1492422  - TAIR102
GTTTCACTGAAATGTCTGCAGCA
>Chr1:1492669..1492647  - TAIR102
TTACTCACTTGTTTTTTATAGGA
>Chr1:1492826..1492804  - TAIR102
ATGTGTGTCATTGTTCTATAGTG
>Chr1:1492973..1492951  - TAIR102
TTGAAATGTTGTTGTTTTCAGGT
>Chr1:1493261..1493239  - TAIR102
GTTTTGTGTTGTTACCTGCAGGA
>Chr1:1493612..1493590  - TAIR102
TTCTTGTTGTTGTTGTTGCAGGA
>Chr1:1498767..1498745  - TAIR102
ACATGCAATACATTTTGGTAGAG
>Chr1:1498940..1498918  - TAIR102
TAAATATTGTTACTGTCGCAGTG
>Chr1:1499335..1499313  - TAIR102
ACCATAATCCGTCCTTTGTAGTT
>Chr1:1499639..1499617  - TAIR102
CTGTATGGTTTCTCTTTGCAGAC
>Chr1:1499800..1499778  - TAIR102
ATCGTACATAACCACCTGCAGGA
>Chr1:1500000..1499978  - TAIR102
CAAACCTGTTTTCTCTTCCAGGC
>Chr1:1500270..1500248  - TAIR102
TCTATATCCTTGAATTCTTAGGA
>Chr1:1500506..1500484  - TAIR102
TAATTATTTAATGAACGGCAGTT
>Chr1:1500700..1500678  - TAIR102
TCTTCTTTTCTTTTTTATCAGGA
>Chr1:1500935..1500913  - TAIR102
TTCGACATTGATTGGTTGCAGCT
>Chr1:1501351..1501329  - TAIR102
ATTTTTTTTTTTCATGTGAAGTC
>Chr1:1501618..1501596  - TAIR102
ATCGTTGGGTTGACTGATTAGGA
>Chr1:1502872..1502850  - TAIR102
TAACTTCTGTGTGACTTTTAGGA
>Chr1:1503282..1503260  - TAIR102
ATAACTTCCCCTTTGTTTTAGGT
>Chr1:1506096..1506118  + TAIR102
ATGTTTCATCTTATGGTGTAGCT
>Chr1:1507508..1507530  + TAIR102
TTTCTCATGTTTCCTCTTCAGAA
>Chr1:1507865..1507887  + TAIR102
TTCTCCTCTTCACTGTTACAGGT
>Chr1:1508003..1508025  + TAIR102
TATAACTTTTGAATCTTTCAGGG
>Chr1:1508508..1508530  + TAIR102
ATCTTGAAACCGATGTTGCAGGC
>Chr1:1509457..1509435  - TAIR102
CCATTCACCTTTTTATTTCAGAG
>Chr1:1509792..1509770  - TAIR102
GTATTTTAGTAACTTTTTCAGGC
>Chr1:1511282..1511304  + TAIR102
TTTCTTCCTGTAAATGTTTAGGC
>Chr1:1512474..1512496  + TAIR102
GTGTGTTTTGTGAATCTCTAGGC
>Chr1:1513314..1513292  - TAIR102
TTTTTCTTCTTCTTTCTGCAGGA
>Chr1:1513941..1513919  - TAIR102
TGTTTTTGTGAGATTTTGCAGTG
>Chr1:1514286..1514264  - TAIR102
TCTATATTAATGAATATGCAGTG
>Chr1:1514545..1514523  - TAIR102
TAGAGAGAATTAATGTAACAGGT
>Chr1:1514811..1514789  - TAIR102
ACCACTCTGTTTTGCTTGCAGAT
>Chr1:1514984..1514962  - TAIR102
AACATTGATATGATGTTGCAGAA
>Chr1:1515472..1515450  - TAIR102
TTTCTTATTTGTCTGTTTTAGAT
>Chr1:1516030..1516008  - TAIR102
ATATAAGTTTTATTTGCGCAGAA
>Chr1:1516725..1516703  - TAIR102
TTTGTTTTGGTTGTTAAATAGGT
>Chr1:1521483..1521505  + TAIR102
CTTTTGTAATGATTCATGTAGGG
>Chr1:1521762..1521784  + TAIR102
TTATTAATTGTCTTTGAACAGAT
>Chr1:1522014..1522036  + TAIR102
CAAAAATGGTTTCTTGAGTAGGG
>Chr1:1526357..1526335  - TAIR102
CAAAAATGGTTTCTTGAGTAGGG
>Chr1:1526609..1526587  - TAIR102
TTATTAATTGTCTTTGAACAGAT
>Chr1:1526888..1526866  - TAIR102
CTTTTGTAATGATTCATGTAGGG
>Chr1:1530127..1530149  + TAIR102
TATATATACATGTACATGTAGGG
>Chr1:1530409..1530431  + TAIR102
CTGACCTTTGGTATGTTGTAGGG
>Chr1:1530835..1530857  + TAIR102
AAATATATGTGTTATAAACAGGG
>Chr1:1531955..1531933  - TAIR102
TCGTTTTCACGGAAATTGCAGAT
>Chr1:1532151..1532129  - TAIR102
CCTGATAAATGAAATGCGCAGGT
>Chr1:1532385..1532363  - TAIR102
TGGTAAATTGGACTGGTTCAGCT
>Chr1:1532618..1532596  - TAIR102
ATTTTGTATTTCTCGAAGCAGAT
>Chr1:1532855..1532833  - TAIR102
TACATCCTTTCCTTCTGTTAGAT
>Chr1:1533021..1532999  - TAIR102
GTAATATATTTGCTTTTCTAGAT
>Chr1:1533432..1533410  - TAIR102
AGCAAGTTGTTGATATCACAGGT
>Chr1:1533571..1533549  - TAIR102
CCTGTATATCCTTGCTTGCAGCA
>Chr1:1535494..1535472  - TAIR102
TCTTTTTTTTTTTTTTGACAGCA
>Chr1:1535908..1535886  - TAIR102
AATGTTTGTTTCAATTGTTAGAT
>Chr1:1536232..1536210  - TAIR102
TTGTTTTTATTTTTGAAGCAGTT
>Chr1:1536729..1536707  - TAIR102
TAATGAGACAAGCGTCTACAGGT
>Chr1:1539317..1539295  - TAIR102
TTCAAATTTATAACAATGCAGGT
>Chr1:1539715..1539693  - TAIR102
TTTTGTTTCATTGTGTAATAGAC
>Chr1:1539991..1539969  - TAIR102
CTGTGTGTCACTTTTACGCAGGA
>Chr1:1541648..1541626  - TAIR102
ATGATGGTTAATTGATAACAGGG
>Chr1:1542135..1542113  - TAIR102
GTTGAATTGTGTTTTTGGCAGGT
>Chr1:1546358..1546336  - TAIR102
ATTTTGATAACTATAAAATAGGT
>Chr1:1550792..1550770  - TAIR102
TGACATTGTTTTTGTTTACAGGA
>Chr1:1551141..1551119  - TAIR102
ATGTTGTATTGTGATGTGTAGGA
>Chr1:1551439..1551417  - TAIR102
CCGTGATATATATTGTGATAGAA
>Chr1:1551991..1551969  - TAIR102
TATATAAGTATTGCATGGCAGTG
>Chr1:1554970..1554992  + TAIR102
TATTGTGACGATTTGTTACAGGA
>Chr1:1556637..1556659  + TAIR102
TGACACTTTGTTCTGTTGTAGAT
>Chr1:1556924..1556946  + TAIR102
TTCTGTCTTTTTTTATCTCAGGT
>Chr1:1557155..1557177  + TAIR102
TTTCTTCTGTGGGGGAAACAGAA
>Chr1:1557404..1557426  + TAIR102
ATGTAGAAACCAAATTTGCAGGA
>Chr1:1559145..1559123  - TAIR102
TAATGGAATCTTTGCTTGTAGTC
>Chr1:1559538..1559516  - TAIR102
TATGTATATTATGTAACGTAGGA
>Chr1:1561060..1561038  - TAIR102
TTGATCCTGTGTTATGTGTAGAT
>Chr1:1561216..1561194  - TAIR102
TATCTCATGTCTTTTTATCAGTG
>Chr1:1561452..1561430  - TAIR102
AGTTGAAATCCCAAAATGCAGAA
>Chr1:1561644..1561622  - TAIR102
GCCCGTTACTTGATCCCACAGGG
>Chr1:1561839..1561817  - TAIR102
CTTGTTTGATTGTCAATTCAGGG
>Chr1:1562048..1562026  - TAIR102
AATCTCTTTACTCTGTGGTAGGT
>Chr1:1562308..1562286  - TAIR102
AAAAGGTGATATTTTGTGCAGGT
>Chr1:1562426..1562404  - TAIR102
GTTTATTCTTATGAAATATAGGC
>Chr1:1562754..1562732  - TAIR102
TTTCTATTTTTCTTCTGCTAGAG
>Chr1:1563101..1563079  - TAIR102
TCCGGATAATTGTGACTATAGGT
>Chr1:1563314..1563292  - TAIR102
AAAGGATGATCTAAATGACAGGG
>Chr1:1563524..1563502  - TAIR102
TCTGATTTCAATCTATTGCAGGA
>Chr1:1563671..1563649  - TAIR102
AAATGTGTTTGGGCTTTGCAGCT
>Chr1:1565131..1565153  + TAIR102
ATAGGTCTAAGGGTTTTGCAGGT
>Chr1:1565601..1565623  + TAIR102
TCTAATTTTCTCCTCGTGCAGCA
>Chr1:1565797..1565819  + TAIR102
CTCTTTTATTTATGATTCCAGGA
>Chr1:1566321..1566343  + TAIR102
TAATGCTCTGACTTTATACAGCA
>Chr1:1566591..1566613  + TAIR102
TACGTTCTGCCTTACATTCAGGT
>Chr1:1566805..1566827  + TAIR102
TCAACATTTTATCTTTTGCAGAC
>Chr1:1567078..1567100  + TAIR102
ATGATTTTTTTCTTGGTTCAGGT
>Chr1:1570107..1570085  - TAIR102
ATCCTCTACGCTCACGTGTAGGG
>Chr1:1570400..1570378  - TAIR102
TTGCATGTTTTGAAATCGCAGGC
>Chr1:1571097..1571075  - TAIR102
TATATTCGTTTATTTTCGTAGGT
>Chr1:1571225..1571203  - TAIR102
CCTTTTCTATATTCCTCTTAGGT
>Chr1:1571405..1571383  - TAIR102
TAATATTTATAATAATTACAGAG
>Chr1:1572087..1572065  - TAIR102
TTGGGTTAATGAATGTTGCAGGA
>Chr1:1579293..1579315  + TAIR102
TGTATCATGCTATGATTGTAGGT
>Chr1:1579513..1579535  + TAIR102
ATTTTACCACCCCTTTTGTAGAT
>Chr1:1580009..1580031  + TAIR102
TACATTCATTATCTTTTACAGCT
>Chr1:1580604..1580626  + TAIR102
TTGACTGCCTTCTCTATGCAGAT
>Chr1:1581163..1581185  + TAIR102
AGTGTTTTATTTCCTTTTTAGGT
>Chr1:1581357..1581379  + TAIR102
TGGTTTTTCTTGTTTGTTAAGGC
>Chr1:1582905..1582883  - TAIR102
TGAAATATTCATGTGTTTCAGGA
>Chr1:1583368..1583346  - TAIR102
AAACTTTGCAAATTAAAATAGAT
>Chr1:1584293..1584315  + TAIR102
TTTCAATTTTTTTTTTTGAAGGT
>Chr1:1585140..1585162  + TAIR102
CGTCTGTCTTTTTCCTCGCAGCG
>Chr1:1585952..1585930  - TAIR102
TTATCTTCATTCTGGTTGTAGAT
>Chr1:1586111..1586089  - TAIR102
ACTAAAGCCAACTCTTTTCAGCT
>Chr1:1586744..1586722  - TAIR102
GATTTGTTCTCTGTTTGACAGGT
>Chr1:1587299..1587277  - TAIR102
TGGTTTTGTGATTGAGTGCAGGT
>Chr1:1594451..1594429  - TAIR102
GATTTCAAGTCTTGTATTCAGGG
>Chr1:1594828..1594806  - TAIR102
GGACATTTTTCCAACCTACAGCT
>Chr1:1595064..1595042  - TAIR102
TTTTCTTTCACCTCGACGCAGGA
>Chr1:1595207..1595185  - TAIR102
TTCTGTGGTGTATTCTTCTAGTG
>Chr1:1595447..1595425  - TAIR102
AATTTGTTTGCTCTGTTATAGGA
>Chr1:1596688..1596666  - TAIR102
GTTTGGTTATTCTCATTGAAGTG
>Chr1:1597073..1597051  - TAIR102
ATTCGAAGATTACGTTTCTAGGA
>Chr1:1600621..1600643  + TAIR102
TGTATAGTTCATAACTCACAGGT
>Chr1:1600788..1600810  + TAIR102
TTGACGTCACATAACTCGCAGGG
>Chr1:1600920..1600942  + TAIR102
TTCGAGTTTATTGACAAGTAGAC
>Chr1:1601983..1601961  - TAIR102
AAAACGTATTATATGAAACAGGA
>Chr1:1603528..1603506  - TAIR102
ATTGAAATCAATTTCTCACAGGG
>Chr1:1603808..1603786  - TAIR102
TGTAATTTTTTGGTTGTTTAGGA
>Chr1:1604698..1604676  - TAIR102
TGTGTTGTGTTTATGTTACAGAT
>Chr1:1607558..1607536  - TAIR102
AACACTTTTTTGTGTTAACAGGA
>Chr1:1607802..1607780  - TAIR102
CGTTTAATTTCCGGTTTGCAGGC
>Chr1:1607963..1607941  - TAIR102
AAATGGATTGGCTTTTGTCAGGT
>Chr1:1608801..1608779  - TAIR102
CATTTGGTTTTCTAAAAATAGGT
>Chr1:1609037..1609015  - TAIR102
GCGGAATATGTTTGCTTGCAGTT
>Chr1:1609228..1609206  - TAIR102
TTCATCATTTATTTTTACCAGCC
>Chr1:1609530..1609508  - TAIR102
TGCCTCTATTGTTATTTGTAGGG
>Chr1:1610418..1610396  - TAIR102
TTGCTATTTGGTCAAGTTCAGAT
>Chr1:1610611..1610589  - TAIR102
AGTGTTGATTACTTTGAGCAGCA
>Chr1:1610782..1610760  - TAIR102
GATTTCACTGGGGTGTCACAGAG
>Chr1:1610946..1610924  - TAIR102
GATTTGTTAAACTGATTAAAGGA
>Chr1:1611182..1611160  - TAIR102
CTATGAATTTCTGAAATGAAGCT
>Chr1:1620750..1620728  - TAIR102
AGTGCATGTTTCTTCATGTAGGG
>Chr1:1620987..1620965  - TAIR102
TCTAGCTTGAAATGTTTGCAGGT
>Chr1:1623234..1623212  - TAIR102
TAACAGTCTTTCTTTTTTCAGAT
>Chr1:1625264..1625286  + TAIR102
ATTTTGTTTCTGTTTTATAAGGC
>Chr1:1625506..1625528  + TAIR102
TTGGCTTTTTATTTACTTCAGTT
>Chr1:1625677..1625699  + TAIR102
TGATTCGATTTGGAGTTTTAGGC
>Chr1:1626210..1626232  + TAIR102
GTGCTCCTTGGTATTCGTTAGGT
>Chr1:1626489..1626511  + TAIR102
TTCTTATTCTTTGTTTTCTAGGT
>Chr1:1626821..1626843  + TAIR102
ACATTCAATTCTGTGTTGCAGAA
>Chr1:1627308..1627330  + TAIR102
CAGTAAGTTGATATGTCTCAGGA
>Chr1:1627583..1627605  + TAIR102
TTTTTGTGTTTCTATTCCCAGCG
>Chr1:1627807..1627829  + TAIR102
ATTTATATTTATTCTCATCAGAA
>Chr1:1628139..1628161  + TAIR102
TGTTGATTCTCTGTAATTTAGGT
>Chr1:1628508..1628530  + TAIR102
ATGGCAATTTTGCTTCACCAGGT
>Chr1:1628773..1628795  + TAIR102
TGGCTTTACTTTTGTGGACAGGA
>Chr1:1629995..1630017  + TAIR102
TCCTTTTTGCGCTTGTCATAGGT
>Chr1:1630494..1630516  + TAIR102
ATGTTCAATGGGTGACCGCAGAG
>Chr1:1631293..1631271  - TAIR102
ACGTATGGCAATAATGGACAGGC
>Chr1:1631515..1631493  - TAIR102
CTGACCTCTTTATTTGTCAAGGC
>Chr1:1631863..1631841  - TAIR102
ATGGTGTGGTGATATTGGCAGGT
>Chr1:1632098..1632076  - TAIR102
CTGTCAATTATGTTTCCTCAGGA
>Chr1:1632442..1632420  - TAIR102
TGAGGTGTGTTGTATATGCAGGA
>Chr1:1633074..1633052  - TAIR102
ATCTGAAATATATGATTGCAGCT
>Chr1:1633325..1633303  - TAIR102
TCTTTTTTGGAAAAATTGCAGAA
>Chr1:1633496..1633474  - TAIR102
TTTTTCATACTACCATTTCAGTG
>Chr1:1633782..1633760  - TAIR102
TATCTGTGATTTGAATGTTAGGT
>Chr1:1634116..1634094  - TAIR102
TACTACCTCTGGCTTCTGCAGAT
>Chr1:1634798..1634776  - TAIR102
TGTTTTTGTTTTGGAGTGTAGCT
>Chr1:1639566..1639588  + TAIR102
CATTATATAATTAATTGGCAGAT
>Chr1:1640365..1640387  + TAIR102
GGGTCTTATATGCGTGTGCAGGT
>Chr1:1641580..1641558  - TAIR102
CGTGTGCTTTCCTACGTGCAGGT
>Chr1:1648149..1648127  - TAIR102
TTGTTTTGTCCTCCACGTCAGAT
>Chr1:1648433..1648411  - TAIR102
TCTATGTAACGATCATTGCAGGG
>Chr1:1648570..1648548  - TAIR102
CGATAATGACTCTGTTTTCAGGT
>Chr1:1649447..1649425  - TAIR102
ATTATCTGTGTGTTTTGACAGTT
>Chr1:1649781..1649759  - TAIR102
ATACCTTTTTACTGGTTTCAGGT
>Chr1:1649983..1649961  - TAIR102
CTCTTTCTGTTGCTGCTCCAGAG
>Chr1:1650148..1650126  - TAIR102
TGTTTGTGGTTTCTTGTGAAGTG
>Chr1:1650355..1650333  - TAIR102
CCTCTAAATATTTGACCTTAGGA
>Chr1:1650597..1650575  - TAIR102
GTTATATTTATTTTCTGTCAGCT
>Chr1:1650908..1650886  - TAIR102
CTTGCTATTTCCTCATGGCAGGT
>Chr1:1651192..1651170  - TAIR102
ACTACCTTGTTTTTGTTCTAGAA
>Chr1:1651345..1651323  - TAIR102
TTTCTGATCTGTTTCAACTAGTG
>Chr1:1651583..1651561  - TAIR102
TGAGTCCATGGCTTACATCAGAT
>Chr1:1651778..1651756  - TAIR102
TTCCATTTTGTTTTTTCATAGGG
>Chr1:1652005..1651983  - TAIR102
TCTGTTTTTGTTCTTTTGCAGAT
>Chr1:1652264..1652242  - TAIR102
TTTAGAGTCTCCATTCCATAGCT
>Chr1:1652445..1652423  - TAIR102
AGGTTGGTCTACTTGCAACAGCT
>Chr1:1652658..1652636  - TAIR102
AACTTACATGTTTTTCTACAGGG
>Chr1:1652900..1652878  - TAIR102
ATTCATGATTAAATGTCATAGAT
>Chr1:1653072..1653050  - TAIR102
TTAATGTTGGTTTGTGTACAGGG
>Chr1:1653938..1653916  - TAIR102
TGCTCTTTTTTGTAAATCCAGCT
>Chr1:1654177..1654155  - TAIR102
AAGAACTTTGTTTCACTTCAGAT
>Chr1:1654389..1654367  - TAIR102
TATGCTAATTTCTATATGCAGGT
>Chr1:1654521..1654499  - TAIR102
TTGTTTCTTTGGTTTTTGCAGCC
>Chr1:1654690..1654668  - TAIR102
TACTTTCCATCTTCGATGCAGAT
>Chr1:1654913..1654891  - TAIR102
GATGCACAAAATGACTTCTAGGT
>Chr1:1655049..1655027  - TAIR102
TCATGGTTCTTTGTGATACAGCC
>Chr1:1655478..1655456  - TAIR102
CTGTTTGTCATAATATTTCAGCT
>Chr1:1655769..1655747  - TAIR102
TAATGTATTATTCTTCTTTAGGC
>Chr1:1655970..1655948  - TAIR102
TTCATGTTCATAATGCTGCAGAT
>Chr1:1656315..1656293  - TAIR102
CTTGTCCCTGCAATTTTGCAGGT
>Chr1:1656488..1656466  - TAIR102
CTAGTTTTTTGTGCATTACAGGA
>Chr1:1656713..1656691  - TAIR102
ATGATTTTCCGTATCTGTCAGAT
>Chr1:1656942..1656920  - TAIR102
TCCTCTTGTTGGCATTTGAAGGT
>Chr1:1657179..1657157  - TAIR102
TGTGTACAATATCTTCTCTAGTT
>Chr1:1657376..1657354  - TAIR102
TATTCAACCTTTGAATTTCAGAA
>Chr1:1657577..1657555  - TAIR102
TGTTTGAATACTGTTCTGTAGAT
>Chr1:1657772..1657750  - TAIR102
TCATCCTCTCTTTTGCTGTAGAT
>Chr1:1658002..1657980  - TAIR102
TTTACAATATTTTACCTTTAGTG
>Chr1:1658226..1658204  - TAIR102
CGTTTCTGATTACTTCTTCAGGA
>Chr1:1658420..1658398  - TAIR102
TTTGAATAACAAAATTACCAGGT
>Chr1:1658720..1658698  - TAIR102
ACAAGTATTTTAATTTGGTAGCT
>Chr1:1662859..1662837  - TAIR102
CGTTTATAATTCATAATATAGGC
>Chr1:1663039..1663017  - TAIR102
TTTGTTTGGTTTATATTATAGAA
>Chr1:1663755..1663733  - TAIR102
ATTAGGGTTTCTCAAAAACAGAG
>Chr1:1663943..1663921  - TAIR102
CTAGTAATCTATATATTGCAGGA
>Chr1:1664090..1664068  - TAIR102
AAATTGTGCTTAAAAACGCAGAT
>Chr1:1666964..1666942  - TAIR102
AACTAAAAAAACCATTTGCAGGC
>Chr1:1667799..1667777  - TAIR102
TTTTTGTTGGTGGTTAAAAAGGG
>Chr1:1669830..1669852  + TAIR102
TTCAATTTTCTTTTCTTGTAGAT
>Chr1:1670713..1670735  + TAIR102
GATACTGTTAAAACTCCACAGGT
>Chr1:1674032..1674010  - TAIR102
CTTGATAAATACAATTCACAGAT
>Chr1:1674250..1674228  - TAIR102
GTCACGAAATGTGTTTTAAAGAT
>Chr1:1674443..1674421  - TAIR102
GTCATCTTCTTGTATGTGCAGAA
>Chr1:1674655..1674633  - TAIR102
TTAACGTTTCTTTTCTTGTAGTT
>Chr1:1674838..1674816  - TAIR102
GTCTGAAACTCTGTTTTTCAGGT
>Chr1:1675084..1675062  - TAIR102
CCGACTAATGTTATAATGCAGGT
>Chr1:1675413..1675391  - TAIR102
CTCTATGTATGTTAACAAAAGGG
>Chr1:1677827..1677805  - TAIR102
CTCTCCATGCCTTTCAGCCAGAT
>Chr1:1677985..1677963  - TAIR102
CCAACTGTCGTTTTGATGCAGGA
>Chr1:1679803..1679825  + TAIR102
TTCTATATGCATATCTACTAGTT
>Chr1:1680100..1680122  + TAIR102
GTTGTCTTTTCTTCTCTAAAGAA
>Chr1:1680380..1680402  + TAIR102
TTCATTACCTTGATAATGCAGGC
>Chr1:1680602..1680624  + TAIR102
CCAATTTTTTGGTTAGGGTAGAT
>Chr1:1680893..1680915  + TAIR102
CGGTGTTTCTGCTGGATTTAGCT
>Chr1:1681141..1681163  + TAIR102
TTTTGTGTGTGTGTGGGGCAGGT
>Chr1:1681398..1681420  + TAIR102
TGTTGTTGTGATGTGAACCAGGT
>Chr1:1683368..1683390  + TAIR102
ATGCTTGTGGTTGTGATGTAGGT
>Chr1:1683713..1683735  + TAIR102
ATGAGAGATTTATGTGCGCAGGG
>Chr1:1684624..1684646  + TAIR102
TCATATTTGGGACGCGTGTAGGT
>Chr1:1684882..1684904  + TAIR102
TGCTGTAATTTTCTGCTTTAGGG
>Chr1:1685298..1685320  + TAIR102
AATGTCCTACTTGTCAAATAGGG
>Chr1:1685693..1685715  + TAIR102
ACATGTTTCTCTGTTTTCCAGAT
>Chr1:1686106..1686128  + TAIR102
TCTGTGCTGTGTACTCTCCAGGA
>Chr1:1686327..1686349  + TAIR102
CCCACCTGCGTGTTTCAACAGGT
>Chr1:1686770..1686792  + TAIR102
ACAAGAATTTTTTTCTTTTAGGT
>Chr1:1688326..1688304  - TAIR102
GCATTTTGCCTTTGCTTGCAGAT
>Chr1:1688819..1688797  - TAIR102
AATGTGTGCTGTCTTTTGCAGAG
>Chr1:1690512..1690490  - TAIR102
TATGTTTATGGTATGTATTAGCA
>Chr1:1690851..1690829  - TAIR102
TGATGATGTGATGACTGGCAGCA
>Chr1:1691289..1691267  - TAIR102
TTTATATATTAATTACTGTAGTC
>Chr1:1694534..1694512  - TAIR102
TTATGTTTTCGTATGTATTAGTA
>Chr1:1694869..1694847  - TAIR102
TGATGACGATTGCATTTGCAGCA
>Chr1:1695306..1695284  - TAIR102
ATCTTTGATGCATTATTGTAGTC
>Chr1:1698050..1698028  - TAIR102
ATCCCTGCTTTTTAATTGTAGGG
>Chr1:1701950..1701928  - TAIR102
TTTCTTTTTTGCTGCTTTTAGTT
>Chr1:1703933..1703911  - TAIR102
TTTTATTTTCTCTGCTTGTAGTT
>Chr1:1707623..1707645  + TAIR102
TCTTGCATTTGATCTTAACAGAT
>Chr1:1708084..1708106  + TAIR102
CAAGGTTTTTGTCTTCTGCAGGC
>Chr1:1708291..1708313  + TAIR102
GCCTGATATTAAAACCTACAGCT
>Chr1:1708982..1709004  + TAIR102
ATCGTTTTCTTAACCTTGTAGGA
>Chr1:1709962..1709984  + TAIR102
TAACTCGTTGCGTGATCACAGGT
>Chr1:1710626..1710648  + TAIR102
TGAAGCTTTTTTGTGGATCAGAT
>Chr1:1711181..1711203  + TAIR102
GCATTCAATTGAAACTTACAGGT
>Chr1:1711408..1711430  + TAIR102
AATTTACACTATTGGAGGCAGGA
>Chr1:1711575..1711597  + TAIR102
ACAAGACAACTCTATTATCAGAG
>Chr1:1711718..1711740  + TAIR102
AACTCTTAACAACATCTGCAGAA
>Chr1:1712050..1712072  + TAIR102
TTAAAACTTTCTTTTGCAAAGTA
>Chr1:1712341..1712363  + TAIR102
TAACCACCTAAATACATGTAGGT
>Chr1:1712617..1712639  + TAIR102
TTTAACGAAAAATCTATGAAGGG
>Chr1:1712885..1712907  + TAIR102
ATTGTATGCTCCGTTTTGCAGAT
>Chr1:1716398..1716420  + TAIR102
TGTTCTCTTAATGGCAAACAGGA
>Chr1:1716538..1716560  + TAIR102
ACTTTTCTCTAATGTTCACAGAC
>Chr1:1716841..1716863  + TAIR102
TTTCCCGTCTTTTGTAACCAGGA
>Chr1:1717770..1717748  - TAIR102
CTTGATTTGCTTGTTTTGCAGAA
>Chr1:1718322..1718300  - TAIR102
TACATTTTTTTGCCATTGCAGGT
>Chr1:1718509..1718487  - TAIR102
ATTGATTGATCTTGTTTGCAGAG
>Chr1:1719739..1719761  + TAIR102
CGGAAAATTGATCAATTGCAGCA
>Chr1:1719956..1719978  + TAIR102
GCAATTGTAATTATGATGCAGGA
>Chr1:1720902..1720924  + TAIR102
TACTTTTGAGTTTCGCTAAAGAT
>Chr1:1721151..1721173  + TAIR102
GCATTTGGTTAACTAATGCAGGA
>Chr1:1724135..1724113  - TAIR102
TATGTGATTTGGACCCAGCAGAT
>Chr1:1725903..1725881  - TAIR102
TGTGGATTTTGGGCTATGCAGAT
>Chr1:1727936..1727958  + TAIR102
TTTGAGCTTGATCTTTAACAGGT
>Chr1:1731273..1731295  + TAIR102
CCATTTCCTGAATGTTTGCAGAA
>Chr1:1731446..1731468  + TAIR102
TCATTTGGCTTTTGTGTTCAGTT
>Chr1:1731610..1731632  + TAIR102
CATATCAATATGTTCTTGCAGGG
>Chr1:1731993..1732015  + TAIR102
TCACATGTACTAACTTTGCAGCG
>Chr1:1732353..1732375  + TAIR102
ATGATCTGTTTATTTTTGCAGGT
>Chr1:1733457..1733479  + TAIR102
TCTTGTGTGTTGGATATGCAGTT
>Chr1:1734650..1734672  + TAIR102
TGAACCTTATTATCTATTCAGGC
>Chr1:1734845..1734867  + TAIR102
TAACCTTCACGTGTTGTGCAGGG
>Chr1:1735091..1735113  + TAIR102
CTTCCTTGCAATTATTTGCAGGC
>Chr1:1735475..1735497  + TAIR102
TTAATTATTCTATTGTGGCAGGA
>Chr1:1735917..1735939  + TAIR102
TTTCATGTGTTTTTCTGTCAGTC
>Chr1:1736131..1736153  + TAIR102
AATATACAAATGACTACGCAGAG
>Chr1:1736334..1736356  + TAIR102
TTCTTTTCTTTTTGCGGGTAGCT
>Chr1:1736511..1736533  + TAIR102
CCTTGATGCAATTCTTAACAGCA
>Chr1:1736814..1736836  + TAIR102
CTTCTTGCTTTTCTTGGTAAGTT
>Chr1:1737266..1737288  + TAIR102
ACTGCAATTTATTGACTTCAGAT
>Chr1:1746189..1746211  + TAIR102
ATAGTTTACTTTGTAAATCAGAT
>Chr1:1746740..1746762  + TAIR102
TTTTTATCACTGGTTTTGCAGTA
>Chr1:1747015..1747037  + TAIR102
TACAATATGTTTATATTATAGGA
>Chr1:1747172..1747194  + TAIR102
ACTTGTTGCTGATTTTCTTAGCA
>Chr1:1747350..1747372  + TAIR102
CATTTTCATATACAAACGCAGAA
>Chr1:1749007..1749029  + TAIR102
CTCTTTTCTTGGTTGTTTCAGTC
>Chr1:1750341..1750363  + TAIR102
TGATTATTGAACATTGTCCAGGT
>Chr1:1750607..1750629  + TAIR102
TGTGATGTTTTCCTTTTGCAGCT
>Chr1:1750835..1750857  + TAIR102
TCTATCTTTGCTTTTTTTAAGAG
>Chr1:1751094..1751116  + TAIR102
AGTTTTTTTTTTTTGATGCAGTG
>Chr1:1751506..1751528  + TAIR102
ATTTTCTGAAAATTTTGGCAGAA
>Chr1:1751910..1751932  + TAIR102
TTAATTTATTTTCTATCTCAGGG
>Chr1:1752053..1752075  + TAIR102
TTCATGTTTATATTTCTGCAGGA
>Chr1:1752482..1752504  + TAIR102
GGTTGACGTGTCATGTGACAGGG
>Chr1:1752617..1752639  + TAIR102
TAATGGGTGTCTCACACTTAGGT
>Chr1:1753077..1753099  + TAIR102
TTGTGTAAATTTATGGCATAGGT
>Chr1:1753372..1753394  + TAIR102
TTTAACTCTTTTACGTCTCAGAT
>Chr1:1755241..1755263  + TAIR102
GGACGAGTTTTGGCATGGCAGGT
>Chr1:1755387..1755409  + TAIR102
TGATTGTTGTCTAATTGTTAGGT
>Chr1:1755542..1755564  + TAIR102
TGTTAGTAAAATTTACTACAGGT
>Chr1:1756047..1756069  + TAIR102
GTGTTAAACTTTTTCGGACAGGT
>Chr1:1756290..1756312  + TAIR102
ATATTTCCTTTGGTCATATAGAA
>Chr1:1756541..1756563  + TAIR102
GCTGTAACTTACCTCATCCAGGT
>Chr1:1756844..1756866  + TAIR102
TCACTTGTCTTTGTCTGCCAGGA
>Chr1:1757026..1757048  + TAIR102
TCTTGCTTTGACTTTAAGCAGAT
>Chr1:1757206..1757228  + TAIR102
TGATACTTGATTTTTGGACAGTT
>Chr1:1757713..1757735  + TAIR102
AAGTCTTGACCTGCCATGCAGGG
>Chr1:1757953..1757975  + TAIR102
TTTAGATTTTCGTGTCTGCAGGA
>Chr1:1758125..1758147  + TAIR102
ATTTTTTTGATCCTGGACTAGGT
>Chr1:1758320..1758342  + TAIR102
AGCCAACAAAATATCTTCCAGGG
>Chr1:1758502..1758524  + TAIR102
AATGATTGTGATATTATCCAGAA
>Chr1:1758716..1758738  + TAIR102
TTTCTTCACACTTCAAAACAGGA
>Chr1:1758903..1758925  + TAIR102
AACAATGATGCCGATTTTCAGTG
>Chr1:1759094..1759116  + TAIR102
ATTCTTGTAATGTCATTGTAGCT
>Chr1:1759597..1759619  + TAIR102
TTTTCCCTCGGTTTCTGGTAGAG
>Chr1:1760170..1760192  + TAIR102
ATGATTTACTTTCTTCTACAGGG
>Chr1:1760314..1760336  + TAIR102
TTGTGAATTGGGTGGGTGCAGGT
>Chr1:1760696..1760718  + TAIR102
TACCACTCCTTTATGATATAGGG
>Chr1:1760881..1760903  + TAIR102
TATGGATATGCTTCTGTACAGCC
>Chr1:1761063..1761085  + TAIR102
TCTTTATCTATAAATTTGCAGGT
>Chr1:1761534..1761556  + TAIR102
TCACATCTGCCATTTCTACAGTC
>Chr1:1762359..1762381  + TAIR102
TGATTGGGGTTGTATGTATAGGT
>Chr1:1763009..1762987  - TAIR102
TTGTTTTATCTGTCTTTGCAGGC
>Chr1:1763183..1763161  - TAIR102
ATCTTACATTCTCTTTTGCAGAT
>Chr1:1763440..1763418  - TAIR102
CATAACCCCAAAATTTCACAGGA
>Chr1:1763649..1763627  - TAIR102
CACATCTTACCTTTGCTGCAGAG
>Chr1:1763898..1763876  - TAIR102
TAAATCTGGTTCTTTTATTAGAT
>Chr1:1764136..1764114  - TAIR102
TTTTTTTGTTTTCAATTGCAGAC
>Chr1:1764615..1764593  - TAIR102
TGTTTTTATATGATCTTGAAGGT
>Chr1:1765569..1765547  - TAIR102
AGGTTTTGTTTCTCTATGCAGAT
>Chr1:1765781..1765759  - TAIR102
CTGTTTCATTGTTTATCTCAGGC
>Chr1:1767271..1767249  - TAIR102
TTACCTGTGTGTTATTTGAAGGA
>Chr1:1767532..1767510  - TAIR102
TGTTACTGTGATGTCTTATAGGT
>Chr1:1768172..1768150  - TAIR102
TTTTTTTGTTGATGTTTGCAGCT
>Chr1:1770064..1770086  + TAIR102
GTGGTCACATTGTTCATGCAGAG
>Chr1:1770863..1770885  + TAIR102
GCTTCTGCAATGAATTGACAGAT
>Chr1:1772554..1772532  - TAIR102
CAATTTTGTTGTTGGTTACAGGT
>Chr1:1775964..1775986  + TAIR102
TCTTATATTTTATGTACTTAGGA
>Chr1:1776164..1776186  + TAIR102
GATCCCTTAATGTTCGGATAGTA
>Chr1:1776336..1776358  + TAIR102
TAAATGACATGTAATGTATAGGC
>Chr1:1776824..1776846  + TAIR102
TATATTGAATCTTAGCTTCAGTG
>Chr1:1776967..1776989  + TAIR102
CTTTTTGGATTATGATTTTAGGC
>Chr1:1777174..1777196  + TAIR102
TTCATGAAATGTCCTCTGCAGGT
>Chr1:1777337..1777359  + TAIR102
AATTTTCTGATGTTTTTGTAGAG
>Chr1:1777504..1777526  + TAIR102
TTTGAGTTTGTTTTTGGGCAGTT
>Chr1:1777632..1777654  + TAIR102
TTTTAATAATCTATTTTCCAGAT
>Chr1:1777803..1777825  + TAIR102
ATGCATATATACATGATACAGAT
>Chr1:1777979..1778001  + TAIR102
TAACATATTTTTGTTAATCAGAG
>Chr1:1778207..1778229  + TAIR102
TATTTCTTTCTTTCATAATAGCC
>Chr1:1780505..1780527  + TAIR102
GAGAAATGTTTCTTTTTTTAGGA
>Chr1:1780699..1780721  + TAIR102
GACGCATGATTTGATGTTTAGTT
>Chr1:1781066..1781088  + TAIR102
TTATACTGTGCACTTTTGTAGGT
>Chr1:1781674..1781696  + TAIR102
TATTTGTTTTTTCTGTTTCAGAT
>Chr1:1781906..1781928  + TAIR102
GTGATAAATTTGAAATTCCAGTG
>Chr1:1782170..1782192  + TAIR102
ATTTTTCCTCCTCATACCCAGGA
>Chr1:1782433..1782455  + TAIR102
TATCTTCGTTTGAATCTTTAGGC
>Chr1:1782629..1782651  + TAIR102
ATTAAATTTCTCCTGTTTTAGTA
>Chr1:1782800..1782822  + TAIR102
CTTTTTAAAGTGATTTGGCAGTC
>Chr1:1783141..1783163  + TAIR102
CTTTTCCCATTTTTCTGCTAGCT
>Chr1:1783298..1783320  + TAIR102
ATGTATTTTATACTTTTGCAGAT
>Chr1:1783481..1783503  + TAIR102
TTCTCTTGTTGATCTGATCAGGG
>Chr1:1783962..1783984  + TAIR102
GCTTCTATCGTGTATGAACAGCA
>Chr1:1787127..1787149  + TAIR102
TTTTTTTTTTTTTTGAATCAGAG
>Chr1:1787430..1787452  + TAIR102
TCTTTTGTTTATGTAATGCAGGA
>Chr1:1787596..1787618  + TAIR102
TTGTATGAAATTGTTTTGCAGGG
>Chr1:1787765..1787787  + TAIR102
GTCCCTAAGATGTTTATTTAGGG
>Chr1:1788201..1788223  + TAIR102
CTTATCTCTCCCTATTTCTAGGA
>Chr1:1788394..1788416  + TAIR102
TCAAACACTTATAATATGCAGCG
>Chr1:1788676..1788698  + TAIR102
CTGTTTCCCCTTTACTTTTAGGT
>Chr1:1788900..1788922  + TAIR102
TTCTTTGATGTACTGCGATAGGT
>Chr1:1789338..1789360  + TAIR102
TGTTGTCTGAAATCTCATCAGGT
>Chr1:1790733..1790755  + TAIR102
TTGTGACTCTTGGGTTTGTAGTT
>Chr1:1791289..1791311  + TAIR102
ACATTTGCTAATGACGTACAGCC
>Chr1:1791497..1791519  + TAIR102
TAAGTTTCTGATCTTTTTCAGAG
>Chr1:1793402..1793424  + TAIR102
ACGTACTTGTTAGTCGAACAGGA
>Chr1:1793738..1793760  + TAIR102
ATTTGATACTGATGACTGCAGGC
>Chr1:1794389..1794411  + TAIR102
ATTGTGTACATTTGTTTTCAGCT
>Chr1:1795050..1795072  + TAIR102
TCGGATACTTTTGCTTTGCAGAA
>Chr1:1795507..1795529  + TAIR102
GTCATTCAATTATTTATCCAGGC
>Chr1:1795685..1795707  + TAIR102
ATAGATATCATTATGTCTCAGGT
>Chr1:1796076..1796098  + TAIR102
ATTTATACTTGTGATGAACAGAT
>Chr1:1800828..1800850  + TAIR102
CATCAGTCTTTGGTCTTTCAGGT
>Chr1:1801523..1801501  - TAIR102
GATTTTTCCGCTACTGTGCAGTT
>Chr1:1801695..1801673  - TAIR102
CCCTCAGCTTTTCGCTTCCAGGC
>Chr1:1802281..1802259  - TAIR102
TTCGGTGTTCCATTTCTTCAGAC
>Chr1:1802554..1802532  - TAIR102
TATGATATTTCGGATAAACAGTC
>Chr1:1802891..1802869  - TAIR102
GTCTGTTTAATTCTTGTTCAGCG
>Chr1:1803139..1803117  - TAIR102
ACTATATTGTTTCTTCTGTAGGT
>Chr1:1803628..1803606  - TAIR102
TTGCTGCCGTTGCGTGCCTAGGA
>Chr1:1804745..1804723  - TAIR102
GTTGATGCTTTGTTCAAAAAGGT
>Chr1:1804903..1804881  - TAIR102
CATTGCCCCTATTTATTGCAGAG
>Chr1:1805127..1805105  - TAIR102
GTGATCTCGTGGGTGTTATAGGT
>Chr1:1805274..1805252  - TAIR102
TCTCTTTTTCTCTGGCTGCAGAC
>Chr1:1805605..1805583  - TAIR102
ATCACCCTTTTGTAAATGCAGGT
>Chr1:1805900..1805878  - TAIR102
ACTTAAGAATTTAAATTGCAGGC
>Chr1:1806138..1806116  - TAIR102
AAGTTTATTGTGCTTTTTCAGGC
>Chr1:1806364..1806342  - TAIR102
TGCTTTTCTCTATGAAAATAGTA
>Chr1:1806706..1806684  - TAIR102
ACTGTTTTGAATCTTTTGCAGGT
>Chr1:1807219..1807197  - TAIR102
ATGGTGTTTGTTTGATTCCAGGT
>Chr1:1808657..1808635  - TAIR102
TTGTATTCTCCTGTGCTGCAGAC
>Chr1:1808957..1808935  - TAIR102
TTTTTCATCGGTGATGTGTAGGT
>Chr1:1809174..1809152  - TAIR102
GCAATTTTGTGGATCTTTCAGGT
>Chr1:1809383..1809361  - TAIR102
TTATATGTGTAATTCTCTTAGGA
>Chr1:1809721..1809699  - TAIR102
AATTCTTCATGTCCTAAATAGGT
>Chr1:1809961..1809939  - TAIR102
ATTTCTGGTATAATGTTGAAGGA
>Chr1:1810602..1810580  - TAIR102
TTTTGTGATTGCAAATGGCAGAG
>Chr1:1811042..1811020  - TAIR102
TGTGGGTTCATGCTATTACAGTC
>Chr1:1811537..1811515  - TAIR102
AGTTACTGTGGTCTGTCCCAGGT
>Chr1:1811778..1811756  - TAIR102
ATTTTTTTGTTTGCTTTTAAGGT
>Chr1:1812760..1812738  - TAIR102
ACTAAAGAAGTATTTAAGCAGGA
>Chr1:1813050..1813028  - TAIR102
TGAATGATTAAATCCATTCAGGG
>Chr1:1813309..1813287  - TAIR102
CCCTTTTTCATCTTGAATTAGAT
>Chr1:1813454..1813432  - TAIR102
CTAATCAATAGTTAATACCAGGT
>Chr1:1814076..1814054  - TAIR102
AACACATCTGTTTACATACAGAC
>Chr1:1814583..1814561  - TAIR102
TTCAGTTTTCCATTATGACAGAT
>Chr1:1814754..1814732  - TAIR102
TTCTATGTTGTGATTTGGCAGGA
>Chr1:1815106..1815084  - TAIR102
AAGATATAGAGATATTTGCAGGG
>Chr1:1815263..1815241  - TAIR102
TTTTTTGTTCTGGGTTTTCAGGG
>Chr1:1817014..1816992  - TAIR102
TTCTCTTCTTAATTTGGTTAGTG
>Chr1:1823323..1823345  + TAIR102
GGGATGAATTTGTGATGCTAGGA
>Chr1:1823477..1823499  + TAIR102
TAGTCTTCTACTGGTTTGCAGTA
>Chr1:1825293..1825315  + TAIR102
AAATTTTATTTGTTTGTGCAGGC
>Chr1:1825704..1825726  + TAIR102
GGGACAAAAACACTTGTGTAGAA
>Chr1:1825895..1825917  + TAIR102
ATGATATCTTTTTTTCTTTAGGA
>Chr1:1827353..1827375  + TAIR102
ATATTTTTCTTTATTTGGCAGGC
>Chr1:1827777..1827799  + TAIR102
GTTCTCTTGACTCTTGTGTAGGA
>Chr1:1827975..1827997  + TAIR102
CTGATTTTTCTCGTTTCTTAGGA
>Chr1:1829328..1829306  - TAIR102
TTATGTTCTTATGACTTGTAGGA
>Chr1:1831701..1831679  - TAIR102
GATTTAAGCTCTGTGTTGCAGGT
>Chr1:1833399..1833421  + TAIR102
GACTTTTCTTTTGTTAACCAGGT
>Chr1:1833634..1833656  + TAIR102
ATTGATTGTTCACTTATTCAGAA
>Chr1:1833865..1833887  + TAIR102
AATGATTCTCTGCGTGTGCAGCA
>Chr1:1834048..1834070  + TAIR102
ATTTGTTTTTTCCTGAGACAGGA
>Chr1:1834254..1834276  + TAIR102
CTCATTCTTCAAATTATGTAGAA
>Chr1:1834451..1834473  + TAIR102
CTATTTCATGTCTTATGATAGGA
>Chr1:1835628..1835606  - TAIR102
TCGTCTTTATCTGTTTGACAGCT
>Chr1:1836050..1836028  - TAIR102
TCTTTTCATCCTTGTGTTCAGAG
>Chr1:1836267..1836245  - TAIR102
ACATGTTGTATCATTTGATAGGA
>Chr1:1837165..1837143  - TAIR102
TCGGGAATAAATGGTATGCAGAT
>Chr1:1844608..1844630  + TAIR102
TTTGTATTTTGTTGTAACTAGGG
>Chr1:1844825..1844847  + TAIR102
TAAAATTTTGTAATGGTACAGTG
>Chr1:1845081..1845103  + TAIR102
CTAATTTTTCTATGAGTGTAGGG
>Chr1:1845874..1845896  + TAIR102
TTAAAATGGATATATATATAGGT
>Chr1:1848295..1848317  + TAIR102
TGAATCATCTTTTCTTCCCAGGG
>Chr1:1848568..1848590  + TAIR102
GATGTTGTAATAATGTAACAGTG
>Chr1:1849088..1849110  + TAIR102
ATAATATTTTCTTGGCAACAGGG
>Chr1:1849281..1849303  + TAIR102
AGTGAATGTGAAATGGTGCAGGT
>Chr1:1851936..1851958  + TAIR102
TTTCTTTTCTTTTCTTTTCAGGG
>Chr1:1852202..1852224  + TAIR102
ATGTTGTAATAATTGTAACAGTG
>Chr1:1852591..1852613  + TAIR102
TTTCACTACGTTGGAAAACAGGG
>Chr1:1852800..1852822  + TAIR102
AGTGAATGTGGAATGGAGCAGGT
>Chr1:1853336..1853314  - TAIR102
CTTATGATTATTTTTTCTTAGTT
>Chr1:1853532..1853510  - TAIR102
TCTGTTTTGTTATATTTGTAGTA
>Chr1:1853854..1853832  - TAIR102
GCTTGTTCATGAATAATGCAGGT
>Chr1:1854637..1854615  - TAIR102
ATTTTTCTCTTAATTCATCAGAG
>Chr1:1856334..1856356  + TAIR102
CTTTGTATTTTTTTCTCCCAGGG
>Chr1:1856602..1856624  + TAIR102
GATGTTGTAATAATGTAACAGTG
>Chr1:1857104..1857126  + TAIR102
ATGATATTTTCTTGGCAACAGGG
>Chr1:1857297..1857319  + TAIR102
AGTGAATGTGGAATGGTGCAGGT
>Chr1:1858207..1858185  - TAIR102
TTCGTGTCTGGGAAATCTCAGAT
>Chr1:1858453..1858431  - TAIR102
GAATCATTTTCAATCTGGCAGAG
>Chr1:1858613..1858591  - TAIR102
AATCTGCATCTTTTGCTGCAGAT
>Chr1:1858814..1858792  - TAIR102
ATGTCCCATTTTCTGTTGTAGGC
>Chr1:1859473..1859451  - TAIR102
TATATTGGTGGATGTACTTAGGT
>Chr1:1859785..1859763  - TAIR102
GATAACAATTCTTCTTTTCAGGT
>Chr1:1876976..1876954  - TAIR102
CTGTTTTGGAATTTGGTTCAGCA
>Chr1:1869332..1869310  - TAIR102
ATACTCTTTATGAATTGACAGGG
>Chr1:1869745..1869723  - TAIR102
TGTGTTTTGGATGTTGAACAGAT
>Chr1:1870024..1870002  - TAIR102
CTTATACATTTGAAGTTACAGAT
>Chr1:1870279..1870257  - TAIR102
CTATGTTGTTATATTGTACAGTG
>Chr1:1871596..1871574  - TAIR102
CGTTGTATAATTTTCCTGCAGCC
>Chr1:1871807..1871785  - TAIR102
TGTATACTTTTGGTGGAACAGGT
>Chr1:1871994..1871972  - TAIR102
TTGTTTCTTCATTCTCTGCAGAC
>Chr1:1872288..1872266  - TAIR102
AATATAATATTTTCCCCTTAGGT
>Chr1:1872452..1872430  - TAIR102
CGTATCTCTCTACTATTATAGGA
>Chr1:1872909..1872887  - TAIR102
GGCTATTAAAAACACTTGCAGGG
>Chr1:1869332..1869310  - TAIR102
ATACTCTTTATGAATTGACAGGG
>Chr1:1869745..1869723  - TAIR102
TGTGTTTTGGATGTTGAACAGAT
>Chr1:1870024..1870002  - TAIR102
CTTATACATTTGAAGTTACAGAT
>Chr1:1870279..1870257  - TAIR102
CTATGTTGTTATATTGTACAGTG
>Chr1:1871596..1871574  - TAIR102
CGTTGTATAATTTTCCTGCAGCC
>Chr1:1871807..1871785  - TAIR102
TGTATACTTTTGGTGGAACAGGT
>Chr1:1871994..1871972  - TAIR102
TTGTTTCTTCATTCTCTGCAGAC
>Chr1:1872288..1872266  - TAIR102
AATATAATATTTTCCCCTTAGGT
>Chr1:1872452..1872430  - TAIR102
CGTATCTCTCTACTATTATAGGA
>Chr1:1872909..1872887  - TAIR102
GGCTATTAAAAACACTTGCAGGG
>Chr1:1885289..1885267  - TAIR102
TAACGAATTGTGATATAACAGAT
>Chr1:1885769..1885747  - TAIR102
CCTTTTTTCTTATATCTCTAGAA
>Chr1:1889776..1889798  + TAIR102
TGGTGTTTGTGAAATGATTAGGG
>Chr1:1890591..1890613  + TAIR102
TGTGACATTTGTTTTGAGTAGAT
>Chr1:1893647..1893625  - TAIR102
TGTATTTGCTTGGTAATACAGGT
>Chr1:1894709..1894687  - TAIR102
GGAAAATGTTGCTTTTATCAGTG
>Chr1:1894914..1894892  - TAIR102
ACTTTGGTATGTATTAATAAGGA
>Chr1:1895195..1895173  - TAIR102
ATTTCTTGCTTTGTTATCTAGGT
>Chr1:1895955..1895933  - TAIR102
CTTGAGTTACTCTATTTGCAGAA
>Chr1:1897541..1897563  + TAIR102
AAGTCTGGGAAAATTGTGCAGAG
>Chr1:1898120..1898142  + TAIR102
GGCTTGTCTTTTGTTTCATAGAG
>Chr1:1901330..1901352  + TAIR102
ACGCTAATAATCTTTTTTCAGGT
>Chr1:1901503..1901525  + TAIR102
TCAATTTTTTTCCCCCAACAGGT
>Chr1:1902808..1902830  + TAIR102
TTTGCTTTCTTAAATTTGTAGGT
>Chr1:1903020..1903042  + TAIR102
GATATCTGTTTCATGCTAAAGAT
>Chr1:1903295..1903317  + TAIR102
TGTTGATTTTCGACTGATCAGGG
>Chr1:1903465..1903487  + TAIR102
TTCGTTTTATTCCTCTTGCAGGT
>Chr1:1903742..1903764  + TAIR102
AGAGTTATGGTTTTGTCGCAGAT
>Chr1:1903944..1903966  + TAIR102
TATTCTTTGGTGTTGATGCAGGC
>Chr1:1904464..1904486  + TAIR102
TATAATTTGTTGGTTATGCAGGG
>Chr1:1909786..1909808  + TAIR102
TGTTTTTTTCCTTAATTGCAGGC
>Chr1:1909914..1909936  + TAIR102
GAATAATAACTCTTACTGCAGCT
>Chr1:1910116..1910138  + TAIR102
CCCTCTGTGTTGGGCGTGCAGAT
>Chr1:1910410..1910432  + TAIR102
TGGTTTATGGTGGAAACACAGGG
>Chr1:1911621..1911643  + TAIR102
AATTTGTTTGTATTGTTGCAGGT
>Chr1:1911948..1911970  + TAIR102
CTTACCCTCTTCTTCTTCAAGGT
>Chr1:1912135..1912157  + TAIR102
CATACCAATTTAGTTATACAGGA
>Chr1:1912420..1912442  + TAIR102
TCAACCATATGTGCTGTGCAGAT
>Chr1:1912608..1912630  + TAIR102
GCTTATTCCATATATCTTTAGGT
>Chr1:1912783..1912805  + TAIR102
ATTTTTGTCACATCACAACAGGT
>Chr1:1914037..1914015  - TAIR102
GTGTCTTGGTTTTGGTTTTAGGT
>Chr1:1914568..1914546  - TAIR102
TTACCCATGATAGATTTTCAGGT
>Chr1:1916978..1917000  + TAIR102
GTTTTGTTTTTCTTGTTGCAGGA
>Chr1:1919374..1919352  - TAIR102
TACTTTCTGTTTACGTTCCAGGT
>Chr1:1923120..1923142  + TAIR102
GTGTTTTTCTGTGATACCCAGGG
>Chr1:1923332..1923354  + TAIR102
TATTTATTTCTTTTGATATAGGT
>Chr1:1923549..1923571  + TAIR102
GATATACTTTTGGTTGTTCAGCA
>Chr1:1923801..1923823  + TAIR102
AAGATTGCACTTTGATTGCAGGT
>Chr1:1923988..1924010  + TAIR102
TGTTTATAATTTTATTTTCAGAG
>Chr1:1924172..1924194  + TAIR102
TTAAGATTTTTACTGTGGCAGGT
>Chr1:1924444..1924466  + TAIR102
GATTATTTCTCATTATCACAGAT
>Chr1:1924665..1924687  + TAIR102
TTTTTTCCTATTATTTCTAAGGA
>Chr1:1924876..1924898  + TAIR102
CTTTACCGTTGGGGAATTTAGGT
>Chr1:1925117..1925139  + TAIR102
CTTGTATTTTGTCCCTAACAGAC
>Chr1:1925320..1925342  + TAIR102
CCTTTCCATCCGTACTTGCAGAG
>Chr1:1925739..1925761  + TAIR102
CATCCATGTATTTGATGACAGGA
>Chr1:1927339..1927361  + TAIR102
ATGAGGATTTGGAAAGTTCAGGG
>Chr1:1927534..1927556  + TAIR102
CTTTGATTTGGTGGCTTTCAGGT
>Chr1:1927716..1927738  + TAIR102
TGATATACTTTGGTTGTTCAGCA
>Chr1:1927974..1927996  + TAIR102
AAGATTGTACCATGTTTATAGGT
>Chr1:1928157..1928179  + TAIR102
AATGTATTCTATTTGTTTCAGAG
>Chr1:1928342..1928364  + TAIR102
TTAAGATTTTTACTATGACAGCT
>Chr1:1928714..1928736  + TAIR102
ACCAAATCTTATGTACCCTAGAT
>Chr1:1928938..1928960  + TAIR102
TTTTTCTTGGTTCTTTCTAAGGA
>Chr1:1929141..1929163  + TAIR102
CCATTCTTATGGGGAACTTAGGT
>Chr1:1929371..1929393  + TAIR102
CTTGTAATTTGTCCCTGCCAGAA
>Chr1:1929560..1929582  + TAIR102
TCTCCTCTGCATCTCCTCCAGAA
>Chr1:1929964..1929986  + TAIR102
ATGTTTGCATTTTGATGACAGGA
>Chr1:1930770..1930792  + TAIR102
CGTATAATTTCTCTCTGGCAGAT
>Chr1:1930985..1931007  + TAIR102
ATCGATTGGGCCTGTTTACAGAA
>Chr1:1932062..1932040  - TAIR102
CTGCTAAATTGATGACAACAGGA
>Chr1:1935729..1935707  - TAIR102
CGATCTTGTGAACATATTCAGGT
>Chr1:1935926..1935904  - TAIR102
AATCAATATATTTTATGACAGGG
>Chr1:1936165..1936143  - TAIR102
TAATACAAAGTAATGCAACAGTG
>Chr1:1936389..1936367  - TAIR102
GAAGAAAAAATATATTTTCAGGG
>Chr1:1939392..1939370  - TAIR102
AATTGTGAATGTATATTGAAGGT
>Chr1:1939591..1939569  - TAIR102
ACATGATATATGTTATAACAGGG
>Chr1:1939819..1939797  - TAIR102
GTAATAATATGCATGTAACAGTG
>Chr1:1940035..1940013  - TAIR102
TAGACGATATATTATTTTCAGGG
>Chr1:1948102..1948124  + TAIR102
AATATGTGAGGTGGATTGCAGGA
>Chr1:1948408..1948430  + TAIR102
TCTTCATTCTGTCCCCTACAGAC
>Chr1:1948553..1948575  + TAIR102
GTCTGAAATTTACGATTTTAGGC
>Chr1:1948915..1948937  + TAIR102
TTTGAAATATCTATTGTGCAGAT
>Chr1:1949064..1949086  + TAIR102
ACTTTCTGGTGCATACTGTAGGT
>Chr1:1949294..1949316  + TAIR102
TTTTTGGTAATTCACTATTAGGT
>Chr1:1949546..1949568  + TAIR102
AGTCTCTCTCTCTCTCTACAGCC
>Chr1:1949704..1949726  + TAIR102
ACACTTGCTACCTTGTTTTAGGT
>Chr1:1949917..1949939  + TAIR102
TACTGTACCCTTGACCTCCAGGT
>Chr1:1950128..1950150  + TAIR102
TTGTTCTCTGTCTATTTTTAGCT
>Chr1:1950310..1950332  + TAIR102
GTTCTTTGGATGTGGAAACAGTT
>Chr1:1951539..1951517  - TAIR102
GTTTTGTTTATGCTATGATAGAT
>Chr1:1955335..1955357  + TAIR102
TTGTGGTTTCTTCTGATGCAGAT
>Chr1:1957456..1957478  + TAIR102
TGCCTTGTGTCTTTTTCTTAGGT
>Chr1:1957821..1957843  + TAIR102
CTTGTTCTTGTGTGAGAATAGGG
>Chr1:1958262..1958284  + TAIR102
ATGAATGATTGATGTGCATAGAT
>Chr1:1960585..1960563  - TAIR102
TATATCATCATTTACTTGCAGAT
>Chr1:1960916..1960894  - TAIR102
GTTCATTGTTCGTTCTTGCAGAA
>Chr1:1961304..1961282  - TAIR102
GTGTGTTGTTGTTTGATGCAGGT
>Chr1:1962546..1962524  - TAIR102
GGCTTGTAATCGTCTGTGCAGAT
>Chr1:1967365..1967343  - TAIR102
TTATTATTGCGTTTGAAACAGGG
>Chr1:1967788..1967766  - TAIR102
GTACTTACCGTTCTGCTGCAGCT
>Chr1:1967999..1967977  - TAIR102
GAAGTTTTTTTCCTTTTGCAGGT
>Chr1:1968442..1968420  - TAIR102
GATTCAAAATGTTTTTTGCAGAG
>Chr1:1968649..1968627  - TAIR102
TCACTTGTGATGATGATTCAGAA
>Chr1:1968927..1968905  - TAIR102
CTTATTTGTGTTATGCCTCAGAA
>Chr1:1970403..1970425  + TAIR102
AGCTTGTGTTTGTGATTCTAGGT
>Chr1:1971062..1971084  + TAIR102
ATTTACTTGCTTATTTTCTAGGT
>Chr1:1971457..1971479  + TAIR102
ACATGGCCTGTCCTTTCGCAGTT
>Chr1:1971651..1971673  + TAIR102
ATGTGTTTTTTCCACTTGCAGTG
>Chr1:1971802..1971824  + TAIR102
ACACAATATTTCGCTGGTTAGGC
>Chr1:1972010..1972032  + TAIR102
TTGTTATTTTCTCACCATCAGTT
>Chr1:1972246..1972268  + TAIR102
TGACGACAACATGATGTGTAGAA
>Chr1:1972367..1972389  + TAIR102
GTTTTTGTTTTGTTTATCTAGGA
>Chr1:1972690..1972712  + TAIR102
CTATTTAATATTTTCTTTCAGGT
>Chr1:1973202..1973224  + TAIR102
CTTTGACTCTGTGCAAAACAGGT
>Chr1:1973402..1973424  + TAIR102
ATGCTTTTGATGTCTTGTCAGAT
>Chr1:1979064..1979086  + TAIR102
TTCTCACTTCACTTTTGTTAGGT
>Chr1:1979301..1979323  + TAIR102
ATTTTTGTTTTTTCTCTTTAGGA
>Chr1:1979510..1979532  + TAIR102
CTGTCGATTTTGTCATTACAGGG
>Chr1:1979687..1979709  + TAIR102
CTTGCTGGTGTTTGAATGTAGAC
>Chr1:1979877..1979899  + TAIR102
TTTTTGCCCAATGTAATTTAGAT
>Chr1:1980125..1980147  + TAIR102
TTCCTATTTTCATGGTGAAAGCG
>Chr1:1980291..1980313  + TAIR102
TAACTTCAAGGAAAAATATAGAT
>Chr1:1980507..1980529  + TAIR102
GGATGGTTTTCCTATTGGCAGGT
>Chr1:1980791..1980813  + TAIR102
TTCTTAAATTTTCCTGTGAAGAT
>Chr1:1981012..1981034  + TAIR102
CCGCTTCGTTTGTGAGAAAAGGA
>Chr1:1981169..1981191  + TAIR102
ACATTCATTTTACTTTTTCAGGG
>Chr1:1981433..1981455  + TAIR102
AATGCATTTTATTAACTGCAGAG
>Chr1:1981638..1981660  + TAIR102
AATAATTCTATGATTTTTCAGAC
>Chr1:1981837..1981859  + TAIR102
TTGATCTTTTATGAATTGCAGCG
>Chr1:1982457..1982479  + TAIR102
GCTCAATTCATGATGTCTTAGGT
>Chr1:1982742..1982764  + TAIR102
CTATTGATGATGCCTGGACAGAT
>Chr1:1982905..1982927  + TAIR102
GAATATATGATATTCATGCAGCC
>Chr1:1983025..1983047  + TAIR102
AAGTTTGTGATTCATATTTAGGT
>Chr1:1983236..1983258  + TAIR102
CCTCCATTTTTACTTTTGCAGAT
>Chr1:1983433..1983455  + TAIR102
TGTAACATTTGAGTAATGCAGGA
>Chr1:1983627..1983649  + TAIR102
CTTTACTTCTTTGATGTGTAGGG
>Chr1:1983793..1983815  + TAIR102
GTGGTTACCTTTTGGTAACAGAT
>Chr1:1984058..1984080  + TAIR102
GCTGTCTCCCAATCTATATAGGA
>Chr1:1984286..1984308  + TAIR102
TAAATTTGGTCCTGTTGACAGCT
>Chr1:1984538..1984560  + TAIR102
GCTTTGTCATTCTACCTGTAGAA
>Chr1:1984729..1984751  + TAIR102
TCTTTCGTTCTAATTTTGTAGGT
>Chr1:1985053..1985075  + TAIR102
TTTTCCAAATTATTTGTGTAGTG
>Chr1:1985239..1985261  + TAIR102
ATGAAAATGACTGCATAACAGAG
>Chr1:1985438..1985460  + TAIR102
AATATTCCTCACTATTTCTAGTT
>Chr1:1985668..1985690  + TAIR102
AACTCTATTTTCTTCTTGCAGCT
>Chr1:1985938..1985960  + TAIR102
TTAATTATACATTATGGTTAGGT
>Chr1:1986210..1986232  + TAIR102
ACTTTGATTTTGATTTCTTAGGA
>Chr1:1986407..1986429  + TAIR102
CATTTCCTTTTTCCATTTCAGGA
>Chr1:1986623..1986645  + TAIR102
GACTTCTTTCTGACCTCGCAGTG
>Chr1:1986893..1986915  + TAIR102
TTACCCACGATTCTTTTACAGGG
>Chr1:1987084..1987106  + TAIR102
GCTGATCATGGTAACATCCAGGG
>Chr1:1987415..1987437  + TAIR102
AACATGTATTCTCTGTTTCAGAT
>Chr1:1988299..1988321  + TAIR102
TTTGCCCTTTTCTTCTCTAAGGT
>Chr1:1988504..1988526  + TAIR102
TGTCGTTTAATCATTTGACAGAT
>Chr1:1988780..1988802  + TAIR102
ATCCGTTGCTATGTTTTGAAGAT
>Chr1:1989199..1989221  + TAIR102
ATAGTAAATGTTGTTCTTCAGCC
>Chr1:1992686..1992708  + TAIR102
TCTTTGTTGTTGTTGGTCCAGCA
>Chr1:1993003..1993025  + TAIR102
GAAAGCTTGGTTTGGTTTCAGGC
>Chr1:1993523..1993545  + TAIR102
AGTTTTGTTTTGCTTGTGTAGAA
>Chr1:1990984..1990962  - TAIR102
TCTTGTATCCTCGCATTGCAGGC
>Chr1:1991536..1991514  - TAIR102
CCTTTCCTCAACTCTTTTCAGAT
>Chr1:1995060..1995038  - TAIR102
TGTTCTGAATCTCCCACACAGGA
>Chr1:2003024..2003002  - TAIR102
TCTTATTCAATATAATTGCAGCC
>Chr1:2003903..2003881  - TAIR102
TGTACCATTGGAAATTCACAGGT
>Chr1:2004118..2004096  - TAIR102
CTATGATTGGGTTTGGTGCAGTG
>Chr1:2004255..2004233  - TAIR102
ATTCTGTGTTATAACTCGCAGGG
>Chr1:2004472..2004450  - TAIR102
TGTGATGTCTAAATTTTCCAGAT
>Chr1:2004807..2004785  - TAIR102
ATATACCTTTTCCTCTTACAGGA
>Chr1:2004948..2004926  - TAIR102
GGGGCTATGGCTGATCTGCAGGC
>Chr1:2005191..2005169  - TAIR102
GCTTTCTTTTCTTATTGTCAGAA
>Chr1:2005492..2005470  - TAIR102
TAATGTACTTGAGTTTTGCAGGA
>Chr1:2005655..2005633  - TAIR102
AACTATTTCTTTCATTGATAGGT
>Chr1:2005828..2005806  - TAIR102
CAACAGAATAGAATTGTATAGGT
>Chr1:2005981..2005959  - TAIR102
ATGATATGTCGTTTTTAACAGAG
>Chr1:2006137..2006115  - TAIR102
TAACATAGCTTATTTGTGCAGGG
>Chr1:2006285..2006263  - TAIR102
ATCGAATAATTTGAAACTCAGGT
>Chr1:2006455..2006433  - TAIR102
TGGAATCTGGCATTCTTACAGGT
>Chr1:2006623..2006601  - TAIR102
TTTGACATTTTTGTTGACCAGAT
>Chr1:2008165..2008187  + TAIR102
TTTGTTTTTGTTCCATATTAGGC
>Chr1:2008702..2008724  + TAIR102
TCTCTTATGGGTCTTTGGTAGGT
>Chr1:2009240..2009262  + TAIR102
ACAGTTGAAATGTTATTGTAGAT
>Chr1:2009476..2009498  + TAIR102
ATTTTCGTTTTCGCTCCTTAGAT
>Chr1:2009705..2009727  + TAIR102
ATTCTTATCTTGCTTGCACAGAT
>Chr1:2009996..2010018  + TAIR102
TTACTGTTTTCCAAAACGCAGGT
>Chr1:2010538..2010560  + TAIR102
CCATTATCACCCATGTTTTAGAC
>Chr1:2011066..2011088  + TAIR102
GAATTTGCTTATTTCTTGTAGGA
>Chr1:2011333..2011355  + TAIR102
ATTTGTTTGCCATTTTGCTAGGT
>Chr1:2011518..2011540  + TAIR102
TGTATCTTCATGTGTTTGCAGCA
>Chr1:2011692..2011714  + TAIR102
AAACCGAGTTATGTTTTGCAGGG
>Chr1:2016677..2016655  - TAIR102
GTAGTTGTGTTTATTGTGCAGTA
>Chr1:2017017..2016995  - TAIR102
TTTGTTTACTGTTGTTACCAGTT
>Chr1:2017409..2017387  - TAIR102
TTCCCCTTTTTGGGTTCTCAGAA
>Chr1:2017809..2017787  - TAIR102
TTGGTACTACGTTCTCTACAGGC
>Chr1:2018073..2018051  - TAIR102
TAACTTTGTTAAATCCATTAGTG
>Chr1:2018367..2018345  - TAIR102
TCTGAACCAATGTTTTTCTAGAT
>Chr1:2018740..2018718  - TAIR102
ATATATTTCTTACATTTGCAGTT
>Chr1:2018951..2018929  - TAIR102
TAATTCATTTGTTTTCTTTAGCG
>Chr1:2019966..2019944  - TAIR102
TTCTTGAATATTCCATGTCAGGA
>Chr1:2020127..2020105  - TAIR102
AGTTATTTTGTTGTAATACAGCA
>Chr1:2021018..2020996  - TAIR102
TTTTTTTTTTTAATTCTGCAGCT
>Chr1:2021426..2021404  - TAIR102
ATGGTTTCTCCTTAACCACAGGT
>Chr1:2021927..2021905  - TAIR102
CCATGATCCATTGCCTTAAAGTG
>Chr1:2022200..2022178  - TAIR102
TCACGACATGCAACAATGCAGGT
>Chr1:2022383..2022361  - TAIR102
CCCCTTGTAATTTGATGTCAGCC
>Chr1:2022651..2022629  - TAIR102
AGAACACATGAAACATTGCAGGT
>Chr1:2023305..2023283  - TAIR102
CCATTTCATTGATATGTGCAGGG
>Chr1:2023798..2023776  - TAIR102
TTATCATTTCTTTGTATGTAGGA
>Chr1:2024043..2024021  - TAIR102
AGATTGATATTCATGCTGCAGTC
>Chr1:2026413..2026435  + TAIR102
TTTTGGTGGACATTTTTTCAGGG
>Chr1:2026822..2026844  + TAIR102
TTATTACCTCATTGGGTGCAGCT
>Chr1:2028032..2028054  + TAIR102
TTGAATCACTTGATGTTTCAGGT
>Chr1:2029029..2029051  + TAIR102
TAAACTCTGATTGTGTTTCAGGT
>Chr1:2029266..2029288  + TAIR102
TATCGATTGATACTTCTTCAGGA
>Chr1:2033049..2033071  + TAIR102
GTTCTTGGTGGATTCTTTCAGGG
>Chr1:2034803..2034825  + TAIR102
ATATATGGTGAATTGTTTCAGGG
>Chr1:2035224..2035246  + TAIR102
TGTTTGTTTGTATTAATGCAGCT
>Chr1:2036499..2036521  + TAIR102
TGAATCACTGAGTTGTTTCAGGG
>Chr1:2037575..2037553  - TAIR102
CCATAAATGTGTGTGATGCAGGA
>Chr1:2037751..2037729  - TAIR102
CAGAAACTAAACCTTATGCAGGA
>Chr1:2038565..2038543  - TAIR102
CTTTTTCATTTTTCATATTAGTT
>Chr1:2038964..2038942  - TAIR102
CTTTTACTTGTGGAATCATAGGC
>Chr1:2039603..2039581  - TAIR102
TTTTGTTCTTGATTTTTATAGAG
>Chr1:2039756..2039734  - TAIR102
TCTTTTCTTATTTATCTTCAGAA
>Chr1:2040860..2040882  + TAIR102
TGTTGGCTTTCTATTGTGTAGCT
>Chr1:2041054..2041076  + TAIR102
ATCTTCTTGGATTTTCTGTAGGA
>Chr1:2041609..2041631  + TAIR102
TTTATTTGAATGATGTTACAGAT
>Chr1:2041817..2041839  + TAIR102
TCATTCTTATTCGAAATGCAGGT
>Chr1:2042199..2042221  + TAIR102
CCTCAGTTCTTGATATTTTAGGT
>Chr1:2042403..2042425  + TAIR102
CCTTCTTTTCCTAATTTGAAGTT
>Chr1:2042560..2042582  + TAIR102
TCTCAATATATCATTGTCTAGGT
>Chr1:2042941..2042963  + TAIR102
GACCCGTGTATCACTTTGTAGGA
>Chr1:2043259..2043281  + TAIR102
GTGATGTTTTTTTATTTGCAGGG
>Chr1:2043375..2043397  + TAIR102
AAATATTTTCTATGGTAACAGAT
>Chr1:2043569..2043591  + TAIR102
TTTTTGCGTCCGTATCTACAGGT
>Chr1:2044686..2044708  + TAIR102
CTATAATATCAATATGTTCAGGT
>Chr1:2045852..2045874  + TAIR102
ACCTTCCATATGCATTTGTAGGT
>Chr1:2048599..2048621  + TAIR102
GGTGATTTGGGCTTTATGCAGGT
>Chr1:2048905..2048927  + TAIR102
GTGAATCTGATGTTCTTACAGGG
>Chr1:2049948..2049926  - TAIR102
TTGTTGTGTTGTGCTGTGCAGAT
>Chr1:2050179..2050157  - TAIR102
CTTTGACTTGTGACGTTACAGCT
>Chr1:2050577..2050555  - TAIR102
GCTCTTTTGTCTTTTTTCCAGGT
>Chr1:2050891..2050869  - TAIR102
TACTGTTGTGCGATTTTTCAGAG
>Chr1:2051052..2051030  - TAIR102
CATTGTGAGTTATGTTTTTAGGA
>Chr1:2051175..2051153  - TAIR102
ATTTTCTTAATTATATTTCAGGC
>Chr1:2051417..2051395  - TAIR102
ATTGGTGAGATTTTCGAACAGAT
>Chr1:2051545..2051523  - TAIR102
GGAAATCTCCATCTTTTATAGTT
>Chr1:2051714..2051692  - TAIR102
TTTTATTCTCTGTGATGGTAGAC
>Chr1:2052896..2052874  - TAIR102
TATGTTGGCAATATAATGCAGCT
>Chr1:2053093..2053071  - TAIR102
CATTTTATTGGCTGTGCTCAGGC
>Chr1:2053311..2053289  - TAIR102
TTAATCCGCCCTCTTATGCAGAT
>Chr1:2053669..2053647  - TAIR102
TTGCTTATTGTGCGATTACAGGT
>Chr1:2053933..2053911  - TAIR102
TAGTTGTTTGCTCTTCCTTAGGT
>Chr1:2054269..2054247  - TAIR102
TGAGTATCTTCATGTATGCAGCA
>Chr1:2057064..2057042  - TAIR102
TTAATTGTCTCAATTTTGCAGGA
>Chr1:2060797..2060775  - TAIR102
GGAGAAAAAAAAAACATGCAGAT
>Chr1:2061096..2061074  - TAIR102
CTTTTGTGTAACATTTTGCAGGC
>Chr1:2061466..2061444  - TAIR102
TAATAAGCTTTCTTTTGTCAGGC
>Chr1:2061758..2061736  - TAIR102
CTCTCCTGGTGTGTGCTTCAGGC
>Chr1:2062456..2062434  - TAIR102
CACATGTATCTTTCTACTTAGGC
>Chr1:2062842..2062820  - TAIR102
AACTCACTATTTGCTTTGCAGTT
>Chr1:2062965..2062943  - TAIR102
AGGAGGATGACAATGATAAAGGT
>Chr1:2063692..2063670  - TAIR102
TATTTTTTCATATAAATCCAGAA
>Chr1:2063977..2063955  - TAIR102
TTACCTTACATGGTCTGTCAGAT
>Chr1:2064320..2064298  - TAIR102
GTCTGGCTGTGTGTGACGCAGGA
>Chr1:2064946..2064924  - TAIR102
TGACATTTTTTCTTTTGGCAGGA
>Chr1:2065393..2065371  - TAIR102
ATAATTTCTTATGATTATCAGGT
>Chr1:2066064..2066042  - TAIR102
TGATTTATCTTTTATTGGTAGGT
>Chr1:2066343..2066321  - TAIR102
TTTAATCTGTTTCACCCTCAGGA
>Chr1:2066635..2066613  - TAIR102
TTTGGCTGGTCATGGATTTAGGT
>Chr1:2066844..2066822  - TAIR102
AAGTTTTGATTGTTCCTGTAGGT
>Chr1:2067069..2067047  - TAIR102
CGATTTTACTTGGTTCTGCAGGC
>Chr1:2068228..2068250  + TAIR102
TGTTCCCTGTTTTGCTTATAGAA
>Chr1:2068964..2068986  + TAIR102
TAGTTGTTTCTCTTTTTTTAGTC
>Chr1:2069337..2069359  + TAIR102
CCTCTTTAATGAATTACTTAGGT
>Chr1:2069633..2069655  + TAIR102
CGAAAACATGATCATCATCAGGT
>Chr1:2074226..2074248  + TAIR102
GATTTGGGACATGAAACGTAGCA
>Chr1:2074534..2074556  + TAIR102
GTCATAATATATGAATCTCAGGT
>Chr1:2074701..2074723  + TAIR102
TTTGTGTGTATATGTATCTAGGG
>Chr1:2075037..2075059  + TAIR102
TGGTTTTCACTATGGAAGCAGAG
>Chr1:2075247..2075269  + TAIR102
TTGTTTTGTGAGAATATATAGGT
>Chr1:2075659..2075681  + TAIR102
TGTTTTTGGCTGAGATTGTAGGA
>Chr1:2076063..2076085  + TAIR102
TGAAGTGTGATTGTGAAACAGCT
>Chr1:2077331..2077309  - TAIR102
TCTTTGTTGATGCGATTTCAGAT
>Chr1:2079422..2079400  - TAIR102
ATACTTATGGTTTATGTTCAGAT
>Chr1:2079605..2079583  - TAIR102
CAATGTCTCATTCTGTGATAGGG
>Chr1:2079788..2079766  - TAIR102
ACAAGGGCTTACTGGTTACAGGG
>Chr1:2080328..2080306  - TAIR102
GAGTTATTTTGTTTTTTGCAGTC
>Chr1:2080815..2080793  - TAIR102
CACTTGTGTGCATGGTTTTAGGC
>Chr1:2084165..2084187  + TAIR102
CATGCTACCATTATTCTGCAGAG
>Chr1:2084297..2084319  + TAIR102
TTTTTTCTCTCTGTGATTTAGGA
>Chr1:2084466..2084488  + TAIR102
TGTCGTAATCATGGGTTGTAGGT
>Chr1:2084787..2084809  + TAIR102
ATTGGGTTTTTTTTGTGTCAGGG
>Chr1:2085204..2085226  + TAIR102
TGACATGATTGTTTCTTTCAGCG
>Chr1:2085695..2085717  + TAIR102
GCTTCTGATTGCTGTTTGCAGGA
>Chr1:2086557..2086579  + TAIR102
GGGAATTTGTTTTTTTGGCAGGG
>Chr1:2087622..2087644  + TAIR102
AATTTTGAACAAAATTTTCAGAA
>Chr1:2087838..2087860  + TAIR102
AGTGGATTTTTGCTATGAAAGGT
>Chr1:2088281..2088303  + TAIR102
ACTTTGTTTGTGTGATTGTAGGT
>Chr1:2088540..2088562  + TAIR102
CGGTACCTCTATACTTGGCAGTA
>Chr1:2088745..2088767  + TAIR102
ATAATGTTTTTTGGTTCACAGGA
>Chr1:2088899..2088921  + TAIR102
ACGAGGCATTGTAAATGGCAGAT
>Chr1:2091851..2091829  - TAIR102
GTGTTGTCTTTTTCCTCGCAGCG
>Chr1:2092330..2092308  - TAIR102
AGTATATAGTTTCTGAAACAGGT
>Chr1:2093239..2093217  - TAIR102
CTTTTGTGTTTTGATTTTTAGGG
>Chr1:2093441..2093419  - TAIR102
GAATGGTTGGACTAATAATAGGC
>Chr1:2093652..2093630  - TAIR102
TCTAAACGTTTTTTGAGGCAGGT
>Chr1:2093927..2093905  - TAIR102
TCGTCTATATTTTGGTACTAGGG
>Chr1:2094171..2094149  - TAIR102
TTCGTTTTGCTGCATCCGTAGGA
>Chr1:2094403..2094381  - TAIR102
TTGTATTTTGCTGTGCTTTAGGG
>Chr1:2094595..2094573  - TAIR102
TTTCTGGACCTTAATTTTCAGGT
>Chr1:2094854..2094832  - TAIR102
TTCTTATGTCTTCAAGGACAGGT
>Chr1:2094988..2094966  - TAIR102
ACCCTTCATATTTGCCTGCAGTG
>Chr1:2095172..2095150  - TAIR102
GTTATTCTCTGTGCTGTATAGCT
>Chr1:2095429..2095407  - TAIR102
TCTTAACTGTGGTTTGAACAGAT
>Chr1:2095712..2095690  - TAIR102
GGCTTAATTTGAAGGGAACAGGG
>Chr1:2098216..2098194  - TAIR102
TGGAATGTTTGTTTCTGTCAGAT
>Chr1:2098431..2098409  - TAIR102
GAGTTATTTGTCGACTTGCAGGG
>Chr1:2098760..2098738  - TAIR102
TACAAATATGTGTTTTGGCAGTT
>Chr1:2099015..2098993  - TAIR102
CTTGTATTGTTAAGCGTGCAGAT
>Chr1:2099381..2099359  - TAIR102
GTTTGATTCATTCATGTGCAGCT
>Chr1:2099647..2099625  - TAIR102
TGTCATGCTTTTTATGTTCAGTG
>Chr1:2100374..2100352  - TAIR102
TAACAACGTTTGTTTTTTCAGGC
>Chr1:2100642..2100620  - TAIR102
TCAGTTCCTTTATGTTTTCAGGG
>Chr1:2100837..2100815  - TAIR102
GTTGTCTACCTAATGTGACAGGT
>Chr1:2101026..2101004  - TAIR102
CTTCTGATGAAAATACTGCAGCG
>Chr1:2101227..2101205  - TAIR102
GTTGTCGGACATGAATTCCAGGG
>Chr1:2101399..2101377  - TAIR102
TTGTCGTATGCCCACGGGCAGGA
>Chr1:2101756..2101734  - TAIR102
TCCTCATGTTTATTTTGGCAGAC
>Chr1:2101945..2101923  - TAIR102
TTTTTTTCTTTTTTCTTACAGCC
>Chr1:2102170..2102148  - TAIR102
GTCAATCTTATCTTTTTCCAGTC
>Chr1:2102430..2102408  - TAIR102
CTGCTAACTTCACTTTTCCAGGC
>Chr1:2102576..2102554  - TAIR102
CAACTTCTTCTCTAATGCCAGGA
>Chr1:2102745..2102723  - TAIR102
TAGCTTTGTTTATACTTGTAGGC
>Chr1:2102979..2102957  - TAIR102
TGATGTTTTTTTTGGTTTTAGTG
>Chr1:2105753..2105775  + TAIR102
AAATTAGGGATTTGATTACAGGA
>Chr1:2105997..2106019  + TAIR102
ATGTTGTTTTGATTGATCCAGAG
>Chr1:2106163..2106185  + TAIR102
ATTTGCTTTTTGATGTTACAGCT
>Chr1:2109742..2109764  + TAIR102
ATTTGCTTTGGTGTTGGACAGGT
>Chr1:2109897..2109919  + TAIR102
ATACTCTCCTTTGAATTGCAGGA
>Chr1:2110149..2110171  + TAIR102
TATTGATGCTGTATCATATAGGT
>Chr1:2110337..2110359  + TAIR102
CTTTTTCCTGTTTATTTGCAGTT
>Chr1:2110498..2110520  + TAIR102
TGTGGTGAATGTAAAACGCAGGG
>Chr1:2111880..2111858  - TAIR102
TGGTTTACTCGGGTTTGTCAGAT
>Chr1:2112357..2112335  - TAIR102
GTGCTTCTTTGTTGATTGCAGTT
>Chr1:2112620..2112598  - TAIR102
ATCTTAACCAATTGTACACAGAT
>Chr1:2112859..2112837  - TAIR102
CCTTATTTTTTTTCTTTGCAGTC
>Chr1:2113159..2113137  - TAIR102
CTTCTGTTCCGTTGATAATAGAT
>Chr1:2113442..2113420  - TAIR102
CTTGTTATTTTGTATGTACAGCG
>Chr1:2114110..2114088  - TAIR102
GTATAATTTTTGGTGGATTAGAT
>Chr1:2115419..2115397  - TAIR102
ATGGAGTTAACTCTCTCACAGGT
>Chr1:2115663..2115641  - TAIR102
TTAATCGGACTGTAATTGCAGGA
>Chr1:2115904..2115882  - TAIR102
ATATACATATTTTGGATATAGGA
>Chr1:2116098..2116076  - TAIR102
TAACCTGCATCTGATTTGCAGCT
>Chr1:2116417..2116395  - TAIR102
ATACCTCTGTTATGTTTTCAGAT
>Chr1:2116715..2116693  - TAIR102
TTTTTCTTTCTAACCTTGTAGGT
>Chr1:2116994..2116972  - TAIR102
TTAATATCTGACTTTTTGCAGGC
>Chr1:2117451..2117429  - TAIR102
TTGAAATTTTGCTTGTTTCAGAG
>Chr1:2117687..2117665  - TAIR102
TTGAAAGTGTTAATTGTACAGAG
>Chr1:2117999..2117977  - TAIR102
TATGGCAACTTTTGTTAACAGAT
>Chr1:2118404..2118382  - TAIR102
TTATCACATTGTGTTTTTTAGAG
>Chr1:2118739..2118717  - TAIR102
GTTACCTTTAATATCTTGCAGAA
>Chr1:2118986..2118964  - TAIR102
GTCCTTCATGTGCTCTGGAAGGT
>Chr1:2119171..2119149  - TAIR102
TAACAAAATCCAAATTTGTAGAA
>Chr1:2119378..2119356  - TAIR102
CTGTTTTCTCGTTATTATTAGAT
>Chr1:2119799..2119777  - TAIR102
TCCGGTTTTGACTTCTTGCAGTA
>Chr1:2120078..2120056  - TAIR102
TCATGTTTATGTTTGGTGAAGAA
>Chr1:2120252..2120230  - TAIR102
ATTTTGTGTTGTGTGTCTCAGGC
>Chr1:2121767..2121789  + TAIR102
GATGCATTCCTTTTGTTGTAGAG
>Chr1:2122416..2122438  + TAIR102
TATTTTTGTTTGTTTGATTAGTG
>Chr1:2122687..2122709  + TAIR102
ATGCATTCTTTTGTGATTCAGGT
>Chr1:2122837..2122859  + TAIR102
AATAGACACATTCTCTCACAGGG
>Chr1:2123485..2123507  + TAIR102
TTTTCCATTCTTTGCTTATAGGT
>Chr1:2127064..2127086  + TAIR102
TCTACAAATATGCCACTGCAGCT
>Chr1:2128058..2128036  - TAIR102
TTAAGGCCTTGAATGATGGAGGG
>Chr1:2128237..2128215  - TAIR102
TTAATTTTATCTTTCAATCAGGG
>Chr1:2130572..2130550  - TAIR102
TTTTTTTTTTTGGTTTTACAGGT
>Chr1:2131652..2131630  - TAIR102
CAAATCCCTTCATTGATGCAGGT
>Chr1:2131884..2131862  - TAIR102
CTTTTTGTTTAATCTTTCCAGGT
>Chr1:2132193..2132171  - TAIR102
CAAGCACCTTCTCTTCCTCAGAA
>Chr1:2132716..2132694  - TAIR102
TGTCTTTCTACTGTATGGTAGCT
>Chr1:2132958..2132936  - TAIR102
CCTTGGATCTATGTGGCTTAGGT
>Chr1:2133159..2133137  - TAIR102
TAACGACCTGATTTTTTCCAGGA
>Chr1:2133684..2133662  - TAIR102
ACAGTTTCTTCTCCCTCATAGCT
>Chr1:2133826..2133804  - TAIR102
TTTCTAAACATGTTCTTGCAGAT
>Chr1:2134211..2134189  - TAIR102
ATGTCTTGACCTCATTTCTAGGT
>Chr1:2134439..2134417  - TAIR102
AGTTGTATGCTTCCAGTGCAGGC
>Chr1:2134602..2134580  - TAIR102
CAATTCCTTGGTTTTGTTTAGAT
>Chr1:2134832..2134810  - TAIR102
TGCATCTTAATCTTGATTTAGGT
>Chr1:2134977..2134955  - TAIR102
GATCCTTCTTATATGTTGCAGGT
>Chr1:2136850..2136872  + TAIR102
GTGTGATCTCTGTGGGTGCAGCG
>Chr1:2137046..2137068  + TAIR102
AAAACTGCACATCACTTTCAGTT
>Chr1:2138464..2138486  + TAIR102
TTGCGAAATTTTTAAACGCAGGC
>Chr1:2139556..2139578  + TAIR102
TTTTTCATTCATATTTTGCAGGT
>Chr1:2149129..2149151  + TAIR102
TGTTGATGTATATTATTATAGGA
>Chr1:2149798..2149820  + TAIR102
TTATTCCTTTGAATGGGACAGGG
>Chr1:2151726..2151704  - TAIR102
AAGTGATTCACAATTGAATAGGT
>Chr1:2153729..2153751  + TAIR102
ACTTCTTGTCACATTTTAAAGGT
>Chr1:2154031..2154053  + TAIR102
GTGGGAAAACCATTAGGACAGAG
>Chr1:2154253..2154275  + TAIR102
GCTTATAATGTCCTTGCACAGTT
>Chr1:2154526..2154548  + TAIR102
CTGACTTCTTTTTCTTATCAGGT
>Chr1:2154698..2154720  + TAIR102
ATGAGTTTTTGTTGTTGATAGTG
>Chr1:2154861..2154883  + TAIR102
AAACTGGAATTGTTTCTTCAGGT
>Chr1:2155776..2155754  - TAIR102
AACCGGATGCATTATTTGCAGAG
>Chr1:2158858..2158836  - TAIR102
ATCATCTGTGTTAATGTGCAGGG
>Chr1:2161344..2161322  - TAIR102
TCTGAAACCTACAAAACGCAGAT
>Chr1:2161665..2161643  - TAIR102
TTTGTCTTTCTACTTTTACAGTT
>Chr1:2161906..2161884  - TAIR102
TTGGGTTAAATTGATTAACAGGG
>Chr1:2162117..2162095  - TAIR102
GGCAATTTCTTTTGTTTTCAGGA
>Chr1:2162407..2162385  - TAIR102
TTGTCTATGGAAATGTTTTAGAT
>Chr1:2162650..2162628  - TAIR102
TCGTTTTTTACACTTGGCCAGGT
>Chr1:2164374..2164352  - TAIR102
AATCTTTTGAATTATTTGTAGGG
>Chr1:2164655..2164633  - TAIR102
AATGATTTAGAGTGTATGCAGAG
>Chr1:2167368..2167346  - TAIR102
TTTTGATGAGTTTTTACGTAGGC
>Chr1:2167835..2167813  - TAIR102
TGGTTGTTATATGTTGAGTAGAG
>Chr1:2168193..2168171  - TAIR102
TTCTTCTCACTGATTGTGCAGGT
>Chr1:2168888..2168910  + TAIR102
TTTTGTTTTTATGTGATGCAGAC
>Chr1:2169320..2169342  + TAIR102
TTTGTGTGTAAATATGTACAGGT
>Chr1:2169641..2169663  + TAIR102
TGGTTGATTGTTTTTTTGCAGGG
>Chr1:2170503..2170525  + TAIR102
CTTGTTGCTTTTGTGTTGCAGCA
>Chr1:2170681..2170703  + TAIR102
CGTCACTTTTGTTGGTTGCAGAG
>Chr1:2171044..2171066  + TAIR102
CTAATCTTTTTATTTCTGCAGCT
>Chr1:2171625..2171647  + TAIR102
TGTCTCCTTTTTAAAAACCAGGA
>Chr1:2178461..2178439  - TAIR102
ATATTTTGGATGTTTCAACAGAT
>Chr1:2178641..2178619  - TAIR102
TTACTGTTGGTGTTTACGCAGGC
>Chr1:2178855..2178833  - TAIR102
ATCGCTACTTTGACAATGCAGGC
>Chr1:2179004..2178982  - TAIR102
TTGTGGTGCATATGACTGCAGAT
>Chr1:2179220..2179198  - TAIR102
TTTCTCATATTTTCATCTTAGGT
>Chr1:2179376..2179354  - TAIR102
GATTGATTTTGTTTATCCCAGAT
>Chr1:2180038..2180016  - TAIR102
TTTTGCAACTTTGAAACGCAGTG
>Chr1:2180372..2180350  - TAIR102
AAAGCGCTGATTTTCTTCTAGGT
>Chr1:2180645..2180623  - TAIR102
GTTATTCTACTTTTGTTGCAGGT
>Chr1:2180846..2180824  - TAIR102
CTTACTCTTTTTTTTTGCCAGGT
>Chr1:2181032..2181010  - TAIR102
TGAGTTTATGCTACTCTGCAGAA
>Chr1:2181198..2181176  - TAIR102
TACCTTTTATCTCTTATGCAGAT
>Chr1:2181477..2181455  - TAIR102
GTAAATAGTTTTTAGCTGTAGGT
>Chr1:2181603..2181581  - TAIR102
TAATGTATCACATGCCACTAGGT
>Chr1:2181835..2181813  - TAIR102
CAACGCATGAGCCTTTTGTAGAG
>Chr1:2181953..2181931  - TAIR102
CATTGCTCCGTTTCTTTGCAGTA
>Chr1:2182157..2182135  - TAIR102
TTCCCGTCAAAATTGTATTAGGT
>Chr1:2182441..2182419  - TAIR102
TTGTATTCGTTTTAATTTTAGAA
>Chr1:2182737..2182715  - TAIR102
CCGCATACATCTCACCCATAGGA
>Chr1:2183047..2183025  - TAIR102
GACTTTGATGTCTCATAGCAGTG
>Chr1:2183530..2183508  - TAIR102
CGCCCTTTTTTTGGTGTGTAGAG
>Chr1:2183714..2183692  - TAIR102
CAATTAATTCTTCTTTAACAGCT
>Chr1:2184975..2184953  - TAIR102
CCTAACATTAGTTCAATTCAGTT
>Chr1:2185186..2185164  - TAIR102
GGAACCTTTACCTTGTTGCAGCT
>Chr1:2185531..2185509  - TAIR102
CTTAAATCTTCACATTTTCAGGT
>Chr1:2185937..2185915  - TAIR102
ACGGTGTTTGCACATTTGCAGAT
>Chr1:2192634..2192612  - TAIR102
AAATCTTATTTTCCTTGTCAGAT
>Chr1:2193176..2193154  - TAIR102
ATGCTTCTGATATTTCTGCAGTT
>Chr1:2193434..2193412  - TAIR102
TTTTTGTTTGTGAATCTAAAGGA
>Chr1:2198520..2198498  - TAIR102
CTGATTACGATAATCCTGCAGGG
>Chr1:2198940..2198918  - TAIR102
TTAGCTTTTTTATAACCGCAGGC
>Chr1:2202629..2202651  + TAIR102
TTAAACCTGCATGCATGACAGAA
>Chr1:2205158..2205180  + TAIR102
TCATGCTCTTGGTTTAAACAGGT
>Chr1:2205462..2205484  + TAIR102
ACACGCAAATTTATATATTAGGC
>Chr1:2205713..2205735  + TAIR102
TTGTCCATTGTTTCTTTCCAGGC
>Chr1:2205865..2205887  + TAIR102
ATCTGCTAGTTTTGACTTCAGTC
>Chr1:2206122..2206144  + TAIR102
TGGATCACTCTGTTTCGATAGGA
>Chr1:2206318..2206340  + TAIR102
AAGTCTCTTTGATCAATGAAGGT
>Chr1:2206600..2206622  + TAIR102
GGAGGGAGTTTTCTTGTGCAGGA
>Chr1:2215492..2215514  + TAIR102
GAATCGAATCGAACTGAGCAGAT
>Chr1:2216134..2216156  + TAIR102
TTTTCTTTTGTTTAATGACAGAT
>Chr1:2216306..2216328  + TAIR102
GAATTATGTTTTGTTGGACAGAA
>Chr1:2216456..2216478  + TAIR102
TTTTATTTATCTCTTGCACAGAC
>Chr1:2217441..2217419  - TAIR102
TAAGACGTTTCCTTGTCACAGGC
>Chr1:2217730..2217708  - TAIR102
TGGAATTCTTTGCATCATAAGGT
>Chr1:2217880..2217858  - TAIR102
GATGTGTGTTTTTAAATACAGGA
>Chr1:2218146..2218124  - TAIR102
ATCTCGAGTGTTGTGATGAAGGT
>Chr1:2218573..2218551  - TAIR102
ATTGAATTGGTGAAAAGCCAGGT
>Chr1:2218928..2218906  - TAIR102
CTGAGTAATTTCGTCGAACAGGT
>Chr1:2220855..2220833  - TAIR102
TACCTTGATGACGTCTAACAGAG
>Chr1:2221403..2221381  - TAIR102
GTGGGATTGATTTCGTTGCAGTG
>Chr1:2229810..2229788  - TAIR102
AGTCTAAACATCAATCAACAGGA
>Chr1:2229997..2229975  - TAIR102
AAAGTAGGTTTGTTGCTTCAGGG
>Chr1:2230225..2230203  - TAIR102
TTCTCACAACTTCCACTGCAGCT
>Chr1:2230409..2230387  - TAIR102
TTCTCTTGACACAATTCACAGAT
>Chr1:2230626..2230604  - TAIR102
TTATTGTCCTCAATATTGCAGGT
>Chr1:2230810..2230788  - TAIR102
TCCTCTTATTCAAATTTTCAGAA
>Chr1:2231048..2231026  - TAIR102
ACTTTATCTGCATTGTGCCAGAA
>Chr1:2231215..2231193  - TAIR102
TTAAGCTCTCGGTTCTGACAGGT
>Chr1:2231414..2231392  - TAIR102
TTTCTACTATTTCTTGTGCAGGC
>Chr1:2231589..2231567  - TAIR102
TCTGTCGTTTTTGATTTCCAGGT
>Chr1:2231788..2231766  - TAIR102
TTAATTCAAACTCTTTTCCAGGT
>Chr1:2231976..2231954  - TAIR102
ATAGGCTTATTTTGTTGTTAGAT
>Chr1:2232122..2232100  - TAIR102
AACATTGGTGCATTTTATCAGGC
>Chr1:2232430..2232408  - TAIR102
GATATATATATCAGTCTATAGAT
>Chr1:2232604..2232582  - TAIR102
TCAGATGTTATTTGTTTGCAGGA
>Chr1:2240718..2240740  + TAIR102
TGGTTTGTTTGGTGAAAACAGAG
>Chr1:2242348..2242326  - TAIR102
CTATGTATTTTGGTTTTGCAGGT
>Chr1:2242579..2242557  - TAIR102
ATTCTTTCTATTGTGTGGCAGTT
>Chr1:2242791..2242769  - TAIR102
GTGTTTTACTCTCTCTGGCAGGG
>Chr1:2243282..2243260  - TAIR102
ATGATCTCATCTTTGTGACAGCT
>Chr1:2243463..2243441  - TAIR102
AACTAAGAGTTTGCAATACAGAT
>Chr1:2243685..2243663  - TAIR102
AACATTACATTTCTATTCCAGTT
>Chr1:2243905..2243883  - TAIR102
TTCCTTATACGTTTATTTCAGAA
>Chr1:2244181..2244159  - TAIR102
ATTTCTTGATTCTTCCTCAAGGT
>Chr1:2251392..2251414  + TAIR102
TTTTCCCAAAAGAGATCTGAGGA
>Chr1:2252334..2252356  + TAIR102
TTCTGATCCTTGCTCATGTAGGT
>Chr1:2253202..2253224  + TAIR102
TTCCTTGTACCGTTATGACAGGA
>Chr1:2255067..2255089  + TAIR102
AATGGTGATCAAAATTTGCAGGA
>Chr1:2255549..2255571  + TAIR102
TTGAAAGCAATACTTTTGCAGAC
>Chr1:2256275..2256297  + TAIR102
TTTTTTGATCATCTTACGCAGAT
>Chr1:2257927..2257905  - TAIR102
TGAAAATACGTATGAAATCAGGC
>Chr1:2258468..2258446  - TAIR102
TTTTGTTTCTTCCCTTTGCAGGA
>Chr1:2259173..2259151  - TAIR102
GTGAGCTTTTGATATTTCTAGGT
>Chr1:2259406..2259384  - TAIR102
AAATCGCTTTTGTTACATTAGGA
>Chr1:2259607..2259585  - TAIR102
AATTGTTCTATTTTCTTGTAGAT
>Chr1:2261429..2261407  - TAIR102
TTTTCTTTTACACGTTTTCAGTG
>Chr1:2261984..2261962  - TAIR102
TTTGCTTTTTCTGTTATGTAGGC
>Chr1:2262375..2262353  - TAIR102
GTTTTATCTGTTGATATGTAGAC
>Chr1:2263694..2263716  + TAIR102
TTTGTGTTGGATGATTTACAGCG
>Chr1:2263930..2263952  + TAIR102
GACCTGATGTTATTGTTGCAGTT
>Chr1:2264140..2264162  + TAIR102
CTTTTGTTTTGTGTATTGCAGCC
>Chr1:2265109..2265087  - TAIR102
GAGATACTATGTTCATGACAGGG
>Chr1:2265789..2265767  - TAIR102
TACAATGGTTGCATCTGTTAGGG
>Chr1:2266048..2266026  - TAIR102
CCTGTCTATCTTTCTTGTCAGAA
>Chr1:2266197..2266175  - TAIR102
AACTTGTCGTTTTGAATCCAGCC
>Chr1:2266404..2266382  - TAIR102
GTCTACGTTTGGTTAAATCAGGG
>Chr1:2266764..2266742  - TAIR102
TATTTTTCTTTATCATTTCAGCT
>Chr1:2267140..2267118  - TAIR102
AGTGTGTTTGGTCCGATGCAGAT
>Chr1:2267574..2267552  - TAIR102
CTACTTAAACTTATCTTACAGGG
>Chr1:2267884..2267862  - TAIR102
TAATTAAGCTGTTGTTTGCAGAT
>Chr1:2270811..2270833  + TAIR102
CTTCTTGTTCTGGTGTGGCAGAA
>Chr1:2270989..2271011  + TAIR102
AAGTGTGACATTGAGATGCAGGT
>Chr1:2271157..2271179  + TAIR102
ATGTGTTTCTTGGTGGTGCAGGT
>Chr1:2271321..2271343  + TAIR102
TGTGTTTTCCCGGATCTTCAGGT
>Chr1:2271500..2271522  + TAIR102
AATGTTTATTTTGCCTGGCAGTA
>Chr1:2272430..2272452  + TAIR102
CTCTTATTTGATTAATTTCAGGC
>Chr1:2276220..2276242  + TAIR102
CGTGAATGTGTATATGCGTAGGT
>Chr1:2276654..2276676  + TAIR102
TGTATGTGTAATCTTGACTAGGT
>Chr1:2278566..2278588  + TAIR102
CATTTTATGTGGTTGATGCAGTA
>Chr1:2279237..2279259  + TAIR102
TCTTTGGTGATGGTCCTGCAGGA
>Chr1:2279445..2279467  + TAIR102
AACCATTTCATGATATCACAGAT
>Chr1:2279756..2279778  + TAIR102
ATTTTTGTGATTTGGTTACAGTG
>Chr1:2279940..2279962  + TAIR102
TTCGTCTCTGGTGTTCTTCAGGA
>Chr1:2281684..2281662  - TAIR102
TTTACGTTTGAAAATGAACAGCC
>Chr1:2282080..2282058  - TAIR102
TATACGATGTCGTTTTTGTAGGT
>Chr1:2286839..2286817  - TAIR102
GTGTGTGTGTGTGTGTCATAGGG
>Chr1:2287248..2287226  - TAIR102
ATGTAATCTTTTGATTATTAGAT
>Chr1:2287528..2287506  - TAIR102
GTTCTTAAATCAAATATATAGGC
>Chr1:2288244..2288222  - TAIR102
GTTTGAATGTGGACTTACCAGTA
>Chr1:2288436..2288414  - TAIR102
CTAAGCTTTATTTATATGTAGGA
>Chr1:2288734..2288712  - TAIR102
CATTGGTTTGCCATTATGCAGAT
>Chr1:2289077..2289055  - TAIR102
TGAGGTTGAGCTTGACTTTAGGT
>Chr1:2291642..2291664  + TAIR102
TGTTGTTTCTGATGAAATCAGAT
>Chr1:2292006..2292028  + TAIR102
CGAGTGTTTTTGTCCGAGTAGAT
>Chr1:2292284..2292306  + TAIR102
ATCCTTATTGTTTTTGAGCAGAC
>Chr1:2292519..2292541  + TAIR102
AGATTATCTACTTTATTGCAGCC
>Chr1:2292638..2292660  + TAIR102
AAATGTCTGACCTGCTGCTAGCT
>Chr1:2292875..2292897  + TAIR102
CTTTAAATGGAATACGTCCAGGA
>Chr1:2293315..2293337  + TAIR102
TGGTGGGAGTACATTTTTCAGGC
>Chr1:2293756..2293778  + TAIR102
ATTTCATTTACTGGGTTGCAGAT
>Chr1:2293905..2293927  + TAIR102
TTCCCTCTTTTTTTTTGTTAGAA
>Chr1:2294150..2294172  + TAIR102
CATGTTTGGTGTTGTAATTAGGT
>Chr1:2294306..2294328  + TAIR102
TAACACTCTCTACCTTTTCAGGC
>Chr1:2296750..2296728  - TAIR102
AGGCCATGTATACTTTTTCAGGC
>Chr1:2296914..2296892  - TAIR102
CATGTTTGGTGTTGTAATCAGGT
>Chr1:2297158..2297136  - TAIR102
ATTCCCTCTTTTTTTTGTTAGAG
>Chr1:2297306..2297284  - TAIR102
ATTTCATTTACTGCGTTTTAGAT
>Chr1:2297694..2297672  - TAIR102
GATTGGAGCACAATTTTGCAGGC
>Chr1:2297957..2297935  - TAIR102
CTTTAATCAACATTTATCCAGGA
>Chr1:2298207..2298185  - TAIR102
AAATGTCTGGCCTGCTGCTAGCT
>Chr1:2298346..2298324  - TAIR102
TTTTCTTTTTCTTTATTGCAGCC
>Chr1:2298654..2298632  - TAIR102
ATCCTTATTGTTTTTGAGCAGAC
>Chr1:2298932..2298910  - TAIR102
CGAGTGTTTTTGTCCGAGTAGAT
>Chr1:2301644..2301666  + TAIR102
TTTTTCGATGAACTTCTTGAGAT
>Chr1:2304888..2304866  - TAIR102
ACTAGGCTTTGGGAAGAAGAGGG
>Chr1:2305805..2305827  + TAIR102
TCAATTTTCCGGTGAAATTAGGG
>Chr1:2306132..2306154  + TAIR102
TAAATTGCTTTTCTTTTGCAGAT
>Chr1:2306437..2306459  + TAIR102
TATGTATTTGTTGCGATGCAGAT
>Chr1:2306677..2306699  + TAIR102
GTGTTATATTTGTTGGTTCAGAT
>Chr1:2307260..2307282  + TAIR102
ATCTATTTTGTTTTTTGCCAGAT
>Chr1:2308263..2308285  + TAIR102
TTGGTGGTTTCATGACCGCAGGT
>Chr1:2308883..2308905  + TAIR102
TCTGGTGGGTTTTGATTGCAGGT
>Chr1:2316228..2316206  - TAIR102
TTGGTTTTGGTGATTGATCAGGA
>Chr1:2318633..2318611  - TAIR102
ACTAATTTTGGGATTGATTAGGA
>Chr1:2318776..2318754  - TAIR102
GTTGTGCATATCTATCTGCAGGT
>Chr1:2319141..2319119  - TAIR102
AAACTTTTTTGACATCATTAGGT
>Chr1:2319482..2319460  - TAIR102
AACTTTACTTCTTCTCGCTAGAG
>Chr1:2319650..2319628  - TAIR102
ATTTTTTCTTGTTGTGCTTAGTG
>Chr1:2319810..2319788  - TAIR102
TTTGAACTTTGTTTTTGGCAGCT
>Chr1:2320059..2320037  - TAIR102
CTTTGTCTGAAAATGTTTTAGAC
>Chr1:2320888..2320866  - TAIR102
TTGTGTTTTGTGTTTTGCTAGAA
>Chr1:2323135..2323113  - TAIR102
CTTTAAAATCTTTTGTTATAGGT
>Chr1:2323436..2323414  - TAIR102
ACGAGGTTTAACATATGGTAGGA
>Chr1:2323609..2323587  - TAIR102
GCCACTTGGTTGTTATTGCAGGA
>Chr1:2323818..2323796  - TAIR102
TATGTCGTCCTTGATTGTTAGGT
>Chr1:2324121..2324099  - TAIR102
CTGTTAAATTTTTCTATGCAGTT
>Chr1:2324351..2324329  - TAIR102
ACTACGTTCTTTATTCTTTAGGG
>Chr1:2324515..2324493  - TAIR102
GATTTGTCTATATATTCACAGAA
>Chr1:2324680..2324658  - TAIR102
AACAATTTTTTGTTGCAACAGGG
>Chr1:2324819..2324797  - TAIR102
TGTCTTGGATCTTCCAAACAGAG
>Chr1:2325053..2325031  - TAIR102
CTAATTTGCACCATGTTTCAGTC
>Chr1:2325607..2325585  - TAIR102
TATATAACTTGATTTTGGCAGTT
>Chr1:2326326..2326304  - TAIR102
CTCCCTTTTCGGTCTTACCAGGA
>Chr1:2327525..2327547  + TAIR102
TTTTTCTTTTGCCTTTATCAGGA
>Chr1:2328151..2328173  + TAIR102
CTTTCCATCCTTTCTCTTCAGGT
>Chr1:2328710..2328732  + TAIR102
CATTCTGTTATTGTGTGTTAGTC
>Chr1:2328960..2328982  + TAIR102
ATGATCTTTAATTACCACCAGAG
>Chr1:2329169..2329191  + TAIR102
ATTCATTTTTGCATATGATAGGG
>Chr1:2329322..2329344  + TAIR102
GTTTATTTTTTACCTAGGCAGAA
>Chr1:2329513..2329535  + TAIR102
TTAGCTTGTTTACAATACTAGCA
>Chr1:2329763..2329785  + TAIR102
ATTATTTGTGTATGGTTCTAGGT
>Chr1:2330055..2330077  + TAIR102
ATATTGTACATATTTGGATAGGT
>Chr1:2330269..2330291  + TAIR102
TGTCTATGCTAATACATGCAGGT
>Chr1:2330408..2330430  + TAIR102
ACCAAAGAACTTTGGAGACAGGT
>Chr1:2330676..2330698  + TAIR102
CATAATCATTTCGTCTTGCAGAT
>Chr1:2331859..2331837  - TAIR102
ATCACTTTACATTTTCCTTAGGT
>Chr1:2332067..2332045  - TAIR102
ATTTCTGGTACATAATCTCAGGA
>Chr1:2332315..2332293  - TAIR102
TTTGTTTTTCTTGGGTTACAGGA
>Chr1:2332553..2332531  - TAIR102
TCAGTTTTGATGATTTTGCAGGC
>Chr1:2337920..2337898  - TAIR102
ATTTTGGTATGTTTGATTCAGTT
>Chr1:2339006..2338984  - TAIR102
ATTAATTTGTGTGTGGTAAAGTT
>Chr1:2339006..2338984  - TAIR102
ATTAATTTGTGTGTGGTAAAGTT
>Chr1:2341763..2341785  + TAIR102
TGTTTTTTTGGTATGACAAAGTT
>Chr1:2343386..2343364  - TAIR102
CGCTTGTTTGTGTTACCATAGGT
>Chr1:2343542..2343520  - TAIR102
TTATATCAATGAGTTTTGCAGAA
>Chr1:2343713..2343691  - TAIR102
ATGTAATTGAGCTTAGTTTAGGT
>Chr1:2343984..2343962  - TAIR102
TGTCTTGTTGTTGTGGTGCAGGA
>Chr1:2345088..2345066  - TAIR102
CTATGGTTGCTTGTTCTACAGGT
>Chr1:2346183..2346161  - TAIR102
TTCATTACTCTGTTTTCTTAGGT
>Chr1:2346410..2346388  - TAIR102
AAAACGTAATTTAATTTGTAGAT
>Chr1:2350751..2350773  + TAIR102
TATGTTCTTGTGGTTTCTTAGGA
>Chr1:2350952..2350974  + TAIR102
TTTGGTTATGTTATTTTGCAGCC
>Chr1:2351301..2351323  + TAIR102
TGTTTTATTTGTGTATTGTAGGT
>Chr1:2367755..2367733  - TAIR102
GTGAGATGCTGCGTTGTGCAGAG
>Chr1:2368012..2367990  - TAIR102
GAAAGAAACTGATACATACAGGT
>Chr1:2360197..2360175  - TAIR102
TATTGCGTCAAATACATGTAGGC
>Chr1:2360441..2360419  - TAIR102
ATGTTTTCATTTGCATTGCAGAG
>Chr1:2360773..2360751  - TAIR102
GTGGGTGATCTTCTTTTGTAGGA
>Chr1:2361072..2361050  - TAIR102
GTGGTCCTTCTCTTGGTGCAGGG
>Chr1:2361300..2361278  - TAIR102
AAATTTTTTATGAATGAACAGAG
>Chr1:2361543..2361521  - TAIR102
GACCGTATTTTCTTGTGGCAGAT
>Chr1:2361833..2361811  - TAIR102
TGCATGTTTATCTGCTCACAGGA
>Chr1:2362319..2362297  - TAIR102
AAAATTGAAACCTTCTTGTAGAT
>Chr1:2362494..2362472  - TAIR102
CCTCTGTCTTTGATGTTACAGAC
>Chr1:2362686..2362664  - TAIR102
TTTTGTGCTTCTATTTTCTAGAA
>Chr1:2362841..2362819  - TAIR102
TTTGTTTTTCTTGATGTGCAGAG
>Chr1:2362991..2362969  - TAIR102
TTTCTGAGTCTTTTCTATCAGTT
>Chr1:2363131..2363109  - TAIR102
TGTTTACTGTGTACTGTGTAGTG
>Chr1:2363306..2363284  - TAIR102
TTTAACCAATCTCAAATGCAGGA
>Chr1:2363457..2363435  - TAIR102
TTGGTGGGTTGTGATTGATAGGA
>Chr1:2363633..2363611  - TAIR102
AACCAAAAAAATGTTTTGCAGGC
>Chr1:2363783..2363761  - TAIR102
ATTGTATTTGTGGGGTGTCAGGA
>Chr1:2363950..2363928  - TAIR102
TCTTCTCTGTTTTTGCTTCAGTC
>Chr1:2364185..2364163  - TAIR102
TGATCATCTGAAATTATGCAGGA
>Chr1:2364388..2364366  - TAIR102
GTTTTGATGTACATTACACAGAT
>Chr1:2364543..2364521  - TAIR102
CATACAACAATTTTGGTGCAGAG
>Chr1:2366206..2366184  - TAIR102
GTATGGTTTGAAATTGGGAAGTG
>Chr1:2369168..2369190  + TAIR102
TCCTTCTGTTATTTTTCACAGAT
>Chr1:2370910..2370888  - TAIR102
ATTATGGGTACCTACCTACAGGT
>Chr1:2371217..2371195  - TAIR102
TCTGACTATGATGAATAAAAGGT
>Chr1:2371421..2371399  - TAIR102
AAAGCTCTTGGAATTTTTCAGGT
>Chr1:2371880..2371858  - TAIR102
CTACCTTTTCAATGATTGAAGGA
>Chr1:2372249..2372227  - TAIR102
ACCAATTTTGAAATTATGCAGGG
>Chr1:2372525..2372503  - TAIR102
CCTTTTTTAACATTATTGAAGGT
>Chr1:2372683..2372661  - TAIR102
TGTGTGTGTTTATTTGAACAGGT
>Chr1:2374226..2374204  - TAIR102
TGATTTTGATCTCTTTGACAGTG
>Chr1:2376247..2376269  + TAIR102
TAACCTACGTTCACGAATTAGGA
>Chr1:2376860..2376882  + TAIR102
AGAGTGTATGTAATTTAATAGGA
>Chr1:2378246..2378268  + TAIR102
TCTGCTTTCTCTCTGTTTTAGAC
>Chr1:2378522..2378544  + TAIR102
GTATACAAACTTAAATTGCAGAT
>Chr1:2378657..2378679  + TAIR102
CAAACTTGGACAAAATTGCAGGT
>Chr1:2378912..2378934  + TAIR102
TTTTTTGGTTGTTGTCTAAAGGT
>Chr1:2380850..2380872  + TAIR102
CTCTAATGCTGCTATTTGCAGGT
>Chr1:2381974..2381996  + TAIR102
CCATATAATCCTTCTTTTCAGGT
>Chr1:2382202..2382224  + TAIR102
TTATTTCAATGATATCCTCAGTC
>Chr1:2382383..2382405  + TAIR102
TTGGTTTTTTTCTTTTTATAGGA
>Chr1:2382661..2382683  + TAIR102
CTTTTGGATTCTTATTTGCAGAT
>Chr1:2382819..2382841  + TAIR102
GTAATTGGTTTACTGTTCCAGGA
>Chr1:2383326..2383348  + TAIR102
TATTCTTTCCTTTCTCTTCAGGA
>Chr1:2383621..2383643  + TAIR102
CTGTTTTCTGAAACTTCTTAGGG
>Chr1:2384105..2384127  + TAIR102
AGATTGATCGGTTTTATACAGGT
>Chr1:2384292..2384314  + TAIR102
CTCTAGTGCGGCTCCTTGCAGAT
>Chr1:2384551..2384573  + TAIR102
GGTATATTTGATTGGTTTCAGAC
>Chr1:2385086..2385108  + TAIR102
ATTTTTTTTTGGTGGATGCAGCA
>Chr1:2385216..2385238  + TAIR102
ATAACAATTTTTGTCGTGCAGCA
>Chr1:2385767..2385789  + TAIR102
CCCAAAATCATTTCTTTGCAGGA
>Chr1:2387584..2387562  - TAIR102
AGTTCTTTTGGACTTTTACAGAT
>Chr1:2398710..2398688  - TAIR102
CTTTCTACTTGTCAATGGCAGGC
>Chr1:2400874..2400852  - TAIR102
GTGTGATTATTTTCTTTGTAGCC
>Chr1:2401124..2401102  - TAIR102
GTGTCTCCTTGTGTATTGAAGGT
>Chr1:2401279..2401257  - TAIR102
CTCAGAAATTGGTGTGTGCAGGA
>Chr1:2401467..2401445  - TAIR102
TCTATTTCTTTTCACTTGCAGAT
>Chr1:2401657..2401635  - TAIR102
ACAAGAAACGTATAAGTGCAGAA
>Chr1:2401892..2401870  - TAIR102
TGATTTCTTATGAATGACTAGTT
>Chr1:2402299..2402277  - TAIR102
GTTTTCCTTCGGATGCTTCAGGG
>Chr1:2404474..2404452  - TAIR102
TTTTTTCTTGTGTGTTTGTAGTC
>Chr1:2405283..2405261  - TAIR102
TTTTTCAAATTTCTGTTTCAGGA
>Chr1:2408532..2408510  - TAIR102
TGAAGCTATTAAATTGTGCAGTT
>Chr1:2408862..2408840  - TAIR102
GTGGTTACCAATCAAATGCAGGT
>Chr1:2410917..2410895  - TAIR102
GATAGTTATGGTTTCTTACAGCT
>Chr1:2411372..2411350  - TAIR102
TTTCCTACTGGATTTGTCCAGGT
>Chr1:2411562..2411540  - TAIR102
AGCTTTCTTATTTTTCCTCAGGA
>Chr1:2416590..2416612  + TAIR102
TAATTTTTTAATAATTTGCAGTC
>Chr1:2418194..2418216  + TAIR102
TGTGTGTGTTTATTTGAACAGGT
>Chr1:2418353..2418375  + TAIR102
CCTTTTTTAACATTATTGAAGGT
>Chr1:2418626..2418648  + TAIR102
ACCAATTTTGAAATTATGCAGGG
>Chr1:2418989..2419011  + TAIR102
CGACCTTTTTAATGATTGAAGGA
>Chr1:2419446..2419468  + TAIR102
AAAGCTCTGGGCATTTTGCAGGT
>Chr1:2419656..2419678  + TAIR102
TATGACTATGATGAATAAAAGGT
>Chr1:2419967..2419989  + TAIR102
ATTATGGATACCTACCTACAGGT
>Chr1:2422487..2422509  + TAIR102
CTGATTGTTGTTGATGATCAGAT
>Chr1:2422928..2422950  + TAIR102
TTTGTAAACTTCTGGTGTTAGGT
>Chr1:2423264..2423286  + TAIR102
GTTTGCCTCTCACAAATATAGGT
>Chr1:2424818..2424840  + TAIR102
TTGTTATTGTAACTGTCTCAGAG
>Chr1:2425148..2425170  + TAIR102
TCTTAATTTTACAAATCGTAGGT
>Chr1:2425411..2425433  + TAIR102
GCTTGTTTTTCTTTTGTGTAGAT
>Chr1:2425674..2425696  + TAIR102
TCTTTGCCTGTGTAAATGTAGGA
>Chr1:2425931..2425953  + TAIR102
TGGGTGAATGAATATGAACAGAT
>Chr1:2426393..2426415  + TAIR102
TGTATTGTTCAATTTTCGCAGAC
>Chr1:2427356..2427378  + TAIR102
AATCAAGAAGTCATGTTTTAGGT
>Chr1:2427872..2427894  + TAIR102
TTAATGTTTCTATGTATGCAGTA
>Chr1:2428579..2428601  + TAIR102
AAAATTGTGTGTTTGGTGCAGTC
>Chr1:2429204..2429182  - TAIR102
TGATTTTGGTTTTGGTTACAGTG
>Chr1:2430262..2430240  - TAIR102
TTTCACGGTGCTTTTTAACAGGC
>Chr1:2430733..2430711  - TAIR102
TGTTGTTTTGACTGTTTCAAGTT
>Chr1:2431028..2431006  - TAIR102
GAAACTTGGTTCTGCTGCTAGGT
>Chr1:2431364..2431342  - TAIR102
TACTCGTTCCATGTGTTGTAGAT
>Chr1:2434377..2434355  - TAIR102
CAATATGTTTTAATTTGACAGTG
>Chr1:2435080..2435058  - TAIR102
ATACTTTTTTGTTGTCTCCAGTA
>Chr1:2435310..2435288  - TAIR102
TACGTTCATATTGCTACACAGGT
>Chr1:2435509..2435487  - TAIR102
AATCCTTTTTTATGATTACAGCT
>Chr1:2436514..2436492  - TAIR102
TGTTACTACTGATTTCTGCAGAC
>Chr1:2436789..2436767  - TAIR102
AGAACCGGTGTTGTTTGATAGGA
>Chr1:2438190..2438212  + TAIR102
ATCTGTCTGGCTAAACTGCAGAT
>Chr1:2438470..2438492  + TAIR102
GGTGTGAAATTGATCATTCAGCT
>Chr1:2438688..2438710  + TAIR102
AAATGCATATCTTGATTTCAGGA
>Chr1:2438914..2438936  + TAIR102
TAGCAAAATATGATATCGCAGGG
>Chr1:2439067..2439089  + TAIR102
AATCAAATTATATATGGGCAGGG
>Chr1:2439257..2439279  + TAIR102
TTCTTGTGACAATGTGAACAGGA
>Chr1:2443275..2443297  + TAIR102
ATTATTTATCTATATTTTCAGGA
>Chr1:2447180..2447202  + TAIR102
GCACTATCTTGATTTTGGCAGAT
>Chr1:2447324..2447346  + TAIR102
GTTCTAATGCACCTTTTACAGGT
>Chr1:2447823..2447845  + TAIR102
AACCCAATATTTCATTTACAGTT
>Chr1:2448027..2448049  + TAIR102
ATATAAGTCATTTTCTCTCAGAA
>Chr1:2448207..2448229  + TAIR102
ATGTTGATTTGCATCTTGCAGTG
>Chr1:2448681..2448703  + TAIR102
TTGTTAAAAACAATTATGAAGGA
>Chr1:2448908..2448930  + TAIR102
TTCTTGGACGAAAATAAGCAGCC
>Chr1:2449142..2449164  + TAIR102
CCCTGGATTTTAAAATTTCAGCT
>Chr1:2449323..2449345  + TAIR102
CCCTTGTTTGTGGTGCTATAGCA
>Chr1:2449633..2449655  + TAIR102
ACTGATTTTCTTTTTTAATAGGA
>Chr1:2449896..2449918  + TAIR102
ATATTAATTACCGTGTTTCAGGC
>Chr1:2450187..2450209  + TAIR102
GATCTTCTTTTTTCTTTTCAGGT
>Chr1:2450466..2450488  + TAIR102
ATGTCTTCATTTTTTTTACAGTT
>Chr1:2450742..2450764  + TAIR102
CATTGTTGTTTCTGCATCCAGGC
>Chr1:2450965..2450987  + TAIR102
TCTTCTCTTCACTACGTGCAGGG
>Chr1:2451547..2451569  + TAIR102
ACAATATTAATGTTTTCTCAGGA
>Chr1:2451747..2451769  + TAIR102
AATATTCTACATACGGGACAGGA
>Chr1:2452023..2452045  + TAIR102
ATTCTCGTATTTCCCTATTAGAT
>Chr1:2452448..2452470  + TAIR102
TGCCCCTCTATGAATGCACAGGA
>Chr1:2452636..2452658  + TAIR102
TCATGTGCAATAAATATTTAGGG
>Chr1:2452786..2452808  + TAIR102
TGAACTTTCTTTAAATTTTAGAA
>Chr1:2452982..2453004  + TAIR102
CTTCTCTTTGTGCATATACAGGA
>Chr1:2453421..2453443  + TAIR102
TTCTGATTTTTCTTGTTGTAGAC
>Chr1:2453677..2453699  + TAIR102
TTTCTGGTTTGCAACTTTCAGGT
>Chr1:2453967..2453989  + TAIR102
AATAGATGTTATTCTTATCAGTT
>Chr1:2455517..2455539  + TAIR102
TGATTGTTCTTTTTTTTGCAGAT
>Chr1:2456093..2456115  + TAIR102
TTTGTTACATGTTGTTTGTAGAT
>Chr1:2458970..2458992  + TAIR102
TGATTGTTCTTTTTTTTGCAGAT
>Chr1:2459550..2459572  + TAIR102
TTTCTTTCATGTTGTTTGTAGAT
>Chr1:2464258..2464236  - TAIR102
TTTGTTACATGTTGTTTGTAGAT
>Chr1:2466315..2466293  - TAIR102
CTTCCTCACCAATGGTGGCAGGT
>Chr1:2466726..2466704  - TAIR102
AAACATGTTTGGTTTCGGTAGGT
>Chr1:2468284..2468306  + TAIR102
CCATGTTTATTGTTGGTTCAGAT
>Chr1:2468431..2468453  + TAIR102
AAACTGGATCTGAGTGTCCAGCA
>Chr1:2468719..2468741  + TAIR102
TACTTGCATTTGTGATTTCAGGA
>Chr1:2469689..2469667  - TAIR102
TGTGTACTGGAAATGGAACAGGG
>Chr1:2470174..2470152  - TAIR102
ATAACTCTTGGCTTTTGGCAGCA
>Chr1:2470456..2470434  - TAIR102
TCTTTCTTCTGGCATCTGCAGAA
>Chr1:2470909..2470887  - TAIR102
TAAACTTTGTCATTTGTGTAGGT
>Chr1:2471968..2471946  - TAIR102
AAATCTTACCTTGTGGTTCAGAT
>Chr1:2472117..2472095  - TAIR102
CTTGTTTATCTTATGTTACAGGG
>Chr1:2473617..2473595  - TAIR102
CCTGTAATATCTTGAATGCAGAT
>Chr1:2473746..2473724  - TAIR102
GTCATTTCTACTCGTTGGCAGCA
>Chr1:2474068..2474046  - TAIR102
AACTGGTTTTTGTGATTGAAGGA
>Chr1:2477655..2477677  + TAIR102
TTCCTTTTGTTATGAGCGCAGGT
>Chr1:2477945..2477967  + TAIR102
ATTGGGTATTAATGTCTGCAGTC
>Chr1:2478165..2478187  + TAIR102
TAATAGTTTCTTCTCTTTTAGGT
>Chr1:2478367..2478389  + TAIR102
TCGAATAATTTTATCTTGCAGCT
>Chr1:2478578..2478600  + TAIR102
ACTTCTCTCTGTTTGGTGTAGGT
>Chr1:2478958..2478980  + TAIR102
AGTAACTTTTGATGATCACAGGG
>Chr1:2479102..2479124  + TAIR102
TATTTACGCGACTTTTTCTAGGT
>Chr1:2479379..2479401  + TAIR102
TTGCATTACAACTTGAATCAGAG
>Chr1:2479569..2479591  + TAIR102
ACTTTTTCCCTGTTTTTGCAGCT
>Chr1:2480157..2480179  + TAIR102
TATTTTTTTTTTTTTCTGCAGAT
>Chr1:2480385..2480407  + TAIR102
ATCTTATTTTCTTTGTTTCAGAT
>Chr1:2480576..2480598  + TAIR102
AAATACTCTCGACATATGAAGGT
>Chr1:2480899..2480921  + TAIR102
TTTTTCTTTTGTGCGAGGTAGCC
>Chr1:2481194..2481216  + TAIR102
TGTTCATTCCCAAATCTTTAGGA
>Chr1:2481559..2481581  + TAIR102
TAAACTAATTGTTACGTGTAGGC
>Chr1:2481775..2481797  + TAIR102
TCGTCTTTGTATTTCTCTCAGGA
>Chr1:2481951..2481973  + TAIR102
ATGTGTTTATATACTATACAGGA
>Chr1:2482190..2482212  + TAIR102
TTTTTTGGTATTTTGCCGCAGCT
>Chr1:2484146..2484124  - TAIR102
TCTTTGGTTCTGTGGGTGCAGAA
>Chr1:2486867..2486845  - TAIR102
TGTTTGGTTTCGTTGGTGCAGAA
>Chr1:2489766..2489744  - TAIR102
AACTCCATGATTCGTGTGCAGTC
>Chr1:2489979..2489957  - TAIR102
TTTTGACAATGCATCTAACAGAC
>Chr1:2490187..2490165  - TAIR102
ACTTTTATATATACACTTCAGAT
>Chr1:2490310..2490288  - TAIR102
AAAATGGCTGTGACATTACAGAA
>Chr1:2490447..2490425  - TAIR102
TTTATTTCCTTGATGCTTCAGAA
>Chr1:2491178..2491156  - TAIR102
AAGCTTTTTTAAATTTTGCAGAG
>Chr1:2491375..2491353  - TAIR102
CATTTTCATTTCACTTCACAGAT
>Chr1:2491595..2491573  - TAIR102
CTCATCCTTGGCTTTTCTTAGCG
>Chr1:2491989..2491967  - TAIR102
TGTTGACTCGTAAATTTATAGGA
>Chr1:2492354..2492332  - TAIR102
GCTGTGTTTGTGCTCTTGTAGTT
>Chr1:2492611..2492589  - TAIR102
AATTGGCAAATTATATCTCAGTT
>Chr1:2492784..2492762  - TAIR102
TATAATCGTTTTGGTAATCAGTA
>Chr1:2494188..2494210  + TAIR102
GATGACAAAAAATCATCAAAGGT
>Chr1:2494589..2494611  + TAIR102
TCTTTTTGTCTTTTAGATTAGAT
>Chr1:2495623..2495601  - TAIR102
GTGTGTTATCTCCGGTTTCAGGT
>Chr1:2495750..2495728  - TAIR102
TCAATAATGTAATTTTGACAGGG
>Chr1:2495916..2495894  - TAIR102
TGTGGTCTCCTCCATTTGCAGCC
>Chr1:2496081..2496059  - TAIR102
TCTTGTTTGTTTCTGGTGCAGAA
>Chr1:2496317..2496295  - TAIR102
GGTGTGTTTTCCCACTTGCAGGT
>Chr1:2496476..2496454  - TAIR102
AGGTTTTTGAGTGGTTAACAGAG
>Chr1:2496673..2496651  - TAIR102
ATTTTTATTTTAAATTTTCAGGT
>Chr1:2496846..2496824  - TAIR102
TGAGCTGTTTATCTTTGGCAGGT
>Chr1:2497066..2497044  - TAIR102
CTTTCATCATCATTGCTTCAGTT
>Chr1:2497236..2497214  - TAIR102
ACAAAAGCATTACCTCTGTAGGA
>Chr1:2497454..2497432  - TAIR102
TTGCTGTTTCTATGTATCCAGAT
>Chr1:2497693..2497671  - TAIR102
ATGTATTTTTGTATTCTGCAGAT
>Chr1:2497886..2497864  - TAIR102
TAAATTGTTAATCTTTGGCAGTG
>Chr1:2500836..2500814  - TAIR102
GTTTTCTTTGAAAATTTGCAGGG
>Chr1:2502525..2502503  - TAIR102
ATAATAGCACTTTTTCTCCAGGT
>Chr1:2502809..2502787  - TAIR102
CTCTCAGTTGCTTGTGAGCAGAA
>Chr1:2503091..2503069  - TAIR102
AAGGAGATGCCTTTTGTGCAGAT
>Chr1:2503358..2503336  - TAIR102
GAATTTAATATTTCTGGACAGTG
>Chr1:2503656..2503634  - TAIR102
CTCGTTCTGGATATCCTGCAGGA
>Chr1:2503895..2503873  - TAIR102
TTAAATCGACTCTTTTGACAGGG
>Chr1:2504194..2504172  - TAIR102
TAAATTCACTTTTCTGGACAGTA
>Chr1:2505727..2505705  - TAIR102
TTGTTAATAATGCATTTTCAGAG
>Chr1:2506032..2506010  - TAIR102
AACAGATTATTTTGTTTTCAGGA
>Chr1:2506834..2506812  - TAIR102
TGCTGACTATCTTTCCTACAGGG
>Chr1:2507836..2507814  - TAIR102
TACAGTTTTTATTTTCAGCAGGC
>Chr1:2508303..2508281  - TAIR102
GTGTTTGCAACTTGTTGACAGAC
>Chr1:2508942..2508920  - TAIR102
TTCTATTTTGCATTTGATTAGGA
>Chr1:2509136..2509114  - TAIR102
GAGTTGTTCAAAATTTTGAAGGG
>Chr1:2511898..2511876  - TAIR102
CATAATTCTTTTTCCATGCAGCA
>Chr1:2512078..2512056  - TAIR102
TATATTTTCAAAATGTTGCAGAT
>Chr1:2512339..2512317  - TAIR102
CAATATTTGATAATTGACTAGTT
>Chr1:2512555..2512533  - TAIR102
AATAATGCACATGTAATATAGGT
>Chr1:2512823..2512801  - TAIR102
TTTGTTTTGTTCTTGTGGCAGAT
>Chr1:2513127..2513105  - TAIR102
GTATAACCAAAAAAAATATAGAG
>Chr1:2517117..2517095  - TAIR102
GTTTTGAATGATATTTATTAGGA
>Chr1:2517288..2517266  - TAIR102
ATTCCTTTAATAAAATTTCAGGT
>Chr1:2517539..2517517  - TAIR102
GAAAATTTGGGTTGGTTTTAGTT
>Chr1:2517751..2517729  - TAIR102
TAGAACTTGCAAACAAACCAGGT
>Chr1:2517953..2517931  - TAIR102
TGTTGATTAATCCTGTTGCAGTT
>Chr1:2518392..2518370  - TAIR102
ATTTGCTTAATGGTGATGTAGAG
>Chr1:2525028..2525050  + TAIR102
GATATCGTATAAATGTTGTAGAT
>Chr1:2525233..2525255  + TAIR102
CATCATACATGGTTTGTCCAGGT
>Chr1:2527937..2527915  - TAIR102
ATAAAAAAATGGTATGTTCAGGT
>Chr1:2528191..2528169  - TAIR102
GATATCGTATAAATCGTGTAGAT
>Chr1:2536375..2536397  + TAIR102
CCATCTTTTTGTAACTCTCAGAT
>Chr1:2536546..2536568  + TAIR102
TTATATTTTACGTTATTCCAGAT
>Chr1:2536856..2536878  + TAIR102
TGATTCTTTATTATGGTACAGGA
>Chr1:2537018..2537040  + TAIR102
ACATATGAATTTTACTTGCAGCA
>Chr1:2537309..2537331  + TAIR102
GAAACTATGTTGTTGTCACAGGG
>Chr1:2537509..2537531  + TAIR102
TATTTGATGAAAACCTTGCAGGA
>Chr1:2539780..2539758  - TAIR102
TTTCTTTGAATTTGCTTGTAGGT
>Chr1:2540184..2540162  - TAIR102
ATTCTGGAACGCAATCTGCAGAT
>Chr1:2540350..2540328  - TAIR102
TTCGTTGTTGTTGTTTTATAGTT
>Chr1:2541018..2540996  - TAIR102
GAGTTTGTGTTCATGTGTCAGCT
>Chr1:2541230..2541208  - TAIR102
TGACGCTTAAAATATTTACAGGG
>Chr1:2541742..2541720  - TAIR102
CTACAATTTTCTACATGATAGGA
>Chr1:2543002..2542980  - TAIR102
ATTTTCCCTGCACATTTTCAGAT
>Chr1:2543195..2543173  - TAIR102
TCAATTTTGTTTCGTTAAAAGGG
>Chr1:2543375..2543353  - TAIR102
AAAAAATATGTTTGCTTAAAGGT
>Chr1:2543537..2543515  - TAIR102
TGTAATGATTCAAATATCCAGCA
>Chr1:2543689..2543667  - TAIR102
TTATACGGTTTGGGCTACTAGGT
>Chr1:2543861..2543839  - TAIR102
AGCCTTATGATTTCCTTCTAGGT
>Chr1:2544002..2543980  - TAIR102
ACTATAGGATTACATGTGCAGCA
>Chr1:2544182..2544160  - TAIR102
TATTCTTTTTTTCTTTTGCAGCT
>Chr1:2544878..2544856  - TAIR102
TGTTCACCTTGCTTCTAGCAGAA
>Chr1:2545116..2545094  - TAIR102
TTTTTTCTTTTCTTTTTCCAGAT
>Chr1:2545662..2545640  - TAIR102
TAGTGAAACATCTCAATGCAGAT
>Chr1:2545835..2545813  - TAIR102
ATCATCAATCAATTTCTGCAGAT
>Chr1:2546160..2546138  - TAIR102
CATTCTGCTCTGTTCTTGTAGGC
>Chr1:2546507..2546485  - TAIR102
CCTTCTTAATTTACCTTGCAGGC
>Chr1:2546685..2546663  - TAIR102
ATTGCATGTTAACTATTACAGGA
>Chr1:2546930..2546908  - TAIR102
GAAATTGAACTTGATTTATAGGA
>Chr1:2549271..2549249  - TAIR102
ATTTTCATACATTAAATGCAGGT
>Chr1:2550012..2549990  - TAIR102
AATGTTTCTCATTTTTAACAGAG
>Chr1:2551122..2551100  - TAIR102
TTTCTTTTCTTGTTCTTGAAGGT
>Chr1:2552721..2552699  - TAIR102
ATAAAACTCTCATCTTTGCAGAT
>Chr1:2553607..2553585  - TAIR102
ATCTTTGGACATGTTTCACAGCT
>Chr1:2554721..2554699  - TAIR102
TGTAATGCCTTGTTGTTGAAGGC
>Chr1:2556828..2556806  - TAIR102
ACTTGATTTGTCTAAAACCAGGT
>Chr1:2557587..2557565  - TAIR102
GATTATTTTGTTGTGTTACAGGT
>Chr1:2558711..2558689  - TAIR102
GATCGGAAAATTATGTTGAAGGC
>Chr1:2561984..2561962  - TAIR102
TCTGATCTTGTCCTGAACCAGTC
>Chr1:2568140..2568162  + TAIR102
TGTTTATGATGCTTTGTTCAGGT
>Chr1:2568491..2568513  + TAIR102
GATAAGAGGCTAGTTTTGTAGGT
>Chr1:2568767..2568789  + TAIR102
GTTATTTTTTATTGTTTCCAGGA
>Chr1:2569127..2569149  + TAIR102
GTCTGATTTTAAGTAATCCAGGG
>Chr1:2569348..2569370  + TAIR102
GGAAAATTGATGTGAGTGTAGGT
>Chr1:2569535..2569557  + TAIR102
ATTCTGTTTTTTACTTGTTAGGG
>Chr1:2569998..2570020  + TAIR102
TAACACAAACGAGTTATCTAGGT
>Chr1:2570187..2570209  + TAIR102
ACATCATGTGTCTCTTTTCAGGT
>Chr1:2570452..2570474  + TAIR102
GTTTATTTCTTTACGATGCAGGT
>Chr1:2570687..2570709  + TAIR102
TTTTATTATTTCATGTATCAGGC
>Chr1:2570857..2570879  + TAIR102
CTTTTCCTTTTTTATCTCCAGCT
>Chr1:2571244..2571266  + TAIR102
TTTCCTTATCTAATTGTGTAGGT
>Chr1:2571563..2571585  + TAIR102
TAAAATGATTACATATTGTAGGT
>Chr1:2571729..2571751  + TAIR102
TGATCTATTGCAATATCTCAGGC
>Chr1:2571977..2571999  + TAIR102
ACTTTGATTGATATTCTGCAGGC
>Chr1:2572171..2572193  + TAIR102
GTTCTTTTCCACCAATTTTAGGT
>Chr1:2572475..2572497  + TAIR102
CATTGTTTCTTCTGCTTTCAGAT
>Chr1:2572645..2572667  + TAIR102
CGTGTGGGGGTTGTTGTACAGAC
>Chr1:2574392..2574370  - TAIR102
TCTGGTGTGGACAATAATTAGGA
>Chr1:2574614..2574592  - TAIR102
TGCAAAACAAAAAATGGACAGGT
>Chr1:2574800..2574778  - TAIR102
GCTTGCGGAATTCTTTACCAGGA
>Chr1:2574998..2574976  - TAIR102
CTTTTTGGTGGGTATTTTCAGAA
>Chr1:2575221..2575199  - TAIR102
GTCACTTTTTTCTGGTTGCAGCT
>Chr1:2575417..2575395  - TAIR102
TGCTCGTCTTGTTTACTACAGGA
>Chr1:2575990..2575968  - TAIR102
GTCATTGGTTTTGGTATGTAGGT
>Chr1:2576207..2576185  - TAIR102
TTGTTGTTTTGGATTTTGCAGAC
>Chr1:2577300..2577278  - TAIR102
GATAATGAAATTCCATTCCAGGT
>Chr1:2577449..2577427  - TAIR102
CAATGAGTGATTGCTTTGCAGAT
>Chr1:2577597..2577575  - TAIR102
ATTTTTCTTTTGCTATTTCAGTC
>Chr1:2577978..2577956  - TAIR102
AAAAAGATCTCCATGTTGCAGTG
>Chr1:2578134..2578112  - TAIR102
TATAAAACGTTCAACCTGCAGGT
>Chr1:2578498..2578476  - TAIR102
TGCTGCAAAAAAATATTTCAGGC
>Chr1:2579113..2579091  - TAIR102
TGTCTTCAATATTGCTAACAGGT
>Chr1:2579699..2579677  - TAIR102
TTTTTTTTTTTGGATTTTCAGAT
>Chr1:2579969..2579947  - TAIR102
GAATCTTGCTGTTATTTACAGGC
>Chr1:2581712..2581690  - TAIR102
ACATACGTGTTCACGTTTCAGGT
>Chr1:2581984..2581962  - TAIR102
CTTATTTTCTTGTAATTATAGGT
>Chr1:2582179..2582157  - TAIR102
TGTGGTTGCTTTATCTGACAGGA
>Chr1:2582579..2582557  - TAIR102
TGTCAATTGATGTTTTTGTAGAT
>Chr1:2583059..2583037  - TAIR102
TGTTGTTGTGGCTTTGCACAGTT
>Chr1:2584116..2584094  - TAIR102
TACTAATTTTGAGTTATGCAGGT
>Chr1:2584463..2584441  - TAIR102
TACTATCTTCTTGCAACGCAGGC
>Chr1:2584731..2584709  - TAIR102
GAGTTTTCTGTTAAATATCAGGA
>Chr1:2585105..2585083  - TAIR102
TATTGGGGTGTGTTTGATAAGGT
>Chr1:2586540..2586518  - TAIR102
GATGATGATGATGGAAACTAGGG
>Chr1:2591296..2591318  + TAIR102
ATAATCTACTACGTTTTGCAGTC
>Chr1:2591484..2591506  + TAIR102
TGAGTTGAGGATTTTTTTCAGGA
>Chr1:2591640..2591662  + TAIR102
AACTGCAATGCCAAATTACAGGA
>Chr1:2592161..2592183  + TAIR102
TTATTTTATGTTCATGAGCAGAA
>Chr1:2592478..2592500  + TAIR102
ATCTTTATTCTTGGAACGCAGAG
>Chr1:2592644..2592666  + TAIR102
TGATGTTTTCTTGGTGTCCAGAT
>Chr1:2593232..2593254  + TAIR102
GCATCTTTGCACTTAATTCAGTG
>Chr1:2593402..2593424  + TAIR102
TTTCTTGGTTATTTCTTGTAGGT
>Chr1:2594072..2594094  + TAIR102
TTTCTTTCCCTTGTGGTTCAGGA
>Chr1:2594305..2594327  + TAIR102
TGTTTCTTAATTAAATGCCAGGC
>Chr1:2594723..2594745  + TAIR102
ATGCTGGGAATCATCTCGCAGAC
>Chr1:2594972..2594994  + TAIR102
GAAGTTTTCCATTCAGCACAGGC
>Chr1:2595409..2595431  + TAIR102
ATTTGACGCTTTGATTGCCAGCA
>Chr1:2595945..2595967  + TAIR102
GCGGTTTTATTGATTTTGTAGCT
>Chr1:2596246..2596268  + TAIR102
AAGTTTCCTCTAAATTCTCAGCC
>Chr1:2596454..2596476  + TAIR102
TTTGTTTCAAATGGTTTGCAGTG
>Chr1:2596673..2596695  + TAIR102
CAAGTTTTCTGCTATTGGTAGGC
>Chr1:2596923..2596945  + TAIR102
GGTCTTTGTATGTTATTAAAGCT
>Chr1:2597111..2597133  + TAIR102
TGACATTAAAATTTGGAACAGGA
>Chr1:2597287..2597309  + TAIR102
TTTACTTAAAACTAATTCCAGGG
>Chr1:2597668..2597690  + TAIR102
CAATGGTTTTCATTATTGCAGAG
>Chr1:2597898..2597920  + TAIR102
TTAATTTTGGTTTTGGAACAGAC
>Chr1:2598062..2598084  + TAIR102
TTTGTAACCCTCTCCATTCAGGC
>Chr1:2598748..2598770  + TAIR102
TTTTCTTTCCTTTCCCTACAGGC
>Chr1:2598989..2599011  + TAIR102
TTTCTTTCACATTTTCTCCAGAA
>Chr1:2599610..2599632  + TAIR102
TTAACAACTTTTCATGATTAGGG
>Chr1:2599744..2599766  + TAIR102
GTAAATCTTCAAAATTAACAGAA
>Chr1:2599976..2599998  + TAIR102
CGACTTGTATGACCTCTATAGGT
>Chr1:2600517..2600539  + TAIR102
CTGTATCCCTTCGTTTTGTAGGT
>Chr1:2600728..2600750  + TAIR102
CTGTCTTTCCGACCTTTTCAGAT
>Chr1:2601002..2601024  + TAIR102
AATTTTCTCGTTTCTTTACAGGT
>Chr1:2601584..2601606  + TAIR102
TCTCATATTTGACCATGGCAGGG
>Chr1:2602076..2602098  + TAIR102
TCATGGTTTACTTGTATGCAGCA
>Chr1:2602337..2602359  + TAIR102
TTTGTGAATGCTAATAATCAGGT
>Chr1:2602738..2602760  + TAIR102
CATTTTTACCTTTTCTTGCAGAG
>Chr1:2602972..2602994  + TAIR102
GGGTTTGGTTGCAATGCGTAGCC
>Chr1:2603159..2603181  + TAIR102
ATTTCCTGTACAACTGACTAGGT
>Chr1:2603494..2603516  + TAIR102
GAATTTTCTTTTGTATAACAGGT
>Chr1:2603697..2603719  + TAIR102
TGACATGCTTCTTTGACACAGGT
>Chr1:2603828..2603850  + TAIR102
TAATTAACATGCAATGTGCAGAT
>Chr1:2604165..2604187  + TAIR102
ATCTATAATTTCATATTGTAGCC
>Chr1:2604512..2604534  + TAIR102
ACATTTTTCGTCTATTTGCAGGT
>Chr1:2604771..2604793  + TAIR102
TTTGTGCTTCGCCTCTGACAGTG
>Chr1:2605157..2605179  + TAIR102
CTCTTTTCTTCTACATTTTAGTA
>Chr1:2605373..2605395  + TAIR102
GCATTTCATCTATCTTGGCAGAG
>Chr1:2605580..2605602  + TAIR102
TTTTTGTTTTCTTTTATGCAGAT
>Chr1:2606058..2606080  + TAIR102
GATTTAATCTCTTTTCTATAGGT
>Chr1:2606502..2606524  + TAIR102
GTACTGTTTTTCTTGTTGCAGCA
>Chr1:2611126..2611104  - TAIR102
ATTTATATATGCAAAACACAGAT
>Chr1:2614982..2615004  + TAIR102
CCCTCTTTACTTCTCCGATAGCT
>Chr1:2615497..2615519  + TAIR102
TAAAACCTTTGAATCTTGTAGAT
>Chr1:2616014..2616036  + TAIR102
TTTGTTTAATGCATTTTATAGGA
>Chr1:2616678..2616700  + TAIR102
AATACTCTTTTATTTTTGTAGTT
>Chr1:2617736..2617758  + TAIR102
TTTTTTTTCCCTTTTAATCAGAA
>Chr1:2618594..2618616  + TAIR102
AACCGTCAAGGATTGGGATAGGG
>Chr1:2618715..2618737  + TAIR102
TATAAGCTAACTTGTAGGCAGGA
>Chr1:2619094..2619116  + TAIR102
AAAATCTGTGTCTTCTTGTAGTG
>Chr1:2619670..2619692  + TAIR102
ACTATTCCGTTGTCTTTGCAGGT
>Chr1:2620006..2620028  + TAIR102
TTATATATCTCTACCTTACAGGA
>Chr1:2622221..2622199  - TAIR102
GGGAATTATCAATGTGAATAGGA
>Chr1:2622455..2622433  - TAIR102
CTATTATTAATCTAAATGAAGGC
>Chr1:2623470..2623448  - TAIR102
AAGAAAGGGATGTGATCTTAGAT
>Chr1:2623963..2623941  - TAIR102
TTGAAAATCGAATGTACGTAGGA
>Chr1:2624117..2624095  - TAIR102
TATTGTTTATGTCGATGGTAGGG
>Chr1:2624354..2624332  - TAIR102
ATATACATATGGTTTGAGCAGGC
>Chr1:2624745..2624723  - TAIR102
TCTTAAATCTGGATTATGCAGAC
>Chr1:2624944..2624922  - TAIR102
CTCTGTTCTCTGACATTGCAGAG
>Chr1:2631509..2631531  + TAIR102
CATCTTGTTTGTGTTTGGCAGTG
>Chr1:2631836..2631858  + TAIR102
TGTATGTGTGTGTGGGTTCAGGC
>Chr1:2632250..2632272  + TAIR102
TGTTTTGGTTTTTGTGTGTAGAT
>Chr1:2633207..2633185  - TAIR102
TACTATTAAAATTCTTTGCAGAT
>Chr1:2633920..2633898  - TAIR102
AATCATTATTGCCTTTTTCAGAA
>Chr1:2634172..2634150  - TAIR102
TAACTTGTTTTTCGTCTTCAGGA
>Chr1:2634440..2634418  - TAIR102
CTTCTCCTTTATGCATTTCAGTT
>Chr1:2635132..2635110  - TAIR102
GGATTGTTTTATATTTTGTAGGG
>Chr1:2635643..2635621  - TAIR102
GTTTCTTTTGGAACCCAGCAGAA
>Chr1:2636176..2636198  + TAIR102
TTGTCTTTGTTTCGTTTCCAGGA
>Chr1:2636627..2636649  + TAIR102
GTTCTTTGTGGGTTAATACAGTA
>Chr1:2637066..2637088  + TAIR102
TCATCTTGTATCTTTTCGTAGGC
>Chr1:2637414..2637436  + TAIR102
CCTTTGCTTTACTTTACACAGGA
>Chr1:2638573..2638595  + TAIR102
GATCTGTCTTTTGTCATTCAGAG
>Chr1:2638701..2638723  + TAIR102
CCTTTTTTTTGTTTCTTTCAGAA
>Chr1:2638886..2638908  + TAIR102
TTGCTGTATTTGTCTGGATAGAT
>Chr1:2639232..2639254  + TAIR102
AATGGTTCCTTGGCATGACAGAA
>Chr1:2639440..2639462  + TAIR102
TAGATTTTCTATGTACTGCAGTG
>Chr1:2639745..2639767  + TAIR102
ATTTATCTAAATTGTTGACAGTC
>Chr1:2640290..2640312  + TAIR102
CTAACGAGTTGCTTTTGACAGGA
>Chr1:2641295..2641273  - TAIR102
TGTGTCAAAAATGAATTAAAGCT
>Chr1:2641585..2641563  - TAIR102
GATTTCTCGTATGTTTTTTAGCC
>Chr1:2642399..2642421  + TAIR102
ACTTCAAGTCTTGCGTTGCAGGG
>Chr1:2642969..2642991  + TAIR102
GTTGTTTTAAACTGAAACCAGGT
>Chr1:2645309..2645287  - TAIR102
ACTTTTTATTTGTACGTGCAGGA
>Chr1:2645487..2645465  - TAIR102
AAGAAAGATTCAATTTTTCAGTG
>Chr1:2645649..2645627  - TAIR102
GTCTCCAATTTTTCATTGTAGCT
>Chr1:2646680..2646702  + TAIR102
CTAATGTTTTTGGTGAAACAGAG
>Chr1:2646870..2646892  + TAIR102
TTTGTCTATCTTCATCTCCAGAC
>Chr1:2647462..2647484  + TAIR102
TTCTCCTGTATTTTGGTTTAGCC
>Chr1:2647660..2647682  + TAIR102
TTATACTTGTCCTTTTTTCAGAT
>Chr1:2647800..2647822  + TAIR102
TGAAGATTCATCGTGACACAGGC
>Chr1:2647963..2647985  + TAIR102
GGTTTAACTTTTGACTTGTAGGG
>Chr1:2650946..2650968  + TAIR102
TGGGTGTTCTTTTCTCTGCAGGG
>Chr1:2651121..2651143  + TAIR102
TTAAATGAATTGAGGCTACAGGC
>Chr1:2651311..2651333  + TAIR102
TAAATTCTTTCTGTTGTACAGGG
>Chr1:2651474..2651496  + TAIR102
ATTGATTATGTCTCTATCCAGGG
>Chr1:2651668..2651690  + TAIR102
GAACTCCATTCGAACTACTAGGA
>Chr1:2651845..2651867  + TAIR102
CTGTTTGTACGTTGTAACTAGGT
>Chr1:2652462..2652484  + TAIR102
TTTCTACGTTTGAATTGATAGCC
>Chr1:2652640..2652662  + TAIR102
ATTCTTTGGTTAATTATTTAGGT
>Chr1:2653438..2653460  + TAIR102
TATATATTGTTGATACTTTAGGG
>Chr1:2653798..2653820  + TAIR102
TGATCCATCACCACTTTGTAGGA
>Chr1:2654186..2654208  + TAIR102
TTCTGGCACTTTGTTATTTAGGT
>Chr1:2654695..2654717  + TAIR102
GACCTAACTATGTCTTAATAGGT
>Chr1:2655024..2655046  + TAIR102
ATTTTGTTGTTTAATTGTCAGAT
>Chr1:2655205..2655227  + TAIR102
GTTCTATTTTTGGTACTGCAGGT
>Chr1:2655372..2655394  + TAIR102
CATGTTGTGGTTGCTTTGTAGGG
>Chr1:2655651..2655673  + TAIR102
TTGTTAATTTGGATTTGTTAGGT
>Chr1:2655998..2656020  + TAIR102
ACCAAAACTTGGCAATTGTAGCC
>Chr1:2656228..2656250  + TAIR102
AGTTTTTATACTAAATCTCAGGT
>Chr1:2656457..2656479  + TAIR102
CGTAGTATGCACTTTTCGCAGGA
>Chr1:2659112..2659134  + TAIR102
TTTGGTTTGATGTGTACTTAGGG
>Chr1:2659386..2659408  + TAIR102
AGTATTGTGATATATGTGCAGCT
>Chr1:2659753..2659775  + TAIR102
TAGTGAATGTGAAATTGGCAGAT
>Chr1:2659962..2659984  + TAIR102
GTTTTGATATTTTGCGTTTAGGC
>Chr1:2660418..2660440  + TAIR102
ATTTCTTATTTTTTCTATTAGAT
>Chr1:2663349..2663371  + TAIR102
TTTTGTTTGGTGTGTAATTAGGG
>Chr1:2663663..2663685  + TAIR102
ACAATATATATATATATGCAGCT
>Chr1:2664137..2664159  + TAIR102
TAAAAAGTGGTAATTTGGCAGAA
>Chr1:2664374..2664396  + TAIR102
AATTTGTTCATTTGTGTTTAGGC
>Chr1:2664699..2664721  + TAIR102
ATCTCTTGTTTTTCTATTTAGAT
>Chr1:2668040..2668018  - TAIR102
ATGATTCTGAATTTCGTGTAGGA
>Chr1:2668188..2668166  - TAIR102
TTGTTTTGTTTTGTTTTGCAGCC
>Chr1:2668395..2668373  - TAIR102
CATACAAATCAACGTTTACAGGA
>Chr1:2668545..2668523  - TAIR102
ATACTTGGCCATATGCACCAGTC
>Chr1:2668812..2668790  - TAIR102
AAAATGATCTTAACACTGCAGGT
>Chr1:2669481..2669459  - TAIR102
TCTCTCTCTCTACTTGTTTAGCC
>Chr1:2669716..2669694  - TAIR102
CGTTCTTCCTTTTGTAACCAGGG
>Chr1:2669899..2669877  - TAIR102
TTAACAGTCTGTATTTTGCAGCC
>Chr1:2670820..2670798  - TAIR102
TGATTTTCTTGATGTGTTTAGGT
>Chr1:2671417..2671395  - TAIR102
ACTTAGTAAGATTGTGTTCAGGT
>Chr1:2672900..2672922  + TAIR102
TCCATTGTGATCCTTGTACAGAG
>Chr1:2674146..2674168  + TAIR102
TATTTACTGTCGGATCTGCAGTT
>Chr1:2678082..2678104  + TAIR102
AAGACATGTATGAATGATTAGGT
>Chr1:2678299..2678321  + TAIR102
ATAGTTTTTGAAATCATGAAGCC
>Chr1:2678533..2678555  + TAIR102
TCTTTTATTTTCATGTGGCAGCA
>Chr1:2678658..2678680  + TAIR102
ATAAACTAAATTGTTAATTAGGG
>Chr1:2679254..2679276  + TAIR102
CCTTTCAATTTTTGGGTGTAGTG
>Chr1:2682685..2682663  - TAIR102
TTTTTTGTTGTTGTTGTTCAGAT
>Chr1:2683057..2683035  - TAIR102
TGTTGATTGCGCTATTTGTAGGA
>Chr1:2683595..2683573  - TAIR102
TCAACTTTGATGTTTTATTAGGT
>Chr1:2684860..2684882  + TAIR102
ATTTGTGGTCATCCTATCCAGCT
>Chr1:2685229..2685251  + TAIR102
AAACTACTGCTGGTGCGACAGGT
>Chr1:2686171..2686149  - TAIR102
AACGAATATTGTATGTTGCAGCA
>Chr1:2686852..2686830  - TAIR102
TTAATTTCTTGTGTCATCCAGGT
>Chr1:2687056..2687034  - TAIR102
ATATATTTAAGTTTGTATCAGAT
>Chr1:2687199..2687177  - TAIR102
TGTATTTCGATCCTCTTTTAGGT
>Chr1:2687388..2687366  - TAIR102
AATATGATAATCATGCTTCAGAT
>Chr1:2687615..2687593  - TAIR102
CTTATGTTTCTTTTTGTTTAGCA
>Chr1:2687911..2687889  - TAIR102
TGAATGATGCAAGCTTTTCAGGT
>Chr1:2688280..2688258  - TAIR102
TTGATTGAGTTTTTATTTCAGGA
>Chr1:2689367..2689389  + TAIR102
TGTTTTGTTTTCAATATGTAGTA
>Chr1:2691887..2691865  - TAIR102
CTTGGTAATGAACATTTTCAGCC
>Chr1:2692149..2692127  - TAIR102
TTGCAAAATATTATCTTGCAGTG
>Chr1:2692490..2692468  - TAIR102
TATTCAATATATGCCTCACAGGG
>Chr1:2692851..2692829  - TAIR102
AAGCTCTTATGCTCATGACAGGA
>Chr1:2693457..2693435  - TAIR102
TCGATCTTTATTTGGTGGCAGTG
>Chr1:2696994..2697016  + TAIR102
TTAACTAAATGTTGTTTGTAGGA
>Chr1:2697262..2697284  + TAIR102
TACCTTTTGTGATATATGTAGGT
>Chr1:2697432..2697454  + TAIR102
CCTGTCGTTTATGTCACACAGAT
>Chr1:2697851..2697873  + TAIR102
TCACGATGTTAACCTTTGCAGTG
>Chr1:2698090..2698112  + TAIR102
GTGCATTTTCTCTGACTTTAGAT
>Chr1:2698606..2698628  + TAIR102
AATAACAAATTTATGATACAGGG
>Chr1:2698950..2698972  + TAIR102
TGTGGTCCATTTTTTCAATAGGT
>Chr1:2699173..2699195  + TAIR102
AGAAATCATTAACCAATGTAGGA
>Chr1:2699446..2699468  + TAIR102
TAACAAATTTTACTTTGATAGGG
>Chr1:2699792..2699814  + TAIR102
TTTACCATTGTTGTATGGCAGGT
>Chr1:2700000..2700022  + TAIR102
ATACACCAGTAATTGGTTTAGGT
>Chr1:2700234..2700256  + TAIR102
TAACAACTATATTCATATCAGGC
>Chr1:2700497..2700519  + TAIR102
TGCGGGTGTTGTGTTGTTTAGGA
>Chr1:2700713..2700735  + TAIR102
GATTGTTCTTCTTCCTCACAGGA
>Chr1:2701671..2701693  + TAIR102
TTTGATGGTCCTCTGTTACAGAC
>Chr1:2702241..2702263  + TAIR102
TATTTACTTACACACCTTCAGGC
>Chr1:2702560..2702582  + TAIR102
ATGCGATGCAAATGGTTTCAGCC
>Chr1:2702786..2702808  + TAIR102
GAACTTGATCTTGTGATTCAGCA
>Chr1:2704059..2704081  + TAIR102
CACTTTTGTTGGGACGTGCAGCT
>Chr1:2704474..2704496  + TAIR102
ATAACTTCCTTGTATTTGTAGGC
>Chr1:2705516..2705538  + TAIR102
CACTTTGGTTTCTTTGTTTAGGA
>Chr1:2705858..2705880  + TAIR102
ATATTTTCGAAATGGTCACAGGA
>Chr1:2706085..2706107  + TAIR102
ATTTTAAGGGATGATTGGCAGTT
>Chr1:2706388..2706410  + TAIR102
TTGTAATGTAAAAATATGCAGGA
>Chr1:2707734..2707756  + TAIR102
CATTGCTTTTGATCATGTCAGGG
>Chr1:2708166..2708188  + TAIR102
GGAAGCCCAATTATCTGTTAGGA
>Chr1:2708367..2708389  + TAIR102
TATGTGCTTATATTATATCAGAT
>Chr1:2708853..2708875  + TAIR102
GCTTTCATATGATTTTTGCAGGT
>Chr1:2710740..2710718  - TAIR102
TGTAAAATTGTTGACTTTCAGGT
>Chr1:2713526..2713548  + TAIR102
CTGACATGTGTAAATTTGCAGAC
>Chr1:2713788..2713810  + TAIR102
GATGGTTTATGATTGTTGCAGAT
>Chr1:2714043..2714065  + TAIR102
GATTTGTTTTATCTGTTTCAGAT
>Chr1:2715378..2715356  - TAIR102
ATCTTTGCATACATGTACCAGGC
>Chr1:2715575..2715553  - TAIR102
CTCTTCCGTCTGGTTTATCAGCT
>Chr1:2716030..2716008  - TAIR102
AGTTGTTTGATTCGTCAACAGGA
>Chr1:2724243..2724265  + TAIR102
AATTATGGTTTTGCCTTCCAGAA
>Chr1:2724940..2724962  + TAIR102
CTTTTTTCAATTATTGGGCAGAA
>Chr1:2725101..2725123  + TAIR102
TGATTCCCCATTGATCTGAAGGC
>Chr1:2725279..2725301  + TAIR102
TTTAAGAGTGTGCCTTTTTAGTT
>Chr1:2725482..2725504  + TAIR102
CTTTTCGTTTCTTTCTTAAAGGA
>Chr1:2725757..2725779  + TAIR102
ATCTATACATTTCTGGTGTAGAC
>Chr1:2726512..2726534  + TAIR102
ATTATTTAATTTTGTTGTTAGGT
>Chr1:2726929..2726951  + TAIR102
ATGACATTAAATCATCTACAGGT
>Chr1:2727427..2727449  + TAIR102
CTTCATTTGGTTTTATATCAGGT
>Chr1:2728229..2728251  + TAIR102
AAACGTGACTTTTGCCTACAGGT
>Chr1:2728638..2728660  + TAIR102
TGCATGGTTTTTTTCTTTTAGCT
>Chr1:2728834..2728856  + TAIR102
TTGGGTTCTTTCTTTTTGTAGGC
>Chr1:2729195..2729217  + TAIR102
GTTTGGAGTTTTTTTTTTCAGGT
>Chr1:2729454..2729476  + TAIR102
CTCTCACTTAAACCTATTCAGGT
>Chr1:2730381..2730403  + TAIR102
CCTAAACCTATGTGGCTGCAGGA
>Chr1:2730615..2730637  + TAIR102
GCTATGTCTGTACTGCAACAGAT
>Chr1:2730761..2730783  + TAIR102
TGTGGTTCTCCATACCTGCAGCT
>Chr1:2731202..2731224  + TAIR102
CTTTGGTATTACGTCTCCCAGAT
>Chr1:2731742..2731764  + TAIR102
TGTTGTTTTGGATATTGACAGAG
>Chr1:2731912..2731934  + TAIR102
CTAACCCTGTCTTTGTGCCAGGA
>Chr1:2732219..2732241  + TAIR102
AACTTCCCTTGATGGATGCAGAA
>Chr1:2732506..2732528  + TAIR102
ACGTGGACTTATTGGTTGCAGGT
>Chr1:2732672..2732694  + TAIR102
CAGATCTGTTAATATGATTAGGT
>Chr1:2733029..2733051  + TAIR102
CTATATGTCCTTTTTCACTAGCT
>Chr1:2735655..2735633  - TAIR102
TTGTACCTTTCCTTTTCACAGGT
>Chr1:2737937..2737959  + TAIR102
TTATGCATGGTGTTGTTACAGAA
>Chr1:2738140..2738162  + TAIR102
TTATATTCACAAGTTTGGCAGGT
>Chr1:2738304..2738326  + TAIR102
AAACTGCAAACCTGTTTCTAGGA
>Chr1:2738928..2738950  + TAIR102
CACAATGATTTTTCAATATAGGT
>Chr1:2739565..2739587  + TAIR102
GTTTTTGTTTACCTGAAATAGCA
>Chr1:2740037..2740059  + TAIR102
CTTTGATGCTCTTTCGTGTAGGT
>Chr1:2740807..2740829  + TAIR102
CTTGTCATGTTTTTTATTTAGGC
>Chr1:2742163..2742185  + TAIR102
GTCTATTCTTCTTTGGTGCAGGA
>Chr1:2742614..2742636  + TAIR102
GTGGTATGTTCTTTTTGTCAGGT
>Chr1:2743038..2743060  + TAIR102
ATACTCTAATGTGATTAACAGGC
>Chr1:2744007..2743985  - TAIR102
AATTGATGTTTTCTTTGGCAGCA
>Chr1:2744159..2744137  - TAIR102
ATATGTGGGATGTGTTTTCAGGA
>Chr1:2744358..2744336  - TAIR102
GTTACATAACAACAAATTCAGAT
>Chr1:2744839..2744817  - TAIR102
TCACACACACTCTGGTTTCAGGT
>Chr1:2744974..2744952  - TAIR102
ACTTGAGATCTCTTTTTGTAGGC
>Chr1:2745165..2745143  - TAIR102
GCCATGCACCTGATAATGCAGCT
>Chr1:2748797..2748775  - TAIR102
ACAGTGCTAATTCGGTTGCAGGA
>Chr1:2749283..2749261  - TAIR102
TCAGTGAACAATGTTTTGCAGGC
>Chr1:2749598..2749576  - TAIR102
GATGTTTGACACTGGCTGCAGGA
>Chr1:2749822..2749800  - TAIR102
TTCTGTTTCTTTCTTTTGCAGAG
>Chr1:2750097..2750075  - TAIR102
GATTTACCCTTGTTGTTACAGGT
>Chr1:2750246..2750224  - TAIR102
GGTGAATTTTTCATAATTCAGGT
>Chr1:2750413..2750391  - TAIR102
CTCTGTTTTACCTTTTGATAGCT
>Chr1:2750614..2750592  - TAIR102
TGAGTGTGTGTACCTTCTCAGGT
>Chr1:2750799..2750777  - TAIR102
GAGGATGATTGAAATTCTCAGGC
>Chr1:2757704..2757682  - TAIR102
GTATCTTTATTATCAATGTAGGA
>Chr1:2757974..2757952  - TAIR102
TTTGAATTTATCTTGTAACAGCG
>Chr1:2758213..2758191  - TAIR102
TGTAACTATCATTTACTGCAGAC
>Chr1:2758430..2758408  - TAIR102
TCATGTTGAACTATGTTGCAGAA
>Chr1:2758753..2758731  - TAIR102
CTTTGATCTTTTGGGTTTCAGGG
>Chr1:2758929..2758907  - TAIR102
TAATGTTTCTGGGTAATGCAGTA
>Chr1:2759086..2759064  - TAIR102
ATTCTTATCTTTCAATGACAGTA
>Chr1:2759266..2759244  - TAIR102
GTTACAATAATGTTGTTGCAGGC
>Chr1:2759506..2759484  - TAIR102
GATTCTTCATCTCTCGCGCAGAT
>Chr1:2760893..2760871  - TAIR102
ATTGGTAATTTTTTTTTGTAGAA
>Chr1:2761270..2761248  - TAIR102
TATAAACTGTCTAATGTGAAGAT
>Chr1:2763277..2763299  + TAIR102
TAAGACTTGCAAATGATGCAGGG
>Chr1:2764215..2764237  + TAIR102
TTTTATTTTGATGACCTGCAGCC
>Chr1:2764389..2764411  + TAIR102
TATGAGAGTTTTCTATTTCAGCG
>Chr1:2764572..2764594  + TAIR102
GTTGTTGTTGTTCTTTGGCAGTA
>Chr1:2765035..2765057  + TAIR102
TCCCTGTAATGCAATGGACAGGA
>Chr1:2765555..2765577  + TAIR102
TGTTCCAATTTCTTCGTTCAGAG
>Chr1:2766924..2766946  + TAIR102
GATTGAGATCTTTATTCGCAGGA
>Chr1:2767591..2767613  + TAIR102
CGTGGTTGTAATTAATGCCAGTT
>Chr1:2768039..2768061  + TAIR102
CTATGATTTTTTTTGCTGCAGGT
>Chr1:2768312..2768334  + TAIR102
TGGCTTATTACATGGATGTAGGA
>Chr1:2769273..2769251  - TAIR102
GTTGTTGAAACAAAACAAAAGAC
>Chr1:2770945..2770923  - TAIR102
ATTGTTGATTCTTTATCTCAGGT
>Chr1:2772023..2772045  + TAIR102
TCCTATGGATGTGGTTGATAGGT
>Chr1:2772423..2772445  + TAIR102
ATTTTTTAATGGCTTTCTCAGGC
>Chr1:2772676..2772698  + TAIR102
TTGTTATCTCTGTAATTGCAGAG
>Chr1:2774830..2774852  + TAIR102
CTTGTAGTAAACTATTTCTAGGA
>Chr1:2775498..2775520  + TAIR102
AGTTTACTTCTCCCAATGTAGGT
>Chr1:2775687..2775709  + TAIR102
ACATATCTCCCCTTCTTTCAGAG
>Chr1:2777019..2777041  + TAIR102
TGCTTATCTTGTTTTGGTTAGGG
>Chr1:2777576..2777598  + TAIR102
TTTTGTTATGATTGGATTTAGGA
>Chr1:2777785..2777807  + TAIR102
TTAATATTTCCCTATCTGAAGGT
>Chr1:2777977..2777999  + TAIR102
TTTTTTGCTGTTTTATTATAGAG
>Chr1:2778147..2778169  + TAIR102
CCAGACTATTGTTACTTTCAGGC
>Chr1:2778341..2778363  + TAIR102
TTTATCTTACTAACCTTGTAGGT
>Chr1:2778534..2778556  + TAIR102
ATGCATTGTTAATTTTACCAGCC
>Chr1:2778716..2778738  + TAIR102
ATGTTGGCTGTTTTTCGTCAGGT
>Chr1:2778972..2778994  + TAIR102
TTTGGTTTTATGTTTGGGCAGGG
>Chr1:2780137..2780159  + TAIR102
CTCCAGTAAATATTATTGTAGGT
>Chr1:2780334..2780356  + TAIR102
TTATATATCTGACTTGTATAGGT
>Chr1:2780560..2780582  + TAIR102
ATCTATTATTGTTCATGACAGAC
>Chr1:2780801..2780823  + TAIR102
TTATCTTCTTTATACACTCAGGG
>Chr1:2781051..2781073  + TAIR102
GTTTGTAATATCTGTCTCCAGTC
>Chr1:2781193..2781215  + TAIR102
GTGTACTATGCTTTGGCTCAGTC
>Chr1:2781425..2781447  + TAIR102
ATAACATAGTTGAACTAGCAGGA
>Chr1:2781676..2781698  + TAIR102
ATTCTGCCTTTATATCAACAGGA
>Chr1:2781887..2781909  + TAIR102
TAATTAGAAATCTCGTTTCAGGT
>Chr1:2782118..2782140  + TAIR102
AATATCTCTAGTAATGTGCAGGT
>Chr1:2782296..2782318  + TAIR102
GCTAATACCCTTTTGCTGCAGTT
>Chr1:2782425..2782447  + TAIR102
CTCAAATCGGCTTTTTTTCAGCA
>Chr1:2782629..2782651  + TAIR102
CCTTTTATTTTCCATCTGCAGAA
>Chr1:2782751..2782773  + TAIR102
TAACGAGGTGTAATTTTTCAGCA
>Chr1:2782952..2782974  + TAIR102
TCATGTCTTCTAAATCTCCAGGT
>Chr1:2783277..2783299  + TAIR102
CTATTGGCCTGGTTGATGCAGCT
>Chr1:2783544..2783566  + TAIR102
ACCCTTATGTTATCTTTCTAGGG
>Chr1:2783746..2783768  + TAIR102
TTTCTGACTTCTCCTGAACAGCT
>Chr1:2783927..2783949  + TAIR102
AACCATATTTTGGTAATGCAGAT
>Chr1:2784219..2784241  + TAIR102
GTAAACTTTCATATATTGTAGGA
>Chr1:2784513..2784535  + TAIR102
TTTTCCTGTTACTAATGGCAGGC
>Chr1:2784929..2784951  + TAIR102
CAACATTTGTATTATCTTCAGGC
>Chr1:2785107..2785129  + TAIR102
AGCGCTGAACTAATTTTATAGGG
>Chr1:2785443..2785465  + TAIR102
TAATCATTTGTGTTTTAACAGGT
>Chr1:2785688..2785710  + TAIR102
ACTAGAAGTTAATGTGATCAGGA
>Chr1:2785896..2785918  + TAIR102
TACTCTGTTTAATATTTACAGAG
>Chr1:2786036..2786058  + TAIR102
ATGGCTTTAAATTTGAATCAGGA
>Chr1:2786379..2786401  + TAIR102
TTGCGAAAGTTGATCTCTCAGAC
>Chr1:2786638..2786660  + TAIR102
ATAAATGTTATCATCAATTAGAG
>Chr1:2786932..2786954  + TAIR102
TCTGGCTGCAACTTCAAATAGGC
>Chr1:2787161..2787183  + TAIR102
ATCTTCTATTTATGCTTTTAGGT
>Chr1:2787335..2787357  + TAIR102
TTCCTTTGTTGTCCACAACAGCC
>Chr1:2787505..2787527  + TAIR102
AACTAACAACAACAATTTCAGTA
>Chr1:2787641..2787663  + TAIR102
TAATTCTTGCTCCAAATACAGGT
>Chr1:2787846..2787868  + TAIR102
ATAAATTGAAACTGTGGACAGGT
>Chr1:2788024..2788046  + TAIR102
CTCTCTGACTATGTATAATAGGT
>Chr1:2788181..2788203  + TAIR102
CAGGTTTTGATGATTTTGCAGCA
>Chr1:2801809..2801831  + TAIR102
CTGCGGCTACCATTATTTCAGGT
>Chr1:2801961..2801983  + TAIR102
CTCTTTACTTGGTGTTTCTAGGA
>Chr1:2802367..2802389  + TAIR102
TATGAAATCATTTTCTTTCAGGT
>Chr1:2802803..2802825  + TAIR102
GACATTATTTCGCTTGCCTAGAT
>Chr1:2802996..2803018  + TAIR102
GTGAAATAATTTTTTTGGTAGCT
>Chr1:2803220..2803242  + TAIR102
CTAATGTTGTTTTTGCTTCAGAT
>Chr1:2803516..2803538  + TAIR102
CCTCCCCTTGCTGCTGTGCAGTT
>Chr1:2803855..2803877  + TAIR102
TTTACTCGTTCTGGGAACTAGGT
>Chr1:2804231..2804253  + TAIR102
CATGTTATGTTGTTGTTGCAGAA
>Chr1:2806737..2806759  + TAIR102
TTGTATATTTTTGGTTACTAGGC
>Chr1:2807290..2807312  + TAIR102
TGCTGCTATCAATATTTGCAGGA
>Chr1:2807521..2807543  + TAIR102
TTCTGCTTTTCCTTTTTGTAGTA
>Chr1:2810206..2810184  - TAIR102
AAAAACAATTGATTTATGCAGGA
>Chr1:2811047..2811025  - TAIR102
TGGTTGATGATGATGTTGCAGGG
>Chr1:2812543..2812565  + TAIR102
TTATATTCTATAAATTTGCAGGA
>Chr1:2813443..2813421  - TAIR102
TCTGGTTTTTTAATATGTTAGAC
>Chr1:2814779..2814757  - TAIR102
GAAAATGAATTTTCATATCAGGT
>Chr1:2821944..2821922  - TAIR102
TGTATTTTGATGATGATGCAGGC
>Chr1:2822115..2822093  - TAIR102
AAGAGTTTAAATCTGGTGCAGGC
>Chr1:2822662..2822640  - TAIR102
TCTCAAAATTTATTTTTCTAGGA
>Chr1:2823033..2823011  - TAIR102
ACACTCATTTATTCTTGGCAGTT
>Chr1:2823241..2823219  - TAIR102
TTGTATATGTTATTTATGCAGTC
>Chr1:2823718..2823696  - TAIR102
ACTAGATGTGGTTTTTGACAGGT
>Chr1:2823918..2823896  - TAIR102
AACTGGTTTCATCTTTTGTAGTT
>Chr1:2827851..2827873  + TAIR102
CTTTGTTTGGGTTTTTTGCAGGT
>Chr1:2828085..2828107  + TAIR102
GTTATTAAATTCCTATTTTAGGT
>Chr1:2828359..2828381  + TAIR102
CTTTTGTTTTGCTTTTCTCAGGA
>Chr1:2828485..2828507  + TAIR102
CATTTTGTGTTGGCTTAACAGAT
>Chr1:2828732..2828754  + TAIR102
CATTGGTGTTTTACATTTCAGGA
>Chr1:2829010..2829032  + TAIR102
CTTTTGTCTATGACTTCGCAGGC
>Chr1:2829725..2829703  - TAIR102
AAATTTGTTTGGGTTTGACAGAA
>Chr1:2829931..2829909  - TAIR102
TGATGAGCTCACATTTTGTAGGG
>Chr1:2830162..2830140  - TAIR102
TGGGCTAACTGCTTTACTTAGAT
>Chr1:2830299..2830277  - TAIR102
CTATATGATATGTTTTTGTAGAT
>Chr1:2830433..2830411  - TAIR102
ACTTATATTTGTTTCCATCAGGT
>Chr1:2830927..2830905  - TAIR102
TGAGACATCTTCTATGTGCAGTA
>Chr1:2831109..2831087  - TAIR102
TTGTTGTGTTGATGAAAGCAGAG
>Chr1:2831266..2831244  - TAIR102
GCGGTTTCTTGGACTGATCAGGT
>Chr1:2831641..2831619  - TAIR102
TGAGACTTATCTTTGTGACAGCC
>Chr1:2831785..2831763  - TAIR102
ACTGTTGAAAAACACTTGTAGGG
>Chr1:2832168..2832146  - TAIR102
GCTTTCTTGCTTTATTTTCAGAT
>Chr1:2832398..2832376  - TAIR102
TCTTTTTCCATGTCTCTGTAGCC
>Chr1:2832582..2832560  - TAIR102
ACGATCTTCATATTGTTCAAGGT
>Chr1:2832792..2832770  - TAIR102
TTTTGCTATGTCAATCCTTAGGT
>Chr1:2832996..2832974  - TAIR102
GGTTTAAATTTTCATTTCCAGAT
>Chr1:2833420..2833398  - TAIR102
TATGTCTATGTTTGTTTTCAGCT
>Chr1:2834282..2834260  - TAIR102
TTTCTTTGTTCACTTGTAAAGGG
>Chr1:2834417..2834395  - TAIR102
ATCTCATTCTCCACTTTGCAGGT
>Chr1:2834565..2834543  - TAIR102
GGTCTTTATTGTGTTATGCAGTC
>Chr1:2834815..2834793  - TAIR102
TAAACAAATTGCTTACCTCAGGT
>Chr1:2835013..2834991  - TAIR102
TGGCATGTTGTTTATAAACAGGA
>Chr1:2835475..2835453  - TAIR102
TTGATCATATGTTCTCTACAGTG
>Chr1:2835856..2835834  - TAIR102
TCCATTTCCTTTGTTTTCCAGGC
>Chr1:2836079..2836057  - TAIR102
AATAACTGTTCTACCTTTCAGGT
>Chr1:2836311..2836289  - TAIR102
CTGAAGGCTTATTGTTACCAGGT
>Chr1:2836678..2836656  - TAIR102
TGCTGACTAAATTTCTCTCAGGT
>Chr1:2836797..2836775  - TAIR102
TGTCCAGAGTTGTAACTACAGGT
>Chr1:2837088..2837066  - TAIR102
GCATATTGCCTCTTTTTGTAGGC
>Chr1:2837331..2837309  - TAIR102
CTTTGCTCTGTTTATGTTCAGCT
>Chr1:2837619..2837597  - TAIR102
AACTGACAGCAGCTAGTGCAGAA
>Chr1:2837886..2837864  - TAIR102
ATGCTTCTTTTATGTTCATAGCT
>Chr1:2839819..2839841  + TAIR102
AGTGACTGAATTTTTCTGTAGGT
>Chr1:2840482..2840504  + TAIR102
TGGCTTTACCATTCTTGACAGAC
>Chr1:2842984..2843006  + TAIR102
TTGTGCAATTGTGTTTTGCAGTT
>Chr1:2843158..2843180  + TAIR102
TGAGTTTTCGATTTATTGTAGAG
>Chr1:2843391..2843413  + TAIR102
TATGAATCTTTTTCTTTTCAGTT
>Chr1:2843536..2843558  + TAIR102
ATATACTGTATAACTTTGCAGAC
>Chr1:2843725..2843747  + TAIR102
CATTCCTCTTTCAATCACCAGAT
>Chr1:2843999..2844021  + TAIR102
TATCTTATTTTCTCTTTCTAGGA
>Chr1:2844214..2844236  + TAIR102
TTGATTGTTTTGTTTATGCAGGA
>Chr1:2844356..2844378  + TAIR102
CAATTATACTGAACCTTGCAGAA
>Chr1:2844535..2844557  + TAIR102
GATTTTATTGGGTTTCTGTAGGT
>Chr1:2844732..2844754  + TAIR102
GATTGATGGTCTGTCTTTCAGCT
>Chr1:2845048..2845070  + TAIR102
TTGGCTTCTGTTTTTTTCCAGGC
>Chr1:2845339..2845361  + TAIR102
ATATTCTCTTTTCGTTTTCAGGT
>Chr1:2845618..2845640  + TAIR102
AAAAAATGGATGTGTGAACAGGA
>Chr1:2845821..2845843  + TAIR102
TTGACCTTGTAAATATTTCAGAT
>Chr1:2846011..2846033  + TAIR102
TTTAATTTGGTGGGGTTGCAGGT
>Chr1:2847386..2847364  - TAIR102
TGATTTGGTTTGGGTTGATAGGT
>Chr1:2848716..2848738  + TAIR102
GTGCACTATCATAATTTGAAGAT
>Chr1:2848890..2848912  + TAIR102
GTCTATTTATATTTTGGCCAGTA
>Chr1:2849109..2849131  + TAIR102
TGTTCATCTCTTTGATCGCAGAC
>Chr1:2849267..2849289  + TAIR102
TTGCTGTGGTTTATTTTCAAGGA
>Chr1:2849439..2849461  + TAIR102
TGATTTGATCAAAACAAATAGGT
>Chr1:2849589..2849611  + TAIR102
ATCTTGCGTTTGAACTTGCAGCT
>Chr1:2849775..2849797  + TAIR102
TGATTTTCAATCTATGACTAGGT
>Chr1:2849931..2849953  + TAIR102
ACATATTAATGTTCATCTTAGGC
>Chr1:2850116..2850138  + TAIR102
TCGGTTTAAAATGTGAAACAGGA
>Chr1:2850456..2850478  + TAIR102
TAATTCGTTGAAAACGATTAGAT
>Chr1:2850658..2850680  + TAIR102
TATATTGTCTTGGGTATTTAGGT
>Chr1:2850794..2850816  + TAIR102
ACAACTTATTCTTGTTTTTAGGT
>Chr1:2850948..2850970  + TAIR102
GGTTTGAAACTTTTTTTGCAGAG
>Chr1:2851096..2851118  + TAIR102
TTATTTATCCCCCACAAGCAGAA
>Chr1:2851257..2851279  + TAIR102
CCAAGTCATACTATATACCAGGG
>Chr1:2851416..2851438  + TAIR102
TTTATTCATTATCTATGGCAGGT
>Chr1:2851874..2851896  + TAIR102
TTGTTTTATTGGAATTTGCAGGA
>Chr1:2852885..2852907  + TAIR102
GTCTACTTCTATGTTGGCCAGTA
>Chr1:2853089..2853111  + TAIR102
ATTCGTCTGTTGATATCTCAGAC
>Chr1:2853250..2853272  + TAIR102
ATTTACTGTGATTATGTGTAGGA
>Chr1:2853415..2853437  + TAIR102
TTTTATTTATAAAATAAATAGGT
>Chr1:2853583..2853605  + TAIR102
ATCTTGCGTTTGAACTTGCAGCT
>Chr1:2853758..2853780  + TAIR102
ATTCAATCTACGATCGACTAGGT
>Chr1:2853925..2853947  + TAIR102
TAATGTTCCTCTCTTAATTAGGC
>Chr1:2854122..2854144  + TAIR102
ACCAAAATATATATGAAACAGGA
>Chr1:2854313..2854335  + TAIR102
AGTTTCGTTGAAAATGGTTAGAT
>Chr1:2854502..2854524  + TAIR102
TATACTGTTTTGTGTAATTAGGT
>Chr1:2854637..2854659  + TAIR102
CAACTTTTTTCTTTTGTAAAGAT
>Chr1:2854791..2854813  + TAIR102
TTATTGTTTTTTATTTTGCAGAT
>Chr1:2854947..2854969  + TAIR102
TATGTTTTCCTCGGTGAGCAGAA
>Chr1:2855109..2855131  + TAIR102
CAAGTCATATATGTTAACCAGGG
>Chr1:2855260..2855282  + TAIR102
TTGATTTTCAAAATTTGGCAGAT
>Chr1:2855468..2855490  + TAIR102
TTTGGTTTGTTGGATTTATAGGA
>Chr1:2856400..2856422  + TAIR102
TCTTCTAATTACGTCTGCTAGGT
>Chr1:2856585..2856607  + TAIR102
TCCTGGATTTGGTGAATGCAGTG
>Chr1:2856755..2856777  + TAIR102
TATGTGTGTTACTTGGTGTAGGT
>Chr1:2856920..2856942  + TAIR102
GAATTTGTGTTTCTCTCATAGAG
>Chr1:2857066..2857088  + TAIR102
GATGTTTTTATTCTTGTTCAGAT
>Chr1:2857280..2857302  + TAIR102
CTCCTACTTTTCTATCTGTAGGT
>Chr1:2857410..2857432  + TAIR102
AGCTTTGTTTCCTTCTCGCAGCC
>Chr1:2857758..2857780  + TAIR102
ACGGAATTTTGTGCTCTTCAGGG
>Chr1:2857915..2857937  + TAIR102
ATTTACATATGAAAATTACAGCT
>Chr1:2858055..2858077  + TAIR102
TTTATTGTAATTTCTTTTCAGGA
>Chr1:2858216..2858238  + TAIR102
ACAGATACCCATTTGCTATAGGT
>Chr1:2858482..2858504  + TAIR102
TCTTTTCCAATTTGTCTGTAGAT
>Chr1:2858632..2858654  + TAIR102
TAATCATCACAATTATAACAGCC
>Chr1:2858974..2858996  + TAIR102
ATATGTTTCTTTCTGCTGTAGTG
>Chr1:2859172..2859194  + TAIR102
AATCTTGGCTAATATCCACAGAT
>Chr1:2859932..2859954  + TAIR102
TTTTTTCTTATATGTTTGCAGAA
>Chr1:2867662..2867684  + TAIR102
GTTTGGGGTTGGATTTTACAGGC
>Chr1:2867822..2867844  + TAIR102
TGTTTTTGTTTACTACTTCAGTA
>Chr1:2867990..2868012  + TAIR102
ATGAATTTTTCTCTTAAACAGAC
>Chr1:2868210..2868232  + TAIR102
TGTTAACTCTGTTGCCTTCAGAT
>Chr1:2868377..2868399  + TAIR102
TTTGTTCAAATGTCGTTACAGCT
>Chr1:2868548..2868570  + TAIR102
TTATCGGTTTCTGTCTCTCAGGT
>Chr1:2868695..2868717  + TAIR102
ATGGTTTACAATGGTGTATAGGG
>Chr1:2868883..2868905  + TAIR102
CATTGGAAATGTCAACTATAGGA
>Chr1:2869057..2869079  + TAIR102
AGTTTGTGACATTTTGTTCAGAT
>Chr1:2869230..2869252  + TAIR102
ATATTTTCTTACTAATGGCAGGG
>Chr1:2869357..2869379  + TAIR102
TCATGTGTTCTGCTTTTGTAGAT
>Chr1:2869693..2869715  + TAIR102
TCTACTTTTGTTCTTGGACAGTC
>Chr1:2869839..2869861  + TAIR102
GAATTTGACATCATATTACAGGG
>Chr1:2869993..2870015  + TAIR102
GTTACATTTTTTATTTTGCAGAT
>Chr1:2873937..2873959  + TAIR102
CTTAATTTCTCGGTTTTGTAGGT
>Chr1:2874075..2874097  + TAIR102
CGTATTTAATTGATTTTACAGTA
>Chr1:2874290..2874312  + TAIR102
TTCCCACTTTTTCTGAAACAGAC
>Chr1:2874471..2874493  + TAIR102
TTTTATTTTAATATTTTGAAGAA
>Chr1:2874627..2874649  + TAIR102
AAAAAGTTGTGTTTCATGTAGAT
>Chr1:2874795..2874817  + TAIR102
TTTTTGTTAAAATGTGAACAGTT
>Chr1:2874975..2874997  + TAIR102
ATGATGTTTGTATGTTTGCAGGA
>Chr1:2875189..2875211  + TAIR102
ATATACTGTTATATATGACAGGC
>Chr1:2875394..2875416  + TAIR102
ATTGATTTCTTTTTTTTTCAGGA
>Chr1:2875614..2875636  + TAIR102
TACATATATATTTGTATTCAGAT
>Chr1:2875803..2875825  + TAIR102
CTTATAATTTTTTATTTTCAGGA
>Chr1:2875940..2875962  + TAIR102
AAATTATTTGACTATGTTTAGGT
>Chr1:2876100..2876122  + TAIR102
TTTTTATATAAATTTAAACAGGC
>Chr1:2876305..2876327  + TAIR102
ATTTTGTTAAATGTTATGCAGTC
>Chr1:2876618..2876640  + TAIR102
AAAATTTTATTTTGCTTGCAGAT
>Chr1:2876834..2876856  + TAIR102
TATATTGTTTACTTTTTAAAGGA
>Chr1:2878695..2878717  + TAIR102
ATGTCTCACCTAATTTCAAAGGT
>Chr1:2881092..2881114  + TAIR102
CTTTTGCTGCTGTGATTGCAGAT
>Chr1:2884628..2884650  + TAIR102
CTTATTGCTTGGTTTGATCAGTT
>Chr1:2884913..2884935  + TAIR102
ATGTTCTTACTTAATATGCAGTA
>Chr1:2885129..2885151  + TAIR102
AATTGGTTTTTGATCAATCAGGA
>Chr1:2885330..2885352  + TAIR102
TGGATCCAACATTGTCTTTAGGA
>Chr1:2885593..2885615  + TAIR102
ATGATTTTGTTCTGTATCAAGGC
>Chr1:2885819..2885841  + TAIR102
ATAGGCATAACCAAAGTTTAGAC
>Chr1:2886078..2886100  + TAIR102
AAATCATACCAAATTTTGTAGGA
>Chr1:2886293..2886315  + TAIR102
GGTGTTTTTTTCCCATGATAGGT
>Chr1:2889617..2889639  + TAIR102
ATTTCTTATTCGTTGTTAAAGGT
>Chr1:2890247..2890269  + TAIR102
AGAAAGTCTGGTTTTCTTCAGGT
>Chr1:2891503..2891525  + TAIR102
CAAAAGCTTTGTTCTACTCAGGT
>Chr1:2891641..2891663  + TAIR102
ATCTGTGTTGGTGCTAAGTAGGC
>Chr1:2891807..2891829  + TAIR102
TTTTTTATTTTCTGGCCTTAGAG
>Chr1:2891997..2892019  + TAIR102
TGGTGAGAACGATTGAATTAGGT
>Chr1:2892161..2892183  + TAIR102
TATGTTTCTATGTTTTCTCAGGG
>Chr1:2892379..2892401  + TAIR102
TTGACTTGATTTCATCTCTAGGC
>Chr1:2892603..2892625  + TAIR102
ACCTGTGGCTATTGTTCTCAGCT
>Chr1:2892766..2892788  + TAIR102
GTGGACATACTTTCTTTTCAGGT
>Chr1:2892978..2893000  + TAIR102
TCATTGGATCCGTCTTGACAGGG
>Chr1:2893102..2893124  + TAIR102
CTGATTTTGTTTTATTCGCAGCA
>Chr1:2893246..2893268  + TAIR102
ATTATTTTTGTTATTTTCCAGAA
>Chr1:2893394..2893416  + TAIR102
TGTCTGTTTCCTTTGTTTCAGTC
>Chr1:2893730..2893752  + TAIR102
TTATAAAATCTATGTGTACAGAG
>Chr1:2893994..2894016  + TAIR102
GTGAATATGTATTTGTCTCAGGC
>Chr1:2894609..2894631  + TAIR102
TGGCTGGTTTTGGCTTTGCAGTG
>Chr1:2894872..2894894  + TAIR102
TTGTGGTTTATGTTATTGCAGAA
>Chr1:2896014..2895992  - TAIR102
GTCCTTTGACCCCCCGCACAGGT
>Chr1:2896394..2896372  - TAIR102
TTGGTTTTTCCTCTGTAACAGGC
>Chr1:2897206..2897184  - TAIR102
GTATACCTTATTTATTCTCAGGT
>Chr1:2897491..2897469  - TAIR102
TTGTTTTTGTTAATTTTCCAGGC
>Chr1:2897747..2897725  - TAIR102
AATGAAATATTGAATTAACAGCT
>Chr1:2898091..2898069  - TAIR102
TATAAATTGCTTTTATTGCAGCC
>Chr1:2898250..2898228  - TAIR102
TGACAACATTTTTTCTTCTAGGG
>Chr1:2898384..2898362  - TAIR102
TGATTGGACTATCCATGACAGAT
>Chr1:2898693..2898671  - TAIR102
TTTGTTTTGACGGTTTTGCAGTT
>Chr1:2898921..2898899  - TAIR102
TAGGATCTTAATTGTGAACAGTG
>Chr1:2900264..2900242  - TAIR102
TGTGTATATAAAACACAACAGGT
>Chr1:2900486..2900464  - TAIR102
AATGTGTTTGTGGGTTTTCAGGC
>Chr1:2900748..2900726  - TAIR102
ATGATATTTGTAATTGGCCAGTG
>Chr1:2900899..2900877  - TAIR102
TATGTTTCCTGGTTATTACAGCT
>Chr1:2901460..2901438  - TAIR102
AAATTAAGCATAATCTTCCAGGT
>Chr1:2901893..2901871  - TAIR102
GGTTTTATATATGGCTATCAGGT
>Chr1:2902192..2902170  - TAIR102
AGCAAATTTGTAAAATTGCAGCT
>Chr1:2902462..2902440  - TAIR102
GCTAATTCCAGATGCTTTCAGGG
>Chr1:2902732..2902710  - TAIR102
AGGTGATTGGAAATTTTACAGGT
>Chr1:2902982..2902960  - TAIR102
CACATGGTGATTATATTGTAGGC
>Chr1:2903440..2903418  - TAIR102
TGTTATTTCATTCTCATGCAGTA
>Chr1:2903961..2903939  - TAIR102
CTGAAATGGGCATTTGAACAGGT
>Chr1:2912324..2912346  + TAIR102
AGTTCTTTTGTGCTTGTTCAGGT
>Chr1:2913144..2913166  + TAIR102
CATTGATCTTACTATTCGCAGGT
>Chr1:2918813..2918835  + TAIR102
CATTGATCTTACTATTCGCAGGT
>Chr1:2921358..2921336  - TAIR102
CCTTCGTTATGGCTGCAAAAGGT
>Chr1:2921530..2921508  - TAIR102
GGTTTGGGTTCTTAACATCAGAT
>Chr1:2921750..2921728  - TAIR102
TCCCATGTATACAATTCTCAGTC
>Chr1:2921924..2921902  - TAIR102
TGACTCTTGCTATTGTTTCAGGA
>Chr1:2922083..2922061  - TAIR102
GTTTGTTTACTCTGGTTTCAGGT
>Chr1:2922547..2922525  - TAIR102
GTCGTTGAAACTGTTAATCAGGT
>Chr1:2923014..2922992  - TAIR102
TGTTCATAACTTGATTCACAGGT
>Chr1:2923738..2923716  - TAIR102
CTGAAGTTTTGTTTCTTGCAGCA
>Chr1:2923901..2923879  - TAIR102
CTAGTTTGTTCTACTCTATAGAA
>Chr1:2924126..2924104  - TAIR102
ACTCTTTGTGAAAAATTGCAGGT
>Chr1:2924329..2924307  - TAIR102
TGATGTCTCATGCATTTTAAGGT
>Chr1:2924569..2924547  - TAIR102
AACTGGTTTTCTGTGTTGTAGGA
>Chr1:2929775..2929753  - TAIR102
TACAAGAAACCAATATTTCAGGG
>Chr1:2930102..2930080  - TAIR102
ACTTAACTTTATTGAAAACAGAT
>Chr1:2930920..2930898  - TAIR102
TGCTTCTTGGTTGTTTTGTAGCG
>Chr1:2931301..2931279  - TAIR102
TTTTTGGGTGTTGTGTTACAGAT
>Chr1:2933263..2933285  + TAIR102
AGAATTATTTCAACTAAATAGGA
>Chr1:2933537..2933559  + TAIR102
CTTTGTGTTTATGTATATAAGGG
>Chr1:2933675..2933697  + TAIR102
GTTGTTTCGGCTGAATTATAGAT
>Chr1:2933931..2933953  + TAIR102
TGAGCAATGGTTTACTTGCAGTT
>Chr1:2934528..2934550  + TAIR102
TTAATCTTTATGTCCATGCAGGT
>Chr1:2935040..2935062  + TAIR102
GTTATTATTACCTTTGGACAGAC
>Chr1:2935247..2935269  + TAIR102
TGACATCAAACTGATTTTCAGGT
>Chr1:2935446..2935468  + TAIR102
CCTATTTTCAATTTTGTGTAGGC
>Chr1:2935776..2935798  + TAIR102
TAATGAATTTTACATGGAAAGGT
>Chr1:2936365..2936387  + TAIR102
CTTTTTCTATTTTGTTGGTAGGG
>Chr1:2936773..2936751  - TAIR102
AAATGGTAAATGTGTGTGCAGGT
>Chr1:2936993..2936971  - TAIR102
ATGTTGGCGATGGGGTTACAGAT
>Chr1:2937293..2937271  - TAIR102
CTCATAATTTTACAAACTTAGGT
>Chr1:2937462..2937440  - TAIR102
TGACTTTTAATTGGCTTACAGCG
>Chr1:2937658..2937636  - TAIR102
TTTTTTTAGACTTATGTATAGAT
>Chr1:2937946..2937924  - TAIR102
CCTGTTTTTGTAATTAAACAGAT
>Chr1:2938236..2938214  - TAIR102
TGGGTTAATTATACTTTTCAGAC
>Chr1:2938462..2938440  - TAIR102
TCTATTATCCGTGCTTTCTAGAT
>Chr1:2938818..2938796  - TAIR102
AAATACGTTGATTTGTTGTAGGA
>Chr1:2940173..2940151  - TAIR102
TGGTCTCATAATCATTGGCAGAT
>Chr1:2940469..2940447  - TAIR102
ACATTCTTATATGTCATATAGTC
>Chr1:2940597..2940575  - TAIR102
ATTCCTGTTATGCAATTGCAGGT
>Chr1:2940891..2940869  - TAIR102
GTTTGATTCATTATGTCACAGCG
>Chr1:2941075..2941053  - TAIR102
TGTTGGTTCTTATTTGTGCAGGT
>Chr1:2941293..2941271  - TAIR102
AGTGAATAACTCACTAAACAGGT
>Chr1:2941494..2941472  - TAIR102
GATGACATATTTTGCTTTCAGCT
>Chr1:2941669..2941647  - TAIR102
GAATCTATTGGTTGAAATTAGGT
>Chr1:2942922..2942900  - TAIR102
ATTACATATTATGTTTTGCAGGT
>Chr1:2944267..2944245  - TAIR102
TGACTTCTAAATGCAATGCAGTG
>Chr1:2944477..2944455  - TAIR102
ATCTCTGAATTTACTGTTCAGGT
>Chr1:2944607..2944585  - TAIR102
TTAAAATTTTTGATGTGACAGAT
>Chr1:2944800..2944778  - TAIR102
ACATTCAGTATTTCTTTGTAGGC
>Chr1:2944981..2944959  - TAIR102
TTGCTATTTACGGGTGATTAGGA
>Chr1:2945135..2945113  - TAIR102
TTTTACTACCTAAACATGTAGTG
>Chr1:2945323..2945301  - TAIR102
ATCTTTGTGTGATGTTTTTAGGT
>Chr1:2945477..2945455  - TAIR102
ATAGTTTGTTATTGGTGGCAGTT
>Chr1:2945629..2945607  - TAIR102
TCTTATGTATATTTGTTTCAGTA
>Chr1:2946525..2946547  + TAIR102
TCTTCCACTGTTCGCTTGCAGGG
>Chr1:2947189..2947211  + TAIR102
TGTTCACTACTTTTTATTTAGGT
>Chr1:2947367..2947389  + TAIR102
ATGTTTATGTTAATGTTGCAGTA
>Chr1:2947536..2947558  + TAIR102
CTGACTATATTTCTCGTGCAGCC
>Chr1:2948153..2948175  + TAIR102
TGAATGTTTGGAGTTTTGCAGAC
>Chr1:2948372..2948394  + TAIR102
CATGAATCTGTATTTGTTTAGGC
>Chr1:2948689..2948711  + TAIR102
TTTTCTTGTGTATGTTCACAGAA
>Chr1:2948870..2948892  + TAIR102
TTTCTGAAATTTGTATTGCAGAT
>Chr1:2950353..2950331  - TAIR102
GTTTCAATATTTTGATTATAGGT
>Chr1:2950546..2950524  - TAIR102
TAATGTTAAAATTCATTTCAGAT
>Chr1:2953439..2953417  - TAIR102
TGCTCGTGTTTTGAAATGTAGAT
>Chr1:2953783..2953761  - TAIR102
TGAATCATATGTTTTTACCAGGA
>Chr1:2953992..2953970  - TAIR102
TATTTTTATCTGTACGTTCAGCT
>Chr1:2954183..2954161  - TAIR102
TTGATTATGCCAATGCAATAGGT
>Chr1:2954528..2954506  - TAIR102
TAAGATCTGTTGTGCTTACAGGG
>Chr1:2954792..2954770  - TAIR102
CTTTTTCTGTTTTGTCTTCAGAT
>Chr1:2955115..2955093  - TAIR102
TGTTTTCTGTGATGAACAAAGAA
>Chr1:2956745..2956723  - TAIR102
TGTAATAATGTTGATGATCAGGA
>Chr1:2957290..2957268  - TAIR102
GTGTAGTGAAATTACTTGCAGGG
>Chr1:2957592..2957570  - TAIR102
ACCTTTGTTATTTGCTTTCAGAT
>Chr1:2957851..2957829  - TAIR102
TGCATGTATGTGTGTGTGCAGGA
>Chr1:2958243..2958221  - TAIR102
TTTTATTGTTTATACTTGCAGCT
>Chr1:2958661..2958639  - TAIR102
CTTGACTTGTGAACACATTAGAG
>Chr1:2958942..2958920  - TAIR102
TAATTTTACTATGGTAATCAGAT
>Chr1:2959143..2959121  - TAIR102
CGTTTAACTTTCTATATGTAGAG
>Chr1:2959500..2959478  - TAIR102
AGTCTAACGAATGTATAACAGGA
>Chr1:2959708..2959686  - TAIR102
GATCATTCCTCATGGTTTTAGGC
>Chr1:2959929..2959907  - TAIR102
TGAGTGTATATGTGTTGGCAGGA
>Chr1:2960199..2960177  - TAIR102
AATGATTACATATTTATGCAGTA
>Chr1:2960423..2960401  - TAIR102
CTTGAATATGCAATTATTTAGCT
>Chr1:2960600..2960578  - TAIR102
GCCGTTCTTGTTTATTTCCAGAT
>Chr1:2960758..2960736  - TAIR102
CATTTTTAGTTTTTTTTTTAGGG
>Chr1:2961090..2961068  - TAIR102
TGCTTGATGTGTTGTTCTCAGGG
>Chr1:2961370..2961348  - TAIR102
ATTGTTTCAGTCTTGATTCAGGT
>Chr1:2961812..2961790  - TAIR102
TAATCATCACAATTGGTGTAGTT
>Chr1:2965363..2965385  + TAIR102
ATATCGCTTTTGGTGTTGCAGAG
>Chr1:2965600..2965622  + TAIR102
GTGTGTGTATAAACTATAAAGGT
>Chr1:2968424..2968402  - TAIR102
TAAAACTATGATTGTACGCAGAT
>Chr1:2969098..2969076  - TAIR102
TTATTGTTTGTTTGATTGCAGGT
>Chr1:2969515..2969493  - TAIR102
ATTCTATGTTTTCTGTTGCAGGC
>Chr1:2969676..2969654  - TAIR102
TTACTATCATATTATTTTCAGCT
>Chr1:2969825..2969803  - TAIR102
TAATAGTTTCTTCTTTCGTAGAA
>Chr1:2970155..2970133  - TAIR102
GATAGTACAGTGATTTTCCAGGA
>Chr1:2973249..2973227  - TAIR102
CTGCGTGATTTGGTTTTGCAGGA
>Chr1:2973463..2973441  - TAIR102
TATATGTGATATAAATTCCAGGC
>Chr1:2973577..2973555  - TAIR102
CCTTTTTCTGTGTTGATACAGGA
>Chr1:2973786..2973764  - TAIR102
CAATCTAATATCACATTGCAGGC
>Chr1:2973975..2973953  - TAIR102
TAATACATGTTACTCTTCCAGGT
>Chr1:2974128..2974106  - TAIR102
AAAATAAACTGATTACCGCAGAC
>Chr1:2974693..2974671  - TAIR102
GGCTGTCAAATATTTTTGTAGCA
>Chr1:2974862..2974840  - TAIR102
TTTCGTTGTCCTTTCTCTTAGCC
>Chr1:2975053..2975031  - TAIR102
TCCTTTTATTTATTTGTACAGCC
>Chr1:2975485..2975463  - TAIR102
CATCTGCTTTTTTACCTGCAGTA
>Chr1:2975775..2975753  - TAIR102
GCAATTGCCATTGTCTGGCAGGT
>Chr1:2975977..2975955  - TAIR102
TTGTTATTTCCATTTCTAAAGAT
>Chr1:2979744..2979722  - TAIR102
ATGTTCTTTGTGATTTTGCAGAA
>Chr1:2979963..2979941  - TAIR102
GTGAATGAAATAATATTACAGGA
>Chr1:2980101..2980079  - TAIR102
TAAATATTAGCATTCATGTAGGG
>Chr1:2980319..2980297  - TAIR102
TTTGTCTTCTATTGTGTGCAGAA
>Chr1:2980799..2980777  - TAIR102
TTAAGATCTATATGTCGATAGAT
>Chr1:2981033..2981011  - TAIR102
TTGTGATGGTATTACGTTTAGGA
>Chr1:2981419..2981397  - TAIR102
TTTTAGACCTTTTGATCATAGGT
>Chr1:2981643..2981621  - TAIR102
TTGATCGGGTTCATTTTGCAGAT
>Chr1:2982008..2981986  - TAIR102
GTTTGATGGTTGTGTGTGTAGGC
>Chr1:2982182..2982160  - TAIR102
ATATAATCCTACTTGTCACAGAT
>Chr1:2995324..2995346  + TAIR102
GTAACACGGTTTGATAAACAGAG
>Chr1:2995516..2995538  + TAIR102
TAATGAAAAGTTTGTTTGCAGTT
>Chr1:2995872..2995894  + TAIR102
CCTTACATGATATCATTGTAGGC
>Chr1:2996206..2996228  + TAIR102
TTGGTTATTCATATGTTTCAGGT
>Chr1:2996617..2996639  + TAIR102
ATTAATATATCTTTCTTCAAGTC
>Chr1:2996780..2996802  + TAIR102
GACTGTGTCTTTGCTTGTCAGTT
>Chr1:2997181..2997203  + TAIR102
TTTATATATTTGAAACAATAGGC
>Chr1:2997434..2997456  + TAIR102
ATAACACAGTTTTGCATGCAGAT
>Chr1:2998936..2998914  - TAIR102
TCAATTCACTTCTATGGTCAGGT
>Chr1:2999148..2999126  - TAIR102
ACTTATGATGTGCTATTGCAGGT
>Chr1:2999357..2999335  - TAIR102
ATTTTGATGTCGGATTTAAAGGA
>Chr1:2999529..2999507  - TAIR102
TCTGTTATTTGTTTCTTGCAGCT
>Chr1:2999689..2999667  - TAIR102
TCTCATCTGTTGGCGAATCAGGT
>Chr1:2999956..2999934  - TAIR102
CTGCTGAACATCTGGATGGAGAT
>Chr1:3000154..3000132  - TAIR102
GCATTGTGTTGTGATTTGCAGGA
>Chr1:3000738..3000716  - TAIR102
AAAACTTTGCTTATTGGTTAGGT
>Chr1:3001861..3001839  - TAIR102
GATTGGAGTAAAAATGTGCAGTT
>Chr1:3002123..3002101  - TAIR102
TAACCACATACCACCATATAGTT
>Chr1:3002342..3002320  - TAIR102
ACTTATGATTCATTGATGCAGCT
>Chr1:3002848..3002826  - TAIR102
CTCTTTCTGTGCCTTGTTTAGGT
>Chr1:3003081..3003059  - TAIR102
TCAAACTTTTGATTTGTTCAGTA
>Chr1:3003327..3003305  - TAIR102
CTGATTTTCACTTGTTATCAGAA
>Chr1:3004340..3004362  + TAIR102
CTTTTTAAAATGGGGTTTCAGGT
>Chr1:3004847..3004869  + TAIR102
AAGAATTGATTTGTCATGTAGGA
>Chr1:3005052..3005074  + TAIR102
TTTCACGTTCTTTATGTACAGAT
>Chr1:3005754..3005776  + TAIR102
TTTTGATCTTTTCATCCTCAGGG
>Chr1:3005972..3005994  + TAIR102
ATGACATGATTTATTCCTCAGGT
>Chr1:3006120..3006142  + TAIR102
TCTTTTTATAATTATCTGCAGAT
>Chr1:3006591..3006613  + TAIR102
TGACATTTGTGTTTTTTCCAGGA
>Chr1:3006978..3007000  + TAIR102
ATGATGCTTTGTGGTTTGCAGAC
>Chr1:3007269..3007291  + TAIR102
TCTCTTCTGGTTAATAAAAAGGC
>Chr1:3007665..3007687  + TAIR102
TTATGATCGCTGTTTGGACAGGT
>Chr1:3007900..3007922  + TAIR102
TATTGAAATTTCTCATTGCAGAT
>Chr1:3010305..3010283  - TAIR102
TGTCATTAATTTTGATTTCAGTC
>Chr1:3010906..3010884  - TAIR102
AGTTTTTATTTTGATGTGTAGAC
>Chr1:3011515..3011493  - TAIR102
CATGATAGTAATAAAATGCAGGA
>Chr1:3013112..3013090  - TAIR102
TTCACCAATTCTTGTTGGCAGAT
>Chr1:3013393..3013371  - TAIR102
TCTCCTTTTTTCACTCTTCAGGC
>Chr1:3014124..3014102  - TAIR102
TTTCATCATTTTTCTATACAGTC
>Chr1:3014449..3014427  - TAIR102
TTGTATTTGTTCTTGGACCAGGG
>Chr1:3014601..3014579  - TAIR102
CAAAACTTTATGCTTTCTTAGAT
>Chr1:3016014..3016036  + TAIR102
GCTTTGTTGTTAAAATTGCAGTA
>Chr1:3016227..3016249  + TAIR102
GACCAATGGTTGCTTTTGCAGGT
>Chr1:3016437..3016459  + TAIR102
ATTTTTCTCGGCCTTTTCTAGAT
>Chr1:3016639..3016661  + TAIR102
TATGCTCTCTTTTTTTCTCAGGG
>Chr1:3016795..3016817  + TAIR102
AATCTTCCGTTAATGTTATAGGT
>Chr1:3017024..3017046  + TAIR102
TTTGGGACATAACTGATGCAGGA
>Chr1:3017387..3017409  + TAIR102
CAAATCATTCTGTAATTTCAGGA
>Chr1:3017656..3017678  + TAIR102
ATGTTTTCAACTCTCTCTCAGGC
>Chr1:3017838..3017860  + TAIR102
TATATGTATATTCTCTTGCAGCA
>Chr1:3020263..3020285  + TAIR102
ACAATAACTATTTGGATGCAGTT
>Chr1:3020740..3020762  + TAIR102
TGATTTGTGTGTGTTTTATAGGA
>Chr1:3020971..3020993  + TAIR102
GCTTCTCTGTTTTGTGAATAGGT
>Chr1:3026573..3026551  - TAIR102
TATATGATATATGTATATTAGGT
>Chr1:3026820..3026798  - TAIR102
TATAAAACACGGATCATGCAGGG
>Chr1:3027066..3027044  - TAIR102
TAAATATTATTTTGGTTACAGAC
>Chr1:3027432..3027410  - TAIR102
ACAAGACTTTTTTCTTTTCAGAC
>Chr1:3027635..3027613  - TAIR102
TTACATTGATTTTCTTTGCAGTG
>Chr1:3027774..3027752  - TAIR102
CATACACGGTTTCTTGTGCAGGA
>Chr1:3032096..3032118  + TAIR102
TCTTTTCTGACATATTGGCAGGC
>Chr1:3032366..3032388  + TAIR102
CCCTTGCATTATGTTTTGCAGAT
>Chr1:3032645..3032667  + TAIR102
TTTGTTAAATTTGTTTTGCAGAT
>Chr1:3033162..3033184  + TAIR102
CTACTCAATTGTTTTGTGCAGGC
>Chr1:3034214..3034192  - TAIR102
TTTTTTATTATCTTTTTCTAGGT
>Chr1:3034455..3034433  - TAIR102
TCTTTGTGTAAATATTTGTAGAT
>Chr1:3034670..3034648  - TAIR102
GACTTTTTTAATCTCTTAAAGGT
>Chr1:3034886..3034864  - TAIR102
CAATCTGAATATAAATTCCAGAA
>Chr1:3038898..3038876  - TAIR102
ATTGTTGGATCAAACCTGTAGGT
>Chr1:3039192..3039170  - TAIR102
GGTGTGCCTTAATGTTGAAAGAG
>Chr1:3039691..3039669  - TAIR102
TTTCCTACTGCTTTTTTTAAGGT
>Chr1:3039845..3039823  - TAIR102
GTGTATAAATGATGTTTCCAGGT
>Chr1:3040053..3040031  - TAIR102
ACACTTCTGTGCCCGTTACAGGA
>Chr1:3040339..3040317  - TAIR102
TTAACAGCTTTTCTTCTTCAGGG
>Chr1:3040585..3040563  - TAIR102
AGAATGATGCTAAATGTTCAGGG
>Chr1:3040764..3040742  - TAIR102
GATTGGTCTTCATTGTCACAGGA
>Chr1:3041109..3041087  - TAIR102
CTGAGGTAGAATGTGATGCAGGT
>Chr1:3041400..3041378  - TAIR102
TTCTCTATTTTGTGTGAATAGGT
>Chr1:3042469..3042491  + TAIR102
TTTATTGTTGTATACTTTTAGGT
>Chr1:3042722..3042744  + TAIR102
ATGTTTGTTTATGAGTCGCAGGT
>Chr1:3042995..3043017  + TAIR102
TTGGTTTTCTGGTATCAACAGGT
>Chr1:3043346..3043368  + TAIR102
AAATGCTTCTATCTATTTCAGGT
>Chr1:3043495..3043517  + TAIR102
TACTTGTGTGTTTCTTTAAAGAT
>Chr1:3043701..3043723  + TAIR102
TGATAAGTTTTATTAATACAGGT
>Chr1:3043902..3043924  + TAIR102
TGTGTTTGTTACTTATTGCAGAC
>Chr1:3044197..3044219  + TAIR102
TCCTTATCTGCTTTTGTTAAGGT
>Chr1:3044391..3044413  + TAIR102
CAAACGTTCGGGCTTTCTCAGTG
>Chr1:3044627..3044649  + TAIR102
TTTTTTGTGTGCCATGAGCAGGA
>Chr1:3044883..3044905  + TAIR102
TACAAGGATTGATGATTGCAGGT
>Chr1:3045620..3045598  - TAIR102
AAGCAAGAATTCAACTTACAGGA
>Chr1:3045917..3045895  - TAIR102
CTCATCAACATTATTTTGCAGGT
>Chr1:3046122..3046100  - TAIR102
TTTTTGTTTTGAGTATTGCAGGT
>Chr1:3046376..3046354  - TAIR102
AAGTTTTGTTTTCATGTGCAGTC
>Chr1:3046579..3046557  - TAIR102
ATGTGAGTTTGTTGCTATTAGGA
>Chr1:3046759..3046737  - TAIR102
TCTTGAAGTTTGATTTTGTAGGG
>Chr1:3047430..3047408  - TAIR102
TGATGATTTTGAGTCTAGCAGAT
>Chr1:3049149..3049171  + TAIR102
AGGTTTGTGCGTTTGTGGCAGTT
>Chr1:3049363..3049385  + TAIR102
GGCTGTGTATCTGAGAAATAGTG
>Chr1:3049657..3049679  + TAIR102
GCTTCTGGTGCTTATTGACAGAG
>Chr1:3049936..3049958  + TAIR102
AGTATCTTTTCAAACTCTCAGGG
>Chr1:3050671..3050693  + TAIR102
ACGATTACTCAAATATTGCAGTG
>Chr1:3051122..3051144  + TAIR102
AGTGTATGTTCATTTTTGCAGAG
>Chr1:3051350..3051372  + TAIR102
TTTCTCATAATGTTGTTGCAGTA
>Chr1:3051561..3051583  + TAIR102
CTGTGTGGTGTTTGCTTCCAGTG
>Chr1:3051749..3051771  + TAIR102
GGCATGTGTTTCACATCTAAGGC
>Chr1:3051894..3051916  + TAIR102
TATTTTCATTTCTCTTTTCAGGG
>Chr1:3052128..3052150  + TAIR102
TCATGGTGCTAATGTGCTCAGGT
>Chr1:3052286..3052308  + TAIR102
TTTAATAACGTTATTATGCAGTC
>Chr1:3052557..3052579  + TAIR102
TTTTGTTCTTTCTAACAACAGCT
>Chr1:3052712..3052734  + TAIR102
GTTCGTGTGTATATGTTTTAGGA
>Chr1:3054616..3054638  + TAIR102
TGGATTGTTGTTCCAAAACAGGC
>Chr1:3054859..3054881  + TAIR102
CTCTCTGTATTTATATTCAAGGG
>Chr1:3055579..3055557  - TAIR102
TGCTTTTCTGCGGGATGGTAGAT
>Chr1:3056306..3056284  - TAIR102
TTCTGTTCTCCTATTGTGCAGTT
>Chr1:3056680..3056658  - TAIR102
AGCTGTTTTCAATATGAGCAGGA
>Chr1:3058492..3058514  + TAIR102
ATTTAAGACAATTATTTTCAGAT
>Chr1:3059279..3059301  + TAIR102
ATATGTTATATTTTTCTTTAGCG
>Chr1:3059786..3059808  + TAIR102
TTTTTTTTTAATAATTATCAGAC
>Chr1:3060061..3060083  + TAIR102
ACTTTTCTTTTTCTTCTTTAGAA
>Chr1:3060502..3060524  + TAIR102
GTTCGATTTTAATTTTTGTAGGA
>Chr1:3061092..3061070  - TAIR102
ATTGGACAACTACTGGTTAAGCG
>Chr1:3061439..3061417  - TAIR102
GTTCTTTCTGTGCGATGCTAGAT
>Chr1:3061622..3061600  - TAIR102
GCCTTTGTTCTTCTGGATCAGGT
>Chr1:3064935..3064957  + TAIR102
TTGTGTTTCTTTTCCTATTAGAC
>Chr1:3065205..3065227  + TAIR102
TTTTCTTATTTTCTTCTTCAGAA
>Chr1:3065656..3065678  + TAIR102
ACTTGTTGATGATTTTGTTAGGA
>Chr1:3067596..3067618  + TAIR102
TTTGTACTCTGGAATTTGCAGGT
>Chr1:3067870..3067892  + TAIR102
ATTTTATTTTTTCCTTTCCAGCA
>Chr1:3069608..3069630  + TAIR102
ATTTGTGTTGTTGTTGTATAGGT
>Chr1:3069932..3069954  + TAIR102
AGTGTTTCCGAGGGTTTGCAGAT
>Chr1:3070209..3070231  + TAIR102
TTTTTTATTTGACTTCTCCAGCT
>Chr1:3070653..3070675  + TAIR102
TTTTTGATTTTGCTTTTTAAGGG
>Chr1:3077357..3077379  + TAIR102
GTTGTGTGTGAAAAATAACAGAC
>Chr1:3078325..3078347  + TAIR102
TTATTGAATATTGTTGAGCAGGA
>Chr1:3078524..3078546  + TAIR102
CTTACTGTCCTCAATTTTCAGAG
>Chr1:3078822..3078844  + TAIR102
TAACATTTATATGGTTTAAAGGT
>Chr1:3078963..3078985  + TAIR102
AAACACAATAATCGCCAACAGAT
>Chr1:3086525..3086547  + TAIR102
CAGCTGAGTCTTCTTCTACAGGT
>Chr1:3086831..3086853  + TAIR102
CTTTGGTCTGTTTATACTCAGAT
>Chr1:3089813..3089791  - TAIR102
TTGTTGGAAAAACAAAAACAGGG
>Chr1:3090049..3090027  - TAIR102
TTTCCTTGCTTTGAGTTTCAGGT
>Chr1:3090477..3090455  - TAIR102
ATATATCTTGTTTCTTTACAGAT
>Chr1:3090643..3090621  - TAIR102
CTTGCTTTCAATATCCCTCAGTG
>Chr1:3090781..3090759  - TAIR102
AATTGTTCTTTTATCTTTTAGGG
>Chr1:3090928..3090906  - TAIR102
GTGTCTATTTTGTAAATGAAGCG
>Chr1:3091139..3091117  - TAIR102
TAATAATATTATTACGTTAAGGC
>Chr1:3091331..3091309  - TAIR102
ATATGTTGTTTATGCAATTAGGC
>Chr1:3091495..3091473  - TAIR102
ATTTCAAATCATTATTGGCAGAC
>Chr1:3091725..3091703  - TAIR102
GGTAATTAATTTTGTTGAAAGGG
>Chr1:3091908..3091886  - TAIR102
ATAATTAAATTTTTGTGGCAGTG
>Chr1:3094074..3094096  + TAIR102
TCTTGTTTTTCTTTTTTGCAGGA
>Chr1:3095720..3095698  - TAIR102
ATATTGGGATTATGAAAACAGGT
>Chr1:3096093..3096071  - TAIR102
TGTTGGAATTTGACTGTGCAGAT
>Chr1:3096980..3096958  - TAIR102
TTCACTTGCTTATCTATGCAGGA
>Chr1:3099244..3099222  - TAIR102
GTTGTCTTGTCTCTGTGTCAGGA
>Chr1:3102369..3102347  - TAIR102
GGACTTTTTTGTTTTGTTCAGGT
>Chr1:3105464..3105486  + TAIR102
TTGAGAATCATTATGGTGCAGGT
>Chr1:3105776..3105798  + TAIR102
ACTCTATGACAATTGCTTAAGGG
>Chr1:3105927..3105949  + TAIR102
TTATCAAAATGGTAATTGCAGAG
>Chr1:3107328..3107350  + TAIR102
ATGATGGTGGGGTTGTTTCAGAT
>Chr1:3109189..3109211  + TAIR102
TTGTTGGATTGTTACTGTTAGAT
>Chr1:3109550..3109572  + TAIR102
TAATGTATTGTGCTTCTGCAGAT
>Chr1:3110210..3110232  + TAIR102
GTTCTTTTTCTGTTTCTTTAGTT
>Chr1:3110407..3110429  + TAIR102
CAATTTCCTCTGATCCACCAGAA
>Chr1:3110604..3110626  + TAIR102
CTATTTTCTTGTTTTGTAAAGAA
>Chr1:3111106..3111128  + TAIR102
AATTTGTTTGGTTATCTTTAGGT
>Chr1:3113122..3113100  - TAIR102
ACGAATTCTTCGATGCTCCAGCA
>Chr1:3116489..3116467  - TAIR102
GTTTGCGTTTTTTTGGGGTAGGC
>Chr1:3118859..3118837  - TAIR102
ACCTATGATCTTTGTTCTAAGGT
>Chr1:3120096..3120118  + TAIR102
ATTTTTTTTCCTTGGAACCAGAT
>Chr1:3120367..3120389  + TAIR102
GATGATGAATTACGATTGCAGGT
>Chr1:3120605..3120627  + TAIR102
AAGAGTTATTGATCTTGCTAGGT
>Chr1:3120766..3120788  + TAIR102
TCTGTTGATATCTCAATACAGTA
>Chr1:3120938..3120960  + TAIR102
CTGCATGTTGTTTTTTCGCAGGC
>Chr1:3121150..3121172  + TAIR102
GTGATTGTTATATAAATGAAGGC
>Chr1:3124088..3124110  + TAIR102
CTTCTGATATGATATTTTCAGGT
>Chr1:3128423..3128401  - TAIR102
TAGTTCTTTACTTCCCTGCAGGA
>Chr1:3128988..3128966  - TAIR102
TAAATCCATTGAGCGTTGCAGTA
>Chr1:3129202..3129180  - TAIR102
GATTGCTTTTGCTTTCTTCAGGA
>Chr1:3129449..3129427  - TAIR102
ACATTGCTGACGTCTGTGCAGAA
>Chr1:3130206..3130184  - TAIR102
TTTGTTCTTAACCTTGTGCAGGT
>Chr1:3130820..3130798  - TAIR102
ACTTTCTAAGTGGATTTACAGTG
>Chr1:3133617..3133639  + TAIR102
CCTTTTGGTTGTCGTTAACAGAA
>Chr1:3136685..3136663  - TAIR102
CACATGTTGGGGGTGTTTCAGAT
>Chr1:3138952..3138930  - TAIR102
TTGAATGGCTTATTAATGCAGCA
>Chr1:3139618..3139596  - TAIR102
TGAAGTTTTTTTCCTGCTCAGGT
>Chr1:3141073..3141095  + TAIR102
CCTTTGTCCTGTTCTCTGCAGAA
>Chr1:3141273..3141295  + TAIR102
GTTTTTGATTTATTGACGCAGAT
>Chr1:3141724..3141746  + TAIR102
AAACGAAAGTTGCCTGTGCAGGA
>Chr1:3142009..3142031  + TAIR102
TCGTTTCTCTTGTATTCCCAGGT
>Chr1:3142909..3142931  + TAIR102
AACTGACTATTTTCTTTGTAGAG
>Chr1:3147151..3147129  - TAIR102
TGAATTTTTCAACTTTCCTAGAT
>Chr1:3148589..3148567  - TAIR102
TATATGCTCTGTTTTGGATAGCA
>Chr1:3149101..3149079  - TAIR102
CTTTTTCTCTGATTTTCTCAGCT
>Chr1:3149525..3149503  - TAIR102
AGTTTGCTCTTTCTATTTCAGTT
>Chr1:3150230..3150208  - TAIR102
ACAACATTTTTTCTGATTTAGTT
>Chr1:3150578..3150556  - TAIR102
TTATGTTGTATCATTCTACAGAT
>Chr1:3150713..3150691  - TAIR102
ATTGCTAAATTCTTATAACAGCC
>Chr1:3150993..3150971  - TAIR102
GTATTTTTCTGTTATTTACAGTT
>Chr1:3151312..3151290  - TAIR102
AGTTTTATGTTGTCTTTTCAGCT
>Chr1:3151529..3151507  - TAIR102
CGTCCTGTTTGTTTATTGTAGGG
>Chr1:3152042..3152020  - TAIR102
ATTGCTTCATGTGGTTTCCAGAC
>Chr1:3152599..3152577  - TAIR102
ATTTGCTGGTCAATTTTGTAGGT
>Chr1:3152892..3152870  - TAIR102
TTCCAGTTTTCCACTTCGCAGAT
>Chr1:3153258..3153236  - TAIR102
TTAACCCCTTCACATTTGCAGGA
>Chr1:3153775..3153753  - TAIR102
GAAATGGTTAATTGTTGCCAGTC
>Chr1:3154875..3154897  + TAIR102
TCTGGGAATTTTGCGATTAAGGT
>Chr1:3155196..3155218  + TAIR102
GTTGTGATGGTTTACTCTCAGGT
>Chr1:3155723..3155745  + TAIR102
GTTTGTTCTTTCTTTCAACAGAA
>Chr1:3156003..3156025  + TAIR102
CAAACCATCTTCACTTCTCAGGA
>Chr1:3158643..3158665  + TAIR102
ATTACAATCTTGTTAATGAAGGT
>Chr1:3159502..3159480  - TAIR102
TCTTGCATATTGTCTTTACAGGA
>Chr1:3159673..3159651  - TAIR102
TTTTGGCTTGTGGATATATAGGC
>Chr1:3159823..3159801  - TAIR102
TTCATTTCCATGATGTTCCAGGC
>Chr1:3160102..3160080  - TAIR102
GACATTATTGGTTCCTAACAGGA
>Chr1:3160808..3160786  - TAIR102
CGTATGGTTGTACATCTGCAGAA
>Chr1:3161038..3161016  - TAIR102
CTTGTCTTGGTTTGCTTACAGGA
>Chr1:3161442..3161420  - TAIR102
TTCTGGGTTAATTTGTTGCAGGT
>Chr1:3162423..3162445  + TAIR102
AATTTTGTGATGTTAATGTAGAC
>Chr1:3164374..3164396  + TAIR102
GTTGCTTATGATTTTTGGTAGGC
>Chr1:3164745..3164767  + TAIR102
ACGGATTTGTACATTTGACAGAG
>Chr1:3165732..3165710  - TAIR102
GATTGTAATTATTGTTTGTAGGT
>Chr1:3165974..3165952  - TAIR102
CAAATGGTTTGGTTGTTGCAGAT
>Chr1:3166155..3166133  - TAIR102
TGTTTCAATATTGATTTTCAGGT
>Chr1:3166437..3166415  - TAIR102
TAATGTATGTGACTGAAACAGTG
>Chr1:3167232..3167210  - TAIR102
CTTGTTGTTGCTTTTGCGCAGTT
>Chr1:3167602..3167580  - TAIR102
CTTACTCTTGTTTCTCTATAGGG
>Chr1:3168890..3168868  - TAIR102
CTTCGTGTGGTGTTATTTCAGAT
>Chr1:3169255..3169233  - TAIR102
GAGCAACATTTGATTGATCAGGG
>Chr1:3169492..3169470  - TAIR102
GATATGTGGTGTTGAGTGCAGCA
>Chr1:3170066..3170044  - TAIR102
GTTGAAAATGTAATGTTGCAGGT
>Chr1:3170708..3170686  - TAIR102
TCTTTGAAAATTGTTTTGTAGGG
>Chr1:3173195..3173217  + TAIR102
TGGATTTGTTGGGGGTGGCAGGT
>Chr1:3174433..3174455  + TAIR102
ACTTTCCCCTTTCTCATGAAGGA
>Chr1:3174599..3174621  + TAIR102
CTCAATCTTCTTGTCCTCCAGTT
>Chr1:3174976..3174998  + TAIR102
GATTTCGAGTTCTATTTTCAGGG
>Chr1:3175120..3175142  + TAIR102
GCTCTTTTCATATGATTTCAGAT
>Chr1:3175330..3175352  + TAIR102
TTATCCAACTTGTGTTTGCAGCT
>Chr1:3175732..3175754  + TAIR102
ACATATGCTCTTGTTAATTAGAT
>Chr1:3175921..3175943  + TAIR102
TTTCTTTTTACGTACTATCAGGC
>Chr1:3176109..3176131  + TAIR102
CATCCGATGTTTTCACTCCAGGT
>Chr1:3176284..3176306  + TAIR102
TGCTTATTTTGTGATGTGCAGGG
>Chr1:3176574..3176596  + TAIR102
ATGTGTCACATGTGATTGCAGGT
>Chr1:3177239..3177217  - TAIR102
TTATCTATGAATTTGCTTCAGTT
>Chr1:3177402..3177380  - TAIR102
TAGTCTCTTTATGCTGTGCAGGT
>Chr1:3177888..3177866  - TAIR102
TGGTGACTTGTTGTTATGCAGGC
>Chr1:3178473..3178451  - TAIR102
TCATCAATGATTGGTGTACAGGA
>Chr1:3178709..3178687  - TAIR102
GAATTTATTCACTCATTGTAGAT
>Chr1:3178933..3178911  - TAIR102
CCTTATGTTGTTATTAAGCAGAG
>Chr1:3179226..3179204  - TAIR102
ACGCTATTTTTTTAACTGTAGTT
>Chr1:3179571..3179549  - TAIR102
CATTGATATAGCGTCTTTTAGGA
>Chr1:3179922..3179900  - TAIR102
CATTTTTGCAATACATTGCAGGA
>Chr1:3181320..3181298  - TAIR102
GTTTTGTGTTTATTGAATCAGTA
>Chr1:3181809..3181787  - TAIR102
TCTTACCCGTCCTTTATACAGGT
>Chr1:3182374..3182352  - TAIR102
ATTCTATTTGCCTTTTTAAAGGG
>Chr1:3182684..3182662  - TAIR102
GGCGCTGGGTCATTTTCATAGGG
>Chr1:3182838..3182816  - TAIR102
TGCTTGTGATGCATTTTGCAGGA
>Chr1:3183068..3183046  - TAIR102
AAAGTTTGGTTATCTTTTCAGTC
>Chr1:3183211..3183189  - TAIR102
GCCCCTTAATATTAACTCTAGCT
>Chr1:3183394..3183372  - TAIR102
GTTCCCTTTCAATGGTTGCAGTG
>Chr1:3188434..3188456  + TAIR102
TAAGGAATGTAACGGTGGCAGGT
>Chr1:3189836..3189858  + TAIR102
TTGTCGTGTTTTAATTAACAGAG
>Chr1:3193223..3193201  - TAIR102
CAGATTATTGCTTAAATACAGGT
>Chr1:3193842..3193820  - TAIR102
TTGAATGGAATTCAAATGCAGTA
>Chr1:3194571..3194549  - TAIR102
TATCGATTTCGATTTCTGCAGAA
>Chr1:3196223..3196201  - TAIR102
AGGTTTTATGTGTTGTTGCAGAG
>Chr1:3196638..3196616  - TAIR102
ACTCTTCTGGTGTTATTGTAGTT
>Chr1:3196804..3196782  - TAIR102
GAATATTCTATTTATGCTCAGGT
>Chr1:3197347..3197325  - TAIR102
TTGCTTTGATATGTCATGCAGGT
>Chr1:3197667..3197645  - TAIR102
CCTTGCTAATTTGTCGTACAGCC
>Chr1:3197904..3197882  - TAIR102
ACATGTTCTCGTTCTCTGTAGGT
>Chr1:3198029..3198007  - TAIR102
TTTACAGATGTTGTTGTGCAGGT
>Chr1:3198538..3198516  - TAIR102
AGTTTCTGTTAATGGTGACAGAT
>Chr1:3198949..3198927  - TAIR102
ATTTATGTTTCCTTTTGGTAGGC
>Chr1:3199094..3199072  - TAIR102
AGATTTTTTTTGGATTGGCAGAC
>Chr1:3199274..3199252  - TAIR102
GAGGTTTTCGTTACGTTGCAGGA
>Chr1:3202688..3202710  + TAIR102
GTTGATGATGATTATTTATAGGG
>Chr1:3203024..3203046  + TAIR102
CAAGTCTCTTTTGTTCTGCAGTT
>Chr1:3203250..3203272  + TAIR102
AAATTTTACCTTTTGATGCAGGG
>Chr1:3203768..3203790  + TAIR102
AAGCTATTTCTTTTCTGACAGAA
>Chr1:3206090..3206112  + TAIR102
GAATTTGAATTTGGTGTGCAGAT
>Chr1:3206257..3206279  + TAIR102
TAGTGGTTTTTGACATGTTAGGC
>Chr1:3206665..3206687  + TAIR102
AATGTTTAAATCTCTTGGTAGAT
>Chr1:3206943..3206965  + TAIR102
TTACATGGTCTATGATTGCAGAG
>Chr1:3207199..3207221  + TAIR102
GATTTGTTTTGAAATCTACAGGA
>Chr1:3207356..3207378  + TAIR102
GTGTAACACAATCATCTGTAGGT
>Chr1:3207588..3207610  + TAIR102
TCCTATTCAATTATCATGCAGAA
>Chr1:3207799..3207821  + TAIR102
AAGGTCTTAAATGTCTTACAGAG
>Chr1:3208147..3208169  + TAIR102
ATATCTCTATACAAATTTCAGGG
>Chr1:3208277..3208299  + TAIR102
CTTTTATCTTTCTTATTACAGGC
>Chr1:3209106..3209084  - TAIR102
TATTTGGTAATCTTTTTGCAGGT
>Chr1:3209321..3209299  - TAIR102
GTATAAACATTGGATTTGTAGGA
>Chr1:3209671..3209649  - TAIR102
AGAGTGAAATATTGGAAACAGGC
>Chr1:3209893..3209871  - TAIR102
TGGTCTTAATTACGTTGACAGGG
>Chr1:3210075..3210053  - TAIR102
GATAGTTTGGTTTTGTAACAGAT
>Chr1:3210270..3210248  - TAIR102
TAGATTTGGTTGTTGTTTCAGAC
>Chr1:3210507..3210485  - TAIR102
ATGTGTGTGAAATGGAAACAGGT
>Chr1:3210760..3210738  - TAIR102
TAAAGTTGATTCATCTTATAGGT
>Chr1:3211130..3211108  - TAIR102
TGAGACATGAGTTAATTTCAGGT
>Chr1:3211321..3211299  - TAIR102
CTTACTTGGATTACTTTACAGGA
>Chr1:3211471..3211449  - TAIR102
TAATTGATCTGATTTCTGTAGTT
>Chr1:3214488..3214466  - TAIR102
ACTCAAAACTTGGGGATGAAGAT
>Chr1:3214729..3214707  - TAIR102
TGTTACATTTTCGTTTCATAGAA
>Chr1:3214933..3214911  - TAIR102
GAATTTCTTAATCTCTTGCAGAT
>Chr1:3215275..3215253  - TAIR102
TACAATTCATTATATGCGCAGGA
>Chr1:3215489..3215467  - TAIR102
TCCATGAACATTTCATTGCAGGA
>Chr1:3215668..3215646  - TAIR102
TGGTTTATTTATGATTTTAAGGT
>Chr1:3215896..3215874  - TAIR102
TGATATATTTTACTTTCTCAGAT
>Chr1:3216137..3216115  - TAIR102
AGTTTGACGCTTGATCTTTAGGT
>Chr1:3216382..3216360  - TAIR102
TTTGCTTTAACCTGGTTTTAGGT
>Chr1:3216621..3216599  - TAIR102
AAATTTTAACTGTGATTTCAGGT
>Chr1:3216822..3216800  - TAIR102
CCTGAAGAACTGTGGAAACAGAT
>Chr1:3217011..3216989  - TAIR102
ATTATTTTCTTTTGGAAACAGAA
>Chr1:3217205..3217183  - TAIR102
TTGTCTCTGTTTCATCTTCAGGT
>Chr1:3217413..3217391  - TAIR102
GGTGTATGGATATTGTTTCAGGT
>Chr1:3220408..3220386  - TAIR102
GTTGGTACTTTCTATTTGCAGAT
>Chr1:3220727..3220705  - TAIR102
TGCTTTATTATTTATCTGCAGGT
>Chr1:3220967..3220945  - TAIR102
TTGATGGGCAAAACAACACAGGT
>Chr1:3221179..3221157  - TAIR102
CACTAAATCTTTGCCAATCAGGG
>Chr1:3221439..3221417  - TAIR102
ACATGTTGAATTTTTGTATAGGT
>Chr1:3221660..3221638  - TAIR102
CTTGTATGAGGTAATCTGCAGAT
>Chr1:3221907..3221885  - TAIR102
TTTCCGTAATGGTTATTTCAGGT
>Chr1:3222157..3222135  - TAIR102
ATCATTTTTCTTCTCTGACAGGT
>Chr1:3222507..3222485  - TAIR102
GTTGCGATTCTTTTTTTACAGAT
>Chr1:3222854..3222832  - TAIR102
ACTAGTTGCTCTTTCTTTCAGGT
>Chr1:3223052..3223030  - TAIR102
TGTTTGATATCATATATGCAGCA
>Chr1:3223424..3223402  - TAIR102
ATAATATAAATGAATGTATAGGT
>Chr1:3223670..3223648  - TAIR102
CTATAGACGGAAATGGTGCAGGT
>Chr1:3223852..3223830  - TAIR102
TTTTCCTTACACTAATATCAGGC
>Chr1:3225034..3225012  - TAIR102
GTCATGACATGGATTGTACAGAA
>Chr1:3225246..3225224  - TAIR102
GCTCGATTTTCCGAATATTAGGA
>Chr1:3225462..3225440  - TAIR102
TTTCTGTTCTGTATTGAGAAGAT
>Chr1:3226150..3226128  - TAIR102
TGATTATCTTAATGTTTTCAGTG
>Chr1:3228311..3228289  - TAIR102
TTTGAAAATGTTGTGATGCAGAC
>Chr1:3228646..3228624  - TAIR102
TAACCTTCTTTTTTGACTTAGGG
>Chr1:3229288..3229266  - TAIR102
CTGTCTTTGATCTTTATACAGTG
>Chr1:3229483..3229461  - TAIR102
TCTCTGTTGTTGAATGATCAGAT
>Chr1:3230821..3230799  - TAIR102
TGTTCACACGTTTAAGTGCAGTG
>Chr1:3230943..3230921  - TAIR102
TTCTTTTTTTGATTCGTTTAGGT
>Chr1:3231205..3231183  - TAIR102
GAAAAAAAAAAACATGTGTAGGT
>Chr1:3231653..3231631  - TAIR102
TCTTTCATATGGTTAAAATAGAT
>Chr1:3231832..3231810  - TAIR102
CTAACTGTTCGATATTCTCAGGG
>Chr1:3232158..3232136  - TAIR102
CACTGTTCCATTTAATTTCAGAG
>Chr1:3232577..3232555  - TAIR102
ACATTCTTGATAATTTTGCAGGT
>Chr1:3234105..3234083  - TAIR102
GTTAATACTTTTATTTTTCAGCA
>Chr1:3234230..3234208  - TAIR102
CACTAATATGTTATTTTACAGGT
>Chr1:3234426..3234404  - TAIR102
CATTAATTTTGCTGTATTTAGGT
>Chr1:3234603..3234581  - TAIR102
ATATTTTGGATCATGCTATAGAT
>Chr1:3234788..3234766  - TAIR102
TGTATATATATGTGCATGCAGGG
>Chr1:3234995..3234973  - TAIR102
TATTGGCTTATGTATATATAGAA
>Chr1:3235179..3235157  - TAIR102
TCGTTTAACGCTTCTCTTAAGGT
>Chr1:3235399..3235377  - TAIR102
TTCTTCTTTGTTTTCTTGAAGTT
>Chr1:3238357..3238335  - TAIR102
ATATGTTATTTATTTTGTCAGAC
>Chr1:3238758..3238736  - TAIR102
CGATTCTTTTTTGGTAACTAGGA
>Chr1:3245138..3245160  + TAIR102
GTCCTATTGCTTTATTTTCAGAG
>Chr1:3246002..3246024  + TAIR102
GCTATTGCTACTCTTCTGCAGAT
>Chr1:3246194..3246216  + TAIR102
ATAAAAGTTCTGTTGTGGCAGGC
>Chr1:3246539..3246561  + TAIR102
CAATCATTTATGTGTTTGCAGGT
>Chr1:3246807..3246829  + TAIR102
AAAGCGGCTAATGCGAAATAGAT
>Chr1:3256864..3256842  - TAIR102
TCTTTTTTTTTGCTACTCCAGGA
>Chr1:3257006..3256984  - TAIR102
TGGTTTTGAAATTATTTTCAGCA
>Chr1:3257312..3257290  - TAIR102
CGACTTATGTATTTGTTGCAGAT
>Chr1:3257664..3257642  - TAIR102
GATTTCTGTTAACTGCTATAGGG
>Chr1:3258147..3258125  - TAIR102
TTGATTATAACTAATGTGCAGAT
>Chr1:3258288..3258266  - TAIR102
CAAATTTTTTCTCTTATGCAGCC
>Chr1:3258558..3258536  - TAIR102
CTTTATTTTTCCCCTTTTCAGGG
>Chr1:3259125..3259103  - TAIR102
ATTGTTTTTGTAACTCATTAGGC
>Chr1:3259570..3259548  - TAIR102
CAACCAACATGTTTGGTGCAGTG
>Chr1:3259916..3259894  - TAIR102
GACTAGTTGTGATTGACGCAGGG
>Chr1:3260353..3260331  - TAIR102
TCATATACCTGTGTGTCACAGCG
>Chr1:3260615..3260593  - TAIR102
TGTATCTTTTAATTCTTTTAGAT
>Chr1:3261054..3261032  - TAIR102
TTTGCATCTTTTCATCTGCAGCT
>Chr1:3262473..3262451  - TAIR102
TCTGGTTTTATGTTGAAGCAGAA
>Chr1:3262929..3262907  - TAIR102
TTTAAATGATTTGTATTGCAGTT
>Chr1:3266958..3266980  + TAIR102
CTTTAATAACATAAAACGCAGGT
>Chr1:3267166..3267188  + TAIR102
GTTTTTGTACGTCTTCGTTAGAG
>Chr1:3267479..3267501  + TAIR102
GGTATACAATATATATGAAAGGT
>Chr1:3267860..3267882  + TAIR102
TATGTCTTGTTTATTTTGCAGGA
>Chr1:3268280..3268302  + TAIR102
TTATCCCTGTATTATTCGCAGGT
>Chr1:3270719..3270697  - TAIR102
GTGTTTTGTTTGATTGATCAGAT
>Chr1:3275233..3275255  + TAIR102
TTTTTATTACCTGTTTTGCAGTG
>Chr1:3275543..3275565  + TAIR102
ATAATGTGTTCTCTATAACAGGT
>Chr1:3276380..3276358  - TAIR102
TAATACAACAAACTTATGCAGAG
>Chr1:3276587..3276565  - TAIR102
ATAATGATATAACCTTCGCAGCT
>Chr1:3276730..3276708  - TAIR102
CTTGACCTCCTTTGTTCTTAGAC
>Chr1:3276928..3276906  - TAIR102
CTCCTCTGCTTTTGTGAACAGTT
>Chr1:3277182..3277160  - TAIR102
GTGGCATTTTGACTGCATTAGGT
>Chr1:3277607..3277585  - TAIR102
TTCTTAATCTCTTTTGTTTAGGT
>Chr1:3277856..3277834  - TAIR102
TACTTTATAATCATTTTGCAGGC
>Chr1:3278133..3278111  - TAIR102
AAATTTTGTGTGTGGGTACAGTG
>Chr1:3279669..3279691  + TAIR102
TGAAGTGGAACTTATCTGCAGAA
>Chr1:3280265..3280287  + TAIR102
TGGCTTACTATTTCACTGCAGGA
>Chr1:3280694..3280716  + TAIR102
TGATAATGTTTTTATCTGCAGAA
>Chr1:3280950..3280972  + TAIR102
AATGTTCTGCCTTATATGCAGAG
>Chr1:3281419..3281441  + TAIR102
AAGTTTGTTCCCTTTTCCAAGTG
>Chr1:3281680..3281702  + TAIR102
GTTGTTTCCATTTTTCTACAGAG
>Chr1:3282308..3282330  + TAIR102
TGCTCTTTCTCTGTTATGCAGGT
>Chr1:3285404..3285426  + TAIR102
CTTTTCTGGTCGACTTTGCAGGG
>Chr1:3285666..3285688  + TAIR102
GGTCAGTTTTTTTTTTATTAGGT
>Chr1:3285876..3285898  + TAIR102
TAAATTTGATTGCTTGTATAGGA
>Chr1:3286071..3286093  + TAIR102
TTTGGTGATTAACTGTGAAAGGT
>Chr1:3286283..3286305  + TAIR102
GAAGTTTATTGAGTCTTTCAGGG
>Chr1:3286702..3286724  + TAIR102
CTGTTGATAAATAATCTGCAGGA
>Chr1:3288581..3288603  + TAIR102
TGTTGTAATTGTATCATATAGAA
>Chr1:3288840..3288862  + TAIR102
AGGTTTTGGGATTCTTTGCAGGC
>Chr1:3289099..3289121  + TAIR102
AGTGATGATGTGTTTGTTCAGGT
>Chr1:3289308..3289330  + TAIR102
GTTTTGTTCACTGATTTGTAGGA
>Chr1:3289482..3289504  + TAIR102
TGATAAACCACGTGTTTGTAGGT
>Chr1:3289661..3289683  + TAIR102
CTAATTGTATCATTGATTCAGGG
>Chr1:3289835..3289857  + TAIR102
TCACACCTGAGTTATGATCAGGT
>Chr1:3290029..3290051  + TAIR102
TAATCTTTCTGAAACATTCAGAG
>Chr1:3290907..3290885  - TAIR102
TGATGTATGAGTTTCTTTCAGAT
>Chr1:3291230..3291208  - TAIR102
TCTTTTTTTTTTTTTTTGCAGAT
>Chr1:3291975..3291953  - TAIR102
TTATTCATTGACTACATGCAGGC
>Chr1:3292348..3292326  - TAIR102
TCCCTTTGAAAAACATTGCAGGA
>Chr1:3292918..3292896  - TAIR102
CACTTTTCTGCTCATTTGCAGGA
>Chr1:3293476..3293454  - TAIR102
TTGTGTCACTTTCTATTTTAGAA
>Chr1:3294360..3294338  - TAIR102
ATACGTGTTTCACCACTGTAGGA
>Chr1:3294546..3294524  - TAIR102
TTTTACTATTTTTATTTCCAGGC
>Chr1:3294843..3294821  - TAIR102
TGTTTTTTTTAAACTCTGCAGCA
>Chr1:3295401..3295379  - TAIR102
ATTTCTTGCTTTTCCTTACAGAT
>Chr1:3297618..3297596  - TAIR102
TATGCATTCGTTTATAAGCAGAG
>Chr1:3298013..3297991  - TAIR102
TGTTATACTTTTTTCTTCCAGGC
>Chr1:3298411..3298389  - TAIR102
TTCTCTACAATTATATGACAGGA
>Chr1:3298593..3298571  - TAIR102
TTTGTTTTCATTAATGTCCAGCG
>Chr1:3298843..3298821  - TAIR102
TATACATGTTGTCTGTTCTAGGT
>Chr1:3299143..3299121  - TAIR102
CAAAATACTTGCCTTTTGCAGAG
>Chr1:3299471..3299449  - TAIR102
ATTTGGTTTTTATTTTAACAGAA
>Chr1:3299764..3299742  - TAIR102
GTGTGTGTGTCCTGGAGATAGGA
>Chr1:3300197..3300175  - TAIR102
TGTTTGTCTCTCTGAATTCAGTG
>Chr1:3300857..3300835  - TAIR102
ACGGAGTATGGTTTTTTCTAGGT
>Chr1:3301119..3301097  - TAIR102
AAGAGTATGTCGAATGAATAGTT
>Chr1:3301275..3301253  - TAIR102
GTAGAATTAGGTTCAAAGAAGGT
>Chr1:3304271..3304249  - TAIR102
AACATCTTCTTCTTATCTTAGGT
>Chr1:3304446..3304424  - TAIR102
CTTTCTTGTCTCATCTTGCAGAC
>Chr1:3304655..3304633  - TAIR102
CTTGCCATTTTCTCCTTTTAGCT
>Chr1:3304819..3304797  - TAIR102
AACTGCTTTTATTTTCTTCAGTT
>Chr1:3304986..3304964  - TAIR102
TGTTGGTAATTGTTCAACTAGAT
>Chr1:3305137..3305115  - TAIR102
ATTTCTTTTGTTGTTTTGAAGGT
>Chr1:3305431..3305409  - TAIR102
GAGTGTTGTTAAAATTGGCAGAA
>Chr1:3311351..3311373  + TAIR102
TGGATTCTGTGTTTTGTGCAGGT
>Chr1:3311506..3311528  + TAIR102
CTTTCGTTTCCGTATATGTAGGT
>Chr1:3311945..3311967  + TAIR102
GTTTCTTCACATGATCTGCAGTA
>Chr1:3312378..3312400  + TAIR102
TGTTCTTTTTAATTGATGCAGGA
>Chr1:3312900..3312922  + TAIR102
GAATTTACTATTCTATCACAGGT
>Chr1:3313207..3313229  + TAIR102
TCTCCCTTTGTCTTGTTGTAGGA
>Chr1:3313583..3313605  + TAIR102
TTAACATGTACATAATTGCAGGG
>Chr1:3313743..3313765  + TAIR102
TGATGTGTTGATGCTAAACAGTG
>Chr1:3314085..3314107  + TAIR102
TGTTTTCCCCGGAAATTGCAGGT
>Chr1:3314326..3314348  + TAIR102
AGAATATAATATTATTGCCAGGG
>Chr1:3314723..3314745  + TAIR102
TTGTATTTGCTGTTGTCATAGGA
>Chr1:3315053..3315075  + TAIR102
AAATCTATTTTATTTGTATAGGT
>Chr1:3315525..3315547  + TAIR102
GCTTTCCTTTTATTTTCCCAGAT
>Chr1:3315874..3315896  + TAIR102
TATGATGTTTCGGGTATCTAGGT
>Chr1:3316361..3316383  + TAIR102
ACTCTTCTGCTTGTATGTCAGAT
>Chr1:3316907..3316929  + TAIR102
TAGTGTTTACTTTTTTTGCAGCT
>Chr1:3317317..3317339  + TAIR102
CTTCTGTTACTTATTTTTCAGGT
>Chr1:3317778..3317800  + TAIR102
CTGATTGCTATCTTCATCAAGGT
>Chr1:3318134..3318156  + TAIR102
AACCATGTCTTTCTGCAACAGTT
>Chr1:3318347..3318369  + TAIR102
CATCTTGTGTTTCCTTTGAAGGT
>Chr1:3318524..3318546  + TAIR102
CTGATTAGCATGAATTTTCAGTC
>Chr1:3318825..3318847  + TAIR102
GTTGTTTCTCTATTTGTGTAGGG
>Chr1:3319071..3319093  + TAIR102
TTATGAACCTTATTCTCCTAGGT
>Chr1:3319629..3319651  + TAIR102
TCTCCTTCCTCTGAATTCCAGAG
>Chr1:3319883..3319905  + TAIR102
AACTGTTTCTCATCTTGACAGGC
>Chr1:3320108..3320130  + TAIR102
TTTCGTGGTAAATAATTGTAGGT
>Chr1:3320546..3320568  + TAIR102
CTGTTTGTTGTTGAATTCCAGGT
>Chr1:3320762..3320784  + TAIR102
GCTGTCTATATTTCTTTGCAGTT
>Chr1:3320964..3320986  + TAIR102
AAACGATTCATATCAATTCAGAT
>Chr1:3321191..3321213  + TAIR102
AAAGAAGGTATGTGATTGCAGGG
>Chr1:3321386..3321408  + TAIR102
CATGGTCACTGCTTTATATAGGT
>Chr1:3321676..3321698  + TAIR102
AACTTAATGTAAAAACTGCAGGT
>Chr1:3321856..3321878  + TAIR102
TCTGATGTGTTGTTAATGTAGGC
>Chr1:3328057..3328035  - TAIR102
GGAGTCTTTTGGTGTTTTCAGGA
>Chr1:3328283..3328261  - TAIR102
AAATCAAACTTTGGTTAATAGAT
>Chr1:3338669..3338647  - TAIR102
TGTATTATTCTCTTTCACCAGCT
>Chr1:3338896..3338874  - TAIR102
TTTTGTTGTCACGTGTTGCAGTT
>Chr1:3339256..3339234  - TAIR102
TCTGTGTCTGTTCTTATGCAGGC
>Chr1:3339849..3339827  - TAIR102
AAGCTTTATTTGTTCTTTCAGGA
>Chr1:3340950..3340928  - TAIR102
CTTTATGCTTGGTTTGTGTAGAA
>Chr1:3341191..3341169  - TAIR102
TGGTAATGTTGAACAATGCAGGG
>Chr1:3344151..3344129  - TAIR102
CCTATTATTTTCGGGTAACAGGA
>Chr1:3344400..3344378  - TAIR102
ATGTATATATTGATGGAACAGTC
>Chr1:3344546..3344524  - TAIR102
ATATTATATGTACTAATTCAGGT
>Chr1:3344849..3344827  - TAIR102
AATGAAATTGAACGCTATTAGTT
>Chr1:3345162..3345140  - TAIR102
ATGGTGTTCGACATGTTTTAGAT
>Chr1:3345355..3345333  - TAIR102
TATATATTGCTGTAATGATAGAG
>Chr1:3346904..3346882  - TAIR102
TATAATGTGGACTTTGTGTAGGT
>Chr1:3347131..3347109  - TAIR102
AACATGAGAGAAGTTTAACAGAG
>Chr1:3347262..3347240  - TAIR102
TTGATTCATATATATGTACAGGG
>Chr1:3347458..3347436  - TAIR102
TTCTTCTTCTTGATGAGTCAGCT
>Chr1:3350066..3350088  + TAIR102
TGCTTTGTTCTTTTTGTGTAGTT
>Chr1:3357476..3357454  - TAIR102
GAGTTATGGGTGAATATGCAGGT
>Chr1:3358115..3358093  - TAIR102
TTAATTTGTCTCTTATGGAAGGC
>Chr1:3359322..3359300  - TAIR102
CTGTTGTTATGTGCTTGTCAGGC
>Chr1:3360253..3360231  - TAIR102
TGGTTTTTGGAAATGCTTCAGCT
>Chr1:3367457..3367435  - TAIR102
TTTTATACTTGAATTTTTTAGAG
>Chr1:3371177..3371199  + TAIR102
TCTTTTTGCATACTGAACCAGGG
>Chr1:3371324..3371346  + TAIR102
TGCTACACTTACTATACACAGCC
>Chr1:3371574..3371596  + TAIR102
TTCTACATGGGTATATTTTAGGT
>Chr1:3372011..3372033  + TAIR102
CGTTTACCCTTTACATTGCAGCT
>Chr1:3372243..3372265  + TAIR102
TTTCTTGGGTCTCTTTGCAAGAT
>Chr1:3372507..3372529  + TAIR102
ATCACTCCTCCCTACTTATAGGT
>Chr1:3372949..3372971  + TAIR102
GCTTTCAAATTCTTTGTACAGGC
>Chr1:3373423..3373445  + TAIR102
AACTTTTTGATTCTTGTTCAGGG
>Chr1:3373605..3373627  + TAIR102
CAAAATATCTTTGATTTTCAGGT
>Chr1:3373992..3374014  + TAIR102
ATGGTCTTAACTTTTGATTAGGT
>Chr1:3374160..3374182  + TAIR102
TTCTGACTAATCATCAACCAGGT
>Chr1:3374391..3374413  + TAIR102
GCACTGTATTGACTCCATCAGAA
>Chr1:3374593..3374615  + TAIR102
CTCTACATATATGTTTATCAGGC
>Chr1:3374957..3374979  + TAIR102
ATACTTACTCTTTTCATTTAGGG
>Chr1:3375104..3375126  + TAIR102
TTACTGTTTACCTTTTTCTAGCT
>Chr1:3375443..3375465  + TAIR102
CAACTTTATTAATCCACTCAGGA
>Chr1:3375675..3375697  + TAIR102
CCTCAAACTATTATGTTGCAGCT
>Chr1:3376154..3376176  + TAIR102
TTTTCCTTGTCTGTATTTCAGGA
>Chr1:3376381..3376403  + TAIR102
ATGTGAATTGACCATGAACAGGC
>Chr1:3376532..3376554  + TAIR102
TCTCCTGTATTTGATCTTTAGTG
>Chr1:3376858..3376880  + TAIR102
TTGGTATCACTTGTCCTACAGAG
>Chr1:3379249..3379271  + TAIR102
GTGAGGAATGCTGCTTGACAGAG
>Chr1:3381823..3381801  - TAIR102
ATGTGATGTCAAATGTAACAGGG
>Chr1:3382218..3382196  - TAIR102
AAACCAAAACTGTATCTGCAGGT
>Chr1:3382897..3382875  - TAIR102
GTTGGTATATGCATGTTGCAGTT
>Chr1:3383372..3383350  - TAIR102
TTTATGGTCTTATGTTTGCAGAA
>Chr1:3385079..3385057  - TAIR102
TGTGTTTTGTTTCCATGTCAGGC
>Chr1:3385415..3385393  - TAIR102
TGATTTTCATCTACTTTTCAGAC
>Chr1:3385562..3385540  - TAIR102
ATAATTACACATCCTCATCAGGT
>Chr1:3386089..3386067  - TAIR102
AAAATTTCATATCCATTTCAGGT
>Chr1:3386487..3386465  - TAIR102
CTTTTCCCGCCTTCCTTGCAGTA
>Chr1:3387430..3387408  - TAIR102
GTTTGTTCTCTCATTCTCCAGGA
>Chr1:3387687..3387665  - TAIR102
AGTGTTTTGATTTTTGTGTAGAG
>Chr1:3387903..3387881  - TAIR102
CTTTTGTGCTTCTCTTGGTAGGC
>Chr1:3391356..3391334  - TAIR102
TATTTACTGAATAAATTGCAGCT
>Chr1:3394054..3394032  - TAIR102
CTGATAAAATCTGTGTTACAGAA
>Chr1:3396121..3396099  - TAIR102
TAAATTTGATATGAATGGAAGTG
>Chr1:3397657..3397635  - TAIR102
CATTGATCAACATGAATGAAGTG
>Chr1:3401460..3401482  + TAIR102
TTATAATTTCCGGTTTGGCAGGG
>Chr1:3402028..3402050  + TAIR102
AGTGGTTTTTTTTATAAGCAGGA
>Chr1:3403466..3403488  + TAIR102
TTGGTGTGTTTTCGTTTACAGGA
>Chr1:3403657..3403679  + TAIR102
TTGTTGATGATGTGCATGCAGAA
>Chr1:3404780..3404802  + TAIR102
ATTGTTTCTGTGGAACTTTAGGA
>Chr1:3405691..3405713  + TAIR102
TGATGATGGATGATGAAACAGTA
>Chr1:3407965..3407943  - TAIR102
CTTGAGAGACAATATTCACAGGA
>Chr1:3408093..3408071  - TAIR102
ATATTAATCGTAAAATTTCAGGG
>Chr1:3408610..3408588  - TAIR102
ATCTTAAAATGTTCTTTGTAGGT
>Chr1:3408834..3408812  - TAIR102
TCATTTTCTTTTTCCTGTCAGGT
>Chr1:3409192..3409170  - TAIR102
ATCGTTTTATTTTTTTGACAGGC
>Chr1:3409370..3409348  - TAIR102
TTCTATATTCATGGTCTAAAGCT
>Chr1:3409534..3409512  - TAIR102
AATCTCGCATTATTTCTGTAGCC
>Chr1:3410346..3410324  - TAIR102
CTCGTACTCTTCAATTCTCAGGT
>Chr1:3410673..3410651  - TAIR102
TTTGCATGATTTGTTTTGCAGGT
>Chr1:3411436..3411414  - TAIR102
TTTTATTTGTTTCCTTTTTAGGA
>Chr1:3411910..3411888  - TAIR102
TCTGAAACATTGTTCTTATAGCT
>Chr1:3412124..3412102  - TAIR102
AATCATTGTTCTTTTTTCCAGCT
>Chr1:3415529..3415507  - TAIR102
GTATCTCTTTGCTTCTGACAGCT
>Chr1:3416964..3416942  - TAIR102
GACGATTGTATGTGTGAACAGGG
>Chr1:3417169..3417147  - TAIR102
TCGAAATGTTACTCTTTGTAGGG
>Chr1:3417453..3417431  - TAIR102
TCCGTGTTTATTTTGGCGCAGAG
>Chr1:3417669..3417647  - TAIR102
CTTGGTTTACGGTTGGAACAGAT
>Chr1:3417920..3417898  - TAIR102
TATATTTTGTTTTTGGTTAAGGG
>Chr1:3418149..3418127  - TAIR102
TTATCTCGAAACTTGTCTTAGTT
>Chr1:3418578..3418556  - TAIR102
CCATTTGTGTTTCGTTTTCAGAT
>Chr1:3418753..3418731  - TAIR102
TGATCCGTTTTTCATCAACAGCA
>Chr1:3424521..3424499  - TAIR102
CATAAACTACAGTATTTGCAGGT
>Chr1:3424662..3424640  - TAIR102
TTCAGTCTTTTGCAGGACAAGTA
>Chr1:3425087..3425065  - TAIR102
CTCAGTTACTTCTTTTTGCAGTA
>Chr1:3425401..3425379  - TAIR102
CCTCTTTGATTGGCTAACTAGGC
>Chr1:3425661..3425639  - TAIR102
TCATTCATCTTGATATAACAGGA
>Chr1:3425867..3425845  - TAIR102
ACTAGTGTCTCAAATGTTTAGGC
>Chr1:3426002..3425980  - TAIR102
TGTTTACTTGACCAGCCTTACCT
>Chr1:3426232..3426210  - TAIR102
TTATCTTCTTCACTTATGCAGAG
>Chr1:3426457..3426435  - TAIR102
TCTGTTGTTTCTTGTATCCAGTG
>Chr1:3426742..3426720  - TAIR102
GAAATGCTGGTGTGTTTGCAGGA
>Chr1:3426985..3426963  - TAIR102
AGTTTCTAATTGATTTTGCAGGT
>Chr1:3427156..3427134  - TAIR102
TGTTTGGTGCTTTCGCTACAGAA
>Chr1:3428899..3428877  - TAIR102
CTCTCCTTTGTATGGTAACAGGA
>Chr1:3429165..3429143  - TAIR102
TGTATGATGTGTGATCTGTAGGT
>Chr1:3429427..3429405  - TAIR102
TGACTTCATCAAATTTTGTAGGT
>Chr1:3429615..3429593  - TAIR102
TGTTTTGCTTCTCTGTTTCAGCT
>Chr1:3429849..3429827  - TAIR102
GTCTTGCTTTGTTCTTTGCAGAT
>Chr1:3432255..3432277  + TAIR102
CTCTTTTTTTTGTTCTTCCAGAA
>Chr1:3432520..3432542  + TAIR102
ACATGTGTTTGTGCTATGCAGAA
>Chr1:3432758..3432780  + TAIR102
GGTGTCTTATCTTGGTTGCAGAA
>Chr1:3433026..3433048  + TAIR102
CTGGGGTTTCTACTTTTGCAGAC
>Chr1:3433239..3433261  + TAIR102
TGATATCATCTGTTGGTGTAGGT
>Chr1:3433598..3433620  + TAIR102
ATAGACTCTTATCTGCCACAGAA
>Chr1:3433926..3433948  + TAIR102
GGTCCATGTTAATTTTTGCAGAC
>Chr1:3434245..3434267  + TAIR102
GGTGGTCTTTTTCCCATGCAGTA
>Chr1:3434651..3434673  + TAIR102
ATTTCTGTAATTTGTGTTCAGGT
>Chr1:3434871..3434893  + TAIR102
CTATGTGATTGTATCTAATAGCT
>Chr1:3435347..3435369  + TAIR102
TCCTTGTGTCCTTAAATGCAGGT
>Chr1:3436037..3436059  + TAIR102
ATTTTGGTTTATGGTCCACAGGT
>Chr1:3436722..3436744  + TAIR102
TGTACTTATGTTGATTTCCAGAT
>Chr1:3436887..3436909  + TAIR102
TTCAAAGCATAACACGTTTAGGT
>Chr1:3437130..3437152  + TAIR102
TGGTTTGTGGATACGCTTCAGCT
>Chr1:3437360..3437382  + TAIR102
CTACTTTGGAACTGATTGCAGTC
>Chr1:3437600..3437622  + TAIR102
GTATAACTAAACTCTCTGCAGGA
>Chr1:3437812..3437834  + TAIR102
CCAATGATTCAACTGCTGTAGGT
>Chr1:3438049..3438071  + TAIR102
GATATAACTGTTCTGTTTCAGGT
>Chr1:3443020..3442998  - TAIR102
AAAAAAATGATTTTTGAACAGAT
>Chr1:3443190..3443168  - TAIR102
TTTTCCGGTCATCTGAAACAGGA
>Chr1:3443350..3443328  - TAIR102
AGTTTAAATGGATATTTTCAGAG
>Chr1:3443514..3443492  - TAIR102
TCCGGTGGTATCGTTTGTCAGTT
>Chr1:3453544..3453566  + TAIR102
TTTCGGCTTAATTAAGGTTAGGC
>Chr1:3453761..3453783  + TAIR102
TCTGATTCTGTTATGTAACAGAT
>Chr1:3454092..3454114  + TAIR102
TGTAATTGGTTTTGTGTGCAGTC
>Chr1:3454345..3454367  + TAIR102
TCCTATTCTTACTATGTTCAGGA
>Chr1:3454547..3454569  + TAIR102
GATTGGTTCTGTTCATATCAGGA
>Chr1:3454833..3454855  + TAIR102
TTTATGTGTTTGTAATAAAAGGA
>Chr1:3455023..3455045  + TAIR102
ATTGAATTTTCTCTTTTGTAGGG
>Chr1:3455242..3455264  + TAIR102
CTATATCGTATTTTCTGTTAGGT
>Chr1:3455534..3455556  + TAIR102
TCTTCAACTATATATTTGAAGGA
>Chr1:3455717..3455739  + TAIR102
TCTTCTTCTTTTTTCATGCAGTA
>Chr1:3455976..3455998  + TAIR102
GTTTTACCTTCTTTGCCAAAGCT
>Chr1:3456562..3456584  + TAIR102
CTGAATTTTCTTTGGATTCAGGT
>Chr1:3456780..3456802  + TAIR102
CTATTTTTCTTGCATTTGTAGCC
>Chr1:3456948..3456970  + TAIR102
GCATTAAGTGGTATTCTACAGCG
>Chr1:3457127..3457149  + TAIR102
CTTATTTTCTTTTTGGCACAGGT
>Chr1:3457403..3457425  + TAIR102
TTGAAATTGATATTTATGCAGGT
>Chr1:3457663..3457685  + TAIR102
TCTTGATTACATTCTATGTAGAT
>Chr1:3457768..3457790  + TAIR102
TTAATTGATTGATACGTGCAGAT
>Chr1:3457939..3457961  + TAIR102
TACTTGAATTTTTTCCCTTAGGT
>Chr1:3458212..3458234  + TAIR102
TCTAAAATATGGTTGGATCAGAG
>Chr1:3458423..3458445  + TAIR102
AAATTCTTCTACTCTGTTCAGAT
>Chr1:3458622..3458644  + TAIR102
CTCGTTTCACAATTTTGTTAGTG
>Chr1:3458967..3458989  + TAIR102
TACTTTGTTATCTTTTCAAAGGT
>Chr1:3459226..3459248  + TAIR102
GATCATGACGTTGACTTACAGAG
>Chr1:3459505..3459527  + TAIR102
CATGGTTGCTTTTGGTTGCAGAG
>Chr1:3459665..3459687  + TAIR102
TCTCAATGCTTGGGTTTAAAGGA
>Chr1:3460323..3460301  - TAIR102
TTGTACTCACTTCTTTTGCAGTT
>Chr1:3460929..3460907  - TAIR102
TTGTGCTCTTGAATATCTCAGCT
>Chr1:3461881..3461903  + TAIR102
CTTTCTCTGTGAATTTTGAAGGC
>Chr1:3462374..3462396  + TAIR102
ATTTGTGTTTTCAGCTGACAGTT
>Chr1:3462722..3462744  + TAIR102
CCTGTATATTTTATCTTGCAGGA
>Chr1:3462882..3462904  + TAIR102
ATACCCATGTTTGTGTTTCAGAC
>Chr1:3463217..3463239  + TAIR102
CATTTTTTCTGGTTATGGCAGAC
>Chr1:3463399..3463421  + TAIR102
AGTTCCAATGTTCTTGCGCAGGG
>Chr1:3463593..3463615  + TAIR102
CTTTTTTTGAAATGGAGGTAGGG
>Chr1:3463760..3463782  + TAIR102
TTTATGGATAATCTGTTTCAGTG
>Chr1:3464016..3464038  + TAIR102
CCTTGGCCTTTCCACCTGCAGGA
>Chr1:3464189..3464211  + TAIR102
GAGATGCATTTTCGTGTGCAGGG
>Chr1:3464437..3464459  + TAIR102
AAAGATTTTCAATGGTTTCAGGG
>Chr1:3464588..3464610  + TAIR102
AACACGTTTTTGGTAAAATAGGG
>Chr1:3464752..3464774  + TAIR102
CCACTCTCAATATTTCCTCAGTT
>Chr1:3464956..3464978  + TAIR102
TTTCATTTCTTATTCCTGCAGAT
>Chr1:3465147..3465169  + TAIR102
TATGTGGTACGTTATTTGCAGGG
>Chr1:3465319..3465341  + TAIR102
ATTATTTTGCCTCATTTGTAGGA
>Chr1:3465501..3465523  + TAIR102
TTTCCCTTTTGTGTTATCCAGAG
>Chr1:3466176..3466198  + TAIR102
TTTCTCTCTATTTGAATGAAGAT
>Chr1:3466511..3466533  + TAIR102
TACATTGGTTGTTCCTTGCAGCG
>Chr1:3466975..3466997  + TAIR102
TGATCTTCTTTTGATTTGTAGTC
>Chr1:3467133..3467155  + TAIR102
CTCTTTCTTTTTTTTCAAAAGCT
>Chr1:3467418..3467440  + TAIR102
TCTTCTACCTGAATTTGGCAGAT
>Chr1:3467680..3467702  + TAIR102
GTTTCATTACTATGGTTGAAGGT
>Chr1:3467952..3467974  + TAIR102
TCTTCACTTTCTGTATTGTAGGT
>Chr1:3468089..3468111  + TAIR102
TAACCAACATCTTTACTGCAGGT
>Chr1:3468266..3468288  + TAIR102
TTTTCTTATTGTCCTGACCAGTC
>Chr1:3468547..3468569  + TAIR102
ATGATTTCCCTTATTGTGCAGGG
>Chr1:3468778..3468800  + TAIR102
ATAAATAGTCTTTTTTCATAGGT
>Chr1:3468946..3468968  + TAIR102
TATATGCGATGATAACTGCAGGC
>Chr1:3469129..3469151  + TAIR102
GTGATAATGTTTGTCTCTCAGGG
>Chr1:3470319..3470341  + TAIR102
ATTGATGTGTGATATAACCAGGA
>Chr1:3471082..3471104  + TAIR102
CACCATTGTGATTATTGACAGAT
>Chr1:3471933..3471911  - TAIR102
GGTTTGTGTTTTATTTGATAGGA
>Chr1:3472168..3472146  - TAIR102
ATGGTTATTGTAATTTTACAGAA
>Chr1:3475263..3475241  - TAIR102
TTGTTCTGTTTCTTTTTGCAGTT
>Chr1:3475499..3475477  - TAIR102
AAAAAACTGAAAACATTGCAGGT
>Chr1:3475676..3475654  - TAIR102
TTGATTTGCAATCATTTCCAGGT
>Chr1:3475849..3475827  - TAIR102
TTTCTTGATGATCCTTTGTAGAG
>Chr1:3476020..3475998  - TAIR102
ATGAGGTTCTCTGTTTTTAAGGG
>Chr1:3476188..3476166  - TAIR102
CTTGTGTGATCAATGGAACAGTC
>Chr1:3476378..3476356  - TAIR102
TTTTAAATGCTACGCATGCAGGA
>Chr1:3476635..3476613  - TAIR102
CCATTTTGTTGATGTGTGCAGTA
>Chr1:3476772..3476750  - TAIR102
TTTGTGTTCCGCATATTACAGCT
>Chr1:3476917..3476895  - TAIR102
GTTTTTCTTTCTCTTGTTTAGGT
>Chr1:3477108..3477086  - TAIR102
TTCCTTGATGAGAAAATGCAGAG
>Chr1:3477385..3477363  - TAIR102
TGTCTTTTGTCTCAAATGCAGGA
>Chr1:3477565..3477543  - TAIR102
CTAACCTCTTGTTCGGATCAGCG
>Chr1:3479686..3479664  - TAIR102
TTTCAATTATTGGATTTACAGAT
>Chr1:3480386..3480364  - TAIR102
CATAATAATTTCGATATGCAGTT
>Chr1:3480611..3480589  - TAIR102
ATAATATCGACATATTTGCAGGA
>Chr1:3488436..3488458  + TAIR102
TAACATGTAAAGTGTTTGCAGAT
>Chr1:3488623..3488645  + TAIR102
TTAATAGTCCTTGTTTAACAGAT
>Chr1:3489054..3489076  + TAIR102
GATTTGCTCTTTCTCTCACAGGC
>Chr1:3489182..3489204  + TAIR102
TTTCTGACACTTTTGTTATAGAA
>Chr1:3489356..3489378  + TAIR102
TAATTTTGATGACATCTGCAGGT
>Chr1:3489464..3489486  + TAIR102
CCTTTTTTTCACTTTATCTAGTG
>Chr1:3489653..3489675  + TAIR102
TTTCTGCTTCTGTTTGACTAGGT
>Chr1:3490034..3490056  + TAIR102
TTGTCCTTTCACTATGATTAGGG
>Chr1:3490347..3490369  + TAIR102
TTTCCCTCTTGAATGTTTCAGTC
>Chr1:3490589..3490611  + TAIR102
AATTACAAGTTATTGTTGCAGAT
>Chr1:3490786..3490808  + TAIR102
ATAATTTCATCACCTTTTCAGGT
>Chr1:3490980..3491002  + TAIR102
TTGTATTGTCTTCATCTCCAGAT
>Chr1:3491587..3491565  - TAIR102
TGTTTTGTTGCACATTTGCAGGG
>Chr1:3494225..3494203  - TAIR102
TTTTATTACATATATTTGCAGGC
>Chr1:3494634..3494612  - TAIR102
TTTTTTTTGGGATCTAAACAGTT
>Chr1:3497220..3497198  - TAIR102
CACCTAAATGAATATTTGCAGGC
>Chr1:3502535..3502513  - TAIR102
CTATTATTCATTTTTATCCAGTG
>Chr1:3504003..3504025  + TAIR102
TGTTGTGTTTGTGCTTCTTAGTC
>Chr1:3504716..3504738  + TAIR102
GAGGTTATGCATATTTTCCAGAC
>Chr1:3504861..3504883  + TAIR102
TTCCCATCATGTCATTCTTAGGT
>Chr1:3507011..3507033  + TAIR102
TGAATTCCATTTAAACTACAGGT
>Chr1:3507288..3507310  + TAIR102
AAGCTTCTTTCTCAATTGCAGGA
>Chr1:3507429..3507451  + TAIR102
GATCTCCATGTGTTTTGGCAGGA
>Chr1:3507578..3507600  + TAIR102
TAAAATGTTGGTCTGTATCAGAG
>Chr1:3508116..3508138  + TAIR102
CTTTCTTTGTGCTATATGCAGTT
>Chr1:3508395..3508417  + TAIR102
CAAACTCTGGTTTCTTTTCAGGT
>Chr1:3508660..3508682  + TAIR102
TTTGGATTTATTCATTCTTAGGC
>Chr1:3509264..3509242  - TAIR102
AGAGTGTTTCTCTTTTTGCAGGT
>Chr1:3509523..3509501  - TAIR102
TATTTGTTGGTTTTTTGGCAGGC
>Chr1:3509767..3509745  - TAIR102
ACATAACATAATGCAATGCAGGT
>Chr1:3509930..3509908  - TAIR102
CATTTGATTTGTTACGTACAGGT
>Chr1:3510125..3510103  - TAIR102
TGGCTTTAATGAATTTCATAGGC
>Chr1:3510338..3510316  - TAIR102
ATTTTCTTACGTTGTTGTCAGGC
>Chr1:3510940..3510918  - TAIR102
GATTATTGTTTCTTGTCGCAGAA
>Chr1:3513215..3513193  - TAIR102
TTTCTTTTACTCAATTCGCAGGC
>Chr1:3513453..3513431  - TAIR102
GCTTGCTCTCTCTCTTACCAGGT
>Chr1:3513664..3513642  - TAIR102
ATTGATGCTTCGTAACTGCAGGA
>Chr1:3513870..3513848  - TAIR102
TCCACTTATTCTATTTTACAGAT
>Chr1:3514026..3514004  - TAIR102
ATAAATAATTTGTTTAAACAGGG
>Chr1:3514271..3514249  - TAIR102
TGGATCTCTTGACATTTTCAGGA
>Chr1:3516082..3516060  - TAIR102
TAGAAACCTTGAATTATGCAGGA
>Chr1:3516368..3516346  - TAIR102
ACTGATTTTTGTTTCTGTTAGGC
>Chr1:3516482..3516460  - TAIR102
TTTTGTTTTTACATATGACAGAT
>Chr1:3516792..3516770  - TAIR102
GCTTTGTTGTGAATTATGCAGCT
>Chr1:3517000..3516978  - TAIR102
AGAGTTTCATAACGGTTGCAGGC
>Chr1:3524682..3524660  - TAIR102
GTTTGCTTTTATGTGGTTCAGGC
>Chr1:3525424..3525402  - TAIR102
TCTATTCTTCTTCTTCCTTAGCT
>Chr1:3525992..3525970  - TAIR102
TTTCCTAATATATATATGCAGGA
>Chr1:3530801..3530823  + TAIR102
ACTAGTGGTTGATTTTGTTAGGT
>Chr1:3533387..3533409  + TAIR102
TAAACTTTTTTTCTGAAACAGGT
>Chr1:3533502..3533524  + TAIR102
TGATACTTTTTTTCTTCGTAGTA
>Chr1:3533829..3533851  + TAIR102
CAAAGTTTTCTGTTGGGATAGAC
>Chr1:3534060..3534082  + TAIR102
CATGTGTTATTTTGACTGCAGCT
>Chr1:3534215..3534237  + TAIR102
TCTTCTTTCTTCCTTATCCAGCG
>Chr1:3534503..3534525  + TAIR102
CTTGTTATACATGTTTTGCAGGT
>Chr1:3534661..3534683  + TAIR102
CTTTTACTAATGTTTCTGCAGGT
>Chr1:3536366..3536388  + TAIR102
CTCTATTTGTATCATATGTAGGT
>Chr1:3536629..3536651  + TAIR102
CTGAGGCTCCAATTTCTACAGGT
>Chr1:3536808..3536830  + TAIR102
TATAACATTTCCCATGTACAGAT
>Chr1:3536953..3536975  + TAIR102
TTATTTCTTTTGGTGTGCTAGAT
>Chr1:3537138..3537160  + TAIR102
ATTGAGCCCTCAAACTTGCAGAT
>Chr1:3537316..3537338  + TAIR102
TTGCACCTTTTGTGGTTGCAGAC
>Chr1:3537495..3537517  + TAIR102
TCACTAAAATTTCTTATCTAGGT
>Chr1:3537674..3537696  + TAIR102
TAACAATACAATATACTGCAGTG
>Chr1:3537889..3537911  + TAIR102
TGTGATTATATTTCTCAACAGGA
>Chr1:3538700..3538678  - TAIR102
GTTTATACTAATGAATTGCAGGT
>Chr1:3539162..3539140  - TAIR102
ATCAATAAAATTTTATTGCAGGG
>Chr1:3539713..3539691  - TAIR102
AAGCTTTAAATGTTTTAATAGGT
>Chr1:3540040..3540018  - TAIR102
CTTCTTGGTTGCATTTGTTAGAA
>Chr1:3540369..3540347  - TAIR102
ATTGTTTTCTTCTTTGTTTAGCG
>Chr1:3540853..3540831  - TAIR102
CTTTATCTTTAATTTCTGCAGTA
>Chr1:3541313..3541291  - TAIR102
TGCTTGTTATTCGGTTTACAGGT
>Chr1:3541923..3541901  - TAIR102
TAAAGCTCTGTTTTTGTATAGGT
>Chr1:3542269..3542247  - TAIR102
TATCCCTCTGTTTAAAATTAGGT
>Chr1:3542558..3542536  - TAIR102
TAATCGGTATTTTTGTTGCAGGT
>Chr1:3542941..3542919  - TAIR102
TAAAAAAATGAATGGAAACAGAG
>Chr1:3543078..3543056  - TAIR102
TATTTATTTTTGGATGTGCAGTA
>Chr1:3554800..3554822  + TAIR102
AACCGTTGTTCTTGTTTTTAGGA
>Chr1:3555206..3555228  + TAIR102
TTGTCTTCGTTTGGATTGTAGGA
>Chr1:3555400..3555422  + TAIR102
ACTGATCTTCATTTGCTTCAGAT
>Chr1:3555701..3555723  + TAIR102
GTAATCCTACTTAACGTTCAGAT
>Chr1:3555913..3555935  + TAIR102
ACTAATTCTTGTTCCCTTCAGAA
>Chr1:3556120..3556142  + TAIR102
TCTTTTCTTTCCGTGATGCAGGT
>Chr1:3558843..3558865  + TAIR102
TTAATTGTTCAATATCTACAGGA
>Chr1:3559129..3559151  + TAIR102
GTGCTTGTTGTTGTTCTCCAGAT
>Chr1:3559332..3559354  + TAIR102
CCTGTTTTTTTCTGTTTGCAGGA
>Chr1:3559521..3559543  + TAIR102
ATTGTAAATTCCTTTTTGCAGAG
>Chr1:3559760..3559782  + TAIR102
ATGGTAAATTCTTCTCTGCAGAG
>Chr1:3560036..3560058  + TAIR102
CTATTGAACCTACTACTATAGAT
>Chr1:3560176..3560198  + TAIR102
CCAACTTTTTGTTTTTGGCAGAA
>Chr1:3560328..3560350  + TAIR102
AGTGGTTTTCTCGTTATCCAGAT
>Chr1:3562325..3562347  + TAIR102
TATGTTCAAATCAATGTGTAGGT
>Chr1:3563659..3563681  + TAIR102
TTCAACTTTTATCTAATGTAGAT
>Chr1:3563940..3563962  + TAIR102
AAAATCCTTTTGCTTTTGCAGGT
>Chr1:3565711..3565733  + TAIR102
ACTTTCGTCTAATATGTTCAGGG
>Chr1:3565964..3565986  + TAIR102
ACAGTCTTATACTGATCGTAGGT
>Chr1:3566137..3566159  + TAIR102
ATTTACTTATGTTACTGGCAGTA
>Chr1:3566388..3566410  + TAIR102
GACTGATGTTTTGTTTTCCAGGT
>Chr1:3566584..3566606  + TAIR102
TCTTTATCCATGTTATTACAGTG
>Chr1:3566816..3566838  + TAIR102
GTCTCTTTCTTCAAAATGTAGGT
>Chr1:3567007..3567029  + TAIR102
TTTCGCATAATACTTGTTCAGGT
>Chr1:3567205..3567227  + TAIR102
AAGAGTTCCTTTTTTCTGCAGCT
>Chr1:3567422..3567444  + TAIR102
TTAAGTTTTGAAACAATGTAGGA
>Chr1:3567660..3567682  + TAIR102
TGTTAATTATGGGTATTGCAGGT
>Chr1:3568768..3568746  - TAIR102
AGAAAACATGTTTGAATGAAGGG
>Chr1:3569287..3569265  - TAIR102
TTCTTATTGTTGCTGTTACAGGA
>Chr1:3569574..3569552  - TAIR102
ATGCGAAACCATGATGTTTAGGC
>Chr1:3569762..3569740  - TAIR102
TGATTTTGGTATGTGTTTTAGGG
>Chr1:3569961..3569939  - TAIR102
GATGATAACATTGGTTTCCAGGG
>Chr1:3570156..3570134  - TAIR102
CTTATTGCTTTGATTGAGCAGAG
>Chr1:3572858..3572880  + TAIR102
GTGTAGTTTCAAAATGTGTAGGC
>Chr1:3574428..3574450  + TAIR102
TGTTTCAAAATCAATGTGTAGGT
>Chr1:3575384..3575362  - TAIR102
CTAAATTAAATTAAATTTCAGGA
>Chr1:3576187..3576165  - TAIR102
GTTCTTATGTTTTGGCAACAGAA
>Chr1:3576363..3576341  - TAIR102
TTGATAATTATTTGCCATTAGGT
>Chr1:3576630..3576608  - TAIR102
TGTTAATTATACTGAGTATAGCA
>Chr1:3577557..3577535  - TAIR102
ATGTGAACTTAAATACTGAAGGA
>Chr1:3577732..3577710  - TAIR102
TACTCTGTTTTATTGTTGCAGAG
>Chr1:3581435..3581413  - TAIR102
TTTCCTTCCGTTTTCTTGCAGTG
>Chr1:3581652..3581630  - TAIR102
GAAATTTAAAACACCATTCAGGT
>Chr1:3581849..3581827  - TAIR102
ACTGTTGTGTTTTGGTTTCAGGT
>Chr1:3582101..3582079  - TAIR102
AACCGGCTATGTAAATCTCAGGT
>Chr1:3582277..3582255  - TAIR102
CTGTTATGGTTTTGGTCTCAGGT
>Chr1:3582733..3582711  - TAIR102
CTCTCCCTCTGGATGTGGCAGGC
>Chr1:3583178..3583156  - TAIR102
AACCCTATTTGTTTTTTCTAGGT
>Chr1:3583491..3583469  - TAIR102
TTAATTTTCTCTTTCATGTAGAG
>Chr1:3583748..3583726  - TAIR102
TTTCTGGCTTTTCACTTGCAGAT
>Chr1:3584046..3584024  - TAIR102
GCTTCTCTTTCTCTTGATCAGTT
>Chr1:3584272..3584250  - TAIR102
TTCATTAAAACTCTTTACCAGGT
>Chr1:3584545..3584523  - TAIR102
GCTATTCTACTGCTTTTTCAGGG
>Chr1:3584856..3584834  - TAIR102
TTTAATGTTTTCTTGTTGCAGAA
>Chr1:3585151..3585129  - TAIR102
TGGGAAGGAATATTGATGTAGGG
>Chr1:3585308..3585286  - TAIR102
TGTTGGCACTTCCCTCAACAGGA
>Chr1:3585465..3585443  - TAIR102
AACATTTGTGTTGTCCTTCAGGG
>Chr1:3585606..3585584  - TAIR102
GGCCTTCTTTATTTTGTCTAGGC
>Chr1:3585930..3585908  - TAIR102
CTGACACTTTTCTTATTGTAGGC
>Chr1:3586092..3586070  - TAIR102
GAGTGAACTTCTTGCTTGCAGCG
>Chr1:3586526..3586504  - TAIR102
TTTCACACCAATTTACTGCAGGG
>Chr1:3586842..3586820  - TAIR102
GCCATTTTTTTTCTTTTCTAGAT
>Chr1:3587181..3587159  - TAIR102
TTTAATTGTTCCTTTTGAAAGGA
>Chr1:3587413..3587391  - TAIR102
TCATGTTAACCAAAAATGTAGGT
>Chr1:3587605..3587583  - TAIR102
TGTGAGTCATTGACACTGCAGGA
>Chr1:3587830..3587808  - TAIR102
GTTATTACTCCCTCTAAATAGGT
>Chr1:3588331..3588309  - TAIR102
TAATTTGTCTCTGATCAATAGGA
>Chr1:3588904..3588882  - TAIR102
CATAATCTAAAACATATGCAGGT
>Chr1:3589095..3589073  - TAIR102
GCTTTGAGTTCTTATCTGCAGTC
>Chr1:3589292..3589270  - TAIR102
CTTTCTTATTTTCCATGTCAGAA
>Chr1:3589486..3589464  - TAIR102
TTTATGAATGTAATTGAATAGGT
>Chr1:3589615..3589593  - TAIR102
AAAAGTTTCATCCTTTAACAGGC
>Chr1:3590096..3590074  - TAIR102
AATCTCTACTTTACTTAACAGAT
>Chr1:3590564..3590542  - TAIR102
TGTATGTGTGAGTGAGTGAAGAA
>Chr1:3590820..3590798  - TAIR102
AAGACAAAAACAGGAAAATAGAA
>Chr1:3593132..3593110  - TAIR102
TAACCTCCATTCTCTTTGCAGCT
>Chr1:3593500..3593478  - TAIR102
TTGTCTCTGATTGGTTAACAGGG
>Chr1:3594335..3594313  - TAIR102
CTGTTCGATGAAATGTCTCAGTC
>Chr1:3596969..3596991  + TAIR102
TTCTTATTTCTCTTAAACCAGCT
>Chr1:3597173..3597195  + TAIR102
TATCCATTTACTGCTGAACAGGT
>Chr1:3599656..3599678  + TAIR102
TGGCTATGTGAATGTAATCAGGC
>Chr1:3599941..3599963  + TAIR102
TCTTGTCCTGCCATTTCAAAGAT
>Chr1:3600203..3600225  + TAIR102
TCTTTGCATTACTTTCTCCAGGG
>Chr1:3600401..3600423  + TAIR102
TTCACCATCTCTTAATTTCAGGG
>Chr1:3601514..3601492  - TAIR102
GATTGTTTCCCTGTCTCACAGCC
>Chr1:3601830..3601808  - TAIR102
AATTCTTAGTTTCTTCTGCAGCA
>Chr1:3601998..3601976  - TAIR102
ATGCTAACTTAGTGCATACAGCT
>Chr1:3602271..3602249  - TAIR102
CTTTTGTTGAACTATTCGCAGGT
>Chr1:3602480..3602458  - TAIR102
ACCATGCTTCTTCATGGTAAGGT
>Chr1:3603076..3603054  - TAIR102
GTCGGGTATCTATTTTCACAGAG
>Chr1:3604042..3604020  - TAIR102
TTATTTTTTTTCCGTTTGTAGAT
>Chr1:3604704..3604682  - TAIR102
TCTTTGGGGGCATCATCGTAGCT
>Chr1:3606731..3606709  - TAIR102
AATGCCTTGTTCTTCTTTCAGGT
>Chr1:3606982..3606960  - TAIR102
AAAAACCACTTGTTTTTGCAGGT
>Chr1:3607963..3607941  - TAIR102
AGTCGACCTGTTGTTATGCAGAG
>Chr1:3608196..3608174  - TAIR102
AAAGAGGTGTTTGGTTTATAGAA
>Chr1:3608449..3608427  - TAIR102
AATCTTAATTTATTTCTCCAGTT
>Chr1:3608636..3608614  - TAIR102
TCTGTATTTTCGCCTTTCTAGGG
>Chr1:3608798..3608776  - TAIR102
TTGTTACTTTTCCTTTGACAGAT
>Chr1:3608983..3608961  - TAIR102
TTTAATCACTATCTTTTTCAGGT
>Chr1:3609202..3609180  - TAIR102
ATGATTCTTCTGCATCTACAGGA
>Chr1:3609542..3609520  - TAIR102
TCTGCCTAATTCTTTGTTCAGGT
>Chr1:3609732..3609710  - TAIR102
TTGTATCTTAAACGAGGACAGGT
>Chr1:3609948..3609926  - TAIR102
TTTTGTTTGCTATTGTGATAGGC
>Chr1:3613661..3613683  + TAIR102
TATGTGTGTGTTTGTCTGTAGGA
>Chr1:3615162..3615140  - TAIR102
TGTTTTCTGATTGTGTTATAGGG
>Chr1:3615334..3615312  - TAIR102
TGCCTTTTTGCATATGAACAGTT
>Chr1:3617040..3617018  - TAIR102
AAATTGTTTTTGAAAACGCAGAG
>Chr1:3617692..3617670  - TAIR102
GATGTTTTGTGTTTGGGCCAGTA
>Chr1:3617950..3617928  - TAIR102
AAACAGTGTGGCTTTTTGCAGCG
>Chr1:3618219..3618197  - TAIR102
GTTGTACCCCACAAACTGCAGGT
>Chr1:3618807..3618785  - TAIR102
TAATACATATCGTTTCTGCAGTC
>Chr1:3618980..3618958  - TAIR102
ACAATTATGCTACCTTACCAGGC
>Chr1:3619425..3619403  - TAIR102
ATCTGCTATTCGTGTTCTCAGGG
>Chr1:3620057..3620035  - TAIR102
AGTTCCTTTGTACTGATGCAGGT
>Chr1:3620585..3620563  - TAIR102
TTGTGATTGTTCTTCTTATAGAT
>Chr1:3621063..3621041  - TAIR102
TTTGGCCTCTTTATGTTTCAGGG
>Chr1:3621263..3621241  - TAIR102
TGCATTGGTTGAAGAGTGCAGGT
>Chr1:3621400..3621378  - TAIR102
GCTGTCATATTTTAATGACAGGA
>Chr1:3621837..3621815  - TAIR102
AGTTTTCTTATCTGCTTGTAGTC
>Chr1:3622068..3622046  - TAIR102
ATGCTGTTTCTACTTTTGCAGGA
>Chr1:3622483..3622461  - TAIR102
TTTATGTGAAATTTTTTCTAGGT
>Chr1:3622854..3622832  - TAIR102
TATTATTTTGAGTGACACCAGGG
>Chr1:3623041..3623019  - TAIR102
GAAATTTACTTTGCTTTCTAGGG
>Chr1:3623459..3623437  - TAIR102
TGTTCTAATTGGTTTGATCAGGT
>Chr1:3624274..3624252  - TAIR102
ATTCTGTAATATACTATACAGGC
>Chr1:3624525..3624503  - TAIR102
TGGAATTTATATACTTTCAAGAA
>Chr1:3624797..3624775  - TAIR102
TTCTTTTACTATATAATACAGAA
>Chr1:3625089..3625067  - TAIR102
GCACAGCTTGTTCTTGAACAGTA
>Chr1:3625369..3625347  - TAIR102
CTCAATCTAAAATTTTCCGAGGC
>Chr1:3626401..3626379  - TAIR102
GACATTTGTAAAATATTGTAGGC
>Chr1:3627976..3627998  + TAIR102
TGTTGAATCTGGAATTTGCAGGA
>Chr1:3629077..3629099  + TAIR102
TTTATTTTGGGTAATGTTCAGGC
>Chr1:3629824..3629846  + TAIR102
TTTCACTGTATTTGCTACCAGGC
>Chr1:3630234..3630256  + TAIR102
AAAAGAGAGCCTTTGTTTCAGGG
>Chr1:3632696..3632674  - TAIR102
TCATTGGAACTATTTTTTTAGGC
>Chr1:3632940..3632918  - TAIR102
TCATGTTTATTTTTGTTTCAGTC
>Chr1:3633310..3633288  - TAIR102
CTTGTTGTCCCCAAATGGCAGGC
>Chr1:3633710..3633688  - TAIR102
AGCTTTGTGGTCTTTTGATAGGT
>Chr1:3633906..3633884  - TAIR102
TCCAGCTTTTTTTGTTTCTAGGT
>Chr1:3634278..3634256  - TAIR102
ATTTTCAATGGAATGTTTCAGGA
>Chr1:3634986..3634964  - TAIR102
ACAATCTTTTGAGGTTCACAGGT
>Chr1:3636342..3636320  - TAIR102
TGATACTTTGTGTATCTTCAGGT
>Chr1:3636535..3636513  - TAIR102
AATCTTGTTGTTTTTTCTTAGCT
>Chr1:3640526..3640548  + TAIR102
ATGTAACTGTCCCCTCTGCAGAT
>Chr1:3640722..3640744  + TAIR102
AAAGTGTTTTTCTTTTTGTAGCT
>Chr1:3641220..3641242  + TAIR102
ATCTTATCTTTGATGTCTTAGTT
>Chr1:3642058..3642080  + TAIR102
TCTAGCTGCAAATATTTGCAGGT
>Chr1:3642359..3642381  + TAIR102
AAAATTTGTTTTCTTCTCTAGAT
>Chr1:3642764..3642786  + TAIR102
ATGTCAGTTTTCTTGTTTCAGAT
>Chr1:3643175..3643197  + TAIR102
CGATTTATGAAAAACTTGCAGGA
>Chr1:3643433..3643455  + TAIR102
TTGGTCATCATTCTGTTTCAGGA
>Chr1:3643711..3643733  + TAIR102
ACTGTGTACTTTTGTTTTCAGGT
>Chr1:3646130..3646108  - TAIR102
TTACCTTATGATGATATGCAGAA
>Chr1:3646373..3646351  - TAIR102
GTAACTGGAAATGTTTTCCAGGT
>Chr1:3648392..3648370  - TAIR102
TATCTTTAAACTCTCTTTCAGGG
>Chr1:3648562..3648540  - TAIR102
TCTCTGTGTTTGTGGTGGCAGCA
>Chr1:3648757..3648735  - TAIR102
TTCCTTGATCTTTTTCTCTAGAA
>Chr1:3648978..3648956  - TAIR102
GACTTCCATAATCTGTTGCAGGT
>Chr1:3649169..3649147  - TAIR102
TATTTACCTATTTGTATCTAGGT
>Chr1:3649441..3649419  - TAIR102
AACTGTTTTCTTTGCATCTAGGT
>Chr1:3649745..3649723  - TAIR102
TATCTTCTGTGCGTTGCACAGGT
>Chr1:3649981..3649959  - TAIR102
TCTCCTATTTTATTGCTGCAGGT
>Chr1:3650183..3650161  - TAIR102
GCATATAAAATATAATTTCAGAT
>Chr1:3650371..3650349  - TAIR102
GCTATATTATTTGTAATCAAGGA
>Chr1:3650555..3650533  - TAIR102
CATTAACATTGCACATTTCAGGA
>Chr1:3650749..3650727  - TAIR102
AGAATTGGATACTATTTTCAGGA
>Chr1:3650972..3650950  - TAIR102
TGCTTACCAAGAAGTTTGCAGGT
>Chr1:3651187..3651165  - TAIR102
AAATTTTTGTGGAATACACAGAG
>Chr1:3651402..3651380  - TAIR102
ACTATCTATTTTTGAATACAGAA
>Chr1:3651770..3651748  - TAIR102
ATATCTGAATCATGGTTACAGGC
>Chr1:3651970..3651948  - TAIR102
TCTAACATCTTTCTTTGGCAGCT
>Chr1:3652256..3652234  - TAIR102
GTGTTTCCTTGCAAAGTTCAGGT
>Chr1:3652696..3652674  - TAIR102
ACAACTGTCTGTTGTTGCTAGGT
>Chr1:3653100..3653078  - TAIR102
ATTTTGTTGGTATCTACTCAGTT
>Chr1:3653362..3653340  - TAIR102
TGTTAAAACTTTGTGATACAGAA
>Chr1:3653996..3653974  - TAIR102
ATTGGTATCCTATGTGGGCAGGC
>Chr1:3654282..3654260  - TAIR102
CTTTGTTCTCTTTCTGCCTAGGT
>Chr1:3654897..3654875  - TAIR102
TTATTCACTTTTACAATGCAGTA
>Chr1:3655080..3655058  - TAIR102
TTTTTTTATTTGTTTGTTAAGTG
>Chr1:3656421..3656399  - TAIR102
GAGCTACTTGTTGTTTCGTAGAG
>Chr1:3656603..3656581  - TAIR102
ATGTGTGATCTTGTTATACAGAA
>Chr1:3656791..3656769  - TAIR102
AAGCATTTTTTCTTCTTTCAGAT
>Chr1:3657032..3657010  - TAIR102
TTGTTATTCTCTTTTTTTTAGTC
>Chr1:3657205..3657183  - TAIR102
GTGTTGACTATTTTGTTGCAGCA
>Chr1:3657645..3657623  - TAIR102
TTGGGTTTATGGATTTTATAGGT
>Chr1:3657834..3657812  - TAIR102
TGTTTGTTTTTTTTGATACAGAT
>Chr1:3660304..3660326  + TAIR102
TTTTGCCTTCACCTTTTTCAGTA
>Chr1:3660601..3660623  + TAIR102
CCTTTTCTGTTTTTTCCACAGAG
>Chr1:3661029..3661051  + TAIR102
ATCGGGTGGTTCTAACTTCAGAT
>Chr1:3661141..3661163  + TAIR102
ACTGTCTCATTGCTGTTGTAGGC
>Chr1:3661320..3661342  + TAIR102
CTTATGTATCTATTTTAATAGAT
>Chr1:3661700..3661722  + TAIR102
GAGAGTTTGTTCTTTTTGCAGAT
>Chr1:3661984..3662006  + TAIR102
CGTGAGTATTGATGGGCACAGGA
>Chr1:3662263..3662285  + TAIR102
CTCTTATTCTAATTATTTCAGGA
>Chr1:3662442..3662464  + TAIR102
TTTAAATGCTGGTTTATTCAGGT
>Chr1:3663176..3663198  + TAIR102
CTGTTTTTGTTTGTTCGACAGGT
>Chr1:3663534..3663556  + TAIR102
CGTTATGTGAAAATTTTGCAGGA
>Chr1:3665677..3665655  - TAIR102
CCCAATTTATTGATTTTGCAGAT
>Chr1:3666576..3666554  - TAIR102
GACCATGGAAACATCCAAAAGAG
>Chr1:3666839..3666817  - TAIR102
TCTCTTCTATTGCTCTTATAGGT
>Chr1:3667717..3667695  - TAIR102
TATACTGGTTTGAAATTGCAGGT
>Chr1:3668028..3668006  - TAIR102
TGAAATTGTTTTCTGAATCAGGT
>Chr1:3668215..3668193  - TAIR102
TCCCATATTTTTCTTATGTAGCT
>Chr1:3669340..3669318  - TAIR102
TCATCTTTTATGTTTTTGTAGGT
>Chr1:3672411..3672389  - TAIR102
GTTTCACCTGAATCTGAACAGAT
>Chr1:3672581..3672559  - TAIR102
TTTTCTTTCTGGTGAATGCAGGG
>Chr1:3672725..3672703  - TAIR102
ATCATCAATTTCATGTATCAGTG
>Chr1:3672850..3672828  - TAIR102
ATATATTTCCTGCTAATGCAGAA
>Chr1:3673116..3673094  - TAIR102
GTATCTGTTTTGTTGTCTAAGCT
>Chr1:3673249..3673227  - TAIR102
AATTCAGTGATTTCCTTGCAGGC
>Chr1:3673390..3673368  - TAIR102
TGTTTCTTGATGAATCAACAGCT
>Chr1:3673592..3673570  - TAIR102
TTCATTACTTTAAAATTTCAGAA
>Chr1:3673812..3673790  - TAIR102
AAATATATGTTTGCATTGCAGCT
>Chr1:3674041..3674019  - TAIR102
CTTCTTGACTTTGTTCAACAGCA
>Chr1:3674547..3674525  - TAIR102
TCTTTTTATCACGTAACACAGAT
>Chr1:3674977..3674955  - TAIR102
GGATGTTGGATCCAATGCCAGGG
>Chr1:3675289..3675267  - TAIR102
CTTGTTAAACTTTCTTGGTAGAG
>Chr1:3675436..3675414  - TAIR102
CATGTTCTGTTTTGTTTTCAGTG
>Chr1:3677712..3677734  + TAIR102
AGAAGATTGTTGAAACTCTAGGT
>Chr1:3677950..3677972  + TAIR102
TGGTGTGTCATGAATTCTTAGGG
>Chr1:3679696..3679674  - TAIR102
TGTTCTGTTTTTTTGTAACAGAT
>Chr1:3680498..3680476  - TAIR102
TTTGTTTGTAAAAATTGATAGGC
>Chr1:3685667..3685689  + TAIR102
TGTGGGAGCTTATTGTTTCAGGA
>Chr1:3685900..3685922  + TAIR102
AATTCATTTTCATGACTCCAGGG
>Chr1:3686436..3686458  + TAIR102
CTTTTGTTTACCCCCATCCAGAT
>Chr1:3687004..3687026  + TAIR102
TAATACAAATTCTATATGCAGCG
>Chr1:3687273..3687295  + TAIR102
AACGCTAATTTTGCTTTTCAGAA
>Chr1:3687468..3687490  + TAIR102
ACTGGTTGGACTGATGGCTAGGT
>Chr1:3687681..3687703  + TAIR102
AGCCACTTATATCTTTTGCAGTT
>Chr1:3688404..3688426  + TAIR102
TGATTATCTATCTCTCTGCAGGT
>Chr1:3688838..3688860  + TAIR102
AGTTAACTGATATTTTCGTAGAT
>Chr1:3689078..3689100  + TAIR102
CTGGTTATTTTTTGTATTCAGGA
>Chr1:3689262..3689284  + TAIR102
TGCTCTTGGACTCACTAGCAGTA
>Chr1:3689433..3689455  + TAIR102
TTGTGTTTTTTGTATGTTCAGGC
>Chr1:3690645..3690623  - TAIR102
TCTCTTGGTTCAACCTCACAGGA
>Chr1:3690879..3690857  - TAIR102
GGACAATGATATAAATAACAGAT
>Chr1:3691154..3691132  - TAIR102
ATAATGTTTGAACTGTGTTAGGT
>Chr1:3691411..3691389  - TAIR102
ACTTGCTTAATGGCTACACAGGT
>Chr1:3692455..3692433  - TAIR102
CTCTATGCATTGTTCTTGTAGTG
>Chr1:3692674..3692652  - TAIR102
GATCAAAACTATTGCAAACAGTT
>Chr1:3692847..3692825  - TAIR102
TGTTTTCTGGATCAATGGTAGAT
>Chr1:3693531..3693509  - TAIR102
TTGTTATAAACTTTGTTACAGCC
>Chr1:3695084..3695062  - TAIR102
TTCTTGATGATGCTATAACAGGT
>Chr1:3695277..3695255  - TAIR102
TTCTTTTTGTGATGGATCCAGTG
>Chr1:3695637..3695615  - TAIR102
TCTTTGGTATTCTAACTTCAGCA
>Chr1:3695858..3695836  - TAIR102
TATTTTGTTGGGATGCCTTAGAT
>Chr1:3696236..3696214  - TAIR102
TTTTTTTTTTTTGCTACATAGTT
>Chr1:3696513..3696491  - TAIR102
GTAAAATAAATATACTTGCAGGA
>Chr1:3696739..3696717  - TAIR102
AGTCTTTGTCTTTTCTATCAGCA
>Chr1:3696928..3696906  - TAIR102
AAGGTTGATTTGCTGATGCAGAG
>Chr1:3697139..3697117  - TAIR102
CTGAATAATGTGTATATATAGGT
>Chr1:3704059..3704037  - TAIR102
AACATACATTGAACTGCACAGCA
>Chr1:3704361..3704339  - TAIR102
GCTTTCTTGCTGTTACTTCAGGT
>Chr1:3705061..3705039  - TAIR102
GTGTCCCTTCTTCATTTATAGGT
>Chr1:3705411..3705389  - TAIR102
TATACGTACTTGAATTGCCAGGA
>Chr1:3705643..3705621  - TAIR102
TCTAACTAGTAAAATCATTAGAT
>Chr1:3706569..3706547  - TAIR102
TGTAATTATCTTTTTCTGCAGGG
>Chr1:3706754..3706732  - TAIR102
CCATACATTACACATGAACAGCG
>Chr1:3707053..3707031  - TAIR102
CGACATTGCTTGAAATAACAGGA
>Chr1:3708490..3708468  - TAIR102
GATTGTTATATCATGTTGCAGTT
>Chr1:3709077..3709055  - TAIR102
CTTTTGAGTGATTACTTCCAGGT
>Chr1:3710343..3710365  + TAIR102
CACTCTTCTTTTCGTAATCAGAT
>Chr1:3710552..3710574  + TAIR102
ACGACCTTTTTTTCTAATCAGAA
>Chr1:3710931..3710953  + TAIR102
TTCCTTAACAAGAAACAGCAGAA
>Chr1:3711152..3711174  + TAIR102
GAGAGATTGTGGTATTTGCAGAT
>Chr1:3711540..3711562  + TAIR102
AACTTTCCACAACTTATGCAGCT
>Chr1:3711951..3711973  + TAIR102
CTTATGTTTGTGACTTAACAGGT
>Chr1:3723582..3723604  + TAIR102
GTTGTTTAATAACTTCTGCAGTT
>Chr1:3723809..3723831  + TAIR102
AATTATTGTTGTTGGCTGCAGAA
>Chr1:3724046..3724068  + TAIR102
CTTCTTTGTTTGAGTGGACAGGG
>Chr1:3724203..3724225  + TAIR102
GGTTTCATTTTCTTGTTTCAGAT
>Chr1:3724358..3724380  + TAIR102
GACTCTTTCTTTTCCCTTCAGGT
>Chr1:3724509..3724531  + TAIR102
TACATTAAGTTTCTAATGCAGGG
>Chr1:3724655..3724677  + TAIR102
TGTGATGTGGTCGGACTGTAGGT
>Chr1:3724818..3724840  + TAIR102
CTTTTCATATTTTTGATTCAGGA
>Chr1:3724967..3724989  + TAIR102
ACATTGTCATTATAACCGCAGAA
>Chr1:3725557..3725579  + TAIR102
TGGTGTTTTCTTTTGTTGCAGTT
>Chr1:3726006..3726028  + TAIR102
TTGACACGTTGTGATCTATAGTT
>Chr1:3726351..3726373  + TAIR102
GATCTTAGAGTTTGGTTTCAGGT
>Chr1:3726573..3726595  + TAIR102
TGTTTGCTTATAAAATTGTAGAT
>Chr1:3726825..3726847  + TAIR102
AAACCCTGTTTTTTTTTGCAGGA
>Chr1:3727095..3727117  + TAIR102
CATGCTTATCTTTGTCTGTAGAT
>Chr1:3727657..3727635  - TAIR102
CCAGGCCATAGGTTTACTAAGAG
>Chr1:3728065..3728043  - TAIR102
TTCCTTGCTATCCCTTTGGAGTC
>Chr1:3733776..3733798  + TAIR102
GACTTGGATTTGGAAAATTAGAG
>Chr1:3734133..3734155  + TAIR102
TATTTTATGTGTTGTTGGCAGAG
>Chr1:3734406..3734428  + TAIR102
ACTCTTGCTCTTGAAGTGTAGTG
>Chr1:3734718..3734740  + TAIR102
ACTCTTTATTGTACTCAATAGGT
>Chr1:3734961..3734983  + TAIR102
TACCACCCTTTCGTAATTCAGGT
>Chr1:3735168..3735190  + TAIR102
GTGGTGTCCTTTGTTTTCCAGGC
>Chr1:3735330..3735352  + TAIR102
AAGTTCATGCACATAATGCAGGT
>Chr1:3735550..3735572  + TAIR102
AAGTTCGTGTTTGTTTCTCAGGA
>Chr1:3736227..3736249  + TAIR102
TTGAACTCTCTTTGTTTAAAGCC
>Chr1:3736791..3736813  + TAIR102
ATCTCTGCAACCTTGCCTCAGGT
>Chr1:3737305..3737327  + TAIR102
TATAAAATTTCTGTTCTGTAGAC
>Chr1:3737455..3737477  + TAIR102
TATAAATTGATATGTTTACAGTA
>Chr1:3738296..3738318  + TAIR102
TTGGTTTGTGGCTTTGTGCAGAA
>Chr1:3738499..3738521  + TAIR102
GGTTGACTTCTAAACATGCAGAT
>Chr1:3738658..3738680  + TAIR102
AACTCATAGATGTTGGGACAGGT
>Chr1:3738874..3738896  + TAIR102
ATGAGAGTAACGACTGTGCAGGC
>Chr1:3739081..3739103  + TAIR102
AGTAAATAAACCACAATGCAGGC
>Chr1:3739282..3739304  + TAIR102
TTCTTTTTGCTATGAATATAGAA
>Chr1:3741696..3741718  + TAIR102
TTATGTTGAATTGTGTTGCAGGT
>Chr1:3741882..3741904  + TAIR102
TGGAACATGGTACAATTGCAGAG
>Chr1:3742065..3742087  + TAIR102
CTTCTTTCTTACTTTGTTCAGAT
>Chr1:3742182..3742204  + TAIR102
TCACTTGTGGATGGTGTTCAGGA
>Chr1:3742383..3742405  + TAIR102
TGTTGTGATTATTTAACACAGGG
>Chr1:3742556..3742578  + TAIR102
CGTAAAGCTCTTGTGTCTCAGTT
>Chr1:3742875..3742897  + TAIR102
TTCCTCTCTTGGTTGTTATAGGT
>Chr1:3743051..3743073  + TAIR102
AGTGACACTATTTTTCTGCAGAT
>Chr1:3743249..3743271  + TAIR102
TCATGATGCCTAAAAACACAGGA
>Chr1:3743402..3743424  + TAIR102
TTCTGTTTTCTCTGTTTGTAGAT
>Chr1:3743559..3743581  + TAIR102
TATTTGTTTTGATTTCTGTAGAA
>Chr1:3743963..3743985  + TAIR102
TTGTTCCTATGATATCCGCAGAA
>Chr1:3744217..3744239  + TAIR102
TGTTTGTGATGAAACAAGTAGAT
>Chr1:3746323..3746345  + TAIR102
AATTTTTGTCTACATTCTTAGAA
>Chr1:3746783..3746805  + TAIR102
ATTTATTTTGTTTCTGTGTAGGA
>Chr1:3746942..3746964  + TAIR102
TTATATTACCTTTCTTTGTAGCC
>Chr1:3747196..3747218  + TAIR102
CATGTGTCCATGTTCCAACAGGG
>Chr1:3747373..3747395  + TAIR102
TTTTTTTTTCTCTTTTTTCAGGA
>Chr1:3747578..3747600  + TAIR102
CTTTGTGTTGAATTCCTGCAGAA
>Chr1:3747730..3747752  + TAIR102
GCTTTCTGTTTCTGGCTACAGCT
>Chr1:3747882..3747904  + TAIR102
TGATGATCTTGAAATATACAGGG
>Chr1:3748053..3748075  + TAIR102
TTGTTTTTTTCCTTTTTACAGAT
>Chr1:3748200..3748222  + TAIR102
TTAACATTTGATTGTGTGCAGCA
>Chr1:3750486..3750464  - TAIR102
TTCCGATAAATAATTTTGCAGAA
>Chr1:3750761..3750739  - TAIR102
TAATTTTAATTGTATACGCAGGT
>Chr1:3751304..3751282  - TAIR102
ATAATGGTTATCATATATTAGGG
>Chr1:3751470..3751448  - TAIR102
CGAAGGAAACAAAATATGTAGGT
>Chr1:3751638..3751616  - TAIR102
TTTTTTTTTTTCCTTAAAAAGCC
>Chr1:3751796..3751774  - TAIR102
TATCCTTGTTCAATCACATAGAT
>Chr1:3752026..3752004  - TAIR102
ACCAAACCGGATTAAAAACAGGG
>Chr1:3752316..3752294  - TAIR102
GTGTTTTTGTGGTGTGACCAGAA
>Chr1:3753874..3753896  + TAIR102
AACTTGTTTCATTTTATGCAGAA
>Chr1:3754246..3754268  + TAIR102
ATTTGCCTCTGTTTGTTTCAGGT
>Chr1:3755232..3755254  + TAIR102
TGGGAATTATGTGTTGCACAGGG
>Chr1:3756282..3756260  - TAIR102
GTTAATTTCGTAATTTTTCAGAA
>Chr1:3760395..3760373  - TAIR102
TAGGAAATTCTTATTTTGCAGGC
>Chr1:3767213..3767191  - TAIR102
GTGTTTCTTTGTGGATGAAAGCC
>Chr1:3767541..3767519  - TAIR102
TCTGGTATATGAGCTTTGCAGAG
>Chr1:3768011..3767989  - TAIR102
TGTGTGTTGTTTTGTTGGTAGGG
>Chr1:3769253..3769275  + TAIR102
ATTATGTTAAAATTGGTGCAGGT
>Chr1:3777879..3777901  + TAIR102
ATGAATTTAAAATATTTACAGGT
>Chr1:3778908..3778930  + TAIR102
AGTTAATATCACTATTTACAGGC
>Chr1:3779630..3779652  + TAIR102
TCACTCTCTGTGTAATTGTAGGC
>Chr1:3786695..3786673  - TAIR102
GTCTGTTGATCAATCAATTAGAG
>Chr1:3787776..3787754  - TAIR102
AATTTTTAAACTGTATATCAGGC
>Chr1:3788006..3787984  - TAIR102
ACTGTTTGGGAATATGAACAGAG
>Chr1:3788328..3788306  - TAIR102
ATGGTTTTTCTTATTGGCTAGAT
>Chr1:3788641..3788619  - TAIR102
TGTTTGCAACTCTGCTTCTAGGG
>Chr1:3789247..3789225  - TAIR102
GTTTTGTGGTAAATCTCTCAGCT
>Chr1:3795745..3795767  + TAIR102
TTCTTGCCAAATCTCAAATAGAA
>Chr1:3795934..3795956  + TAIR102
AAACCTTGCATCCGGTCTCAGCG
>Chr1:3796197..3796219  + TAIR102
ATTGACTTTTTTTTGTTGCAGGG
>Chr1:3796490..3796512  + TAIR102
AGAAGCTAATGTGTTGTTCAGAC
>Chr1:3796808..3796830  + TAIR102
CAGAGAAAATGTATCGTGCAGTG
>Chr1:3797017..3797039  + TAIR102
AAGAGCTCCTCTGTTTTATAGGT
>Chr1:3797716..3797738  + TAIR102
GCTATATCTAAAATTGAGTAGTT
>Chr1:3799126..3799148  + TAIR102
TTCTTGCCAACTCTCTATTAGAA
>Chr1:3799315..3799337  + TAIR102
ATACCTTGGATTCGGTCTCAGCT
>Chr1:3799565..3799587  + TAIR102
TTTGACATATTTTTGTTGCAGGG
>Chr1:3799859..3799881  + TAIR102
AGAAGCTAATTTGTTGTTCAGAT
>Chr1:3800181..3800203  + TAIR102
GAAAATAAATGTATCGTGCAGTG
>Chr1:3800390..3800412  + TAIR102
CAAAGCTTCTATGTTTCATAGGT
>Chr1:3801327..3801305  - TAIR102
TTGAATGAAAATTGTGTGCAGAT
>Chr1:3801638..3801616  - TAIR102
ATAAATTTTCTGTATTTGCAGTA
>Chr1:3801759..3801737  - TAIR102
TAAATTTTCTTATCTTTGCAGAA
>Chr1:3802023..3802001  - TAIR102
AGTGAAAATATATAACTGCAGGT
>Chr1:3802143..3802121  - TAIR102
ATCGGTTTTCTTTTGAAACAGGA
>Chr1:3802279..3802257  - TAIR102
ATCTCTGCCAACTTTATGCAGTC
>Chr1:3802460..3802438  - TAIR102
CTAACATTCTACATATTTCAGGC
>Chr1:3802707..3802685  - TAIR102
TGAATTAGTCTTGTTATGCAGAT
>Chr1:3802838..3802816  - TAIR102
TTGTTTTCTTGAGTATTGCAGAT
>Chr1:3803048..3803026  - TAIR102
TCTATTGATGGATTTACTCAGGG
>Chr1:3803407..3803385  - TAIR102
TTTCTACGTAACTTCATTCAGAG
>Chr1:3803580..3803558  - TAIR102
CTTTTTTTGTGCCTTAAACAGTG
>Chr1:3807442..3807464  + TAIR102
GTTTTGGGAATTATGTTGCAGAT
>Chr1:3808012..3808034  + TAIR102
ACAACTACCTTCGTCTTGCAGGG
>Chr1:3811763..3811785  + TAIR102
TTACTTACCAACTTTTTGTAGAA
>Chr1:3812238..3812260  + TAIR102
ATTGGTAATCTTTTTTTTTAGGG
>Chr1:3812547..3812569  + TAIR102
GTTTTTGCTAACTTTTCTCAGAC
>Chr1:3812855..3812877  + TAIR102
ATTCAAATATTGTTATTGCAGCG
>Chr1:3813087..3813109  + TAIR102
TTAAAGACTTGGTTTTTACAGGC
>Chr1:3814451..3814429  - TAIR102
GTATGTTTCTCCGTCTTGTAGAT
>Chr1:3814679..3814657  - TAIR102
TGTTTCAATCTTGTTGCACAGCG
>Chr1:3814995..3814973  - TAIR102
TTCTTCTTATCATCATGCTAGAT
>Chr1:3815303..3815281  - TAIR102
GTTTCCTTTGTTTCTACTTAGGG
>Chr1:3815604..3815582  - TAIR102
TTGAAACATGTTCAAGTGCAGAG
>Chr1:3815812..3815790  - TAIR102
TGAGTTTCTTGCTTGTTTCAGCG
>Chr1:3818054..3818032  - TAIR102
TTATCTCCTTATTTTGACCAGGC
>Chr1:3818289..3818267  - TAIR102
GACAAAAGCATAACACCACAGCG
>Chr1:3818621..3818599  - TAIR102
CCTTGTTGCTGTGTAATCCAGAC
>Chr1:3818936..3818914  - TAIR102
TTGCTCTACTTTCATTTACAGGG
>Chr1:3819214..3819192  - TAIR102
TTGCATTGCTTTGTTTAACAGAG
>Chr1:3819412..3819390  - TAIR102
TTTGCACCAAATCTTTTGTAGAA
>Chr1:3828606..3828584  - TAIR102
GATGTTGAGATCTGTGTGCAGCT
>Chr1:3830255..3830233  - TAIR102
TCTCTTAAACATAATTTGCAGGC
>Chr1:3833146..3833168  + TAIR102
TTTTTGTTTATCTTGTTTCAGCT
>Chr1:3833317..3833339  + TAIR102
ACTGTATTTTGTATGTGTCAGGG
>Chr1:3833588..3833610  + TAIR102
GGATACTCTTACTTTTGATAGGG
>Chr1:3833745..3833767  + TAIR102
TTGTGATGTGATGTGATGCAGGA
>Chr1:3834902..3834880  - TAIR102
AAGTAATTGGTTTGATTACAGGG
>Chr1:3835303..3835281  - TAIR102
TAATAATCTATACTCTGACAGGA
>Chr1:3835690..3835668  - TAIR102
TCAAGTGAATTGTTACTTCAGGT
>Chr1:3837097..3837075  - TAIR102
GATTTGTTGTTGTTATTGCAGAG
>Chr1:3839206..3839228  + TAIR102
TTTGTATTTCATTTGTAATAGAT
>Chr1:3839401..3839423  + TAIR102
TTCTAATTATCACCTCTGCAGGC
>Chr1:3839829..3839851  + TAIR102
TCATTCTGTTAACATTTGCAGAT
>Chr1:3842633..3842655  + TAIR102
TGATTTGTTTGCTTGTTTCAGCG
>Chr1:3842851..3842873  + TAIR102
TGAACACTTTCACAAGTGCAGAG
>Chr1:3843370..3843392  + TAIR102
TCCTCCTTGTTGTTCTCATAGAT
>Chr1:3843699..3843721  + TAIR102
GTTTCAATCTCACTGTCACAGTG
>Chr1:3843937..3843959  + TAIR102
GTTTGTTTCTTCGTCTTGTAGAT
>Chr1:3845287..3845265  - TAIR102
TGTATGCGTTCATCTGTCCAGTG
>Chr1:3845496..3845474  - TAIR102
GTTTAACACTTCTATGCACAGAT
>Chr1:3845683..3845661  - TAIR102
TCTATGGTCTTTGTTTTCCAGAA
>Chr1:3845859..3845837  - TAIR102
TTATGTTATTTCCATTTTCAGCC
>Chr1:3846366..3846344  - TAIR102
GTTTGTTTTTTGTCTTTGAAGGA
>Chr1:3848390..3848412  + TAIR102
GTACTTGTGTCTATTTTCCAGCA
>Chr1:3848585..3848607  + TAIR102
GTCTTTTCATTATTTTCACAGGT
>Chr1:3848745..3848767  + TAIR102
ATCGTTCTTTCTCGGGTTTAGGC
>Chr1:3853737..3853759  + TAIR102
TTTATGTCTTATTGTTAACAGGA
>Chr1:3854321..3854343  + TAIR102
AAAGGTTATATTACTTTTCAGAA
>Chr1:3854849..3854871  + TAIR102
ATTACTATACACGTATTATAGGG
>Chr1:3855115..3855137  + TAIR102
TTTGTAACTTTTGCTATACAGTG
>Chr1:3857349..3857371  + TAIR102
TTTACGTCTTATTGTTAACAGGG
>Chr1:3857574..3857596  + TAIR102
GTTTTGGGTTTAAATTTGCAGGG
>Chr1:3858201..3858223  + TAIR102
TAAAATTACATATCTTTTCAGGA
>Chr1:3858895..3858917  + TAIR102
TAAACAACTCTTACCTTATAGGG
>Chr1:3859172..3859194  + TAIR102
TTTCTAACTTTTGCTACACAGTC
>Chr1:3860140..3860118  - TAIR102
TGTTTTTTTGGTTGTTGTTAGAT
>Chr1:3860309..3860287  - TAIR102
AAGGGTGTTCCCGTCACCCAGGC
>Chr1:3862738..3862760  + TAIR102
TTCACCTTGTGATTGGTTTAGGT
>Chr1:3863563..3863585  + TAIR102
AATATCCTTATTATTTTGCAGGG
>Chr1:3863759..3863781  + TAIR102
CCCACGTACTTTTCCTTGCAGCT
>Chr1:3864848..3864826  - TAIR102
TTTTTTCTTTTATATCAAAAGGA
>Chr1:3865035..3865013  - TAIR102
ATCATTTGATTTCCTGGACAGGT
>Chr1:3865157..3865135  - TAIR102
AATTTGTACTGGCTGGTGCAGAA
>Chr1:3865455..3865433  - TAIR102
ACCTCAGTTTTGTATCTGCAGGA
>Chr1:3869548..3869526  - TAIR102
TTTGTTTTTTCTTTTTTGCAGTC
>Chr1:3870997..3871019  + TAIR102
TATTTGATGTTTATCCTTCAGGC
>Chr1:3871321..3871343  + TAIR102
ACATACCTTTGTTTGTCTTAGGA
>Chr1:3874851..3874873  + TAIR102
TTCCTTTATGGTTTTTTGCAGAT
>Chr1:3875135..3875157  + TAIR102
TTACTATGTTGGATTGGTCAGGA
>Chr1:3875805..3875783  - TAIR102
TTAATCGTGCTCTCTCTACAGGT
>Chr1:3876041..3876019  - TAIR102
GAAACTGAAATTACTCCACAGGA
>Chr1:3876286..3876264  - TAIR102
ATATACTTTGGATTTGCACAGGG
>Chr1:3879118..3879096  - TAIR102
GTTTAATCCAATCCAAACCAGGT
>Chr1:3879731..3879709  - TAIR102
AGATTAAATTTGGTTGAGCAGAT
>Chr1:3879930..3879908  - TAIR102
ATTGGATAAAAAATAAAACAGGA
>Chr1:3889580..3889602  + TAIR102
AACACTTTGACCTTTTACTAGAC
>Chr1:3889937..3889959  + TAIR102
TTGCTTTGAAAACATGTACAGCT
>Chr1:3893542..3893564  + TAIR102
CTTCCGTTTCTTATAAAGCAGGC
>Chr1:3893914..3893936  + TAIR102
ATTCTAGAAATATATTTGAAGCT
>Chr1:3907811..3907789  - TAIR102
TTGTAATGGAAACATTTCCAGGT
>Chr1:3908190..3908168  - TAIR102
CTTTTCATGACTTGATATCAGGA
>Chr1:3908772..3908750  - TAIR102
TTGTTGTGGCTTTGGATGAAGAG
>Chr1:3915407..3915429  + TAIR102
CTATCAGTATTTATTTTGCAGAT
>Chr1:3917000..3917022  + TAIR102
TGTTTTTTCGTGTAAATGCAGAT
>Chr1:3917146..3917168  + TAIR102
GCATTTTAATTTACTGTACAGGT
>Chr1:3917717..3917739  + TAIR102
TTTTTTGATATTGGTTTCCAGTC
>Chr1:3920981..3921003  + TAIR102
GTTCTGGTTTCCCATATGCAGAG
>Chr1:3922361..3922383  + TAIR102
TTTATGCTTCCCTATTTCCAGGT
>Chr1:3922711..3922733  + TAIR102
TTGCTGTGTATGTTTTGTTAGAT
>Chr1:3922894..3922916  + TAIR102
AAACTTTCCGTTTCTGAACAGCT
>Chr1:3923163..3923185  + TAIR102
ACAATAGTTTCTCTTGTGTAGGG
>Chr1:3923470..3923492  + TAIR102
TAACAATGTGTATACGAGCAGAT
>Chr1:3923700..3923722  + TAIR102
ATGGCTTATGTTTCTGAGCAGCT
>Chr1:3923960..3923982  + TAIR102
TGATGTTTTTTTCGTTTTCAGGT
>Chr1:3924227..3924249  + TAIR102
AGGATTGTGAATGTGTTTCAGGA
>Chr1:3928603..3928581  - TAIR102
TATTTTGGTTTTCAAATTCAGGT
>Chr1:3928807..3928785  - TAIR102
GAATGGTTTGATTTGGTGCAGGG
>Chr1:3929026..3929004  - TAIR102
TGACAAAATTTATTAAATCAGGT
>Chr1:3929355..3929333  - TAIR102
TTAATTTTATTTTTACTACAGTG
>Chr1:3929514..3929492  - TAIR102
TTAATTTGTTTTTATTTGCAGCA
>Chr1:3930928..3930906  - TAIR102
TTTTAATGGCCGGTGACATAGCT
>Chr1:3938894..3938916  + TAIR102
TTTTTTGTGTGTGTGTGACAGTT
>Chr1:3939572..3939594  + TAIR102
ACTTGTCCTTGTTCTTGGCAGGA
>Chr1:3952324..3952346  + TAIR102
TCAGACATGTTTGGCTTTCAGAT
>Chr1:3953718..3953740  + TAIR102
CTTTTTCATTTCAATATGCAGTT
>Chr1:3954059..3954081  + TAIR102
ATCCTCAATTTTTATTGGCAGAT
>Chr1:3954415..3954437  + TAIR102
TTCTCTTCTTCTTTTTTCCAGCT
>Chr1:3954670..3954692  + TAIR102
TTGTATATCTATTACATGCAGGT
>Chr1:3954865..3954887  + TAIR102
TCTTAAACTTTGTGAAAATAGGT
>Chr1:3955073..3955095  + TAIR102
GTCGTTGCTTGACTGTTGCAGAT
>Chr1:3955286..3955308  + TAIR102
CCATGGTCTCACCATCTACAGGA
>Chr1:3955576..3955598  + TAIR102
CTGCTCTTAACGTTATACTAGGT
>Chr1:3955790..3955812  + TAIR102
AACACTTTGTGTGTTTCTTAGGT
>Chr1:3956051..3956073  + TAIR102
TACCGGTTTTCTTGAAAGCAGGT
>Chr1:3956276..3956298  + TAIR102
TTTTTGTGTTTTACTCTCCAGAT
>Chr1:3956483..3956505  + TAIR102
TGGTTTATCTTTGTCCAACAGGA
>Chr1:3956690..3956712  + TAIR102
CTTGTTTCCTTTTGTTCCCAGGG
>Chr1:3958148..3958170  + TAIR102
TAATGATCATCATTATATCAGGA
>Chr1:3958312..3958334  + TAIR102
TGAACTTGTGTTTCTTTGCAGGT
>Chr1:3958437..3958459  + TAIR102
AGAACTCAAAACAAATTGCAGGA
>Chr1:3958714..3958736  + TAIR102
GGTTTTTAAACTATCATTCAGGA
>Chr1:3958884..3958906  + TAIR102
CTTGGAATGTTCTGATTTCAGTG
>Chr1:3959042..3959064  + TAIR102
AAGCTTTAGAAAACAAAACAGGA
>Chr1:3959245..3959267  + TAIR102
CCTTGATCCGATTTTTTGCAGCC
>Chr1:3959436..3959458  + TAIR102
TTCTGGCAAAAAAAAAAACAGGA
>Chr1:3959661..3959683  + TAIR102
TATTTATTTTGTTGAAATAAGGG
>Chr1:3959944..3959966  + TAIR102
AGCATTATTGTTTCTTTACAGAT
>Chr1:3963584..3963562  - TAIR102
TCAACTAATATGTTCTGATAGGT
>Chr1:3963743..3963721  - TAIR102
TGACAACCCATCCACTATTAGTC
>Chr1:3965231..3965209  - TAIR102
TTCCATCTTTTTGGTATTTAGTT
>Chr1:3967765..3967787  + TAIR102
TATGAATTTTGATTTGTGTAGGA
>Chr1:3967986..3968008  + TAIR102
GGTTGTGTTTGATGTTTTCAGGA
>Chr1:3968611..3968633  + TAIR102
TGGAAGTAATCCTTGTTTCAGAT
>Chr1:3968763..3968785  + TAIR102
TTTCTTGAAAATGATCTTCAGAT
>Chr1:3969007..3969029  + TAIR102
CATGCTAACATAATTTTGCAGGG
>Chr1:3969187..3969209  + TAIR102
TCTCTTTGGTTGTACATGCAGAA
>Chr1:3969467..3969489  + TAIR102
TCTTGGTTATTTTTTATGCAGGC
>Chr1:3970015..3969993  - TAIR102
GGTTCTGGTTGTTCTTGACAGGA
>Chr1:3970311..3970289  - TAIR102
TCGGTATTTGTTTGTTGATAGAC
>Chr1:3970496..3970474  - TAIR102
TGATCATCAATACTATGGCAGGT
>Chr1:3970772..3970750  - TAIR102
GTTTTTGTTTTTCTTTCCCAGGA
>Chr1:3970964..3970942  - TAIR102
TGCTGATGTTGGCTTCTTTAGGT
>Chr1:3971304..3971282  - TAIR102
TTGAATTTTTGTATTCCACAGAT
>Chr1:3971513..3971491  - TAIR102
GTGTGTTTTCTGATTTTTCAGAT
>Chr1:3972854..3972832  - TAIR102
ATTGATACTTGGTTTGAGCAGTT
>Chr1:3977774..3977752  - TAIR102
TAATATCTGTTGTTGTTGCAGGT
>Chr1:3978006..3977984  - TAIR102
ACTGTATGTCCTCTTACGTAGCT
>Chr1:3978157..3978135  - TAIR102
GCCTTTTAACTCATTCTATAGGT
>Chr1:3978382..3978360  - TAIR102
ATTCTTTCGGCTTTTTTTCAGCG
>Chr1:3978783..3978761  - TAIR102
TTTTGAACTATTATTATACAGGT
>Chr1:3979012..3978990  - TAIR102
TCAATCACTTGGAACTCGCAGGA
>Chr1:3980279..3980257  - TAIR102
TATTTGTGTTGGTGGTTGCAGTG
>Chr1:3983183..3983205  + TAIR102
AACATTTAAAGTTGATTACAGAA
>Chr1:3983337..3983359  + TAIR102
ACAAACTCTCGCCAATTGCAGGG
>Chr1:3983520..3983542  + TAIR102
TTTATATGATTGATTCTTCAGGC
>Chr1:3983804..3983826  + TAIR102
TAATTTTTTCCTTCTCTCCAGGC
>Chr1:3983962..3983984  + TAIR102
AAACATTACACGTTTCTTCAGAC
>Chr1:3984237..3984259  + TAIR102
TGTTCTTTCGACGGTTTTCAGGA
>Chr1:3984398..3984420  + TAIR102
TAATGCTTCTGTTTCTCTCAGAC
>Chr1:3984721..3984743  + TAIR102
ATTGTTTTGTGATGATGACAGGT
>Chr1:3984885..3984907  + TAIR102
TCTTACCTTCTGGTTTTGCAGGA
>Chr1:3986125..3986103  - TAIR102
ACCCTTATGTGTAATTTGCAGTT
>Chr1:3986330..3986308  - TAIR102
TGGTTTTTGTGTGGTTTGTAGGA
>Chr1:3986572..3986550  - TAIR102
GTCATTGTTTGGTTTTTGTAGGG
>Chr1:3991297..3991275  - TAIR102
CTCTTACCTCATTTTGTGCAGCA
>Chr1:3993047..3993025  - TAIR102
TAACTAGCTTTCTATGTGCAGCG
>Chr1:3996217..3996239  + TAIR102
ATTCTTTATTTGTCTCACCAGGT
>Chr1:3996422..3996444  + TAIR102
CTAATGTTTTGTGTTTCGCAGAC
>Chr1:3996578..3996600  + TAIR102
CACGGCTTTTTTTTTTTGTAGGT
>Chr1:3996869..3996891  + TAIR102
TCATTTCTAAATTCCTCGCAGGC
>Chr1:3997013..3997035  + TAIR102
ATTTGTTGTTGGATGAAACAGTA
>Chr1:3997456..3997478  + TAIR102
GTTTGGTTGTTATAATGACAGGT
>Chr1:4002436..4002458  + TAIR102
ATCTTGAACCTTGTGATGCAGGG
>Chr1:4002678..4002700  + TAIR102
GTCTCTGTTTTGGTTTTTCAGGT
>Chr1:4004542..4004564  + TAIR102
ATCAATGATTGCAGATAGCAGGA
>Chr1:4004711..4004733  + TAIR102
ATAGAGCGTTTTTGCCTTCAGGT
>Chr1:4004958..4004980  + TAIR102
ATTCATAATTTTCTTATGTAGGT
>Chr1:4005327..4005349  + TAIR102
TTGTTATTTACACTCATGCAGGT
>Chr1:4005593..4005615  + TAIR102
TGCTTCCATTCTTCTGAATAGGT
>Chr1:4005866..4005888  + TAIR102
TACTTTCTCGATTTCGAGCAGAG
>Chr1:4006260..4006282  + TAIR102
CTGCTTTAACTTCTGAATTAGAT
>Chr1:4008094..4008072  - TAIR102
TTTGTGTTGTGGTAATTACAGGT
>Chr1:4008358..4008336  - TAIR102
TCTCTCTGTTTTCCTGAGTAGGA
>Chr1:4008662..4008640  - TAIR102
AGAGATTCTTGTTTCTGACAGGG
>Chr1:4008924..4008902  - TAIR102
ATGATTCTTCTCGCTACCCAGTT
>Chr1:4009486..4009464  - TAIR102
CTGTTTCTTTGTGACTTTCAGAT
>Chr1:4009691..4009669  - TAIR102
TACACCAGTCGTTGCTAACAGGG
>Chr1:4009925..4009903  - TAIR102
ACTGATTCTTTTTGGATTCAGTT
>Chr1:4011453..4011475  + TAIR102
TGAAATTTGTGATAATTGCAGTG
>Chr1:4011963..4011985  + TAIR102
TCCTTGACCAGAAAACTTTAGTT
>Chr1:4012215..4012237  + TAIR102
CCACTTTGCCTTTTTTTGTAGAT
>Chr1:4012510..4012532  + TAIR102
TCTTGTTTTTTCTTAATGCAGAG
>Chr1:4012731..4012753  + TAIR102
ACATTGAATTTGGTTGACCAGGC
>Chr1:4014230..4014208  - TAIR102
TTCTGTTTATTGGCATTGCAGAA
>Chr1:4017224..4017202  - TAIR102
ACGGTGGTAAAAATGTAACAGGA
>Chr1:4017399..4017377  - TAIR102
GTACTGGTATGATGTGAGCAGTA
>Chr1:4017609..4017587  - TAIR102
TACTGTGGGTTTTCTTAACAGCT
>Chr1:4017863..4017841  - TAIR102
TTTTGTTTATAAATTATCTAGTA
>Chr1:4018045..4018023  - TAIR102
CATCCCCCTTGCGCCTTGCAGAC
>Chr1:4018259..4018237  - TAIR102
TTCAATTTTTTCCCTGTGTAGAC
>Chr1:4018415..4018393  - TAIR102
GTTTGAGTTACTGTTATACAGGG
>Chr1:4018587..4018565  - TAIR102
GCTATATATATTTTGTTATAGTT
>Chr1:4018842..4018820  - TAIR102
AATATGTCTTGTTTTTTACAGGT
>Chr1:4019038..4019016  - TAIR102
AACATTTGTCTATCTCATCAGGA
>Chr1:4019217..4019195  - TAIR102
ACTTGCTCATCTTTGATGCAGGA
>Chr1:4019463..4019441  - TAIR102
TGTGTTCTATCTCTTTTGCAGCT
>Chr1:4019900..4019878  - TAIR102
GTTTTTGTTGTCAATGAATAGGT
>Chr1:4022771..4022793  + TAIR102
TCATTTTGATACATTCTGCAGAT
>Chr1:4022933..4022955  + TAIR102
CGGAAAATTTGTCGCTAACAGGA
>Chr1:4023909..4023887  - TAIR102
TATATGATTCTATATATTTAGGT
>Chr1:4024154..4024132  - TAIR102
ATGTGACTGATGACGTGGCAGAG
>Chr1:4024347..4024325  - TAIR102
ATTTGGTATGTTTTTATGAAGGT
>Chr1:4029121..4029143  + TAIR102
TTGATACATTGAAATTTGCAGCT
>Chr1:4029303..4029325  + TAIR102
TTAATTCTTTGGTTTGATCAGCT
>Chr1:4029607..4029629  + TAIR102
TTATTTGCATATGCTTTATAGAT
>Chr1:4029797..4029819  + TAIR102
CGTATTCACCAAAACTTTCAGCT
>Chr1:4030020..4030042  + TAIR102
CGTTTCTTATTGTAAGTGTAGTT
>Chr1:4031953..4031931  - TAIR102
CTTTTGCTTTTCTCGGGACAGAA
>Chr1:4032187..4032165  - TAIR102
ATTACAAACTGACCATTTCAGAT
>Chr1:4032335..4032313  - TAIR102
TTACGTTTGATGTGAACTCAGAA
>Chr1:4032568..4032546  - TAIR102
GATTTCTCTTTCGATTTGCAGAG
>Chr1:4032749..4032727  - TAIR102
TCTTAGTTTTATCTATTGCAGTG
>Chr1:4032978..4032956  - TAIR102
TTTGTTGCTCTCTATTGGCAGTT
>Chr1:4033180..4033158  - TAIR102
CATCTACTTTCTGTTTTGCAGAT
>Chr1:4033405..4033383  - TAIR102
GTGGTGTTGTTATGGTTATAGGT
>Chr1:4033597..4033575  - TAIR102
CTGATTCTGGTGATTTTGCAGGG
>Chr1:4034842..4034820  - TAIR102
TAATCTTTGCCATGTGAACAGAT
>Chr1:4035066..4035044  - TAIR102
GTATTATGGATTTTGATACAGTC
>Chr1:4035232..4035210  - TAIR102
GTTTGTTTGTTTGAACTAAAGGG
>Chr1:4035387..4035365  - TAIR102
TGATAGGATTCTTTATGTTAGGT
>Chr1:4035744..4035722  - TAIR102
AACGGTTTTTTGTTTTTGTAGGT
>Chr1:4036154..4036132  - TAIR102
TTTTGTTTCTTGTTATTTCAGGT
>Chr1:4036929..4036907  - TAIR102
GAAATGTCTTTGTTGCTCTAGTA
>Chr1:4037078..4037056  - TAIR102
AACATATTGATATGTTTATAGAT
>Chr1:4037287..4037265  - TAIR102
ATGTATCTATTTGTCTTGCAGAC
>Chr1:4037497..4037475  - TAIR102
CAATCTTATGATTTGTGACAGGT
>Chr1:4037693..4037671  - TAIR102
TTTGTTTTCTTCCCTACACAGGC
>Chr1:4038345..4038323  - TAIR102
ATTTGGTTATGGAATTGGCAGGT
>Chr1:4040152..4040130  - TAIR102
ATCATAAGGCTCGGTTTACAGGA
>Chr1:4040520..4040498  - TAIR102
GCTGATTTTGCCTTTTTGCAGAT
>Chr1:4041016..4040994  - TAIR102
GTTGCACTTGTCACTTGTTAGGA
>Chr1:4041348..4041326  - TAIR102
TGAATTTGCTATGTTTTGCAGCG
>Chr1:4041768..4041746  - TAIR102
TCTTTTCGGTTTCTTGATTAGAT
>Chr1:4041928..4041906  - TAIR102
TTGTGTTCTTTGGGAAACTAGAC
>Chr1:4042131..4042109  - TAIR102
ATGGAAGTTGATTATACCCAGGT
>Chr1:4042315..4042293  - TAIR102
CTGAGCCAGTTACTTTCCCAGGT
>Chr1:4042523..4042501  - TAIR102
TCAAAGTTTGTACTTTGGAAGGT
>Chr1:4042757..4042735  - TAIR102
GTTTTCTCTGTTTTTTTTCAGGC
>Chr1:4043240..4043218  - TAIR102
GGGTTCGAATTGATTTTGCAGGT
>Chr1:4046572..4046550  - TAIR102
TTTCCTTTGGTTTATGTGTAGCT
>Chr1:4046898..4046876  - TAIR102
TTGTTTCTTTTCTTTATTCAGAT
>Chr1:4047131..4047109  - TAIR102
GCTTCTTCTTCTTCTTCTAAGTA
>Chr1:4047344..4047322  - TAIR102
TCTAAACCTTTTTGGAAGTAGAG
>Chr1:4047565..4047543  - TAIR102
TTGTCACTTTTACCTCTTAAGGT
>Chr1:4047776..4047754  - TAIR102
TAATTAATACTTCATATATAGTC
>Chr1:4047971..4047949  - TAIR102
AACCAATGGATTTCGTCATAGGT
>Chr1:4048118..4048096  - TAIR102
TTAACTTGCCTGATTTTTTAGAT
>Chr1:4048334..4048312  - TAIR102
TTGTTTTGTTCTTTTTAATAGGG
>Chr1:4048499..4048477  - TAIR102
ACTTTTTGTTGTGTGAATCAGAA
>Chr1:4050253..4050231  - TAIR102
GGGAATGTTATCGACTTGCAGGT
>Chr1:4050411..4050389  - TAIR102
CTGTCTTTTTGAGCTCTGCAGGT
>Chr1:4050539..4050517  - TAIR102
AGAGTTGATTTCAACTTGCAGGT
>Chr1:4050709..4050687  - TAIR102
TGAGTTAACTTATTGGCGCAGGT
>Chr1:4050929..4050907  - TAIR102
TTGTAATCAACTTGAATACAGGT
>Chr1:4051159..4051137  - TAIR102
ACCATGTCCTCATCTCAATAGGT
>Chr1:4051436..4051414  - TAIR102
TTTTATTTCATGACTTCTCAGGT
>Chr1:4051668..4051646  - TAIR102
TCTGGAAATACTTTTTTGCAGGT
>Chr1:4051983..4051961  - TAIR102
TGTATCACATTTTCATTGCAGTT
>Chr1:4052136..4052114  - TAIR102
AACATTTTAATGCCTATGCAGAT
>Chr1:4052412..4052390  - TAIR102
ATTATCTACTTGTATAATTAGGA
>Chr1:4052657..4052635  - TAIR102
ATATATGCCTCTCATGTGCAGTT
>Chr1:4052807..4052785  - TAIR102
TTCTTTTTTTGGTCTCAACAGGG
>Chr1:4053058..4053036  - TAIR102
ATTTTGTTTTCGGCGTGTTAGAT
>Chr1:4053317..4053295  - TAIR102
TTTTGGTTTATGTGGTTGTAGAT
>Chr1:4056541..4056563  + TAIR102
TTCAAAGTTTCGTTATTTCAGCT
>Chr1:4056856..4056878  + TAIR102
GCTTTCCATGTCTCTTAACAGAT
>Chr1:4057362..4057384  + TAIR102
TTTTTTGTCAAATGTGCGTAGGT
>Chr1:4065283..4065261  - TAIR102
AAGATTAATCTACGTGTTTAGGT
>Chr1:4073465..4073487  + TAIR102
GTTTCTGTGCTCTGTTTGCAGCC
>Chr1:4073637..4073659  + TAIR102
TTTTGGTATGTTTTCATGCAGCT
>Chr1:4073788..4073810  + TAIR102
CTGTTTGATGCAAATTTGCAGAG
>Chr1:4074009..4074031  + TAIR102
TGACATTACCATATTTTTCAGGT
>Chr1:4074327..4074349  + TAIR102
GCTTGTTTTGCTTTCTTCCAGAG
>Chr1:4074521..4074543  + TAIR102
CTTTTATCACATGATATTCAGGC
>Chr1:4074704..4074726  + TAIR102
TTTAAATGTTTGTTGTTATAGCT
>Chr1:4074858..4074880  + TAIR102
TGTTGTCTTGTTGTGTTGTAGGG
>Chr1:4075007..4075029  + TAIR102
TCTAACTTGTTCTTGGGGCAGGA
>Chr1:4075174..4075196  + TAIR102
TCATGTTTTTACCTCTTATAGGT
>Chr1:4075322..4075344  + TAIR102
CTTTTAAACTTATTGTGACAGAT
>Chr1:4075513..4075535  + TAIR102
GTTTCTTGGTTCTAAACGCAGGA
>Chr1:4075773..4075795  + TAIR102
TCTATGATTAAACCGTTGTAGGG
>Chr1:4075943..4075965  + TAIR102
GGGAGTATCACTTTATTGCAGGA
>Chr1:4079005..4078983  - TAIR102
TGTCTTGTATCTATTTTTCAGTT
>Chr1:4079292..4079270  - TAIR102
CTTTAACTTTGTGGAGAACAGTG
>Chr1:4079609..4079587  - TAIR102
AGTGACAAAATGTAAATGCAGAG
>Chr1:4079853..4079831  - TAIR102
TACAATTAAAAATTTGTCTAGGA
>Chr1:4084466..4084488  + TAIR102
ATAATGTGTTTTCGCTTACAGGT
>Chr1:4095454..4095476  + TAIR102
TCCAACAGAATTTTTCCACAGCT
>Chr1:4105620..4105642  + TAIR102
ACAAAATTTTATTGTGTGAAGGT
>Chr1:4105892..4105914  + TAIR102
CATTCATTTTGTTTTGTATAGGT
>Chr1:4106106..4106128  + TAIR102
TATGAACTATGATGCTATCAGGG
>Chr1:4108405..4108427  + TAIR102
ATATCATTTTTGATGCCACAGTT
>Chr1:4116291..4116269  - TAIR102
TCACAAGATTTTTCGTTTCAGGT
>Chr1:4116534..4116512  - TAIR102
TGCGTTGTTGGCATTTGATAGGG
>Chr1:4119611..4119633  + TAIR102
TTGTAATTTCTTTTGTTTCAGGA
>Chr1:4119798..4119820  + TAIR102
GTTATTGTTTGAGATGTGTAGGT
>Chr1:4120054..4120076  + TAIR102
AACCACCCTGATATGTTATAGAT
>Chr1:4120428..4120450  + TAIR102
TGAACTTTGTTCTTGATCCAGGC
>Chr1:4122433..4122455  + TAIR102
GGTCTGAAAAATTTATGGAAGGT
>Chr1:4122653..4122675  + TAIR102
TCACTGATTCAATTTTTGCAGAT
>Chr1:4122956..4122978  + TAIR102
TATTTTTATATATGATATCAGAC
>Chr1:4125026..4125004  - TAIR102
TTTGTTTATGTTATGTTTCAGAG
>Chr1:4125380..4125358  - TAIR102
AGAGAATGTTTGTGTATGCAGGT
>Chr1:4126673..4126695  + TAIR102
ATCTTGGTTTTAGTGTTTTAGGG
>Chr1:4126847..4126869  + TAIR102
GTTGTTTGACATGTTTTGTAGGT
>Chr1:4127072..4127094  + TAIR102
TGTCTCTTGATATGTTTGTAGAT
>Chr1:4127641..4127663  + TAIR102
ATCTTTGTTCTAATAATCCAGGG
>Chr1:4130583..4130605  + TAIR102
TCTTTTTTTCCACAACAACAGGA
>Chr1:4138395..4138417  + TAIR102
TAATATTTTTTTTTTTTTCAGGC
>Chr1:4138582..4138604  + TAIR102
TTTTTGTTGTGTAATTTGTAGGT
>Chr1:4138842..4138864  + TAIR102
AGGTTACAACGTTCATTGTAGAT
>Chr1:4139040..4139062  + TAIR102
TCTTGTTAATATCTTCATCAGGT
>Chr1:4139320..4139342  + TAIR102
TGGTTTAACTTGGTTTCTTAGAT
>Chr1:4139599..4139621  + TAIR102
TTGGTTGAATTGTTGTTGCAGTT
>Chr1:4148173..4148195  + TAIR102
TGCGAGCTTTGAACTTCGCAGAA
>Chr1:4148718..4148740  + TAIR102
AAATTGTGTTTTTTTTTTCAGGT
>Chr1:4149229..4149251  + TAIR102
ACATTTTTACATCATGATTAGAA
>Chr1:4149406..4149428  + TAIR102
TTACTGATGAGAAAAGTGCAGGC
>Chr1:4149600..4149622  + TAIR102
GTGATGTGATGATGTGTGTAGGT
>Chr1:4149756..4149778  + TAIR102
TTGTGCTTATCCCTCTCATAGGG
>Chr1:4149915..4149937  + TAIR102
TCGTTTTGCATTCATCAACAGCT
>Chr1:4150058..4150080  + TAIR102
TTAATATCTTAAAATCATTAGGA
>Chr1:4150318..4150340  + TAIR102
CAATGTTCTCTTCAATCTCAGGG
>Chr1:4150541..4150563  + TAIR102
GTTTGTTTGATTCTGGTTTAGCT
>Chr1:4154409..4154431  + TAIR102
TTTGGGATTTTCTATCATCAGAT
>Chr1:4155069..4155091  + TAIR102
GTTTTTTGCATTTCTGTACAGGT
>Chr1:4155819..4155841  + TAIR102
ATTGTAATTTAATGTTTTTAGGT
>Chr1:4156543..4156565  + TAIR102
TTGTGTGTATACGGTTATCAGGG
>Chr1:4157041..4157063  + TAIR102
CACAACACTTTCCTATGACAGGT
>Chr1:4157218..4157240  + TAIR102
TGTTTTTGTTATTTTCAATAGGT
>Chr1:4158098..4158120  + TAIR102
TGAATTGGGTATTACTATTAGGT
>Chr1:4158346..4158368  + TAIR102
GTAAAGTTCTGTGCTTTGCAGGG
>Chr1:4158597..4158619  + TAIR102
TTGAGCATTATGGTATTTCAGGG
>Chr1:4158723..4158745  + TAIR102
TTATTGAATCTTATGTTACAGAT
>Chr1:4159833..4159855  + TAIR102
TGAACTCTGTTTCTTTTGCAGCA
>Chr1:4160043..4160065  + TAIR102
AGTAGCTTACTGATATTGCAGAA
>Chr1:4160713..4160735  + TAIR102
AGCTGTGGATTTCAATGGCAGGT
>Chr1:4160841..4160863  + TAIR102
TTCTGTTACTGGCGATTCTAGGT
>Chr1:4161057..4161079  + TAIR102
GGTTTTCATAACGTTTTGAAGGC
>Chr1:4163834..4163812  - TAIR102
TAAATGATATTTGGGTTGTAGGA
>Chr1:4164251..4164229  - TAIR102
TTTATTCGTTTGTGGAAATAGAG
>Chr1:4164537..4164515  - TAIR102
TGTTTGGTGATTTTCTTATAGGC
>Chr1:4173098..4173120  + TAIR102
TGTCATTGTGTTTTGATTCAGTA
>Chr1:4173529..4173551  + TAIR102
GTTGTGGTGTATTTAATACAGGT
>Chr1:4173716..4173738  + TAIR102
CTTTTTTTGCACCTATGTTAGGC
>Chr1:4174024..4174046  + TAIR102
TGGTTCAAATCTATTCTGCAGAT
>Chr1:4174190..4174212  + TAIR102
TTCTCCTTTTCTTTTGTGTAGGC
>Chr1:4174441..4174463  + TAIR102
TAAAACCTTTCTTCCAAACAGGT
>Chr1:4189610..4189632  + TAIR102
TTTCTTTTCTTTTTTGTTCAGTG
>Chr1:4195084..4195106  + TAIR102
TTTCTCTCTCTGTTTTTTCAGAT
>Chr1:4196286..4196308  + TAIR102
TTGAACCGGTTTTTATGGCAGGC
>Chr1:4197497..4197519  + TAIR102
TTTGAATTCTTTCATTTGCAGCT
>Chr1:4197758..4197780  + TAIR102
TTCGGTTTCTCCGTTGTTCAGTT
>Chr1:4197975..4197997  + TAIR102
GTCTGCAACTTTTTTTCGTAGGA
>Chr1:4198842..4198864  + TAIR102
CTGATTCTGTTTTGCGAAAAGGA
>Chr1:4199063..4199085  + TAIR102
TTCTTTCTTTTATTTTATCAGGA
>Chr1:4199279..4199301  + TAIR102
GTTTTGATTTGGATTGCAAAGGA
>Chr1:4199424..4199446  + TAIR102
GTTCTATTATGTCATCTTTAGGG
>Chr1:4199612..4199634  + TAIR102
TTGTTCATTTTTTTTTTCCAGTT
>Chr1:4199763..4199785  + TAIR102
CCGTGCAAATTAACATTGCAGGC
>Chr1:4199984..4200006  + TAIR102
TTTTCTTTGGAATACAAACAGAT
>Chr1:4200170..4200192  + TAIR102
CTTATATATTTGTGAAACCAGAC
>Chr1:4200373..4200395  + TAIR102
AAAATAGAATTATGTATCCAGCT
>Chr1:4201931..4201953  + TAIR102
TTACATTTCTTTAATTCCCAGGA
>Chr1:4202093..4202115  + TAIR102
ATTTCCTTTTTCGTATTTTAGGT
>Chr1:4202267..4202289  + TAIR102
TAAGATATTATTTCTCTGTAGTG
>Chr1:4202427..4202449  + TAIR102
TGTTTGATTCTGTTTCATCAGTG
>Chr1:4202573..4202595  + TAIR102
TATTCCTCTGCATCTGTGAAGGG
>Chr1:4202754..4202776  + TAIR102
TATTTGATTTTCGTTCTACAGAT
>Chr1:4202952..4202974  + TAIR102
TATTTATGACAACTTGTACAGGG
>Chr1:4203154..4203176  + TAIR102
GAATCATTTTGGACGTTACAGGA
>Chr1:4203490..4203512  + TAIR102
TTGCTTGTTTTGAATGTCTAGAT
>Chr1:4203663..4203685  + TAIR102
TGATGTTCATTTAGTTTTTAGAT
>Chr1:4203844..4203866  + TAIR102
TTGACTTGTGTTTTTCATCAGGC
>Chr1:4204151..4204173  + TAIR102
TGTTTGACTCTTTTTTCTTAGAG
>Chr1:4204474..4204496  + TAIR102
AACTCTTTCTTCTTTTTGCAGAT
>Chr1:4204691..4204713  + TAIR102
ATTTTTTGAACTACTGTACAGGA
>Chr1:4204870..4204892  + TAIR102
TAGTATTGCTTGTGTTTCTAGTT
>Chr1:4205068..4205090  + TAIR102
ATTGTCTGTTAACGGCTGCAGAA
>Chr1:4205236..4205258  + TAIR102
TTCATTTCTGGTATTTGCCAGGA
>Chr1:4205681..4205703  + TAIR102
TTCTTTTTTTCCTTCTTTCAGTG
>Chr1:4205874..4205896  + TAIR102
CCTGGTATCTTTGATTTCCAGTT
>Chr1:4206067..4206089  + TAIR102
CTTTCTTCTTGTGTCCCACAGAA
>Chr1:4206706..4206684  - TAIR102
TCGTGCTTTGACGGGTTTTAGGG
>Chr1:4206890..4206868  - TAIR102
AAAGTTTTTGATATTTTGTAGTA
>Chr1:4207046..4207024  - TAIR102
GTTTATCAACATTACATGCAGAA
>Chr1:4207300..4207278  - TAIR102
TAAACGGTATTGAAATTGTAGGT
>Chr1:4207546..4207524  - TAIR102
GTTTGTCTTTGTCCATTAAAGGC
>Chr1:4207902..4207880  - TAIR102
GTGATTGTGATATGTGGATAGGG
>Chr1:4208338..4208316  - TAIR102
AAGATGAACTTTACGATTCAGGG
>Chr1:4220947..4220969  + TAIR102
TTTGAATTCTTTCATTTGCAGCT
>Chr1:4221208..4221230  + TAIR102
TTCGGTTTCTCCGTTGTTCAGTT
>Chr1:4221424..4221446  + TAIR102
GTTTGCAACTTTTTTTCGTAGGA
>Chr1:4222266..4222288  + TAIR102
TATTCGTGTTTTGTATTACAGGT
>Chr1:4222402..4222424  + TAIR102
GTATCTTTTGTTTGTTTGCAGCG
>Chr1:4223219..4223241  + TAIR102
TTTGTTATGTCCTTTTTGCAGCT
>Chr1:4223376..4223398  + TAIR102
TTGTTGTCGGAATTTGTTCAGGC
>Chr1:4223780..4223802  + TAIR102
GTGGTTTCTGTGTGTTTGCAGGA
>Chr1:4223979..4224001  + TAIR102
TAACTTCAATTTTTGTTGCAGTA
>Chr1:4224210..4224232  + TAIR102
AAAGGTTTATTCTTTTTGTAGCT
>Chr1:4224434..4224456  + TAIR102
TGTTTACTTTGCTGTGTAAAGGG
>Chr1:4224589..4224611  + TAIR102
CAATGGTCAAAATTGTGTCAGGC
>Chr1:4224796..4224818  + TAIR102
TGATTGATGACGATGATACAGGT
>Chr1:4227050..4227028  - TAIR102
TTTGGTTTGGTTTGTCTTCAGGG
>Chr1:4227241..4227219  - TAIR102
TTGTTTGGTTAAACTGTTCAGGA
>Chr1:4227916..4227894  - TAIR102
TTTCTTTTCTGATTTTCACAGTC
>Chr1:4228067..4228045  - TAIR102
TCGTTTTCTTAATTACTGCAGTT
>Chr1:4228265..4228243  - TAIR102
TTTTCCTGGGATCTTTCACAGGT
>Chr1:4228393..4228371  - TAIR102
TTTCCTACATTATTATTACAGGG
>Chr1:4234306..4234284  - TAIR102
ACACAATTTTGAGTATTGCAGAA
>Chr1:4234724..4234702  - TAIR102
TGGACTTTCTGCGTCACTCAGAT
>Chr1:4234944..4234922  - TAIR102
ATATTTACTTTTGTTTCTCAGAA
>Chr1:4235162..4235140  - TAIR102
TTTATTGTAATGTAATACCAGAG
>Chr1:4235363..4235341  - TAIR102
ACATACGTTTGCCTCTTGAAGTG
>Chr1:4235592..4235570  - TAIR102
TTCTTTATATATTCTTGGCAGAC
>Chr1:4235827..4235805  - TAIR102
TTCAACTCTGTAATTACTTAGGC
>Chr1:4236044..4236022  - TAIR102
ATACATATATTTCTTATACAGAG
>Chr1:4236275..4236253  - TAIR102
ACTCATCAAATCTTTGTGTAGGA
>Chr1:4236569..4236547  - TAIR102
TAACTTTTTTGTTATTTATAGGC
>Chr1:4236770..4236748  - TAIR102
AGTGGCCTATTATCTCAACAGGC
>Chr1:4237034..4237012  - TAIR102
TTTGTTTATATATTTTACTAGGA
>Chr1:4237327..4237305  - TAIR102
TCATAGTCAACTAAACTGCAGGT
>Chr1:4237814..4237792  - TAIR102
AGTCTTTCTTTTTTGGTATAGGG
>Chr1:4238033..4238011  - TAIR102
CTTTCTTGTTTGATTCTTTAGCT
>Chr1:4238218..4238196  - TAIR102
TGTGATTTTGTTTTTTTGAAGTT
>Chr1:4244933..4244955  + TAIR102
TGTTGGTGTGATTTGTTTCAGGA
>Chr1:4245272..4245294  + TAIR102
TCTTTCTTGTCATTTGTGCAGGA
>Chr1:4245592..4245614  + TAIR102
TCTGTTTTGGGATATTTGCAGGG
>Chr1:4248929..4248951  + TAIR102
TCGTTTGCTTGTTGGTTGCAGAG
>Chr1:4251315..4251337  + TAIR102
CAAGTCTTTTTTTGTGTGCAGTT
>Chr1:4251619..4251641  + TAIR102
CTTTTTTCTCTTTGGGTATAGAT
>Chr1:4251926..4251948  + TAIR102
TTGGTCTTTCCCTGGATTCAGTT
>Chr1:4252156..4252178  + TAIR102
TTTATTGAAACAAATGTGTAGAT
>Chr1:4252599..4252621  + TAIR102
ACCACTAAGTGTTTACTCCAGTC
>Chr1:4252762..4252784  + TAIR102
GTAATGTTTATCGTTTTTCAGTG
>Chr1:4252976..4252998  + TAIR102
TTAATTGAAACTTGTTGGTAGTT
>Chr1:4253236..4253258  + TAIR102
ATTCCTTAATTGTGGGGGTAGGT
>Chr1:4253486..4253508  + TAIR102
GGCTTTGGATATATTCTTTAGGT
>Chr1:4253749..4253771  + TAIR102
ATTGGGCTCCTTCTGTTGTAGGC
>Chr1:4253886..4253908  + TAIR102
GGTACAGTGTTTTCTTTGCAGAT
>Chr1:4254093..4254115  + TAIR102
TTGTTCCTTATGTGATTGCAGGA
>Chr1:4254359..4254381  + TAIR102
ATTCCTTGAATGCGAATATAGAT
>Chr1:4254697..4254719  + TAIR102
CTCTTTTTTGTTCTCTTGTAGTT
>Chr1:4254884..4254906  + TAIR102
AGCTTTTTCTTTGTCCATTAGCA
>Chr1:4255039..4255061  + TAIR102
AATATAATTTGCACATTCCAGTA
>Chr1:4255255..4255277  + TAIR102
AATCCTCCAAAAAAATTTCAGGA
>Chr1:4255545..4255567  + TAIR102
TCTCTTTATATATATAATTAGGA
>Chr1:4255905..4255927  + TAIR102
AAAACGGTTTCTGTTTTACAGAT
>Chr1:4256232..4256254  + TAIR102
TTCTTCAATACGCTTTTGCAGGA
>Chr1:4256510..4256532  + TAIR102
CCTTTTCAATGTTGTTACCAGGT
>Chr1:4256805..4256827  + TAIR102
GTTTTCCCAAAATCTGTCTAGGC
>Chr1:4257004..4257026  + TAIR102
ATTTTCTTTACGGTGAGGCAGCT
>Chr1:4257799..4257777  - TAIR102
AGTGGCTACGGGGTTTTGCAGGT
>Chr1:4258688..4258666  - TAIR102
TCCAATTGTACTCTCTTGCAGGA
>Chr1:4260945..4260967  + TAIR102
AGCTCTTCTCATGGTCTCCAGAA
>Chr1:4263976..4263954  - TAIR102
CGGATTTTGTGTATTTTGTAGGG
>Chr1:4267564..4267542  - TAIR102
ACTCTCTTTTTCTTCTGTCAGCC
>Chr1:4267861..4267839  - TAIR102
CTTTGTGATGTGTTTTGGCAGAT
>Chr1:4268576..4268554  - TAIR102
GTAGCTGAATTTGATTTGCAGGA
>Chr1:4269497..4269475  - TAIR102
TTTTTGGATTGTTTCCTGTAGGA
>Chr1:4269709..4269687  - TAIR102
AAAGCGGTTACTGGATTGCAGGA
>Chr1:4273389..4273411  + TAIR102
AATTAACAATTGTGTAAATAGGG
>Chr1:4273876..4273898  + TAIR102
AAATTTCTTAAACTTGTGTAGGT
>Chr1:4275286..4275308  + TAIR102
TGATAATATTTATTGTTACAGGT
>Chr1:4276963..4276985  + TAIR102
ATATATATATATATAATGTAGGT
>Chr1:4277360..4277382  + TAIR102
ATAATGTGATTGATCATATAGAG
>Chr1:4278258..4278236  - TAIR102
AAAGGCTAATGATTTTGGCAGGT
>Chr1:4279281..4279259  - TAIR102
ATATAATTATTCACGTTTAAGGT
>Chr1:4279879..4279857  - TAIR102
TACGAATCGAAATGTTGTTAGGA
>Chr1:4280615..4280593  - TAIR102
AGTTTTACCCTTTGATCGCAGCT
>Chr1:4283458..4283480  + TAIR102
TTAAGTGTTGAAACTTTACAGAT
>Chr1:4284297..4284319  + TAIR102
AATGGGTTTTCGTGTGAGCAGGC
>Chr1:4284760..4284782  + TAIR102
TTTGTGTGCATTTGTTTGCAGCT
>Chr1:4285365..4285387  + TAIR102
ATCTGTGTCCCATTTTTACAGAC
>Chr1:4286668..4286646  - TAIR102
TTGTTTTGTTTTGGGGAGTAGAT
>Chr1:4286936..4286914  - TAIR102
TCTTAATTGACATTTTGGTAGCA
>Chr1:4287259..4287237  - TAIR102
TTTTTTACTCTTTGATTTTAGAT
>Chr1:4287586..4287564  - TAIR102
ATTTCTTCCTCTGTTATCTAGGT
>Chr1:4288194..4288172  - TAIR102
ATGTGTGTGTGCGCGTTGCAGTT
>Chr1:4288301..4288279  - TAIR102
GGCTTCTTATCAAATTTGCAGGA
>Chr1:4296890..4296868  - TAIR102
TTGTTTTATTGTGTGTGAAAGAG
>Chr1:4303744..4303722  - TAIR102
TTTTCAATCACAATGTCTCAGGT
>Chr1:4303951..4303929  - TAIR102
CTAAATCTCTTTTCTTTGCAGTT
>Chr1:4304098..4304076  - TAIR102
TACCTCTAATGCAATTTGCAGGG
>Chr1:4304294..4304272  - TAIR102
TCATGATGTTTAAAAATGCAGAT
>Chr1:4304789..4304767  - TAIR102
TGTAAACTTTGTGCTTTCTAGAT
>Chr1:4305111..4305089  - TAIR102
TTCTTGTTGTTCATGTGTTAGGA
>Chr1:4305286..4305264  - TAIR102
ATTCGTGATTTGTGTGTGTAGTC
>Chr1:4306348..4306370  + TAIR102
TGTTTTTGAATGTGGAATTAGGA
>Chr1:4306576..4306598  + TAIR102
TTCTATTTGTGATGAAAACAGAC
>Chr1:4306743..4306765  + TAIR102
GAGTTTGTTTGTTTGATTCAGGA
>Chr1:4306887..4306909  + TAIR102
TAAGTTTTGTATCTTCTGTAGGT
>Chr1:4307026..4307048  + TAIR102
TTTCTGGGGTTCCTAAAACAGGA
>Chr1:4307193..4307215  + TAIR102
TGTTATTTGTATATATATCAGGA
>Chr1:4307425..4307447  + TAIR102
CTTTTCTCTTTTCTTATGCAGCG
>Chr1:4307557..4307579  + TAIR102
AGTTCTTTTTGTACAATCCAGGA
>Chr1:4309311..4309333  + TAIR102
ATTTAATCTTGTGGGTCTAAGGA
>Chr1:4309473..4309495  + TAIR102
GTTTGTTTTATATATGGGCAGAT
>Chr1:4311375..4311397  + TAIR102
TGGTGTTTGTGTTATGGACAGAT
>Chr1:4312741..4312763  + TAIR102
TTTTTGTTGTGTTGTGGACAGAT
>Chr1:4318789..4318811  + TAIR102
GTTTGTGGCATGATGGAGCAGAT
>Chr1:4320505..4320483  - TAIR102
AATATTCCACTTTTGTTTCAGGG
>Chr1:4320940..4320918  - TAIR102
TTTGTTCATTGGTTTGTACAGGT
>Chr1:4322352..4322330  - TAIR102
TCGCTTGTTCTGATTTTGCAGGA
>Chr1:4324057..4324035  - TAIR102
GACACTTTGATTTTTGTTTAGCC
>Chr1:4324268..4324246  - TAIR102
TTTTGTGTTGGCACTTGGCAGGT
>Chr1:4324407..4324385  - TAIR102
TTTTTAATTATTGTCTTAGAGCA
>Chr1:4327424..4327402  - TAIR102
AACATTCATTGGTGCTTGCAGGT
>Chr1:4327880..4327858  - TAIR102
AGACGAGTTTTGATTGTGCAGAA
>Chr1:4334933..4334955  + TAIR102
TTTGTTTTTGAATGTTTTCAGTT
>Chr1:4335076..4335098  + TAIR102
CTTGTTTCTTCTTCTGGTCAGGA
>Chr1:4335240..4335262  + TAIR102
GTGACAAGTTTGTTGTTGCAGGA
>Chr1:4335738..4335760  + TAIR102
CCTTTTTTCTGTTTCCCTCAGGG
>Chr1:4335991..4336013  + TAIR102
AACTGTCTTCTACCCTTGCAGGA
>Chr1:4336159..4336181  + TAIR102
TTGCTCTTATGTTTCCTTCAGTT
>Chr1:4336557..4336579  + TAIR102
TGCTTATGTCTCCTATTGTAGGA
>Chr1:4336701..4336723  + TAIR102
CTTTTCTATCTCATTTCTCAGGT
>Chr1:4336978..4337000  + TAIR102
ATTCCTTACTCTCATCACTAGGT
>Chr1:4337128..4337150  + TAIR102
GGGCTTCTGTGTAAACGTTAGAC
>Chr1:4337296..4337318  + TAIR102
TTGATATTTTTGGATTTACAGGG
>Chr1:4337502..4337524  + TAIR102
TTTTGACTGTATTTATTTCAGTT
>Chr1:4343128..4343150  + TAIR102
CTAACATGTTAGTATGATCAGAT
>Chr1:4343348..4343370  + TAIR102
TGCTTGAAACTTGCTTTGCAGGG
>Chr1:4343687..4343709  + TAIR102
ATATGTGTTCATCTTCATCAGGA
>Chr1:4343870..4343892  + TAIR102
TTAAAATTGTTCTATAAGCAGTT
>Chr1:4344044..4344066  + TAIR102
AAGAGTTTGTCAATGATACAGAT
>Chr1:4344236..4344258  + TAIR102
CAAATCAAACAATACATACAGGG
>Chr1:4344455..4344477  + TAIR102
TCCGGCTCTTGAAATTATCAGGT
>Chr1:4345480..4345458  - TAIR102
CGATCTTCTGAATTTTTCCAGCT
>Chr1:4345734..4345712  - TAIR102
TCTTGTAAAACGATTCTGCAGTA
>Chr1:4345993..4345971  - TAIR102
CTAACCCGATGATGGTTTCAGAT
>Chr1:4346750..4346728  - TAIR102
CTCTGTGTTTTCTATTTATAGAA
>Chr1:4346939..4346917  - TAIR102
CGTCTGATTATTTTCTCTCAGGT
>Chr1:4349643..4349665  + TAIR102
CGCTTACCGTTTCCAAAGCAGTG
>Chr1:4349838..4349860  + TAIR102
GAATGTCTTTACTTATTTCAGGC
>Chr1:4350054..4350076  + TAIR102
CACAACATGATAAAAATGCAGGA
>Chr1:4350318..4350340  + TAIR102
TCTTATGATTCTGCATTACAGGA
>Chr1:4351802..4351824  + TAIR102
TGGATTCCATGTGCTTTGCAGGC
>Chr1:4356229..4356207  - TAIR102
ATCTGATTTGGTTTATTAAAGGG
>Chr1:4356404..4356382  - TAIR102
AAACAAAAACAACATGTGCAGAA
>Chr1:4356569..4356547  - TAIR102
TGTGTTATGTTGGAATACCAGGT
>Chr1:4356966..4356944  - TAIR102
ACCAAACTTTCCTTTGTGCAGCT
>Chr1:4357321..4357299  - TAIR102
ATGTGTTGTTGGAATATACAGAT
>Chr1:4357568..4357546  - TAIR102
CGTTTTCTTGTGAGGTAATAGAT
>Chr1:4357710..4357688  - TAIR102
TTTGGTGTTGATTGTTTGCAGGG
>Chr1:4359523..4359501  - TAIR102
TCTTATTCTTGGCCGTAACAGTT
>Chr1:4359767..4359745  - TAIR102
TTATGTTCTCATCGGTTACAGCT
>Chr1:4360002..4359980  - TAIR102
TTCGTTTTCTTTCATGTGAAGAG
>Chr1:4360128..4360106  - TAIR102
GATTTGAAACTTGAGCTTCAGTG
>Chr1:4360310..4360288  - TAIR102
CTCGATAAATCTTTTTCGTAGAT
>Chr1:4360496..4360474  - TAIR102
CTTTGACTTAAACTTTTTTAGAG
>Chr1:4360667..4360645  - TAIR102
ATTCACTTTATGCTGTGATAGGA
>Chr1:4360883..4360861  - TAIR102
ATTTACGATAATCTCTGACAGGA
>Chr1:4361873..4361851  - TAIR102
TCCTTTACTGTTTATCTGCAGCT
>Chr1:4362035..4362013  - TAIR102
TTGCTTTCTCTCTCTTTGTAGGT
>Chr1:4362306..4362284  - TAIR102
TCTGAAACCTTTCTTCTGCAGTG
>Chr1:4362470..4362448  - TAIR102
CCGTTTGATGTCTTTATGCAGCC
>Chr1:4362629..4362607  - TAIR102
CTTTCTTTTTGTTGTTATCAGAT
>Chr1:4362791..4362769  - TAIR102
TAAAAAGTTGGGTTGAAACAGCT
>Chr1:4363084..4363062  - TAIR102
AAACAATTTAACTCAATGCAGAA
>Chr1:4363466..4363444  - TAIR102
CCATTTATAATCTTTGTTCAGGT
>Chr1:4363641..4363619  - TAIR102
CGTTTTGTGTGATTTTTATAGGA
>Chr1:4363845..4363823  - TAIR102
GACTGGTTACTTTTATTATAGAT
>Chr1:4364062..4364040  - TAIR102
TATGTTTGTTGTTTTATCAAGAA
>Chr1:4364872..4364850  - TAIR102
TTAATGGTGAAATTTATACAGAT
>Chr1:4367473..4367495  + TAIR102
GTTTTTGATCGGACGAATTAGGA
>Chr1:4369685..4369663  - TAIR102
TGGTTTTTATGGTTCCTACAGAT
>Chr1:4370273..4370251  - TAIR102
TGTTGTTGTCTTTCTTATTAGGC
>Chr1:4370966..4370944  - TAIR102
TTGAATCTCGCTTTGTTGCAGAT
>Chr1:4375807..4375829  + TAIR102
GTTTTGGTTTCAATTTCGCAGTT
>Chr1:4375961..4375983  + TAIR102
AGAAATTTTTGAGATTTGTAGTC
>Chr1:4376185..4376207  + TAIR102
TTGTTGATTGGTGGACTCAAGGT
>Chr1:4376467..4376489  + TAIR102
CTGATTGCACATTTTATTCAGGT
>Chr1:4376783..4376805  + TAIR102
TCGTCCTCCTTTTTGTCTCAGCT
>Chr1:4377024..4377046  + TAIR102
ATTTATCCTAACTTGTTTCAGGT
>Chr1:4377319..4377341  + TAIR102
TTGTACACCATCCTCTTCTAGGT
>Chr1:4377530..4377552  + TAIR102
ATCTTCGGTCTACATCTGTAGGT
>Chr1:4377702..4377724  + TAIR102
TACTTTCTCTTGTCTTTCCAGGC
>Chr1:4378100..4378122  + TAIR102
CATTGTATGAAAACAATGCAGTT
>Chr1:4380687..4380665  - TAIR102
CTGCATTGATACTTGTTGCAGGA
>Chr1:4385703..4385725  + TAIR102
AATTTTGGGTTGCAAATGTAGAT
>Chr1:4385998..4386020  + TAIR102
CGCTTCTTTGTTTTGATATAGGT
>Chr1:4386288..4386310  + TAIR102
ATGTTTTGTGTTTCTAATCAGCA
>Chr1:4387257..4387235  - TAIR102
GTGTGAGGTTTTTGATTTTAGGG
>Chr1:4390230..4390252  + TAIR102
TTCTCTATACATTATGAACAGAT
>Chr1:4390436..4390458  + TAIR102
TGTTGTGTATATTATTATCAGGG
>Chr1:4390611..4390633  + TAIR102
TGGTCATGTTTTTGTTTATAGGA
>Chr1:4390843..4390865  + TAIR102
AGATTACTCGAAAATGTGCAGTT
>Chr1:4393157..4393135  - TAIR102
GTTGTGTGTTAAACTTGTTAGGG
>Chr1:4397938..4397916  - TAIR102
GATTTTGTTCTTCTTGTGTAGTT
>Chr1:4398845..4398823  - TAIR102
TTTTTGTTTGTTTGTATTCAGGT
>Chr1:4399053..4399031  - TAIR102
TTGATTCTGTTTTTGTTTTAGGT
>Chr1:4399283..4399261  - TAIR102
CAATGTTTTCGAACTTTATAGGT
>Chr1:4399479..4399457  - TAIR102
GAATTTATATTGATCAAACAGGA
>Chr1:4399756..4399734  - TAIR102
TTCACGAACTTGTTATCACAGCC
>Chr1:4400027..4400005  - TAIR102
GAAAATTTGCATTATTCACAGGT
>Chr1:4400384..4400362  - TAIR102
TTCACTCGTTTCATGAATCAGGA
>Chr1:4400763..4400741  - TAIR102
CTAATACCTTTGTGGTTTTAGGT
>Chr1:4401217..4401195  - TAIR102
TATATTTTTTACTTTTCTTAGTG
>Chr1:4401460..4401438  - TAIR102
GCATGGTCTTTCTGGTTTCAGAT
>Chr1:4401716..4401694  - TAIR102
TTGACAATAATCAACTATTAGGT
>Chr1:4401913..4401891  - TAIR102
TAATGGATTCTACCATTTCAGGT
>Chr1:4402246..4402224  - TAIR102
TTCTTGCCGATATACCTGTAGTT
>Chr1:4402673..4402651  - TAIR102
TCCTTAGCAATTTATCTTCAGGT
>Chr1:4403227..4403205  - TAIR102
TCTTATCTTTTCTTATCTTAGGT
>Chr1:4403409..4403387  - TAIR102
TTCTATCATTTACTTTTTCAGCT
>Chr1:4403858..4403836  - TAIR102
TCGGTTTGCAATATGTTGCAGGC
>Chr1:4404117..4404095  - TAIR102
GACTTTTTTTTCTTCTTGCAGGA
>Chr1:4404362..4404340  - TAIR102
TGATTTCTTTGCGTTCCATAGGG
>Chr1:4404543..4404521  - TAIR102
TGTCTGTCCTCATATTGTTAGGT
>Chr1:4404748..4404726  - TAIR102
TCGCTTTTCGCTCTGTAATAGCT
>Chr1:4405045..4405023  - TAIR102
TGTGTTTGTGGAATTTTGCAGCT
>Chr1:4405226..4405204  - TAIR102
TTTTCTGTGTTGTGTTTTCAGAT
>Chr1:4417421..4417443  + TAIR102
TATGTTTTTGGAAATGAGTAGGA
>Chr1:4417971..4417993  + TAIR102
TACAAAAGTTTGTTTATGCAGAT
>Chr1:4420504..4420526  + TAIR102
TTGTATGTATGGTGCCTTTAGCT
>Chr1:4421146..4421168  + TAIR102
ACAATTTATTTACTTTTGTAGTT
>Chr1:4421491..4421513  + TAIR102
AATGGTGTGTGGAATATGAAGCA
>Chr1:4421637..4421659  + TAIR102
ATAATACATTTTTGTTGGCAGTG
>Chr1:4421974..4421996  + TAIR102
ATGATAAATTTGATAACGCAGGA
>Chr1:4422191..4422213  + TAIR102
TTGGAAACCTATTTTGATCAGGG
>Chr1:4422370..4422392  + TAIR102
GAATGATATATATATTTGTAGGC
>Chr1:4422856..4422834  - TAIR102
ACTCAATTTGGATATTTTAAGGT
>Chr1:4423011..4422989  - TAIR102
ATCCTGGATATTTTGTTAAAGTT
>Chr1:4424724..4424746  + TAIR102
TGTTTTTTTGTTCTTTTGCAGTT
>Chr1:4424975..4424997  + TAIR102
GAGATATGTTCTTGTGATTAGGT
>Chr1:4434434..4434456  + TAIR102
TGTTTATTCTCTATCTGGCAGGA
>Chr1:4436524..4436502  - TAIR102
TTATATGGTTTTGTTGCAAAGGT
>Chr1:4436649..4436627  - TAIR102
TTTTGGTTTTCTTTTTACCAGGG
>Chr1:4436811..4436789  - TAIR102
GTTTCCTAATAAAACAAACAGCC
>Chr1:4437026..4437004  - TAIR102
TTCCATGTAATATTCTTACAGGT
>Chr1:4437158..4437136  - TAIR102
TCTGCAAAATCTAATCACCAGAG
>Chr1:4437357..4437335  - TAIR102
GTGCTTCTCTCTCTTCTGCAGGT
>Chr1:4437554..4437532  - TAIR102
TTATTGTATATATATTTTAAGGT
>Chr1:4437767..4437745  - TAIR102
CTTTCTTATTTTTTTCCACAGTT
>Chr1:4437921..4437899  - TAIR102
TCTCATGTCTTGCTTCTTTAGGA
>Chr1:4438153..4438131  - TAIR102
ATTTTGATGAGGCTTATGCAGAT
>Chr1:4438377..4438355  - TAIR102
GGCCAACTTGTAAACTTTCAGCT
>Chr1:4438583..4438561  - TAIR102
TTACTTCCTTTTGTTTTGCAGTT
>Chr1:4440975..4440953  - TAIR102
TCAGATTTTCGGGTTTCACAGGT
>Chr1:4441621..4441599  - TAIR102
CTTGAAACACAAAAATTTCAGGC
>Chr1:4444495..4444473  - TAIR102
ACTTTCATTGGAATATTGCAGAA
>Chr1:4444724..4444702  - TAIR102
AGAAAGACTTTGCTTCTGCAGAT
>Chr1:4444988..4444966  - TAIR102
ACAATATACTTCTTTTGATAGGT
>Chr1:4445153..4445131  - TAIR102
CCTGGTTTGTTAACTTTACAGAA
>Chr1:4445434..4445412  - TAIR102
ATTATGTCTAAATAATATTAGGA
>Chr1:4445554..4445532  - TAIR102
CCTTATATGCTTATTTTTCAGCT
>Chr1:4445827..4445805  - TAIR102
TTATTGTTACATGATTTGCAGCT
>Chr1:4446024..4446002  - TAIR102
TCTTCCTTATTTTTATTTTAGAC
>Chr1:4446245..4446223  - TAIR102
TTCTTGCTTTTGTGATTGCAGGT
>Chr1:4446523..4446501  - TAIR102
TCAAGTTTGAAGATAATGTAGGA
>Chr1:4446860..4446838  - TAIR102
AATTTTGCGCTTTTTGTGTAGTG
>Chr1:4447008..4446986  - TAIR102
ATTATCTTTCGGGCTTTTCAGAT
>Chr1:4452609..4452631  + TAIR102
GGATTTTTCATGATTCTGTAGGG
>Chr1:4452834..4452856  + TAIR102
GGTTTTATTTGTTGGTTTCAGTT
>Chr1:4453861..4453883  + TAIR102
TAATTTATTTGTCTATCCAAGTG
>Chr1:4454093..4454115  + TAIR102
CGTTTACTTCTTGTATAATAGGG
>Chr1:4454319..4454341  + TAIR102
TGATTTTACTTGCATCATCAGGT
>Chr1:4454515..4454537  + TAIR102
GTTCTCTTCTCATATGACCAGTG
>Chr1:4460175..4460197  + TAIR102
TCATTATTATGTGGTATTTAGGA
>Chr1:4462792..4462814  + TAIR102
TTTTGTTTTGTTTTACGTCAGGA
>Chr1:4464930..4464952  + TAIR102
ACACAATTTTTGTTCTGTCAGGA
>Chr1:4468225..4468247  + TAIR102
CGCGTCTGTGTTTTGTATCAGGA
>Chr1:4469642..4469620  - TAIR102
GTGGTATATGTTTATGTGTAGAC
>Chr1:4469850..4469828  - TAIR102
TTTTTCTAATGGTAATTACAGAC
>Chr1:4470006..4469984  - TAIR102
ATTATCTCCTAATGAATTCAGTC
>Chr1:4470175..4470153  - TAIR102
ATCTACCATTTATGCCTACAGTT
>Chr1:4470326..4470304  - TAIR102
ACGTTTTGCTGATTCTTTCAGAT
>Chr1:4470601..4470579  - TAIR102
GTTTACTTTGGGCCTTTGCAGTG
>Chr1:4470977..4470955  - TAIR102
TTGCTTATTTACTACTTGTAGAA
>Chr1:4471169..4471147  - TAIR102
TTTTTTTATTAATTGTGCAAGGT
>Chr1:4471640..4471618  - TAIR102
TTTTTCTTTTGCTGTTTTCAGTG
>Chr1:4471916..4471894  - TAIR102
ATTTGGTTCTCTTAATTACAGGA
>Chr1:4472134..4472112  - TAIR102
GGTTATTTTTTGTTCATACAGTG
>Chr1:4472390..4472368  - TAIR102
TGTTCATTGGTATGTTAAAAGGA
>Chr1:4472677..4472655  - TAIR102
TGTTTTAATTTTCTTTTGCAGGG
>Chr1:4476404..4476426  + TAIR102
CTTCTTTTTCATTTTCTGCAGAC
>Chr1:4476731..4476753  + TAIR102
CATAGAGTTTAATGTACGTAGGT
>Chr1:4477336..4477358  + TAIR102
TGAATTGATTTGGTTTACTAGGA
>Chr1:4485147..4485169  + TAIR102
TTTTCTTTGTGGTGTGAATAGAG
>Chr1:4485404..4485426  + TAIR102
TGGTGTGTTTTTTGTTTGTAGCA
>Chr1:4485630..4485652  + TAIR102
CTTCTTTTTTCATATGTTCAGGA
>Chr1:4485997..4486019  + TAIR102
TTTTTCCCTGTTTGATGTTAGGC
>Chr1:4486221..4486243  + TAIR102
GAATGTTTGTTTCTGTTACAGAA
>Chr1:4486409..4486431  + TAIR102
CCCTGTTGAATACATTTGCAGAC
>Chr1:4486577..4486599  + TAIR102
GAAATCAGTTATTAAATGCAGCC
>Chr1:4486717..4486739  + TAIR102
TAAATATATTGTATTGAGCAGGT
>Chr1:4486885..4486907  + TAIR102
CCAATTCATTTTTTTAAACAGGC
>Chr1:4487041..4487063  + TAIR102
GTTTTTTCTCCTGTTCTTCAGTT
>Chr1:4487225..4487247  + TAIR102
AATTGCGTTCTGTTATCTCAGAT
>Chr1:4487927..4487949  + TAIR102
GATGTTGTGTGTCGTATACAGGC
>Chr1:4488110..4488132  + TAIR102
TGATTTTAACTCTACCCACAGGC
>Chr1:4489035..4489013  - TAIR102
TGTGCCGTTTGTGTGTTGCAGGC
>Chr1:4489480..4489458  - TAIR102
AAATGGAATTTGGTAATGCAGGT
>Chr1:4489861..4489839  - TAIR102
CACCATAATTCTCTTGTTCAGGT
>Chr1:4490811..4490789  - TAIR102
AACATCATTGTTCTCCTACAGAT
>Chr1:4491056..4491034  - TAIR102
TTTTTTTTTAATTATTTGCAGAC
>Chr1:4491655..4491633  - TAIR102
TAGTGCTTTTTATTGTTGTAGGT
>Chr1:4495514..4495536  + TAIR102
TTGTGTGTGTGTGTATTGCAGGT
>Chr1:4496346..4496368  + TAIR102
TTGACTTACAATTCTTCTTAGTG
>Chr1:4496744..4496766  + TAIR102
TCGTTTCAATGTTTACTGTAGGA
>Chr1:4496972..4496994  + TAIR102
AGAACATTCATATGGTTGCAGGA
>Chr1:4497513..4497535  + TAIR102
TTGAGATTTTGTGTGTTACAGGT
>Chr1:4497704..4497726  + TAIR102
GAATTTGTGAAATCATTTCAGAA
>Chr1:4497913..4497935  + TAIR102
GATATTTATTTATAACCACAGTC
>Chr1:4498103..4498125  + TAIR102
GATGTATTTTTGTTGTTGCAGAG
>Chr1:4499598..4499620  + TAIR102
CTTCTTGTATTTTCTGGCCAGTT
>Chr1:4502015..4501993  - TAIR102
CGTTGATTCTCAAATCTGCAGGA
>Chr1:4502337..4502315  - TAIR102
TTAATGTTTTGTGTTTTATAGGT
>Chr1:4502601..4502579  - TAIR102
TTGTCATATTTGCTTGAATAGGT
>Chr1:4509923..4509901  - TAIR102
TTTTGTTTTTTGTTCTTGCAGTT
>Chr1:4510207..4510185  - TAIR102
GTTCTGTTTCCGCTATTGCAGAT
>Chr1:4510525..4510503  - TAIR102
AATAGAAGATTCTGTTTTCAGGT
>Chr1:4510846..4510824  - TAIR102
TGGATTGACTGATGTTTATAGGC
>Chr1:4511049..4511027  - TAIR102
ATTTTTTCGAAATCTCTGCAGAT
>Chr1:4511235..4511213  - TAIR102
TTTAACTTGATTGAGTTTCAGGT
>Chr1:4511596..4511574  - TAIR102
CTTGCTTTTTTTTGTGTGCAGTG
>Chr1:4511806..4511784  - TAIR102
CATTCCTCTGTTTTCTTACAGAG
>Chr1:4512790..4512768  - TAIR102
GAAGGTGACATTTTGAAACAGGT
>Chr1:4513317..4513295  - TAIR102
TTTTTCTTCTTCTATATTTAGGA
>Chr1:4516129..4516151  + TAIR102
AGAATTGGTTCTTCTGTGCAGTT
>Chr1:4516580..4516602  + TAIR102
TCATTTTATTTTTGTCTGCAGCT
>Chr1:4516918..4516940  + TAIR102
GTTATTGTTATTGCACCACAGGC
>Chr1:4517278..4517300  + TAIR102
TTTTTTGATGGTTTACCCTAGGA
>Chr1:4521360..4521382  + TAIR102
CTTTTTTGTTTTTGGTTTCAGGG
>Chr1:4545315..4545337  + TAIR102
TATCTTCTCTCATATCTGTAGGT
>Chr1:4545510..4545532  + TAIR102
AATTTGGTTTACATTTTATAGAA
>Chr1:4545832..4545854  + TAIR102
GTTGTTTATATGGTTCTGCAGCC
>Chr1:4546081..4546103  + TAIR102
AACTATTAAGTCTTAATGCAGAG
>Chr1:4546205..4546227  + TAIR102
TACAACTTGAAACATCGACAGGG
>Chr1:4546440..4546462  + TAIR102
GTCGGTTTCTTGTTCTGTAAGGT
>Chr1:4546844..4546866  + TAIR102
GAATTTTAATCCAATTTGCAGGA
>Chr1:4546989..4547011  + TAIR102
GATGAATACATTATGTTGCAGAA
>Chr1:4548002..4548024  + TAIR102
TTATTTTGTGAAAAATCTCAGCT
>Chr1:4550944..4550922  - TAIR102
ATTCGATCACATCTTTTGCAGAT
>Chr1:4557272..4557294  + TAIR102
ATTTCCATATTATTTCTTAAGCG
>Chr1:4557732..4557754  + TAIR102
TATTTGTGATTTGCGTTTCAGGA
>Chr1:4558047..4558069  + TAIR102
TTTAGTAAATGAATTTTGCAGTA
>Chr1:4558229..4558251  + TAIR102
TATGCTATGCAATAATTATAGAA
>Chr1:4561588..4561566  - TAIR102
ATTGATCATATGATAATGTAGGA
>Chr1:4561921..4561899  - TAIR102
TGAGACATTTTTTGTAATAAGGC
>Chr1:4562180..4562158  - TAIR102
TCTTCCTCCTGATTGCAACAGAT
>Chr1:4562501..4562479  - TAIR102
GTTTTCATTATTATTATTCAGGA
>Chr1:4562747..4562725  - TAIR102
ATTGTTGTCACCTAAAAACAGAT
>Chr1:4563832..4563810  - TAIR102
CATTTTTGTTGGTTGTGAAAGGT
>Chr1:4564253..4564231  - TAIR102
GGAGTATATTTACTTGTTCAGGT
>Chr1:4564436..4564414  - TAIR102
GAAATAATTATAAATTGTCAGGT
>Chr1:4564710..4564688  - TAIR102
TTTTTTCCTTAAAATTGCCAGGT
>Chr1:4564988..4564966  - TAIR102
TGGCATTGATATTCATTTCAGGA
>Chr1:4565396..4565374  - TAIR102
TACCTATAAATCTACACGTAGGA
>Chr1:4565632..4565610  - TAIR102
TCATGTGCCTTATGTATTAAGGA
>Chr1:4565900..4565878  - TAIR102
ATTTTTTTCGTCTTTGAGCAGGA
>Chr1:4566125..4566103  - TAIR102
TCTTATTGACATTGATATCAGAT
>Chr1:4566604..4566582  - TAIR102
AACACTGTCATTGTGTAACAGCG
>Chr1:4568122..4568144  + TAIR102
CTGAATTTTTTATTTCTGCAGCT
>Chr1:4568508..4568530  + TAIR102
GTTGGTACTTTTTTGATGCAGCA
>Chr1:4568862..4568884  + TAIR102
GTTCTGTGATGTTATTTGCAGAA
>Chr1:4569019..4569041  + TAIR102
GTGATTTCAACTGTGTACCAGGT
>Chr1:4569291..4569313  + TAIR102
TTGACTACTGTTACTTTGCAGGA
>Chr1:4570319..4570341  + TAIR102
TATCTTGGTGGTTAATTGCAGAT
>Chr1:4570290..4570268  - TAIR102
TCAAATTTGTAACATTTGCAGGG
>Chr1:4570490..4570468  - TAIR102
TTTCTTTTGGTGTTACTATAGAT
>Chr1:4572953..4572931  - TAIR102
TACTCTCTTTTTTCATTGTAGTT
>Chr1:4573167..4573145  - TAIR102
GGTCGTTCCTTGATTATCCAGGT
>Chr1:4573537..4573515  - TAIR102
ATCATATCACGTTTTGTGTAGGC
>Chr1:4573808..4573786  - TAIR102
AAGATCTTCTCTTAATTTTAGGT
>Chr1:4574065..4574043  - TAIR102
TCGTAAATTATTTTATTTTAGGG
>Chr1:4574469..4574447  - TAIR102
TATATTATGCTATATTTTTAGGA
>Chr1:4574794..4574772  - TAIR102
ACAAATATTTTATGAATCCAGAT
>Chr1:4575326..4575304  - TAIR102
ATTGTCTTATATTTGAAACAGGA
>Chr1:4588117..4588095  - TAIR102
TGGTGGAAATTTGCAATGTAGAC
>Chr1:4588313..4588291  - TAIR102
GACTATTGTTTGATGAATCAGTG
>Chr1:4589497..4589475  - TAIR102
ATTCAAATTTGACAATTTCAGGA
>Chr1:4589889..4589867  - TAIR102
ATTTCTCTGTTTTTGTGGCAGGG
>Chr1:4593161..4593139  - TAIR102
GTTATGTGATGATTTTTACAGGG
>Chr1:4593329..4593307  - TAIR102
TATTGGTTTTTGATTTTGTAGTC
>Chr1:4597869..4597891  + TAIR102
AAACTGTAATTTTTTTTGCAGGA
>Chr1:4598214..4598236  + TAIR102
TTAATCTTTATTATTGAGTAGGA
>Chr1:4598405..4598427  + TAIR102
TTTTTGGGGTTGGTGAAATAGAA
>Chr1:4598578..4598600  + TAIR102
AATATTGATGTAAATATATAGTT
>Chr1:4601853..4601875  + TAIR102
TTGAGATTTACTCATGTGCAGGA
>Chr1:4608618..4608596  - TAIR102
ATATTGGGTTTGTGTTTATAGGT
>Chr1:4608795..4608773  - TAIR102
ATTTTGGTTAAAACTTTTCAGGG
>Chr1:4609026..4609004  - TAIR102
TTGTATCATGGTTGTTGATAGGC
>Chr1:4609210..4609188  - TAIR102
AACTGTTGTTTTGGTGATCAGCT
>Chr1:4609603..4609581  - TAIR102
TATTGTTTCATTGTTATTCAGGG
>Chr1:4609789..4609767  - TAIR102
TGTGGTGTTTTATTTTTGAAGGA
>Chr1:4609996..4609974  - TAIR102
TATGGTATCGATTTGTTGCAGAC
>Chr1:4610297..4610275  - TAIR102
GAGTTTTGAATCTTCGTGAAGGT
>Chr1:4610418..4610396  - TAIR102
TCGTAATTTTGGTTTGTGTAGCT
>Chr1:4613219..4613197  - TAIR102
TATGCAAAACCCATCTTGCAGGA
>Chr1:4614257..4614235  - TAIR102
TAATTTTATCTTTCATTGTAGGT
>Chr1:4617845..4617867  + TAIR102
TTTTTTTATTTTGTTTTGCAGGT
>Chr1:4621174..4621152  - TAIR102
CAAGGATTTGTTGTGTTGTAGAA
>Chr1:4623647..4623625  - TAIR102
TATGTGAATTTGTGAATATAGCA
>Chr1:4625519..4625497  - TAIR102
TTCTTGTTGCATTTGCTTTAGTT
>Chr1:4625784..4625762  - TAIR102
TGAGCTTTGTTTTCAATATAGAG
>Chr1:4628656..4628634  - TAIR102
TTACTCCTTTTAAATTTGCAGTG
>Chr1:4628883..4628861  - TAIR102
TGATCTTTGTTTTCAATATAGCT
>Chr1:4630302..4630280  - TAIR102
CTAAATTTGTTTTGGTTGCAGAG
>Chr1:4632721..4632699  - TAIR102
AAAACTAATTTTGGATTGCAGAG
>Chr1:4634598..4634576  - TAIR102
AAACTTTGATTGGTATTGCAGAG
>Chr1:4634839..4634817  - TAIR102
TAAGCTTTGATTTCACCATAGAT
>Chr1:4636317..4636295  - TAIR102
AAAATTTTGGTTGCATTGCAGGG
>Chr1:4637942..4637920  - TAIR102
AAAATTCATTTTGGTTTGCAGAG
>Chr1:4638876..4638854  - TAIR102
TCTCTGGTTTCTAATCCACAGGA
>Chr1:4639034..4639012  - TAIR102
TGTTGTATTGATGCAAAACAGTG
>Chr1:4639193..4639171  - TAIR102
CTGAGAAACTTCATATTTCAGGG
>Chr1:4639336..4639314  - TAIR102
ATCTTTTTACTCAAAATGCAGTC
>Chr1:4639494..4639472  - TAIR102
ACTATGTTTTTCCTTTTTCAGGG
>Chr1:4639675..4639653  - TAIR102
TTTGGATCCTATTTTTTACAGGG
>Chr1:4639807..4639785  - TAIR102
TTGTTCAAATCGTGTTTTCAGCT
>Chr1:4639951..4639929  - TAIR102
GCACACGGTTGTATTTTGCAGTG
>Chr1:4640136..4640114  - TAIR102
ATTCATTGTTCTCTGTTTTAGAG
>Chr1:4640312..4640290  - TAIR102
TTTTTTTTTTTCTGTCTAAAGGT
>Chr1:4640536..4640514  - TAIR102
CTTTTCTTTACCTTTCTCTAGCT
>Chr1:4640715..4640693  - TAIR102
AAGGTTTTACCCTAAAAACAGTT
>Chr1:4640824..4640802  - TAIR102
ACATGTGTTCCAATATTGCAGGT
>Chr1:4640986..4640964  - TAIR102
CACCTTTTGAGCTTTTATTAGAC
>Chr1:4641167..4641145  - TAIR102
AATTTTCTTTATCTGTCTCAGAT
>Chr1:4641726..4641704  - TAIR102
TTGTTGTTTTGTTTGAATCAGTG
>Chr1:4642839..4642817  - TAIR102
CTTCTGTAATTCTGTTTCTAGGC
>Chr1:4643079..4643057  - TAIR102
AACTCTTTTCTTTGATCTCAGTA
>Chr1:4643951..4643929  - TAIR102
ATGTGTTGAAAATGTTTTTAGAT
>Chr1:4645058..4645036  - TAIR102
AAGTTTGTGTCTTTCTCGCAGAT
>Chr1:4645596..4645574  - TAIR102
TTTTTCTCTTTATCGCTGTAGCT
>Chr1:4645857..4645835  - TAIR102
TATATATCTACTCTCATGCAGGT
>Chr1:4646176..4646154  - TAIR102
TGATGATTGTTTTTTTTGTAGAA
>Chr1:4648454..4648476  + TAIR102
TTTTTTTCTTGGTGGATCTAGGA
>Chr1:4658727..4658749  + TAIR102
TTTTTAATCTTTTGGATGCAGAT
>Chr1:4660920..4660942  + TAIR102
TTTTTTTAATTTGTTTCGCAGTT
>Chr1:4661817..4661839  + TAIR102
AATAAACTTTTTTATTGGCAGTT
>Chr1:4664101..4664079  - TAIR102
TATCTAAATCTTTGGTTCTAGGT
>Chr1:4664594..4664572  - TAIR102
TTCTCTTTGCGTGCATTGCAGGG
>Chr1:4664741..4664719  - TAIR102
ATCAGAGTTTTCTTATTGCAGAA
>Chr1:4665333..4665311  - TAIR102
TTTGTGTGATGATAATTGCAGAT
>Chr1:4668791..4668813  + TAIR102
TTTGTCCTATTTTTTCATCAGGT
>Chr1:4669001..4669023  + TAIR102
GATGATAACCATGTAAAGCAGGT
>Chr1:4670375..4670353  - TAIR102
GTGAAGTGATGATCAAGTCAGAT
>Chr1:4672336..4672314  - TAIR102
TTGTGAACTTCTCTCTAATAGCT
>Chr1:4674810..4674832  + TAIR102
TTTTGTATTAATTTTTTGTAGAC
>Chr1:4675051..4675073  + TAIR102
GTGATTGATAACATAAAACAGCC
>Chr1:4675220..4675242  + TAIR102
TTTGATAATTTGTTAAACTAGAG
>Chr1:4675485..4675507  + TAIR102
AAAAAAAACTATATTTTACAGGT
>Chr1:4679319..4679297  - TAIR102
ATGTTTCATCTTTTGATTCAGGT
>Chr1:4680949..4680927  - TAIR102
CTGTAATTGTTTTTGTTACAGAC
>Chr1:4681513..4681491  - TAIR102
CTTGTGTAACTTACGATGCAGGA
>Chr1:4690682..4690704  + TAIR102
AGGATTCTTACATCAATGCAGCT
>Chr1:4691226..4691248  + TAIR102
AATTTTTTTTCTTTGTTACAGAA
>Chr1:4691430..4691452  + TAIR102
GAATGTTATGTTTTTGTTCAGAG
>Chr1:4691907..4691929  + TAIR102
TTTGTTATGTCACTTTTTTAGAA
>Chr1:4692298..4692320  + TAIR102
CAACGTGGTATTGATTGTTAGAT
>Chr1:4692595..4692617  + TAIR102
TTTAATAACTCCTTGAAACAGAG
>Chr1:4693941..4693963  + TAIR102
GGTGTTGTTGGTTTGTTTCAGTT
>Chr1:4694993..4694971  - TAIR102
ATTTTTTTTTGTTATTTTCAGGT
>Chr1:4695365..4695343  - TAIR102
CATGGATTACACATTCAACAGAA
>Chr1:4695659..4695637  - TAIR102
TCATTCTTTGTTTAACTGTAGAG
>Chr1:4703567..4703545  - TAIR102
GATTTTTCTTTTTCTTTTTAGGA
>Chr1:4710492..4710514  + TAIR102
GTGATAATCTCTTGAATCTAGGT
>Chr1:4710780..4710802  + TAIR102
TTGTTTAATCTTGTTTTGCAGGC
>Chr1:4711347..4711369  + TAIR102
TATTTTGCAACTTACCCTTAGGT
>Chr1:4711597..4711619  + TAIR102
TTACCATTTTTCGTGTATCAGCT
>Chr1:4711805..4711827  + TAIR102
CATTAAGTTTTTCTTTTGCAGCT
>Chr1:4711957..4711979  + TAIR102
TGTTCTACTACACAACTCTAGGC
>Chr1:4712094..4712116  + TAIR102
AAACCATTGGTTCCGTTGCAGGC
>Chr1:4714722..4714744  + TAIR102
ATCTGAGTCTATGTGTTGTAGGA
>Chr1:4715816..4715794  - TAIR102
TGTTTCGTTTCTTGTCTGTAGAG
>Chr1:4716341..4716319  - TAIR102
TGAAAATTTGACTCTGTGCAGCG
>Chr1:4716630..4716608  - TAIR102
TCTTGTGCCATGTTGTTGCAGGC
>Chr1:4716856..4716834  - TAIR102
CTTTGATTGATCATTATATAGGT
>Chr1:4717155..4717133  - TAIR102
AAAATGAGTTATGTAAAATAGAT
>Chr1:4717320..4717298  - TAIR102
TTCTTTTCTTGTGTGATATAGCC
>Chr1:4717540..4717518  - TAIR102
CTCCTGTTTCTTTCTTTACAGTT
>Chr1:4717692..4717670  - TAIR102
AACACTGTTTTGTTCCTGCAGTG
>Chr1:4717861..4717839  - TAIR102
CTCAATGCATTTTTTTTTCAGGG
>Chr1:4719083..4719061  - TAIR102
ATCTCTTATTAATATATGCAGAA
>Chr1:4720444..4720422  - TAIR102
GCCATCCAACCATCCTTGCAGGA
>Chr1:4722065..4722087  + TAIR102
ATTGTACTTTGTCTAGTGCAGGG
>Chr1:4722201..4722223  + TAIR102
TCTCGGCTATGTTTGTTGCAGGG
>Chr1:4722330..4722352  + TAIR102
TCTGATTTGGACTATTTTCAGGC
>Chr1:4722493..4722515  + TAIR102
TCTATCTTGTGTATTATGCAGTG
>Chr1:4722662..4722684  + TAIR102
GGGAACTGTTCTGTTCTTCAGGG
>Chr1:4722821..4722843  + TAIR102
GCTTTGTTGCTTTTATTGCAGGA
>Chr1:4722997..4723019  + TAIR102
TTTTTCAATCTTGGCTATTAGCT
>Chr1:4723170..4723192  + TAIR102
TTCTATTTTATCTATTGAAAGGA
>Chr1:4723375..4723397  + TAIR102
TTGCCTTTCTTATATATTTAGCA
>Chr1:4723590..4723612  + TAIR102
TTTAACTAAACGTGTTGCCAGTT
>Chr1:4723800..4723822  + TAIR102
GCTTGACATATTTGTGTGCAGGT
>Chr1:4723945..4723967  + TAIR102
TGTTGTTGTACACTCCTGCAGCT
>Chr1:4724226..4724248  + TAIR102
TTTCTGTTGTTTCCCATGTAGCT
>Chr1:4724752..4724774  + TAIR102
ATTGTTTGTTAATGCTATTAGGT
>Chr1:4725776..4725798  + TAIR102
TTCCTTTCCTTCTTGTTGCAGGC
>Chr1:4726012..4726034  + TAIR102
TACTTTTGTTGGTGTTTTCAGGA
>Chr1:4728727..4728749  + TAIR102
AGTTTGCTTTTCCATGTTTAGAA
>Chr1:4728994..4729016  + TAIR102
GAATCTTATAATATCTGCCAGAA
>Chr1:4729165..4729187  + TAIR102
AAACTGGCTATTGTTTTACAGAG
>Chr1:4729671..4729693  + TAIR102
CCATGCTTAAGCTATGTGCAGTC
>Chr1:4729972..4729994  + TAIR102
GTGACTATAACGATTTTGCAGGA
>Chr1:4734264..4734286  + TAIR102
TGTTTCGATTTTCATTGGCAGTG
>Chr1:4736033..4736055  + TAIR102
TTTTGCTCATTGTCTTGTTAGGT
>Chr1:4736193..4736215  + TAIR102
TTTAAAACTCTTGTAAAACAGTT
>Chr1:4736395..4736417  + TAIR102
CTTGCACACTTCTCTTTTCAGAC
>Chr1:4736522..4736544  + TAIR102
GCTCTCTTGTATGATCCATAGTT
>Chr1:4736722..4736744  + TAIR102
AAGAAACTCATGAATATTCAGGT
>Chr1:4736939..4736961  + TAIR102
TATATGAATTTGGGATTTTAGGT
>Chr1:4737112..4737134  + TAIR102
TGATTTTTTTCGTCAATCTAGAT
>Chr1:4737291..4737313  + TAIR102
AAGAAGAGATTCTGTCTGCAGGT
>Chr1:4737444..4737466  + TAIR102
ATCATATCTTCTTCAATGCAGAG
>Chr1:4740281..4740259  - TAIR102
TTGTTCCTTATCTTGTAACAGCT
>Chr1:4740396..4740374  - TAIR102
TGTTTTTTTCTGTGGGTGCAGAT
>Chr1:4740724..4740702  - TAIR102
AAGCTATATCTTTCTATTTAGGT
>Chr1:4743924..4743902  - TAIR102
CGTTTTCTGGTTGATTGATAGGG
>Chr1:4744154..4744132  - TAIR102
TGTCCATTAATTGATGTGCAGGT
>Chr1:4744585..4744563  - TAIR102
CCGATAAATATCTTTCAACAGGT
>Chr1:4744835..4744813  - TAIR102
TCTTTTTCCTGCTTGTTGTAGCT
>Chr1:4745146..4745124  - TAIR102
CAATTTTCTGACGTTGAGCAGAT
>Chr1:4745498..4745476  - TAIR102
GTTGTCTACCGTTTCTTGCAGAT
>Chr1:4746561..4746539  - TAIR102
ATCTGAGAAATTTGGTTGCAGGT
>Chr1:4748385..4748363  - TAIR102
GTATTGATTCCATTTTTGTAGGC
>Chr1:4749571..4749593  + TAIR102
GCTTTGGTTCTCCTTTTACAGGT
>Chr1:4749817..4749839  + TAIR102
TCTGTCTTTATCATTTAGCAGGA
>Chr1:4752038..4752060  + TAIR102
AAAAAATGTTTGTGAGATCAGGG
>Chr1:4752335..4752357  + TAIR102
ATATAGTTATCGAAATTTTAGAT
>Chr1:4752543..4752565  + TAIR102
AAAGGTGTATGTTTAATGCAGCA
>Chr1:4752724..4752746  + TAIR102
TTGTTGGGGGCAAATTTGCAGGC
>Chr1:4754789..4754767  - TAIR102
ATTTATGATTCTATGAATTAGGT
>Chr1:4756103..4756125  + TAIR102
TTGAGTTTTTGGTTTTGGCAGTG
>Chr1:4756335..4756357  + TAIR102
GGTTTGTGATCTTTTTTGCAGAG
>Chr1:4756538..4756560  + TAIR102
AATTTGGATTATGGTTGGCAGGG
>Chr1:4756679..4756701  + TAIR102
TGATCTTGTTTGGTTTCGTAGGA
>Chr1:4756827..4756849  + TAIR102
AACATGCTCTTAATATTGCAGGT
>Chr1:4757061..4757083  + TAIR102
ATCTCTGTCATGAATCTGTAGGG
>Chr1:4757206..4757228  + TAIR102
TAAGCTCACTTTTGGCTGTAGGT
>Chr1:4757360..4757382  + TAIR102
TCTTATCTTTTTTATGTTTAGGT
>Chr1:4757533..4757555  + TAIR102
CATGTTTTGATTTAACTTCAGGC
>Chr1:4757703..4757725  + TAIR102
GATGTATCATGTATGTGGCAGGT
>Chr1:4758278..4758300  + TAIR102
ATGTTGTTATCTTTGTCTCAGGA
>Chr1:4758467..4758489  + TAIR102
TCATATCATGTGTGTTGGTAGAT
>Chr1:4758715..4758737  + TAIR102
TGAAATTGTAAAACAAAACAGAG
>Chr1:4758903..4758925  + TAIR102
TACGTTTTTGTGTTGACACAGGG
>Chr1:4759353..4759375  + TAIR102
ACATATGTATTACACAAGCAGGT
>Chr1:4759539..4759561  + TAIR102
AACATGTTGGTACATGAACAGCA
>Chr1:4764789..4764767  - TAIR102
TTTGAAATCTACCATCTGCAGAT
>Chr1:4765610..4765588  - TAIR102
AATTTTGATCCTTTTAACCAGGT
>Chr1:4765946..4765924  - TAIR102
AGTTTGGATATTTGTGCGCAGGA
>Chr1:4774001..4774023  + TAIR102
AAATGTCATTTTGTGTCGCAGGT
>Chr1:4774217..4774239  + TAIR102
TTTTGTTGAATTGGGTTTCAGGT
>Chr1:4774347..4774369  + TAIR102
TGTTTTGTAATCATTTTGCAGGT
>Chr1:4774546..4774568  + TAIR102
CTGATTGTGTTAATGAAACAGAT
>Chr1:4778478..4778500  + TAIR102
GAGAGATGTTTGAATGTGCAGAA
>Chr1:4778764..4778786  + TAIR102
ATGTTCTCTCTTGATCCTTAGGA
>Chr1:4779873..4779851  - TAIR102
TTTTGTTTCTTTCTGACACAGGC
>Chr1:4780093..4780071  - TAIR102
TGTTATTGATCATTTGGATAGGG
>Chr1:4780381..4780359  - TAIR102
AGAGAGATATGGTTTTTGCAGAG
>Chr1:4780760..4780738  - TAIR102
ATTGTTTAAAATCATCTGCAGAG
>Chr1:4780989..4780967  - TAIR102
TTATCTCTAAATGTGTATCAGCT
>Chr1:4781350..4781328  - TAIR102
CATGATCTTGTTTTTTTGTAGAT
>Chr1:4781521..4781499  - TAIR102
TTATTTTTTTCTCTGTTTTAGGA
>Chr1:4781967..4781945  - TAIR102
TTGTTTTATGTCTTGATACAGGT
>Chr1:4782171..4782149  - TAIR102
GATTTTTTTTCTTATATGAAGGG
>Chr1:4790759..4790781  + TAIR102
TGGTGTTTTGCATGGTCGCAGAA
>Chr1:4796134..4796156  + TAIR102
TGCCTAGTTTTTATCTCAAAGGT
>Chr1:4796318..4796340  + TAIR102
TGCTTTTTTTTTTTTGAATAGGT
>Chr1:4798011..4798033  + TAIR102
TGTATTTGTGGGTATTTGCAGCC
>Chr1:4798343..4798365  + TAIR102
CTGAGTAAATTCACTATGCAGGG
>Chr1:4798562..4798584  + TAIR102
GGGTTGGTCACATTCTTTTAGGG
>Chr1:4798782..4798804  + TAIR102
CATACTTGTTGTGATATACAGTC
>Chr1:4798981..4799003  + TAIR102
AATGATTCATCTTTTTGACAGGG
>Chr1:4799148..4799170  + TAIR102
TTCGAAAATTTGTTGTTACAGAG
>Chr1:4799297..4799319  + TAIR102
TTCTTGCATTTTATATTTCAGGA
>Chr1:4799522..4799544  + TAIR102
TTCTTCGTGCAACAAAACCAGAT
>Chr1:4799709..4799731  + TAIR102
TCATTACCACATTGTACCCAGAT
>Chr1:4799896..4799918  + TAIR102
AACTAATTTTCTCTTTTATAGGT
>Chr1:4800550..4800528  - TAIR102
TCTTCATTTGGTATATTACAGGG
>Chr1:4800723..4800701  - TAIR102
CTTGTTTTATTTATTGGCCAGAC
>Chr1:4801519..4801497  - TAIR102
GCAATGTGTTTGATTTTTAAGGT
>Chr1:4803248..4803270  + TAIR102
GAGATTGTTGATTTTGTGCAGGG
>Chr1:4803401..4803423  + TAIR102
GATTTTTATGTTGTGTTTCAGAT
>Chr1:4803582..4803604  + TAIR102
TATCCTCATTTTTGTTTGCAGTG
>Chr1:4803852..4803874  + TAIR102
ATTGGTTAATTTCTTGTTCAGGT
>Chr1:4804231..4804253  + TAIR102
GGTCCATTCTGTGTTCTTTAGGT
>Chr1:4804543..4804565  + TAIR102
TTTACTCACCTGTGGTTATAGGT
>Chr1:4804823..4804845  + TAIR102
ATATCTGATTTGAATTTGCAGAT
>Chr1:4805729..4805707  - TAIR102
CGTCTTCATCGTCTGTTGTAGGA
>Chr1:4806214..4806192  - TAIR102
TTTGGATGATCTCTTCCATAGGT
>Chr1:4806425..4806403  - TAIR102
TCAATGTTTGAATTTGAACAGAT
>Chr1:4806752..4806730  - TAIR102
GGTTACTGTTGTTTGGCTCAGGG
>Chr1:4806907..4806885  - TAIR102
CGTGAAATGTCTCCAGTACAGGT
>Chr1:4811824..4811846  + TAIR102
ACCGAAATTTTGAATATGTAGTG
>Chr1:4812279..4812301  + TAIR102
ATTCGATTATGTTTTGTGTAGTT
>Chr1:4812412..4812434  + TAIR102
TCGACGAAATGTCTTTTACAGAT
>Chr1:4812578..4812600  + TAIR102
ATGATTGCTCTGTTATGATAGGT
>Chr1:4812792..4812814  + TAIR102
TTATGAGGAAGTTGGTTTCAGGT
>Chr1:4813011..4813033  + TAIR102
CTTCGTTGTTGTTACTTGCAGCT
>Chr1:4813357..4813379  + TAIR102
GTTTGTTGTCGACTTTTGCAGGC
>Chr1:4813551..4813573  + TAIR102
CATTCGCCTTTTCCTATGCAGGT
>Chr1:4813827..4813849  + TAIR102
AACTTGTTGTTACTCATACAGTG
>Chr1:4814183..4814205  + TAIR102
TAATCTTAGAACATGTATCAGGT
>Chr1:4814423..4814445  + TAIR102
TGTTTGGATTATGGAAAACAGAT
>Chr1:4818664..4818686  + TAIR102
ACTTTTTTCATTTTCTTGCAGTA
>Chr1:4822747..4822769  + TAIR102
ACTTTCTATTTCTTGTAACAGTT
>Chr1:4828122..4828144  + TAIR102
TCAATATTTCATTTTTCTTAGGT
>Chr1:4830462..4830484  + TAIR102
ACTTTCTTTCATGTTGAAAAGGT
>Chr1:4831475..4831497  + TAIR102
GTCACATCTCTGCATCCAGAGTA
>Chr1:4833941..4833919  - TAIR102
GTTTTTGAAACTTTATGATAGAT
>Chr1:4834361..4834339  - TAIR102
TTTTTGGTTGTTGGCTTGCAGGG
>Chr1:4834899..4834877  - TAIR102
TTCTCTGATGACTGTTTTTAGCT
>Chr1:4836641..4836619  - TAIR102
GATGGAGTTTGAGGGTTGCAGGG
>Chr1:4837090..4837068  - TAIR102
TCTCTATAATATTGGCCTTAGGT
>Chr1:4838682..4838660  - TAIR102
GTGTCCATACTAGAAATGCAGGT
>Chr1:4841034..4841012  - TAIR102
ATGGTTTCTATATATAATCAGGT
>Chr1:4841312..4841290  - TAIR102
TAATACTGCTCTGTTTTATAGGT
>Chr1:4843519..4843497  - TAIR102
GTAATTTATATGCTTTTGCAGAA
>Chr1:4843800..4843778  - TAIR102
CTGTTATATTGCTGTGGTTAGAT
>Chr1:4844150..4844128  - TAIR102
GACCTTTTTTGTTGTATGTAGTT
>Chr1:4844593..4844571  - TAIR102
TCTGTGTTTGTTAATTTTCAGAT
>Chr1:4845304..4845282  - TAIR102
TATTTTTCATATTTTCTCCAGCT
>Chr1:4847638..4847660  + TAIR102
GGTGCTATTTTGATTACTCAGGT
>Chr1:4850408..4850430  + TAIR102
ACTGTTGTTTGACGTTTTCAGGA
>Chr1:4855756..4855778  + TAIR102
ATTTTTCGACCCTTTTATCAGCT
>Chr1:4855944..4855966  + TAIR102
TTTTCTTTCATTTTGAAACAGTT
>Chr1:4856589..4856611  + TAIR102
TACATGTTTAATGTATTTCAGGA
>Chr1:4856885..4856907  + TAIR102
CAAAAAAACTCTTTTTTTTAGGT
>Chr1:4857203..4857181  - TAIR102
TCATTGTTTGTTTTTGTGTAGGT
>Chr1:4857486..4857464  - TAIR102
TGAATTTCGGAAAAACAACAGAT
>Chr1:4857776..4857754  - TAIR102
ATACCTCGTTATATGATGCAGTG
>Chr1:4858886..4858864  - TAIR102
ATTTTCTTTTCGTAAATGTAGGA
>Chr1:4859174..4859152  - TAIR102
ATCATGTATATGAATGTATAGAT
>Chr1:4859409..4859387  - TAIR102
AATTTTATGAATTTGCTGCAGTG
>Chr1:4862322..4862344  + TAIR102
GAAATCTTGGAAAATTTTCAGGA
>Chr1:4862567..4862589  + TAIR102
ACTGTTTATTCATTCGTTTAGGT
>Chr1:4862903..4862925  + TAIR102
TAATTTTAGTCGCCTCTGCAGGA
>Chr1:4863049..4863071  + TAIR102
ACAGTGTTTCAATCCTAGCAGCT
>Chr1:4863326..4863348  + TAIR102
TTTTGGCACTTTTGTATACAGGG
>Chr1:4863524..4863546  + TAIR102
TTTAATTTCTGTCTGGATCAGTT
>Chr1:4863817..4863839  + TAIR102
CTATGCTTGTTTTGTCTACAGAA
>Chr1:4866403..4866425  + TAIR102
ACTATTTGTGCATATGTTTAGGT
>Chr1:4866686..4866708  + TAIR102
TTAACTTTTGTCTCCTTCCAGGA
>Chr1:4866835..4866857  + TAIR102
TCGGTGTTACAATTCATATAGCT
>Chr1:4867123..4867145  + TAIR102
GTTTTGTTCCTTTGTGAACAGAG
>Chr1:4867326..4867348  + TAIR102
TATGAAATTAATCTGAATCAGTT
>Chr1:4867627..4867649  + TAIR102
TACGTTTGTTTTTGTTTGCAGTA
>Chr1:4868633..4868655  + TAIR102
CAATGTTTGTATACGTTCCAGGT
>Chr1:4869457..4869479  + TAIR102
TGGGGGGAAAATTTTATTCAGGA
>Chr1:4869794..4869816  + TAIR102
CCATTTTCTGTATTTGTATAGGT
>Chr1:4870099..4870121  + TAIR102
AACTTTTGTCGTATCGTGCAGGA
>Chr1:4870286..4870308  + TAIR102
TTGGTTTTTTATTCCATACAGTA
>Chr1:4870566..4870588  + TAIR102
TTTTTGGCATTTTGTGTACAGAG
>Chr1:4870762..4870784  + TAIR102
TTTAATTTCTGTCTTGATCAGTT
>Chr1:4871050..4871072  + TAIR102
ATATGTTTGCTTTGTTTGCAGAA
>Chr1:4873140..4873162  + TAIR102
TTTCTTGTTTTTCGTATTTAGGG
>Chr1:4873520..4873542  + TAIR102
TAAGTTTTACGTTGTGATCAGTA
>Chr1:4873673..4873695  + TAIR102
TTAAACTTTCTCTTATTCCAGCC
>Chr1:4873833..4873855  + TAIR102
ACTTATTTGTCTGTTTTTTAGTG
>Chr1:4874056..4874078  + TAIR102
AATTTCTCTTCTCTTTTGCAGTT
>Chr1:4874230..4874252  + TAIR102
AACCACAAAATCATCTTGCAGCT
>Chr1:4875161..4875139  - TAIR102
TGTCTCTGTTGTTTTTTGTAGAT
>Chr1:4875358..4875336  - TAIR102
AATAAGTATCTTTTGGTTTAGGA
>Chr1:4875536..4875514  - TAIR102
TTGTTACGTTCTGTATTTCAGGG
>Chr1:4875704..4875682  - TAIR102
CACACATTGCACATAATACAGCA
>Chr1:4875828..4875806  - TAIR102
GGCCTAGTGTGATGTTTTCAGGT
>Chr1:4876049..4876027  - TAIR102
GACTGTTTGTTCGATCGTCAGAT
>Chr1:4876215..4876193  - TAIR102
CATTGTCTAAATATTTGGCAGCC
>Chr1:4880882..4880860  - TAIR102
GAATTTGGTTGTTCTCTTTAGAT
>Chr1:4882734..4882712  - TAIR102
TGCTGTGCCGTTTTTAACCAGCT
>Chr1:4883197..4883175  - TAIR102
ATTGGGTTTTACTTTCCTTAGAC
>Chr1:4883411..4883389  - TAIR102
ATTATGCTTATCGGCTTTCAGGT
>Chr1:4883658..4883636  - TAIR102
TTGTTCTTATTTGCGCACCAGAT
>Chr1:4884029..4884007  - TAIR102
AAAACTTTATGCCTTTGTTAGAT
>Chr1:4884330..4884308  - TAIR102
GTTTTGAATTCAATTTTGCAGGA
>Chr1:4884542..4884520  - TAIR102
AATGAAGAAACAAACTTGTAGGT
>Chr1:4885308..4885330  + TAIR102
AATTATTTGGTCATTGTGAAGGC
>Chr1:4885502..4885524  + TAIR102
TGGCATTTGTTTCTAGTTCAGGT
>Chr1:4885684..4885706  + TAIR102
AGAACATTCTTTCATTGTTAGGG
>Chr1:4885858..4885880  + TAIR102
CACATTGTTTTATCTCTTAAGTA
>Chr1:4886020..4886042  + TAIR102
ATTGGTGTTAGATGATTGCAGTT
>Chr1:4886190..4886212  + TAIR102
TAATGCTTGCATCTCTTGCAGGT
>Chr1:4886387..4886409  + TAIR102
AACATTTTGTGTCAAGCGCAGAA
>Chr1:4886585..4886607  + TAIR102
CTGTTTTCTTTGAAAATTTAGGT
>Chr1:4888528..4888550  + TAIR102
ATAATCTGAATATTGATTTAGGA
>Chr1:4889125..4889147  + TAIR102
AGTCTTTGACTTTTTTTTCAGGG
>Chr1:4889319..4889341  + TAIR102
ATGTTTTCGTTTTTTTTTCAGTT
>Chr1:4897674..4897696  + TAIR102
GGTTTTTTGTTTTGTTTTTAGCT
>Chr1:4897898..4897920  + TAIR102
TAATGTTGTTAATGAGACTAGGT
>Chr1:4898059..4898081  + TAIR102
TCACTTCTTTGATATCTTCAGGG
>Chr1:4898330..4898352  + TAIR102
ATTCGTTCTTCAATCATGTAGCA
>Chr1:4908586..4908608  + TAIR102
AATGGGTTTATGGAGTTGCAGGA
>Chr1:4908799..4908821  + TAIR102
TGTGTGTTTTGATGATATTAGTT
>Chr1:4908957..4908979  + TAIR102
GAGATGGATTTTTGTTTGCAGAT
>Chr1:4909136..4909158  + TAIR102
TTTGTGTGATTGGTTTCTCAGGC
>Chr1:4909288..4909310  + TAIR102
TGTTCGTTATGTGTTTTGTAGAA
>Chr1:4909551..4909573  + TAIR102
GGTTTGTTGGTTATTATACAGGA
>Chr1:4909941..4909963  + TAIR102
TTGTTGTATGCATATATACAGGT
>Chr1:4910163..4910185  + TAIR102
ATTTCATTTGATGTTCTTTAGGC
>Chr1:4910516..4910538  + TAIR102
AAAGACTGATTGCTTTTGTAGGA
>Chr1:4911788..4911766  - TAIR102
CATCGCCATACATGGATACAGGT
>Chr1:4912007..4911985  - TAIR102
CGTCTTTGACTTGGTTTACAGAC
>Chr1:4912203..4912181  - TAIR102
TATGTTTTTTCTTTCATGTAGTT
>Chr1:4912319..4912297  - TAIR102
TGCAAAACTTGCTTCTTGCAGGT
>Chr1:4912564..4912542  - TAIR102
TTTTTGATTGATTATGAGCAGTG
>Chr1:4912757..4912735  - TAIR102
ACTCTAACATTTTCGAATTAGGT
>Chr1:4916174..4916196  + TAIR102
TTTGAATGATCATTTTAATAGCT
>Chr1:4916615..4916637  + TAIR102
TGTTTTTTTTTTTTTTTTCAGAC
>Chr1:4916852..4916874  + TAIR102
TCCGGTCAATGTTACTTGCAGGT
>Chr1:4917075..4917097  + TAIR102
TGAAACTGTGTCTAAATGCAGGA
>Chr1:4917469..4917491  + TAIR102
CCTCATCTTCATCCACTGCAGGT
>Chr1:4918331..4918309  - TAIR102
TATCTTTCTTGATTGTTTCAGAC
>Chr1:4919796..4919774  - TAIR102
ATTATTTCTCTGGCTTTTCAGCT
>Chr1:4920016..4919994  - TAIR102
CAATTTTCTTTCTTCTATTAGGA
>Chr1:4920294..4920272  - TAIR102
TTTTTTATTCATCTACTGAAGGC
>Chr1:4920613..4920591  - TAIR102
ATGTTGTTCACATGTACAAAGAA
>Chr1:4925578..4925600  + TAIR102
GCTTGATTTTTTCAAATGCAGGA
>Chr1:4925779..4925801  + TAIR102
ATATATCTAATTTCAAAACAGCT
>Chr1:4926106..4926128  + TAIR102
ATTTGGAAATGTTTTTGGCAGAT
>Chr1:4926339..4926361  + TAIR102
TATAATATAATCAGGATATAGCT
>Chr1:4927443..4927421  - TAIR102
TTTTTCCCTTTGTTATTGCAGTC
>Chr1:4927627..4927605  - TAIR102
TCTGCTCTATTCGTTGTGTAGTT
>Chr1:4927814..4927792  - TAIR102
CTCTTTCTTGATGCTGTTCAGGT
>Chr1:4927936..4927914  - TAIR102
TTTTTGTTTCTAAATTTGTAGGC
>Chr1:4929492..4929470  - TAIR102
TTTTTTCTTCTATATTGCAAGTT
>Chr1:4929672..4929650  - TAIR102
CGATCTCCGTGTATATATTAGGT
>Chr1:4929819..4929797  - TAIR102
CGGTTTGTTTGTTGTATGTAGTG
>Chr1:4929993..4929971  - TAIR102
AGCTTCATGTCAAAATTGCAGGT
>Chr1:4930219..4930197  - TAIR102
ATTTCTGTTGTTTTTCTGCAGTC
>Chr1:4930412..4930390  - TAIR102
TTCTTTGTTTCGATTTGATAGCT
>Chr1:4932347..4932325  - TAIR102
TTAAATTTTGTGAGAGAACAGGT
>Chr1:4933132..4933110  - TAIR102
ACTTTTTATTTTTTTTAACAGAG
>Chr1:4946509..4946487  - TAIR102
ATATTTGTTGTATGATTGCAGAT
>Chr1:4949066..4949044  - TAIR102
TTTTTGATTACTTGATTATAGAT
>Chr1:4949240..4949218  - TAIR102
TGTTTTGTTTGGTTTGTGCAGAG
>Chr1:4949797..4949775  - TAIR102
CTAATAGATTTTTCGTTGCAGGT
>Chr1:4950385..4950363  - TAIR102
TTTTTGTTGTTTTTTTTGTAGTG
>Chr1:4950695..4950673  - TAIR102
TGACTACTGGTGTTTGTGCAGGT
>Chr1:4961046..4961068  + TAIR102
GTATAAAAGATATGTATGCAGGC
>Chr1:4962464..4962442  - TAIR102
CTCCTTTGTTTTCTAATGCAGCC
>Chr1:4962686..4962664  - TAIR102
GATCTTATTAATTCCTTTCAGGA
>Chr1:4963315..4963293  - TAIR102
TTACGTTTTTTGCTAATGCAGAG
>Chr1:4963863..4963841  - TAIR102
GTTGTGTGTTTTGTTTTGCAGAT
>Chr1:4968423..4968401  - TAIR102
TGTTTATTATATTATTTGCAGTA
>Chr1:4968682..4968660  - TAIR102
GTTATTGTTTTTGGTTGGCAGCT
>Chr1:4968851..4968829  - TAIR102
GTACATAACTGAATTTCACAGGT
>Chr1:4969060..4969038  - TAIR102
ATTGCGGGTTTCTTGATGTAGTA
>Chr1:4969263..4969241  - TAIR102
TTTGGTGTGTATGTGAATCAGAT
>Chr1:4969638..4969616  - TAIR102
CTTGTGTTGTTGTCATGAAAGGG
>Chr1:4971533..4971511  - TAIR102
GTGTGTTCTGTTTACTTACAGTT
>Chr1:4971746..4971724  - TAIR102
CATCTTCTGTTAATGGTCTAGAT
>Chr1:4971928..4971906  - TAIR102
TATGTGTTGTACGAATTGCAGGT
>Chr1:4972082..4972060  - TAIR102
TTGATGATTATTTCTTTGCAGGC
>Chr1:4972389..4972367  - TAIR102
TCTTGTGAATGTATATTGCAGGT
>Chr1:4972549..4972527  - TAIR102
ATTTGAATGTATTAATTTCAGAT
>Chr1:4972794..4972772  - TAIR102
ATATTTACTCTATCTTGGCAGGC
>Chr1:4972962..4972940  - TAIR102
ATCGTTCGGTTTTTCTTGTAGAT
>Chr1:4973107..4973085  - TAIR102
GGCTCGTCTTCTTCTTTGTAGTT
>Chr1:4973277..4973255  - TAIR102
GTTTCATTTGTTTTTTTGTAGAT
>Chr1:4974645..4974623  - TAIR102
ACAAGTTAACCCTATTTACAGGA
>Chr1:4974898..4974876  - TAIR102
AAATTTTGGTATCATCAATAGGT
>Chr1:4975311..4975289  - TAIR102
TTTTTTTTTTTTAATTTGTAGGG
>Chr1:4979305..4979327  + TAIR102
AATAGTTTTGTGTATGTTTAGGG
>Chr1:4979586..4979608  + TAIR102
AACTCTCCAACCAATACTTAGGT
>Chr1:4979912..4979934  + TAIR102
TTTGTCACGATAACTATTCAGGA
>Chr1:4981594..4981616  + TAIR102
ATACTGTGCTTTCAATACCAGAC
>Chr1:4981764..4981786  + TAIR102
TGATGTGCATAACTCTCGCAGAG
>Chr1:4982084..4982106  + TAIR102
GTGTTGTTATTTGCATTTTAGGT
>Chr1:4982471..4982493  + TAIR102
AGCTTTCCTGTGTCTCTGCAGGG
>Chr1:4982743..4982765  + TAIR102
GGGCGTTTCGTGTGACCACAGGT
>Chr1:4982969..4982991  + TAIR102
TTAATTGTCTTTATTTGCTAGAT
>Chr1:4984405..4984427  + TAIR102
GTAGAATCTTTCTATCAACAGGC
>Chr1:4984615..4984637  + TAIR102
GTTTTCTGTTATATTTCATAGGG
>Chr1:4985717..4985739  + TAIR102
CTGTATGGTTTTTTTGTTCAGGC
>Chr1:4986152..4986174  + TAIR102
TTTTGTGTTTCTTTCTCATAGCT
>Chr1:4986314..4986336  + TAIR102
TCCTGCCTTTTCTGTTACTAGGT
>Chr1:4986643..4986665  + TAIR102
CTGACTGACATATTCCGTTAGAG
>Chr1:4987004..4987026  + TAIR102
TTATTGCTGTCTCCACTGTAGCT
>Chr1:4990463..4990485  + TAIR102
TTTTTTTTTTTAATTGAGCAGAT
>Chr1:4991602..4991624  + TAIR102
AAATTATTTGTGTGATTGTAGGA
>Chr1:4999056..4999034  - TAIR102
TTTTTTTGTTGGTTTTTTCAGTC
>Chr1:4999627..4999605  - TAIR102
TCGTTTTTCCTTTTTCTCCAGGA
>Chr1:5000097..5000075  - TAIR102
GAATTTGTTTGCTTATGATAGGA
>Chr1:5001463..5001441  - TAIR102
TATTATGTCTTTGGAATTTAGGC
>Chr1:5002142..5002120  - TAIR102
TTTTTTTTTTTGGGGGAGAAGAG
>Chr1:5002434..5002412  - TAIR102
AATATATTTTTTGGGGGACAGAA
>Chr1:5002850..5002828  - TAIR102
ATTGTTTTGATTATACTGCAGAT
>Chr1:5003077..5003055  - TAIR102
TTTTGTGTTTGAATGAAACAGAA
>Chr1:5008697..5008675  - TAIR102
TTTTATTTCTTGTTTCATCAGAC
>Chr1:5008948..5008926  - TAIR102
TTCTATGGGGCTTTGGTATAGGT
>Chr1:5009132..5009110  - TAIR102
AGTTTTATTCATTTTTCTCAGGT
>Chr1:5009363..5009341  - TAIR102
ATTCTGATGCTGTGAACCCAGAA
>Chr1:5009948..5009926  - TAIR102
CGTTTCTTGATTCTTTTCTAGTC
>Chr1:5010284..5010262  - TAIR102
TATTTTATGTCTTTGCTATAGGT
>Chr1:5010794..5010772  - TAIR102
TTAACAATCTTTACCTTACAGAT
>Chr1:5011137..5011115  - TAIR102
TTTTGTCAATATATTATTCAGGG
>Chr1:5011442..5011420  - TAIR102
TACTTAATTCTTATTTTGTAGAT
>Chr1:5011835..5011813  - TAIR102
TGGAGTGTCTAATATCTGTAGGT
>Chr1:5011967..5011945  - TAIR102
GGTATACCATGGCTTCTGCAGGG
>Chr1:5012208..5012186  - TAIR102
TTTCGGCCTGTAAATTTATAGTG
>Chr1:5012456..5012434  - TAIR102
TTGCTTGTGATCATGGAAAAGGT
>Chr1:5012621..5012599  - TAIR102
TTACTTGGATGTACATTCTAGGT
>Chr1:5012836..5012814  - TAIR102
GCTTAATACTTGTTGATGCAGGA
>Chr1:5012982..5012960  - TAIR102
ATCCTTTGATTGATTCTGCAGGT
>Chr1:5013227..5013205  - TAIR102
GTTATTCTGTAATTGGGTCAGAT
>Chr1:5013487..5013465  - TAIR102
CATGGTGTGCTTCTCGTGTAGGC
>Chr1:5013676..5013654  - TAIR102
TCAATTGTAATTTATTCATAGGC
>Chr1:5014253..5014231  - TAIR102
TTTGTTTTCTGAATTTCGTAGTC
>Chr1:5015323..5015301  - TAIR102
ATGTAAATTCGGTATTTGCAGTG
>Chr1:5015547..5015525  - TAIR102
GGGAAAATGCTGCTATTATAGGT
>Chr1:5015717..5015695  - TAIR102
TCTTATGATACGTGAATACAGAG
>Chr1:5016132..5016110  - TAIR102
GATTTTGTTGCTCTATGGCAGAT
>Chr1:5020306..5020328  + TAIR102
GGCCATGCAATGTACTTGTAGAT
>Chr1:5020599..5020621  + TAIR102
TCGCGGAATATAATAATGCAGAA
>Chr1:5020811..5020833  + TAIR102
AATTTTCTTATATTTAAACAGAC
>Chr1:5021153..5021175  + TAIR102
CGTAACACTTGTGCATTACAGAA
>Chr1:5025788..5025810  + TAIR102
ACCTGTTTTACACATTTTCAGGG
>Chr1:5026475..5026497  + TAIR102
GGTTATCTTTTCTGGTTGTAGAA
>Chr1:5028052..5028074  + TAIR102
CTTTGATGTTTCTGGTTGCAGAA
>Chr1:5030242..5030264  + TAIR102
ACCTGTTTTGTACATTTTCAGGG
>Chr1:5032318..5032296  - TAIR102
CACTCTACTCTCCCTCTTCAGTC
>Chr1:5032531..5032509  - TAIR102
ATTGGCCAATATATTTGTCAGGT
>Chr1:5032713..5032691  - TAIR102
TGTGCTTTTTTCTTTACACAGGT
>Chr1:5033156..5033134  - TAIR102
CGAGACTCTTGCCTGTATCAGGT
>Chr1:5033475..5033453  - TAIR102
CTCCTCTTTTTCTATTGACAGAA
>Chr1:5033896..5033874  - TAIR102
TGTGTTTCAGCTGTTTTGCAGTT
>Chr1:5034350..5034328  - TAIR102
TACTCGTAACGTTCTTTTCAGGA
>Chr1:5034605..5034583  - TAIR102
TGTGTCTCTTGTGAATTGCAGTG
>Chr1:5034782..5034760  - TAIR102
ATTGCCCTATAACTTTTGTAGGG
>Chr1:5034942..5034920  - TAIR102
TTCATAACATAATTGTAATAGGT
>Chr1:5035071..5035049  - TAIR102
AGAAATTTCTACTATGTACAGGC
>Chr1:5035274..5035252  - TAIR102
TATGTTGTTCTGGTTTTTTAGTG
>Chr1:5035455..5035433  - TAIR102
TTAGTTGTTTGGATTATTCAGGG
>Chr1:5035695..5035673  - TAIR102
TTTCGAGTTATGCTCTTGTAGCT
>Chr1:5035858..5035836  - TAIR102
ATTGTTTTACATCATTGGTAGAG
>Chr1:5036025..5036003  - TAIR102
TAAAAAATGGCAACTTTACAGGG
>Chr1:5036144..5036122  - TAIR102
TGGATTTTTTTGCTTCTGTAGAA
>Chr1:5038079..5038101  + TAIR102
TTTGTTCAATGATGATTGCAGTG
>Chr1:5038228..5038250  + TAIR102
ATTATTGAATATGGTTTATAGAG
>Chr1:5038890..5038912  + TAIR102
CCTTATTCCAATGCTTAAAAGGT
>Chr1:5039138..5039160  + TAIR102
CCTTTTATTCCATGTCATCAGCA
>Chr1:5039390..5039412  + TAIR102
CCTTTTTTGACATTATTGCAGGT
>Chr1:5039959..5039981  + TAIR102
TTCTACAAATTTCTATTGCAGAT
>Chr1:5049855..5049833  - TAIR102
TTTGTTGTGTTATTTTTGCAGGC
>Chr1:5050059..5050037  - TAIR102
TTCTGTTGTACTGTTGTATAGGC
>Chr1:5050234..5050212  - TAIR102
CAACGTGATGTTTTTCTTTAGGT
>Chr1:5050900..5050878  - TAIR102
GTATTATTTTTGTGTTTTCAGAT
>Chr1:5052449..5052427  - TAIR102
TTTATTTCATTTTCTCTGCAGGA
>Chr1:5052613..5052591  - TAIR102
ATGGTTACTGGTTTCCTCCAGGT
>Chr1:5052761..5052739  - TAIR102
TTGTTTTATTGTTTTCTGTAGCA
>Chr1:5052927..5052905  - TAIR102
AAATTCCTTCCTTGGTTTTAGGA
>Chr1:5053148..5053126  - TAIR102
TATTTCCTCATGTTTCTTCAGGA
>Chr1:5053396..5053374  - TAIR102
TGTTTCTCCCTTGGACTTCAGGT
>Chr1:5053643..5053621  - TAIR102
TTTTCGCCTTTGAGTGTGCAGTT
>Chr1:5053946..5053924  - TAIR102
ATGTTCTTGTTTTTTATGCAGTC
>Chr1:5054315..5054293  - TAIR102
AATGTGTTTTTATGGTTACAGAT
>Chr1:5054610..5054588  - TAIR102
AAATTTGTTGGTTTGGAGCAGAA
>Chr1:5059452..5059474  + TAIR102
TTTCACACGAAATTTAAACAGAT
>Chr1:5059909..5059931  + TAIR102
TTAATTTCGTTAACTGAACAGAG
>Chr1:5060340..5060362  + TAIR102
AGCTATAATGTAATAATATAGGA
>Chr1:5060563..5060585  + TAIR102
TTTTTGTTCTCGATTTACTAGGC
>Chr1:5060745..5060767  + TAIR102
ACCATTTTTGGTTGCATATAGTA
>Chr1:5062738..5062716  - TAIR102
GGTACTTTGAACTTTGAACAGAT
>Chr1:5062982..5062960  - TAIR102
CTCTGTTATTGTGAACCATAGGG
>Chr1:5063200..5063178  - TAIR102
TGAGATATGGGCTTTATGCAGAT
>Chr1:5063380..5063358  - TAIR102
CCCTTGGTTAATGGGAAACAGGT
>Chr1:5063576..5063554  - TAIR102
TTCCTTAGTTTTGTTGAGTAGGT
>Chr1:5063755..5063733  - TAIR102
TGTGTTGCTTCTTGCTTTCAGAT
>Chr1:5063951..5063929  - TAIR102
TTTTGTTTGTTTGTGGGATAGAT
>Chr1:5067331..5067309  - TAIR102
TGTTTTTTGCATTTATTGCAGAT
>Chr1:5068011..5067989  - TAIR102
ACTTTTTTATGTTCTTCTCAGTT
>Chr1:5068216..5068194  - TAIR102
CTTCTTAAATGATGTTTACAGGT
>Chr1:5073566..5073588  + TAIR102
TTTTGCTAATTAATTATATAGGT
>Chr1:5073965..5073987  + TAIR102
TTGGTTGATTATGGGATGAAGCA
>Chr1:5074287..5074309  + TAIR102
GCTTGCGTATAAATTTCACAGTG
>Chr1:5075946..5075924  - TAIR102
TCTTATCACAATTTCTTGCAGAT
>Chr1:5079721..5079699  - TAIR102
TTTTTGTTCCCTATACAACAGAG
>Chr1:5079863..5079841  - TAIR102
AAAACCTCTCTTTCTCTCCAGGT
>Chr1:5080137..5080115  - TAIR102
ACTATCATTTATACATGTCAGGT
>Chr1:5080354..5080332  - TAIR102
ATACTTGCTCTTTTTAACTAGCA
>Chr1:5080818..5080796  - TAIR102
CTGCTCCCTGATTACAAGCAGCA
>Chr1:5081235..5081213  - TAIR102
AAGTATACATTTTCGTTTTAGTT
>Chr1:5083902..5083924  + TAIR102
TTTTCTGATGTTTGTTTAAAGGT
>Chr1:5087727..5087705  - TAIR102
TTTTTTGTTTGGATTGTGTAGCT
>Chr1:5087941..5087919  - TAIR102
TCGTTTGTTCTCAAATGTTAGAT
>Chr1:5088245..5088223  - TAIR102
ATATGAAGTTCCTTGTTTCAGAT
>Chr1:5091366..5091388  + TAIR102
TTGTTGTTTTGGATCATTCAGAT
>Chr1:5092097..5092119  + TAIR102
ACCTAAATTGGAAAAGGACAGGT
>Chr1:5092435..5092457  + TAIR102
TTTACACTGTTAATATTGCAGTT
>Chr1:5092593..5092615  + TAIR102
AGAAGAACAATTTGCATGCAGGG
>Chr1:5092867..5092889  + TAIR102
CATGGGTGGTATTTTGTACAGAC
>Chr1:5093121..5093143  + TAIR102
ACGTTTTATTTCCCGGGCTAGGT
>Chr1:5095150..5095128  - TAIR102
ATTGGCTACCTTGGTTTCCAGGA
>Chr1:5095381..5095359  - TAIR102
CTTGTGTTCTTTTGTGCATAGGC
>Chr1:5097854..5097832  - TAIR102
TCTTCAAAAAATATTGTTTAGGT
>Chr1:5099814..5099836  + TAIR102
CTTAATTTGTTTCATTAATAGTG
>Chr1:5100167..5100189  + TAIR102
GAAATGATCTAGATGTTGTAGGC
>Chr1:5100331..5100353  + TAIR102
CTTCCGTCTTTTTATTTTAAGGT
>Chr1:5100508..5100530  + TAIR102
GGACGAGCAGAGGAGCTTGAGGA
>Chr1:5100713..5100735  + TAIR102
TTTGGGCTTGATGTTGATTAGTT
>Chr1:5100999..5101021  + TAIR102
CTCCTATACTAGGTGCATCAGCA
>Chr1:5102417..5102439  + TAIR102
GTGTGTCAAATAATTGTGGAGCC
>Chr1:5102786..5102764  - TAIR102
GATATAACTTTGTGAATTCAGGC
>Chr1:5103022..5103000  - TAIR102
TTTCTTACTGTATCATAACAGAA
>Chr1:5103461..5103439  - TAIR102
CCAATTTCTTGCCCTTCACAGAA
>Chr1:5103653..5103631  - TAIR102
GTTTTGTATGTTGTTCTGCAGTA
>Chr1:5103793..5103771  - TAIR102
TGCATTGGTGTGTTTTCTTAGGT
>Chr1:5103981..5103959  - TAIR102
ATGTTTGATTGGCTATAATAGGT
>Chr1:5105419..5105397  - TAIR102
TATGATTTTGCTGTTGCATAGAT
>Chr1:5105618..5105596  - TAIR102
ATTTGGAAAATGTTTCTCTAGTC
>Chr1:5105821..5105799  - TAIR102
TTTTTGGTTTTTATGTTTCAGTG
>Chr1:5105945..5105923  - TAIR102
TTTATCTGTTTGATGTTGCAGAG
>Chr1:5107845..5107823  - TAIR102
TTAAGAAAAATGATGGTGCAGAA
>Chr1:5108079..5108057  - TAIR102
TGTTGACTTTGGATAATTCAGGA
>Chr1:5108398..5108376  - TAIR102
TACCATTGCTGTTTTTTTCAGGA
>Chr1:5108542..5108520  - TAIR102
TTGCTGTTTGATATTTCCTAGGT
>Chr1:5108861..5108839  - TAIR102
TCATTATGTTGTTTGTATCAGAC
>Chr1:5109252..5109230  - TAIR102
TCACTAAATATATGATTTCAGGC
>Chr1:5109457..5109435  - TAIR102
CTTTGTTTTCCTCTCTATTAGCA
>Chr1:5109746..5109724  - TAIR102
TCCTCTACCTATTTGATGAAGGT
>Chr1:5109906..5109884  - TAIR102
CCTTCTAATATATTTCTGTAGGC
>Chr1:5110088..5110066  - TAIR102
CATAAAATCTTTTAACTGCAGCC
>Chr1:5110297..5110275  - TAIR102
ATATGAATATTATTCGTGTAGAT
>Chr1:5110455..5110433  - TAIR102
ACTCTACTCTTTTCTCTACAGTT
>Chr1:5110758..5110736  - TAIR102
TAAGTGTTATTCTCTTTTCAGCT
>Chr1:5110957..5110935  - TAIR102
GATACCATTTGATTTTATCAGGT
>Chr1:5111240..5111218  - TAIR102
TTGGTTGATATTGTGGATCAGAG
>Chr1:5112475..5112453  - TAIR102
ATGTATTTTATCATTTGGTAGAG
>Chr1:5112750..5112728  - TAIR102
ATATGGGTTGTGTATATTTAGAT
>Chr1:5113373..5113351  - TAIR102
GCTGCTTTTACTTATTTTTAGGA
>Chr1:5113779..5113757  - TAIR102
GGTGTTTTGTGTTTTCCTTAGGA
>Chr1:5114039..5114017  - TAIR102
TTGATACATTGGTTAAAATAGGA
>Chr1:5114316..5114294  - TAIR102
TTTACATGTTTTGATTGGTAGAT
>Chr1:5114593..5114571  - TAIR102
TGATGTTGTATGTTGTCACAGAA
>Chr1:5114740..5114718  - TAIR102
TATTTTATTTGAGTGCTGAAGCT
>Chr1:5115025..5115003  - TAIR102
AACAATGACTTGGTTATACAGAT
>Chr1:5117050..5117028  - TAIR102
GATATGTCTTTTTACGAACAGGT
>Chr1:5117498..5117476  - TAIR102
ATCTTGTGGAAAATTTTACAGGA
>Chr1:5117803..5117781  - TAIR102
TTCTGGCTTCACTCTGTGCAGAT
>Chr1:5118528..5118506  - TAIR102
GTTGCTGCCTTGTGAATTTAGGC
>Chr1:5118860..5118838  - TAIR102
ATTTGTCTCCTTATGCCATAGGT
>Chr1:5119496..5119474  - TAIR102
TTGTATTCTAATTTTCTACAGGT
>Chr1:5120051..5120029  - TAIR102
CTGATACTATGGGTGCCGCAGTA
>Chr1:5120348..5120326  - TAIR102
ATTAGTCTTACCCTCCTGCAGGT
>Chr1:5122079..5122057  - TAIR102
CCCCAATTCTGTTGGTTTTAGGT
>Chr1:5122466..5122444  - TAIR102
TAAAACTTTACTTCTCATCAGTT
>Chr1:5122691..5122669  - TAIR102
ATAAATGTGATGTCAAATTAGGG
>Chr1:5122966..5122944  - TAIR102
GGTGTTTTGGCTTTGTTGCAGTG
>Chr1:5125117..5125139  + TAIR102
GTGTGAGTTTAAAATTTGCAGGT
>Chr1:5125338..5125360  + TAIR102
AATTGATTTTAATAATGCCAGGG
>Chr1:5125515..5125537  + TAIR102
GTAATTTGATATTTGGTGCAGAG
>Chr1:5128697..5128675  - TAIR102
AAAATTAATGTGGTATTTTAGGA
>Chr1:5129023..5129001  - TAIR102
TGCTGGTTCAAAACATTTCAGCG
>Chr1:5129186..5129164  - TAIR102
CTTGCGAAAATTAATGAACAGGT
>Chr1:5132897..5132875  - TAIR102
AAATTAATTTTCGTATTTTAGGA
>Chr1:5133222..5133200  - TAIR102
TGTTGGTTCGAAAAATTTCAGCG
>Chr1:5133394..5133372  - TAIR102
ATCTTGCCAAAATGAATGCAGGT
>Chr1:5139216..5139194  - TAIR102
TTGGTTGAAATTTGTGTTTAGAT
>Chr1:5140686..5140664  - TAIR102
TTTTTCTGCAACAAATGCAAGGC
>Chr1:5140937..5140915  - TAIR102
TGGTTATGTTTCTGTTTCCAGTT
>Chr1:5141104..5141082  - TAIR102
TTCTCTCAGTATTACACACAGGG
>Chr1:5141375..5141353  - TAIR102
AAAAACTTTGTCAACATACAGCT
>Chr1:5141546..5141524  - TAIR102
TCTATTTTTGTTTTTTTCAAGCC
>Chr1:5141717..5141695  - TAIR102
AGGGTTAGTTTATCAATGCAGGC
>Chr1:5141857..5141835  - TAIR102
TTATACATGCATATATTGCAGTT
>Chr1:5142013..5141991  - TAIR102
TATTGTAAATTGTGTATGCAGGT
>Chr1:5142195..5142173  - TAIR102
TTGCTCTTTCGACTTTTTCAGCC
>Chr1:5142411..5142389  - TAIR102
TTCGATTTTGGAAATGAACAGGG
>Chr1:5142624..5142602  - TAIR102
TTGCTTTATGCTTGCTTACAGCA
>Chr1:5142880..5142858  - TAIR102
TTGTGTGTTTTGCTTCAACAGGT
>Chr1:5143211..5143189  - TAIR102
ATTCTCTGTGAATTGTTACAGAA
>Chr1:5143378..5143356  - TAIR102
TTTTGATCTTCTAATTTACAGGA
>Chr1:5152766..5152744  - TAIR102
AATGTGTGTGTGTGTATGAAGAT
>Chr1:5157889..5157867  - TAIR102
GGTTCATGTAAATATATGAAGAT
>Chr1:5159629..5159607  - TAIR102
GTGTTTGCGTGTGTGGTGAAGAT
>Chr1:5162256..5162234  - TAIR102
TTGTTTCTGATATTACGGCAGAT
>Chr1:5162540..5162518  - TAIR102
AACTTATGTGTCTGTGTTTAGAA
>Chr1:5162784..5162762  - TAIR102
TCGTTCTTGTAAACCTATCAGGT
>Chr1:5163162..5163140  - TAIR102
CACTATAAGAACATGTTGCAGGA
>Chr1:5163494..5163472  - TAIR102
TGTTGTCTTTTGACGGCACAGGG
>Chr1:5163824..5163802  - TAIR102
GAAAAAAGGTTTTCCTTGCAGTA
>Chr1:5164011..5163989  - TAIR102
TCTATTCCATGTTTTACTTAGAT
>Chr1:5164194..5164172  - TAIR102
TGTTTGTGTTAACAATTGTAGTT
>Chr1:5164368..5164346  - TAIR102
ATGCAATTGTATTCATTTAAGAT
>Chr1:5166002..5165980  - TAIR102
GTGTTTGTGTGATGGACGCAGGT
>Chr1:5166484..5166462  - TAIR102
CATATTTTTGGGTGATTGCAGCT
>Chr1:5167723..5167701  - TAIR102
TTGGGGTTTATTGGAGTAAAGCT
>Chr1:5167900..5167878  - TAIR102
ACTGATTCGAATGTTGTGTAGAA
>Chr1:5173893..5173871  - TAIR102
GCTTATGTGTTTCACTAACAGCG
>Chr1:5174112..5174090  - TAIR102
ATCAAAATATTTTGGCTGCAGCT
>Chr1:5174241..5174219  - TAIR102
TACGTAATCATACTTTGGCAGAG
>Chr1:5174480..5174458  - TAIR102
AAAAGCTGAAAATTTCTATAGGT
>Chr1:5174642..5174620  - TAIR102
GAATAGTTTTCATGGCAACAGGC
>Chr1:5174792..5174770  - TAIR102
TCTGGTTGTTGATTATTGCAGAT
>Chr1:5174951..5174929  - TAIR102
TTTCTTGTTAATGTTGTGCAGCT
>Chr1:5175302..5175280  - TAIR102
GTGACTTTTCTGGCAGCACAGAT
>Chr1:5175577..5175555  - TAIR102
CAATGGGTGACTCTGCTGCAGCC
>Chr1:5175684..5175662  - TAIR102
ATAATTTTTGTTTGGCTCAAGGT
>Chr1:5178156..5178178  + TAIR102
TGGTGTGAAATTTATGTGTAGAC
>Chr1:5178491..5178513  + TAIR102
GTTCTGTTTATTAATGTGCAGGC
>Chr1:5179187..5179209  + TAIR102
ATTCAATTGTTACCTTTGCAGAT
>Chr1:5179358..5179380  + TAIR102
TCCATTACTCTACTTTTGCAGGT
>Chr1:5179603..5179625  + TAIR102
ATCTATCTTTGGCTCTTGCAGGT
>Chr1:5182343..5182321  - TAIR102
GTTGTGATTTGTAAATGACAGTG
>Chr1:5182525..5182503  - TAIR102
GATGTTCATTACAATCTGTAGGG
>Chr1:5182766..5182744  - TAIR102
GAGTTATGACATGTGGCAAAGGA
>Chr1:5183028..5183006  - TAIR102
CTGAATATGTATTTGTTATAGAA
>Chr1:5184133..5184111  - TAIR102
TTCTCTGACAACTTACTGCAGGC
>Chr1:5184350..5184328  - TAIR102
AAATGCTTGTGAATATGGCAGAC
>Chr1:5184782..5184760  - TAIR102
TCTTTGTTTTCTTACATCTAGGT
>Chr1:5185158..5185136  - TAIR102
TACTAGATACTTCTTTTACAGGC
>Chr1:5185362..5185340  - TAIR102
TCTTCTCTATTATTTTGTTAGCT
>Chr1:5185542..5185520  - TAIR102
TCCGTCTTTGGTTTGCTATAGAT
>Chr1:5186304..5186282  - TAIR102
TCTTCGTTGATGTCATTGCAGTG
>Chr1:5186513..5186491  - TAIR102
GAATTTTCTCTCTTCTCTTAGGC
>Chr1:5188052..5188074  + TAIR102
GCTTCTCTTGTGAAATTCTAGAT
>Chr1:5188363..5188385  + TAIR102
GTGTTTTTTTTTTTATGACAGTT
>Chr1:5188539..5188561  + TAIR102
GTTCTCTTGGGTCTTCTTCAGGG
>Chr1:5188727..5188749  + TAIR102
GTTGAATTTCTGAAATTCTAGAT
>Chr1:5188902..5188924  + TAIR102
CTTTAGTCATGTAACCTGCAGGG
>Chr1:5189184..5189206  + TAIR102
CATCTTTCTTGCAATGTCCAGGA
>Chr1:5189340..5189362  + TAIR102
ATATGGATTGTTTGCTTTCAGGT
>Chr1:5199547..5199569  + TAIR102
TCTCTTTTTGTTTTTAATCAGCA
>Chr1:5199820..5199842  + TAIR102
TTGGTTTTGAATTTTACTTAGTT
>Chr1:5199984..5200006  + TAIR102
ATGTTTATGTTCCTTTTCTAGGG
>Chr1:5200157..5200179  + TAIR102
CAAGTAATTTGCTTTATGCAGGG
>Chr1:5200361..5200383  + TAIR102
TTACATTATTCATGCTCCCAGAG
>Chr1:5200502..5200524  + TAIR102
TTGAGTTTGCTCATGTTGCAGAA
>Chr1:5200667..5200689  + TAIR102
GCTTTGATTAAAATTTATCAGGA
>Chr1:5200887..5200909  + TAIR102
AGTTATATTTATGTTCTCCAGGT
>Chr1:5201060..5201082  + TAIR102
TTCTTGTTTTAATCATGGTAGGT
>Chr1:5201233..5201255  + TAIR102
GAATTTTGTATATTTTTTCAGGT
>Chr1:5201572..5201594  + TAIR102
TGTAGTTTTGGTTGTTCACAGAA
>Chr1:5203044..5203066  + TAIR102
TTTCATTTCTATCTCTTGCAGTC
>Chr1:5203463..5203485  + TAIR102
TGGTTTTTCTGAATATTTCAGGG
>Chr1:5203662..5203684  + TAIR102
AGGCTTGTTTGTGGTTCTCAGGC
>Chr1:5204737..5204759  + TAIR102
TACTTGGGTGTACGCCTGTAGAG
>Chr1:5205105..5205127  + TAIR102
CTAATGGTTCATTGCTTGCAGGT
>Chr1:5205544..5205566  + TAIR102
CTAAAAGACTTGACTGTGCAGGG
>Chr1:5206708..5206686  - TAIR102
TGTCTTTGTTGGTCTCAATAGGA
>Chr1:5206975..5206953  - TAIR102
CTGTGTTTCTCTGTTGTTCAGCA
>Chr1:5207213..5207191  - TAIR102
GGTTTCTTTCCTTGATTATAGGC
>Chr1:5207540..5207518  - TAIR102
TTACTTGATACTTGGTATTAGGA
>Chr1:5207707..5207685  - TAIR102
TTTTCTTCCCTTTTTGCACAGAG
>Chr1:5207891..5207869  - TAIR102
TTTTCGGTTTTTCTTCATCAGAT
>Chr1:5209055..5209033  - TAIR102
TTTGTGTCTGCTTGCAATCAGGT
>Chr1:5210830..5210808  - TAIR102
GAAACGCTCTTGATTTTGTAGGA
>Chr1:5211092..5211070  - TAIR102
CACATGTTCTTATCTCTGCAGCC
>Chr1:5213026..5213048  + TAIR102
CTTGTTACTTTTTGATGATAGAT
>Chr1:5213654..5213676  + TAIR102
TCTTTTATATATGGGTTGCAGCC
>Chr1:5213820..5213842  + TAIR102
TGTTATTCATACTACGGACAGTT
>Chr1:5213968..5213990  + TAIR102
ATAAGCAAGTACATTGTGCAGCA
>Chr1:5214336..5214358  + TAIR102
CCCTCGTTTGATGGTTGGAAGGT
>Chr1:5214631..5214653  + TAIR102
TGGATGCATTTTGAACTCTAGGC
>Chr1:5215827..5215849  + TAIR102
ACTGTTACTTTTTGATGCTAGAT
>Chr1:5216451..5216473  + TAIR102
AAACTCTTTTATGTGTTGCAGCC
>Chr1:5216617..5216639  + TAIR102
TGTTATTTATACTATGAATAGTC
>Chr1:5216777..5216799  + TAIR102
AAGGGGATGTTTCTTGTGCAGCA
>Chr1:5217149..5217171  + TAIR102
CCCTCATTTGTTGGTTTGCAGGT
>Chr1:5217453..5217475  + TAIR102
GGATGCATATTTGAACTCTAGGC
>Chr1:5218001..5217979  - TAIR102
CTATAAGCTTATGAACAGTAGGA
>Chr1:5218280..5218258  - TAIR102
ATTTGACAACTCCTGTGACAGCT
>Chr1:5218648..5218626  - TAIR102
TTTTTTGGTCCTTGTAAACAGGC
>Chr1:5218932..5218910  - TAIR102
ATGGGCATTGATAAAATGCAGTT
>Chr1:5219349..5219327  - TAIR102
GTTGTGAAATTCTGAGTCGAGGA
>Chr1:5219732..5219710  - TAIR102
TGACACTGTTGGTTTTTGCAGGT
>Chr1:5221022..5221044  + TAIR102
ACTTTTTGCCTGTGGTGTTAGAT
>Chr1:5221638..5221660  + TAIR102
AAATTATGTTGTGTGTTGCAGCC
>Chr1:5221806..5221828  + TAIR102
ATGTTATTCACACTGTGGCAGTC
>Chr1:5221975..5221997  + TAIR102
GGATGTTTATTTCTTGTGCAGCA
>Chr1:5222390..5222412  + TAIR102
TTGTCTTTTGATGGTTTGCAGGT
>Chr1:5222691..5222713  + TAIR102
GGATGCATGTTTGAACTGTAGGC
>Chr1:5225427..5225449  + TAIR102
AAACTCTTTCTTGGGTTGCAGCC
>Chr1:5225593..5225615  + TAIR102
TGTTATGCATACGATGGACAGTC
>Chr1:5225745..5225767  + TAIR102
AGCAAGTATTTTCTTGTGCAGCA
>Chr1:5226466..5226488  + TAIR102
GGATGCATATTTGAACTGTAGGC
>Chr1:5228902..5228880  - TAIR102
ACTGGTTTTGTGTTGATGCAGAC
>Chr1:5229467..5229445  - TAIR102
TCAATTTAACTGGTCAATCAGAC
>Chr1:5229650..5229628  - TAIR102
GTATCCCTCCTACTCTTATAGGC
>Chr1:5230071..5230049  - TAIR102
TCTCACTCTTTATTTTTGCAGAA
>Chr1:5230309..5230287  - TAIR102
TTGTTATTTTGCTCTTATCAGCG
>Chr1:5230562..5230540  - TAIR102
AACTTTAACGGGATACTTTAGGT
>Chr1:5230709..5230687  - TAIR102
GGATATTGTGTGTTTTTGAAGGC
>Chr1:5230881..5230859  - TAIR102
TTAATTCTCTATCCTGTTCAGAT
>Chr1:5232500..5232478  - TAIR102
ATATGAATGGTTCTGTCTCAGGC
>Chr1:5233430..5233408  - TAIR102
ATATAGAATTGGATGGTGCAGGA
>Chr1:5233620..5233598  - TAIR102
TTACTCTTTTATGGAAAACAGAG
>Chr1:5233782..5233760  - TAIR102
ATATGTGTATCATGACAACAGCC
>Chr1:5234008..5233986  - TAIR102
ACTTCTGGTGAAAAAATGCAGTC
>Chr1:5234970..5234948  - TAIR102
TTACATTTACGTGTGGAACAGGT
>Chr1:5235452..5235430  - TAIR102
TGTTATTGTTCTATGAAACAGAT
>Chr1:5235678..5235656  - TAIR102
TCTTACTTGTTATTGATGCAGAT
>Chr1:5238453..5238475  + TAIR102
TTCTTCCATTTTCTCTTATAGTT
>Chr1:5238588..5238610  + TAIR102
TTTGAATCAAAATGTTTTCAGGT
>Chr1:5238834..5238856  + TAIR102
TATGAACATTTTCATACACAGGC
>Chr1:5239161..5239183  + TAIR102
GCTGGAATTCTGGTCTTTCAGGT
>Chr1:5239274..5239296  + TAIR102
AACTAAGAGTGTCTGCAACAGGA
>Chr1:5239510..5239532  + TAIR102
GTTGGGGTGGTTAATGAGCAGGA
>Chr1:5240695..5240673  - TAIR102
CTTGTTTTTGGTGTGTGACAGGT
>Chr1:5240907..5240885  - TAIR102
TAATACACCTGAGTTTTGTAGCT
>Chr1:5244030..5244052  + TAIR102
CGTTTGTTTAAACTTCTGCAGTG
>Chr1:5244513..5244535  + TAIR102
AAACTGTTGTATTTGATTTAGGG
>Chr1:5244792..5244814  + TAIR102
ACTATGGTCTCTATTTGGCAGGT
>Chr1:5245006..5245028  + TAIR102
GGTACTCATTTTGTCTTCCAGGT
>Chr1:5246127..5246149  + TAIR102
AAATTTAGGTTCTTCTTACAGGT
>Chr1:5246303..5246325  + TAIR102
TTTAATTATGTGAACTTTCAGAT
>Chr1:5248892..5248870  - TAIR102
CGATGGAATTCTGTGAATCAGGT
>Chr1:5249083..5249061  - TAIR102
AATTTATGATTTTGTGTGCAGAT
>Chr1:5249325..5249303  - TAIR102
CCGGTGCTTTGGAAATGACAGGG
>Chr1:5250934..5250912  - TAIR102
TGAATGAAAATGATAAAACAGGC
>Chr1:5251512..5251490  - TAIR102
GTTGATTTGGTATCAATGCAGAC
>Chr1:5251921..5251899  - TAIR102
TCTTATTTTGGTTTTAAACAGGA
>Chr1:5252499..5252521  + TAIR102
TACCACTCTCCTTTTTTTCAGGT
>Chr1:5253267..5253289  + TAIR102
TTCTTTATCTTGCTTTCGTAGGC
>Chr1:5253810..5253832  + TAIR102
ACTTGTGTACTGAATTTGTAGGT
>Chr1:5254713..5254735  + TAIR102
TAAATTCAAATTGAAATGCAGTT
>Chr1:5255161..5255183  + TAIR102
ATCTCTTTATATGATTGGCAGGA
>Chr1:5255449..5255471  + TAIR102
ATCCAGTTACTATTTTTGCAGCA
>Chr1:5255819..5255841  + TAIR102
AGCTACTTTCCATCTGTGTAGAG
>Chr1:5256166..5256188  + TAIR102
TTGTCATTGCTGTATATACAGGT
>Chr1:5256398..5256420  + TAIR102
TGCTTGTTGTTCTTGTTGCAGTT
>Chr1:5258805..5258783  - TAIR102
ACATTACTTCTGTTTCGACAGAT
>Chr1:5259192..5259170  - TAIR102
AAGTCCGACCTTCTCTTGCAGTG
>Chr1:5259386..5259364  - TAIR102
TTCTCCATTTGTCTCTCACAGGA
>Chr1:5259650..5259628  - TAIR102
TTCTGTGTTTTACTTTGCCAGAC
>Chr1:5259911..5259889  - TAIR102
TTTATTTGTTATCTGTTATAGAT
>Chr1:5260231..5260209  - TAIR102
TTTTTATCCTCTCTTGATCAGGC
>Chr1:5260483..5260461  - TAIR102
CTGACTTCTTGCATTTCCTAGGC
>Chr1:5260671..5260649  - TAIR102
GATATATGTTCGTTTGAACAGCA
>Chr1:5260899..5260877  - TAIR102
ATTGATTTCATGCTTTTACAGGT
>Chr1:5261287..5261265  - TAIR102
TCCACTATACCTATGAATCAGGC
>Chr1:5261557..5261535  - TAIR102
ATCATTGTAATGGTTTATTAGGT
>Chr1:5261706..5261684  - TAIR102
CGAATATTTTTTGTGATACAGTC
>Chr1:5262322..5262300  - TAIR102
TGGTTGTTAACTTTATTGCAGCT
>Chr1:5262755..5262733  - TAIR102
AGTGAAGAAAAAAATATCCAGGA
>Chr1:5263487..5263465  - TAIR102
TTGGTTTCATTGGCTTTTCAGTT
>Chr1:5263617..5263595  - TAIR102
TTGTACTGGGGATTGATGCAGGC
>Chr1:5263905..5263883  - TAIR102
ATCTTTCTCCGTCTTCGACAGAT
>Chr1:5264219..5264197  - TAIR102
ATATTTACGTTTATGCCACAGAG
>Chr1:5264513..5264491  - TAIR102
ATTGGTTGGCTTAATGTGTAGGT
>Chr1:5264843..5264821  - TAIR102
TGTGTGTGTAATTGGATGAAGGG
>Chr1:5269477..5269455  - TAIR102
ATGTGATGGGTGTTTGTGCAGAA
>Chr1:5269669..5269647  - TAIR102
AATAATGTGTTGGTTGTGTAGCT
>Chr1:5269898..5269876  - TAIR102
ATTAATGTCTATGTACATCAGGA
>Chr1:5270114..5270092  - TAIR102
GAACCATTTTCATGTTGTTAGTG
>Chr1:5270375..5270353  - TAIR102
ATGGTAATTTTCACTGTTCAGGA
>Chr1:5270607..5270585  - TAIR102
CTAATTTGTGATTCGTTGCAGCT
>Chr1:5271456..5271434  - TAIR102
TGAGTTTTTGACTATGTTTAGGT
>Chr1:5271652..5271630  - TAIR102
TTGATCATGATTCTCTTTCAGGC
>Chr1:5272666..5272644  - TAIR102
GAAAGTTGTTATGATTGGCAGGT
>Chr1:5273356..5273334  - TAIR102
ATAATATCTGTGATTGATCAGGT
>Chr1:5275188..5275210  + TAIR102
TTGTGTTTTTTGAGATTGCAGGG
>Chr1:5277007..5276985  - TAIR102
AGAAGCTTGTTTTGGTTTCAGTT
>Chr1:5278555..5278533  - TAIR102
TGTGTTACTGATTGAAAACAGGA
>Chr1:5278696..5278674  - TAIR102
TTATATGTCTATCATTTGCAGTT
>Chr1:5278875..5278853  - TAIR102
AGTGGGTTTGTGTGTTTGCAGGT
>Chr1:5283966..5283988  + TAIR102
ATGATCTTTCAAAATAAAAAGGA
>Chr1:5287780..5287802  + TAIR102
TCAGAAGCATTTATCTTGCAGGT
>Chr1:5287992..5288014  + TAIR102
AACAGAGAGGTTGTTGTGCAGGT
>Chr1:5288158..5288180  + TAIR102
GTGTTTTTTCTCGTGGTGCAGTG
>Chr1:5291194..5291216  + TAIR102
CTTTTTTTTGGGGGGGTCTAGGT
>Chr1:5292003..5292025  + TAIR102
TTGTGAATTATGGAAATGCAGTG
>Chr1:5295123..5295145  + TAIR102
GTTTCATGGTGAATGATGCAGAT
>Chr1:5295296..5295318  + TAIR102
AAGTTTGGGGGTTTTGGTTAGGT
>Chr1:5298552..5298574  + TAIR102
CTGTACTTGTTTGTGTGTTAGTG
>Chr1:5300385..5300407  + TAIR102
TGTGATTATGGAAATGAACAGGG
>Chr1:5301125..5301103  - TAIR102
TAAGATTTGATGGTTTATCAGAA
>Chr1:5301263..5301241  - TAIR102
AAAAATGATGTTTGGTATCAGGT
>Chr1:5302000..5301978  - TAIR102
CATTGATTGTGTGAATGGTAGAT
>Chr1:5302235..5302213  - TAIR102
ATTTTTTGGTTGTGTGTGCAGCT
>Chr1:5302466..5302444  - TAIR102
TAATACTTTTTTGCTTTGCAGGG
>Chr1:5302629..5302607  - TAIR102
CTGGTTCTCTATGCGTTACAGGT
>Chr1:5302957..5302935  - TAIR102
TTCGTATTTGGTGATATATAGGT
>Chr1:5303178..5303156  - TAIR102
GTGTTTTTATGAATTCAACAGGT
>Chr1:5306350..5306328  - TAIR102
GTGTTGTCTTTTTATGTGCAGGA
>Chr1:5306667..5306645  - TAIR102
GCTAAGGTGTTGTTTGTGTAGGC
>Chr1:5307095..5307073  - TAIR102
TCTGGAATATCACCTTTTCAGGT
>Chr1:5307566..5307544  - TAIR102
CATATATTTCTTTCTCTGCAGCA
>Chr1:5307799..5307777  - TAIR102
TTTATGCTTGCCTATGTGCAGAT
>Chr1:5308139..5308117  - TAIR102
TTATTATGTTACATTTTTAAGGT
>Chr1:5310276..5310254  - TAIR102
ATCGCTGTTAAAAACCTGCAGAT
>Chr1:5310481..5310459  - TAIR102
CAAAATAAACTTGTTTTACAGTC
>Chr1:5310910..5310888  - TAIR102
ATCATGCATTGTTGTTTTCAGGG
>Chr1:5311341..5311319  - TAIR102
GCTCTTGCTTTTAAAAACCAGGC
>Chr1:5311549..5311527  - TAIR102
ATGAACCTGTTTGATTTTCAGTT
>Chr1:5311721..5311699  - TAIR102
AAAACTTTGTCTTTGTTTCAGAC
>Chr1:5311969..5311947  - TAIR102
ACATGGATTTGGTCTGTACAGGA
>Chr1:5312222..5312200  - TAIR102
AGTTTCTGGTTTCTTGAAAAGGA
>Chr1:5312607..5312585  - TAIR102
GTTTGGTTGTTAAATTGGAAGGG
>Chr1:5312892..5312870  - TAIR102
TAAATTTTGAGGAGATTATAGAG
>Chr1:5313192..5313170  - TAIR102
ATATTTTGAGAGGTTTTGCAGGA
>Chr1:5313455..5313433  - TAIR102
CTTCCTGTTTTTGTGGTTTAGGT
>Chr1:5315788..5315810  + TAIR102
TGATTAGATTTTGTTCATTAGGG
>Chr1:5316152..5316174  + TAIR102
CTTTGACTTTTGATATTTCAGAT
>Chr1:5316488..5316510  + TAIR102
TGTTTTCATGACACATTTCAGGA
>Chr1:5316745..5316767  + TAIR102
GCATAACTATTTATATTCTAGGA
>Chr1:5317006..5317028  + TAIR102
TTTTGTGTATGTCCTCTGTAGGT
>Chr1:5317229..5317251  + TAIR102
CTTTTTCTCCTGCTCTCCTAGTT
>Chr1:5317449..5317471  + TAIR102
AAGCCAATGTGGTGAATGTAGGG
>Chr1:5318250..5318272  + TAIR102
TTTTGATCTTTACAAAAGCAGAT
>Chr1:5318479..5318501  + TAIR102
TATTATTAATAATTTTTTCAGAA
>Chr1:5319154..5319176  + TAIR102
GATGTCTTGTTGTTGGTATAGAT
>Chr1:5321002..5320980  - TAIR102
ATTCATTCGTGTCATCAACAGAG
>Chr1:5321297..5321275  - TAIR102
ATGTGTTTTCCTCCTTGTCAGGC
>Chr1:5321572..5321550  - TAIR102
AGTTGGTACTGATATTTCTAGGT
>Chr1:5321783..5321761  - TAIR102
AATAATGCCTGGATCTTCCAGGT
>Chr1:5322583..5322561  - TAIR102
TAAATGGACTGTGTGTGGCAGGT
>Chr1:5322981..5322959  - TAIR102
GTTGTACATTTTGTGGAATAGGT
>Chr1:5327329..5327351  + TAIR102
CATGCAATCTTTTGGTGGCAGAT
>Chr1:5327670..5327692  + TAIR102
GGTTCTTCTGATTTGTTACAGGT
>Chr1:5327905..5327927  + TAIR102
AAATCCTTTCTTTGAATGCAGTT
>Chr1:5328338..5328360  + TAIR102
GTTTGTACCATTGTTTTGCAGGT
>Chr1:5332274..5332252  - TAIR102
TAAACGTTTATACGAAAACAGAG
>Chr1:5332621..5332599  - TAIR102
TCAAACTTCGATTTGTTCCAGGT
>Chr1:5332876..5332854  - TAIR102
GAATATTTTTGTCACCTCCAGGA
>Chr1:5333197..5333175  - TAIR102
AATAACTTTTCTCTTATTTAGGA
>Chr1:5333416..5333394  - TAIR102
AATATGTTGACTCGGCAACAGAG
>Chr1:5333582..5333560  - TAIR102
TGGGTATGCGTATATATGCAGTT
>Chr1:5333956..5333934  - TAIR102
TTTTTGTTTTGTTTGGTACAGAT
>Chr1:5334371..5334349  - TAIR102
GTTGTGGATTCTTTCTCACAGGA
>Chr1:5334633..5334611  - TAIR102
GTGAACTTTGTTTGCCTACAGCC
>Chr1:5334884..5334862  - TAIR102
ATAGGGTTGATTGTATTACAGGC
>Chr1:5335088..5335066  - TAIR102
CCATTAACCTGATCAAAACAGAC
>Chr1:5335332..5335310  - TAIR102
TTTCTTGTTGGTTTGCTGCAGGC
>Chr1:5335744..5335722  - TAIR102
CTTGCTTCCTTGTGTTTACAGCT
>Chr1:5336133..5336111  - TAIR102
TAACGATCACTACTCTTGCAGGT
>Chr1:5336607..5336585  - TAIR102
AACTCTTTGTAATTTTTACAGAT
>Chr1:5336747..5336725  - TAIR102
AACTTCATTACTCCATTACAGGC
>Chr1:5336908..5336886  - TAIR102
GATGTTTTGGTGGTGCATTAGAC
>Chr1:5337165..5337143  - TAIR102
CTTTGTTCTTTGATTTTGTAGCA
>Chr1:5337349..5337327  - TAIR102
ACCCATCTTTGAATTCTACAGGA
>Chr1:5337530..5337508  - TAIR102
AATTTTCGTTAATATTAACAGAA
>Chr1:5337739..5337717  - TAIR102
ATGTAATTATGAAAATGACAGAG
>Chr1:5343037..5343059  + TAIR102
TAACAATATGATATGTTATAGTG
>Chr1:5343433..5343455  + TAIR102
GTGTGTATATCAAATCATCAGGC
>Chr1:5345175..5345153  - TAIR102
CAATTCGTTTTTAATTAACAGCG
>Chr1:5362939..5362961  + TAIR102
ATCTTTGCGTTCTTTTGACAGAT
>Chr1:5363340..5363362  + TAIR102
ACATGGGTTTTGCCATTTCAGGC
>Chr1:5363683..5363705  + TAIR102
CTTTTTTGCAAATGGTTACAGCT
>Chr1:5363917..5363939  + TAIR102
GTGTCACTTCTCTTCTGGCAGCT
>Chr1:5364098..5364120  + TAIR102
AAAGTCTGATTTCAATCACAGGT
>Chr1:5364316..5364338  + TAIR102
ATTTGTTTATAAACTTTTCAGGA
>Chr1:5364464..5364486  + TAIR102
TAATGGAGTCGTGATGTGCAGGT
>Chr1:5364670..5364692  + TAIR102
ATTTGATTGCTGATTCGGCAGAG
>Chr1:5364914..5364936  + TAIR102
TTTTGATTTTTCCCCCGGCAGAA
>Chr1:5365144..5365166  + TAIR102
AGACTTATTATGGATTTGCAGTA
>Chr1:5365845..5365823  - TAIR102
TATGAAACTATTTGTGTGCAGAA
>Chr1:5366018..5365996  - TAIR102
TCTTTATATATGAAAATGAAGAT
>Chr1:5367817..5367839  + TAIR102
CCGAACCGTTGTTGGTGGCAGAA
>Chr1:5368184..5368206  + TAIR102
AGTTGAAATCAAATGATGTAGAT
>Chr1:5369331..5369353  + TAIR102
AATGGTTTTATTGGTTTGCAGAA
>Chr1:5369563..5369585  + TAIR102
TCTTCATTGTCTCTTTTGCAGGT
>Chr1:5371240..5371262  + TAIR102
ATGGTTTTTATTGATTTGCAGCA
>Chr1:5373999..5374021  + TAIR102
AGTGGTTTTATTGATTTGCAGAA
>Chr1:5374227..5374249  + TAIR102
CCCTGCATTTTCCTTTTGCAGGT
>Chr1:5377490..5377512  + TAIR102
ATGGTTTTTATTGATTTGCAGTT
>Chr1:5377692..5377714  + TAIR102
CTAACCAATGTCCTTTTCCAGGT
>Chr1:5379544..5379566  + TAIR102
CAGTTTCTTATTGATTTGCAGAT
>Chr1:5379769..5379791  + TAIR102
CCATGCATTTTCCTGTTGCAGGT
>Chr1:5381959..5381981  + TAIR102
TTCTTGGCTTCTATCTTACAGCC
>Chr1:5382229..5382251  + TAIR102
TATCAAATATTCTTGTTGCAGTC
>Chr1:5382396..5382418  + TAIR102
CATTAGCTGGATTTGAAACAGTT
>Chr1:5382601..5382623  + TAIR102
ACTTACATTTTCAATTTCCAGGA
>Chr1:5382845..5382867  + TAIR102
GTCAGACACTGTGTTTTGCAGAT
>Chr1:5383681..5383703  + TAIR102
GTGAATTTGTTTGTTATATAGGC
>Chr1:5383919..5383941  + TAIR102
ATGCCGTTATGTTGCCTACAGGT
>Chr1:5384360..5384382  + TAIR102
TGATTAACTTATTTTCAGCAGGA
>Chr1:5384719..5384741  + TAIR102
TTTTTTTTGCCTTTGTCAAAGCT
>Chr1:5384906..5384928  + TAIR102
ATTTATCTACTATTTCCATAGGT
>Chr1:5399554..5399576  + TAIR102
GTTTGGTTGTTGTGGGGACAGGT
>Chr1:5400216..5400238  + TAIR102
TTTTGGTTGGTTATGTTACAGGT
>Chr1:5400696..5400718  + TAIR102
TTGCATTATTTTGGATTTCAGGC
>Chr1:5400864..5400886  + TAIR102
TATGTCCTCCTATTCTTGCAGCC
>Chr1:5401325..5401347  + TAIR102
ATTCTGGTTTGTTGTGTACAGGG
>Chr1:5407693..5407671  - TAIR102
GGTTTATAATGGTTGGAACAGGG
>Chr1:5407906..5407884  - TAIR102
TTAGTTTTGAAAATGGATCAGGC
>Chr1:5408137..5408115  - TAIR102
AGTTTGCTTCTGAAACTGCAGAG
>Chr1:5408339..5408317  - TAIR102
CCAACTATTTTATCTTTCCAGAA
>Chr1:5408613..5408591  - TAIR102
TTATGATGTGGTTATTTCCAGAC
>Chr1:5408759..5408737  - TAIR102
ATTGTTTGTACTTTGTTGTAGAC
>Chr1:5409120..5409098  - TAIR102
ATTATGTATATTTTCTTTCAGGA
>Chr1:5409401..5409379  - TAIR102
TTCTGAAATGTGAATTCTCAGTT
>Chr1:5409545..5409523  - TAIR102
TGTTTTTTTCTGAGTGTATAGAC
>Chr1:5411472..5411494  + TAIR102
TGTGATCGTGCTCTGTTTCAGTC
>Chr1:5411780..5411802  + TAIR102
TTGAACTCTGTTTCATTGCAGGA
>Chr1:5411992..5412014  + TAIR102
ACTCACAATTTGTGAAAGCAGGA
>Chr1:5412321..5412343  + TAIR102
TCTGATATTAAACACTTTCAGGC
>Chr1:5412586..5412608  + TAIR102
GCACTTTTCTATCTTTTCCAGCT
>Chr1:5412736..5412758  + TAIR102
GCTTACTCCTATTTGCTTCAGTA
>Chr1:5412906..5412928  + TAIR102
TCTTCCACTTGCTTGCTTCAGGG
>Chr1:5413075..5413097  + TAIR102
TTTTTTCTTTTGGTTTTATAGCT
>Chr1:5413243..5413265  + TAIR102
TTTTTTCACGCTCCTTTGCAGAT
>Chr1:5413424..5413446  + TAIR102
TCAAGAAAATTTTATTCTCAGGT
>Chr1:5413573..5413595  + TAIR102
TTTATAGTCATGTGGTTGTAGGT
>Chr1:5413731..5413753  + TAIR102
CGTTTATGTTACTATATATAGGC
>Chr1:5413960..5413982  + TAIR102
CACTGTCTGTTTTTGTTCTAGGT
>Chr1:5414115..5414137  + TAIR102
GTTGGTTTTCTTCTGATACAGAC
>Chr1:5414339..5414361  + TAIR102
ATAATCTCATAAAACCCGCAGGA
>Chr1:5415320..5415298  - TAIR102
TCCTCTTGTTGACTTGTGCAGCA
>Chr1:5415615..5415593  - TAIR102
TTAATGATTGCAATGTTTCAGTG
>Chr1:5415886..5415864  - TAIR102
TTTGAAATGTTTTTGTTTCAGCT
>Chr1:5416066..5416044  - TAIR102
GTTCCTTGTTTGCTCCTGCAGGT
>Chr1:5416292..5416270  - TAIR102
TTCTTGGCTAATAATTTGCAGAC
[truncated: 6,106,325 more chars]
