# Supplementary material for: Comparative Analyses between Retained Introns and Constitutively Spliced Introns in Arabidopsis thaliana Using Random Forest and Support Vector Machine
Source: PLoS One. 2014 Aug 11;9(8):e104049. doi: 10.1371/journal.pone.0104049 (PMC4128822; doi:10.1371/journal.pone.0104049)
Supplement: File S2 — All extracted data used in the article. (ZIP) [file pone.0104049.s002.zip › data/CSIs_fasta_data/Condonor.fasta]

>Chr1:3911..3919  + TAIR102
GCTGTAAGT
>Chr1:4274..4282  + TAIR102
CAGGTTTTC
>Chr1:4603..4611  + TAIR102
GTGGTGAGT
>Chr1:5093..5101  + TAIR102
ATGGTAAGC
>Chr1:5324..5332  + TAIR102
AAGGTTTAA
>Chr1:7159..7151  - TAIR102
AAGGTCAGA
>Chr1:7566..7558  - TAIR102
CAGGTGATT
>Chr1:7764..7756  - TAIR102
AAGGTTAGA
>Chr1:7944..7936  - TAIR102
GTTGTATCC
>Chr1:8238..8230  - TAIR102
CAGGTAAAA
>Chr1:8419..8411  - TAIR102
ATGGTCTGT
>Chr1:8573..8565  - TAIR102
TGCGTAAGA
>Chr1:13337..13329  - TAIR102
AAGGTGAGA
>Chr1:24449..24457  + TAIR102
CAGGTACCG
>Chr1:24653..24661  + TAIR102
CAGGTTGCT
>Chr1:24960..24968  + TAIR102
AGGGTACTG
>Chr1:25433..25441  + TAIR102
AAGGTAAAA
>Chr1:25741..25749  + TAIR102
CTGGTAAGT
>Chr1:25995..26003  + TAIR102
AAGGTTAGG
>Chr1:26201..26209  + TAIR102
CATGTATGA
>Chr1:26450..26458  + TAIR102
GAGGTACAT
>Chr1:26774..26782  + TAIR102
CAGGTAAGT
>Chr1:27010..27018  + TAIR102
CAGGTGGAC
>Chr1:27279..27287  + TAIR102
AAGGTAATA
>Chr1:27711..27719  + TAIR102
CAGGTTAGA
>Chr1:28429..28437  + TAIR102
AAAGTAAGA
>Chr1:28803..28811  + TAIR102
CAGGTTATA
>Chr1:29078..29086  + TAIR102
AAGGTATAT
>Chr1:30063..30071  + TAIR102
CAGGTAAAC
>Chr1:30309..30317  + TAIR102
AAGGTTAGT
>Chr1:30814..30822  + TAIR102
CAGGTAACA
>Chr1:31523..31515  - TAIR102
AATGTAAGC
>Chr1:31695..31687  - TAIR102
ACTGTATCC
>Chr1:31935..31927  - TAIR102
CAGGTAAAA
>Chr1:32090..32082  - TAIR102
CAGGTATTA
>Chr1:32284..32276  - TAIR102
AAGGTTAGA
>Chr1:32433..32425  - TAIR102
GTGGTAAGT
>Chr1:32549..32541  - TAIR102
TTGGTATAT
>Chr1:33031..33023  - TAIR102
AAGGTACGT
>Chr1:34403..34395  - TAIR102
GAGGTAAAA
>Chr1:35732..35724  - TAIR102
GAGGTTTAT
>Chr1:36812..36804  - TAIR102
AAGGTCGAA
>Chr1:37025..37017  - TAIR102
AAGGTACTA
>Chr1:37375..37367  - TAIR102
TGGGTGAGG
>Chr1:39138..39130  - TAIR102
AAGGTATCT
>Chr1:39411..39403  - TAIR102
GCTGTAAGT
>Chr1:40215..40207  - TAIR102
CAGGTAACG
>Chr1:40475..40467  - TAIR102
CGGGTTAGT
>Chr1:45648..45640  - TAIR102
ACAGTTAAG
>Chr1:46046..46038  - TAIR102
ACAGTAAGA
>Chr1:48077..48069  - TAIR102
CTGGTAAAT
>Chr1:48938..48930  - TAIR102
CTGGTACGC
>Chr1:50421..50413  - TAIR102
AAGGTAAAT
>Chr1:50885..50877  - TAIR102
ACGGTATCT
>Chr1:53181..53189  + TAIR102
ATGGTTAGT
>Chr1:53622..53630  + TAIR102
AAGGTAAAA
>Chr1:62052..62044  - TAIR102
AAGGTATAT
>Chr1:63559..63551  - TAIR102
AAAGTAGAC
>Chr1:64753..64745  - TAIR102
GAGGTAAGA
>Chr1:64903..64895  - TAIR102
AAGGTCTGT
>Chr1:65112..65104  - TAIR102
GCGGTAAGA
>Chr1:65333..65325  - TAIR102
AAGGTAAAC
>Chr1:65565..65557  - TAIR102
ACCGTAAGT
>Chr1:66109..66101  - TAIR102
GAGGTATTA
>Chr1:66264..66256  - TAIR102
CGGGTAATG
>Chr1:66452..66444  - TAIR102
AAGGTCTTT
>Chr1:66680..66672  - TAIR102
ATCGTAAGT
>Chr1:66837..66829  - TAIR102
GAGGTACGA
>Chr1:67326..67318  - TAIR102
CAGGTTCGT
>Chr1:70842..70834  - TAIR102
ATGGTGCGT
>Chr1:71043..71035  - TAIR102
AGGGTAAAA
>Chr1:71944..71936  - TAIR102
TATGTAAGC
>Chr1:73161..73169  + TAIR102
CCAGTAAGT
>Chr1:73393..73401  + TAIR102
CAGGTTGTT
>Chr1:73738..73746  + TAIR102
ACGGTAACT
>Chr1:74340..74332  - TAIR102
GAGGCAAGT
>Chr1:83886..83878  - TAIR102
TGGGTAAGT
>Chr1:87882..87874  - TAIR102
GAGGTTATA
>Chr1:89079..89087  + TAIR102
CAGGTTCTT
>Chr1:89261..89269  + TAIR102
AAGGTATTT
>Chr1:91631..91639  + TAIR102
TTGGTATTT
>Chr1:92068..92076  + TAIR102
GAGGTAAAC
>Chr1:92499..92507  + TAIR102
AAGGTGATA
>Chr1:92931..92939  + TAIR102
GAGGTAAGT
>Chr1:93169..93177  + TAIR102
CCTGTATGT
>Chr1:94279..94287  + TAIR102
GAGGTAAAA
>Chr1:95073..95081  + TAIR102
CAAGTAAGT
>Chr1:96155..96163  + TAIR102
ACGGTAACT
>Chr1:97803..97811  + TAIR102
GTTGTAAGT
>Chr1:98603..98611  + TAIR102
TCTGTAAGT
>Chr1:113193..113201  + TAIR102
CAGGTATTA
>Chr1:114431..114439  + TAIR102
CAGGTTTTT
>Chr1:121495..121487  - TAIR102
AAGGTTAGC
>Chr1:123787..123779  - TAIR102
AAGGTCAAA
>Chr1:123994..123986  - TAIR102
CAGGTATAT
>Chr1:124213..124205  - TAIR102
CAGGTTCTT
>Chr1:124501..124493  - TAIR102
CAAGTAAGT
>Chr1:124716..124708  - TAIR102
CAGGTCTGT
>Chr1:124923..124915  - TAIR102
AAGGTCCAT
>Chr1:125331..125323  - TAIR102
AAGGTAATT
>Chr1:125744..125736  - TAIR102
GTTGTAAGT
>Chr1:125938..125930  - TAIR102
CTGGTAAAT
>Chr1:126078..126070  - TAIR102
AAGGTTTTA
>Chr1:126688..126680  - TAIR102
TAGGTGATA
>Chr1:126937..126929  - TAIR102
CATGTCAGT
>Chr1:127534..127526  - TAIR102
AAGGTATAT
>Chr1:127653..127645  - TAIR102
AATGTAAGT
>Chr1:127870..127862  - TAIR102
GATGTAAGC
>Chr1:128030..128022  - TAIR102
AATGTATGC
>Chr1:128481..128473  - TAIR102
AAGGTAAAC
>Chr1:128970..128962  - TAIR102
GAGGTAAAT
>Chr1:129855..129847  - TAIR102
AAGGTCTGT
>Chr1:130041..130033  - TAIR102
AAGGTACCA
>Chr1:130374..130366  - TAIR102
TCGGTAATT
>Chr1:132826..132818  - TAIR102
TCGGTTCGG
>Chr1:133305..133297  - TAIR102
AAAGTGAGT
>Chr1:133643..133635  - TAIR102
CAGGTATTA
>Chr1:133913..133905  - TAIR102
GAGGTTTGT
>Chr1:134291..134283  - TAIR102
CATGTGAGT
>Chr1:134584..134576  - TAIR102
CAGGTAAAT
>Chr1:136232..136240  + TAIR102
AAGGTAACA
>Chr1:136814..136822  + TAIR102
AAGGTTACA
>Chr1:137756..137764  + TAIR102
AAGGTATGA
>Chr1:138539..138547  + TAIR102
TGGGTGAGG
>Chr1:138776..138784  + TAIR102
CCGGTTTAT
>Chr1:139112..139120  + TAIR102
CAGGTCCTT
>Chr1:139343..139351  + TAIR102
GAAGTAAGC
>Chr1:142279..142287  + TAIR102
CTCGTAAGC
>Chr1:142637..142645  + TAIR102
AAGGTACAG
>Chr1:143822..143830  + TAIR102
CTGGTATCT
>Chr1:143975..143983  + TAIR102
ACGGTACGG
>Chr1:144107..144115  + TAIR102
AAAGTGAGT
>Chr1:144225..144233  + TAIR102
AGGGTAAGA
>Chr1:144349..144357  + TAIR102
GAGGTTTGT
>Chr1:144557..144565  + TAIR102
GAAGTTAGT
>Chr1:145002..145010  + TAIR102
GAGGTACCA
>Chr1:145205..145213  + TAIR102
TAAGTAAGT
>Chr1:147331..147339  + TAIR102
AAGGTAACA
>Chr1:147537..147545  + TAIR102
AAGGTTTTT
>Chr1:151395..151387  - TAIR102
GATGTAAGT
>Chr1:151934..151926  - TAIR102
ACGGTAAGG
>Chr1:152088..152080  - TAIR102
ATGGTAAGG
>Chr1:157831..157823  - TAIR102
CAGGTACAA
>Chr1:158256..158248  - TAIR102
ATGGTAAGA
>Chr1:160081..160073  - TAIR102
AACGTAAGC
>Chr1:160420..160412  - TAIR102
CCAGTAAGA
>Chr1:160570..160562  - TAIR102
CTGGTATGT
>Chr1:162489..162481  - TAIR102
GAGGTGCGT
>Chr1:168799..168807  + TAIR102
CAGGTAACA
>Chr1:169255..169263  + TAIR102
CAGGTTCTT
>Chr1:169507..169515  + TAIR102
AAGGTACCT
>Chr1:169708..169716  + TAIR102
AAGGTAAAC
>Chr1:169991..169999  + TAIR102
TAAGTCAGT
>Chr1:170160..170168  + TAIR102
ATGGTGAGT
>Chr1:170311..170319  + TAIR102
GAGGTAAAC
>Chr1:170505..170513  + TAIR102
GAAGTAATT
>Chr1:170758..170766  + TAIR102
CAGGTAACC
>Chr1:172623..172615  - TAIR102
CAGGTAAAA
>Chr1:176336..176344  + TAIR102
CAGGTACTA
>Chr1:176750..176758  + TAIR102
CGCGTAAGC
>Chr1:181349..181341  - TAIR102
CAGGTAATC
>Chr1:182063..182055  - TAIR102
AAGGTCGAT
>Chr1:186007..186015  + TAIR102
CAGGTATGA
>Chr1:187820..187828  + TAIR102
GAGGTATGT
>Chr1:188174..188182  + TAIR102
CTGGTATGA
>Chr1:188412..188420  + TAIR102
TGGGTATGA
>Chr1:189318..189326  + TAIR102
AAGGTAAAC
>Chr1:189462..189470  + TAIR102
CAGGTAGCT
>Chr1:189673..189681  + TAIR102
TCTGTAAGT
>Chr1:190826..190834  + TAIR102
TCTGTATGT
>Chr1:190996..191004  + TAIR102
CAGGTAATC
>Chr1:191256..191264  + TAIR102
AATGTGGCA
>Chr1:191473..191481  + TAIR102
AAGGTAAAA
>Chr1:191690..191698  + TAIR102
GAGGTAACA
>Chr1:191887..191895  + TAIR102
ACGGTATGA
>Chr1:192024..192032  + TAIR102
CAAGTAAGA
>Chr1:193353..193345  - TAIR102
GAGGTAAGT
>Chr1:196540..196548  + TAIR102
TAGGTACTT
>Chr1:197217..197225  + TAIR102
CAGGTATAT
>Chr1:197420..197428  + TAIR102
AGGGTAAGT
>Chr1:197669..197677  + TAIR102
CGGGTAAAC
>Chr1:198181..198189  + TAIR102
GATGTATAC
>Chr1:199957..199965  + TAIR102
TAGGTGAGT
>Chr1:202506..202514  + TAIR102
CTGGTTAGC
>Chr1:202909..202917  + TAIR102
AATGTAAGC
>Chr1:203126..203134  + TAIR102
CGGGTACGC
>Chr1:205947..205955  + TAIR102
CAGGTTAGT
>Chr1:207241..207249  + TAIR102
AGGGTAAGT
>Chr1:209606..209614  + TAIR102
CAGGTAACT
>Chr1:209864..209872  + TAIR102
TAGGTACAA
>Chr1:210142..210150  + TAIR102
TTTGTAAGC
>Chr1:210617..210625  + TAIR102
CAGGTATTA
>Chr1:211377..211385  + TAIR102
CTAGTGAGT
>Chr1:211715..211723  + TAIR102
AAGGTGATT
>Chr1:212571..212579  + TAIR102
AGAGTAATA
>Chr1:214404..214412  + TAIR102
CAGGTAATT
>Chr1:214580..214588  + TAIR102
CAGGTAATT
>Chr1:214895..214903  + TAIR102
CCTGTAAGT
>Chr1:215552..215560  + TAIR102
AAGGTCACT
>Chr1:215958..215966  + TAIR102
CTAGTAAGT
>Chr1:216291..216299  + TAIR102
ACGGTAATT
>Chr1:217088..217096  + TAIR102
ACAGTAAGT
>Chr1:219619..219627  + TAIR102
AAGGTACCT
>Chr1:222624..222616  - TAIR102
AAGGTATTT
>Chr1:223553..223545  - TAIR102
AAGGTTTCT
>Chr1:223947..223939  - TAIR102
ACGGTAACC
>Chr1:226173..226165  - TAIR102
CACGTGAGT
>Chr1:226398..226390  - TAIR102
CCGGTATAA
>Chr1:226851..226843  - TAIR102
CTGGTAACC
>Chr1:229341..229349  + TAIR102
AAGGTCCCT
>Chr1:229722..229730  + TAIR102
TAGGTGAAT
>Chr1:229932..229940  + TAIR102
CAGGTTACT
>Chr1:230457..230465  + TAIR102
AAGGTACAT
>Chr1:231786..231778  - TAIR102
CTGGTAACA
>Chr1:233389..233381  - TAIR102
TAGGTAAGA
>Chr1:233550..233542  - TAIR102
TAGGTATGA
>Chr1:234252..234244  - TAIR102
GAGGTTTGC
>Chr1:234531..234523  - TAIR102
GTGGTAAGT
>Chr1:234937..234929  - TAIR102
AAGGTATTA
>Chr1:235200..235192  - TAIR102
CTTGTAAGC
>Chr1:235720..235712  - TAIR102
ATGGTATGT
>Chr1:235847..235839  - TAIR102
GAGGTAGAA
>Chr1:236147..236139  - TAIR102
AAGGTGATT
>Chr1:236431..236423  - TAIR102
TAGGTAATT
>Chr1:236675..236667  - TAIR102
CAGGTAATT
>Chr1:237506..237498  - TAIR102
CTGGTTTGA
>Chr1:240354..240346  - TAIR102
CAGGTATGT
>Chr1:240746..240738  - TAIR102
GAGGTGATC
>Chr1:240962..240954  - TAIR102
ACTGTCAGA
>Chr1:241308..241300  - TAIR102
AGTGTAAAA
>Chr1:241541..241533  - TAIR102
TCTGTATGT
>Chr1:241807..241799  - TAIR102
AAAGTGAGA
>Chr1:241985..241977  - TAIR102
AGAGTACGT
>Chr1:242216..242208  - TAIR102
GGGGTATAT
>Chr1:242451..242443  - TAIR102
CTGGTAAGC
>Chr1:243338..243330  - TAIR102
AAGGTTAGG
>Chr1:244037..244029  - TAIR102
TCAGTATGT
>Chr1:244259..244251  - TAIR102
GAGGTGAGA
>Chr1:244507..244499  - TAIR102
CGAGTACGT
>Chr1:244772..244764  - TAIR102
GGAGTGAGT
>Chr1:245153..245145  - TAIR102
CATGTAAAA
>Chr1:245879..245871  - TAIR102
CAGGTAAAT
>Chr1:246733..246725  - TAIR102
ATGGTTAGG
>Chr1:246951..246943  - TAIR102
CCAGTAAGT
>Chr1:247169..247161  - TAIR102
AAGGTTAGC
>Chr1:247364..247356  - TAIR102
CAGGTAAAG
>Chr1:247579..247571  - TAIR102
GGGGTGAGT
>Chr1:248193..248185  - TAIR102
CTTGTAAGT
>Chr1:249304..249312  + TAIR102
AAGGTGCCA
>Chr1:249691..249699  + TAIR102
CAGGTTTGC
>Chr1:249928..249936  + TAIR102
AGTGTAAGT
>Chr1:250149..250157  + TAIR102
AAAGTGAGT
>Chr1:250586..250594  + TAIR102
CTGGTAAAA
>Chr1:250861..250869  + TAIR102
CAGGTAAAA
>Chr1:251064..251072  + TAIR102
AAGGTTTGT
>Chr1:251182..251190  + TAIR102
AAGGTAACT
>Chr1:251314..251322  + TAIR102
CAAGTGAGA
>Chr1:251438..251446  + TAIR102
AAGGTAACT
>Chr1:251592..251600  + TAIR102
AAAGTAGGT
>Chr1:251825..251833  + TAIR102
CAGGTACTG
>Chr1:252004..252012  + TAIR102
GAGGTATGA
>Chr1:253455..253463  + TAIR102
CAGGTAGTT
>Chr1:253677..253685  + TAIR102
GAGGCAAGT
>Chr1:253872..253880  + TAIR102
GAGGTATGA
>Chr1:259692..259684  - TAIR102
AAGGTAATT
>Chr1:260120..260112  - TAIR102
AAGGTAACC
>Chr1:260510..260502  - TAIR102
ATGGTAGTT
>Chr1:260672..260664  - TAIR102
GAGGTAAAC
>Chr1:260923..260915  - TAIR102
ATGGTAACT
>Chr1:261131..261123  - TAIR102
CAGGTTTTG
>Chr1:262963..262971  + TAIR102
CAGGTAAGC
>Chr1:263137..263145  + TAIR102
ACGGTCGGT
>Chr1:263297..263305  + TAIR102
GAGGTTTGT
>Chr1:263442..263450  + TAIR102
TTGGTGAGA
>Chr1:263570..263578  + TAIR102
CAGGTATTT
>Chr1:263768..263776  + TAIR102
GAAGTACGT
>Chr1:263932..263940  + TAIR102
CAGGTATCG
>Chr1:264158..264166  + TAIR102
ACAGTATGT
>Chr1:264390..264398  + TAIR102
CAGGTTTCC
>Chr1:264580..264588  + TAIR102
ACGGTAAAT
>Chr1:264710..264718  + TAIR102
GAGGTAAGT
>Chr1:264899..264907  + TAIR102
GAGGTTAAC
>Chr1:265075..265083  + TAIR102
CCGGTAAGT
>Chr1:265435..265443  + TAIR102
TGCGTAGGT
>Chr1:265624..265632  + TAIR102
GTGGTAGTT
>Chr1:265843..265851  + TAIR102
GAGGTACTC
>Chr1:266722..266730  + TAIR102
CAGGTTCGT
>Chr1:267575..267583  + TAIR102
CTGGTATTT
>Chr1:268628..268636  + TAIR102
CTGGTGACA
>Chr1:268992..269000  + TAIR102
AGGGTATGG
>Chr1:270624..270616  - TAIR102
CCTGTGAGT
>Chr1:271287..271295  + TAIR102
GAGGTTGGA
>Chr1:271431..271439  + TAIR102
AGAGTGAGA
>Chr1:272447..272439  - TAIR102
CAGGTATGT
>Chr1:272653..272645  - TAIR102
GATGTAAGT
>Chr1:273066..273058  - TAIR102
CATGTAAGT
>Chr1:273236..273228  - TAIR102
CTGGTGAAA
>Chr1:273431..273423  - TAIR102
GAGGTAATT
>Chr1:273655..273647  - TAIR102
ACTGTAAAA
>Chr1:273865..273857  - TAIR102
CTGGTATGG
>Chr1:274169..274161  - TAIR102
TTGGTGACG
>Chr1:275528..275536  + TAIR102
ATGGTCTCT
>Chr1:275895..275903  + TAIR102
ATGGTACAA
>Chr1:276407..276399  - TAIR102
GAGGTATGT
>Chr1:276708..276700  - TAIR102
AAGGTGTGT
>Chr1:276872..276864  - TAIR102
CAAGTAAGG
>Chr1:277079..277071  - TAIR102
CGGGTTAGT
>Chr1:277234..277226  - TAIR102
AAGGTTCAC
>Chr1:277495..277487  - TAIR102
AAGGTTTCT
>Chr1:277719..277711  - TAIR102
AAGGTAATG
>Chr1:277949..277941  - TAIR102
CATGTAATT
>Chr1:278318..278310  - TAIR102
AAGGTCTCT
>Chr1:278807..278815  + TAIR102
TTGGTAAGA
>Chr1:279086..279094  + TAIR102
GTGGTATGT
>Chr1:279238..279246  + TAIR102
CAAGTAAGT
>Chr1:279423..279431  + TAIR102
CAGGTAATG
>Chr1:279574..279582  + TAIR102
GGGGTATGA
>Chr1:279908..279916  + TAIR102
ATGGTGAGG
>Chr1:280086..280094  + TAIR102
CAGGTGCGT
>Chr1:280368..280376  + TAIR102
GTGGTAAGT
>Chr1:280566..280574  + TAIR102
AAGGTTGTT
>Chr1:280735..280743  + TAIR102
CTGGTGCGC
>Chr1:281119..281127  + TAIR102
TAGGTAATT
>Chr1:281346..281354  + TAIR102
TTGGTAGGT
>Chr1:281534..281542  + TAIR102
AAGGTTAGC
>Chr1:282187..282195  + TAIR102
GTTGTAAGA
>Chr1:282764..282772  + TAIR102
GAGGTAAAG
>Chr1:283051..283059  + TAIR102
CAGGTGCAC
>Chr1:283229..283237  + TAIR102
CAGGTTCGT
>Chr1:283334..283342  + TAIR102
CTGGTAGGT
>Chr1:283531..283539  + TAIR102
AAGGTTAGT
>Chr1:284633..284641  + TAIR102
TTGGTTAGC
>Chr1:286349..286357  + TAIR102
AGGGTCAGT
>Chr1:286621..286629  + TAIR102
GAGGTATGA
>Chr1:286805..286813  + TAIR102
GAGGTAAGT
>Chr1:287131..287139  + TAIR102
GAGGTATTA
>Chr1:287278..287286  + TAIR102
CAGGTGATT
>Chr1:287512..287520  + TAIR102
CAGGTAACA
>Chr1:287708..287716  + TAIR102
CAGGTTTGT
>Chr1:287852..287860  + TAIR102
GGGGTAAGC
>Chr1:288174..288182  + TAIR102
CTAGTGAGT
>Chr1:288503..288511  + TAIR102
AGGGTATGA
>Chr1:288719..288727  + TAIR102
ACGGTAATA
>Chr1:289089..289097  + TAIR102
CAGGTTTGT
>Chr1:289384..289392  + TAIR102
GAGGTAGGA
>Chr1:289590..289598  + TAIR102
CAGGTTTAT
>Chr1:289774..289782  + TAIR102
CAGGTAACA
>Chr1:290092..290100  + TAIR102
GAGGTAGGT
>Chr1:290344..290352  + TAIR102
GCAGTAATA
>Chr1:290493..290501  + TAIR102
CAGGTAAAA
>Chr1:290650..290658  + TAIR102
GAGGTGTGT
>Chr1:293407..293415  + TAIR102
AAGGTTCAT
>Chr1:294118..294126  + TAIR102
GAGGTACAC
>Chr1:294384..294392  + TAIR102
GAGGTACCA
>Chr1:296364..296356  - TAIR102
CAGGTATAT
>Chr1:296628..296620  - TAIR102
CAGGTACGC
>Chr1:296784..296776  - TAIR102
GAGGTCTGT
>Chr1:296953..296945  - TAIR102
AAGGTTAGG
>Chr1:297103..297095  - TAIR102
AAGGTAATG
>Chr1:297534..297526  - TAIR102
AAGGTTGGT
>Chr1:298015..298007  - TAIR102
AAGGTAAAG
>Chr1:300605..300597  - TAIR102
GAGGTAAAG
>Chr1:304699..304691  - TAIR102
ACTGTGAGT
>Chr1:304882..304874  - TAIR102
TTGGTAGCT
>Chr1:305040..305032  - TAIR102
AAGGTTTTG
>Chr1:305176..305168  - TAIR102
CTGGTACGT
>Chr1:305349..305341  - TAIR102
CAGGTTAAC
>Chr1:305549..305541  - TAIR102
AAGGTCACT
>Chr1:305787..305779  - TAIR102
AAGGTTTGC
>Chr1:306047..306039  - TAIR102
CAGGTTCTC
>Chr1:306895..306887  - TAIR102
AAGGTAATA
>Chr1:307443..307435  - TAIR102
CAGGTTTGC
>Chr1:307891..307883  - TAIR102
AAGGTTATA
>Chr1:308150..308142  - TAIR102
AGAGTAAGT
>Chr1:308799..308791  - TAIR102
AAGGTCCCA
>Chr1:310979..310987  + TAIR102
CAGGTTAGA
>Chr1:314089..314081  - TAIR102
AAGGTGCCT
>Chr1:314443..314435  - TAIR102
CCGGTAACA
>Chr1:314654..314646  - TAIR102
CAGGCATGT
>Chr1:316255..316263  + TAIR102
CAGGTTAGA
>Chr1:316438..316446  + TAIR102
ATGGTATAG
>Chr1:316711..316719  + TAIR102
GCCGTAAGT
>Chr1:316895..316903  + TAIR102
CAGGTCTCA
>Chr1:317088..317096  + TAIR102
AAGGTTGAC
>Chr1:317191..317199  + TAIR102
CTGGTATGT
>Chr1:317640..317648  + TAIR102
ATGGTATGC
>Chr1:317843..317851  + TAIR102
CTGGTTGGC
>Chr1:318038..318046  + TAIR102
GAGGTAAGA
>Chr1:318431..318439  + TAIR102
CAGGTTAGC
>Chr1:318811..318819  + TAIR102
GAGGTATGA
>Chr1:319099..319107  + TAIR102
AAAGTAAGC
>Chr1:319294..319302  + TAIR102
GAGGTACAA
>Chr1:320254..320246  - TAIR102
GTGGTTAGC
>Chr1:320382..320374  - TAIR102
CAGGTAACG
>Chr1:320771..320763  - TAIR102
CAGGTACTT
>Chr1:321753..321745  - TAIR102
AAGGTTTGT
>Chr1:321960..321952  - TAIR102
CAGGTACTT
>Chr1:322515..322507  - TAIR102
AACGTACAA
>Chr1:323082..323090  + TAIR102
ATGGTGAGT
>Chr1:323280..323288  + TAIR102
GAGGTTAGT
>Chr1:323838..323846  + TAIR102
AAGGTATCT
>Chr1:324414..324422  + TAIR102
AAGGTAAAC
>Chr1:325639..325647  + TAIR102
GAGGTCCGT
>Chr1:326011..326019  + TAIR102
GAGGTTTCT
>Chr1:326226..326234  + TAIR102
GAGGTCTCT
>Chr1:326515..326523  + TAIR102
CAGGTTGGG
>Chr1:326813..326821  + TAIR102
ATGGTAATT
>Chr1:327082..327090  + TAIR102
CGGGTATAA
>Chr1:327384..327392  + TAIR102
GTGGTTAGT
>Chr1:327574..327582  + TAIR102
AGGGTGGGC
>Chr1:327864..327872  + TAIR102
GAGGTTAGT
>Chr1:328105..328113  + TAIR102
GAGGTACTT
>Chr1:328320..328328  + TAIR102
GGGGTACCC
>Chr1:329028..329036  + TAIR102
AAGGTAATG
>Chr1:329209..329217  + TAIR102
AAGGTAACT
>Chr1:329434..329442  + TAIR102
ACGGTAAAC
>Chr1:329696..329704  + TAIR102
ACGGTAAAT
>Chr1:329922..329930  + TAIR102
AAGGTAATG
>Chr1:330153..330161  + TAIR102
ATGGTTAGT
>Chr1:331536..331528  - TAIR102
CAGGTCAGT
>Chr1:332278..332270  - TAIR102
CCGGTAAGC
>Chr1:332726..332718  - TAIR102
ATGGTATTT
>Chr1:333131..333123  - TAIR102
AGCGTAAGG
>Chr1:333907..333899  - TAIR102
AAGGTTTGT
>Chr1:334473..334465  - TAIR102
TGAGTAAGA
>Chr1:334901..334893  - TAIR102
AAGGTACAT
>Chr1:335421..335413  - TAIR102
CAGGTAAAA
>Chr1:335918..335910  - TAIR102
GAGGTATGA
>Chr1:336419..336411  - TAIR102
TAGGTTTGT
>Chr1:338985..338993  + TAIR102
AAGGTACTT
>Chr1:348125..348133  + TAIR102
ATCGTAATC
>Chr1:348265..348273  + TAIR102
AAGGTCTCT
>Chr1:348452..348460  + TAIR102
CCTGTATGT
>Chr1:348638..348646  + TAIR102
GAAGTACCA
>Chr1:348783..348791  + TAIR102
GAAGTAAAT
>Chr1:348974..348982  + TAIR102
GAGGTTTTT
>Chr1:349097..349105  + TAIR102
CAGGTATAG
>Chr1:349364..349372  + TAIR102
AAGGTAAAT
>Chr1:349718..349726  + TAIR102
CAGGTTTTA
>Chr1:349884..349892  + TAIR102
GAGGTAATT
>Chr1:350145..350153  + TAIR102
GATGTATAA
>Chr1:350294..350302  + TAIR102
AAGGTCAGC
>Chr1:350568..350576  + TAIR102
GAGGTTTGT
>Chr1:350781..350789  + TAIR102
CAGGTGAAT
>Chr1:350964..350972  + TAIR102
CAGGTAGCT
>Chr1:351158..351166  + TAIR102
AAGGTAACA
>Chr1:351327..351335  + TAIR102
GAGGTAGAT
>Chr1:351817..351825  + TAIR102
GAGGTATAC
>Chr1:351999..352007  + TAIR102
ACGGTAACA
>Chr1:360242..360234  - TAIR102
TGTGTAAGC
>Chr1:366857..366865  + TAIR102
CAAGTACGT
>Chr1:370861..370853  - TAIR102
CTCGTAAGT
>Chr1:373784..373792  + TAIR102
CAGGTACTT
>Chr1:374187..374195  + TAIR102
CTGGTAAGA
>Chr1:374498..374506  + TAIR102
CAGGTGCTG
>Chr1:375236..375244  + TAIR102
AAGGTGTGT
>Chr1:375451..375459  + TAIR102
CTGGTGAGA
>Chr1:375717..375725  + TAIR102
AAAGTATTT
>Chr1:376000..376008  + TAIR102
AAGGTGAAT
>Chr1:376249..376257  + TAIR102
GAGGTAACA
>Chr1:376472..376480  + TAIR102
AAAGTTAGT
>Chr1:376813..376821  + TAIR102
AAGGTTTGA
>Chr1:377026..377034  + TAIR102
TTGGTGAGT
>Chr1:377303..377311  + TAIR102
AAAGTATGG
>Chr1:377613..377621  + TAIR102
GAGGTAGGA
>Chr1:378034..378042  + TAIR102
AAGGTGATG
>Chr1:378189..378197  + TAIR102
CAAGTAATC
>Chr1:378363..378371  + TAIR102
GAGGTACTT
>Chr1:378647..378655  + TAIR102
AAGGTACTG
>Chr1:378852..378860  + TAIR102
AAGGTTATT
>Chr1:379087..379095  + TAIR102
GAGGTAATT
>Chr1:379228..379236  + TAIR102
AAGGTTGGT
>Chr1:379431..379439  + TAIR102
GAGGTATCT
>Chr1:379768..379776  + TAIR102
CAGGTTATT
>Chr1:380001..380009  + TAIR102
CAGGTACGA
>Chr1:380172..380180  + TAIR102
AAGGTTTGT
>Chr1:380373..380381  + TAIR102
AAGGTTGGC
>Chr1:380695..380703  + TAIR102
AAGGTTTTT
>Chr1:380996..381004  + TAIR102
AAGGTTTGT
>Chr1:381330..381338  + TAIR102
GAGGTACTG
>Chr1:381632..381640  + TAIR102
GAGGTGCTT
>Chr1:381830..381838  + TAIR102
AAAGTGAGA
>Chr1:382038..382046  + TAIR102
AAGGTTACT
>Chr1:382169..382177  + TAIR102
CAGGTATTT
>Chr1:382565..382573  + TAIR102
TGGGTATGT
>Chr1:382927..382935  + TAIR102
ACAGTATGC
>Chr1:383128..383136  + TAIR102
AAGGTTGCA
>Chr1:383527..383535  + TAIR102
AAGGTGTCA
>Chr1:383686..383694  + TAIR102
CGGGTAATT
>Chr1:384228..384236  + TAIR102
CTGGTGATT
>Chr1:384447..384455  + TAIR102
AAGGTAGAG
>Chr1:384603..384611  + TAIR102
GAGGTAAGG
>Chr1:384838..384846  + TAIR102
CAGGTGCAT
>Chr1:384967..384975  + TAIR102
CAGGTTAGG
>Chr1:385322..385330  + TAIR102
CCGGTTTGT
>Chr1:385621..385629  + TAIR102
AAGGTACGA
>Chr1:385815..385823  + TAIR102
ACGGTAATG
>Chr1:386041..386049  + TAIR102
CAGGTATGG
>Chr1:386331..386339  + TAIR102
CAGGTGAGT
>Chr1:387586..387578  - TAIR102
GAGGTAACG
>Chr1:388541..388533  - TAIR102
CTGGTAGTT
>Chr1:388718..388710  - TAIR102
GAGGTGTGT
>Chr1:388853..388845  - TAIR102
GCGGTGAGT
>Chr1:389052..389044  - TAIR102
AAGGTATAT
>Chr1:389228..389220  - TAIR102
AATGTATGA
>Chr1:389412..389404  - TAIR102
CAGGTACTA
>Chr1:389941..389949  + TAIR102
ATTGTACGC
>Chr1:390248..390256  + TAIR102
CTGGTGCGT
>Chr1:390397..390405  + TAIR102
GAGGTACTA
>Chr1:390562..390570  + TAIR102
TTGGTAAGA
>Chr1:390862..390870  + TAIR102
AAGGTATCC
>Chr1:391121..391129  + TAIR102
CAGGTTAGC
>Chr1:391261..391269  + TAIR102
GAGGTAAGA
>Chr1:391539..391547  + TAIR102
CAGGTTCGT
>Chr1:391714..391722  + TAIR102
CAGGTCAGT
>Chr1:392298..392306  + TAIR102
ATGGTACGT
>Chr1:393873..393881  + TAIR102
GGAGTAAGT
>Chr1:394151..394159  + TAIR102
AAGGTACAT
>Chr1:394449..394457  + TAIR102
CGGGTCAGT
>Chr1:395944..395952  + TAIR102
CAGGTATCT
>Chr1:396086..396094  + TAIR102
GAAGTAAGT
>Chr1:396215..396223  + TAIR102
CAGGTTAGG
>Chr1:396354..396362  + TAIR102
AAGGTGCCG
>Chr1:396532..396540  + TAIR102
AAGGTACCA
>Chr1:396723..396731  + TAIR102
CAGGTGGGT
>Chr1:396861..396869  + TAIR102
AAGGTGCGT
>Chr1:397096..397104  + TAIR102
AATGTAGTT
>Chr1:397741..397749  + TAIR102
TCGGTAATG
>Chr1:397962..397970  + TAIR102
AAGGTAAAG
>Chr1:398149..398157  + TAIR102
TTGGTAATA
>Chr1:398344..398352  + TAIR102
TAGGTACAG
>Chr1:398524..398532  + TAIR102
GAGGTAGGG
>Chr1:398711..398719  + TAIR102
AAGGTTTGT
>Chr1:398964..398972  + TAIR102
ATGGTACTT
>Chr1:399108..399116  + TAIR102
AAGGTTAGT
>Chr1:399391..399399  + TAIR102
CAGGTATGT
>Chr1:400727..400719  - TAIR102
GAGGTATTT
>Chr1:400933..400925  - TAIR102
AAGGTATAT
>Chr1:401166..401158  - TAIR102
ATTGTAAGC
>Chr1:401325..401317  - TAIR102
ATTGTATGT
>Chr1:401463..401455  - TAIR102
TTTGTAAGT
>Chr1:401597..401589  - TAIR102
TCTGTAAGT
>Chr1:401777..401769  - TAIR102
GTAGTAAGT
>Chr1:403773..403765  - TAIR102
CAGGTCTCC
>Chr1:404188..404180  - TAIR102
GAGGTCCTT
>Chr1:404667..404675  + TAIR102
ATGGTAATT
>Chr1:404951..404959  + TAIR102
TCTGTGAGT
>Chr1:405314..405322  + TAIR102
CAGGTTTCT
>Chr1:405483..405491  + TAIR102
CAGGTATGA
>Chr1:405763..405771  + TAIR102
TAGGTAATT
>Chr1:405949..405957  + TAIR102
CTGGTATGT
>Chr1:406130..406138  + TAIR102
TTGGTGAGC
>Chr1:406308..406316  + TAIR102
TAGGTTGGT
>Chr1:407548..407556  + TAIR102
TTGGTGAGT
>Chr1:407819..407827  + TAIR102
GAGGTATGT
>Chr1:408136..408144  + TAIR102
GAAGTGAGT
>Chr1:408327..408335  + TAIR102
TTGGTAAAT
>Chr1:409136..409144  + TAIR102
GAGGTCCGT
>Chr1:410891..410899  + TAIR102
AATGTGAGT
>Chr1:412256..412264  + TAIR102
CCGGTACAG
>Chr1:412788..412796  + TAIR102
CAGGTTATT
>Chr1:413001..413009  + TAIR102
TCAGTAAGT
>Chr1:413293..413301  + TAIR102
CAGGTAAAA
>Chr1:414426..414418  - TAIR102
ACGGTAACT
>Chr1:415668..415676  + TAIR102
CGTGTACGT
>Chr1:415959..415967  + TAIR102
CTCGTACGT
>Chr1:416836..416844  + TAIR102
AATGTAAGT
>Chr1:417160..417168  + TAIR102
AAGGTTTGT
>Chr1:417518..417526  + TAIR102
GAGGTACAT
>Chr1:418875..418883  + TAIR102
AAGGTGCAC
>Chr1:419208..419216  + TAIR102
CTGGTGCGC
>Chr1:419892..419900  + TAIR102
CTCGTAAGT
>Chr1:420887..420895  + TAIR102
CAGGTCCTC
>Chr1:421089..421097  + TAIR102
CAAGTAAAG
>Chr1:421389..421397  + TAIR102
CAGGTCCTT
>Chr1:421906..421914  + TAIR102
GAGGTAAGC
>Chr1:429250..429242  - TAIR102
GAGGTGAGC
>Chr1:429464..429456  - TAIR102
ACAGTAAGC
>Chr1:429853..429845  - TAIR102
GAGGTGGGT
>Chr1:430071..430063  - TAIR102
CAGGTACTC
>Chr1:430416..430408  - TAIR102
CTTGTAAGT
>Chr1:435452..435444  - TAIR102
GAGGTGAGA
>Chr1:435652..435644  - TAIR102
ACAGTAAGC
>Chr1:435999..435991  - TAIR102
GAGGTGGGA
>Chr1:436279..436271  - TAIR102
CAGGTAATT
>Chr1:436624..436616  - TAIR102
CTTGTAAGT
>Chr1:438220..438212  - TAIR102
GAGGTGAGC
>Chr1:438424..438416  - TAIR102
ACTGTAAGC
>Chr1:438785..438777  - TAIR102
GAGGTGAGT
>Chr1:439054..439046  - TAIR102
CAGGTCATT
>Chr1:439408..439400  - TAIR102
CTTGTAAGT
>Chr1:441138..441130  - TAIR102
CCGGTAATG
>Chr1:441400..441392  - TAIR102
AAGGTGAAA
>Chr1:442720..442712  - TAIR102
ACTGTATGT
>Chr1:443631..443623  - TAIR102
AAGGTAAAT
>Chr1:443981..443973  - TAIR102
AAGGTAAAT
>Chr1:444260..444252  - TAIR102
AAGGTGAGA
>Chr1:444491..444483  - TAIR102
AGGGTAAAC
>Chr1:444685..444677  - TAIR102
CGGGTTAGC
>Chr1:444848..444840  - TAIR102
CAGGTTGGT
>Chr1:445456..445448  - TAIR102
ATGGTAAGA
>Chr1:445650..445642  - TAIR102
CAGGTACAC
>Chr1:445846..445838  - TAIR102
AAGGTTTGC
>Chr1:446032..446024  - TAIR102
ATGGTTCGT
>Chr1:448814..448806  - TAIR102
CAGGTAAGA
>Chr1:449057..449049  - TAIR102
AAGGTTTGT
>Chr1:449227..449219  - TAIR102
GAGGTATGG
>Chr1:449716..449708  - TAIR102
AGGGTCAGT
>Chr1:449941..449933  - TAIR102
CAAGTACGT
>Chr1:450153..450145  - TAIR102
AAGGTGTGT
>Chr1:452585..452577  - TAIR102
CCGGTAAGC
>Chr1:453363..453371  + TAIR102
CAGGTACTT
>Chr1:453645..453653  + TAIR102
CAGGTTTTG
>Chr1:453808..453816  + TAIR102
ACCGTGAGT
>Chr1:454061..454069  + TAIR102
TAGGTCGGT
>Chr1:454334..454342  + TAIR102
TTGGTAACA
>Chr1:454538..454546  + TAIR102
GAGGTAAAT
>Chr1:454838..454846  + TAIR102
GAGGTAATG
>Chr1:455038..455046  + TAIR102
TGGGTATGA
>Chr1:455145..455153  + TAIR102
GATGTAAGT
>Chr1:455900..455908  + TAIR102
CAGGTACTT
>Chr1:456229..456237  + TAIR102
CAGGTTTTG
>Chr1:456392..456400  + TAIR102
ACTGTGAGT
>Chr1:456644..456652  + TAIR102
TAGGTCGGT
>Chr1:456759..456767  + TAIR102
CAGGTAACA
>Chr1:456915..456923  + TAIR102
ATGGTAACA
>Chr1:457133..457141  + TAIR102
GAGGTAAAT
>Chr1:457427..457435  + TAIR102
GAGGTAAAT
>Chr1:457625..457633  + TAIR102
TGGGTATGA
>Chr1:457749..457757  + TAIR102
GATGTAAGT
>Chr1:458734..458726  - TAIR102
TTGGTAAGT
>Chr1:459023..459015  - TAIR102
CAGGTATCT
>Chr1:459505..459497  - TAIR102
AAGGTTAGT
>Chr1:460325..460317  - TAIR102
AAGGTAACA
>Chr1:462477..462469  - TAIR102
GAGGTTTGC
>Chr1:462729..462721  - TAIR102
TGAGTATGA
>Chr1:462878..462870  - TAIR102
AAAGTAAGT
>Chr1:463125..463117  - TAIR102
CATGTAAGC
>Chr1:463423..463415  - TAIR102
AAGGTCAGC
>Chr1:464764..464756  - TAIR102
ACGGTAGAA
>Chr1:466734..466726  - TAIR102
CAGGTCTAT
>Chr1:466960..466952  - TAIR102
AAGGTTGGT
>Chr1:467188..467180  - TAIR102
GATGTAAGT
>Chr1:467686..467678  - TAIR102
CATGTAAGT
>Chr1:469969..469977  + TAIR102
GAGGTATTA
>Chr1:470286..470294  + TAIR102
TTGGTAGAA
>Chr1:470480..470488  + TAIR102
AAGGTATTG
>Chr1:472670..472662  - TAIR102
GTGGTAGGT
>Chr1:474885..474893  + TAIR102
GAGGTCCCT
>Chr1:477203..477211  + TAIR102
CAGGTGAGT
>Chr1:478301..478309  + TAIR102
AAGGTACCT
>Chr1:478667..478675  + TAIR102
AAGGTAAGA
>Chr1:481617..481625  + TAIR102
CAGGTAAAT
>Chr1:487362..487370  + TAIR102
CAGGTACGT
>Chr1:489060..489068  + TAIR102
CAGGTACTA
>Chr1:491004..491012  + TAIR102
CCTGTAAGT
>Chr1:491377..491385  + TAIR102
AAGGTAATT
>Chr1:491801..491809  + TAIR102
GAGGTATAT
>Chr1:491957..491965  + TAIR102
AAGGTGTTT
>Chr1:492156..492164  + TAIR102
GAGGTTTAG
>Chr1:492350..492358  + TAIR102
AAGGTATAT
>Chr1:492521..492529  + TAIR102
CCGGTAACT
>Chr1:495352..495344  - TAIR102
CTGGTAAGA
>Chr1:495565..495557  - TAIR102
GAGGTAACA
>Chr1:495759..495751  - TAIR102
AAGGTAGGA
>Chr1:495914..495906  - TAIR102
TTGGTAAAT
>Chr1:496762..496754  - TAIR102
CTGGTAAGA
>Chr1:496974..496966  - TAIR102
GAGGTGCAA
>Chr1:497167..497159  - TAIR102
ATGGTAAGA
>Chr1:497331..497323  - TAIR102
TTGGTAAGT
>Chr1:505501..505493  - TAIR102
TAGGTTTAT
>Chr1:505847..505839  - TAIR102
ATGGTAAAC
>Chr1:506139..506131  - TAIR102
ATTGTAAGT
>Chr1:506369..506361  - TAIR102
CGGGTAAAT
>Chr1:506646..506638  - TAIR102
CAAGTAATA
>Chr1:512076..512068  - TAIR102
TTTGTAAGC
>Chr1:512216..512208  - TAIR102
GAGGTTAGT
>Chr1:512380..512372  - TAIR102
TAGGTAAAC
>Chr1:512527..512519  - TAIR102
CAGGTAAAA
>Chr1:513149..513141  - TAIR102
GAGGTATTT
>Chr1:514108..514100  - TAIR102
AAGGTTAGC
>Chr1:514273..514265  - TAIR102
TCGGTGCGT
>Chr1:514424..514416  - TAIR102
GAGGTAAAG
>Chr1:514555..514547  - TAIR102
TAAGTAAGC
>Chr1:514707..514699  - TAIR102
CAGGCAAGA
>Chr1:514894..514886  - TAIR102
CAGGTGGAT
>Chr1:515095..515087  - TAIR102
CTCGTAAAA
>Chr1:520892..520884  - TAIR102
GAGGTAAAC
>Chr1:523673..523681  + TAIR102
CAGGTCTGT
>Chr1:524434..524442  + TAIR102
AAGGTAAAA
>Chr1:524573..524581  + TAIR102
TTCGTAAGT
>Chr1:524835..524843  + TAIR102
AAGGTAATG
>Chr1:525136..525144  + TAIR102
ACGGTAAAG
>Chr1:525460..525468  + TAIR102
AATGTAAGT
>Chr1:527200..527208  + TAIR102
AAGGTTCGT
>Chr1:527575..527583  + TAIR102
CAGGTGAAT
>Chr1:527919..527927  + TAIR102
AAGGTAAAC
>Chr1:528307..528315  + TAIR102
CAGGTAATG
>Chr1:530097..530105  + TAIR102
AAGGTAAAA
>Chr1:530234..530242  + TAIR102
TTCGTAAGT
>Chr1:530576..530584  + TAIR102
AAGGTAATG
>Chr1:530900..530908  + TAIR102
ACGGTAAAA
>Chr1:531216..531224  + TAIR102
AATGTAAAT
>Chr1:533003..533011  + TAIR102
AAGGTCTGT
>Chr1:533343..533351  + TAIR102
CAGGTGAAT
>Chr1:533714..533722  + TAIR102
AAGGTAAAA
>Chr1:534105..534113  + TAIR102
CAGGTAATG
>Chr1:538128..538136  + TAIR102
AAGGTTTTT
>Chr1:538326..538334  + TAIR102
TAGGTGAAA
>Chr1:538531..538539  + TAIR102
TATGTAAAC
>Chr1:538717..538725  + TAIR102
AAGGTCAGA
>Chr1:538851..538859  + TAIR102
CTGGTAATA
>Chr1:539006..539014  + TAIR102
TAGGTAAAA
>Chr1:539287..539295  + TAIR102
AAGGTAGTC
>Chr1:539477..539485  + TAIR102
CAGGTCATT
>Chr1:544802..544810  + TAIR102
AAGGTTAGT
>Chr1:545060..545068  + TAIR102
AAGGTAAGA
>Chr1:545961..545969  + TAIR102
AAGGCATGT
>Chr1:546233..546241  + TAIR102
ATGGTTAGT
>Chr1:546398..546406  + TAIR102
TTGGTAACA
>Chr1:546635..546643  + TAIR102
ATGGTAACT
>Chr1:546772..546780  + TAIR102
TCCGTAAGC
>Chr1:546937..546945  + TAIR102
AAGGTCTCT
>Chr1:547170..547178  + TAIR102
CAGGTAAAA
>Chr1:547372..547380  + TAIR102
CAGGTACAC
>Chr1:547669..547677  + TAIR102
CGGGTATGT
>Chr1:547877..547885  + TAIR102
TAGGTAACA
>Chr1:548049..548057  + TAIR102
AAGGTAATC
>Chr1:548179..548187  + TAIR102
TGGGTAAGC
>Chr1:548437..548445  + TAIR102
CAGGTAACT
>Chr1:548600..548608  + TAIR102
AAGGTACTA
>Chr1:552277..552269  - TAIR102
CAGGTAATT
>Chr1:552458..552450  - TAIR102
GAGGTGAAT
>Chr1:552689..552681  - TAIR102
CAGGTCTCC
>Chr1:553397..553389  - TAIR102
CTCGTAAGC
>Chr1:553602..553594  - TAIR102
ACGGTAAAT
>Chr1:554474..554466  - TAIR102
ATTGTAAGT
>Chr1:554798..554790  - TAIR102
CAGGTAATG
>Chr1:555574..555566  - TAIR102
CAGGTTTGA
>Chr1:555728..555720  - TAIR102
AAGGTAAAT
>Chr1:557106..557114  + TAIR102
TCGGTCCAA
>Chr1:561904..561896  - TAIR102
CAGGTAAAC
>Chr1:564695..564703  + TAIR102
CGGGTCAGA
>Chr1:565709..565717  + TAIR102
AAGGTTTAA
>Chr1:565951..565959  + TAIR102
CGGGTAAGA
>Chr1:566138..566146  + TAIR102
CTGGTAAAT
>Chr1:568737..568745  + TAIR102
AAGGTAAAT
>Chr1:569221..569229  + TAIR102
GAGGTATTT
>Chr1:572838..572830  - TAIR102
CAGGTACTA
>Chr1:573340..573332  - TAIR102
GAGGTATTT
>Chr1:573491..573483  - TAIR102
CAGGTAAGA
>Chr1:574122..574114  - TAIR102
AAGGTTCGA
>Chr1:576143..576151  + TAIR102
GAGGTCAAC
>Chr1:576611..576619  + TAIR102
AAGGTAATC
>Chr1:576910..576918  + TAIR102
AAGGTACCG
>Chr1:577590..577598  + TAIR102
GAGGTCAGT
>Chr1:577939..577947  + TAIR102
CACGTAATG
>Chr1:578077..578085  + TAIR102
CTGGTTACT
>Chr1:578242..578250  + TAIR102
GAGGTAACT
>Chr1:578618..578626  + TAIR102
TGGGTAAGT
>Chr1:578789..578797  + TAIR102
CAAGTGAGT
>Chr1:579015..579023  + TAIR102
TTTGTAAGT
>Chr1:579310..579318  + TAIR102
TTGGTATGT
>Chr1:579523..579531  + TAIR102
AAGGTAATT
>Chr1:579797..579805  + TAIR102
CATGTAAGA
>Chr1:579965..579973  + TAIR102
CAGGTTATA
>Chr1:580128..580136  + TAIR102
AAGGTTTCT
>Chr1:580743..580751  + TAIR102
ACGGTGAGC
>Chr1:581184..581192  + TAIR102
AATGTAAAG
>Chr1:581313..581321  + TAIR102
AACGTAAGC
>Chr1:581554..581562  + TAIR102
TTGGTAGTG
>Chr1:581716..581724  + TAIR102
AAGGTAAAA
>Chr1:584616..584624  + TAIR102
AGAGTACGT
>Chr1:584954..584962  + TAIR102
TTGGTACGT
>Chr1:585142..585150  + TAIR102
CAGGTGAGC
>Chr1:585366..585374  + TAIR102
CAGGTATCA
>Chr1:585940..585948  + TAIR102
GGCGTAAGT
>Chr1:586099..586107  + TAIR102
CAGGTAGTC
>Chr1:586318..586326  + TAIR102
CAAGTGAGT
>Chr1:586564..586572  + TAIR102
CAAGTACAA
>Chr1:588538..588546  + TAIR102
GAAGTAATA
>Chr1:596574..596566  - TAIR102
CAGGTAACT
>Chr1:597523..597515  - TAIR102
CAGGTAAAG
>Chr1:599894..599886  - TAIR102
CAGGTTTCT
>Chr1:600067..600059  - TAIR102
TTGGTAAGG
>Chr1:600436..600428  - TAIR102
CAGGTAAGC
>Chr1:600723..600715  - TAIR102
AAGGTATTT
>Chr1:600938..600930  - TAIR102
ACGGTAATC
>Chr1:601229..601221  - TAIR102
ATGGTCAGT
>Chr1:601549..601541  - TAIR102
AAGGTTAGA
>Chr1:601655..601647  - TAIR102
ATTGTAAGT
>Chr1:601814..601806  - TAIR102
AAGGTTAGT
>Chr1:602752..602760  + TAIR102
CAGGTTTAT
>Chr1:603123..603131  + TAIR102
GGGGTTTGT
>Chr1:605517..605509  - TAIR102
GATGTAAGT
>Chr1:605707..605699  - TAIR102
CGGGTAAGA
>Chr1:605921..605913  - TAIR102
AAGGTAAGT
>Chr1:606178..606170  - TAIR102
GAGGTAAAA
>Chr1:606531..606523  - TAIR102
GATGTATGT
>Chr1:608244..608236  - TAIR102
AGCGTAAGT
>Chr1:608400..608392  - TAIR102
AAGGTCAGA
>Chr1:608818..608810  - TAIR102
ACGGTATAT
>Chr1:609282..609274  - TAIR102
CCCGTATGT
>Chr1:611028..611020  - TAIR102
GGAGTAAGT
>Chr1:611620..611612  - TAIR102
ACGGTAAGA
>Chr1:612021..612013  - TAIR102
AAGGTAAAG
>Chr1:613996..613988  - TAIR102
CAGGTTTGT
>Chr1:614242..614234  - TAIR102
CAGGTTTTT
>Chr1:614451..614443  - TAIR102
AAGGTTATA
>Chr1:614724..614716  - TAIR102
CAGGTTCAA
>Chr1:614991..614983  - TAIR102
ACGGTACTG
>Chr1:615279..615271  - TAIR102
CAGGTTTTT
>Chr1:615854..615846  - TAIR102
AACGTAAAT
>Chr1:619326..619334  + TAIR102
TTGGTACGT
>Chr1:624233..624225  - TAIR102
CAGGTAACA
>Chr1:625375..625367  - TAIR102
ACGGTAAAC
>Chr1:627002..627010  + TAIR102
AAGGTAAAG
>Chr1:627163..627171  + TAIR102
GAGGTCAGC
>Chr1:627380..627388  + TAIR102
AGGGTTAGT
>Chr1:627612..627620  + TAIR102
GTGGTATGT
>Chr1:627745..627753  + TAIR102
AAGGTGACT
>Chr1:627890..627898  + TAIR102
GAGGTAATA
>Chr1:628017..628025  + TAIR102
GCGGTAAGC
>Chr1:628166..628174  + TAIR102
CGGGTTAGT
>Chr1:629319..629327  + TAIR102
TCTGTGAGT
>Chr1:629492..629500  + TAIR102
GAGGTACAT
>Chr1:630701..630709  + TAIR102
CAGGTTCTT
>Chr1:630893..630901  + TAIR102
CCGGTTTGG
>Chr1:631031..631039  + TAIR102
AAGGTCCCT
>Chr1:631177..631185  + TAIR102
CAAGTATGA
>Chr1:631334..631342  + TAIR102
ATGGTTAAA
>Chr1:631516..631524  + TAIR102
CGTGTATGA
>Chr1:632041..632049  + TAIR102
TTGGTAAGT
>Chr1:632346..632354  + TAIR102
CCTGTAAGT
>Chr1:632447..632455  + TAIR102
GAGGTTTGT
>Chr1:632613..632621  + TAIR102
ATGGTCTCT
>Chr1:635649..635657  + TAIR102
CAGGTACTG
>Chr1:635984..635992  + TAIR102
AAGGTTGAT
>Chr1:636357..636365  + TAIR102
CTGGTAAGA
>Chr1:636727..636735  + TAIR102
GAGGTTAGA
>Chr1:637604..637596  - TAIR102
GAGGTTAGA
>Chr1:638260..638252  - TAIR102
ACGGTACGT
>Chr1:643307..643299  - TAIR102
TCAGTAAGT
>Chr1:643646..643638  - TAIR102
GGAGTAAGT
>Chr1:643879..643871  - TAIR102
TTGGTAAGC
>Chr1:645577..645569  - TAIR102
CAGGTTTGA
>Chr1:645757..645749  - TAIR102
AAGGTTTGT
>Chr1:645901..645893  - TAIR102
AAGGTCTGT
>Chr1:646128..646120  - TAIR102
AAGGTAATG
>Chr1:646779..646771  - TAIR102
AAGGTACCT
>Chr1:647040..647032  - TAIR102
AAAGTAATT
>Chr1:647186..647178  - TAIR102
AAGGTGAGC
>Chr1:647369..647361  - TAIR102
ATAGTGGGC
>Chr1:647533..647525  - TAIR102
GCGGTGAGC
>Chr1:647705..647697  - TAIR102
GAGGTCTAA
>Chr1:647926..647918  - TAIR102
CCGGTATGA
>Chr1:648104..648096  - TAIR102
AAAGTAGGA
>Chr1:648364..648356  - TAIR102
GAGGTAGTT
>Chr1:648510..648502  - TAIR102
CTGGTAATT
>Chr1:648768..648760  - TAIR102
TAGGTATTG
>Chr1:648913..648905  - TAIR102
CAGGTACGG
>Chr1:649370..649362  - TAIR102
GGGGTAAAC
>Chr1:649553..649545  - TAIR102
CTGGTATAA
>Chr1:649764..649756  - TAIR102
AAGGTCAGC
>Chr1:650565..650557  - TAIR102
TATGTATCC
>Chr1:650793..650785  - TAIR102
GAGGTATGG
>Chr1:651130..651122  - TAIR102
CAGGTTTGT
>Chr1:651322..651314  - TAIR102
CAGGTTTCC
>Chr1:651713..651705  - TAIR102
AAGGTTAAG
>Chr1:655935..655927  - TAIR102
AGAGTAAGT
>Chr1:656136..656128  - TAIR102
AAGGTCGAA
>Chr1:656319..656311  - TAIR102
GGGGTAACG
>Chr1:656590..656582  - TAIR102
CCTGTGAGT
>Chr1:656829..656821  - TAIR102
GAGGTGAGT
>Chr1:657144..657136  - TAIR102
GAGGTCTTG
>Chr1:657394..657386  - TAIR102
CCGGTAAGA
>Chr1:657858..657850  - TAIR102
CGGGTAAGT
>Chr1:659425..659417  - TAIR102
TCGGTAAGC
>Chr1:659558..659550  - TAIR102
AACGTGAGT
>Chr1:661903..661895  - TAIR102
TCGGTAAAT
>Chr1:662044..662036  - TAIR102
AACGTGAGT
>Chr1:663617..663609  - TAIR102
CTGGTGAGT
>Chr1:663762..663754  - TAIR102
AATGTACTT
>Chr1:664019..664011  - TAIR102
ATGGTAATC
>Chr1:666116..666108  - TAIR102
AACGTAAGG
>Chr1:667153..667145  - TAIR102
ATGGTCAGT
>Chr1:667737..667729  - TAIR102
TGGGTAATC
>Chr1:667959..667951  - TAIR102
GAGGTTTTA
>Chr1:668175..668167  - TAIR102
CTGGTATTA
>Chr1:668615..668607  - TAIR102
ATGGTACTG
>Chr1:668858..668850  - TAIR102
GAGGTTACC
>Chr1:669081..669073  - TAIR102
ACTGTGAGT
>Chr1:669229..669221  - TAIR102
TAGGTACAT
>Chr1:669463..669455  - TAIR102
GAGGTAATG
>Chr1:669622..669614  - TAIR102
CTGGTGAGG
>Chr1:669752..669744  - TAIR102
CCGGTGACT
>Chr1:671921..671913  - TAIR102
ACTGTGAGT
>Chr1:672108..672100  - TAIR102
TAGGTATAT
>Chr1:672334..672326  - TAIR102
GAGGTAATG
>Chr1:672520..672512  - TAIR102
CTGGTGAGA
>Chr1:672653..672645  - TAIR102
CCGGTGACT
>Chr1:673704..673712  + TAIR102
CTGGTAAAT
>Chr1:674022..674030  + TAIR102
AAGGTAAAA
>Chr1:674163..674171  + TAIR102
AGGGTAAGC
>Chr1:674702..674710  + TAIR102
CAAGTAAGT
>Chr1:674878..674886  + TAIR102
CGGGTAAGC
>Chr1:675075..675083  + TAIR102
GAGGTATAA
>Chr1:675225..675233  + TAIR102
TTGGTCAGT
>Chr1:675492..675500  + TAIR102
CAGGTAAAC
>Chr1:675943..675951  + TAIR102
AAGGTATGT
>Chr1:678000..678008  + TAIR102
CACGTATGT
>Chr1:678191..678199  + TAIR102
ACTGTGAGT
>Chr1:678520..678528  + TAIR102
CTTGTAAGT
>Chr1:678871..678879  + TAIR102
GCGGTTAGC
>Chr1:679058..679066  + TAIR102
AAGGTAATC
>Chr1:679286..679294  + TAIR102
AAGGTTTAT
>Chr1:679488..679496  + TAIR102
AAGGTGTGT
>Chr1:679728..679736  + TAIR102
AAAGTAGTT
>Chr1:679995..680003  + TAIR102
ATGGTTAGT
>Chr1:680262..680270  + TAIR102
ATGGTAAGT
>Chr1:680482..680490  + TAIR102
CAGGTATGT
>Chr1:680775..680783  + TAIR102
AGGGTATGA
>Chr1:681023..681031  + TAIR102
AAGGTAAAT
>Chr1:682245..682237  - TAIR102
TTTGTAAGT
>Chr1:682734..682726  - TAIR102
CAGGTATTT
>Chr1:683404..683396  - TAIR102
AAGGTTTGG
>Chr1:684866..684858  - TAIR102
AAGGTATTA
>Chr1:686058..686050  - TAIR102
ATGGTGATT
>Chr1:686507..686499  - TAIR102
TTGGTAAAG
>Chr1:686846..686838  - TAIR102
ATTGTAAGC
>Chr1:687117..687109  - TAIR102
TATGTAAAT
>Chr1:688283..688275  - TAIR102
AAGGTTAAA
>Chr1:688460..688452  - TAIR102
AAGGTGAGA
>Chr1:688681..688673  - TAIR102
AAGGTTAGG
>Chr1:689038..689030  - TAIR102
AAGGTAAGT
>Chr1:689253..689245  - TAIR102
AAAGTAAGT
>Chr1:689534..689526  - TAIR102
AAGGTAACA
>Chr1:689987..689979  - TAIR102
AATGTATGT
>Chr1:690401..690393  - TAIR102
TTCGTAAGA
>Chr1:690759..690751  - TAIR102
AAGGTAAAA
>Chr1:691123..691115  - TAIR102
CAGGTACAT
>Chr1:691445..691437  - TAIR102
AAGGTAATA
>Chr1:692177..692169  - TAIR102
TTGGTATGT
>Chr1:693569..693577  + TAIR102
ATGGTAATA
>Chr1:694181..694189  + TAIR102
AAGGTAAAA
>Chr1:695474..695482  + TAIR102
AAAGTAAGA
>Chr1:695791..695799  + TAIR102
CAGGTAAAC
>Chr1:701679..701687  + TAIR102
CAGGTTTCA
>Chr1:701873..701881  + TAIR102
TTGGTGGGT
>Chr1:702017..702025  + TAIR102
AAGGTAAAA
>Chr1:702181..702189  + TAIR102
TAAGTAAGT
>Chr1:702466..702474  + TAIR102
GAGGTTGAG
>Chr1:702595..702603  + TAIR102
GGGGTGAGA
>Chr1:702735..702743  + TAIR102
GAGGTAAAG
>Chr1:702899..702907  + TAIR102
CCAGTAAGT
>Chr1:703096..703104  + TAIR102
ATGGTAAAG
>Chr1:703254..703262  + TAIR102
CTGGTGTGT
>Chr1:703379..703387  + TAIR102
CGGGTAAAA
>Chr1:704590..704582  - TAIR102
GAGGTTAGA
>Chr1:705066..705058  - TAIR102
AAGGTAAAC
>Chr1:705304..705296  - TAIR102
AAGGTTGGT
>Chr1:705536..705528  - TAIR102
AGGGTAAGA
>Chr1:708187..708195  + TAIR102
CAGGTAAGA
>Chr1:708507..708515  + TAIR102
CAGGTAATA
>Chr1:709465..709473  + TAIR102
CAGGTTTTA
>Chr1:710243..710235  - TAIR102
TCTGTAAGA
>Chr1:710697..710689  - TAIR102
CCGGTACTA
>Chr1:711094..711086  - TAIR102
GAGGTAAGA
>Chr1:711265..711257  - TAIR102
TTGGTAAGT
>Chr1:711507..711499  - TAIR102
CTGGTTCGT
>Chr1:714319..714311  - TAIR102
AAGGTACAT
>Chr1:714560..714552  - TAIR102
AAGGTTTGT
>Chr1:715009..715001  - TAIR102
ACGGTTTGT
>Chr1:715662..715654  - TAIR102
CATGTACGG
>Chr1:718937..718929  - TAIR102
CAGGTTGGC
>Chr1:720683..720675  - TAIR102
GAGGTATAT
>Chr1:721907..721899  - TAIR102
CAGGTAAAG
>Chr1:722118..722110  - TAIR102
TTGGTAAGA
>Chr1:722968..722960  - TAIR102
CAGGTAGCT
>Chr1:724277..724269  - TAIR102
CTGGTAAAT
>Chr1:724683..724675  - TAIR102
CTGGTACGC
>Chr1:724892..724884  - TAIR102
CAGGTAATT
>Chr1:725238..725230  - TAIR102
GAGGTTCTG
>Chr1:725554..725546  - TAIR102
GGGGTACAT
>Chr1:725691..725683  - TAIR102
AAGGTTTGC
>Chr1:726039..726031  - TAIR102
TATGTAAGC
>Chr1:726277..726269  - TAIR102
AAGGTACTT
>Chr1:726712..726704  - TAIR102
AAGGTAATT
>Chr1:730413..730421  + TAIR102
TAGGTAACC
>Chr1:730608..730616  + TAIR102
GCGGTAAGG
>Chr1:731071..731079  + TAIR102
CAGGTTCCT
>Chr1:732930..732922  - TAIR102
ACAGTAAGT
>Chr1:737235..737227  - TAIR102
CAGGTATGT
>Chr1:737564..737556  - TAIR102
GTGGTAATT
>Chr1:737876..737868  - TAIR102
CCGGTAAGC
>Chr1:740048..740056  + TAIR102
CAGGTATGA
>Chr1:740243..740251  + TAIR102
AAGGTACCA
>Chr1:740500..740508  + TAIR102
AAGGTATGT
>Chr1:740755..740763  + TAIR102
CAGGTAGTG
>Chr1:741599..741607  + TAIR102
CAGGTGCTT
>Chr1:741793..741801  + TAIR102
CAGGTATGG
>Chr1:742048..742056  + TAIR102
CAGGTGAAG
>Chr1:742315..742323  + TAIR102
CAGGTAGAT
>Chr1:742734..742742  + TAIR102
ATGGTCAGT
>Chr1:742980..742988  + TAIR102
GAGGTTTAA
>Chr1:743201..743209  + TAIR102
AAGGTAAAT
>Chr1:743544..743552  + TAIR102
GAGGTTAGT
>Chr1:743714..743722  + TAIR102
AAGGTTAGT
>Chr1:747529..747537  + TAIR102
ACAGTAAGA
>Chr1:747724..747732  + TAIR102
CAGGTTCAC
>Chr1:749493..749501  + TAIR102
TATGTAAGT
>Chr1:749947..749955  + TAIR102
AGTGTAAGT
>Chr1:750296..750304  + TAIR102
CTGGTAAGA
>Chr1:750470..750478  + TAIR102
AGGGTAAGC
>Chr1:750625..750633  + TAIR102
AGAGTAAGT
>Chr1:750872..750880  + TAIR102
ACTGTAAGT
>Chr1:751014..751022  + TAIR102
GTGGTAGAA
>Chr1:751221..751229  + TAIR102
AAGGCAAGT
>Chr1:751355..751363  + TAIR102
AAGGTATGA
>Chr1:752658..752666  + TAIR102
ACAGTAATG
>Chr1:755383..755375  - TAIR102
AAGGTAAAG
>Chr1:756536..756544  + TAIR102
ACAGTAATC
>Chr1:756733..756741  + TAIR102
ATAGTAAGT
>Chr1:757684..757692  + TAIR102
GATGTAAGA
>Chr1:758004..758012  + TAIR102
AAGGTAATA
>Chr1:758257..758265  + TAIR102
TAGGTGAGG
>Chr1:761808..761816  + TAIR102
AAGGTAACA
>Chr1:762389..762397  + TAIR102
CTGGTGATT
>Chr1:762576..762584  + TAIR102
GTGGTAATT
>Chr1:763208..763216  + TAIR102
GATGTGAGT
>Chr1:763428..763436  + TAIR102
GAGGTAGAA
>Chr1:764064..764072  + TAIR102
GAGGTTTAT
>Chr1:764595..764603  + TAIR102
TTGGTATAA
>Chr1:765253..765261  + TAIR102
GTGGTGAGC
>Chr1:765598..765606  + TAIR102
AGGGTAATA
>Chr1:774151..774159  + TAIR102
TTGGTATGT
>Chr1:774537..774545  + TAIR102
AAGGTTTAT
>Chr1:774698..774706  + TAIR102
CAGGTAACT
>Chr1:774877..774885  + TAIR102
AAGGTATAC
>Chr1:775045..775053  + TAIR102
ATGGTACTT
>Chr1:776353..776361  + TAIR102
GAGGTAAGA
>Chr1:776760..776768  + TAIR102
TAGGTACGC
>Chr1:777235..777243  + TAIR102
CTGGTAAGT
>Chr1:777737..777745  + TAIR102
CAGGTAAAT
>Chr1:778063..778071  + TAIR102
AAGGTATGT
>Chr1:778331..778339  + TAIR102
AAGGTAAGG
>Chr1:778608..778616  + TAIR102
CAGGTAAAA
>Chr1:778894..778902  + TAIR102
CAAGTAAGT
>Chr1:779078..779086  + TAIR102
TTGGTATGA
>Chr1:779248..779256  + TAIR102
AAGGTACAT
>Chr1:779644..779652  + TAIR102
GAGGTAAAC
>Chr1:780834..780842  + TAIR102
AAGGTACTT
>Chr1:783173..783181  + TAIR102
GAGGTTTCC
>Chr1:783594..783602  + TAIR102
CTCGTAACT
>Chr1:783840..783848  + TAIR102
GAGGTTATC
>Chr1:784024..784032  + TAIR102
CAGGTTCTC
>Chr1:792756..792748  - TAIR102
AAGGTATTT
>Chr1:793831..793823  - TAIR102
GAGGTATGA
>Chr1:794024..794016  - TAIR102
GAGGTATAG
>Chr1:794544..794536  - TAIR102
GGGGTAATA
>Chr1:794901..794893  - TAIR102
CAAGTGAGT
>Chr1:795104..795096  - TAIR102
GAGGTAATT
>Chr1:795990..795982  - TAIR102
CTGGTAAGT
>Chr1:796538..796530  - TAIR102
TGGGTAAGT
>Chr1:796778..796770  - TAIR102
ATGGTACTG
>Chr1:797043..797035  - TAIR102
AAGGCATGA
>Chr1:797315..797307  - TAIR102
ACGGTATGT
>Chr1:797548..797540  - TAIR102
ACGGTAGTT
>Chr1:797730..797722  - TAIR102
ATTGTAAGT
>Chr1:798003..797995  - TAIR102
CAGGCAATT
>Chr1:799429..799437  + TAIR102
CCGGTACGC
>Chr1:799715..799723  + TAIR102
GAGGTTAAT
>Chr1:799908..799916  + TAIR102
GAGGTAACT
>Chr1:800110..800118  + TAIR102
AAGGTGATG
>Chr1:800463..800471  + TAIR102
GAGGTAGTT
>Chr1:800698..800706  + TAIR102
AAGGTATGT
>Chr1:801037..801045  + TAIR102
CTGGTGAGT
>Chr1:801270..801278  + TAIR102
TTGGTACAC
>Chr1:801427..801435  + TAIR102
AAGGTATAT
>Chr1:801887..801895  + TAIR102
CAAGTACGA
>Chr1:802056..802064  + TAIR102
AAGGTATTG
>Chr1:802221..802229  + TAIR102
GCGGTAAGC
>Chr1:803115..803123  + TAIR102
CCGGTAAGC
>Chr1:803685..803693  + TAIR102
CAAGTAAAT
>Chr1:803955..803963  + TAIR102
AAGGTTTGT
>Chr1:804365..804373  + TAIR102
GAGGTCGGT
>Chr1:804850..804858  + TAIR102
CAGGCACGC
>Chr1:805068..805076  + TAIR102
GAAGTAAAG
>Chr1:805348..805356  + TAIR102
GAGGTATCT
>Chr1:805650..805658  + TAIR102
AAGGTGATC
>Chr1:806085..806093  + TAIR102
AAGGCATGC
>Chr1:806407..806415  + TAIR102
CTGGTCAGT
>Chr1:808015..808023  + TAIR102
CAGGTAAAA
>Chr1:808392..808400  + TAIR102
AAGGTACAA
>Chr1:809212..809220  + TAIR102
AAGGTATGA
>Chr1:809580..809588  + TAIR102
ATGGTAACA
>Chr1:809786..809794  + TAIR102
GAGGCATGT
>Chr1:810088..810096  + TAIR102
AAGGTACTA
>Chr1:810232..810240  + TAIR102
ACAGTAAGT
>Chr1:812032..812024  - TAIR102
TTGGTCTCT
>Chr1:817094..817102  + TAIR102
AAGGTGAGT
>Chr1:818922..818914  - TAIR102
ATGGTAAAT
>Chr1:819297..819289  - TAIR102
ATGGTAAAT
>Chr1:819781..819789  + TAIR102
AAGGTCAGT
>Chr1:820075..820083  + TAIR102
ATGGTATGT
>Chr1:820499..820507  + TAIR102
GCGGTAGTT
>Chr1:820664..820672  + TAIR102
GAGGTATCT
>Chr1:824811..824819  + TAIR102
CAAGTAATT
>Chr1:824990..824998  + TAIR102
CAGGTCTGT
>Chr1:825145..825153  + TAIR102
GAGGTAGAT
>Chr1:825340..825348  + TAIR102
CAGGTACAG
>Chr1:825485..825493  + TAIR102
TGTGTAAGT
>Chr1:825653..825661  + TAIR102
AAGGTTGGT
>Chr1:826735..826743  + TAIR102
AAGGTCAGT
>Chr1:829180..829188  + TAIR102
GAGGTTAGC
>Chr1:831311..831319  + TAIR102
GTGGTACGT
>Chr1:832638..832646  + TAIR102
AAGGTAACA
>Chr1:832933..832941  + TAIR102
ACGGTAAAT
>Chr1:833365..833373  + TAIR102
AAGGTATGT
>Chr1:833568..833576  + TAIR102
CAGGTAACG
>Chr1:833954..833962  + TAIR102
AAAGTAAGT
>Chr1:834417..834425  + TAIR102
CCGGTGAGT
>Chr1:836326..836334  + TAIR102
CAGGTCCCT
>Chr1:837231..837239  + TAIR102
CAAGTGAGT
>Chr1:837906..837914  + TAIR102
ATGGTTAGT
>Chr1:838312..838320  + TAIR102
GCTGTAAGT
>Chr1:839225..839233  + TAIR102
AAGGTATTT
>Chr1:839467..839475  + TAIR102
CAGGTATTC
>Chr1:839803..839811  + TAIR102
AGGGTAAAT
>Chr1:840409..840417  + TAIR102
ACGGTGAAT
>Chr1:843233..843225  - TAIR102
CAGGTTAAA
>Chr1:843679..843671  - TAIR102
CGGGTAAGT
>Chr1:845116..845108  - TAIR102
CAGGTTAAA
>Chr1:845954..845946  - TAIR102
CGGGTAACG
>Chr1:848225..848233  + TAIR102
CAGGTTCGT
>Chr1:848495..848503  + TAIR102
CCTGTAAGC
>Chr1:848711..848719  + TAIR102
CAGGTTTGT
>Chr1:848877..848885  + TAIR102
AGGGTGAGT
>Chr1:849068..849076  + TAIR102
AATGTGAGT
>Chr1:854805..854797  - TAIR102
CAGGTAAGC
>Chr1:855033..855025  - TAIR102
GTGGTACAT
>Chr1:855257..855249  - TAIR102
GGGGTTAGG
>Chr1:855407..855399  - TAIR102
ATGGTAACA
>Chr1:855690..855682  - TAIR102
ATGGTACGT
>Chr1:855861..855853  - TAIR102
AAGGTAAGA
>Chr1:856058..856050  - TAIR102
CACGTAAGT
>Chr1:856372..856364  - TAIR102
AAGGTGTAT
>Chr1:856542..856534  - TAIR102
GCTGTATGT
>Chr1:856761..856753  - TAIR102
GAGGTCTAT
>Chr1:857015..857007  - TAIR102
ATTGTAAAA
>Chr1:857281..857273  - TAIR102
AAGGTAGCC
>Chr1:857549..857541  - TAIR102
CTGGTAAAT
>Chr1:857706..857698  - TAIR102
GCGGTGAGA
>Chr1:857973..857965  - TAIR102
GTGGTATAA
>Chr1:858122..858114  - TAIR102
AATGTTAGT
>Chr1:858601..858593  - TAIR102
ATGGTACGT
>Chr1:858779..858771  - TAIR102
TAAGTCAGT
>Chr1:859003..858995  - TAIR102
CAGGTGATT
>Chr1:859234..859226  - TAIR102
AAGGTAATT
>Chr1:859400..859392  - TAIR102
TCAGTAAGA
>Chr1:861370..861362  - TAIR102
TCGGTAAGC
>Chr1:861608..861600  - TAIR102
AAGGTTTAG
>Chr1:862044..862036  - TAIR102
CATGTAAGT
>Chr1:862316..862308  - TAIR102
GAGGTATGT
>Chr1:862490..862482  - TAIR102
AAGGTATGT
>Chr1:863461..863453  - TAIR102
GGGGTAAGT
>Chr1:863862..863854  - TAIR102
GAGGTTTTT
>Chr1:867411..867403  - TAIR102
CTGGTAAAA
>Chr1:869456..869448  - TAIR102
CATGTAAGT
>Chr1:869660..869652  - TAIR102
TTGGTACTA
>Chr1:869877..869869  - TAIR102
CTGGTAAGG
>Chr1:870146..870138  - TAIR102
AAGGTAAGT
>Chr1:870315..870307  - TAIR102
TCGGTACTG
>Chr1:870498..870490  - TAIR102
AGGGTAAAA
>Chr1:870653..870645  - TAIR102
TCGGTAATG
>Chr1:872210..872218  + TAIR102
GCAGTCTTT
>Chr1:872391..872399  + TAIR102
CAGGTGGCG
>Chr1:872680..872688  + TAIR102
CCGGTTTTG
>Chr1:878542..878534  - TAIR102
CTGGTTATC
>Chr1:878737..878729  - TAIR102
ACTGTAAGT
>Chr1:878913..878905  - TAIR102
ATGGTTAGT
>Chr1:881980..881972  - TAIR102
TCGGTATAT
>Chr1:882252..882244  - TAIR102
AAGGTACAT
>Chr1:886037..886029  - TAIR102
CAGGTTTCT
>Chr1:886198..886190  - TAIR102
GGGGTACGT
>Chr1:886395..886387  - TAIR102
CACGTAAGA
>Chr1:886556..886548  - TAIR102
GTGGTAAGA
>Chr1:886698..886690  - TAIR102
AAGGTAAAA
>Chr1:886880..886872  - TAIR102
AAGGTTACT
>Chr1:887017..887009  - TAIR102
TAGGTATGT
>Chr1:887227..887219  - TAIR102
GAAGTAGTG
>Chr1:887370..887362  - TAIR102
CAGGTGATT
>Chr1:887533..887525  - TAIR102
AATGTACGA
>Chr1:887727..887719  - TAIR102
GCGGTAAAG
>Chr1:895032..895024  - TAIR102
GGAGTAATA
>Chr1:895357..895349  - TAIR102
CAAGTATTA
>Chr1:895585..895577  - TAIR102
CAGGTAATC
>Chr1:896017..896009  - TAIR102
GAAGTGAGT
>Chr1:897358..897350  - TAIR102
AAGGTTCCT
>Chr1:901394..901402  + TAIR102
AAGGTTTCA
>Chr1:901704..901712  + TAIR102
AAGGTTTGT
>Chr1:902075..902083  + TAIR102
AAGGTACAT
>Chr1:902345..902353  + TAIR102
AAGGTGCAG
>Chr1:904523..904515  - TAIR102
AATGTATCT
>Chr1:904730..904722  - TAIR102
AAGGTAAAC
>Chr1:904883..904875  - TAIR102
ATCGTAAGT
>Chr1:905121..905113  - TAIR102
CCGGTAAAT
>Chr1:905270..905262  - TAIR102
CAGGTAAGA
>Chr1:905499..905491  - TAIR102
CAGGTAGGT
>Chr1:905669..905661  - TAIR102
CAGGTTAGC
>Chr1:905945..905937  - TAIR102
CACGTAATA
>Chr1:906137..906129  - TAIR102
CTTGTAAGT
>Chr1:907753..907761  + TAIR102
GAGGTATGT
>Chr1:908568..908576  + TAIR102
CAGGTAAAT
>Chr1:909008..909016  + TAIR102
CAGGTCAGT
>Chr1:910862..910854  - TAIR102
CAGGTATAG
>Chr1:914911..914903  - TAIR102
AAGGTATGT
>Chr1:915540..915532  - TAIR102
GAGGTTTGT
>Chr1:917642..917634  - TAIR102
GAAGTATGT
>Chr1:918599..918607  + TAIR102
CAGGTAAAT
>Chr1:919006..919014  + TAIR102
AAGGTACTT
>Chr1:919186..919194  + TAIR102
AGGGTTAGT
>Chr1:919391..919399  + TAIR102
CAGGTTGTT
>Chr1:919607..919615  + TAIR102
ACGGTAAAG
>Chr1:919815..919823  + TAIR102
AAGGTACAG
>Chr1:921193..921201  + TAIR102
TAAGTGAGA
>Chr1:921399..921407  + TAIR102
CTGGTAATT
>Chr1:923753..923761  + TAIR102
AAGGTTTGT
>Chr1:923975..923983  + TAIR102
GAGGCTAGT
>Chr1:925281..925273  - TAIR102
TTGGTATAT
>Chr1:925553..925545  - TAIR102
AAGGTACTA
>Chr1:926162..926154  - TAIR102
TCGGTATAT
>Chr1:934706..934714  + TAIR102
AAAGTAAGT
>Chr1:935067..935075  + TAIR102
CAGGTACTG
>Chr1:935479..935487  + TAIR102
GAGGTATGC
>Chr1:935795..935803  + TAIR102
GAGGTAACT
>Chr1:936095..936103  + TAIR102
GAGGTAAGT
>Chr1:938307..938315  + TAIR102
CATGTTATT
>Chr1:938528..938536  + TAIR102
CATGTGAGT
>Chr1:939798..939806  + TAIR102
CAGGTTAGT
>Chr1:940000..940008  + TAIR102
CAGGTTTTT
>Chr1:940365..940373  + TAIR102
CAGGTATGT
>Chr1:940676..940684  + TAIR102
TGGGTAAGA
>Chr1:941368..941360  - TAIR102
CAGGTACTT
>Chr1:941539..941531  - TAIR102
AAGGTTACA
>Chr1:941696..941688  - TAIR102
GAGGTATTT
>Chr1:941917..941909  - TAIR102
AAGGTTAGC
>Chr1:942033..942025  - TAIR102
AATGTAAGA
>Chr1:942189..942181  - TAIR102
GAGGTATTT
>Chr1:942655..942647  - TAIR102
GCGGTAGGT
>Chr1:942982..942974  - TAIR102
TTGGTAAGT
>Chr1:943125..943117  - TAIR102
ATGGTGAAT
>Chr1:945166..945174  + TAIR102
AGAGTAACA
>Chr1:945528..945536  + TAIR102
TAGGTACTC
>Chr1:945859..945867  + TAIR102
GGGGTATGC
>Chr1:946070..946078  + TAIR102
GAGGTGAAG
>Chr1:946208..946216  + TAIR102
CAGGTCAGA
>Chr1:946810..946818  + TAIR102
GAGGTAACA
>Chr1:947291..947299  + TAIR102
ATGGTACTG
>Chr1:948431..948423  - TAIR102
AGAGTAAGT
>Chr1:949299..949291  - TAIR102
AAGGTACTA
>Chr1:949543..949535  - TAIR102
CAGGTCTGG
>Chr1:950200..950192  - TAIR102
AAGGTGTGT
>Chr1:950406..950398  - TAIR102
CAGGTGAGC
>Chr1:950584..950576  - TAIR102
AGGGTACCT
>Chr1:950883..950875  - TAIR102
CAGGTTCTC
>Chr1:951128..951120  - TAIR102
AAGGTTTTT
>Chr1:951530..951522  - TAIR102
CTCGTTAGT
>Chr1:959006..959014  + TAIR102
AAGGTAAGG
>Chr1:963471..963463  - TAIR102
AAGGTGAGA
>Chr1:963641..963633  - TAIR102
AAGGTTAGG
>Chr1:964297..964289  - TAIR102
GAGGTTCTC
>Chr1:964506..964498  - TAIR102
AAGGTGCTT
>Chr1:964741..964733  - TAIR102
GAGGTTATC
>Chr1:964954..964946  - TAIR102
GAAGTAAGT
>Chr1:965126..965118  - TAIR102
CAGGTAATT
>Chr1:965455..965447  - TAIR102
AAAGTGGGT
>Chr1:965601..965593  - TAIR102
ATGGTGATC
>Chr1:966448..966440  - TAIR102
CAGGTTTTT
>Chr1:969317..969309  - TAIR102
CAGGTACTT
>Chr1:979893..979885  - TAIR102
CAGGTATAG
>Chr1:980187..980179  - TAIR102
GAAGTACGT
>Chr1:980780..980772  - TAIR102
ATGGTGCGT
>Chr1:986066..986074  + TAIR102
ACGGTGCGT
>Chr1:986539..986547  + TAIR102
AGAGTAAGT
>Chr1:987280..987288  + TAIR102
AAAGTAAGC
>Chr1:989548..989556  + TAIR102
AAGGTAAGA
>Chr1:989916..989924  + TAIR102
AGGGTAATC
>Chr1:990457..990465  + TAIR102
AGCGTAAGT
>Chr1:991744..991752  + TAIR102
AAGGTAAAC
>Chr1:992689..992697  + TAIR102
AAGGTAAAT
>Chr1:993629..993637  + TAIR102
CTGGTACGA
>Chr1:994204..994212  + TAIR102
GCTGTGAGT
>Chr1:994403..994411  + TAIR102
GAGGTAATT
>Chr1:994630..994638  + TAIR102
AAGGTGAAA
>Chr1:994912..994920  + TAIR102
CAGGTAATA
>Chr1:996215..996223  + TAIR102
TAGGTTTGC
>Chr1:996732..996740  + TAIR102
AAGGTAAAC
>Chr1:996937..996945  + TAIR102
GACGTAAGT
>Chr1:997274..997282  + TAIR102
ATGGTATGT
>Chr1:997487..997495  + TAIR102
ATGGTAAAT
>Chr1:997664..997672  + TAIR102
GAGGTATAA
>Chr1:998513..998521  + TAIR102
GAGGTATGT
>Chr1:999015..999023  + TAIR102
AAGGTATTT
>Chr1:999409..999417  + TAIR102
CTGGTATAT
>Chr1:999678..999686  + TAIR102
GAGGTACCC
>Chr1:1000024..1000032  + TAIR102
ATTGTAAGT
>Chr1:1001745..1001753  + TAIR102
GAGGTACAA
>Chr1:1002065..1002073  + TAIR102
CAGGTTACA
>Chr1:1002382..1002390  + TAIR102
CAGGTTGGA
>Chr1:1002685..1002693  + TAIR102
CTTGTATGT
>Chr1:1002860..1002868  + TAIR102
CTGGTACGT
>Chr1:1003030..1003038  + TAIR102
AAGGTTTCA
>Chr1:1003266..1003274  + TAIR102
AAGGTATCT
>Chr1:1003500..1003508  + TAIR102
GAGGTTTGT
>Chr1:1003652..1003660  + TAIR102
AAAGTAAGT
>Chr1:1003892..1003900  + TAIR102
TAGGTACGT
>Chr1:1004025..1004033  + TAIR102
TCGGTACGT
>Chr1:1005512..1005520  + TAIR102
TAGGTAACA
>Chr1:1005650..1005658  + TAIR102
CTGGTAAGC
>Chr1:1005813..1005821  + TAIR102
GAAGTAAGT
>Chr1:1006072..1006080  + TAIR102
CTGGTGAGT
>Chr1:1006269..1006277  + TAIR102
CAGGTGCCA
>Chr1:1006496..1006504  + TAIR102
CAGGTAAAG
>Chr1:1006640..1006648  + TAIR102
TCGGTGAGT
>Chr1:1006795..1006803  + TAIR102
GAGGTAAGA
>Chr1:1006999..1007007  + TAIR102
GAGGTATTG
>Chr1:1007205..1007213  + TAIR102
AAGGTTCTT
>Chr1:1007373..1007381  + TAIR102
CGGGTAGTT
>Chr1:1007523..1007531  + TAIR102
CTGGTAAAC
>Chr1:1007730..1007738  + TAIR102
CCGGTAAGA
>Chr1:1011504..1011496  - TAIR102
CAGGTATGG
>Chr1:1011656..1011648  - TAIR102
CAGGTTTGT
>Chr1:1011780..1011772  - TAIR102
CAGGTACAT
>Chr1:1011944..1011936  - TAIR102
ACTGTAAGT
>Chr1:1012167..1012159  - TAIR102
AAGGTCAGA
>Chr1:1012337..1012329  - TAIR102
CAGGTTTCT
>Chr1:1012511..1012503  - TAIR102
GAGGTATTT
>Chr1:1012648..1012640  - TAIR102
GAAGTATGA
>Chr1:1012870..1012862  - TAIR102
GAGGTATTC
>Chr1:1013181..1013173  - TAIR102
GAGGTTTAA
>Chr1:1014870..1014878  + TAIR102
ATGGTGATG
>Chr1:1015048..1015056  + TAIR102
AAGGTAGCT
>Chr1:1015302..1015310  + TAIR102
CAGGTCTTT
>Chr1:1015516..1015524  + TAIR102
ATGGTAGGA
>Chr1:1015823..1015831  + TAIR102
TAGGTGAGT
>Chr1:1016224..1016232  + TAIR102
CAGGTTGGT
>Chr1:1016447..1016455  + TAIR102
TTGGTACAC
>Chr1:1016949..1016957  + TAIR102
GAGGTTAGT
>Chr1:1017181..1017189  + TAIR102
CAGGTAAGT
>Chr1:1017479..1017487  + TAIR102
GTGGTAAGT
>Chr1:1019606..1019598  - TAIR102
GAGGTACAT
>Chr1:1019908..1019900  - TAIR102
AAGGTATGT
>Chr1:1020189..1020181  - TAIR102
AAGGTATTA
>Chr1:1020515..1020507  - TAIR102
TTAGTAAGT
>Chr1:1020657..1020649  - TAIR102
AGGGTACAT
>Chr1:1020984..1020976  - TAIR102
CAGGTATCA
>Chr1:1021289..1021281  - TAIR102
AAGGTATAC
>Chr1:1021802..1021794  - TAIR102
AAGGTGCGT
>Chr1:1022833..1022825  - TAIR102
AAGGTGAGC
>Chr1:1023010..1023002  - TAIR102
TGGGTATTT
>Chr1:1025093..1025101  + TAIR102
GAGGTTGTT
>Chr1:1025566..1025574  + TAIR102
TGGGTAAGT
>Chr1:1031691..1031683  - TAIR102
CAGGTCACA
>Chr1:1031903..1031895  - TAIR102
CAGGTATCA
>Chr1:1032061..1032053  - TAIR102
AAGGTAAAA
>Chr1:1032246..1032238  - TAIR102
AAAGTGGGT
>Chr1:1032584..1032576  - TAIR102
CAGGTACTC
>Chr1:1032810..1032802  - TAIR102
ACGGTAAGC
>Chr1:1033189..1033181  - TAIR102
AAGGTAATT
>Chr1:1033440..1033432  - TAIR102
GAGGTATGA
>Chr1:1033878..1033870  - TAIR102
GAAGTACGT
>Chr1:1034124..1034116  - TAIR102
GCGGTTAGA
>Chr1:1034704..1034696  - TAIR102
GAGGTGACC
>Chr1:1034888..1034880  - TAIR102
TTGGTACCG
>Chr1:1035142..1035134  - TAIR102
CAAGTTAGT
>Chr1:1035385..1035377  - TAIR102
CAGGTAGTT
>Chr1:1035888..1035880  - TAIR102
AAGGTCCGT
>Chr1:1036690..1036698  + TAIR102
ATGGTTTGT
>Chr1:1036848..1036856  + TAIR102
CGAGTGAGA
>Chr1:1037439..1037447  + TAIR102
CACGTAAGA
>Chr1:1038173..1038181  + TAIR102
GAGGTAAAA
>Chr1:1038374..1038382  + TAIR102
ATGGTATAG
>Chr1:1038703..1038711  + TAIR102
TATGTATGT
>Chr1:1038896..1038904  + TAIR102
AATGTATAA
>Chr1:1039083..1039091  + TAIR102
AAGGTCAGT
>Chr1:1039387..1039395  + TAIR102
CTTGTAAGT
>Chr1:1039604..1039612  + TAIR102
AATGTAAGT
>Chr1:1040678..1040686  + TAIR102
AACGTAAGT
>Chr1:1040972..1040980  + TAIR102
TTGGTGAGT
>Chr1:1042091..1042099  + TAIR102
GAGGTACGC
>Chr1:1042313..1042321  + TAIR102
ATGGTGATG
>Chr1:1042956..1042948  - TAIR102
CAGGTACAA
>Chr1:1043394..1043386  - TAIR102
CGGGTAATT
>Chr1:1046101..1046093  - TAIR102
CGAGTGAGT
>Chr1:1046331..1046323  - TAIR102
TGGGTGTGT
>Chr1:1046472..1046464  - TAIR102
CATGTAATG
>Chr1:1046626..1046618  - TAIR102
CAGGTAATG
>Chr1:1046989..1046981  - TAIR102
CAGGTAAAA
>Chr1:1048154..1048146  - TAIR102
CAGGTATTG
>Chr1:1048501..1048493  - TAIR102
AAGGTATGT
>Chr1:1048722..1048714  - TAIR102
GAGGTATAC
>Chr1:1048855..1048847  - TAIR102
AGAGTAAGT
>Chr1:1049016..1049008  - TAIR102
CAGGTCTGT
>Chr1:1053492..1053500  + TAIR102
CAGGTAATT
>Chr1:1054804..1054812  + TAIR102
AAGGTATGA
>Chr1:1055086..1055094  + TAIR102
CTAGTAAGC
>Chr1:1055288..1055296  + TAIR102
TTGGTACGT
>Chr1:1055706..1055714  + TAIR102
GAGGTAATG
>Chr1:1056101..1056109  + TAIR102
CAGGTAAGA
>Chr1:1056286..1056294  + TAIR102
CAGGTAACC
>Chr1:1057328..1057336  + TAIR102
CAGGTAACT
>Chr1:1060078..1060086  + TAIR102
CAGGTAAAA
>Chr1:1060632..1060640  + TAIR102
CAAGTCAGT
>Chr1:1060862..1060870  + TAIR102
GCAGTAAGT
>Chr1:1065057..1065049  - TAIR102
ACGGTTAGT
>Chr1:1065552..1065544  - TAIR102
GAGGTATCT
>Chr1:1065937..1065929  - TAIR102
AAGGTACTA
>Chr1:1066233..1066225  - TAIR102
CAAGTAAGT
>Chr1:1066609..1066601  - TAIR102
CAGGTAAAT
>Chr1:1066854..1066846  - TAIR102
CGGGTATGT
>Chr1:1067765..1067757  - TAIR102
TTGGTAAGA
>Chr1:1067929..1067921  - TAIR102
AGGGTAAGA
>Chr1:1068359..1068351  - TAIR102
GAAGTAAGT
>Chr1:1070690..1070682  - TAIR102
CTGGTGAGA
>Chr1:1073567..1073575  + TAIR102
AAAGTACCT
>Chr1:1073859..1073867  + TAIR102
AAGGTAGTA
>Chr1:1074129..1074137  + TAIR102
AAGGTTAGA
>Chr1:1074423..1074431  + TAIR102
ATGATATCC
>Chr1:1074608..1074616  + TAIR102
GAGGTAATC
>Chr1:1075019..1075027  + TAIR102
ACCGTAAGG
>Chr1:1075198..1075206  + TAIR102
CAGGTTTGT
>Chr1:1076313..1076305  - TAIR102
AAGGTAATT
>Chr1:1076568..1076560  - TAIR102
GAGGTAACG
>Chr1:1076874..1076866  - TAIR102
CAGGTTAGC
>Chr1:1077038..1077030  - TAIR102
ATCGTAAGT
>Chr1:1077343..1077335  - TAIR102
CAGGTAAAA
>Chr1:1078429..1078421  - TAIR102
GAGGTGAGC
>Chr1:1078684..1078676  - TAIR102
AAGGTATCT
>Chr1:1078840..1078832  - TAIR102
TCTGTAAGC
>Chr1:1079248..1079240  - TAIR102
GTGGTGAGT
>Chr1:1079412..1079404  - TAIR102
ACAGTAAGT
>Chr1:1079623..1079615  - TAIR102
TTGGTACCT
>Chr1:1080235..1080227  - TAIR102
GAGGTCAGG
>Chr1:1086495..1086503  + TAIR102
ATGGTAAAG
>Chr1:1087240..1087248  + TAIR102
CAAGTATGT
>Chr1:1087511..1087519  + TAIR102
TATGTGAGT
>Chr1:1087800..1087808  + TAIR102
TAGGTAATT
>Chr1:1088047..1088055  + TAIR102
GAGGTGAAA
>Chr1:1088307..1088315  + TAIR102
CAGGTAAGG
>Chr1:1088568..1088576  + TAIR102
GAAGTAAGT
>Chr1:1088811..1088819  + TAIR102
CAGGTACCT
>Chr1:1089029..1089037  + TAIR102
CATGTAAAT
>Chr1:1089265..1089273  + TAIR102
CTGGTGAGT
>Chr1:1089492..1089500  + TAIR102
CAGGTGCTT
>Chr1:1089967..1089975  + TAIR102
CAGGTTTTG
>Chr1:1090160..1090168  + TAIR102
AAGGTTATC
>Chr1:1090441..1090449  + TAIR102
TTGGTGAGT
>Chr1:1090691..1090699  + TAIR102
GATGTGAGC
>Chr1:1090980..1090988  + TAIR102
AAGGTGAGT
>Chr1:1091203..1091211  + TAIR102
GGGGTGCGA
>Chr1:1091411..1091419  + TAIR102
GAAGTAAGA
>Chr1:1091560..1091568  + TAIR102
CAGGTAATT
>Chr1:1091831..1091839  + TAIR102
GAGGTATTT
>Chr1:1092129..1092137  + TAIR102
CAGGTATGA
>Chr1:1092419..1092427  + TAIR102
ATGGTGAGA
>Chr1:1092668..1092676  + TAIR102
AGGGTGAGT
>Chr1:1092986..1092994  + TAIR102
AAGGTGGGT
>Chr1:1093246..1093254  + TAIR102
GAGGTACTG
>Chr1:1093448..1093456  + TAIR102
AAGGTAGAA
>Chr1:1093583..1093591  + TAIR102
AATGTAGGG
>Chr1:1093740..1093748  + TAIR102
CTTGTACTG
>Chr1:1093993..1094001  + TAIR102
GAGGTAAAT
>Chr1:1094462..1094470  + TAIR102
TTGGTATTT
>Chr1:1094740..1094748  + TAIR102
CAGGTTTCA
>Chr1:1095027..1095035  + TAIR102
TATGTAAGG
>Chr1:1095175..1095183  + TAIR102
CAGGTAAAT
>Chr1:1095441..1095449  + TAIR102
GAAGTAAGT
>Chr1:1095572..1095580  + TAIR102
CTGGTATGT
>Chr1:1095719..1095727  + TAIR102
CCGGTAAAG
>Chr1:1095965..1095973  + TAIR102
CAGGTAACT
>Chr1:1097118..1097126  + TAIR102
CAGGTTCGT
>Chr1:1097529..1097537  + TAIR102
TAGGTAACG
>Chr1:1097678..1097686  + TAIR102
CAGGTAAAA
>Chr1:1097910..1097918  + TAIR102
CAAGTGAGT
>Chr1:1098099..1098107  + TAIR102
CCGGTATGA
>Chr1:1098604..1098612  + TAIR102
ATGGTTAGG
>Chr1:1098934..1098942  + TAIR102
CGGGTATCT
>Chr1:1099295..1099303  + TAIR102
GAGGTATAA
>Chr1:1105286..1105294  + TAIR102
TCGGTAAGC
>Chr1:1106859..1106851  - TAIR102
CAGGTTCTT
>Chr1:1107072..1107064  - TAIR102
CAGGTGAAT
>Chr1:1107270..1107262  - TAIR102
AAGGTATTA
>Chr1:1107558..1107550  - TAIR102
ATGGTTAGT
>Chr1:1107822..1107814  - TAIR102
GATGTATAT
>Chr1:1107987..1107979  - TAIR102
AAGGTAAAA
>Chr1:1108402..1108394  - TAIR102
CAGGTTTCC
>Chr1:1109863..1109871  + TAIR102
TCGGTTAGT
>Chr1:1110221..1110229  + TAIR102
TGGGTAATG
>Chr1:1110361..1110369  + TAIR102
GAGGTATGC
>Chr1:1110584..1110592  + TAIR102
CAGGTAACC
>Chr1:1110817..1110825  + TAIR102
CTGGTAGGT
>Chr1:1111226..1111234  + TAIR102
AATGTGAGA
>Chr1:1111390..1111398  + TAIR102
CATGTAAGT
>Chr1:1111623..1111631  + TAIR102
TTGGTATGA
>Chr1:1111917..1111925  + TAIR102
ATGGTACGT
>Chr1:1112112..1112120  + TAIR102
CGGGTATGG
>Chr1:1112407..1112415  + TAIR102
AAAGTATGC
>Chr1:1112588..1112596  + TAIR102
CTGGTATGA
>Chr1:1112779..1112787  + TAIR102
GAGGTATCA
>Chr1:1112948..1112956  + TAIR102
ACAGTATGC
>Chr1:1113189..1113197  + TAIR102
AAGGTAAGC
>Chr1:1113390..1113398  + TAIR102
ATGGTAACC
>Chr1:1113562..1113570  + TAIR102
GAAGTAAGT
>Chr1:1115190..1115198  + TAIR102
TAGGTAAAA
>Chr1:1115819..1115827  + TAIR102
CGGGTACTT
>Chr1:1116098..1116106  + TAIR102
AAGGTTAGA
>Chr1:1116959..1116967  + TAIR102
CAGGTAGTT
>Chr1:1117480..1117488  + TAIR102
AAGGTACTC
>Chr1:1117754..1117762  + TAIR102
CAGGTAGAA
>Chr1:1118143..1118151  + TAIR102
AAGGTTTTG
>Chr1:1118445..1118453  + TAIR102
AAGGTAAAA
>Chr1:1118879..1118887  + TAIR102
CTTGTACGT
>Chr1:1119067..1119075  + TAIR102
CAGGTTTGT
>Chr1:1121718..1121710  - TAIR102
CAGGTAATT
>Chr1:1125726..1125734  + TAIR102
AAAGTAACT
>Chr1:1126122..1126130  + TAIR102
TCGGTGAGT
>Chr1:1126361..1126369  + TAIR102
AGGGTAAGC
>Chr1:1126671..1126679  + TAIR102
AAGGTAATG
>Chr1:1126960..1126968  + TAIR102
AAAGTACGC
>Chr1:1127254..1127262  + TAIR102
CAGGTATGA
>Chr1:1127671..1127679  + TAIR102
CAGGTGAGT
>Chr1:1128746..1128738  - TAIR102
GGAGTAAGT
>Chr1:1129137..1129129  - TAIR102
AAAGTAAGT
>Chr1:1136618..1136626  + TAIR102
CAAGTAATT
>Chr1:1137143..1137151  + TAIR102
TGGGTACGT
>Chr1:1137596..1137604  + TAIR102
GCCGTACGT
>Chr1:1137799..1137807  + TAIR102
TCGGTATGT
>Chr1:1142723..1142715  - TAIR102
AAGGTATAT
>Chr1:1142960..1142952  - TAIR102
ATGGTGAGT
>Chr1:1143982..1143974  - TAIR102
AGGGTAAAT
>Chr1:1144236..1144228  - TAIR102
ACGGTAAAG
>Chr1:1144657..1144649  - TAIR102
TTGGTACGT
>Chr1:1144878..1144870  - TAIR102
AGAGTATAA
>Chr1:1145297..1145289  - TAIR102
AAGGTGATT
>Chr1:1145499..1145491  - TAIR102
CAGGTACTT
>Chr1:1146143..1146135  - TAIR102
TTGGTAAGT
>Chr1:1146525..1146517  - TAIR102
GAGGTAATG
>Chr1:1147950..1147942  - TAIR102
GATGTAACT
>Chr1:1148175..1148167  - TAIR102
CTGGTAACA
>Chr1:1150120..1150112  - TAIR102
AGGGTTCGT
>Chr1:1150394..1150386  - TAIR102
CAAGTAAGT
>Chr1:1150970..1150962  - TAIR102
CAGGTGTGA
>Chr1:1151214..1151206  - TAIR102
CAGGTAACA
>Chr1:1151505..1151497  - TAIR102
AAGGTCGGC
>Chr1:1152319..1152311  - TAIR102
AAGGTATTT
>Chr1:1152679..1152671  - TAIR102
CAGGTAATG
>Chr1:1152881..1152873  - TAIR102
CAGGTGATT
>Chr1:1154498..1154490  - TAIR102
CAGGTTCGC
>Chr1:1155352..1155344  - TAIR102
AAGGTTGGT
>Chr1:1157548..1157540  - TAIR102
CAGGTATAT
>Chr1:1163608..1163600  - TAIR102
CAGGTTTGT
>Chr1:1163793..1163785  - TAIR102
CTGGTTAGG
>Chr1:1163974..1163966  - TAIR102
GAGGTATGC
>Chr1:1164672..1164664  - TAIR102
AATGTGAGT
>Chr1:1165799..1165807  + TAIR102
CAGGTAAGT
>Chr1:1166192..1166200  + TAIR102
CAGGCAAGG
>Chr1:1177528..1177520  - TAIR102
CAGGTAAGC
>Chr1:1177923..1177915  - TAIR102
CAGGTAATT
>Chr1:1180481..1180473  - TAIR102
GAGGTATGT
>Chr1:1180719..1180711  - TAIR102
CTCGTAAGT
>Chr1:1181671..1181663  - TAIR102
GTGGTGAGC
>Chr1:1182083..1182075  - TAIR102
AAGGTACTG
>Chr1:1182456..1182448  - TAIR102
GCGGTAATA
>Chr1:1182693..1182685  - TAIR102
TAGGTACAT
>Chr1:1183304..1183296  - TAIR102
AAGGTCTGT
>Chr1:1183532..1183524  - TAIR102
CAGGTCCTC
>Chr1:1186454..1186446  - TAIR102
GCGGTAAAC
>Chr1:1187262..1187254  - TAIR102
CAGGTAAAA
>Chr1:1187591..1187583  - TAIR102
ATGGTATAT
>Chr1:1189603..1189595  - TAIR102
AAGGTAAAT
>Chr1:1189807..1189799  - TAIR102
GAGGTTCAT
>Chr1:1190032..1190024  - TAIR102
ATGGTATGT
>Chr1:1190467..1190459  - TAIR102
AAGGTGATA
>Chr1:1190749..1190741  - TAIR102
AAGGTAGTT
>Chr1:1191227..1191219  - TAIR102
CAGGTATAA
>Chr1:1191856..1191864  + TAIR102
ACTGTAAGA
>Chr1:1192032..1192040  + TAIR102
GCTGTGAGT
>Chr1:1192295..1192303  + TAIR102
AAGGTATCA
>Chr1:1192571..1192579  + TAIR102
CTGGTAACA
>Chr1:1192833..1192841  + TAIR102
AAGGTAGTG
>Chr1:1193058..1193066  + TAIR102
AAGGTAAAT
>Chr1:1193319..1193327  + TAIR102
AAGGTTTCT
>Chr1:1199112..1199120  + TAIR102
CCTGTAAGT
>Chr1:1199359..1199367  + TAIR102
AAGGTGCTA
>Chr1:1199639..1199647  + TAIR102
AATGTAAGA
>Chr1:1200302..1200310  + TAIR102
AGCGTAAGT
>Chr1:1200534..1200542  + TAIR102
ACGGTACTA
>Chr1:1200861..1200869  + TAIR102
CTGGTACAC
>Chr1:1202888..1202896  + TAIR102
TAGGTATTG
>Chr1:1203014..1203022  + TAIR102
CTTGTAAGT
>Chr1:1203171..1203179  + TAIR102
GAAGTAGGC
>Chr1:1203418..1203426  + TAIR102
ATGGTAAAT
>Chr1:1203588..1203596  + TAIR102
CAGGTGACT
>Chr1:1203766..1203774  + TAIR102
CAGGTACTT
>Chr1:1203903..1203911  + TAIR102
TTGGTGAGT
>Chr1:1204105..1204113  + TAIR102
AAGGTAAAT
>Chr1:1204264..1204272  + TAIR102
GAGGTATTG
>Chr1:1204517..1204525  + TAIR102
AAGGTTGGG
>Chr1:1204702..1204710  + TAIR102
AGAGTAAGT
>Chr1:1204856..1204864  + TAIR102
CAAGTAAGC
>Chr1:1205249..1205257  + TAIR102
ACGGTTAGT
>Chr1:1208545..1208553  + TAIR102
TTTGTTTTT
>Chr1:1208810..1208818  + TAIR102
AAGGTTCGA
>Chr1:1209058..1209066  + TAIR102
TCGGTGAGT
>Chr1:1209257..1209265  + TAIR102
TGGGTACGC
>Chr1:1212224..1212216  - TAIR102
GTGGTAAGT
>Chr1:1212488..1212480  - TAIR102
GAAGTATGT
>Chr1:1213232..1213224  - TAIR102
AAGGTATTT
>Chr1:1213982..1213974  - TAIR102
CAAGTAAGT
>Chr1:1216120..1216128  + TAIR102
GAGGTTCGC
>Chr1:1216526..1216534  + TAIR102
AAGGTTAGA
>Chr1:1218284..1218276  - TAIR102
GAGGTAAAA
>Chr1:1219581..1219573  - TAIR102
CAGGTTTGT
>Chr1:1219796..1219788  - TAIR102
CAGGTAAAA
>Chr1:1221958..1221950  - TAIR102
GATGTAAGA
>Chr1:1222176..1222168  - TAIR102
AAGGTCTTT
>Chr1:1222491..1222483  - TAIR102
CAGGTATAT
>Chr1:1224196..1224188  - TAIR102
ATGGTACGT
>Chr1:1226759..1226767  + TAIR102
CAAGTAAGG
>Chr1:1226935..1226943  + TAIR102
TCCGTAAGC
>Chr1:1227156..1227164  + TAIR102
AAGGTAATG
>Chr1:1227307..1227315  + TAIR102
ACTGTAAGT
>Chr1:1227664..1227672  + TAIR102
CAGGTAATT
>Chr1:1227955..1227963  + TAIR102
GAGGTATGC
>Chr1:1228165..1228173  + TAIR102
CAGGTAACT
>Chr1:1228445..1228453  + TAIR102
AAGGTTTGA
>Chr1:1228799..1228807  + TAIR102
AAGGTCTGT
>Chr1:1228954..1228962  + TAIR102
AAGGTAAGC
>Chr1:1229126..1229134  + TAIR102
GAGGTAAGG
>Chr1:1229335..1229343  + TAIR102
CAGGTCTCC
>Chr1:1229621..1229629  + TAIR102
CAGGTAAAA
>Chr1:1229792..1229800  + TAIR102
GCGGTGGGT
>Chr1:1229975..1229983  + TAIR102
CGGGTATTC
>Chr1:1230114..1230122  + TAIR102
AAGGTGAGG
>Chr1:1232270..1232278  + TAIR102
CAGGTAAAC
>Chr1:1232989..1232997  + TAIR102
CAGGTTAGA
>Chr1:1233598..1233606  + TAIR102
ACGGTACCA
>Chr1:1234606..1234598  - TAIR102
TAGGTATAA
>Chr1:1234996..1234988  - TAIR102
GAGGTGGGT
>Chr1:1235187..1235179  - TAIR102
TAGGTCTGT
>Chr1:1235457..1235449  - TAIR102
GAGGTATTG
>Chr1:1240782..1240790  + TAIR102
AAGGTTCGT
>Chr1:1241675..1241683  + TAIR102
TAGGTAAGT
>Chr1:1242894..1242902  + TAIR102
CAGGTCTGT
>Chr1:1243510..1243518  + TAIR102
AGAGTAAGC
>Chr1:1243741..1243749  + TAIR102
AAGGTACAC
>Chr1:1245197..1245205  + TAIR102
CAAGTAAAT
>Chr1:1245467..1245475  + TAIR102
GGGGTAATT
>Chr1:1248119..1248111  - TAIR102
GAGGTTAGT
>Chr1:1252544..1252536  - TAIR102
AAGGTTTAG
>Chr1:1252829..1252821  - TAIR102
CAGGTAATT
>Chr1:1253014..1253006  - TAIR102
GAGGTGAAT
>Chr1:1253184..1253176  - TAIR102
CAGGTATAA
>Chr1:1254222..1254214  - TAIR102
CCTGTAAGT
>Chr1:1254543..1254535  - TAIR102
GAGGTATTA
>Chr1:1254868..1254860  - TAIR102
GTGGTAAGT
>Chr1:1255279..1255271  - TAIR102
CTGGTTAGT
>Chr1:1257377..1257369  - TAIR102
AAGGTACAC
>Chr1:1259029..1259021  - TAIR102
CAGGTAGGT
>Chr1:1259730..1259722  - TAIR102
CAGGTATCT
>Chr1:1260014..1260006  - TAIR102
ACTGTAAGC
>Chr1:1260527..1260519  - TAIR102
GAGGTACAA
>Chr1:1260748..1260740  - TAIR102
GGGGTAAGT
>Chr1:1260944..1260936  - TAIR102
AAGGTAAAA
>Chr1:1261272..1261264  - TAIR102
ATGGTTAGT
>Chr1:1262123..1262131  + TAIR102
ATGGTACGA
>Chr1:1262679..1262687  + TAIR102
ACGGTAAGA
>Chr1:1263038..1263046  + TAIR102
TATGTAAGC
>Chr1:1263318..1263326  + TAIR102
CAGGTAACT
>Chr1:1263566..1263574  + TAIR102
GAGGTAATG
>Chr1:1263737..1263745  + TAIR102
AAGGTGGAG
>Chr1:1263990..1263998  + TAIR102
CAGGTAAGC
>Chr1:1264241..1264249  + TAIR102
CAGGTACTT
>Chr1:1264444..1264452  + TAIR102
CATGTAAAT
>Chr1:1264677..1264685  + TAIR102
TTGGTAGAT
>Chr1:1264859..1264867  + TAIR102
CAGGTGCTT
>Chr1:1265214..1265222  + TAIR102
CAGGTTGGA
>Chr1:1265390..1265398  + TAIR102
AAGGTTAGT
>Chr1:1265527..1265535  + TAIR102
TTGGTAATG
>Chr1:1265738..1265746  + TAIR102
GATGTTAGT
>Chr1:1265991..1265999  + TAIR102
AAGGTCTGA
>Chr1:1266206..1266214  + TAIR102
GGGGTAAGC
>Chr1:1266421..1266429  + TAIR102
CAGGTAGCT
>Chr1:1266610..1266618  + TAIR102
CAGGTGCAG
>Chr1:1266990..1266998  + TAIR102
GAGGTAATA
>Chr1:1267279..1267287  + TAIR102
CAAGTAAGT
>Chr1:1267512..1267520  + TAIR102
ATGGTAATC
>Chr1:1267867..1267875  + TAIR102
AGGGTACAC
>Chr1:1268281..1268289  + TAIR102
AAGGTTAGT
>Chr1:1268556..1268564  + TAIR102
AAGGTAAGA
>Chr1:1268820..1268828  + TAIR102
AAGGTAATC
>Chr1:1269102..1269110  + TAIR102
AATGTTAGT
>Chr1:1269329..1269337  + TAIR102
AAGGTTTTG
>Chr1:1269564..1269572  + TAIR102
CCGGTAAAT
>Chr1:1269663..1269671  + TAIR102
CAGGTAAGT
>Chr1:1269846..1269854  + TAIR102
CATGTATGT
>Chr1:1270105..1270113  + TAIR102
GAGGTAACC
>Chr1:1270422..1270430  + TAIR102
CAGGTAACG
>Chr1:1270746..1270754  + TAIR102
CAGGTATAC
>Chr1:1271129..1271137  + TAIR102
TACGTAAGA
>Chr1:1271267..1271275  + TAIR102
CAGGTTATT
>Chr1:1271464..1271472  + TAIR102
GAGGTAAAA
>Chr1:1271597..1271605  + TAIR102
CTGGTTTGT
>Chr1:1271732..1271740  + TAIR102
TCGGTAAGT
>Chr1:1272019..1272027  + TAIR102
GAGGTACAT
>Chr1:1272175..1272183  + TAIR102
CAGGTACTG
>Chr1:1280235..1280243  + TAIR102
GCTGTAAGT
>Chr1:1280769..1280777  + TAIR102
AAGGTAATA
>Chr1:1283070..1283062  - TAIR102
AAGGTAAGA
>Chr1:1283260..1283252  - TAIR102
TTGGTAAGA
>Chr1:1283485..1283477  - TAIR102
TTGGTATGT
>Chr1:1283641..1283633  - TAIR102
AGCGTAAAG
>Chr1:1283796..1283788  - TAIR102
GAGGTCAAT
>Chr1:1283971..1283963  - TAIR102
GCGGTGAGT
>Chr1:1284103..1284095  - TAIR102
CAGGTAATA
>Chr1:1284245..1284237  - TAIR102
GAGGTAAAT
>Chr1:1284358..1284350  - TAIR102
AAGGTTAGC
>Chr1:1284630..1284622  - TAIR102
GTGGTATTT
>Chr1:1284792..1284784  - TAIR102
AAGGTATGG
>Chr1:1284928..1284920  - TAIR102
GAGGTTATT
>Chr1:1285141..1285133  - TAIR102
CAGGTTTTC
>Chr1:1285287..1285279  - TAIR102
GAGGTAAAA
>Chr1:1285518..1285510  - TAIR102
AAGGTAAAT
>Chr1:1285721..1285713  - TAIR102
GAGGTAATG
>Chr1:1285898..1285890  - TAIR102
CAGGTTTTT
>Chr1:1286413..1286405  - TAIR102
AAGGTGCTC
>Chr1:1288234..1288226  - TAIR102
TTTGTAATA
>Chr1:1289696..1289688  - TAIR102
CAGGTGAAA
>Chr1:1290154..1290146  - TAIR102
AAGGTAAAC
>Chr1:1290774..1290766  - TAIR102
CAGGTAAGA
>Chr1:1295943..1295935  - TAIR102
ACTGTAAGT
>Chr1:1297708..1297700  - TAIR102
AAGGTATCT
>Chr1:1297947..1297939  - TAIR102
CAGGTTATT
>Chr1:1298124..1298116  - TAIR102
AAGGTACAA
>Chr1:1298473..1298465  - TAIR102
ACTGTATCC
>Chr1:1298858..1298850  - TAIR102
GATGTAAGC
>Chr1:1302087..1302095  + TAIR102
CAGGTAAGA
>Chr1:1302284..1302292  + TAIR102
CGAGTAATT
>Chr1:1304375..1304367  - TAIR102
GAGGTAATT
>Chr1:1304623..1304615  - TAIR102
GAGGTATAT
>Chr1:1304825..1304817  - TAIR102
GAGGTTCTT
>Chr1:1306794..1306786  - TAIR102
AATGTAAGT
>Chr1:1307682..1307674  - TAIR102
TAGGTTTTT
>Chr1:1314027..1314035  + TAIR102
CAGGTGACC
>Chr1:1314657..1314665  + TAIR102
AAAGTTTGT
>Chr1:1314921..1314929  + TAIR102
AAAGTATTC
>Chr1:1315203..1315211  + TAIR102
CAGGTTAGT
>Chr1:1316435..1316443  + TAIR102
TAGGTAATC
>Chr1:1318785..1318793  + TAIR102
CATGTAAGC
>Chr1:1319185..1319193  + TAIR102
GAGGTACGA
>Chr1:1319522..1319530  + TAIR102
CAGGTTTAA
>Chr1:1319766..1319774  + TAIR102
CAGGTACAC
>Chr1:1319997..1320005  + TAIR102
AAGGTAACA
>Chr1:1320208..1320216  + TAIR102
AAAGTATGT
>Chr1:1320371..1320379  + TAIR102
TTGGTAAGT
>Chr1:1322016..1322024  + TAIR102
TCTGTAAGC
>Chr1:1322319..1322327  + TAIR102
CGCGTTAAG
>Chr1:1322489..1322497  + TAIR102
AGAGTATGT
>Chr1:1322697..1322705  + TAIR102
CCGGTAATA
>Chr1:1322884..1322892  + TAIR102
TTGGTAAGA
>Chr1:1323032..1323040  + TAIR102
AATGTACCA
>Chr1:1323237..1323245  + TAIR102
GCTGTAAGT
>Chr1:1323398..1323406  + TAIR102
AAGGTACAT
>Chr1:1323636..1323644  + TAIR102
CTGGTACTT
>Chr1:1323826..1323834  + TAIR102
CAGGTGGGC
>Chr1:1324026..1324034  + TAIR102
GAGGTTTAA
>Chr1:1324240..1324248  + TAIR102
CAGGTATGC
>Chr1:1324389..1324397  + TAIR102
TAGGTATGT
>Chr1:1325592..1325584  - TAIR102
GAGGTATGT
>Chr1:1325857..1325849  - TAIR102
CAGGTAATT
>Chr1:1326196..1326188  - TAIR102
GAAGTAAGT
>Chr1:1326342..1326334  - TAIR102
AAGGTTTTG
>Chr1:1326639..1326631  - TAIR102
CCGGTATGT
>Chr1:1326882..1326874  - TAIR102
CAGGTGATT
>Chr1:1327046..1327038  - TAIR102
ATGGTAAAG
>Chr1:1327227..1327219  - TAIR102
ACAGTAAGG
>Chr1:1327396..1327388  - TAIR102
TCGGTATGT
>Chr1:1327574..1327566  - TAIR102
GAGGTAAGC
>Chr1:1327839..1327831  - TAIR102
GTGGTGAGA
>Chr1:1328036..1328028  - TAIR102
CTGGTATCT
>Chr1:1328459..1328451  - TAIR102
CAGGTAACT
>Chr1:1328724..1328716  - TAIR102
AAAGTAAGT
>Chr1:1329150..1329142  - TAIR102
ATGGTATGT
>Chr1:1329321..1329313  - TAIR102
TTGGTATGC
>Chr1:1329561..1329553  - TAIR102
GAGGTATTC
>Chr1:1329766..1329758  - TAIR102
AAGGTGAGC
>Chr1:1330149..1330141  - TAIR102
GAGGTACTT
>Chr1:1330476..1330468  - TAIR102
ATGGTACCA
>Chr1:1330682..1330674  - TAIR102
CAGGTTACT
>Chr1:1332139..1332131  - TAIR102
CAGGTTAGA
>Chr1:1332391..1332383  - TAIR102
AAGGTTTGA
>Chr1:1332591..1332583  - TAIR102
TGGGTACTT
>Chr1:1334947..1334955  + TAIR102
TCAGTAAGT
>Chr1:1335471..1335479  + TAIR102
CGGGTACTT
>Chr1:1335681..1335689  + TAIR102
AAGGTTAGA
>Chr1:1335828..1335836  + TAIR102
CAGGTTAAT
>Chr1:1337089..1337081  - TAIR102
TTGGTAAGA
>Chr1:1337346..1337338  - TAIR102
AAGGTAACT
>Chr1:1337650..1337642  - TAIR102
CAGGTAAAT
>Chr1:1340173..1340181  + TAIR102
TAGGTAATC
>Chr1:1341342..1341334  - TAIR102
AAGGTCTGT
>Chr1:1345106..1345114  + TAIR102
CGGGTAATT
>Chr1:1346239..1346247  + TAIR102
CAGGTAATA
>Chr1:1346837..1346845  + TAIR102
CAGGTACAT
>Chr1:1347038..1347046  + TAIR102
ACCGTAAGT
>Chr1:1347436..1347444  + TAIR102
TCGGTACTC
>Chr1:1347613..1347621  + TAIR102
TGAGTATGG
>Chr1:1347802..1347810  + TAIR102
CAAGTAAGC
>Chr1:1347995..1348003  + TAIR102
GATGTAAGG
>Chr1:1350447..1350455  + TAIR102
CATGTATTC
>Chr1:1350900..1350908  + TAIR102
AAGGTACAG
>Chr1:1351210..1351218  + TAIR102
TATGTAAGG
>Chr1:1351632..1351640  + TAIR102
CAAGTATGG
>Chr1:1351879..1351887  + TAIR102
GAGGTGAGT
>Chr1:1352529..1352537  + TAIR102
CAAGTGAGG
>Chr1:1352771..1352779  + TAIR102
TTGGTAAAA
>Chr1:1353122..1353130  + TAIR102
GAGGTGATT
>Chr1:1353442..1353450  + TAIR102
AAGGTAACT
>Chr1:1353797..1353805  + TAIR102
CAGGTAACT
>Chr1:1354151..1354159  + TAIR102
TAGGTTAGT
>Chr1:1354736..1354744  + TAIR102
CAGGTAAAA
>Chr1:1357160..1357152  - TAIR102
CAGGTATTG
>Chr1:1358176..1358168  - TAIR102
CAGGTTCGT
>Chr1:1359383..1359375  - TAIR102
CTGGTAAGA
>Chr1:1359722..1359714  - TAIR102
AAAGTAAGA
>Chr1:1360227..1360219  - TAIR102
TCAGTAAGT
>Chr1:1360440..1360432  - TAIR102
CAGGTAACC
>Chr1:1360682..1360674  - TAIR102
CAGGTACTA
>Chr1:1361077..1361069  - TAIR102
CCTGTAAGT
>Chr1:1361320..1361312  - TAIR102
AAGGTATGC
>Chr1:1361541..1361533  - TAIR102
GAGGTCAAT
>Chr1:1363800..1363792  - TAIR102
CCGGTAAAA
>Chr1:1365614..1365606  - TAIR102
CAGGTAAAC
>Chr1:1365875..1365867  - TAIR102
AAGGTAAAT
>Chr1:1366041..1366033  - TAIR102
AAGGTAAAC
>Chr1:1366220..1366212  - TAIR102
AAGGTATCT
>Chr1:1366393..1366385  - TAIR102
ACGGTTAGT
>Chr1:1366603..1366595  - TAIR102
AAGGTTTTC
>Chr1:1366809..1366801  - TAIR102
AAGGTCGAT
>Chr1:1367149..1367141  - TAIR102
AAGGTGGGT
>Chr1:1367615..1367607  - TAIR102
CTGGTATAA
>Chr1:1367792..1367784  - TAIR102
AAGGTACAT
>Chr1:1368541..1368533  - TAIR102
ATCGTACGG
>Chr1:1369648..1369640  - TAIR102
AAGGTATCA
>Chr1:1372830..1372822  - TAIR102
TGGGTAAAA
>Chr1:1373753..1373745  - TAIR102
CAGGTATAT
>Chr1:1373919..1373911  - TAIR102
TCGGTTAGT
>Chr1:1374250..1374242  - TAIR102
CAGGTGATT
>Chr1:1374744..1374736  - TAIR102
CATGTAAGT
>Chr1:1375031..1375023  - TAIR102
AAGGTATTA
>Chr1:1376622..1376614  - TAIR102
TTGGTATTT
>Chr1:1377141..1377133  - TAIR102
GAGGTCTCA
>Chr1:1377356..1377348  - TAIR102
CAGGTTTGT
>Chr1:1377667..1377659  - TAIR102
AAGGTATGT
>Chr1:1378115..1378107  - TAIR102
CATGTAAGC
>Chr1:1379095..1379087  - TAIR102
AAGGTGACA
>Chr1:1381278..1381270  - TAIR102
AAGGTTTAA
>Chr1:1382353..1382345  - TAIR102
AAGGTTTTC
>Chr1:1384038..1384046  + TAIR102
CTCGTGAGT
>Chr1:1384449..1384457  + TAIR102
AAGGTAGGC
>Chr1:1384739..1384747  + TAIR102
AAGGTGAAA
>Chr1:1384900..1384908  + TAIR102
AAGGTTTGC
>Chr1:1385499..1385507  + TAIR102
CACGTACGT
>Chr1:1385763..1385771  + TAIR102
GGAGTAAGG
>Chr1:1386147..1386155  + TAIR102
GAGGTATGT
>Chr1:1386336..1386344  + TAIR102
GAGGTACAG
>Chr1:1386567..1386575  + TAIR102
TTGGTAAGA
>Chr1:1386755..1386763  + TAIR102
AAGGTCTGT
>Chr1:1387066..1387074  + TAIR102
AAGGTGCGA
>Chr1:1387332..1387340  + TAIR102
ACTGTAAAT
>Chr1:1388883..1388875  - TAIR102
GAGGTACTT
>Chr1:1389206..1389198  - TAIR102
GGGGTATGC
>Chr1:1389583..1389575  - TAIR102
CAGGTACAA
>Chr1:1389995..1389987  - TAIR102
CAGGTACGT
>Chr1:1390266..1390258  - TAIR102
GCGGTAGGT
>Chr1:1390453..1390445  - TAIR102
CTCGTATGT
>Chr1:1390779..1390771  - TAIR102
AAGGTTAGA
>Chr1:1391069..1391061  - TAIR102
AAGGTATCG
>Chr1:1392058..1392050  - TAIR102
CAGGTACGT
>Chr1:1392259..1392251  - TAIR102
AAGGTAAAG
>Chr1:1393271..1393263  - TAIR102
AGGGTTAGC
>Chr1:1393482..1393474  - TAIR102
GAGGTAAAG
>Chr1:1393798..1393790  - TAIR102
CTCGTAACT
>Chr1:1394016..1394008  - TAIR102
GAAGTGAGT
>Chr1:1394233..1394225  - TAIR102
GCGGTAAGT
>Chr1:1395010..1395002  - TAIR102
CAGGTACAT
>Chr1:1395147..1395139  - TAIR102
CAGGTATTT
>Chr1:1395465..1395457  - TAIR102
CAGGTCCTT
>Chr1:1396788..1396780  - TAIR102
ACAGTAAGC
>Chr1:1397013..1397005  - TAIR102
GAGGTTTGT
>Chr1:1397499..1397491  - TAIR102
CAGGTTCGC
>Chr1:1397670..1397662  - TAIR102
AAGGTAAGC
>Chr1:1397832..1397824  - TAIR102
CAGGTGAAC
>Chr1:1399320..1399328  + TAIR102
AAGGTTCGT
>Chr1:1399772..1399780  + TAIR102
GAGGCATGT
>Chr1:1401153..1401161  + TAIR102
CTGGTATAA
>Chr1:1401505..1401513  + TAIR102
TAGGTAATC
>Chr1:1401742..1401750  + TAIR102
TGGGTTAGT
>Chr1:1401976..1401984  + TAIR102
AAGGTTTGC
>Chr1:1403598..1403590  - TAIR102
GAGGTGAGC
>Chr1:1404203..1404195  - TAIR102
CTGGTTAGT
>Chr1:1404619..1404611  - TAIR102
GTTGTAAGT
>Chr1:1405112..1405104  - TAIR102
AAGGTTCAT
>Chr1:1405562..1405554  - TAIR102
TATGTAAGT
>Chr1:1405745..1405737  - TAIR102
GAGGTAACA
>Chr1:1405959..1405951  - TAIR102
CAGGTATAT
>Chr1:1406341..1406333  - TAIR102
AAGGTTTGT
>Chr1:1406543..1406535  - TAIR102
GATGTAAGA
>Chr1:1406874..1406866  - TAIR102
GAGGTACAA
>Chr1:1407061..1407053  - TAIR102
CAGGTTACC
>Chr1:1408460..1408452  - TAIR102
TCTGTAAGA
>Chr1:1408619..1408611  - TAIR102
CAGGTGAGT
>Chr1:1408799..1408791  - TAIR102
CAAGTAATT
>Chr1:1408933..1408925  - TAIR102
ATAGTAAGT
>Chr1:1409354..1409346  - TAIR102
GATGTAAGG
>Chr1:1409530..1409522  - TAIR102
GCGGTGAAC
>Chr1:1409758..1409750  - TAIR102
AAGGTGTTT
>Chr1:1409954..1409946  - TAIR102
GTGGTATGT
>Chr1:1410187..1410179  - TAIR102
CAGGTATTT
>Chr1:1412052..1412060  + TAIR102
GGGGTACGA
>Chr1:1412509..1412517  + TAIR102
AATGTAAGT
>Chr1:1412902..1412910  + TAIR102
TTGGTGAGT
>Chr1:1413140..1413148  + TAIR102
CAGGTAAAA
>Chr1:1414158..1414150  - TAIR102
CAAGTAAGT
>Chr1:1414419..1414411  - TAIR102
CGGGTGAGC
>Chr1:1414648..1414640  - TAIR102
CCGGTACTG
>Chr1:1414995..1414987  - TAIR102
CAGGTAATC
>Chr1:1415199..1415191  - TAIR102
TTGGTAAGT
>Chr1:1415452..1415444  - TAIR102
CAGGTTTGT
>Chr1:1415677..1415669  - TAIR102
CAGGTTTGT
>Chr1:1415988..1415980  - TAIR102
AAGGTATGT
>Chr1:1416871..1416863  - TAIR102
CGGGTTTGT
>Chr1:1417328..1417320  - TAIR102
GCGGTTAGT
>Chr1:1417976..1417968  - TAIR102
TTGGTATGT
>Chr1:1418177..1418169  - TAIR102
AAGGTGATC
>Chr1:1419789..1419781  - TAIR102
CCTGTAAGT
>Chr1:1420106..1420098  - TAIR102
ATGGTTAGT
>Chr1:1420450..1420442  - TAIR102
CTGGTAATT
>Chr1:1420827..1420819  - TAIR102
GAGGTGCAG
>Chr1:1420975..1420967  - TAIR102
CAGGTCAGA
>Chr1:1421381..1421373  - TAIR102
AAGGTTAAC
>Chr1:1425923..1425931  + TAIR102
CATGTAAAA
>Chr1:1427954..1427962  + TAIR102
TAGGTAACT
>Chr1:1428112..1428120  + TAIR102
AAGGTAAAT
>Chr1:1431809..1431801  - TAIR102
GAGGTAACT
>Chr1:1432294..1432286  - TAIR102
CAGGTAACC
>Chr1:1432593..1432585  - TAIR102
GAGGTACTC
>Chr1:1438598..1438590  - TAIR102
TGGGTATGT
>Chr1:1438813..1438805  - TAIR102
CATGTAAGT
>Chr1:1438987..1438979  - TAIR102
ATGGTAAAT
>Chr1:1439160..1439152  - TAIR102
CAGGTTCTC
>Chr1:1439504..1439496  - TAIR102
GAGGTCATG
>Chr1:1439737..1439729  - TAIR102
AAGGTATAA
>Chr1:1439900..1439892  - TAIR102
TTGGTGAGC
>Chr1:1440236..1440228  - TAIR102
GAGGTAATC
>Chr1:1440448..1440440  - TAIR102
GAGGTAATA
>Chr1:1441005..1440997  - TAIR102
TGGGTAATA
>Chr1:1441219..1441211  - TAIR102
CAGGTTCAG
>Chr1:1448143..1448135  - TAIR102
CAGGTGGGT
>Chr1:1449239..1449231  - TAIR102
CAGGTAACT
>Chr1:1449715..1449707  - TAIR102
GAGGTGAGT
>Chr1:1450579..1450571  - TAIR102
CGGGTAAAT
>Chr1:1451453..1451445  - TAIR102
TGGGTAATG
>Chr1:1451667..1451659  - TAIR102
AATGTAAGA
>Chr1:1452297..1452289  - TAIR102
ATAGTATGA
>Chr1:1452511..1452503  - TAIR102
AAGGTTCAA
>Chr1:1457620..1457612  - TAIR102
CTGGTGAGT
>Chr1:1458350..1458342  - TAIR102
AAGGTAAAC
>Chr1:1459976..1459984  + TAIR102
ATGGTATCT
>Chr1:1460195..1460203  + TAIR102
TATGTACGT
>Chr1:1461123..1461131  + TAIR102
AAAGTAAGT
>Chr1:1461262..1461270  + TAIR102
CAAGTCTCT
>Chr1:1461550..1461558  + TAIR102
CTCGTAGGT
>Chr1:1463526..1463534  + TAIR102
TCGGTAAAA
>Chr1:1464088..1464096  + TAIR102
AAAGTGTTT
>Chr1:1465322..1465330  + TAIR102
CAGGTTTCT
>Chr1:1471782..1471774  - TAIR102
AGGGTAAGT
>Chr1:1471950..1471942  - TAIR102
CAGGTTAGA
>Chr1:1472132..1472124  - TAIR102
CATGTAAGT
>Chr1:1472375..1472367  - TAIR102
AAGGTAATT
>Chr1:1472605..1472597  - TAIR102
TTGGTATGT
>Chr1:1473011..1473003  - TAIR102
GTTGTAAGT
>Chr1:1473240..1473232  - TAIR102
CAGGTGAGT
>Chr1:1473396..1473388  - TAIR102
TACGTAAGT
>Chr1:1473673..1473665  - TAIR102
ATTGTATGT
>Chr1:1473923..1473915  - TAIR102
AAGGTAACT
>Chr1:1474097..1474089  - TAIR102
CGTGTAAAT
>Chr1:1474255..1474247  - TAIR102
CTGGTTTGT
>Chr1:1474598..1474590  - TAIR102
GAGGTCAGA
>Chr1:1475633..1475625  - TAIR102
AAGGTATTA
>Chr1:1476024..1476016  - TAIR102
AAGGTAATC
>Chr1:1487814..1487806  - TAIR102
TCAGTAAGA
>Chr1:1488021..1488013  - TAIR102
GATGTAAGT
>Chr1:1488222..1488214  - TAIR102
ATGGTTAGT
>Chr1:1488392..1488384  - TAIR102
CAGGTTAGA
>Chr1:1488563..1488555  - TAIR102
AAGGTAAGT
>Chr1:1488911..1488903  - TAIR102
AAGGTCTAA
>Chr1:1489592..1489584  - TAIR102
AAGGTAAAG
>Chr1:1490732..1490724  - TAIR102
AAGGTCTGG
>Chr1:1491942..1491934  - TAIR102
CTGGTAAGT
>Chr1:1492138..1492130  - TAIR102
TCAGTAAGA
>Chr1:1492338..1492330  - TAIR102
AAAGTAAAG
>Chr1:1492530..1492522  - TAIR102
TAGGTAAGT
>Chr1:1492735..1492727  - TAIR102
CTGGTATAG
>Chr1:1492891..1492883  - TAIR102
CAGGTGAAG
>Chr1:1493031..1493023  - TAIR102
AAGGTTTTT
>Chr1:1493330..1493322  - TAIR102
ACAGTAAAG
>Chr1:1493824..1493816  - TAIR102
TCGGTAAAT
>Chr1:1498838..1498830  - TAIR102
TGGGTAAGA
>Chr1:1499231..1499223  - TAIR102
CAGGTGCGA
>Chr1:1499458..1499450  - TAIR102
AAAGTGAGT
>Chr1:1499708..1499700  - TAIR102
AGAGTTAGT
>Chr1:1499893..1499885  - TAIR102
AAGGTTTGA
>Chr1:1500158..1500150  - TAIR102
TCAGTAAGT
>Chr1:1500334..1500326  - TAIR102
AAGGTTTAG
>Chr1:1500602..1500594  - TAIR102
GAGGTCCAC
>Chr1:1500806..1500798  - TAIR102
AAGGTAATT
>Chr1:1501169..1501161  - TAIR102
CAGGTACCA
>Chr1:1501427..1501419  - TAIR102
TGGGTACTG
>Chr1:1501692..1501684  - TAIR102
CAGGTATAC
>Chr1:1502964..1502956  - TAIR102
CAGGTTACA
>Chr1:1503706..1503698  - TAIR102
CAGGTACTT
>Chr1:1505991..1505999  + TAIR102
GAGGTATAT
>Chr1:1507448..1507456  + TAIR102
GATGTGAGT
>Chr1:1507804..1507812  + TAIR102
CTGGTTAGT
>Chr1:1507915..1507923  + TAIR102
ATAGTAAGT
>Chr1:1508431..1508439  + TAIR102
TTCGTATGT
>Chr1:1509694..1509686  - TAIR102
AGGGTATGT
>Chr1:1510141..1510133  - TAIR102
CAGGTTCTC
>Chr1:1510790..1510798  + TAIR102
ATGGTACAG
>Chr1:1512261..1512269  + TAIR102
ATGGTACAT
>Chr1:1513376..1513368  - TAIR102
TAGGTACTA
>Chr1:1513996..1513988  - TAIR102
GAGGTAACT
>Chr1:1514352..1514344  - TAIR102
GCGGTATAA
>Chr1:1514592..1514584  - TAIR102
AAGGTAATA
>Chr1:1514864..1514856  - TAIR102
GTGGTAATT
>Chr1:1515040..1515032  - TAIR102
GTGGTAATT
>Chr1:1515823..1515815  - TAIR102
GAGGTATGA
>Chr1:1516589..1516581  - TAIR102
AAGGTATAC
>Chr1:1516785..1516777  - TAIR102
AGCGTATGT
>Chr1:1521412..1521420  + TAIR102
AGAGTAAGC
>Chr1:1521687..1521695  + TAIR102
GTGGTAACA
>Chr1:1521946..1521954  + TAIR102
CAGGTATGT
>Chr1:1526425..1526417  - TAIR102
CAGGTATGT
>Chr1:1526684..1526676  - TAIR102
GTGGTAACA
>Chr1:1526959..1526951  - TAIR102
AGAGTAAGC
>Chr1:1530037..1530045  + TAIR102
CGAGTAAAC
>Chr1:1530334..1530342  + TAIR102
ACCGTAAGC
>Chr1:1530590..1530598  + TAIR102
CCGGTAAAG
>Chr1:1532021..1532013  - TAIR102
ACGGTTTGT
>Chr1:1532266..1532258  - TAIR102
CCAGTTAGT
>Chr1:1532486..1532478  - TAIR102
ATGGTAAGT
>Chr1:1532732..1532724  - TAIR102
CAGGTGATA
>Chr1:1532919..1532911  - TAIR102
AAGGCAGGT
>Chr1:1533354..1533346  - TAIR102
AAGGTTTGC
>Chr1:1533505..1533497  - TAIR102
GAGGTTCTT
>Chr1:1533945..1533937  - TAIR102
AAGGTAATC
>Chr1:1535587..1535579  - TAIR102
CAAGTACTT
>Chr1:1535977..1535969  - TAIR102
CAGGTTAAT
>Chr1:1536299..1536291  - TAIR102
CAGGTTTTA
>Chr1:1537013..1537005  - TAIR102
CAGGTAATT
>Chr1:1539386..1539378  - TAIR102
CAAGTAGGT
>Chr1:1539784..1539776  - TAIR102
AATGTAAAC
>Chr1:1540084..1540076  - TAIR102
AAGGTATAT
>Chr1:1541914..1541906  - TAIR102
TTGGTAATA
>Chr1:1542194..1542186  - TAIR102
TATGTAAAA
>Chr1:1547085..1547077  - TAIR102
CAGGTAATT
>Chr1:1550863..1550855  - TAIR102
CGCGTAAGT
>Chr1:1551214..1551206  - TAIR102
CAGGTAATT
>Chr1:1551801..1551793  - TAIR102
ATGGTAATT
>Chr1:1552051..1552043  - TAIR102
CTAGTATGT
>Chr1:1554898..1554906  + TAIR102
AAGGTAATG
>Chr1:1556584..1556592  + TAIR102
CAGGTAAAC
>Chr1:1556865..1556873  + TAIR102
GAGGTAATA
>Chr1:1557077..1557085  + TAIR102
CAGGTTAAT
>Chr1:1557326..1557334  + TAIR102
AAGGTTAGC
>Chr1:1559378..1559370  - TAIR102
CTGGTAAGT
>Chr1:1559618..1559610  - TAIR102
CAGGTAAGA
>Chr1:1561145..1561137  - TAIR102
CAGGTTACT
>Chr1:1561315..1561307  - TAIR102
AAGGTAATA
>Chr1:1561539..1561531  - TAIR102
CAGGTAACC
>Chr1:1561746..1561738  - TAIR102
TTGGTATAG
>Chr1:1561955..1561947  - TAIR102
ATGGTAAAT
>Chr1:1562207..1562199  - TAIR102
CTGGTATGT
>Chr1:1562371..1562363  - TAIR102
CAGGTAAAT
>Chr1:1562580..1562572  - TAIR102
CAGGTAGCT
>Chr1:1563014..1563006  - TAIR102
GAAGTAAGT
>Chr1:1563167..1563159  - TAIR102
CAGGTACTC
>Chr1:1563392..1563384  - TAIR102
GTTGTACGT
>Chr1:1563584..1563576  - TAIR102
AAGGTCTTT
>Chr1:1563927..1563919  - TAIR102
AAGGTGTTT
>Chr1:1564859..1564867  + TAIR102
CAGGTGCCC
>Chr1:1565361..1565369  + TAIR102
AAGGTAAAC
>Chr1:1565698..1565706  + TAIR102
TTGGTAAGA
>Chr1:1566103..1566111  + TAIR102
CAGGTGAAA
>Chr1:1566488..1566496  + TAIR102
TCGGTATGT
>Chr1:1566726..1566734  + TAIR102
CAGGTTTTG
>Chr1:1567003..1567011  + TAIR102
AATGTAACG
>Chr1:1570248..1570240  - TAIR102
AAGGTACAC
>Chr1:1570990..1570982  - TAIR102
CTAGTAAGT
>Chr1:1571160..1571152  - TAIR102
ACAGTAAGT
>Chr1:1571298..1571290  - TAIR102
TTGGTAACT
>Chr1:1571951..1571943  - TAIR102
TTGGTACTT
>Chr1:1572175..1572167  - TAIR102
CAGGTTGGG
>Chr1:1579193..1579201  + TAIR102
CAGGTATGT
>Chr1:1579438..1579446  + TAIR102
GATGTAAGT
>Chr1:1579617..1579625  + TAIR102
GAGGTATTG
>Chr1:1580266..1580274  + TAIR102
CGGGTAAGT
>Chr1:1580709..1580717  + TAIR102
CAGGTAATT
>Chr1:1581281..1581289  + TAIR102
TCGGTAAGT
>Chr1:1582967..1582959  - TAIR102
GAAGTATGT
>Chr1:1583572..1583564  - TAIR102
AAAGTATCA
>Chr1:1584150..1584158  + TAIR102
AAGGTAAAA
>Chr1:1585058..1585066  + TAIR102
AAGGTAATT
>Chr1:1586032..1586024  - TAIR102
CAGGTACAT
>Chr1:1586160..1586152  - TAIR102
AAGGTATAA
>Chr1:1586910..1586902  - TAIR102
AAGGTTCAA
>Chr1:1587598..1587590  - TAIR102
ATTGTACGT
>Chr1:1594542..1594534  - TAIR102
TCTGTGAGT
>Chr1:1594925..1594917  - TAIR102
TGTGTAAGC
>Chr1:1595135..1595127  - TAIR102
CTGGTAACT
>Chr1:1595323..1595315  - TAIR102
AAGGTTCGT
>Chr1:1595677..1595669  - TAIR102
CAGGTAGAT
>Chr1:1596905..1596897  - TAIR102
GAGGTAACC
>Chr1:1597135..1597127  - TAIR102
CAGGTAGTT
>Chr1:1600531..1600539  + TAIR102
CAGGTACTT
>Chr1:1600699..1600707  + TAIR102
AAGGTACTC
>Chr1:1600860..1600868  + TAIR102
ATGGTAAAC
>Chr1:1602055..1602047  - TAIR102
AAGGTACCA
>Chr1:1603625..1603617  - TAIR102
CAGGTTTTG
>Chr1:1603878..1603870  - TAIR102
GAGGTATCC
>Chr1:1604892..1604884  - TAIR102
TCAGTACGT
>Chr1:1607642..1607634  - TAIR102
AAGGTAATA
>Chr1:1607873..1607865  - TAIR102
CAGGTTGGT
>Chr1:1608525..1608517  - TAIR102
ACGGTAACT
>Chr1:1608870..1608862  - TAIR102
TTGGTAAGT
>Chr1:1609101..1609093  - TAIR102
CAGGTTAGT
>Chr1:1609318..1609310  - TAIR102
TGAGTAAGA
>Chr1:1609604..1609596  - TAIR102
AAGGTTAGA
>Chr1:1610488..1610480  - TAIR102
CGGGTATGT
>Chr1:1610676..1610668  - TAIR102
CAGGTATGT
>Chr1:1610856..1610848  - TAIR102
CTGGTAAAA
>Chr1:1611076..1611068  - TAIR102
CTGGTAATT
>Chr1:1611264..1611256  - TAIR102
AAGGTTTCT
>Chr1:1620819..1620811  - TAIR102
TGGGTAAGG
>Chr1:1621050..1621042  - TAIR102
AATGTAATT
>Chr1:1623299..1623291  - TAIR102
AAGGTTCGT
>Chr1:1625200..1625208  + TAIR102
CTTGTGAGA
>Chr1:1625387..1625395  + TAIR102
AAGTTGAGT
>Chr1:1625575..1625583  + TAIR102
GAGGTATGT
>Chr1:1625816..1625824  + TAIR102
CAGGTTAGT
>Chr1:1626350..1626358  + TAIR102
CAGGTATAT
>Chr1:1626609..1626617  + TAIR102
AAGGTTAGT
>Chr1:1626914..1626922  + TAIR102
GAGGTTTGG
>Chr1:1627406..1627414  + TAIR102
TAGGTACAC
>Chr1:1627752..1627760  + TAIR102
ATTGTAAGT
>Chr1:1628056..1628064  + TAIR102
GAGGTTAGA
>Chr1:1628436..1628444  + TAIR102
CGGGTAAGT
>Chr1:1628640..1628648  + TAIR102
AAGGTAAAA
>Chr1:1629670..1629678  + TAIR102
CGCGTACGC
>Chr1:1630417..1630425  + TAIR102
AGGGTACGT
>Chr1:1631392..1631384  - TAIR102
CAGGTCAGT
>Chr1:1631581..1631573  - TAIR102
CAGGTAATG
>Chr1:1631918..1631910  - TAIR102
CAGGTAAGC
>Chr1:1632346..1632338  - TAIR102
GAGGTAAAT
>Chr1:1632974..1632966  - TAIR102
GAGGTTAGT
>Chr1:1633134..1633126  - TAIR102
AAGGTATGC
>Chr1:1633402..1633394  - TAIR102
AAGGTTGAA
>Chr1:1633621..1633613  - TAIR102
CAAGTGAGT
>Chr1:1633936..1633928  - TAIR102
CAGGTATTT
>Chr1:1634606..1634598  - TAIR102
ACGGTAACT
>Chr1:1634920..1634912  - TAIR102
TTGGTAAGT
>Chr1:1639399..1639407  + TAIR102
CTTGTATGT
>Chr1:1640312..1640320  + TAIR102
ATGGTAACG
>Chr1:1641652..1641644  - TAIR102
ATGGTATTC
>Chr1:1648229..1648221  - TAIR102
CTCGTAAGT
>Chr1:1648501..1648493  - TAIR102
AAGGTATGA
>Chr1:1648628..1648620  - TAIR102
TGGGTAAGC
>Chr1:1649533..1649525  - TAIR102
ATGGTAGGT
>Chr1:1649852..1649844  - TAIR102
CAGGCACTA
>Chr1:1650046..1650038  - TAIR102
GAAGTAAGT
>Chr1:1650218..1650210  - TAIR102
AAGGTACTA
>Chr1:1650459..1650451  - TAIR102
CAGGTGCGA
>Chr1:1650730..1650722  - TAIR102
CAGGTATAA
>Chr1:1650984..1650976  - TAIR102
GACGTAATA
>Chr1:1651258..1651250  - TAIR102
AAGGTGCTT
>Chr1:1651439..1651431  - TAIR102
CTGGTAGAC
>Chr1:1651650..1651642  - TAIR102
CAGGTTTCA
>Chr1:1651835..1651827  - TAIR102
CTCGTAGGT
>Chr1:1652116..1652108  - TAIR102
AAAGCAAGT
>Chr1:1652329..1652321  - TAIR102
AAGGTAAGA
>Chr1:1652516..1652508  - TAIR102
TTGGTACTT
>Chr1:1652721..1652713  - TAIR102
ACAGTAAGT
>Chr1:1652969..1652961  - TAIR102
AAGGTGAAA
>Chr1:1653825..1653817  - TAIR102
TAGGTTTGC
>Chr1:1654021..1654013  - TAIR102
CAGGTCTGG
>Chr1:1654284..1654276  - TAIR102
GAGGTTTAT
>Chr1:1654453..1654445  - TAIR102
CTCGTGAGT
>Chr1:1654590..1654582  - TAIR102
ACGGTAATG
>Chr1:1654834..1654826  - TAIR102
GAGGTATCA
>Chr1:1654978..1654970  - TAIR102
CAAGTAAGG
>Chr1:1655122..1655114  - TAIR102
CAGGTAGTT
>Chr1:1655633..1655625  - TAIR102
AAGGTAATG
>Chr1:1655832..1655824  - TAIR102
CAGGTACCA
>Chr1:1656203..1656195  - TAIR102
GAGGTATGA
>Chr1:1656393..1656385  - TAIR102
TTGGTAAAT
>Chr1:1656557..1656549  - TAIR102
AAGGTTACT
>Chr1:1656797..1656789  - TAIR102
CATGTATGG
>Chr1:1657069..1657061  - TAIR102
TTGGTGAGG
>Chr1:1657265..1657257  - TAIR102
AAGGTATGT
>Chr1:1657442..1657434  - TAIR102
CAGGTGATG
>Chr1:1657643..1657635  - TAIR102
GAGGTTATC
>Chr1:1657890..1657882  - TAIR102
GAGGTGAAC
>Chr1:1658086..1658078  - TAIR102
CCGGTTTGT
>Chr1:1658301..1658293  - TAIR102
AGGGTAAAT
>Chr1:1658493..1658485  - TAIR102
TATGTGAGT
>Chr1:1659258..1659250  - TAIR102
CAGGTGATC
>Chr1:1662916..1662908  - TAIR102
CTCGTAAGC
>Chr1:1663238..1663230  - TAIR102
TCGGTACGC
>Chr1:1663809..1663801  - TAIR102
AGGGTATGT
>Chr1:1664002..1663994  - TAIR102
GAGGTATAA
>Chr1:1664158..1664150  - TAIR102
GAGGTTAAT
>Chr1:1667239..1667231  - TAIR102
AAGGTACTA
>Chr1:1668001..1667993  - TAIR102
CAGGTAAAG
>Chr1:1669525..1669533  + TAIR102
AGGGTAATA
>Chr1:1670658..1670666  + TAIR102
CTGGTAAGT
>Chr1:1674106..1674098  - TAIR102
ATGGTAACT
>Chr1:1674326..1674318  - TAIR102
GAGGTAAAC
>Chr1:1674519..1674511  - TAIR102
GATGTAATT
>Chr1:1674734..1674726  - TAIR102
GAGGTGTAG
>Chr1:1674892..1674884  - TAIR102
AAGGTAAAG
>Chr1:1675134..1675126  - TAIR102
TCTGTGAGT
>Chr1:1675487..1675479  - TAIR102
CAGGTTTAG
>Chr1:1677903..1677895  - TAIR102
AAAGTACGG
>Chr1:1678118..1678110  - TAIR102
TATGTGACT
>Chr1:1679714..1679722  + TAIR102
TTGGTACCA
>Chr1:1679881..1679889  + TAIR102
TTGGTATGT
>Chr1:1680304..1680312  + TAIR102
TTGGTAAGA
>Chr1:1680503..1680511  + TAIR102
AATGTAAGT
>Chr1:1680717..1680725  + TAIR102
CAGGTTATC
>Chr1:1681019..1681027  + TAIR102
AAGGTACGA
>Chr1:1681295..1681303  + TAIR102
GAGGTAAGT
>Chr1:1683297..1683305  + TAIR102
ATGGTTAGT
>Chr1:1683639..1683647  + TAIR102
CTGGTAAGT
>Chr1:1684539..1684547  + TAIR102
ACGGTAACT
>Chr1:1684767..1684775  + TAIR102
TTGGTAAGT
>Chr1:1684985..1684993  + TAIR102
AAGGTATGT
>Chr1:1685625..1685633  + TAIR102
ACTGTATGT
>Chr1:1685979..1685987  + TAIR102
GAGGTAAAA
>Chr1:1686248..1686256  + TAIR102
AATGTATGG
>Chr1:1686706..1686714  + TAIR102
GAGGTATTA
>Chr1:1688391..1688383  - TAIR102
AAGGTATCA
>Chr1:1688900..1688892  - TAIR102
TTGGTAAAT
>Chr1:1690604..1690596  - TAIR102
GAGGTATAT
>Chr1:1690981..1690973  - TAIR102
TAGGTATAC
>Chr1:1691691..1691683  - TAIR102
AGGGTACAT
>Chr1:1694622..1694614  - TAIR102
GAGGTATAT
>Chr1:1694998..1694990  - TAIR102
TAGGTATAC
>Chr1:1695623..1695615  - TAIR102
AGAGTATGC
>Chr1:1698138..1698130  - TAIR102
GAGGTAACA
>Chr1:1702073..1702065  - TAIR102
AAGGTACCG
>Chr1:1703997..1703989  - TAIR102
AAGGTACAG
>Chr1:1707193..1707201  + TAIR102
TGGGTAAGA
>Chr1:1708025..1708033  + TAIR102
CTGGTGAGT
>Chr1:1708233..1708241  + TAIR102
CTGGTATGT
>Chr1:1708924..1708932  + TAIR102
CTGGTAAGT
>Chr1:1709881..1709889  + TAIR102
CAGGTTTTC
>Chr1:1710518..1710526  + TAIR102
TAGGTAAAG
>Chr1:1711120..1711128  + TAIR102
ATGGTCTGT
>Chr1:1711338..1711346  + TAIR102
ACTGTAAGT
>Chr1:1711498..1711506  + TAIR102
GCTGTGAGT
>Chr1:1711665..1711673  + TAIR102
TTTGTAAGT
>Chr1:1711975..1711983  + TAIR102
CCGGTACAA
>Chr1:1712283..1712291  + TAIR102
GAGGTATTG
>Chr1:1712549..1712557  + TAIR102
AAGGTATGA
>Chr1:1712825..1712833  + TAIR102
GCTGTCAGT
>Chr1:1716306..1716314  + TAIR102
AAGGTTTTG
>Chr1:1716482..1716490  + TAIR102
AAGGTAACT
>Chr1:1716733..1716741  + TAIR102
CAGGTGAGT
>Chr1:1718122..1718114  - TAIR102
TAGGTAAGT
>Chr1:1718432..1718424  - TAIR102
AAGGTACGA
>Chr1:1718674..1718666  - TAIR102
AAGGTTCGT
>Chr1:1719233..1719241  + TAIR102
CAGGTATAT
>Chr1:1719895..1719903  + TAIR102
CAGGTATAA
>Chr1:1720800..1720808  + TAIR102
CTGGTATAT
>Chr1:1721091..1721099  + TAIR102
CAGGTACAA
>Chr1:1724236..1724228  - TAIR102
GTTGTAAGT
>Chr1:1726034..1726026  - TAIR102
GTTGTGAGT
>Chr1:1726855..1726863  + TAIR102
CTGGTAATT
>Chr1:1731006..1731014  + TAIR102
AAAGTAATT
>Chr1:1731383..1731391  + TAIR102
AACGTGAGG
>Chr1:1731545..1731553  + TAIR102
AGGGTACGC
>Chr1:1731726..1731734  + TAIR102
CGGGTGAGT
>Chr1:1732087..1732095  + TAIR102
ATGGTAAGT
>Chr1:1733297..1733305  + TAIR102
AAGGTTCTT
>Chr1:1734212..1734220  + TAIR102
CAGGTTAAT
>Chr1:1734790..1734798  + TAIR102
ACTGTATGT
>Chr1:1734955..1734963  + TAIR102
ATGGTATAC
>Chr1:1735215..1735223  + TAIR102
AGGGTAAGT
>Chr1:1735648..1735656  + TAIR102
AAAGTCAGT
>Chr1:1736042..1736050  + TAIR102
GAGGTACGA
>Chr1:1736271..1736279  + TAIR102
AGAGTACGT
>Chr1:1736450..1736458  + TAIR102
AAGGTAAAT
>Chr1:1736729..1736737  + TAIR102
ATGGTAACA
>Chr1:1737199..1737207  + TAIR102
GAGGTAACT
>Chr1:1745315..1745323  + TAIR102
ACAGTTAGT
>Chr1:1746500..1746508  + TAIR102
CAGGTACAA
>Chr1:1746887..1746895  + TAIR102
CGGGTCAGT
>Chr1:1747099..1747107  + TAIR102
AAGGTTACT
>Chr1:1747259..1747267  + TAIR102
CAGGTTCCC
>Chr1:1748774..1748782  + TAIR102
AGAGTAAGT
>Chr1:1749911..1749919  + TAIR102
ATGGTAACA
>Chr1:1750518..1750526  + TAIR102
AAGGTCTTC
>Chr1:1750737..1750745  + TAIR102
AAGGTTGAG
>Chr1:1750973..1750981  + TAIR102
AAGGTAAGG
>Chr1:1751270..1751278  + TAIR102
AAGGTTTAT
>Chr1:1751704..1751712  + TAIR102
CAGGTAATG
>Chr1:1751963..1751971  + TAIR102
AAGGTACTC
>Chr1:1752228..1752236  + TAIR102
TTTGTAAGT
>Chr1:1752554..1752562  + TAIR102
AGGGTAAAT
>Chr1:1752728..1752736  + TAIR102
GCGGTGAGT
>Chr1:1753238..1753246  + TAIR102
CAGGTAACC
>Chr1:1755075..1755083  + TAIR102
CAGGTTAGG
>Chr1:1755311..1755319  + TAIR102
AAGGTAGGC
>Chr1:1755480..1755488  + TAIR102
ATTGTAAGT
>Chr1:1755780..1755788  + TAIR102
CTGGTGAAT
>Chr1:1756192..1756200  + TAIR102
TAGGTGAGC
>Chr1:1756413..1756421  + TAIR102
AATGCAAGT
>Chr1:1756765..1756773  + TAIR102
TTGGTAATG
>Chr1:1756955..1756963  + TAIR102
AAGGTAAAT
>Chr1:1757142..1757150  + TAIR102
CAGGTTAGG
>Chr1:1757386..1757394  + TAIR102
CAGGTTTGT
>Chr1:1757875..1757883  + TAIR102
GAGGTTAAC
>Chr1:1758019..1758027  + TAIR102
ATGGTATTA
>Chr1:1758261..1758269  + TAIR102
TAGGTGATT
>Chr1:1758404..1758412  + TAIR102
CAGGTATAA
>Chr1:1758582..1758590  + TAIR102
AAGGTTTGA
>Chr1:1758791..1758799  + TAIR102
CAAGTAAGA
>Chr1:1758990..1758998  + TAIR102
GAGGTACTT
>Chr1:1759308..1759316  + TAIR102
CTGGTATGC
>Chr1:1759861..1759869  + TAIR102
TCGGTAAGC
>Chr1:1760250..1760258  + TAIR102
ATGGTAAGG
>Chr1:1760410..1760418  + TAIR102
GTGGTACGT
>Chr1:1760810..1760818  + TAIR102
GAGGTATGG
>Chr1:1761003..1761011  + TAIR102
TAGGTTTAT
>Chr1:1761379..1761387  + TAIR102
ATGGTGAGG
>Chr1:1762306..1762314  + TAIR102
TAGGTAAAT
>Chr1:1763093..1763085  - TAIR102
ACTGTAAGT
>Chr1:1763346..1763338  - TAIR102
GAGGTACCT
>Chr1:1763543..1763535  - TAIR102
CATGTAAGC
>Chr1:1763806..1763798  - TAIR102
CAGGTTAGT
>Chr1:1763955..1763947  - TAIR102
AAGGTACAG
>Chr1:1764369..1764361  - TAIR102
TCAGTACGT
>Chr1:1765303..1765295  - TAIR102
TGGGTATGT
>Chr1:1765633..1765625  - TAIR102
GGTGTAAGC
>Chr1:1765920..1765912  - TAIR102
CGGGTCAGT
>Chr1:1767354..1767346  - TAIR102
CTGGTACAC
>Chr1:1767732..1767724  - TAIR102
CCTGTAAGT
>Chr1:1768550..1768542  - TAIR102
CGGGTAAGC
>Chr1:1769636..1769644  + TAIR102
AAGGTTCGT
>Chr1:1770401..1770409  + TAIR102
AAGGTAAGA
>Chr1:1772741..1772733  - TAIR102
CCGGTAAAT
>Chr1:1775885..1775893  + TAIR102
ATGGTAAAT
>Chr1:1776082..1776090  + TAIR102
GAAGTAATT
>Chr1:1776273..1776281  + TAIR102
CAAGTATGC
>Chr1:1776768..1776776  + TAIR102
AATGTGAGT
>Chr1:1776892..1776900  + TAIR102
ATGGTTAGC
>Chr1:1777093..1777101  + TAIR102
TTGGTAATA
>Chr1:1777271..1777279  + TAIR102
TTGGTACTT
>Chr1:1777436..1777444  + TAIR102
TTGGTATAT
>Chr1:1777567..1777575  + TAIR102
ATTGTAAGA
>Chr1:1777722..1777730  + TAIR102
CAGGTTAGC
>Chr1:1777921..1777929  + TAIR102
AAGGTATGT
>Chr1:1778124..1778132  + TAIR102
TAGGTTTGA
>Chr1:1780296..1780304  + TAIR102
CTGGTAAAA
>Chr1:1780629..1780637  + TAIR102
GAAGTAATT
>Chr1:1780808..1780816  + TAIR102
CAGGTATGT
>Chr1:1781257..1781265  + TAIR102
GAGGTAAGC
>Chr1:1781797..1781805  + TAIR102
AATGTAAGT
>Chr1:1782013..1782021  + TAIR102
TTGGTATAT
>Chr1:1782296..1782304  + TAIR102
TTGGTAATG
>Chr1:1782542..1782550  + TAIR102
TTGGTAAGA
>Chr1:1782737..1782745  + TAIR102
GTGGTATGG
>Chr1:1782866..1782874  + TAIR102
AAGGTAAGA
>Chr1:1783231..1783239  + TAIR102
CAGGTTAGC
>Chr1:1783410..1783418  + TAIR102
AAGGTCAGA
>Chr1:1783626..1783634  + TAIR102
CAGGTAATT
>Chr1:1787041..1787049  + TAIR102
CAGGTCTAC
>Chr1:1787264..1787272  + TAIR102
AAGGTAATA
>Chr1:1787515..1787523  + TAIR102
CTAGTAAGT
>Chr1:1787686..1787694  + TAIR102
CAGGTTTTC
>Chr1:1787908..1787916  + TAIR102
AAGGTAGAA
>Chr1:1788286..1788294  + TAIR102
GTGGTGAGA
>Chr1:1788504..1788512  + TAIR102
CCGGTACAT
>Chr1:1788832..1788840  + TAIR102
CTGGTATAA
>Chr1:1789243..1789251  + TAIR102
TTGGTGCGT
>Chr1:1790344..1790352  + TAIR102
CAGGTTTCT
>Chr1:1791021..1791029  + TAIR102
GCGGTAAGC
>Chr1:1791409..1791417  + TAIR102
ATGGTCAGA
>Chr1:1793339..1793347  + TAIR102
CTGGTAATT
>Chr1:1793609..1793617  + TAIR102
AATGTAAGT
>Chr1:1793893..1793901  + TAIR102
TGTGTAAGT
>Chr1:1794650..1794658  + TAIR102
TAGGTAAAT
>Chr1:1795255..1795263  + TAIR102
AAGGTGCAC
>Chr1:1795591..1795599  + TAIR102
GTAGTATGT
>Chr1:1795953..1795961  + TAIR102
TAGGTAATG
>Chr1:1800287..1800295  + TAIR102
GCAGTATAG
>Chr1:1801581..1801573  - TAIR102
CAGGTACAC
>Chr1:1802026..1802018  - TAIR102
CAAGTAAGT
>Chr1:1802359..1802351  - TAIR102
TTGGTACGT
>Chr1:1802648..1802640  - TAIR102
CAGGTGATA
>Chr1:1802944..1802936  - TAIR102
CAGGTCTGC
>Chr1:1803200..1803192  - TAIR102
AAGGTAAGC
>Chr1:1803695..1803687  - TAIR102
CTGGTCAGT
>Chr1:1804818..1804810  - TAIR102
ATGGTAAAG
>Chr1:1804954..1804946  - TAIR102
CAGGTTAGT
>Chr1:1805189..1805181  - TAIR102
AAGGTATGT
>Chr1:1805371..1805363  - TAIR102
CTGGTAATA
>Chr1:1805669..1805661  - TAIR102
GAGGTGAAA
>Chr1:1805966..1805958  - TAIR102
AAAGTATGC
>Chr1:1806235..1806227  - TAIR102
CAGGTTTAA
>Chr1:1806540..1806532  - TAIR102
TTGGTAAGT
>Chr1:1806765..1806757  - TAIR102
CAGGTTATC
>Chr1:1807309..1807301  - TAIR102
CAGGTGGGA
>Chr1:1808738..1808730  - TAIR102
GAGGTGAGA
>Chr1:1809021..1809013  - TAIR102
TCGGTAATA
>Chr1:1809224..1809216  - TAIR102
GAGGTATAA
>Chr1:1809508..1809500  - TAIR102
GAGGTACTT
>Chr1:1809815..1809807  - TAIR102
ATGGTGAGC
>Chr1:1810508..1810500  - TAIR102
ATGGTAAGT
>Chr1:1810874..1810866  - TAIR102
AAGGTTAGT
>Chr1:1811165..1811157  - TAIR102
AAGGTACTA
>Chr1:1811610..1811602  - TAIR102
AAAGTAAAT
>Chr1:1812452..1812444  - TAIR102
AAGGTTAGT
>Chr1:1812835..1812827  - TAIR102
CAGGTCAGA
>Chr1:1813136..1813128  - TAIR102
CATGTAAGG
>Chr1:1813388..1813380  - TAIR102
ATGGTGAGT
>Chr1:1813929..1813921  - TAIR102
ATGGTAATG
>Chr1:1814146..1814138  - TAIR102
CAGGTACAT
>Chr1:1814661..1814653  - TAIR102
AAGGTTGTT
>Chr1:1814928..1814920  - TAIR102
CAGGTCTTT
>Chr1:1815176..1815168  - TAIR102
TAGGTTTTC
>Chr1:1815394..1815386  - TAIR102
CTGGTAAAA
>Chr1:1817230..1817222  - TAIR102
CAGGTAATT
>Chr1:1822681..1822689  + TAIR102
AAGGTATCG
>Chr1:1823408..1823416  + TAIR102
CTAGTATGA
>Chr1:1824947..1824955  + TAIR102
TCCGTACGT
>Chr1:1825644..1825652  + TAIR102
AAGGTAAAC
>Chr1:1825839..1825847  + TAIR102
GAGGTGGGT
>Chr1:1827282..1827290  + TAIR102
TCCGTACGT
>Chr1:1827704..1827712  + TAIR102
AAGGTAATG
>Chr1:1827912..1827920  + TAIR102
GAGGTTAAC
>Chr1:1829479..1829471  - TAIR102
CAAGTAAGT
>Chr1:1832340..1832332  - TAIR102
AAGGTTTAT
>Chr1:1833095..1833103  + TAIR102
ACCGTAAGT
>Chr1:1833559..1833567  + TAIR102
AACGTGAGT
>Chr1:1833800..1833808  + TAIR102
CTGGTGAGA
>Chr1:1833959..1833967  + TAIR102
GAAGTAAGT
>Chr1:1834178..1834186  + TAIR102
TTGGTCAGT
>Chr1:1834364..1834372  + TAIR102
AAAGTAATC
>Chr1:1835947..1835939  - TAIR102
ATGGTGAGG
>Chr1:1836116..1836108  - TAIR102
CAGGTTTGG
>Chr1:1836472..1836464  - TAIR102
GAGGTATTT
>Chr1:1837430..1837422  - TAIR102
TCTGTAAGT
>Chr1:1843988..1843996  + TAIR102
CAGGTTCGA
>Chr1:1844767..1844775  + TAIR102
AAGGTAATT
>Chr1:1844984..1844992  + TAIR102
ATGGTAATA
>Chr1:1845206..1845214  + TAIR102
TTGGTACGT
>Chr1:1848230..1848238  + TAIR102
CAGGTAAAC
>Chr1:1848454..1848462  + TAIR102
AAGGTAACA
>Chr1:1848727..1848735  + TAIR102
GTGGTAAGC
>Chr1:1849213..1849221  + TAIR102
TTGGTACTT
>Chr1:1851839..1851847  + TAIR102
CAGGTAAAT
>Chr1:1852095..1852103  + TAIR102
AAGGTAACA
>Chr1:1852361..1852369  + TAIR102
GTGGTAAAC
>Chr1:1852716..1852724  + TAIR102
TTGGTATTT
>Chr1:1853407..1853399  - TAIR102
AAGGTATAT
>Chr1:1853617..1853609  - TAIR102
AAGGTGTAG
>Chr1:1853917..1853909  - TAIR102
CAGGTAAAG
>Chr1:1854737..1854729  - TAIR102
AAGGTCAAT
>Chr1:1856272..1856280  + TAIR102
CAGGTAAAT
>Chr1:1856493..1856501  + TAIR102
AAGGTAACA
>Chr1:1856761..1856769  + TAIR102
GTGGTAAAT
>Chr1:1857229..1857237  + TAIR102
TTGGTACTT
>Chr1:1858336..1858328  - TAIR102
ACGGTAATC
>Chr1:1858520..1858512  - TAIR102
CTGGTTTGT
>Chr1:1858695..1858687  - TAIR102
CAGGTAAAC
>Chr1:1859331..1859323  - TAIR102
GAGGTTGAA
>Chr1:1859563..1859555  - TAIR102
AAGGTAGGC
>Chr1:1859982..1859974  - TAIR102
CTGGTTTGT
>Chr1:1877045..1877037  - TAIR102
CAGGTAATT
>Chr1:1869601..1869593  - TAIR102
GAGGTACGT
>Chr1:1869865..1869857  - TAIR102
GAGGTGTGC
>Chr1:1870159..1870151  - TAIR102
AAGGTACTT
>Chr1:1870369..1870361  - TAIR102
AAGGTGGTT
>Chr1:1871669..1871661  - TAIR102
CGGGTAATG
>Chr1:1871916..1871908  - TAIR102
AAAGTAAGT
>Chr1:1872228..1872220  - TAIR102
AAGGTATCT
>Chr1:1872352..1872344  - TAIR102
CAGGTTGGG
>Chr1:1872747..1872739  - TAIR102
AGGGTAAGG
>Chr1:1873102..1873094  - TAIR102
AATGTAAGT
>Chr1:1869601..1869593  - TAIR102
GAGGTACGT
>Chr1:1869865..1869857  - TAIR102
GAGGTGTGC
>Chr1:1870159..1870151  - TAIR102
AAGGTACTT
>Chr1:1870369..1870361  - TAIR102
AAGGTGGTT
>Chr1:1871669..1871661  - TAIR102
CGGGTAATG
>Chr1:1871916..1871908  - TAIR102
AAAGTAAGT
>Chr1:1872228..1872220  - TAIR102
AAGGTATCT
>Chr1:1872352..1872344  - TAIR102
CAGGTTGGG
>Chr1:1872747..1872739  - TAIR102
AGGGTAAGG
>Chr1:1873102..1873094  - TAIR102
AATGTAAGT
>Chr1:1885343..1885335  - TAIR102
AAGGTTTGT
>Chr1:1885835..1885827  - TAIR102
AAGGTTTAC
>Chr1:1889640..1889648  + TAIR102
CCGGTAAAT
>Chr1:1889924..1889932  + TAIR102
CAGGTTTCT
>Chr1:1894035..1894027  - TAIR102
CTGGTACTT
>Chr1:1894789..1894781  - TAIR102
CAGGTAAGA
>Chr1:1894993..1894985  - TAIR102
AAAGTACAC
>Chr1:1895764..1895756  - TAIR102
AAGGTATGT
>Chr1:1896783..1896775  - TAIR102
AAGGTTCTT
>Chr1:1897302..1897310  + TAIR102
CAGGTTTGT
>Chr1:1898050..1898058  + TAIR102
ATGGTAAAT
>Chr1:1901262..1901270  + TAIR102
ATGGTAAGT
>Chr1:1901417..1901425  + TAIR102
AAGGTACTT
>Chr1:1902715..1902723  + TAIR102
AAGGTATCT
>Chr1:1902925..1902933  + TAIR102
ATGGTAAGA
>Chr1:1903197..1903205  + TAIR102
CAGGTGAAA
>Chr1:1903399..1903407  + TAIR102
AGGGTAATC
>Chr1:1903682..1903690  + TAIR102
GAGGTACAT
>Chr1:1903871..1903879  + TAIR102
AAGGTTAGT
>Chr1:1904169..1904177  + TAIR102
AAGGTATTA
>Chr1:1909720..1909728  + TAIR102
ATGGTATTT
>Chr1:1909853..1909861  + TAIR102
CAGGTAATT
>Chr1:1910040..1910048  + TAIR102
GTGGTACAT
>Chr1:1910225..1910233  + TAIR102
AAGGTAATC
>Chr1:1911565..1911573  + TAIR102
CTCGTACGT
>Chr1:1911881..1911889  + TAIR102
CAAGTCTGT
>Chr1:1912063..1912071  + TAIR102
CAGGTACTG
>Chr1:1912337..1912345  + TAIR102
AAGGCATAC
>Chr1:1912520..1912528  + TAIR102
TTGGTAAGG
>Chr1:1912699..1912707  + TAIR102
GCAGTATGT
>Chr1:1914192..1914184  - TAIR102
CAGGTCCTC
>Chr1:1914617..1914609  - TAIR102
CAGGTACCA
>Chr1:1916891..1916899  + TAIR102
GCGGTATGA
>Chr1:1919509..1919501  - TAIR102
CAGGTATGA
>Chr1:1922890..1922898  + TAIR102
GTGGTATGT
>Chr1:1923256..1923264  + TAIR102
AATGTAGGC
>Chr1:1923458..1923466  + TAIR102
AATGTAAGT
>Chr1:1923740..1923748  + TAIR102
CTGGTATAA
>Chr1:1923919..1923927  + TAIR102
CAGGTAAAT
>Chr1:1924081..1924089  + TAIR102
AAGGTACAG
>Chr1:1924321..1924329  + TAIR102
GACGTAAGG
>Chr1:1924598..1924606  + TAIR102
CAGGTGAGA
>Chr1:1924803..1924811  + TAIR102
CAGGTAAGC
>Chr1:1925041..1925049  + TAIR102
CAGGTCATA
>Chr1:1925240..1925248  + TAIR102
CTGGTAAAG
>Chr1:1925440..1925448  + TAIR102
AAGGTAGGT
>Chr1:1927269..1927277  + TAIR102
GTGGTAATG
>Chr1:1927475..1927483  + TAIR102
AATGTAGGC
>Chr1:1927660..1927668  + TAIR102
AACGTAAGT
>Chr1:1927907..1927915  + TAIR102
ATGGTAATG
>Chr1:1928092..1928100  + TAIR102
CAGGTATAT
>Chr1:1928250..1928258  + TAIR102
AAGGTACAA
>Chr1:1928491..1928499  + TAIR102
GACGTAAGG
>Chr1:1928868..1928876  + TAIR102
CAGGTGAGA
>Chr1:1929076..1929084  + TAIR102
CTGGTAGGC
>Chr1:1929306..1929314  + TAIR102
CAGGTCAGA
>Chr1:1929494..1929502  + TAIR102
TTGGTTAGC
>Chr1:1929680..1929688  + TAIR102
AAGGTAAAT
>Chr1:1930698..1930706  + TAIR102
CAGGTTTTT
>Chr1:1930833..1930841  + TAIR102
AAGGTAACG
>Chr1:1932160..1932152  - TAIR102
GAGGTGAAA
>Chr1:1935801..1935793  - TAIR102
TTGGTAATA
>Chr1:1936006..1935998  - TAIR102
GGGGTAATT
>Chr1:1936230..1936222  - TAIR102
AAGGTAATG
>Chr1:1936477..1936469  - TAIR102
CAGGTTAAC
>Chr1:1939466..1939458  - TAIR102
TTGGTAATC
>Chr1:1939660..1939652  - TAIR102
GGGGTAAAT
>Chr1:1939876..1939868  - TAIR102
AAGGTAATG
>Chr1:1940108..1940100  - TAIR102
CAGGTTAAT
>Chr1:1946962..1946970  + TAIR102
AAGGTTTAT
>Chr1:1948213..1948221  + TAIR102
CAGGTTTGA
>Chr1:1948486..1948494  + TAIR102
CAGGTATTT
>Chr1:1948844..1948852  + TAIR102
CAAGTATGT
>Chr1:1949008..1949016  + TAIR102
TTGGTACGT
>Chr1:1949139..1949147  + TAIR102
TTGGTAAGG
>Chr1:1949453..1949461  + TAIR102
CAGGTTAGT
>Chr1:1949615..1949623  + TAIR102
AAGGTGAAG
>Chr1:1949818..1949826  + TAIR102
AAGGTAGTT
>Chr1:1950019..1950027  + TAIR102
GCGGTCAGT
>Chr1:1950248..1950256  + TAIR102
GAGGTAAAA
>Chr1:1952468..1952460  - TAIR102
GAGGTCAGA
>Chr1:1954895..1954903  + TAIR102
AAGGTGAGT
>Chr1:1957380..1957388  + TAIR102
AAAGTACTT
>Chr1:1957748..1957756  + TAIR102
CAGGTAAGT
>Chr1:1958174..1958182  + TAIR102
CAGGTTTTA
>Chr1:1960657..1960649  - TAIR102
CAGGTATCT
>Chr1:1960972..1960964  - TAIR102
TGGGTAAGT
>Chr1:1961376..1961368  - TAIR102
CAGGTATAT
>Chr1:1962973..1962965  - TAIR102
CAGGTGCGT
>Chr1:1967605..1967597  - TAIR102
TATGTAAGT
>Chr1:1967866..1967858  - TAIR102
AAAGTAATC
>Chr1:1968228..1968220  - TAIR102
TAGGTACGA
>Chr1:1968514..1968506  - TAIR102
GAGGTACCA
>Chr1:1968786..1968778  - TAIR102
GAGGTACCA
>Chr1:1969312..1969304  - TAIR102
TTGGTATTC
>Chr1:1969881..1969889  + TAIR102
TAGGTCTCT
>Chr1:1970995..1971003  + TAIR102
TCTGTAAGT
>Chr1:1971250..1971258  + TAIR102
GAGGTAAAC
>Chr1:1971561..1971569  + TAIR102
ATGGTTAGT
>Chr1:1971719..1971727  + TAIR102
CAGGTGCTT
>Chr1:1971888..1971896  + TAIR102
CAGGTATGT
>Chr1:1972129..1972137  + TAIR102
CAGGTATAT
>Chr1:1972277..1972285  + TAIR102
TTGGTGGGT
>Chr1:1972570..1972578  + TAIR102
ATGGTGAGC
>Chr1:1972795..1972803  + TAIR102
GTGGTATGT
>Chr1:1973315..1973323  + TAIR102
CAAGTAAGT
>Chr1:1978994..1979002  + TAIR102
TTTGTATGA
>Chr1:1979183..1979191  + TAIR102
GAGGTTAAT
>Chr1:1979432..1979440  + TAIR102
ACCGTGAGA
>Chr1:1979616..1979624  + TAIR102
AAGGTTGAT
>Chr1:1979816..1979824  + TAIR102
GAGGTTGCA
>Chr1:1980048..1980056  + TAIR102
CAGGTAACT
>Chr1:1980233..1980241  + TAIR102
GAGGTAAAT
>Chr1:1980401..1980409  + TAIR102
GAGGTATCA
>Chr1:1980649..1980657  + TAIR102
AATGTAGGT
>Chr1:1980944..1980952  + TAIR102
AAGGTACGT
>Chr1:1981107..1981115  + TAIR102
TTGGTGAGT
>Chr1:1981278..1981286  + TAIR102
CAGGTCTTT
>Chr1:1981574..1981582  + TAIR102
CAGGTAGGA
>Chr1:1981774..1981782  + TAIR102
AAGGTAACT
>Chr1:1982240..1982248  + TAIR102
CAAGTAAGC
>Chr1:1982536..1982544  + TAIR102
GAGGTGAAT
>Chr1:1982842..1982850  + TAIR102
ATGGTAGTG
>Chr1:1982973..1982981  + TAIR102
TTGGTAAGT
>Chr1:1983130..1983138  + TAIR102
GAGGTAATT
>Chr1:1983359..1983367  + TAIR102
TTGGTATTA
>Chr1:1983546..1983554  + TAIR102
TAGGTTTGA
>Chr1:1983727..1983735  + TAIR102
AAGGTAAAT
>Chr1:1983975..1983983  + TAIR102
GAGGTGAGT
>Chr1:1984200..1984208  + TAIR102
CTGGTAATG
>Chr1:1984405..1984413  + TAIR102
CGAGTAAGT
>Chr1:1984668..1984676  + TAIR102
AAGGTACGT
>Chr1:1984899..1984907  + TAIR102
TAGGTACAT
>Chr1:1985181..1985189  + TAIR102
CTGGTAAGC
>Chr1:1985377..1985385  + TAIR102
CAGGTATAC
>Chr1:1985525..1985533  + TAIR102
ACGGTTTGA
>Chr1:1985876..1985884  + TAIR102
AAAGTAAGA
>Chr1:1986068..1986076  + TAIR102
GAGGTATGC
>Chr1:1986351..1986359  + TAIR102
CAGGTAGCT
>Chr1:1986544..1986552  + TAIR102
AAGGTCTGA
>Chr1:1986725..1986733  + TAIR102
GAGGTATTT
>Chr1:1987024..1987032  + TAIR102
CAGGTAGAG
>Chr1:1987332..1987340  + TAIR102
ATGGTATGC
>Chr1:1988231..1988239  + TAIR102
CTGGTAAAG
>Chr1:1988368..1988376  + TAIR102
AAGGTAAGG
>Chr1:1988708..1988716  + TAIR102
CTTGTAAGC
>Chr1:1989043..1989051  + TAIR102
GTAGTGAGG
>Chr1:1992543..1992551  + TAIR102
AAGGTGGAA
>Chr1:1992904..1992912  + TAIR102
GAGGTACAA
>Chr1:1993458..1993466  + TAIR102
AAGGTAATG
>Chr1:1991445..1991437  - TAIR102
GAGGTAAAA
>Chr1:1991886..1991878  - TAIR102
TCAGTATCC
>Chr1:1995182..1995174  - TAIR102
AAAGTAATT
>Chr1:2003114..2003106  - TAIR102
CAGGTTCCA
>Chr1:2003990..2003982  - TAIR102
CAGGTCGGT
>Chr1:2004195..2004187  - TAIR102
AAGGTATGT
>Chr1:2004352..2004344  - TAIR102
GAGGTAGAA
>Chr1:2004690..2004682  - TAIR102
TCGGTAATT
>Chr1:2004869..2004861  - TAIR102
TTTGTAAGT
>Chr1:2005051..2005043  - TAIR102
CAAGTAACA
>Chr1:2005388..2005380  - TAIR102
GGTGTGAGT
>Chr1:2005552..2005544  - TAIR102
TAGGTTACT
>Chr1:2005726..2005718  - TAIR102
ACTGTGAGT
>Chr1:2005889..2005881  - TAIR102
CAGGTGGAT
>Chr1:2006055..2006047  - TAIR102
CAAGTAAGA
>Chr1:2006198..2006190  - TAIR102
AAGGTTTGA
>Chr1:2006353..2006345  - TAIR102
GTGGTATAT
>Chr1:2006534..2006526  - TAIR102
CCGGTAATC
>Chr1:2007040..2007032  - TAIR102
AAGGTTATC
>Chr1:2007896..2007904  + TAIR102
CACGTACTT
>Chr1:2008472..2008480  + TAIR102
CAGGTAATC
>Chr1:2008868..2008876  + TAIR102
CAGGCAAGA
>Chr1:2009396..2009404  + TAIR102
ATAGTAAGA
>Chr1:2009557..2009565  + TAIR102
TTGGTAAGT
>Chr1:2009845..2009853  + TAIR102
AAGGTACAG
>Chr1:2010246..2010254  + TAIR102
ATGGTAAGT
>Chr1:2010768..2010776  + TAIR102
CTGGTAAGA
>Chr1:2011185..2011193  + TAIR102
AACGTAAGT
>Chr1:2011433..2011441  + TAIR102
CAGGTTTGG
>Chr1:2011598..2011606  + TAIR102
CGAGTAAGA
>Chr1:2016931..2016923  - TAIR102
GAGGTATAA
>Chr1:2017126..2017118  - TAIR102
CAGGTAGCT
>Chr1:2017692..2017684  - TAIR102
AAGGTAAGA
>Chr1:2017913..2017905  - TAIR102
CAGGTTTGT
>Chr1:2018243..2018235  - TAIR102
TTGGTAAGG
>Chr1:2018654..2018646  - TAIR102
AAGGTTAGA
>Chr1:2018873..2018865  - TAIR102
TAGGTAATT
>Chr1:2019685..2019677  - TAIR102
CAGGTAAGA
>Chr1:2020031..2020023  - TAIR102
AAGGTACTG
>Chr1:2020751..2020743  - TAIR102
ATGGTAAAG
>Chr1:2021375..2021367  - TAIR102
CAGGTATAT
>Chr1:2021779..2021771  - TAIR102
GAGGTGAGA
>Chr1:2022096..2022088  - TAIR102
CAGGTAATC
>Chr1:2022280..2022272  - TAIR102
CGTGTAATG
>Chr1:2022455..2022447  - TAIR102
AATGTAAAG
>Chr1:2023052..2023044  - TAIR102
AAGGTATCC
>Chr1:2023658..2023650  - TAIR102
GAGGTATTG
>Chr1:2023865..2023857  - TAIR102
GAGGTTAGC
>Chr1:2024337..2024329  - TAIR102
AAGGTTTCA
>Chr1:2026139..2026147  + TAIR102
TGGGTAAGA
>Chr1:2026753..2026761  + TAIR102
CAGGCTAAC
>Chr1:2027814..2027822  + TAIR102
TTGGTTAGC
>Chr1:2028974..2028982  + TAIR102
GGAGTAAGT
>Chr1:2029197..2029205  + TAIR102
GAGGTATGC
>Chr1:2032896..2032904  + TAIR102
TAGGTATGA
>Chr1:2034750..2034758  + TAIR102
TTTGTAGGT
>Chr1:2035143..2035151  + TAIR102
CAGGCAAGT
>Chr1:2036439..2036447  + TAIR102
TAGGTATGA
>Chr1:2037641..2037633  - TAIR102
AAGGTATTA
>Chr1:2037811..2037803  - TAIR102
GAGGTAATA
>Chr1:2038725..2038717  - TAIR102
CAGGTAGAG
>Chr1:2039502..2039494  - TAIR102
GAGGTATGA
>Chr1:2039689..2039681  - TAIR102
AAGGTAAAT
>Chr1:2039980..2039972  - TAIR102
AGAGTAATT
>Chr1:2040667..2040675  + TAIR102
ATTGTGAGT
>Chr1:2040969..2040977  + TAIR102
CGGGTCAGT
>Chr1:2041505..2041513  + TAIR102
GAGGTTAGC
>Chr1:2041702..2041710  + TAIR102
CAGGTTATA
>Chr1:2041880..2041888  + TAIR102
CAGGTGCGT
>Chr1:2042311..2042319  + TAIR102
CAGGTTAGT
>Chr1:2042480..2042488  + TAIR102
AAGGTAAGG
>Chr1:2042704..2042712  + TAIR102
GTGGTAACA
>Chr1:2043012..2043020  + TAIR102
AAGGTACAC
>Chr1:2043311..2043319  + TAIR102
CTGGTTGGT
>Chr1:2043483..2043491  + TAIR102
CCAGTTAAT
>Chr1:2044574..2044582  + TAIR102
CAGGTGCTG
>Chr1:2045784..2045792  + TAIR102
AAGGTACAT
>Chr1:2048527..2048535  + TAIR102
CAGGTCTTT
>Chr1:2048668..2048676  + TAIR102
GAGGTAAAC
>Chr1:2050098..2050090  - TAIR102
CAGGTTCTT
>Chr1:2050476..2050468  - TAIR102
AAGGTAATA
>Chr1:2050705..2050697  - TAIR102
AAGGTAATC
>Chr1:2050962..2050954  - TAIR102
GCGGTATCA
>Chr1:2051134..2051126  - TAIR102
AAGGTTTTT
>Chr1:2051234..2051226  - TAIR102
TTGGTATGC
>Chr1:2051486..2051478  - TAIR102
AAGGTAATT
>Chr1:2051604..2051596  - TAIR102
AAGGTAAGC
>Chr1:2051801..2051793  - TAIR102
ATGGTCAGT
>Chr1:2052988..2052980  - TAIR102
AAGGTACCT
>Chr1:2053160..2053152  - TAIR102
TGGGTGAGT
>Chr1:2053377..2053369  - TAIR102
AGAGTAATG
>Chr1:2053788..2053780  - TAIR102
ATGGTAAGA
>Chr1:2053997..2053989  - TAIR102
CAGGTTATT
>Chr1:2054470..2054462  - TAIR102
ATGGTATGT
>Chr1:2057296..2057288  - TAIR102
ATGGTTTGT
>Chr1:2060874..2060866  - TAIR102
ACGGTAATG
>Chr1:2061199..2061191  - TAIR102
AAGGTAAAG
>Chr1:2061530..2061522  - TAIR102
AAGGTATGC
>Chr1:2062198..2062190  - TAIR102
CAGGTATGT
>Chr1:2062605..2062597  - TAIR102
CAGGTAAGC
>Chr1:2062894..2062886  - TAIR102
AAAGTAAGT
>Chr1:2063367..2063359  - TAIR102
AGCGTAGGC
>Chr1:2063762..2063754  - TAIR102
AAGGTTTGT
>Chr1:2064121..2064113  - TAIR102
ATGGTATGT
>Chr1:2064638..2064630  - TAIR102
ACGGTAATT
>Chr1:2065134..2065126  - TAIR102
AAGGTTATT
>Chr1:2065835..2065827  - TAIR102
AAGGTATGT
>Chr1:2066134..2066126  - TAIR102
GAAGTAAGT
>Chr1:2066498..2066490  - TAIR102
ATGGTGAGA
>Chr1:2066735..2066727  - TAIR102
AAGGTTCTG
>Chr1:2066904..2066896  - TAIR102
GGAGTACTG
>Chr1:2067152..2067144  - TAIR102
AAGGTGGGT
>Chr1:2068008..2068016  + TAIR102
AAGGTTTGG
>Chr1:2068494..2068502  + TAIR102
CAGGTACTG
>Chr1:2069274..2069282  + TAIR102
GAGGTACAT
>Chr1:2069508..2069516  + TAIR102
AAGGTACCT
>Chr1:2074151..2074159  + TAIR102
TCGGTAAAA
>Chr1:2074468..2074476  + TAIR102
CAGGTTTGT
>Chr1:2074614..2074622  + TAIR102
AAGGTAATG
>Chr1:2074941..2074949  + TAIR102
AGAGTAAAT
>Chr1:2075176..2075184  + TAIR102
TTGGTAAGC
>Chr1:2075588..2075596  + TAIR102
TAGGTGAGT
>Chr1:2075822..2075830  + TAIR102
AAGGTTAGT
>Chr1:2077418..2077410  - TAIR102
GAGGTAAAA
>Chr1:2079514..2079506  - TAIR102
GAGGTAAGG
>Chr1:2079719..2079711  - TAIR102
AAGGTAGGT
>Chr1:2079879..2079871  - TAIR102
TCAGTGAGA
>Chr1:2080472..2080464  - TAIR102
AAGGTGATC
>Chr1:2081109..2081101  - TAIR102
GAGGTAAGC
>Chr1:2084023..2084031  + TAIR102
ATTGTATGT
>Chr1:2084225..2084233  + TAIR102
CATGTAAGT
>Chr1:2084397..2084405  + TAIR102
GTGGTGGGA
>Chr1:2084555..2084563  + TAIR102
AAGGTGTGT
>Chr1:2085077..2085085  + TAIR102
GGGGTAAGC
>Chr1:2085580..2085588  + TAIR102
AAGGTATCA
>Chr1:2086235..2086243  + TAIR102
CTGGTACGC
>Chr1:2087362..2087370  + TAIR102
TAGGTATTG
>Chr1:2087753..2087761  + TAIR102
AAGGTTTGC
>Chr1:2087952..2087960  + TAIR102
AAGGTATAT
>Chr1:2088387..2088395  + TAIR102
GCTGTGAGT
>Chr1:2088643..2088651  + TAIR102
TAGGTAAGA
>Chr1:2088833..2088841  + TAIR102
CAGGTGAAT
>Chr1:2091932..2091924  - TAIR102
AATGTAAGC
>Chr1:2092395..2092387  - TAIR102
ACAGTAAGC
>Chr1:2093314..2093306  - TAIR102
TTGGTGAGA
>Chr1:2093523..2093515  - TAIR102
ACGGTAAGC
>Chr1:2093795..2093787  - TAIR102
GAGGTTAGG
>Chr1:2094018..2094010  - TAIR102
GAGGTAAGG
>Chr1:2094236..2094228  - TAIR102
GAGGTTTGA
>Chr1:2094498..2094490  - TAIR102
TTGGTAAGA
>Chr1:2094683..2094675  - TAIR102
GCAGTAAGT
>Chr1:2094913..2094905  - TAIR102
ATGGTAGGA
>Chr1:2095071..2095063  - TAIR102
GAGGTGAGA
>Chr1:2095311..2095303  - TAIR102
TCGGTATTC
>Chr1:2095487..2095479  - TAIR102
AAGGTCTCA
>Chr1:2095806..2095798  - TAIR102
AAGGTTTGT
>Chr1:2098278..2098270  - TAIR102
GAGGTAATT
>Chr1:2098491..2098483  - TAIR102
CCTGTAAGA
>Chr1:2098945..2098937  - TAIR102
CTGGTATGT
>Chr1:2099079..2099071  - TAIR102
CAGGTACTT
>Chr1:2099470..2099462  - TAIR102
GATGTAAGC
>Chr1:2099853..2099845  - TAIR102
ATGGTTAGT
>Chr1:2100555..2100547  - TAIR102
CTGGTTTGC
>Chr1:2100732..2100724  - TAIR102
CGTGTATGA
>Chr1:2100936..2100928  - TAIR102
GCTGTAAGT
>Chr1:2101140..2101132  - TAIR102
CATGTAAAC
>Chr1:2101312..2101304  - TAIR102
TTTGTAAGT
>Chr1:2101663..2101655  - TAIR102
GATGTAAGT
>Chr1:2101855..2101847  - TAIR102
CCTGTAAGT
>Chr1:2102080..2102072  - TAIR102
CATGTGAGT
>Chr1:2102268..2102260  - TAIR102
CTTGTGAGT
>Chr1:2102486..2102478  - TAIR102
CTTGTTAGT
>Chr1:2102655..2102647  - TAIR102
CCTGTACGT
>Chr1:2102810..2102802  - TAIR102
ATTGTATTG
>Chr1:2103099..2103091  - TAIR102
AAGGTTTCT
>Chr1:2105691..2105699  + TAIR102
AAGGTCCTT
>Chr1:2105904..2105912  + TAIR102
CAGGTTTCC
>Chr1:2106100..2106108  + TAIR102
ATGGTAAGC
>Chr1:2109516..2109524  + TAIR102
AAGGTGAGA
>Chr1:2109829..2109837  + TAIR102
GTGGTATAT
>Chr1:2109984..2109992  + TAIR102
GAAGTAAGC
>Chr1:2110254..2110262  + TAIR102
ATGGTAAGC
>Chr1:2110423..2110431  + TAIR102
CTGGTAACC
>Chr1:2112066..2112058  - TAIR102
CAGGTATAT
>Chr1:2112440..2112432  - TAIR102
GTGGTGAGA
>Chr1:2112708..2112700  - TAIR102
ATTGTATCC
>Chr1:2113073..2113065  - TAIR102
CAGGTTAGC
>Chr1:2113239..2113231  - TAIR102
CAGGTATAG
>Chr1:2113920..2113912  - TAIR102
TCGGTAACC
>Chr1:2114176..2114168  - TAIR102
GAGGTTCGT
>Chr1:2115523..2115515  - TAIR102
AAGGTAAGG
>Chr1:2115732..2115724  - TAIR102
CTGGTAAGT
>Chr1:2115976..2115968  - TAIR102
GAGGTTAGT
>Chr1:2116195..2116187  - TAIR102
GAGGTAAAA
>Chr1:2116514..2116506  - TAIR102
CAGGTAACA
>Chr1:2116826..2116818  - TAIR102
AAGGTATGT
>Chr1:2117053..2117045  - TAIR102
CAGGCAAGT
>Chr1:2117519..2117511  - TAIR102
AAGGTATTT
>Chr1:2117824..2117816  - TAIR102
CAGGTTTGT
>Chr1:2118237..2118229  - TAIR102
AAGGTATCT
>Chr1:2118487..2118479  - TAIR102
ATGGTGAGA
>Chr1:2118848..2118840  - TAIR102
GAGGTAAAA
>Chr1:2119057..2119049  - TAIR102
GGGGTAAGG
>Chr1:2119286..2119278  - TAIR102
CAGGTTTAT
>Chr1:2119668..2119660  - TAIR102
AAGGTACAA
>Chr1:2120013..2120005  - TAIR102
GAAGTAAGC
>Chr1:2120158..2120150  - TAIR102
TTGGTATTT
>Chr1:2120320..2120312  - TAIR102
AAGGTTTTC
>Chr1:2121679..2121687  + TAIR102
AAGGTCTAC
>Chr1:2122072..2122080  + TAIR102
GAAGTAAAT
>Chr1:2122619..2122627  + TAIR102
AAAGTACTG
>Chr1:2122766..2122774  + TAIR102
AATGTACAC
>Chr1:2122916..2122924  + TAIR102
TAGGTGAGT
>Chr1:2126998..2127006  + TAIR102
CGTGTAACA
>Chr1:2128153..2128145  - TAIR102
CATGTTTCT
>Chr1:2128582..2128574  - TAIR102
CCTGTAAAA
>Chr1:2130662..2130654  - TAIR102
GTGGTATGC
>Chr1:2131740..2131732  - TAIR102
GCTGTGAGT
>Chr1:2132020..2132012  - TAIR102
AAGGTAATC
>Chr1:2132481..2132473  - TAIR102
AAGGTATAA
>Chr1:2132839..2132831  - TAIR102
AAGGTATAC
>Chr1:2133013..2133005  - TAIR102
TAGGTGAAG
>Chr1:2133571..2133563  - TAIR102
AGCGTAAAT
>Chr1:2133743..2133735  - TAIR102
GAGGTACTC
>Chr1:2134126..2134118  - TAIR102
GAGGTAATG
>Chr1:2134322..2134314  - TAIR102
CAGGTAGGC
>Chr1:2134515..2134507  - TAIR102
CGGGTGAGT
>Chr1:2134690..2134682  - TAIR102
GAGGTGCTT
>Chr1:2134899..2134891  - TAIR102
CCGGTGAGT
>Chr1:2135042..2135034  - TAIR102
TAGGTGAGT
>Chr1:2136585..2136593  + TAIR102
ATGGTACCT
>Chr1:2136962..2136970  + TAIR102
AAGGTTTAA
>Chr1:2138358..2138366  + TAIR102
TTGGTAATA
>Chr1:2139478..2139486  + TAIR102
AAGGTATAT
>Chr1:2149020..2149028  + TAIR102
CAAGTAAAC
>Chr1:2149409..2149417  + TAIR102
ACGGTAACG
>Chr1:2151816..2151808  - TAIR102
GGGGTAATT
>Chr1:2153603..2153611  + TAIR102
CAGGTTTTT
>Chr1:2153960..2153968  + TAIR102
AAGGTACTT
>Chr1:2154185..2154193  + TAIR102
ATGGTAAGG
>Chr1:2154447..2154455  + TAIR102
CAGGCAAGT
>Chr1:2154633..2154641  + TAIR102
CTGGTACAT
>Chr1:2154786..2154794  + TAIR102
GAGGTATCT
>Chr1:2155880..2155872  - TAIR102
AAGGTTCTT
>Chr1:2159753..2159745  - TAIR102
CAGGTGAAT
>Chr1:2161492..2161484  - TAIR102
GAGGTAAGA
>Chr1:2161724..2161716  - TAIR102
AAGGTATGG
>Chr1:2161977..2161969  - TAIR102
TAGGTACAT
>Chr1:2162173..2162165  - TAIR102
CAGGTAATA
>Chr1:2162479..2162471  - TAIR102
GGGGTATAA
>Chr1:2162831..2162823  - TAIR102
AAGGTTCGT
>Chr1:2164484..2164476  - TAIR102
AAGGTCTCT
>Chr1:2164728..2164720  - TAIR102
TATGTTAGT
>Chr1:2167673..2167665  - TAIR102
AAGGTAAAT
>Chr1:2167967..2167959  - TAIR102
GAGGTTCGT
>Chr1:2168260..2168252  - TAIR102
AAGGTTCTT
>Chr1:2168681..2168689  + TAIR102
CAGGTTGGT
>Chr1:2168942..2168950  + TAIR102
AAGGTGCGC
>Chr1:2169567..2169575  + TAIR102
ATGGTAATC
>Chr1:2170348..2170356  + TAIR102
CAGGTACTC
>Chr1:2170587..2170595  + TAIR102
GTAGTAAGT
>Chr1:2170840..2170848  + TAIR102
GAGGTTTGT
>Chr1:2171155..2171163  + TAIR102
GAGGTTCGT
>Chr1:2178557..2178549  - TAIR102
GAGGTAAAA
>Chr1:2178773..2178765  - TAIR102
CAGGTTATA
>Chr1:2178917..2178909  - TAIR102
ACGGTATGT
>Chr1:2179110..2179102  - TAIR102
CGAGTAAGT
>Chr1:2179295..2179287  - TAIR102
AAGGTTGGT
>Chr1:2179944..2179936  - TAIR102
TCGGTAAGT
>Chr1:2180256..2180248  - TAIR102
AAGGTATGT
>Chr1:2180579..2180571  - TAIR102
TTGGTACAA
>Chr1:2180753..2180745  - TAIR102
CAAGTACGT
>Chr1:2180956..2180948  - TAIR102
AAGGTCGGT
>Chr1:2181088..2181080  - TAIR102
AGAGTACTA
>Chr1:2181381..2181373  - TAIR102
AAGGTATTG
>Chr1:2181531..2181523  - TAIR102
CAAGTAAGT
>Chr1:2181763..2181755  - TAIR102
GAGGTAAAT
>Chr1:2181905..2181897  - TAIR102
ATGGTAAGG
>Chr1:2182040..2182032  - TAIR102
AAGGTTAGC
>Chr1:2182327..2182319  - TAIR102
CTGGTATTT
>Chr1:2182518..2182510  - TAIR102
AAGGTTTGG
>Chr1:2182813..2182805  - TAIR102
AAGGTAGTA
>Chr1:2183219..2183211  - TAIR102
GAGGTACTT
>Chr1:2183632..2183624  - TAIR102
ACGGTATTA
>Chr1:2183812..2183804  - TAIR102
GCTGTGAGC
>Chr1:2185036..2185028  - TAIR102
CAGGTACAT
>Chr1:2185401..2185393  - TAIR102
CAGGTAGGT
>Chr1:2185602..2185594  - TAIR102
CAGGCGAGT
>Chr1:2186046..2186038  - TAIR102
GATGTAAGT
>Chr1:2193032..2193024  - TAIR102
AGAGTGAGT
>Chr1:2193264..2193256  - TAIR102
TCGGTATAA
>Chr1:2193536..2193528  - TAIR102
TCTGTAAGT
>Chr1:2198577..2198569  - TAIR102
TCGGTAAGA
>Chr1:2199228..2199220  - TAIR102
CAGGTAATT
>Chr1:2202470..2202478  + TAIR102
CAGGTAAGA
>Chr1:2204891..2204899  + TAIR102
GAGGTAATT
>Chr1:2205390..2205398  + TAIR102
CAGGTATAT
>Chr1:2205641..2205649  + TAIR102
GAGGTTTTC
>Chr1:2205797..2205805  + TAIR102
AAGGTTATT
>Chr1:2206047..2206055  + TAIR102
AAGGTATGT
>Chr1:2206255..2206263  + TAIR102
CAGGTCTCT
>Chr1:2206516..2206524  + TAIR102
AAGGTATGT
>Chr1:2215420..2215428  + TAIR102
AAGGTAAAC
>Chr1:2215854..2215862  + TAIR102
AGGGTATGG
>Chr1:2216239..2216247  + TAIR102
AGGGTGAGT
>Chr1:2216384..2216392  + TAIR102
CAGGTCAGA
>Chr1:2217501..2217493  - TAIR102
GAAGTATGA
>Chr1:2217797..2217789  - TAIR102
CCGGTAAGT
>Chr1:2217938..2217930  - TAIR102
CAGGTTCGC
>Chr1:2218204..2218196  - TAIR102
ATGGTACAT
>Chr1:2218671..2218663  - TAIR102
CAGGTTTGT
>Chr1:2219262..2219254  - TAIR102
AAGGTCTAT
>Chr1:2221208..2221200  - TAIR102
CAGGTCTGT
>Chr1:2221682..2221674  - TAIR102
CTGGTATGT
>Chr1:2229889..2229881  - TAIR102
CAGGTAAAC
>Chr1:2230111..2230103  - TAIR102
CAGGTAACT
>Chr1:2230328..2230320  - TAIR102
GAGGTAAAT
>Chr1:2230518..2230510  - TAIR102
CAAGTAAGT
>Chr1:2230710..2230702  - TAIR102
GTGGTTAGT
>Chr1:2230980..2230972  - TAIR102
CAGGTGAGT
>Chr1:2231146..2231138  - TAIR102
AGAGTAAGA
>Chr1:2231322..2231314  - TAIR102
AGGGTAATA
>Chr1:2231511..2231503  - TAIR102
ATTGTGAGA
>Chr1:2231663..2231655  - TAIR102
TAGGTACTG
>Chr1:2231848..2231840  - TAIR102
GATGTACGG
>Chr1:2232029..2232021  - TAIR102
AAGGTATAA
>Chr1:2232191..2232183  - TAIR102
CAGGTATCG
>Chr1:2232492..2232484  - TAIR102
GAGGTAAAC
>Chr1:2232678..2232670  - TAIR102
AAGGTAAAT
>Chr1:2239908..2239916  + TAIR102
CAGGTAATT
>Chr1:2242463..2242455  - TAIR102
TTGGTAAGT
>Chr1:2242656..2242648  - TAIR102
CAGGTAACT
>Chr1:2243109..2243101  - TAIR102
CACGTAAGA
>Chr1:2243347..2243339  - TAIR102
TCAGTGAGT
>Chr1:2243537..2243529  - TAIR102
ATGGTAAGT
>Chr1:2243747..2243739  - TAIR102
CAGGTAAGG
>Chr1:2243970..2243962  - TAIR102
CAAGTAAGA
>Chr1:2244279..2244271  - TAIR102
AAGGTAATG
>Chr1:2251206..2251214  + TAIR102
AACGTAAGG
>Chr1:2252266..2252274  + TAIR102
AAGGTACAT
>Chr1:2253113..2253121  + TAIR102
GAGGTTATA
>Chr1:2255003..2255011  + TAIR102
CAGGTTTGT
>Chr1:2255405..2255413  + TAIR102
CAGGTATCA
>Chr1:2256194..2256202  + TAIR102
CAGGTTAGT
>Chr1:2257990..2257982  - TAIR102
AAGGTATGG
>Chr1:2258541..2258533  - TAIR102
GAGGTATGA
>Chr1:2259279..2259271  - TAIR102
AAGGTTGTG
>Chr1:2259488..2259480  - TAIR102
GAGGTATTT
>Chr1:2260014..2260006  - TAIR102
CCGGTAATT
>Chr1:2261742..2261734  - TAIR102
TGGGTAAGC
>Chr1:2262087..2262079  - TAIR102
AAGGTATGA
>Chr1:2262693..2262685  - TAIR102
ATGGTGATT
>Chr1:2263520..2263528  + TAIR102
CCAGTAAGT
>Chr1:2263865..2263873  + TAIR102
CAGGTACAT
>Chr1:2264046..2264054  + TAIR102
AAGGTATTA
>Chr1:2265476..2265468  - TAIR102
AAGGTATCA
>Chr1:2265860..2265852  - TAIR102
GAGGTAAAA
>Chr1:2266115..2266107  - TAIR102
GAGGTAGTG
>Chr1:2266260..2266252  - TAIR102
GCTGTAAGT
>Chr1:2266475..2266467  - TAIR102
AAGGTTTTC
>Chr1:2266857..2266849  - TAIR102
AGGGTATTC
>Chr1:2267211..2267203  - TAIR102
GTCGTAAGT
>Chr1:2267657..2267649  - TAIR102
ATGGTAAGG
>Chr1:2267974..2267966  - TAIR102
ACGGTACGC
>Chr1:2270730..2270738  + TAIR102
AAGGTTATG
>Chr1:2270901..2270909  + TAIR102
AAGGTAAAA
>Chr1:2271082..2271090  + TAIR102
ATAGTGAGT
>Chr1:2271247..2271255  + TAIR102
AAGGTAGAC
>Chr1:2271414..2271422  + TAIR102
ATGGTAAGT
>Chr1:2272189..2272197  + TAIR102
AAGGTGAAT
>Chr1:2276131..2276139  + TAIR102
AAGGTAAAA
>Chr1:2276432..2276440  + TAIR102
CAGGTCATC
>Chr1:2277937..2277945  + TAIR102
CAGGTACTC
>Chr1:2279115..2279123  + TAIR102
CTGGTATTG
>Chr1:2279375..2279383  + TAIR102
TGAGTAAGT
>Chr1:2279676..2279684  + TAIR102
AGGGTAAGA
>Chr1:2279855..2279863  + TAIR102
CTGGTGAAC
>Chr1:2281750..2281742  - TAIR102
AAGGTCAGT
>Chr1:2282155..2282147  - TAIR102
CACGTACGA
>Chr1:2287013..2287005  - TAIR102
AAGGTTTAT
>Chr1:2287302..2287294  - TAIR102
CTCGTAAGT
>Chr1:2287588..2287580  - TAIR102
CGGGTAAGC
>Chr1:2288311..2288303  - TAIR102
AAAGTAAAC
>Chr1:2288502..2288494  - TAIR102
AAGGTTCAT
>Chr1:2288851..2288843  - TAIR102
CTTGTAAGG
>Chr1:2289191..2289183  - TAIR102
TGGGTTCGT
>Chr1:2291566..2291574  + TAIR102
TAGGTGAGC
>Chr1:2291846..2291854  + TAIR102
GGAGTGAGT
>Chr1:2292189..2292197  + TAIR102
CCTGTAAGT
>Chr1:2292455..2292463  + TAIR102
ATGGTGAGC
>Chr1:2292583..2292591  + TAIR102
TTGGTAAGT
>Chr1:2292715..2292723  + TAIR102
CAGGTACTT
>Chr1:2293004..2293012  + TAIR102
GAGGTGTGT
>Chr1:2293477..2293485  + TAIR102
AATGTAAGA
>Chr1:2293835..2293843  + TAIR102
ACGGTAAGA
>Chr1:2294078..2294086  + TAIR102
AAGGTAATG
>Chr1:2294252..2294260  + TAIR102
AAAGTAATT
>Chr1:2296812..2296804  - TAIR102
AAAGTAATC
>Chr1:2296985..2296977  - TAIR102
AAGGTAATG
>Chr1:2297227..2297219  - TAIR102
ACGGTAAGG
>Chr1:2297532..2297524  - TAIR102
AATGTAAGA
>Chr1:2297828..2297820  - TAIR102
GAGGTGTGT
>Chr1:2298130..2298122  - TAIR102
CAGGTATTT
>Chr1:2298282..2298274  - TAIR102
TTGGTAAGT
>Chr1:2298483..2298475  - TAIR102
ATGGTGAGC
>Chr1:2298749..2298741  - TAIR102
CCTGTAAGT
>Chr1:2299092..2299084  - TAIR102
GGAGTGAGT
>Chr1:2301577..2301585  + TAIR102
GATGTAAAA
>Chr1:2304911..2304903  - TAIR102
CCGGTGAGA
>Chr1:2305737..2305745  + TAIR102
AAGGTTCGT
>Chr1:2306055..2306063  + TAIR102
AGAGTATGT
>Chr1:2306219..2306227  + TAIR102
GAGGTGACG
>Chr1:2306589..2306597  + TAIR102
CAGGCAAGC
>Chr1:2307178..2307186  + TAIR102
AAGGTCAGC
>Chr1:2308046..2308054  + TAIR102
CGGGTATGT
>Chr1:2308509..2308517  + TAIR102
CAGGTAAAT
>Chr1:2316311..2316303  - TAIR102
GAGGTACGC
>Chr1:2318694..2318686  - TAIR102
AAGGTAAAA
>Chr1:2318856..2318848  - TAIR102
AAGGTAACT
>Chr1:2319222..2319214  - TAIR102
AAGGTCAGT
>Chr1:2319552..2319544  - TAIR102
AAGGTTAGG
>Chr1:2319717..2319709  - TAIR102
ACGGTATCT
>Chr1:2319876..2319868  - TAIR102
AGGGTATAT
>Chr1:2320131..2320123  - TAIR102
CAGGTGAAC
>Chr1:2320970..2320962  - TAIR102
AGAGTAAAT
>Chr1:2323231..2323223  - TAIR102
GGAGTAAGT
>Chr1:2323525..2323517  - TAIR102
TAGGTGTGT
>Chr1:2323673..2323665  - TAIR102
CAGGTAAAA
>Chr1:2323906..2323898  - TAIR102
GAGGTATTC
>Chr1:2324187..2324179  - TAIR102
AAGGTACTT
>Chr1:2324419..2324411  - TAIR102
ATTGTAAGA
>Chr1:2324590..2324582  - TAIR102
CATGTAAGT
>Chr1:2324729..2324721  - TAIR102
ACTGTACGT
>Chr1:2324890..2324882  - TAIR102
ATTGTGAGA
>Chr1:2325110..2325102  - TAIR102
ATGGTATGT
>Chr1:2325770..2325762  - TAIR102
ACGGTACCT
>Chr1:2326433..2326425  - TAIR102
AAGGTCTTT
>Chr1:2327402..2327410  + TAIR102
AAGGTATAA
>Chr1:2328081..2328089  + TAIR102
TCGGTAAGC
>Chr1:2328651..2328659  + TAIR102
ACGGTATGT
>Chr1:2328873..2328881  + TAIR102
CTTGTACGT
>Chr1:2329050..2329058  + TAIR102
ATTGTAAGT
>Chr1:2329259..2329267  + TAIR102
CATGTAAGT
>Chr1:2329418..2329426  + TAIR102
GAAGTAAGA
>Chr1:2329692..2329700  + TAIR102
AAGGTATCT
>Chr1:2329990..2329998  + TAIR102
GAGGTTTCT
>Chr1:2330200..2330208  + TAIR102
CAGGTAACA
>Chr1:2330344..2330352  + TAIR102
CAGGTTCGT
>Chr1:2330616..2330624  + TAIR102
TGAGTAAGA
>Chr1:2331925..2331917  - TAIR102
CCGGTAAGT
>Chr1:2332154..2332146  - TAIR102
TCGGTAATT
>Chr1:2332399..2332391  - TAIR102
GGAGTATGT
>Chr1:2332616..2332608  - TAIR102
CTGGTAATA
>Chr1:2338130..2338122  - TAIR102
GAGGTTCGA
>Chr1:2339268..2339260  - TAIR102
CAGGTAAAC
>Chr1:2339268..2339260  - TAIR102
CAGGTAAAC
>Chr1:2341656..2341664  + TAIR102
CAGGTAAAC
>Chr1:2343461..2343453  - TAIR102
AAGGTTTTA
>Chr1:2343612..2343604  - TAIR102
ATTGTAAGT
>Chr1:2343857..2343849  - TAIR102
ATGGTACTA
>Chr1:2344065..2344057  - TAIR102
CAGGTGAAT
>Chr1:2345148..2345140  - TAIR102
AAGGTAAGC
>Chr1:2346247..2346239  - TAIR102
TCTGTAAGC
>Chr1:2346632..2346624  - TAIR102
CAGGTCAGT
>Chr1:2350680..2350688  + TAIR102
GAAGTAAGT
>Chr1:2350883..2350891  + TAIR102
CAGGTATGA
>Chr1:2351235..2351243  + TAIR102
CTGGTATGG
>Chr1:2367831..2367823  - TAIR102
AAGGTAGAA
>Chr1:2368224..2368216  - TAIR102
CAGGTTTGT
>Chr1:2360272..2360264  - TAIR102
TGGGTAAAC
>Chr1:2360514..2360506  - TAIR102
TATGTAAGG
>Chr1:2360843..2360835  - TAIR102
TTGGTATGT
>Chr1:2361163..2361155  - TAIR102
AAGGTAATT
>Chr1:2361384..2361376  - TAIR102
AAGGTATAA
>Chr1:2361619..2361611  - TAIR102
CCAGTAAGT
>Chr1:2361906..2361898  - TAIR102
CAGGTACGT
>Chr1:2362417..2362409  - TAIR102
ATCGTAAGC
>Chr1:2362632..2362624  - TAIR102
ATCGTAAGA
>Chr1:2362754..2362746  - TAIR102
TTCGTAAGT
>Chr1:2362907..2362899  - TAIR102
TGTGTACGA
>Chr1:2363041..2363033  - TAIR102
CATGTAAGT
>Chr1:2363216..2363208  - TAIR102
ACTGTAAGT
>Chr1:2363367..2363359  - TAIR102
GCTGTGAGT
>Chr1:2363543..2363535  - TAIR102
CCTGTAAGC
>Chr1:2363693..2363685  - TAIR102
ACTGTACGA
>Chr1:2363860..2363852  - TAIR102
TATGTAAGA
>Chr1:2364095..2364087  - TAIR102
ACTGTAACT
>Chr1:2364298..2364290  - TAIR102
CTTGTATGT
>Chr1:2364456..2364448  - TAIR102
TTTGTAAGT
>Chr1:2364622..2364614  - TAIR102
TTTGTAAGT
>Chr1:2366323..2366315  - TAIR102
AAGGTACTA
>Chr1:2369005..2369013  + TAIR102
CAGGTAATT
>Chr1:2370970..2370962  - TAIR102
ATGGTGTGC
>Chr1:2371293..2371285  - TAIR102
CAGGTGAGT
>Chr1:2371484..2371476  - TAIR102
GAGGTAGTT
>Chr1:2371949..2371941  - TAIR102
AGGGTGAGT
>Chr1:2372385..2372377  - TAIR102
AAGGTCTGT
>Chr1:2372598..2372590  - TAIR102
TACGTTCGT
>Chr1:2372786..2372778  - TAIR102
AAGGTAAAG
>Chr1:2374458..2374450  - TAIR102
CTGGTGAGT
>Chr1:2376129..2376137  + TAIR102
ATGGTATTA
>Chr1:2376541..2376549  + TAIR102
CAGGTAATA
>Chr1:2378168..2378176  + TAIR102
AAAGTAAGA
>Chr1:2378419..2378427  + TAIR102
AAAGTAAAA
>Chr1:2378585..2378593  + TAIR102
CTGGTGAGC
>Chr1:2378852..2378860  + TAIR102
AACGTAACT
>Chr1:2380780..2380788  + TAIR102
AATGTGAGT
>Chr1:2381752..2381760  + TAIR102
CAGGTTCTA
>Chr1:2382105..2382113  + TAIR102
AATGTACTT
>Chr1:2382329..2382337  + TAIR102
CTGGTGGGT
>Chr1:2382580..2382588  + TAIR102
CAGGTGCAG
>Chr1:2382728..2382736  + TAIR102
GAGGTATAA
>Chr1:2383047..2383055  + TAIR102
AAGGTACTT
>Chr1:2383551..2383559  + TAIR102
TGGGTAAGT
>Chr1:2383741..2383749  + TAIR102
AAGGTCACC
>Chr1:2384212..2384220  + TAIR102
TCTGTGAGT
>Chr1:2384463..2384471  + TAIR102
CAGGTATGA
>Chr1:2384995..2385003  + TAIR102
CATGTAATT
>Chr1:2385157..2385165  + TAIR102
TAGGTATAT
>Chr1:2385706..2385714  + TAIR102
AAGGTGAGT
>Chr1:2387646..2387638  - TAIR102
TCGGTACGT
>Chr1:2399101..2399093  - TAIR102
AAGGTAAGA
>Chr1:2400950..2400942  - TAIR102
TTGGTACGT
>Chr1:2401190..2401182  - TAIR102
CTGGTATTA
>Chr1:2401358..2401350  - TAIR102
AGGGTACAT
>Chr1:2401546..2401538  - TAIR102
CAGGTATTA
>Chr1:2401739..2401731  - TAIR102
CAGGTTTAT
>Chr1:2402083..2402075  - TAIR102
CAAGTATGT
>Chr1:2402381..2402373  - TAIR102
GAGGTTTTT
>Chr1:2404544..2404536  - TAIR102
TGAGTAAGA
>Chr1:2405670..2405662  - TAIR102
AAGGTTCGT
>Chr1:2408683..2408675  - TAIR102
CAGGTTCGC
>Chr1:2408935..2408927  - TAIR102
ACGGTATGA
>Chr1:2410989..2410981  - TAIR102
CAGGTTCTC
>Chr1:2411481..2411473  - TAIR102
CTGGTAACT
>Chr1:2411826..2411818  - TAIR102
CAGGTATTA
>Chr1:2416320..2416328  + TAIR102
TTGGTATGT
>Chr1:2418091..2418099  + TAIR102
AAGGTAAAG
>Chr1:2418279..2418287  + TAIR102
TACGTATGT
>Chr1:2418493..2418501  + TAIR102
AAGGTCTGT
>Chr1:2418926..2418934  + TAIR102
AGGGTGAGT
>Chr1:2419385..2419393  + TAIR102
GAGGTACTG
>Chr1:2419574..2419582  + TAIR102
CAGGTGAGT
>Chr1:2419903..2419911  + TAIR102
ATGGTATGC
>Chr1:2422349..2422357  + TAIR102
CCGGTGAGT
>Chr1:2422715..2422723  + TAIR102
ATGGTAGCT
>Chr1:2423104..2423112  + TAIR102
AAGGTAATC
>Chr1:2424644..2424652  + TAIR102
GAAGTGAGT
>Chr1:2424924..2424932  + TAIR102
TTGGTACGT
>Chr1:2425346..2425354  + TAIR102
AAGGTTTGC
>Chr1:2425609..2425617  + TAIR102
GAGGTGAAA
>Chr1:2425860..2425868  + TAIR102
GAGGTGAGT
>Chr1:2426304..2426312  + TAIR102
AAGGTAACT
>Chr1:2427299..2427307  + TAIR102
CAGGTACTT
>Chr1:2427777..2427785  + TAIR102
CAGGTGTCA
>Chr1:2428436..2428444  + TAIR102
AAGGTTGGT
>Chr1:2429268..2429260  - TAIR102
CAGGTTCCT
>Chr1:2430323..2430315  - TAIR102
TGGGTATGT
>Chr1:2430820..2430812  - TAIR102
ATGGTATGT
>Chr1:2431107..2431099  - TAIR102
CAGGTACTT
>Chr1:2431704..2431696  - TAIR102
CAGGTATCG
>Chr1:2434440..2434432  - TAIR102
CAGGTGCTT
>Chr1:2435154..2435146  - TAIR102
CAGGTGATG
>Chr1:2435361..2435353  - TAIR102
AATGTAATC
>Chr1:2435572..2435564  - TAIR102
CTGGTAAGT
>Chr1:2436680..2436672  - TAIR102
CAAGTGAGC
>Chr1:2436957..2436949  - TAIR102
GCGGTTTAG
>Chr1:2438121..2438129  + TAIR102
CGCGTAAGT
>Chr1:2438383..2438391  + TAIR102
CAGGTACAT
>Chr1:2438554..2438562  + TAIR102
GAGGTTAGT
>Chr1:2438841..2438849  + TAIR102
CTGGTTCGT
>Chr1:2439012..2439020  + TAIR102
CAAGTGAGT
>Chr1:2439188..2439196  + TAIR102
GCTGTATGT
>Chr1:2442858..2442866  + TAIR102
CAGGTACCT
>Chr1:2447102..2447110  + TAIR102
GAGGTATAC
>Chr1:2447249..2447257  + TAIR102
GAGGTATCA
>Chr1:2447425..2447433  + TAIR102
TATGTAAGC
>Chr1:2447941..2447949  + TAIR102
GAGGTATTT
>Chr1:2448124..2448132  + TAIR102
ATGGTGAGT
>Chr1:2448349..2448357  + TAIR102
AAGGTAACT
>Chr1:2448806..2448814  + TAIR102
CAGGTAAAG
>Chr1:2449055..2449063  + TAIR102
GAGGTGCAC
>Chr1:2449225..2449233  + TAIR102
CAGGTTCTA
>Chr1:2449497..2449505  + TAIR102
CAGGTAAAT
>Chr1:2449812..2449820  + TAIR102
GAGGTTATC
>Chr1:2449946..2449954  + TAIR102
GAGGTAAAT
>Chr1:2450369..2450377  + TAIR102
AAGGTAATT
>Chr1:2450564..2450572  + TAIR102
TAGGTGAGC
>Chr1:2450826..2450834  + TAIR102
ATGGTACCA
>Chr1:2451273..2451281  + TAIR102
CAGGTATTC
>Chr1:2451673..2451681  + TAIR102
AAGGTATTT
>Chr1:2451863..2451871  + TAIR102
CAGGTAATT
>Chr1:2452102..2452110  + TAIR102
AAGGTATGT
>Chr1:2452543..2452551  + TAIR102
CCGGTATAC
>Chr1:2452726..2452734  + TAIR102
AAGGTATTA
>Chr1:2452881..2452889  + TAIR102
CAGGTATAC
>Chr1:2453081..2453089  + TAIR102
GAGGTGGGT
>Chr1:2453542..2453550  + TAIR102
CAGGTAAAA
>Chr1:2453854..2453862  + TAIR102
AAGGTAACC
>Chr1:2454935..2454943  + TAIR102
GAGGTAAGC
>Chr1:2456018..2456026  + TAIR102
AAGGTAACC
>Chr1:2458343..2458351  + TAIR102
GAGGTTAGC
>Chr1:2459473..2459481  + TAIR102
AAGGTAACA
>Chr1:2464333..2464325  - TAIR102
AAGGTAACC
>Chr1:2466642..2466634  - TAIR102
ATGGTAAAT
>Chr1:2466820..2466812  - TAIR102
AGGGTAAGT
>Chr1:2467792..2467800  + TAIR102
AAGGTAATG
>Chr1:2468361..2468369  + TAIR102
CTGGTTAGT
>Chr1:2468625..2468633  + TAIR102
AAGGTAAAC
>Chr1:2469782..2469774  - TAIR102
CAGGTAATG
>Chr1:2470234..2470226  - TAIR102
GAGGTATCA
>Chr1:2470692..2470684  - TAIR102
TGCGTAAGT
>Chr1:2471048..2471040  - TAIR102
CAGGTTTGT
>Chr1:2472043..2472035  - TAIR102
CTTGTGAGT
>Chr1:2472315..2472307  - TAIR102
CGGGTACTT
>Chr1:2473686..2473678  - TAIR102
CAGGTACTT
>Chr1:2473965..2473957  - TAIR102
TCTGTAAGC
>Chr1:2474493..2474485  - TAIR102
ACGGTATAG
>Chr1:2477449..2477457  + TAIR102
CCTGTGAGT
>Chr1:2477777..2477785  + TAIR102
CTTGTAAGC
>Chr1:2478050..2478058  + TAIR102
CAAGTAATA
>Chr1:2478259..2478267  + TAIR102
GAGGTATTT
>Chr1:2478460..2478468  + TAIR102
AAGGTATTC
>Chr1:2478650..2478658  + TAIR102
AAAGTAAGT
>Chr1:2479036..2479044  + TAIR102
GAGGTAATT
>Chr1:2479237..2479245  + TAIR102
TCTGTAAGT
>Chr1:2479492..2479500  + TAIR102
TGGGTTTGT
>Chr1:2479796..2479804  + TAIR102
TCAGTAAGT
>Chr1:2480273..2480281  + TAIR102
AAGGTCAGG
>Chr1:2480507..2480515  + TAIR102
CGAGTAGGT
>Chr1:2480757..2480765  + TAIR102
CAGGTATTA
>Chr1:2481040..2481048  + TAIR102
CAGGTTGGT
>Chr1:2481295..2481303  + TAIR102
TGGGTATGT
>Chr1:2481710..2481718  + TAIR102
GAGGTATCT
>Chr1:2481823..2481831  + TAIR102
GATGTAAGT
>Chr1:2482040..2482048  + TAIR102
AAGGTGAGT
>Chr1:2484306..2484298  - TAIR102
TTGGTCAGT
>Chr1:2487138..2487130  - TAIR102
TTGGTGAGT
>Chr1:2489826..2489818  - TAIR102
AGTGTAAGA
>Chr1:2490049..2490041  - TAIR102
GGGGTAAAG
>Chr1:2490241..2490233  - TAIR102
AATGTAAGT
>Chr1:2490379..2490371  - TAIR102
CAGGTAAAG
>Chr1:2491015..2491007  - TAIR102
CAGGTTGGT
>Chr1:2491252..2491244  - TAIR102
AAGGTAGTA
>Chr1:2491436..2491428  - TAIR102
CAGGTACTT
>Chr1:2491685..2491677  - TAIR102
CGGGTATGT
>Chr1:2492264..2492256  - TAIR102
AAGGTATCT
>Chr1:2492421..2492413  - TAIR102
TTGGTGATT
>Chr1:2492689..2492681  - TAIR102
CAGGTATGT
>Chr1:2493008..2493000  - TAIR102
CACGTAGGC
>Chr1:2494124..2494132  + TAIR102
TGGGTAATT
>Chr1:2494437..2494445  + TAIR102
GCTGTCAAA
>Chr1:2495696..2495688  - TAIR102
GGGGTAATA
>Chr1:2495823..2495815  - TAIR102
CAGGTGATT
>Chr1:2496009..2496001  - TAIR102
GAGGTTATT
>Chr1:2496232..2496224  - TAIR102
CAGGTTTTT
>Chr1:2496401..2496393  - TAIR102
TGCGTACGG
>Chr1:2496541..2496533  - TAIR102
CAAGTAAGA
>Chr1:2496726..2496718  - TAIR102
TAGGTGAAT
>Chr1:2496932..2496924  - TAIR102
ATGGTAAGA
>Chr1:2497134..2497126  - TAIR102
AAGGTTCTG
>Chr1:2497331..2497323  - TAIR102
GAAGTAAGT
>Chr1:2497564..2497556  - TAIR102
AAGGTATAT
>Chr1:2497756..2497748  - TAIR102
AAGGTATAT
>Chr1:2497956..2497948  - TAIR102
GAGGTAAAT
>Chr1:2501116..2501108  - TAIR102
AAGGTTCTC
>Chr1:2502580..2502572  - TAIR102
GGGGTAAGT
>Chr1:2502873..2502865  - TAIR102
AAAGTCAGT
>Chr1:2503162..2503154  - TAIR102
CAAGTCAGT
>Chr1:2503473..2503465  - TAIR102
CAGGTACCT
>Chr1:2503721..2503713  - TAIR102
CAGGTTATT
>Chr1:2504020..2504012  - TAIR102
CAGGTCCCT
>Chr1:2504311..2504303  - TAIR102
CAGGTACTT
>Chr1:2505909..2505901  - TAIR102
CTGGTATGA
>Chr1:2506574..2506566  - TAIR102
TCAGTAAGT
>Chr1:2506896..2506888  - TAIR102
TGGGTAAAA
>Chr1:2508111..2508103  - TAIR102
CAGGTGCAT
>Chr1:2508678..2508670  - TAIR102
AAAGTAAGT
>Chr1:2509039..2509031  - TAIR102
CAGGTTGGT
>Chr1:2509241..2509233  - TAIR102
AAAGTAAGA
>Chr1:2512006..2511998  - TAIR102
GATGTGAGT
>Chr1:2512153..2512145  - TAIR102
GAGGTAATT
>Chr1:2512434..2512426  - TAIR102
ACGGTATTG
>Chr1:2512692..2512684  - TAIR102
AAGGTATAT
>Chr1:2512891..2512883  - TAIR102
ATGGTAAAC
>Chr1:2513256..2513248  - TAIR102
TTGGTAAGC
>Chr1:2517216..2517208  - TAIR102
GATGTAAGT
>Chr1:2517353..2517345  - TAIR102
AAGGTATTT
>Chr1:2517630..2517622  - TAIR102
TCGGTACAC
>Chr1:2517828..2517820  - TAIR102
AAGGTAACT
>Chr1:2518156..2518148  - TAIR102
ATGGTATAA
>Chr1:2518446..2518438  - TAIR102
TTGGTACGT
>Chr1:2524946..2524954  + TAIR102
AAGGTATAT
>Chr1:2525162..2525170  + TAIR102
CAGGTTTGT
>Chr1:2528057..2528049  - TAIR102
TAGGTTTGT
>Chr1:2528277..2528269  - TAIR102
AAGGTATAT
>Chr1:2535792..2535800  + TAIR102
ACTGTAAGA
>Chr1:2536455..2536463  + TAIR102
GTCGTAAGT
>Chr1:2536625..2536633  + TAIR102
GAGGTAGAA
>Chr1:2536954..2536962  + TAIR102
TCAGTAAGA
>Chr1:2537107..2537115  + TAIR102
TTGGTAACC
>Chr1:2537417..2537425  + TAIR102
ATGGTACTA
>Chr1:2539854..2539846  - TAIR102
CAGGTGCGT
>Chr1:2540239..2540231  - TAIR102
AAGGTACGT
>Chr1:2540412..2540404  - TAIR102
ATGGTATGA
>Chr1:2541118..2541110  - TAIR102
TTGGTACGT
>Chr1:2541658..2541650  - TAIR102
CTGGTATAA
>Chr1:2541798..2541790  - TAIR102
CAGGTATGT
>Chr1:2543099..2543091  - TAIR102
CAGGTGAAG
>Chr1:2543279..2543271  - TAIR102
AAGGTTTAA
>Chr1:2543462..2543454  - TAIR102
GAGGTAGGA
>Chr1:2543597..2543589  - TAIR102
AAAGTAGGA
>Chr1:2543771..2543763  - TAIR102
TTGGTCAGT
>Chr1:2543922..2543914  - TAIR102
CAGGTGAAA
>Chr1:2544062..2544054  - TAIR102
CAGGCAAGA
>Chr1:2544747..2544739  - TAIR102
TGGGTATAT
>Chr1:2544966..2544958  - TAIR102
GAGGTGAGC
>Chr1:2545556..2545548  - TAIR102
CAGGTAACT
>Chr1:2545722..2545714  - TAIR102
AAGGTAAAC
>Chr1:2545911..2545903  - TAIR102
CAGGTGATA
>Chr1:2546372..2546364  - TAIR102
GAGGTCTGC
>Chr1:2546565..2546557  - TAIR102
CAGGTATGC
>Chr1:2546795..2546787  - TAIR102
AAGGTATTT
>Chr1:2547032..2547024  - TAIR102
ACGGTATGT
>Chr1:2549340..2549332  - TAIR102
CGTGTAAGT
>Chr1:2550087..2550079  - TAIR102
GACGTAAGA
>Chr1:2551188..2551180  - TAIR102
CTTGTACGT
>Chr1:2552926..2552918  - TAIR102
AAGGTGCTT
>Chr1:2553683..2553675  - TAIR102
AAGGTGCGT
>Chr1:2554798..2554790  - TAIR102
ATCGTGAGT
>Chr1:2556909..2556901  - TAIR102
GAGGTAACA
>Chr1:2557673..2557665  - TAIR102
AATGTGAGT
>Chr1:2558774..2558766  - TAIR102
ATTGTAAGA
>Chr1:2562058..2562050  - TAIR102
CGGGTTAGT
>Chr1:2567919..2567927  + TAIR102
CAGGCAAGT
>Chr1:2568431..2568439  + TAIR102
CAGGTTTGT
>Chr1:2568689..2568697  + TAIR102
CAGGTTCGT
>Chr1:2569043..2569051  + TAIR102
CAGGTACTC
>Chr1:2569278..2569286  + TAIR102
CAGGTCAGA
>Chr1:2569457..2569465  + TAIR102
CAGGTAGAT
>Chr1:2569656..2569664  + TAIR102
AAGGTACTT
>Chr1:2570120..2570128  + TAIR102
GAGGTTTGA
>Chr1:2570299..2570307  + TAIR102
GAGGTTTGT
>Chr1:2570626..2570634  + TAIR102
GAGGTCAGC
>Chr1:2570768..2570776  + TAIR102
GATGTACGT
>Chr1:2570941..2570949  + TAIR102
AAGGTATAC
>Chr1:2571490..2571498  + TAIR102
CAGGTATGT
>Chr1:2571659..2571667  + TAIR102
AAGGTACTT
>Chr1:2571867..2571875  + TAIR102
GAGGTGATT
>Chr1:2572076..2572084  + TAIR102
ATGGTAAAA
>Chr1:2572275..2572283  + TAIR102
TCGGTTAGT
>Chr1:2572575..2572583  + TAIR102
AAGGTACAA
>Chr1:2574460..2574452  - TAIR102
TTGGTAACT
>Chr1:2574689..2574681  - TAIR102
GAGGTGAGA
>Chr1:2574878..2574870  - TAIR102
ATCGTGAGT
>Chr1:2575069..2575061  - TAIR102
AACGTAAGT
>Chr1:2575284..2575276  - TAIR102
ACGGTATGT
>Chr1:2575864..2575856  - TAIR102
CAGGTCAGT
>Chr1:2576096..2576088  - TAIR102
GTGGTATGT
>Chr1:2576336..2576328  - TAIR102
CTGGTATTT
>Chr1:2577359..2577351  - TAIR102
ACTGTGAGT
>Chr1:2577512..2577504  - TAIR102
GTGGTAACT
>Chr1:2577866..2577858  - TAIR102
AGTGTAAGC
>Chr1:2578042..2578034  - TAIR102
TGGGTAAAG
>Chr1:2578317..2578309  - TAIR102
GCTGTGAGT
>Chr1:2578867..2578859  - TAIR102
ACAGTGAGT
>Chr1:2579436..2579428  - TAIR102
TGGGTAAGC
>Chr1:2579821..2579813  - TAIR102
CAAGTATGT
>Chr1:2580339..2580331  - TAIR102
CGGGTACTA
>Chr1:2581790..2581782  - TAIR102
CGGGTACAG
>Chr1:2582089..2582081  - TAIR102
GAGGTACTG
>Chr1:2582372..2582364  - TAIR102
CAGGTACAG
>Chr1:2582799..2582791  - TAIR102
AAGGTATAA
>Chr1:2583126..2583118  - TAIR102
AAGGTAGGA
>Chr1:2584205..2584197  - TAIR102
GTGGTAAAT
>Chr1:2584582..2584574  - TAIR102
CAGGTTTCA
>Chr1:2584802..2584794  - TAIR102
TTGGTACTC
>Chr1:2586291..2586283  - TAIR102
TCAGTAATT
>Chr1:2586615..2586607  - TAIR102
AAGGTACGT
>Chr1:2591100..2591108  + TAIR102
TCGGTAAGT
>Chr1:2591380..2591388  + TAIR102
CAGGTGAGC
>Chr1:2591562..2591570  + TAIR102
AAAGTATGA
>Chr1:2591754..2591762  + TAIR102
CTTGTAAGT
>Chr1:2592340..2592348  + TAIR102
ACGGTAAGA
>Chr1:2592585..2592593  + TAIR102
ATGGTATCT
>Chr1:2592880..2592888  + TAIR102
GAGGTAACT
>Chr1:2593337..2593345  + TAIR102
GAGGTAAAA
>Chr1:2593555..2593563  + TAIR102
GAGGTATGC
>Chr1:2594213..2594221  + TAIR102
AAGGTTCAT
>Chr1:2594407..2594415  + TAIR102
CAGGTATTG
>Chr1:2594906..2594914  + TAIR102
GAGGTATCA
>Chr1:2595167..2595175  + TAIR102
CAGGCAATT
>Chr1:2595541..2595549  + TAIR102
AAGGTAATG
>Chr1:2596068..2596076  + TAIR102
CAGGTACAT
>Chr1:2596383..2596391  + TAIR102
AAGGTTCTT
>Chr1:2596617..2596625  + TAIR102
AAGGTACTC
>Chr1:2596786..2596794  + TAIR102
GAGGTGCGT
>Chr1:2597047..2597055  + TAIR102
CAGGTAAGT
>Chr1:2597209..2597217  + TAIR102
AAAGTGAGT
>Chr1:2597482..2597490  + TAIR102
AATGTAAGA
>Chr1:2597771..2597779  + TAIR102
CAGGTTTGC
>Chr1:2597997..2598005  + TAIR102
AAGGTATGC
>Chr1:2598224..2598232  + TAIR102
CAGGTACCC
>Chr1:2598862..2598870  + TAIR102
GATGTATGT
>Chr1:2599208..2599216  + TAIR102
AAGGTACAT
>Chr1:2599683..2599691  + TAIR102
CGGGTAAAC
>Chr1:2599905..2599913  + TAIR102
AAGGTTCAT
>Chr1:2600392..2600400  + TAIR102
AAGGTAGGT
>Chr1:2600665..2600673  + TAIR102
CAGGTGTGC
>Chr1:2600944..2600952  + TAIR102
GAGGCATGT
>Chr1:2601095..2601103  + TAIR102
GAGGTGAGG
>Chr1:2601793..2601801  + TAIR102
CAGGTAGAG
>Chr1:2602275..2602283  + TAIR102
CAGGTAAGC
>Chr1:2602420..2602428  + TAIR102
CAGGTAACT
>Chr1:2602889..2602897  + TAIR102
CAGGTTCCT
>Chr1:2603092..2603100  + TAIR102
CATGTAGGT
>Chr1:2603261..2603269  + TAIR102
CAGGTTCTT
>Chr1:2603587..2603595  + TAIR102
GAGGTATGT
>Chr1:2603775..2603783  + TAIR102
AAGGTCATA
>Chr1:2604109..2604117  + TAIR102
CAGGTATGA
>Chr1:2604232..2604240  + TAIR102
AAGGTAGAT
>Chr1:2604691..2604699  + TAIR102
TAGGTTGGT
>Chr1:2604856..2604864  + TAIR102
CAGGTTGGA
>Chr1:2605277..2605285  + TAIR102
GAGGTTTGG
>Chr1:2605511..2605519  + TAIR102
CAGGTAGCA
>Chr1:2605787..2605795  + TAIR102
CTGGTAATT
>Chr1:2606183..2606191  + TAIR102
CAGGTATTA
>Chr1:2612595..2612587  - TAIR102
CAGGTACGT
>Chr1:2614902..2614910  + TAIR102
ACGGTACGT
>Chr1:2615424..2615432  + TAIR102
AAGGTAAAG
>Chr1:2615853..2615861  + TAIR102
GCGGTATGA
>Chr1:2616546..2616554  + TAIR102
GTGGTAAGT
>Chr1:2616810..2616818  + TAIR102
GCTGTGAGT
>Chr1:2618348..2618356  + TAIR102
GAGGTCAAC
>Chr1:2618650..2618658  + TAIR102
ACTGTGAAA
>Chr1:2619037..2619045  + TAIR102
TTGGTATGT
>Chr1:2619615..2619623  + TAIR102
CAGGCAATT
>Chr1:2619953..2619961  + TAIR102
AAGGTCACT
>Chr1:2622294..2622286  - TAIR102
AGAGTAAGA
>Chr1:2623230..2623222  - TAIR102
CAGGTTCCA
>Chr1:2623673..2623665  - TAIR102
AAGGTTCGA
>Chr1:2624050..2624042  - TAIR102
CCGGTACTT
>Chr1:2624258..2624250  - TAIR102
CAGGTTGAA
>Chr1:2624667..2624659  - TAIR102
AAGGTATGA
>Chr1:2624887..2624879  - TAIR102
AAGGTACTT
>Chr1:2625605..2625597  - TAIR102
AAGGTACTC
>Chr1:2631430..2631438  + TAIR102
AAGGTTTAT
>Chr1:2631768..2631776  + TAIR102
AAGGTTCTT
>Chr1:2632085..2632093  + TAIR102
CAGGTCAGT
>Chr1:2633414..2633406  - TAIR102
GAGGTACGT
>Chr1:2633997..2633989  - TAIR102
CAGGTGATT
>Chr1:2634290..2634282  - TAIR102
CTTGTAAGC
>Chr1:2634525..2634517  - TAIR102
AAGGTGACA
>Chr1:2635211..2635203  - TAIR102
GAGGTTAGG
>Chr1:2635789..2635781  - TAIR102
CAGGTTTGA
>Chr1:2636051..2636059  + TAIR102
CAGGTTTGT
>Chr1:2636233..2636241  + TAIR102
GAGGTACTT
>Chr1:2636865..2636873  + TAIR102
GAGGTGATA
>Chr1:2637250..2637258  + TAIR102
CAGGCAAGT
>Chr1:2638511..2638519  + TAIR102
TGGGTTAGT
>Chr1:2638632..2638640  + TAIR102
AAGGTTACT
>Chr1:2638769..2638777  + TAIR102
CAGGTCAGG
>Chr1:2639049..2639057  + TAIR102
CAGGTATGT
>Chr1:2639307..2639315  + TAIR102
GAGGTAATA
>Chr1:2639573..2639581  + TAIR102
AGCGTAAGT
>Chr1:2640243..2640251  + TAIR102
CAGGTTCGT
>Chr1:2641494..2641486  - TAIR102
TTGGTAGGT
>Chr1:2641663..2641655  - TAIR102
CATGTACTC
>Chr1:2642337..2642345  + TAIR102
CAGGTTCCC
>Chr1:2642597..2642605  + TAIR102
AAGGTTAAT
>Chr1:2645380..2645372  - TAIR102
CAAGTAAAG
>Chr1:2645541..2645533  - TAIR102
TCGGTGAGT
>Chr1:2645713..2645705  - TAIR102
TCCGTAAGT
>Chr1:2646531..2646539  + TAIR102
TCTGTATGC
>Chr1:2646800..2646808  + TAIR102
AAGGTATGT
>Chr1:2646975..2646983  + TAIR102
GAGGTTAGC
>Chr1:2647574..2647582  + TAIR102
TTGGTAAGT
>Chr1:2647735..2647743  + TAIR102
GAGGTAATG
>Chr1:2647898..2647906  + TAIR102
CAGGTTAGC
>Chr1:2650425..2650433  + TAIR102
TTCGTACGT
>Chr1:2651025..2651033  + TAIR102
TAGGTGAGC
>Chr1:2651218..2651226  + TAIR102
CAGGTAGGG
>Chr1:2651409..2651417  + TAIR102
CAGGTTTGA
>Chr1:2651587..2651595  + TAIR102
ATGGTAAGC
>Chr1:2651786..2651794  + TAIR102
CATGTAAGT
>Chr1:2651933..2651941  + TAIR102
GTGGTAAGT
>Chr1:2652582..2652590  + TAIR102
GCAGTATGG
>Chr1:2653143..2653151  + TAIR102
GAGGTAAAG
>Chr1:2653724..2653732  + TAIR102
TCGGTTAGC
>Chr1:2654054..2654062  + TAIR102
GCTGTGAGT
>Chr1:2654375..2654383  + TAIR102
AAGGTAAAG
>Chr1:2654952..2654960  + TAIR102
ATCGTAAGT
>Chr1:2655127..2655135  + TAIR102
AAGGTAGTC
>Chr1:2655322..2655330  + TAIR102
ATGGTAATG
>Chr1:2655590..2655598  + TAIR102
ATGGTTAGT
>Chr1:2655745..2655753  + TAIR102
GGGGTAAGT
>Chr1:2656152..2656160  + TAIR102
GTGGTATGT
>Chr1:2656386..2656394  + TAIR102
CAGGTTCAT
>Chr1:2659008..2659016  + TAIR102
TAGGTTCGT
>Chr1:2659271..2659279  + TAIR102
AAGGTAAAC
>Chr1:2659677..2659685  + TAIR102
AAGGTTTTT
>Chr1:2659893..2659901  + TAIR102
TTGGTGGGC
>Chr1:2660124..2660132  + TAIR102
CAGGTAATC
>Chr1:2663226..2663234  + TAIR102
TAGGTCAGT
>Chr1:2663508..2663516  + TAIR102
TAGGTAACC
>Chr1:2663954..2663962  + TAIR102
AAGGTTTGT
>Chr1:2664277..2664285  + TAIR102
TTGGTGGGT
>Chr1:2664536..2664544  + TAIR102
CAGGTATTA
>Chr1:2668137..2668129  - TAIR102
CATGTAAGT
>Chr1:2668290..2668282  - TAIR102
CGGGTAAGT
>Chr1:2668470..2668462  - TAIR102
GAGGTTTGT
>Chr1:2668698..2668690  - TAIR102
GAGGTAGAT
>Chr1:2669068..2669060  - TAIR102
CAGGTAAGT
>Chr1:2669650..2669642  - TAIR102
GAGGTATGT
>Chr1:2669824..2669816  - TAIR102
GAGGTAACT
>Chr1:2670161..2670153  - TAIR102
AAGGTAACT
>Chr1:2671291..2671283  - TAIR102
AAGGTACTT
>Chr1:2671691..2671683  - TAIR102
AAGGTGAAG
>Chr1:2672768..2672776  + TAIR102
CAGGTACAT
>Chr1:2673505..2673513  + TAIR102
GCTGTAAGT
>Chr1:2676099..2676107  + TAIR102
GCGGTAATC
>Chr1:2678232..2678240  + TAIR102
CAGGTATCA
>Chr1:2678438..2678446  + TAIR102
GCCGTATGT
>Chr1:2678600..2678608  + TAIR102
CAAGTAAGT
>Chr1:2678752..2678760  + TAIR102
AATGTAAGC
>Chr1:2682871..2682863  - TAIR102
AAGGTGAGT
>Chr1:2683301..2683293  - TAIR102
AAGGTATGT
>Chr1:2683654..2683646  - TAIR102
TCGGTGAGT
>Chr1:2684517..2684525  + TAIR102
ACCGTAATT
>Chr1:2684981..2684989  + TAIR102
ATGGTAATG
>Chr1:2686675..2686667  - TAIR102
CAGGTTTGT
>Chr1:2686938..2686930  - TAIR102
GAGGTTTAA
>Chr1:2687117..2687109  - TAIR102
CAGGTAGGG
>Chr1:2687297..2687289  - TAIR102
TAGGTAAGC
>Chr1:2687451..2687443  - TAIR102
AAGGTTGGA
>Chr1:2687706..2687698  - TAIR102
TTGGTAGAT
>Chr1:2687968..2687960  - TAIR102
GAGGTTTGG
>Chr1:2688352..2688344  - TAIR102
CAGGTTTGT
>Chr1:2689300..2689308  + TAIR102
TCAGTAAGA
>Chr1:2691959..2691951  - TAIR102
ACTGTAAGT
>Chr1:2692358..2692350  - TAIR102
AAGGTTAGA
>Chr1:2692699..2692691  - TAIR102
TTGGTAAGC
>Chr1:2692914..2692906  - TAIR102
CAGGTACCA
>Chr1:2694059..2694051  - TAIR102
TTGGTAAGA
>Chr1:2696808..2696816  + TAIR102
CAGGTCAGA
>Chr1:2697191..2697199  + TAIR102
TGAGTAAGA
>Chr1:2697365..2697373  + TAIR102
CAGGTACAT
>Chr1:2697767..2697775  + TAIR102
AAGGTACTA
>Chr1:2697993..2698001  + TAIR102
CAGGTATCT
>Chr1:2698201..2698209  + TAIR102
CAGGTATTG
>Chr1:2698720..2698728  + TAIR102
GCCGTAAGT
>Chr1:2699112..2699120  + TAIR102
GAGGTCAGT
>Chr1:2699398..2699406  + TAIR102
AAGGTTTGC
>Chr1:2699620..2699628  + TAIR102
CTGGTACTG
>Chr1:2699918..2699926  + TAIR102
CAGGTAAAG
>Chr1:2700153..2700161  + TAIR102
ACGGTATGT
>Chr1:2700411..2700419  + TAIR102
AAGGTAAAC
>Chr1:2700636..2700644  + TAIR102
AAGGTTGGG
>Chr1:2701591..2701599  + TAIR102
ACGGTAAAA
>Chr1:2701740..2701748  + TAIR102
GTGGTAAGT
>Chr1:2702393..2702401  + TAIR102
AAGGTTATC
>Chr1:2702679..2702687  + TAIR102
TCTGTAAGC
>Chr1:2703537..2703545  + TAIR102
CCCGTTAGT
>Chr1:2704259..2704267  + TAIR102
GAGGTTAGT
>Chr1:2705089..2705097  + TAIR102
CAGGTTTGT
>Chr1:2705765..2705773  + TAIR102
CAGGTTTGA
>Chr1:2706017..2706025  + TAIR102
CCTGTAAGT
>Chr1:2706304..2706312  + TAIR102
TCGGTTGGT
>Chr1:2707675..2707683  + TAIR102
AAGGTAATC
>Chr1:2707919..2707927  + TAIR102
CAGGTAACT
>Chr1:2708281..2708289  + TAIR102
CAGGTTATA
>Chr1:2708780..2708788  + TAIR102
CTGGTAATA
>Chr1:2710812..2710804  - TAIR102
AGAGTATGT
>Chr1:2713293..2713301  + TAIR102
CAGGTAGAC
>Chr1:2713721..2713729  + TAIR102
AAGGTATCA
>Chr1:2713971..2713979  + TAIR102
ACGGTTCGT
>Chr1:2715476..2715468  - TAIR102
AAGGTAATC
>Chr1:2715945..2715937  - TAIR102
AAGGTATAT
>Chr1:2716192..2716184  - TAIR102
AGAGTATGT
>Chr1:2724131..2724139  + TAIR102
GCTGTAAGT
>Chr1:2724874..2724882  + TAIR102
GAGGTATGC
>Chr1:2725021..2725029  + TAIR102
AAGGTATTT
>Chr1:2725215..2725223  + TAIR102
GAGGTTAAT
>Chr1:2725390..2725398  + TAIR102
TTGGTATGT
>Chr1:2725691..2725699  + TAIR102
AAAGTAGGG
>Chr1:2726019..2726027  + TAIR102
GAGGTTATA
>Chr1:2726644..2726652  + TAIR102
AGGGTATTA
>Chr1:2727031..2727039  + TAIR102
CAGGTCTGT
>Chr1:2727799..2727807  + TAIR102
AAGGTATGC
>Chr1:2728561..2728569  + TAIR102
CAGGTATTA
>Chr1:2728747..2728755  + TAIR102
AAGGTGTTT
>Chr1:2729062..2729070  + TAIR102
CAGGTTAGC
>Chr1:2729333..2729341  + TAIR102
CAGGTGCTT
>Chr1:2730141..2730149  + TAIR102
AGGGTGAGA
>Chr1:2730549..2730557  + TAIR102
TGTGTAAGT
>Chr1:2730689..2730697  + TAIR102
CCGGCAAGT
>Chr1:2731077..2731085  + TAIR102
CAGGTATAA
>Chr1:2731350..2731358  + TAIR102
GAGGTAACT
>Chr1:2731816..2731824  + TAIR102
AAGGTAACT
>Chr1:2732157..2732165  + TAIR102
TAGGTTGGT
>Chr1:2732441..2732449  + TAIR102
GAGGTATTT
>Chr1:2732603..2732611  + TAIR102
CAGGTATTG
>Chr1:2732950..2732958  + TAIR102
CAAGTAAGT
>Chr1:2735718..2735710  - TAIR102
AAGGTTTTC
>Chr1:2737863..2737871  + TAIR102
CAAGTTCGT
>Chr1:2738027..2738035  + TAIR102
AAGGTTAAT
>Chr1:2738236..2738244  + TAIR102
GAGGTCTTG
>Chr1:2738850..2738858  + TAIR102
GAGGTAAAG
>Chr1:2739174..2739182  + TAIR102
TGGGTAAGA
>Chr1:2739745..2739753  + TAIR102
CTAGTAAGT
>Chr1:2740424..2740432  + TAIR102
AAGGTAAAG
>Chr1:2742092..2742100  + TAIR102
AAGGTGACA
>Chr1:2742285..2742293  + TAIR102
ATGGTTAGT
>Chr1:2742830..2742838  + TAIR102
CAGGTAAAT
>Chr1:2744074..2744066  - TAIR102
CAGGTAAAA
>Chr1:2744239..2744231  - TAIR102
CCGGTATGT
>Chr1:2744477..2744469  - TAIR102
ATGGTGCGT
>Chr1:2744905..2744897  - TAIR102
CAGGTACCA
>Chr1:2745035..2745027  - TAIR102
ATTGTAATA
>Chr1:2745245..2745237  - TAIR102
CAAGTACGA
>Chr1:2749193..2749185  - TAIR102
CAGGTTGTT
>Chr1:2749484..2749476  - TAIR102
TTGGTATGC
>Chr1:2749678..2749670  - TAIR102
AACGTGAGT
>Chr1:2750021..2750013  - TAIR102
TTTGTAAGT
>Chr1:2750172..2750164  - TAIR102
AAGGTAGAG
>Chr1:2750317..2750309  - TAIR102
AAGGTGTGT
>Chr1:2750491..2750483  - TAIR102
CTAGTAAGT
>Chr1:2750681..2750673  - TAIR102
GAGGTAATT
>Chr1:2751081..2751073  - TAIR102
CAGGTACTT
>Chr1:2757807..2757799  - TAIR102
GTGGCAAGT
>Chr1:2758136..2758128  - TAIR102
AAGGTATGA
>Chr1:2758321..2758313  - TAIR102
CTGGTTAGT
>Chr1:2758533..2758525  - TAIR102
GAGGTAATA
>Chr1:2758819..2758811  - TAIR102
GTTGTATGA
>Chr1:2758990..2758982  - TAIR102
CAGGTTTGT
>Chr1:2759161..2759153  - TAIR102
TGGGTATGT
>Chr1:2759408..2759400  - TAIR102
GTGGTTTGT
>Chr1:2759574..2759566  - TAIR102
CAGGTCATC
>Chr1:2761129..2761121  - TAIR102
AAGGTTATT
>Chr1:2761435..2761427  - TAIR102
ACTGTGAGT
>Chr1:2762916..2762924  + TAIR102
CTTGTAATT
>Chr1:2763357..2763365  + TAIR102
ACAGTGAGT
>Chr1:2764321..2764329  + TAIR102
CAGGTAGTA
>Chr1:2764469..2764477  + TAIR102
CAGGTTTAA
>Chr1:2764687..2764695  + TAIR102
CAGGCAAGA
>Chr1:2765449..2765457  + TAIR102
CAGGTAATA
>Chr1:2766819..2766827  + TAIR102
TCGGTACTC
>Chr1:2767029..2767037  + TAIR102
ATGGTATGT
>Chr1:2767745..2767753  + TAIR102
AAGGTGATA
>Chr1:2768091..2768099  + TAIR102
AACGTAAGT
>Chr1:2769416..2769408  - TAIR102
AAGGTAATA
>Chr1:2771029..2771021  - TAIR102
TAGGTACCA
>Chr1:2771953..2771961  + TAIR102
TAGGTAACC
>Chr1:2772215..2772223  + TAIR102
GAGGTAGTC
>Chr1:2772604..2772612  + TAIR102
CTTGTGAGT
>Chr1:2774497..2774505  + TAIR102
TGGGTAAGT
>Chr1:2775271..2775279  + TAIR102
AAGGTATAT
>Chr1:2775620..2775628  + TAIR102
AAGGTGTTT
>Chr1:2776799..2776807  + TAIR102
TAGGTAATG
>Chr1:2777078..2777086  + TAIR102
ACGGTTAGT
>Chr1:2777663..2777671  + TAIR102
GAAGTAAGC
>Chr1:2777904..2777912  + TAIR102
TAGGTTTGT
>Chr1:2778074..2778082  + TAIR102
GTGGTAGAA
>Chr1:2778264..2778272  + TAIR102
AAGGTAGGA
>Chr1:2778428..2778436  + TAIR102
ACGGTGAGA
>Chr1:2778602..2778610  + TAIR102
AAAGTGAGT
>Chr1:2778911..2778919  + TAIR102
AACGTAAGT
>Chr1:2780012..2780020  + TAIR102
TAGGTTAGT
>Chr1:2780259..2780267  + TAIR102
AAGGTCCAG
>Chr1:2780496..2780504  + TAIR102
TATGTTTGT
>Chr1:2780724..2780732  + TAIR102
CAGGTGAGT
>Chr1:2780976..2780984  + TAIR102
GAAGTAATG
>Chr1:2781128..2781136  + TAIR102
AAGGTGAAG
>Chr1:2781371..2781379  + TAIR102
GAGGTACGT
>Chr1:2781593..2781601  + TAIR102
CAGGTCAGT
>Chr1:2781831..2781839  + TAIR102
CATGTAAAA
>Chr1:2782052..2782060  + TAIR102
TTGGTAAGT
>Chr1:2782238..2782246  + TAIR102
CAGGTAAAT
>Chr1:2782372..2782380  + TAIR102
CAGGTATGT
>Chr1:2782545..2782553  + TAIR102
AAGGTCATT
>Chr1:2782685..2782693  + TAIR102
TTGGTAAAG
>Chr1:2782896..2782904  + TAIR102
GAAGTAGGT
>Chr1:2783141..2783149  + TAIR102
AAGGTAGGG
>Chr1:2783427..2783435  + TAIR102
GGTGTAAGT
>Chr1:2783672..2783680  + TAIR102
GAAGTAAGT
>Chr1:2783825..2783833  + TAIR102
CAGGTAACG
>Chr1:2784123..2784131  + TAIR102
GAGGTGAGC
>Chr1:2784443..2784451  + TAIR102
CAGGTTTAG
>Chr1:2784651..2784659  + TAIR102
ATGGTACAA
>Chr1:2785046..2785054  + TAIR102
AGGGTATTT
>Chr1:2785347..2785355  + TAIR102
AAGGTACTT
>Chr1:2785601..2785609  + TAIR102
AAGGTAAGA
>Chr1:2785818..2785826  + TAIR102
CAGGTAAAC
>Chr1:2785962..2785970  + TAIR102
TTGGTAAAT
>Chr1:2786309..2786317  + TAIR102
GAGGTTGGC
>Chr1:2786553..2786561  + TAIR102
CAGGTATAT
>Chr1:2786863..2786871  + TAIR102
CAGGTATGC
>Chr1:2787094..2787102  + TAIR102
AATGTGAGT
>Chr1:2787250..2787258  + TAIR102
CAGGTTTTT
>Chr1:2787453..2787461  + TAIR102
GAGGTATCT
>Chr1:2787580..2787588  + TAIR102
CTGGTAACC
>Chr1:2787716..2787724  + TAIR102
CCGGTAAGT
>Chr1:2787945..2787953  + TAIR102
GACGTAAGT
>Chr1:2788125..2788133  + TAIR102
GAGGTTGTT
>Chr1:2801393..2801401  + TAIR102
CTGGTAAAT
>Chr1:2801869..2801877  + TAIR102
TAGGTGAAA
>Chr1:2802124..2802132  + TAIR102
GAGGTAAAT
>Chr1:2802615..2802623  + TAIR102
TAGGTTTGT
>Chr1:2802879..2802887  + TAIR102
CAGGTACAT
>Chr1:2803092..2803100  + TAIR102
GATGTAAGT
>Chr1:2803327..2803335  + TAIR102
CAGGTACAA
>Chr1:2803616..2803624  + TAIR102
GAGGTATGG
>Chr1:2804062..2804070  + TAIR102
GAGGTTACT
>Chr1:2806462..2806470  + TAIR102
GCAGTAAGC
>Chr1:2807055..2807063  + TAIR102
CAGGTATGG
>Chr1:2807400..2807408  + TAIR102
CATGTGCGT
>Chr1:2810912..2810904  - TAIR102
AAGGTTCTC
>Chr1:2811117..2811109  - TAIR102
CAAGTAAGA
>Chr1:2812476..2812484  + TAIR102
CAGGTAACA
>Chr1:2813554..2813546  - TAIR102
AAGGTATGT
>Chr1:2814920..2814912  - TAIR102
ATTGTAAGT
>Chr1:2822019..2822011  - TAIR102
CTGGTGAGA
>Chr1:2822173..2822165  - TAIR102
CAGGTCTGC
>Chr1:2822835..2822827  - TAIR102
TATGTAAGA
>Chr1:2823107..2823099  - TAIR102
ATGGTAAGC
>Chr1:2823618..2823610  - TAIR102
CTGGTATGC
>Chr1:2823829..2823821  - TAIR102
AAGGTCTAA
>Chr1:2824366..2824358  - TAIR102
CAGGTAAGA
>Chr1:2827773..2827781  + TAIR102
ATGGTAGTT
>Chr1:2827971..2827979  + TAIR102
CTGGTAACT
>Chr1:2828199..2828207  + TAIR102
ATGGTATGC
>Chr1:2828409..2828417  + TAIR102
CAGGTTTAT
>Chr1:2828579..2828587  + TAIR102
AGGGTAATG
>Chr1:2828804..2828812  + TAIR102
GCGGTAAGT
>Chr1:2829793..2829785  - TAIR102
AAGGTGAGA
>Chr1:2830006..2829998  - TAIR102
CAGGTTTGC
>Chr1:2830207..2830199  - TAIR102
GAGGTACTG
>Chr1:2830375..2830367  - TAIR102
CAGGTTTTT
>Chr1:2830771..2830763  - TAIR102
AAGGTCAGT
>Chr1:2830998..2830990  - TAIR102
CAGGTTGCC
>Chr1:2831170..2831162  - TAIR102
CAGGTAAGC
>Chr1:2831471..2831463  - TAIR102
CCTGTATGA
>Chr1:2831697..2831689  - TAIR102
CAGGTTTGC
>Chr1:2831982..2831974  - TAIR102
CAGGTCCTT
>Chr1:2832275..2832267  - TAIR102
AAGGTCATT
>Chr1:2832497..2832489  - TAIR102
GAGGTAGAT
>Chr1:2832652..2832644  - TAIR102
GAGGTGATT
>Chr1:2832903..2832895  - TAIR102
TCAGTAAGC
>Chr1:2833147..2833139  - TAIR102
GTGGTACAA
>Chr1:2833494..2833486  - TAIR102
CAGGTCAGC
>Chr1:2834341..2834333  - TAIR102
CAGGTCAGT
>Chr1:2834491..2834483  - TAIR102
GAGGTGCTT
>Chr1:2834641..2834633  - TAIR102
CAGGTCTGT
>Chr1:2834929..2834921  - TAIR102
GAGGTTAGA
>Chr1:2835374..2835366  - TAIR102
AAGGTACAC
>Chr1:2835741..2835733  - TAIR102
GAGGTTGAT
>Chr1:2835950..2835942  - TAIR102
CAGGTTTAC
>Chr1:2836160..2836152  - TAIR102
AGGGTATTA
>Chr1:2836598..2836590  - TAIR102
ATGGTACTT
>Chr1:2836725..2836717  - TAIR102
AAGGTTCGT
>Chr1:2836863..2836855  - TAIR102
GAGGTAAAG
>Chr1:2837250..2837242  - TAIR102
AAGGTATGA
>Chr1:2837388..2837380  - TAIR102
AAGGTAAAT
>Chr1:2837739..2837731  - TAIR102
GGGGTTAAA
>Chr1:2838036..2838028  - TAIR102
ATGGTAGTT
>Chr1:2839302..2839310  + TAIR102
CAGGTGCGT
>Chr1:2839969..2839977  + TAIR102
CGGGTACAC
>Chr1:2842315..2842323  + TAIR102
GAGGTACTA
>Chr1:2843050..2843058  + TAIR102
AAGGTATTC
>Chr1:2843325..2843333  + TAIR102
AGTGTATGC
>Chr1:2843458..2843466  + TAIR102
AAGGTAATA
>Chr1:2843611..2843619  + TAIR102
GAGGTAAAT
>Chr1:2843923..2843931  + TAIR102
AGTGTACGT
>Chr1:2844152..2844160  + TAIR102
AAAGTAAGC
>Chr1:2844294..2844302  + TAIR102
TGGGTAACA
>Chr1:2844471..2844479  + TAIR102
AAGGTGCCT
>Chr1:2844668..2844676  + TAIR102
CTGGTGATT
>Chr1:2844827..2844835  + TAIR102
CAGGTACTA
>Chr1:2845204..2845212  + TAIR102
GAGGTAACT
>Chr1:2845522..2845530  + TAIR102
ACGGTAAGA
>Chr1:2845750..2845758  + TAIR102
GAGGTACAA
>Chr1:2845936..2845944  + TAIR102
ATAGTGAGT
>Chr1:2847472..2847464  - TAIR102
GAGGTAATT
>Chr1:2848503..2848511  + TAIR102
GCTGTGAGA
>Chr1:2848797..2848805  + TAIR102
GATGTAAGT
>Chr1:2848998..2849006  + TAIR102
CAGGTAATT
>Chr1:2849187..2849195  + TAIR102
CATGTTTGT
>Chr1:2849351..2849359  + TAIR102
GTGGTAATT
>Chr1:2849523..2849531  + TAIR102
CAAGTAAGA
>Chr1:2849683..2849691  + TAIR102
TAAGTAACT
>Chr1:2849858..2849866  + TAIR102
CTGGTAATT
>Chr1:2850042..2850050  + TAIR102
AGAGTATTA
>Chr1:2850215..2850223  + TAIR102
ATCGTAAGT
>Chr1:2850559..2850567  + TAIR102
CCGGTAAAC
>Chr1:2850720..2850728  + TAIR102
TTGGTAAAT
>Chr1:2850875..2850883  + TAIR102
ATGGTAATC
>Chr1:2851026..2851034  + TAIR102
CAGGTTTAG
>Chr1:2851168..2851176  + TAIR102
GTGGTACGT
>Chr1:2851335..2851343  + TAIR102
GAGGTATTT
>Chr1:2851549..2851557  + TAIR102
TCGGTAAAT
>Chr1:2852776..2852784  + TAIR102
GATGTAAGC
>Chr1:2852993..2853001  + TAIR102
CAGGTAATT
>Chr1:2853167..2853175  + TAIR102
CATGTTTGT
>Chr1:2853334..2853342  + TAIR102
GTGGTAATT
>Chr1:2853499..2853507  + TAIR102
CAGGTAAAT
>Chr1:2853677..2853685  + TAIR102
TAAGTAACC
>Chr1:2853841..2853849  + TAIR102
CTGGTATGT
>Chr1:2854036..2854044  + TAIR102
AGAGTAAGT
>Chr1:2854221..2854229  + TAIR102
ATCGTAAGA
>Chr1:2854416..2854424  + TAIR102
CCGGTAAAC
>Chr1:2854564..2854572  + TAIR102
CTGGTACAT
>Chr1:2854718..2854726  + TAIR102
ATGGTTATC
>Chr1:2854869..2854877  + TAIR102
CAGGTTTAG
>Chr1:2855019..2855027  + TAIR102
GTGGTACGT
>Chr1:2855187..2855195  + TAIR102
GAGGTATTT
>Chr1:2855393..2855401  + TAIR102
CCGGTAAGA
>Chr1:2856247..2856255  + TAIR102
TAGGTCTTT
>Chr1:2856481..2856489  + TAIR102
TAAGTAAAA
>Chr1:2856676..2856684  + TAIR102
AATGTTTGT
>Chr1:2856842..2856850  + TAIR102
AAGGTAAAA
>Chr1:2857004..2857012  + TAIR102
TTGGTATGT
>Chr1:2857167..2857175  + TAIR102
GAGGTAGGC
>Chr1:2857350..2857358  + TAIR102
AAGGTGACT
>Chr1:2857500..2857508  + TAIR102
GTTGTATGT
>Chr1:2857844..2857852  + TAIR102
CAGGTGTGG
>Chr1:2857982..2857990  + TAIR102
ATGGTTTGT
>Chr1:2858158..2858166  + TAIR102
GAGGTTTCT
>Chr1:2858336..2858344  + TAIR102
CAGGTATAT
>Chr1:2858552..2858560  + TAIR102
CAGGTATCT
>Chr1:2858702..2858710  + TAIR102
CAGGTGATG
>Chr1:2859055..2859063  + TAIR102
ATTGTAATC
>Chr1:2859844..2859852  + TAIR102
CAGGTTTGT
>Chr1:2867590..2867598  + TAIR102
GCGGTTAGT
>Chr1:2867743..2867751  + TAIR102
CAAGTAAGA
>Chr1:2867930..2867938  + TAIR102
GGGGTAAAT
>Chr1:2868134..2868142  + TAIR102
GTGGTAATA
>Chr1:2868294..2868302  + TAIR102
CAGGTAAAC
>Chr1:2868471..2868479  + TAIR102
TCGGTAAGC
>Chr1:2868631..2868639  + TAIR102
CTGGTACGT
>Chr1:2868806..2868814  + TAIR102
AAAGTATTG
>Chr1:2868982..2868990  + TAIR102
GTTGTAAGT
>Chr1:2869160..2869168  + TAIR102
GAGGTAAAT
>Chr1:2869292..2869300  + TAIR102
ATGGTATGT
>Chr1:2869593..2869601  + TAIR102
CGGGTAATT
>Chr1:2869765..2869773  + TAIR102
GTGGTACGT
>Chr1:2869917..2869925  + TAIR102
GAGGTAAAC
>Chr1:2873826..2873834  + TAIR102
GGCGTGAGT
>Chr1:2874018..2874026  + TAIR102
GAAGTATGT
>Chr1:2874183..2874191  + TAIR102
CGGGTAAGA
>Chr1:2874368..2874376  + TAIR102
CAGGTTTTT
>Chr1:2874555..2874563  + TAIR102
GTGGTAATT
>Chr1:2874711..2874719  + TAIR102
CAGGTACGT
>Chr1:2874889..2874897  + TAIR102
TCGGTATGA
>Chr1:2875058..2875066  + TAIR102
CTGGTAAGT
>Chr1:2875300..2875308  + TAIR102
AGAGTATGC
>Chr1:2875493..2875501  + TAIR102
ATTGTAAGT
>Chr1:2875717..2875725  + TAIR102
GAGGTATTT
>Chr1:2875865..2875873  + TAIR102
ATGGTAAAT
>Chr1:2876021..2876029  + TAIR102
ATGGTTAGA
>Chr1:2876178..2876186  + TAIR102
CAGGTAATT
>Chr1:2876437..2876445  + TAIR102
GAGGTATAC
>Chr1:2876751..2876759  + TAIR102
CAGGTAAAT
>Chr1:2878148..2878156  + TAIR102
CTAGTAAGT
>Chr1:2880571..2880579  + TAIR102
ACGGTAAAT
>Chr1:2884565..2884573  + TAIR102
CATGTAAGA
>Chr1:2884799..2884807  + TAIR102
CAGGTTCAA
>Chr1:2885056..2885064  + TAIR102
TTGGTGAGC
>Chr1:2885273..2885281  + TAIR102
TTGGTAACG
>Chr1:2885531..2885539  + TAIR102
GAGGTAAAA
>Chr1:2885768..2885776  + TAIR102
AAGGTACAA
>Chr1:2886006..2886014  + TAIR102
GGGGTACAA
>Chr1:2886231..2886239  + TAIR102
CAGGTAATA
>Chr1:2889498..2889506  + TAIR102
TAGGTAATT
>Chr1:2890102..2890110  + TAIR102
ATGGTAATG
>Chr1:2891405..2891413  + TAIR102
CAGGTAATT
>Chr1:2891563..2891571  + TAIR102
CAGGTTCAT
>Chr1:2891725..2891733  + TAIR102
GTTGTAAGT
>Chr1:2891936..2891944  + TAIR102
TCAGTAAGT
>Chr1:2892096..2892104  + TAIR102
AAGGTAACA
>Chr1:2892257..2892265  + TAIR102
TTGGTAAGT
>Chr1:2892480..2892488  + TAIR102
CTTGTAAGA
>Chr1:2892703..2892711  + TAIR102
GAGGTAATT
>Chr1:2892885..2892893  + TAIR102
GGAGTAAGC
>Chr1:2893036..2893044  + TAIR102
AAGGTGAAG
>Chr1:2893180..2893188  + TAIR102
CTGGTGGGT
>Chr1:2893314..2893322  + TAIR102
CACGTAAGT
>Chr1:2893632..2893640  + TAIR102
AAGGTAGCA
>Chr1:2893919..2893927  + TAIR102
AAGGTCCCT
>Chr1:2894365..2894373  + TAIR102
GTGGTTAGT
>Chr1:2894698..2894706  + TAIR102
AAGGTATGT
>Chr1:2896148..2896140  - TAIR102
GAGGTCAGT
>Chr1:2896543..2896535  - TAIR102
AAGGTAAAT
>Chr1:2897268..2897260  - TAIR102
TTGGTATGA
>Chr1:2897559..2897551  - TAIR102
AAGGTAAAC
>Chr1:2897842..2897834  - TAIR102
CCAGTGAGT
>Chr1:2898183..2898175  - TAIR102
GGGGTTCGT
>Chr1:2898307..2898299  - TAIR102
AAGGTTATT
>Chr1:2898450..2898442  - TAIR102
GAGGTACAC
>Chr1:2898764..2898756  - TAIR102
AGGGTGGGC
>Chr1:2899141..2899133  - TAIR102
AACGTAAGT
>Chr1:2900350..2900342  - TAIR102
CAGGTACAC
>Chr1:2900660..2900652  - TAIR102
CAGGTAAAC
>Chr1:2900817..2900809  - TAIR102
AAGGTAAAC
>Chr1:2901268..2901260  - TAIR102
AAGGTAATC
>Chr1:2901730..2901722  - TAIR102
AATGTAAGG
>Chr1:2902039..2902031  - TAIR102
CAGGTGAGA
>Chr1:2902354..2902346  - TAIR102
GAGGTTGGC
>Chr1:2902654..2902646  - TAIR102
CAGGTTTAC
>Chr1:2902841..2902833  - TAIR102
AAGGTTTGG
>Chr1:2903245..2903237  - TAIR102
ACGGTAAGG
>Chr1:2903855..2903847  - TAIR102
CAGGTTAAT
>Chr1:2904090..2904082  - TAIR102
CAGGTGAGA
>Chr1:2911461..2911469  + TAIR102
CAGGTTATC
>Chr1:2913085..2913093  + TAIR102
GATGTGAGT
>Chr1:2918754..2918762  + TAIR102
GATGTGAGT
>Chr1:2921441..2921433  - TAIR102
AAAGTAAGT
>Chr1:2921612..2921604  - TAIR102
GAGGTAACA
>Chr1:2921820..2921812  - TAIR102
CAGGTAAAT
>Chr1:2921995..2921987  - TAIR102
TTGGTAGGA
>Chr1:2922157..2922149  - TAIR102
TTTGTAAGC
>Chr1:2922666..2922658  - TAIR102
ATGGTACAT
>Chr1:2923074..2923066  - TAIR102
GAGGTACAT
>Chr1:2923828..2923820  - TAIR102
CTGGTACTT
>Chr1:2923975..2923967  - TAIR102
GTGGTGAGA
>Chr1:2924211..2924203  - TAIR102
AAGGTGTGG
>Chr1:2924408..2924400  - TAIR102
AAGGTGTGC
>Chr1:2924651..2924643  - TAIR102
ATGGTAAGT
>Chr1:2929846..2929838  - TAIR102
CAGGTAAAC
>Chr1:2930179..2930171  - TAIR102
AAAGTAAGT
>Chr1:2931071..2931063  - TAIR102
CAGGTATGT
>Chr1:2931378..2931370  - TAIR102
AAAGTAAGT
>Chr1:2933125..2933133  + TAIR102
TAGGTAAAC
>Chr1:2933441..2933449  + TAIR102
TATGTAAGC
>Chr1:2933604..2933612  + TAIR102
GAGGTGAGG
>Chr1:2933807..2933815  + TAIR102
GAGGTTCGT
>Chr1:2934387..2934395  + TAIR102
AAGGTAAAT
>Chr1:2934933..2934941  + TAIR102
ACGGTACGT
>Chr1:2935154..2935162  + TAIR102
AAGGTATTT
>Chr1:2935381..2935389  + TAIR102
ATGGTATAT
>Chr1:2935715..2935723  + TAIR102
CAGGTACAG
>Chr1:2936294..2936302  + TAIR102
TTGGTATGT
>Chr1:2936834..2936826  - TAIR102
GAGGTATGC
>Chr1:2937155..2937147  - TAIR102
CAGGTTCTG
>Chr1:2937356..2937348  - TAIR102
AAGGTTGTT
>Chr1:2937521..2937513  - TAIR102
TAGGTACTC
>Chr1:2937736..2937728  - TAIR102
CAGGTATGA
>Chr1:2938026..2938018  - TAIR102
CAGGCTAGT
>Chr1:2938336..2938328  - TAIR102
CAGGTGAAG
>Chr1:2938683..2938675  - TAIR102
GAGGTACTT
>Chr1:2939144..2939136  - TAIR102
AAGGTCACC
>Chr1:2940367..2940359  - TAIR102
AGGGTAAGT
>Chr1:2940525..2940517  - TAIR102
AATGTGAGT
>Chr1:2940799..2940791  - TAIR102
GAGGTTTGA
>Chr1:2940960..2940952  - TAIR102
AAGGTATAG
>Chr1:2941215..2941207  - TAIR102
GAGGTAATG
>Chr1:2941353..2941345  - TAIR102
ACGGTAAGT
>Chr1:2941549..2941541  - TAIR102
CCTGTAAGT
>Chr1:2941911..2941903  - TAIR102
CAGGTTAAC
>Chr1:2943171..2943163  - TAIR102
CCTGTAAGT
>Chr1:2944346..2944338  - TAIR102
GAGGTCTTT
>Chr1:2944532..2944524  - TAIR102
CGGGTATGT
>Chr1:2944732..2944724  - TAIR102
GCAGTAAGT
>Chr1:2944905..2944897  - TAIR102
AAGGTGAGT
>Chr1:2945070..2945062  - TAIR102
AAGGTAAGG
>Chr1:2945202..2945194  - TAIR102
GCGGTTTGT
>Chr1:2945384..2945376  - TAIR102
CGGGTTAGT
>Chr1:2945545..2945537  - TAIR102
GAGGTATAT
>Chr1:2945734..2945726  - TAIR102
AAGGTTTGA
>Chr1:2946390..2946398  + TAIR102
TCCGTGAGT
>Chr1:2946607..2946615  + TAIR102
GAAGTAAGC
>Chr1:2947289..2947297  + TAIR102
GAGGTATGT
>Chr1:2947453..2947461  + TAIR102
GTGGTCTGT
>Chr1:2947652..2947660  + TAIR102
AATGTAATA
>Chr1:2948308..2948316  + TAIR102
GTGGTATGA
>Chr1:2948458..2948466  + TAIR102
CATGTAAGT
>Chr1:2948771..2948779  + TAIR102
AAGGTACCA
>Chr1:2950409..2950401  - TAIR102
AAGGTCGTT
>Chr1:2950596..2950588  - TAIR102
AAGGTCTGT
>Chr1:2953532..2953524  - TAIR102
TAGGTAATC
>Chr1:2953848..2953840  - TAIR102
AAGGTTGGT
>Chr1:2954057..2954049  - TAIR102
AAAGTAAGC
>Chr1:2954292..2954284  - TAIR102
GAGGTATGA
>Chr1:2954602..2954594  - TAIR102
AAGGTCTTA
>Chr1:2954852..2954844  - TAIR102
GGGGTAATT
>Chr1:2955486..2955478  - TAIR102
TTGGTGAGT
>Chr1:2956808..2956800  - TAIR102
CAGGTGAGT
>Chr1:2957373..2957365  - TAIR102
GAGGTAAAG
>Chr1:2957669..2957661  - TAIR102
CAGGTCCAC
>Chr1:2957971..2957963  - TAIR102
TAGGTAACC
>Chr1:2958486..2958478  - TAIR102
CAGGTTTTC
>Chr1:2958848..2958840  - TAIR102
CAAGTGTGA
>Chr1:2959018..2959010  - TAIR102
ATGGTACTT
>Chr1:2959305..2959297  - TAIR102
AAGGTGATT
>Chr1:2959594..2959586  - TAIR102
AAGGTAAAA
>Chr1:2959829..2959821  - TAIR102
TAGGTGATA
>Chr1:2960016..2960008  - TAIR102
GAGGTATAT
>Chr1:2960312..2960304  - TAIR102
TCGGTAATT
>Chr1:2960513..2960505  - TAIR102
TTGGTAAGT
>Chr1:2960668..2960660  - TAIR102
GTAGTAAGT
>Chr1:2960823..2960815  - TAIR102
GATGTTAGT
>Chr1:2961208..2961200  - TAIR102
AAGGTAATG
>Chr1:2961594..2961586  - TAIR102
AAAGTAATG
>Chr1:2962083..2962075  - TAIR102
CTTGTACGT
>Chr1:2965273..2965281  + TAIR102
GAGGTAGGC
>Chr1:2965513..2965521  + TAIR102
AAGGTTCAC
>Chr1:2968477..2968469  - TAIR102
CAGGTGGTC
>Chr1:2969377..2969369  - TAIR102
CTCGTAAGT
>Chr1:2969577..2969569  - TAIR102
GAGGTAGTG
>Chr1:2969765..2969757  - TAIR102
GAGGTAGGG
>Chr1:2969984..2969976  - TAIR102
AAGGTTAGT
>Chr1:2970365..2970357  - TAIR102
AAGGTACAT
>Chr1:2973328..2973320  - TAIR102
CATGTATGC
>Chr1:2973529..2973521  - TAIR102
GATGTAAGC
>Chr1:2973720..2973712  - TAIR102
GAGGTAAAT
>Chr1:2973861..2973853  - TAIR102
GATGTAGGT
>Chr1:2974042..2974034  - TAIR102
CAGGTAAAT
>Chr1:2974617..2974609  - TAIR102
CTGGTACAT
>Chr1:2974757..2974749  - TAIR102
AAGGTTTGT
>Chr1:2974930..2974922  - TAIR102
AAGGTTCAT
>Chr1:2975208..2975200  - TAIR102
AAGGTATTC
>Chr1:2975564..2975556  - TAIR102
CAGGTACAA
>Chr1:2975851..2975843  - TAIR102
AAGGTATGA
>Chr1:2976564..2976556  - TAIR102
ATGGTATCT
>Chr1:2979879..2979871  - TAIR102
CTGGTTAGC
>Chr1:2980024..2980016  - TAIR102
CAGGTGATG
>Chr1:2980213..2980205  - TAIR102
TTGGTAAGA
>Chr1:2980607..2980599  - TAIR102
AAGGTATGG
>Chr1:2980853..2980845  - TAIR102
CAGGTCCAT
>Chr1:2981260..2981252  - TAIR102
GAGGTATGA
>Chr1:2981543..2981535  - TAIR102
CAGGTTAGC
>Chr1:2981780..2981772  - TAIR102
GCAGTAAGT
>Chr1:2982092..2982084  - TAIR102
TGGGTACCA
>Chr1:2982378..2982370  - TAIR102
AAAGTAAAT
>Chr1:2995241..2995249  + TAIR102
TAGGTAGGT
>Chr1:2995434..2995442  + TAIR102
CAGGTATGT
>Chr1:2995666..2995674  + TAIR102
CAGGTTTGC
>Chr1:2996076..2996084  + TAIR102
CAGGTATGA
>Chr1:2996388..2996396  + TAIR102
GGGGTTAGT
>Chr1:2996714..2996722  + TAIR102
CAGGTATGA
>Chr1:2996927..2996935  + TAIR102
GAGGTATGC
>Chr1:2997327..2997335  + TAIR102
TCAGTATGT
>Chr1:2999030..2999022  - TAIR102
ATGGTAAGG
>Chr1:2999206..2999198  - TAIR102
CGGGTAATG
>Chr1:2999428..2999420  - TAIR102
CCGGTATAT
>Chr1:2999589..2999581  - TAIR102
CAGGTGAGA
>Chr1:2999757..2999749  - TAIR102
CATGTATGA
>Chr1:3000030..3000022  - TAIR102
CCAGTAAGT
>Chr1:3000558..3000550  - TAIR102
GAGGTTATT
>Chr1:3001064..3001056  - TAIR102
ACTGTATGC
>Chr1:3001928..3001920  - TAIR102
GAGGTAGTG
>Chr1:3002194..3002186  - TAIR102
AAGGTAAGA
>Chr1:3002643..3002635  - TAIR102
AATGTAAGT
>Chr1:3002924..3002916  - TAIR102
CAGGTAACT
>Chr1:3003262..3003254  - TAIR102
AAGGTATCG
>Chr1:3003510..3003502  - TAIR102
TCAGTATGA
>Chr1:3004026..3004034  + TAIR102
CAGGTAATG
>Chr1:3004776..3004784  + TAIR102
AAGGTATGA
>Chr1:3004958..3004966  + TAIR102
GAGGTAGCT
>Chr1:3005277..3005285  + TAIR102
CAGGTATTC
>Chr1:3005876..3005884  + TAIR102
GGCGTAAGT
>Chr1:3006057..3006065  + TAIR102
CGTGTAAGT
>Chr1:3006246..3006254  + TAIR102
CAGGTTGAT
>Chr1:3006702..3006710  + TAIR102
TCGGTAATT
>Chr1:3007081..3007089  + TAIR102
TAGGTATGC
>Chr1:3007358..3007366  + TAIR102
TTTGTAAGT
>Chr1:3007739..3007747  + TAIR102
AAGGTACAC
>Chr1:3010432..3010424  - TAIR102
AAGGTATGG
>Chr1:3011020..3011012  - TAIR102
AAGGTTCTG
>Chr1:3011625..3011617  - TAIR102
GAGGTAGGT
>Chr1:3013248..3013240  - TAIR102
AAGGTAAGA
>Chr1:3014046..3014038  - TAIR102
GCAGTAAGT
>Chr1:3014227..3014219  - TAIR102
GAGGTTAGC
>Chr1:3014520..3014512  - TAIR102
AAGGTATGA
>Chr1:3014888..3014880  - TAIR102
CAGGTGAAT
>Chr1:3015572..3015580  + TAIR102
CAGGTCTTT
>Chr1:3016167..3016175  + TAIR102
CAGGTTCCA
>Chr1:3016332..3016340  + TAIR102
AAGGTATTA
>Chr1:3016546..3016554  + TAIR102
ACGGTAACA
>Chr1:3016712..3016720  + TAIR102
GCAGTAAGT
>Chr1:3016874..3016882  + TAIR102
GAGGTATGT
>Chr1:3017264..3017272  + TAIR102
AAGGTCAGT
>Chr1:3017522..3017530  + TAIR102
AAGGTACAT
>Chr1:3017764..3017772  + TAIR102
CAGGTAAAA
>Chr1:3020191..3020199  + TAIR102
AAGGTATTT
>Chr1:3020605..3020613  + TAIR102
CAGGTAATA
>Chr1:3020910..3020918  + TAIR102
GAGGTATGA
>Chr1:3026650..3026642  - TAIR102
CACGTATGT
>Chr1:3026889..3026881  - TAIR102
GCCGTAAGT
>Chr1:3027161..3027153  - TAIR102
CAGGTAACT
>Chr1:3027500..3027492  - TAIR102
CAGGTTATA
>Chr1:3027693..3027685  - TAIR102
TGGGTATCT
>Chr1:3029146..3029138  - TAIR102
ACGGTAAAA
>Chr1:3031517..3031525  + TAIR102
TTTGTAAGT
>Chr1:3032306..3032314  + TAIR102
CAGGTATCT
>Chr1:3032551..3032559  + TAIR102
AAGGTAAGA
>Chr1:3032928..3032936  + TAIR102
ATGGTAAGC
>Chr1:3034278..3034270  - TAIR102
CTGGTAAAA
>Chr1:3034521..3034513  - TAIR102
AAGGTTTAT
>Chr1:3034727..3034719  - TAIR102
GGCGTAAGT
>Chr1:3034970..3034962  - TAIR102
CAGGTTCTC
>Chr1:3038973..3038965  - TAIR102
CAGGCAAGT
>Chr1:3039249..3039241  - TAIR102
CAGGTAAGA
>Chr1:3039792..3039784  - TAIR102
AAAGTAAGG
>Chr1:3039926..3039918  - TAIR102
CAGGTAGTG
>Chr1:3040115..3040107  - TAIR102
CAGGTCCTT
>Chr1:3040452..3040444  - TAIR102
GAGGTTCCT
>Chr1:3040651..3040643  - TAIR102
TCAGTATGT
>Chr1:3040843..3040835  - TAIR102
GAGGTATGA
>Chr1:3041177..3041169  - TAIR102
GAGGTCTAG
>Chr1:3041616..3041608  - TAIR102
CCGGTAAGC
>Chr1:3042231..3042239  + TAIR102
CAGGTCATT
>Chr1:3042664..3042672  + TAIR102
GAGGTGACT
>Chr1:3042902..3042910  + TAIR102
AAAGTACTA
>Chr1:3043094..3043102  + TAIR102
GAGGTAAGT
>Chr1:3043416..3043424  + TAIR102
AAGGTATGA
>Chr1:3043628..3043636  + TAIR102
CAAGTATGT
>Chr1:3043801..3043809  + TAIR102
AAGGTTTAA
>Chr1:3044016..3044024  + TAIR102
ACAGTGAGT
>Chr1:3044317..3044325  + TAIR102
GATGTGAGT
>Chr1:3044526..3044534  + TAIR102
AAGGTGCTC
>Chr1:3044762..3044770  + TAIR102
GAGGTAACC
>Chr1:3045686..3045678  - TAIR102
GAGGTTAGT
>Chr1:3045974..3045966  - TAIR102
GAGGTAGAT
>Chr1:3046187..3046179  - TAIR102
TGGGTAATT
>Chr1:3046438..3046430  - TAIR102
GGCGTAATT
>Chr1:3046636..3046628  - TAIR102
CAGGTATAA
>Chr1:3046824..3046816  - TAIR102
CTTGTGAGT
>Chr1:3047720..3047712  - TAIR102
GAGGTAATA
>Chr1:3049076..3049084  + TAIR102
GAGGTGAAT
>Chr1:3049282..3049290  + TAIR102
TTTGTAATT
>Chr1:3049462..3049470  + TAIR102
CAGGTGTAC
>Chr1:3049763..3049771  + TAIR102
AAGGTAGGC
>Chr1:3050511..3050519  + TAIR102
CTGGTATGG
>Chr1:3050813..3050821  + TAIR102
AAGGTATAT
>Chr1:3051250..3051258  + TAIR102
AGAGTACGT
>Chr1:3051477..3051485  + TAIR102
CAAGTCAGA
>Chr1:3051672..3051680  + TAIR102
CAGGTAAGT
>Chr1:3051829..3051837  + TAIR102
CTGGTAATT
>Chr1:3052043..3052051  + TAIR102
CAGGTGGGT
>Chr1:3052217..3052225  + TAIR102
CAAGTAAGG
>Chr1:3052357..3052365  + TAIR102
AAGGTAAGC
>Chr1:3052642..3052650  + TAIR102
TTTGTAAGT
>Chr1:3054532..3054540  + TAIR102
CAAGTGAGT
>Chr1:3054782..3054790  + TAIR102
CGGGTAATA
>Chr1:3055638..3055630  - TAIR102
AAGGTACAC
>Chr1:3056554..3056546  - TAIR102
AAGGTTAGG
>Chr1:3056763..3056755  - TAIR102
CAGGTTAGC
>Chr1:3058090..3058098  + TAIR102
ATTGTCTTC
>Chr1:3058651..3058659  + TAIR102
TAAGTTTGT
>Chr1:3059467..3059475  + TAIR102
CAGGTTTTT
>Chr1:3059996..3060004  + TAIR102
AAGGTTCTT
>Chr1:3060429..3060437  + TAIR102
TACGTGAGT
>Chr1:3061309..3061301  - TAIR102
CAGGTTTCA
>Chr1:3061502..3061494  - TAIR102
AAGGTAAAC
>Chr1:3061687..3061679  - TAIR102
CAGGTAACA
>Chr1:3064872..3064880  + TAIR102
CAGGTTTGT
>Chr1:3065145..3065153  + TAIR102
AAGGTCCTT
>Chr1:3065573..3065581  + TAIR102
TACGTGAGA
>Chr1:3067511..3067519  + TAIR102
CAGGTTCCT
>Chr1:3067806..3067814  + TAIR102
AAGGTCTTT
>Chr1:3069511..3069519  + TAIR102
CAAGTTTGT
>Chr1:3069796..3069804  + TAIR102
CAGGTTTGT
>Chr1:3070142..3070150  + TAIR102
AAGGTTCTC
>Chr1:3070577..3070585  + TAIR102
CAAGTAAGT
>Chr1:3077284..3077292  + TAIR102
TCCGTGAGT
>Chr1:3078255..3078263  + TAIR102
GAAGTGAGT
>Chr1:3078451..3078459  + TAIR102
AGGGTGAGT
>Chr1:3078608..3078616  + TAIR102
AAGGTCAGC
>Chr1:3078906..3078914  + TAIR102
CAGGTAACA
>Chr1:3086463..3086471  + TAIR102
CTGGTAACA
>Chr1:3086673..3086681  + TAIR102
CAGGTAATA
>Chr1:3089885..3089877  - TAIR102
AAGGTGAGA
>Chr1:3090356..3090348  - TAIR102
AAGGTAACA
>Chr1:3090547..3090539  - TAIR102
CAGGTTATT
>Chr1:3090709..3090701  - TAIR102
TTGGTATTT
>Chr1:3090849..3090841  - TAIR102
CAGGTATAA
>Chr1:3090996..3090988  - TAIR102
CGCGTGAGT
>Chr1:3091226..3091218  - TAIR102
CAGGTACAC
>Chr1:3091403..3091395  - TAIR102
AAGGTTAGT
>Chr1:3091577..3091569  - TAIR102
CAGGTTTTT
>Chr1:3091807..3091799  - TAIR102
CAGGTTCTT
>Chr1:3092091..3092083  - TAIR102
CGGGTAACA
>Chr1:3094008..3094016  + TAIR102
CTGGTACTT
>Chr1:3095784..3095776  - TAIR102
CAGGTAAAA
>Chr1:3096145..3096137  - TAIR102
AGGGTATGC
>Chr1:3097160..3097152  - TAIR102
AAGGTAAAC
>Chr1:3100149..3100141  - TAIR102
AAGGTACCT
>Chr1:3102454..3102446  - TAIR102
AAGGTCTTA
>Chr1:3104873..3104881  + TAIR102
AAGGTAAGT
>Chr1:3105695..3105703  + TAIR102
GAGGTTAGC
>Chr1:3105871..3105879  + TAIR102
CAGGTAAAG
>Chr1:3106783..3106791  + TAIR102
CAGGTCTGA
>Chr1:3109118..3109126  + TAIR102
AAGGTAAGT
>Chr1:3109492..3109500  + TAIR102
CAGGTAATC
>Chr1:3110114..3110122  + TAIR102
GAGGTAAAA
>Chr1:3110329..3110337  + TAIR102
ACGGTAAGA
>Chr1:3110531..3110539  + TAIR102
CAAGTACGT
>Chr1:3111033..3111041  + TAIR102
ACGGTAAAA
>Chr1:3113207..3113199  - TAIR102
CAGGTAAAA
>Chr1:3116570..3116562  - TAIR102
AAGGTAATT
>Chr1:3119409..3119401  - TAIR102
CAAGTACGC
>Chr1:3120006..3120014  + TAIR102
CTGGTAAGA
>Chr1:3120168..3120176  + TAIR102
TTGGTGAGT
>Chr1:3120535..3120543  + TAIR102
AAGGTTTGT
>Chr1:3120684..3120692  + TAIR102
ATGGTAAAG
>Chr1:3120837..3120845  + TAIR102
TATGTAAGT
>Chr1:3121058..3121066  + TAIR102
CCGGTAAGC
>Chr1:3123234..3123242  + TAIR102
TAGGTTCGT
>Chr1:3128853..3128845  - TAIR102
AAGGTATGG
>Chr1:3129046..3129038  - TAIR102
AGCGTATGT
>Chr1:3129306..3129298  - TAIR102
GAGGTAAGC
>Chr1:3130102..3130094  - TAIR102
ATGGTGAGC
>Chr1:3130663..3130655  - TAIR102
AAGGTTTCT
>Chr1:3130876..3130868  - TAIR102
CCGGTCACA
>Chr1:3133553..3133561  + TAIR102
AAGGTACCT
>Chr1:3137196..3137188  - TAIR102
CAGGTCTGA
>Chr1:3139337..3139329  - TAIR102
GTTGTAAGC
>Chr1:3140096..3140088  - TAIR102
CTGGTGAAT
>Chr1:3141011..3141019  + TAIR102
TGCGTAAGT
>Chr1:3141196..3141204  + TAIR102
GAGGTAAAA
>Chr1:3141481..3141489  + TAIR102
CTGGTACTT
>Chr1:3141829..3141837  + TAIR102
AAAGTAAGA
>Chr1:3142396..3142404  + TAIR102
CAGGTTGTG
>Chr1:3147212..3147204  - TAIR102
AAGGTACGA
>Chr1:3148660..3148652  - TAIR102
GAGGTACTA
>Chr1:3149387..3149379  - TAIR102
TTTGTAAGT
>Chr1:3150121..3150113  - TAIR102
GAGGTGCGG
>Chr1:3150466..3150458  - TAIR102
AACGTATGT
>Chr1:3150639..3150631  - TAIR102
CAGGTAATG
>Chr1:3150774..3150766  - TAIR102
CAAGTACGA
>Chr1:3151162..3151154  - TAIR102
TAAGTGAGT
>Chr1:3151454..3151446  - TAIR102
AAGGTAAAA
>Chr1:3151915..3151907  - TAIR102
CGAGTAAGC
>Chr1:3152523..3152515  - TAIR102
AAGGTATGT
>Chr1:3152676..3152668  - TAIR102
AATGTGAGT
>Chr1:3153012..3153004  - TAIR102
AAGGTAACG
>Chr1:3153323..3153315  - TAIR102
AGTGTATGT
>Chr1:3154100..3154092  - TAIR102
GCTGTAAGT
>Chr1:3154802..3154810  + TAIR102
CCAGTTGAG
>Chr1:3154997..3155005  + TAIR102
TCTGTGAGT
>Chr1:3155333..3155341  + TAIR102
GAGGTACCA
>Chr1:3155836..3155844  + TAIR102
GAGGTAAAC
>Chr1:3158591..3158599  + TAIR102
CAGGTAATT
>Chr1:3159580..3159572  - TAIR102
GAGGTATTT
>Chr1:3159754..3159746  - TAIR102
CAGGTCCCT
>Chr1:3159925..3159917  - TAIR102
AAGGTGCGA
>Chr1:3160584..3160576  - TAIR102
AAGGTAAGG
>Chr1:3160890..3160882  - TAIR102
GAGGTAACA
>Chr1:3161383..3161375  - TAIR102
GAGGTATTT
>Chr1:3161524..3161516  - TAIR102
GAGGTACAC
>Chr1:3162176..3162184  + TAIR102
AAGGTAAGT
>Chr1:3164160..3164168  + TAIR102
GAGGTATGT
>Chr1:3164674..3164682  + TAIR102
GAGGTAACA
>Chr1:3165800..3165792  - TAIR102
CCAGTAAGT
>Chr1:3166041..3166033  - TAIR102
AAGGTATGT
>Chr1:3166226..3166218  - TAIR102
CAGGTGAGA
>Chr1:3166585..3166577  - TAIR102
CAGGTATTT
>Chr1:3167305..3167297  - TAIR102
CAGGTTTTG
>Chr1:3167656..3167648  - TAIR102
CATGTATGT
>Chr1:3168956..3168948  - TAIR102
TCAGTAAGG
>Chr1:3169329..3169321  - TAIR102
CAAGTAATT
>Chr1:3169591..3169583  - TAIR102
TAGGTAACC
>Chr1:3170577..3170569  - TAIR102
CACGTAACT
>Chr1:3170755..3170747  - TAIR102
CACGTAAGT
>Chr1:3172279..3172287  + TAIR102
AAGGTGATT
>Chr1:3173882..3173890  + TAIR102
AAGGTGAGT
>Chr1:3174511..3174519  + TAIR102
CAGGTATGC
>Chr1:3174731..3174739  + TAIR102
CAGGTAAAT
>Chr1:3175060..3175068  + TAIR102
GCCGTACGT
>Chr1:3175246..3175254  + TAIR102
TATGTATGA
>Chr1:3175432..3175440  + TAIR102
GCGGTGAGA
>Chr1:3175852..3175860  + TAIR102
CAGGTATGA
>Chr1:3176053..3176061  + TAIR102
ACTGTACGT
>Chr1:3176208..3176216  + TAIR102
CAGGTAAAG
>Chr1:3176422..3176430  + TAIR102
GCGGTTAGT
>Chr1:3177323..3177315  - TAIR102
ACGGTATGT
>Chr1:3177600..3177592  - TAIR102
CAGGTTTGA
>Chr1:3178392..3178384  - TAIR102
CAGGTCAAG
>Chr1:3178591..3178583  - TAIR102
CAGGTTCAC
>Chr1:3178832..3178824  - TAIR102
CACGTAGGT
>Chr1:3179154..3179146  - TAIR102
CAGGTTAAT
>Chr1:3179475..3179467  - TAIR102
GTGGTATTT
>Chr1:3179847..3179839  - TAIR102
ACGGTACGA
>Chr1:3180084..3180076  - TAIR102
CAGGTTGTT
>Chr1:3181404..3181396  - TAIR102
GACGTAAGA
>Chr1:3181882..3181874  - TAIR102
TCGGTGAGT
>Chr1:3182480..3182472  - TAIR102
AAGGTACCT
>Chr1:3182755..3182747  - TAIR102
AAGGTTTGA
>Chr1:3183001..3182993  - TAIR102
ATGGTAAGA
>Chr1:3183131..3183123  - TAIR102
GAGGTATTT
>Chr1:3183329..3183321  - TAIR102
ATTGTATCC
>Chr1:3184086..3184078  - TAIR102
CAGGTTTGC
>Chr1:3188075..3188083  + TAIR102
ATGGTAAGC
>Chr1:3189638..3189646  + TAIR102
ACGGTACGG
>Chr1:3193293..3193285  - TAIR102
CAGGTGAGA
>Chr1:3194179..3194171  - TAIR102
AAGGTTTGC
>Chr1:3194665..3194657  - TAIR102
CTGGTAAAT
>Chr1:3196517..3196509  - TAIR102
AAGGTACAG
>Chr1:3196702..3196694  - TAIR102
GCTGTAAGT
>Chr1:3197233..3197225  - TAIR102
AAGGTATGC
>Chr1:3197598..3197590  - TAIR102
AAGGTAGCC
>Chr1:3197745..3197737  - TAIR102
CAGGTTAAA
>Chr1:3197954..3197946  - TAIR102
TTGGTAAGT
>Chr1:3198445..3198437  - TAIR102
CTGGCAAGT
>Chr1:3198658..3198650  - TAIR102
CAGGTAACT
>Chr1:3199016..3199008  - TAIR102
CAAGTGAGC
>Chr1:3199163..3199155  - TAIR102
CAGGTTGGA
>Chr1:3199383..3199375  - TAIR102
AGAGTAAGT
>Chr1:3202263..3202271  + TAIR102
GCGGTATTT
>Chr1:3202942..3202950  + TAIR102
AAGGTATCT
>Chr1:3203183..3203191  + TAIR102
AGTGTAAGT
>Chr1:3203700..3203708  + TAIR102
AAGGTATTT
>Chr1:3205915..3205923  + TAIR102
CAGGTTCTT
>Chr1:3206196..3206204  + TAIR102
GTGGTAAGC
>Chr1:3206569..3206577  + TAIR102
CAGGTTGGT
>Chr1:3206842..3206850  + TAIR102
AAGGTATAG
>Chr1:3207102..3207110  + TAIR102
CAGGTGCTT
>Chr1:3207274..3207282  + TAIR102
GAGGTACAA
>Chr1:3207513..3207521  + TAIR102
AAGGTAACC
>Chr1:3207711..3207719  + TAIR102
CTGGTTAGT
>Chr1:3208008..3208016  + TAIR102
CCAGTAAGT
>Chr1:3208207..3208215  + TAIR102
AAGGTATTT
>Chr1:3209170..3209162  - TAIR102
CAGGTGCGA
>Chr1:3209379..3209371  - TAIR102
AAGGTTAGT
>Chr1:3209733..3209725  - TAIR102
CAGGTTCGA
>Chr1:3209966..3209958  - TAIR102
AAAGTAACT
>Chr1:3210145..3210137  - TAIR102
CAGGTACAC
>Chr1:3210333..3210325  - TAIR102
CAGGTTAGT
>Chr1:3210571..3210563  - TAIR102
GCGGTAAGA
>Chr1:3210850..3210842  - TAIR102
GAGGTAAAT
>Chr1:3211186..3211178  - TAIR102
GAGGTAGTC
>Chr1:3211387..3211379  - TAIR102
CCGGTATAT
>Chr1:3211537..3211529  - TAIR102
AGGGTAAGT
>Chr1:3214584..3214576  - TAIR102
CAAGTAGGT
>Chr1:3214798..3214790  - TAIR102
TAGGTGTTT
>Chr1:3215100..3215092  - TAIR102
CAGGTTTTG
>Chr1:3215329..3215321  - TAIR102
CAGGTCCTC
>Chr1:3215559..3215551  - TAIR102
AAGGTGATT
>Chr1:3215771..3215763  - TAIR102
CAGGTAAAC
>Chr1:3215960..3215952  - TAIR102
CAGGTTCAT
>Chr1:3216190..3216182  - TAIR102
GCTGTAAGT
>Chr1:3216461..3216453  - TAIR102
GAGGTCAAA
>Chr1:3216684..3216676  - TAIR102
GAAGTAACC
>Chr1:3216873..3216865  - TAIR102
AAGGTACTT
>Chr1:3217136..3217128  - TAIR102
TGTGTAAGT
>Chr1:3217273..3217265  - TAIR102
AGGGTAATG
>Chr1:3217502..3217494  - TAIR102
CATGTTGGT
>Chr1:3220468..3220460  - TAIR102
CAGGTAAAG
>Chr1:3220792..3220784  - TAIR102
CAGGTTTAT
>Chr1:3221019..3221011  - TAIR102
CAGGTAAAT
>Chr1:3221330..3221322  - TAIR102
AAGGTGATT
>Chr1:3221535..3221527  - TAIR102
CAGGTATTT
>Chr1:3221733..3221725  - TAIR102
AAGGTACGA
>Chr1:3221968..3221960  - TAIR102
GCAGTAAGT
>Chr1:3222347..3222339  - TAIR102
GAAGTATGA
>Chr1:3222716..3222708  - TAIR102
CAAGTAATA
>Chr1:3222914..3222906  - TAIR102
AAGGTCTAT
>Chr1:3223355..3223347  - TAIR102
TGTGTATGC
>Chr1:3223530..3223522  - TAIR102
AGGGTATGA
>Chr1:3223736..3223728  - TAIR102
TATGTAATG
>Chr1:3224381..3224373  - TAIR102
ACTGTGATT
>Chr1:3225118..3225110  - TAIR102
CAGGTACAT
>Chr1:3225306..3225298  - TAIR102
CAGGTATTC
>Chr1:3225996..3225988  - TAIR102
CCGGTACAC
>Chr1:3226819..3226811  - TAIR102
CTGGTTTGT
>Chr1:3228375..3228367  - TAIR102
CAGGTACCA
>Chr1:3228706..3228698  - TAIR102
AAAGTAAGT
>Chr1:3229367..3229359  - TAIR102
TCGGTATGC
>Chr1:3229557..3229549  - TAIR102
CAGGTTCAA
>Chr1:3230883..3230875  - TAIR102
GAGGTAACT
>Chr1:3231067..3231059  - TAIR102
AAGGTGATT
>Chr1:3231546..3231538  - TAIR102
ATGGTGACC
>Chr1:3231739..3231731  - TAIR102
ATGGTGGTT
>Chr1:3232019..3232011  - TAIR102
ATGGTAATA
>Chr1:3232479..3232471  - TAIR102
CAGGTACTA
>Chr1:3232672..3232664  - TAIR102
CAGGTGTGG
>Chr1:3234167..3234159  - TAIR102
AGGGTTAGT
>Chr1:3234288..3234280  - TAIR102
GAGGTAATA
>Chr1:3234496..3234488  - TAIR102
ATGGTAACC
>Chr1:3234695..3234687  - TAIR102
CAGGCAAAG
>Chr1:3234874..3234866  - TAIR102
AATGTATGT
>Chr1:3235081..3235073  - TAIR102
TAGGTAACA
>Chr1:3235273..3235265  - TAIR102
CAGGTGAAC
>Chr1:3235482..3235474  - TAIR102
TTGGTAAGT
>Chr1:3238498..3238490  - TAIR102
AAGGTGTTT
>Chr1:3239027..3239019  - TAIR102
ACCGTACGA
>Chr1:3244793..3244801  + TAIR102
CTGGTAAAG
>Chr1:3245884..3245892  + TAIR102
GCGGTAAGT
>Chr1:3246084..3246092  + TAIR102
AAGGTGTGC
>Chr1:3246256..3246264  + TAIR102
CAGGTACAC
>Chr1:3246739..3246747  + TAIR102
AAGGTAATA
>Chr1:3256937..3256929  - TAIR102
CAGGTACAT
>Chr1:3257088..3257080  - TAIR102
AAGGTAGAG
>Chr1:3257387..3257379  - TAIR102
CTGGTATGT
>Chr1:3257880..3257872  - TAIR102
CAGGCAAGT
>Chr1:3258210..3258202  - TAIR102
CGGGTTTGT
>Chr1:3258356..3258348  - TAIR102
GATGTGAGT
>Chr1:3258639..3258631  - TAIR102
CCGGTAAGT
>Chr1:3259497..3259489  - TAIR102
AAAGTATGT
>Chr1:3259644..3259636  - TAIR102
AAGGTATGC
>Chr1:3260180..3260172  - TAIR102
GAGGTACCA
>Chr1:3260511..3260503  - TAIR102
AAGGTACTC
>Chr1:3260696..3260688  - TAIR102
AGGGTATGA
>Chr1:3261330..3261322  - TAIR102
GAGGTAATG
>Chr1:3262637..3262629  - TAIR102
AAGGTATGT
>Chr1:3263353..3263345  - TAIR102
AAGGTACAT
>Chr1:3266295..3266303  + TAIR102
TTGGTATGG
>Chr1:3267070..3267078  + TAIR102
AGTGTAAGT
>Chr1:3267399..3267407  + TAIR102
CAAGTACAT
>Chr1:3267640..3267648  + TAIR102
CAGGCATGT
>Chr1:3268106..3268114  + TAIR102
CAGGTATAA
>Chr1:3271109..3271101  - TAIR102
AAGGTTAGT
>Chr1:3274084..3274092  + TAIR102
CCAGTTCAG
>Chr1:3275458..3275466  + TAIR102
CAGGTATAA
>Chr1:3276439..3276431  - TAIR102
AAGGTTGGT
>Chr1:3276659..3276651  - TAIR102
AAGGTTAAA
>Chr1:3276854..3276846  - TAIR102
ACCGTATCC
>Chr1:3277003..3276995  - TAIR102
CATGTGAGT
>Chr1:3277334..3277326  - TAIR102
CAGGTGATT
>Chr1:3277767..3277759  - TAIR102
GAGGTTTGT
>Chr1:3278047..3278039  - TAIR102
ACTGTGAGT
>Chr1:3278192..3278184  - TAIR102
CAGGTTCTT
>Chr1:3279605..3279613  + TAIR102
AAAGTATGT
>Chr1:3279847..3279855  + TAIR102
CAGGTGAAC
>Chr1:3280630..3280638  + TAIR102
AAAGTAATG
>Chr1:3280872..3280880  + TAIR102
GAGGTAACT
>Chr1:3281315..3281323  + TAIR102
CAGGTTAGG
>Chr1:3281615..3281623  + TAIR102
GAGGTTACA
>Chr1:3282244..3282252  + TAIR102
GTGGTAACC
>Chr1:3285338..3285346  + TAIR102
CAGGCAAAG
>Chr1:3285599..3285607  + TAIR102
TGGGTAGAA
>Chr1:3285816..3285824  + TAIR102
AAGGTCTTA
>Chr1:3285993..3286001  + TAIR102
CCAGTAAGT
>Chr1:3286206..3286214  + TAIR102
AAGGTTAAC
>Chr1:3286644..3286652  + TAIR102
AAGGTCTCT
>Chr1:3288502..3288510  + TAIR102
TCAGTAAGT
>Chr1:3288777..3288785  + TAIR102
CAGGCAAGG
>Chr1:3289035..3289043  + TAIR102
TGGGTAAAA
>Chr1:3289249..3289257  + TAIR102
AAGGTATAT
>Chr1:3289425..3289433  + TAIR102
CCAGTAAGT
>Chr1:3289617..3289625  + TAIR102
AAGGTAAGA
>Chr1:3289775..3289783  + TAIR102
CAGGTAACA
>Chr1:3289966..3289974  + TAIR102
AAGGTAAAT
>Chr1:3290978..3290970  - TAIR102
GAGGTATAT
>Chr1:3291681..3291673  - TAIR102
CAGGTACGT
>Chr1:3292053..3292045  - TAIR102
CAGGTAATT
>Chr1:3292601..3292593  - TAIR102
CAGGTCAGC
>Chr1:3293272..3293264  - TAIR102
GAAGTAAGG
>Chr1:3294132..3294124  - TAIR102
ATGGTATGT
>Chr1:3294464..3294456  - TAIR102
TTTGTGAGG
>Chr1:3294678..3294670  - TAIR102
ATGGTAAAG
>Chr1:3294993..3294985  - TAIR102
CAGGTTAAT
>Chr1:3295950..3295942  - TAIR102
CATGTAAGT
>Chr1:3297758..3297750  - TAIR102
AAGGTAACA
>Chr1:3298342..3298334  - TAIR102
GAGGTATGA
>Chr1:3298491..3298483  - TAIR102
AAGGTAAGC
>Chr1:3298747..3298739  - TAIR102
AGAGTAAGG
>Chr1:3299056..3299048  - TAIR102
CAGGTGAAT
>Chr1:3299362..3299354  - TAIR102
GAGGTTTAG
>Chr1:3299635..3299627  - TAIR102
TAGGTCGGT
>Chr1:3299840..3299832  - TAIR102
TAGGTACTC
>Chr1:3300273..3300265  - TAIR102
TATGTGAGT
>Chr1:3300969..3300961  - TAIR102
CAAGTCGCC
>Chr1:3301202..3301194  - TAIR102
AGGGTAAGA
>Chr1:3301330..3301322  - TAIR102
CAGGTTTCA
>Chr1:3304343..3304335  - TAIR102
ATGGTAACT
>Chr1:3304517..3304509  - TAIR102
CAGGTAAGC
>Chr1:3304729..3304721  - TAIR102
GATGTAAGA
>Chr1:3304899..3304891  - TAIR102
GAGGTAAGA
>Chr1:3305053..3305045  - TAIR102
AAGGTATTG
>Chr1:3305221..3305213  - TAIR102
CGGGTAAGG
>Chr1:3305513..3305505  - TAIR102
AAGGTATAA
>Chr1:3311169..3311177  + TAIR102
GAGGTGCTT
>Chr1:3311420..3311428  + TAIR102
CAGGTATGA
>Chr1:3311558..3311566  + TAIR102
ATGGTATGT
>Chr1:3311981..3311989  + TAIR102
AAAGTAAGT
>Chr1:3312533..3312541  + TAIR102
TTTGTAAGT
>Chr1:3312993..3313001  + TAIR102
GAGGTAGTT
>Chr1:3313271..3313279  + TAIR102
ATGGTACTG
>Chr1:3313661..3313669  + TAIR102
CTGGTATGT
>Chr1:3313842..3313850  + TAIR102
CTGGTATGT
>Chr1:3314189..3314197  + TAIR102
TCGGTAGGA
>Chr1:3314446..3314454  + TAIR102
GATGTAAGC
>Chr1:3314795..3314803  + TAIR102
AAGGTGACA
>Chr1:3315173..3315181  + TAIR102
AAGGTAAAG
>Chr1:3315602..3315610  + TAIR102
AACGTAAGT
>Chr1:3316037..3316045  + TAIR102
AAGGTTAGC
>Chr1:3316487..3316495  + TAIR102
CAGGTAATA
>Chr1:3317078..3317086  + TAIR102
AAGGTTTGT
>Chr1:3317440..3317448  + TAIR102
AAGGTGTGA
>Chr1:3317993..3318001  + TAIR102
CAGGTTCGA
>Chr1:3318261..3318269  + TAIR102
TTGGTACGC
>Chr1:3318464..3318472  + TAIR102
AAGGTACTA
>Chr1:3318688..3318696  + TAIR102
CAGGTATTT
>Chr1:3318901..3318909  + TAIR102
GTGGTAATT
>Chr1:3319182..3319190  + TAIR102
AAGGTATAT
>Chr1:3319698..3319706  + TAIR102
GCGGTATGT
>Chr1:3320033..3320041  + TAIR102
CCTGTGAGT
>Chr1:3320228..3320236  + TAIR102
AAGGTAGCA
>Chr1:3320619..3320627  + TAIR102
GAGGTAAAC
>Chr1:3320866..3320874  + TAIR102
CTGGTTAGG
>Chr1:3321131..3321139  + TAIR102
TCTGTAAGC
>Chr1:3321315..3321323  + TAIR102
TCTGTAAGT
>Chr1:3321458..3321466  + TAIR102
CCAGTAAGT
>Chr1:3321740..3321748  + TAIR102
CAGGTAATG
>Chr1:3328173..3328165  - TAIR102
CAGGTTGGT
>Chr1:3328388..3328380  - TAIR102
GATGTAATA
>Chr1:3338741..3338733  - TAIR102
AAGGTAATT
>Chr1:3339049..3339041  - TAIR102
CAGGTAGAA
>Chr1:3339324..3339316  - TAIR102
CAGGTCTCG
>Chr1:3339914..3339906  - TAIR102
CAAGTAAGT
>Chr1:3341078..3341070  - TAIR102
AAGGTAATG
>Chr1:3341401..3341393  - TAIR102
AAGGTCTCT
>Chr1:3344238..3344230  - TAIR102
AAGGTTTAA
>Chr1:3344474..3344466  - TAIR102
AATGTGAGT
>Chr1:3344678..3344670  - TAIR102
ACTGTAAGT
>Chr1:3344925..3344917  - TAIR102
CATGTACGT
>Chr1:3345244..3345236  - TAIR102
AAGGTATAT
>Chr1:3345432..3345424  - TAIR102
AAGGTTTTA
>Chr1:3347023..3347015  - TAIR102
AAGGTATCC
>Chr1:3347200..3347192  - TAIR102
GAGGTACTT
>Chr1:3347343..3347335  - TAIR102
AAGGTAAAT
>Chr1:3347631..3347623  - TAIR102
AAGGTTTGA
>Chr1:3349999..3350007  + TAIR102
CAGGTGTGT
>Chr1:3357653..3357645  - TAIR102
CAAGTATGT
>Chr1:3358296..3358288  - TAIR102
CAGGTTTGT
>Chr1:3359774..3359766  - TAIR102
AGTGTACTC
>Chr1:3360327..3360319  - TAIR102
CATGTAAGC
>Chr1:3368145..3368137  - TAIR102
CAGGTACGT
>Chr1:3370912..3370920  + TAIR102
GTGGTGAGT
>Chr1:3371246..3371254  + TAIR102
CTGGTAAGT
>Chr1:3371463..3371471  + TAIR102
CAAGTAAGT
>Chr1:3371685..3371693  + TAIR102
CAGGTAAGC
>Chr1:3372091..3372099  + TAIR102
ATGGTGAGG
>Chr1:3372379..3372387  + TAIR102
AGAGTGAGT
>Chr1:3372862..3372870  + TAIR102
TGGGTATTG
>Chr1:3373115..3373123  + TAIR102
GAAGTAAGT
>Chr1:3373543..3373551  + TAIR102
AGGGTGGGT
>Chr1:3373743..3373751  + TAIR102
GAGGTGTGC
>Chr1:3374094..3374102  + TAIR102
GAGGTAATA
>Chr1:3374306..3374314  + TAIR102
GAGGTATTT
>Chr1:3374494..3374502  + TAIR102
AGGGTGTGT
>Chr1:3374750..3374758  + TAIR102
CAGGTTGTT
>Chr1:3375052..3375060  + TAIR102
AAGGTCAGC
>Chr1:3375179..3375187  + TAIR102
GAGGTACCA
>Chr1:3375606..3375614  + TAIR102
AAGGTACAT
>Chr1:3375833..3375841  + TAIR102
CTTGTGAGT
>Chr1:3376286..3376294  + TAIR102
AAGGTGAAC
>Chr1:3376467..3376475  + TAIR102
AAGGTTCAA
>Chr1:3376723..3376731  + TAIR102
CTGGTAAAT
>Chr1:3379246..3379254  + TAIR102
TCAGTGAGG
>Chr1:3382027..3382019  - TAIR102
TTGGTAAGA
>Chr1:3382685..3382677  - TAIR102
CTGGTGAGT
>Chr1:3383284..3383276  - TAIR102
TAGGTATAT
>Chr1:3383655..3383647  - TAIR102
GTGGTAATT
>Chr1:3385185..3385177  - TAIR102
CAGGTAGGT
>Chr1:3385469..3385461  - TAIR102
AAAGTATGA
>Chr1:3385954..3385946  - TAIR102
CAGGTACAC
>Chr1:3386376..3386368  - TAIR102
AAGGTCTGT
>Chr1:3387253..3387245  - TAIR102
GAGGTCTGT
>Chr1:3387510..3387502  - TAIR102
CAGGTGCTT
>Chr1:3387726..3387718  - TAIR102
GAGGTAATT
>Chr1:3387971..3387963  - TAIR102
GAGGTAGTG
>Chr1:3391519..3391511  - TAIR102
CCTGTGAGT
>Chr1:3394252..3394244  - TAIR102
TGGGTTAGT
>Chr1:3396488..3396480  - TAIR102
CAGGTTCAT
>Chr1:3397955..3397947  - TAIR102
AAGGTATTC
>Chr1:3401194..3401202  + TAIR102
CAGGTAACC
>Chr1:3401843..3401851  + TAIR102
CAAGTAAGC
>Chr1:3403380..3403388  + TAIR102
AAGGTCTTC
>Chr1:3403582..3403590  + TAIR102
ACGGTGTGT
>Chr1:3404711..3404719  + TAIR102
CAGGTAATC
>Chr1:3405625..3405633  + TAIR102
TAGGTACGT
>Chr1:3408033..3408025  - TAIR102
ACAGTGAGT
>Chr1:3408417..3408409  - TAIR102
ATGGTAAGC
>Chr1:3408699..3408691  - TAIR102
AAGGCAATG
>Chr1:3409035..3409027  - TAIR102
CCTGTAAGC
>Chr1:3409291..3409283  - TAIR102
ATCGTATGG
>Chr1:3409428..3409420  - TAIR102
CAGGTACGT
>Chr1:3409693..3409685  - TAIR102
ATGGTGATT
>Chr1:3410427..3410419  - TAIR102
AAGGTACAC
>Chr1:3410770..3410762  - TAIR102
GAGGTCAAG
>Chr1:3411598..3411590  - TAIR102
GTGGTAAGT
>Chr1:3412029..3412021  - TAIR102
ATCGTAAGT
>Chr1:3412495..3412487  - TAIR102
TAGGTATTT
>Chr1:3415597..3415589  - TAIR102
CTTGTAAGT
>Chr1:3417028..3417020  - TAIR102
CAGGTAGAT
>Chr1:3417240..3417232  - TAIR102
TTGGTAAGA
>Chr1:3417522..3417514  - TAIR102
CGGGTAAAC
>Chr1:3417739..3417731  - TAIR102
CAGGTATGA
>Chr1:3417995..3417987  - TAIR102
CAGGTAAGC
>Chr1:3418218..3418210  - TAIR102
TGTGTAAGT
>Chr1:3418654..3418646  - TAIR102
AAGGTAATA
>Chr1:3419080..3419072  - TAIR102
GAGGTCTCT
>Chr1:3424588..3424580  - TAIR102
AGAGTTAAG
>Chr1:3424901..3424893  - TAIR102
CAAGTGAAA
>Chr1:3425309..3425301  - TAIR102
CAGGTCTGC
>Chr1:3425575..3425567  - TAIR102
CAGGTCTAT
>Chr1:3425771..3425763  - TAIR102
GAGGTAACA
>Chr1:3425924..3425916  - TAIR102
GAGGTAATT
>Chr1:3426077..3426069  - TAIR102
GAGATATCC
>Chr1:3426382..3426374  - TAIR102
TAGGTGAGT
>Chr1:3426549..3426541  - TAIR102
TAGGCATGT
>Chr1:3426856..3426848  - TAIR102
CAGGTGCTT
>Chr1:3427039..3427031  - TAIR102
AAGGTTTGG
>Chr1:3427217..3427209  - TAIR102
AATGTTACT
>Chr1:3428955..3428947  - TAIR102
CAGGTATGA
>Chr1:3429331..3429323  - TAIR102
GAGGTAACC
>Chr1:3429488..3429480  - TAIR102
CAGGTTAGA
>Chr1:3429716..3429708  - TAIR102
AGTGTAAGC
>Chr1:3430187..3430179  - TAIR102
TAGGTCTGT
>Chr1:3432090..3432098  + TAIR102
AAGGTTTTA
>Chr1:3432384..3432392  + TAIR102
AACGTAACT
>Chr1:3432661..3432669  + TAIR102
GACGTATTT
>Chr1:3432957..3432965  + TAIR102
AAGGTATGG
>Chr1:3433143..3433151  + TAIR102
GAGGTATGT
>Chr1:3433401..3433409  + TAIR102
AAGGTTACT
>Chr1:3433707..3433715  + TAIR102
CTGGTAATT
>Chr1:3434168..3434176  + TAIR102
GATGTGGGT
>Chr1:3434418..3434426  + TAIR102
CAGGTATGA
>Chr1:3434797..3434805  + TAIR102
CAGGTAAGT
>Chr1:3435144..3435152  + TAIR102
AATGTAAGC
>Chr1:3435865..3435873  + TAIR102
GAGGTAACT
>Chr1:3436649..3436657  + TAIR102
CAAGTAAGG
>Chr1:3436829..3436837  + TAIR102
CAGGTGATT
>Chr1:3437044..3437052  + TAIR102
CATGTAAGC
>Chr1:3437301..3437309  + TAIR102
TATGTAGGT
>Chr1:3437539..3437547  + TAIR102
CAGGTGACT
>Chr1:3437730..3437738  + TAIR102
AAGGTACAA
>Chr1:3437981..3437989  + TAIR102
CTGGTACCT
>Chr1:3443101..3443093  - TAIR102
CAGGTGTGA
>Chr1:3443254..3443246  - TAIR102
AAGGTCTGC
>Chr1:3443419..3443411  - TAIR102
GATGTAAGT
>Chr1:3443584..3443576  - TAIR102
AAGGTTCGT
>Chr1:3453262..3453270  + TAIR102
CAGGTTCGT
>Chr1:3453691..3453699  + TAIR102
CAGGTAAAA
>Chr1:3453871..3453879  + TAIR102
CAGGTTTGA
>Chr1:3454282..3454290  + TAIR102
CAGGTACTC
>Chr1:3454486..3454494  + TAIR102
ATGGTATGA
>Chr1:3454739..3454747  + TAIR102
GAGGTAATT
>Chr1:3454962..3454970  + TAIR102
CAGGTATGT
>Chr1:3455175..3455183  + TAIR102
TGGGTAGGC
>Chr1:3455354..3455362  + TAIR102
AAGGTAATA
>Chr1:3455651..3455659  + TAIR102
CAGGTCTGT
>Chr1:3455872..3455880  + TAIR102
TGGGTATGT
>Chr1:3456092..3456100  + TAIR102
CTGGTATTT
>Chr1:3456704..3456712  + TAIR102
TTGGTATGG
>Chr1:3456886..3456894  + TAIR102
CAGGTAATA
>Chr1:3457066..3457074  + TAIR102
TCGGTATGC
>Chr1:3457198..3457206  + TAIR102
CAGGTATCG
>Chr1:3457598..3457606  + TAIR102
AAGGTAAAG
>Chr1:3457719..3457727  + TAIR102
CAGGTAAAT
>Chr1:3457880..3457888  + TAIR102
AAGGTTCTT
>Chr1:3458137..3458145  + TAIR102
CCAGTTGAG
>Chr1:3458345..3458353  + TAIR102
AAGGTTTGT
>Chr1:3458511..3458519  + TAIR102
GAGGTTAGC
>Chr1:3458788..3458796  + TAIR102
CTGGTTAGA
>Chr1:3459114..3459122  + TAIR102
GAGGTATAA
>Chr1:3459370..3459378  + TAIR102
GATGTAAGT
>Chr1:3459589..3459597  + TAIR102
GAGGTAATC
>Chr1:3460692..3460684  - TAIR102
TAGGTAAAA
>Chr1:3461162..3461154  - TAIR102
CAGGTTCGA
>Chr1:3461816..3461824  + TAIR102
AAGGTAATT
>Chr1:3462173..3462181  + TAIR102
TCGGTACGA
>Chr1:3462605..3462613  + TAIR102
CAGGTGCAT
>Chr1:3462799..3462807  + TAIR102
CAGGTTATA
>Chr1:3463038..3463046  + TAIR102
AAGGTTAGT
>Chr1:3463310..3463318  + TAIR102
GAGGTTTGT
>Chr1:3463501..3463509  + TAIR102
TCTGTAAGT
>Chr1:3463673..3463681  + TAIR102
CAAGTGAGT
>Chr1:3463848..3463856  + TAIR102
CGGGTACAA
>Chr1:3464110..3464118  + TAIR102
AAGGTTTTC
>Chr1:3464338..3464346  + TAIR102
GAGGTACAT
>Chr1:3464515..3464523  + TAIR102
CTGGTGAGA
>Chr1:3464681..3464689  + TAIR102
ACGGTCAGT
>Chr1:3464875..3464883  + TAIR102
CAGGTAAAG
>Chr1:3465070..3465078  + TAIR102
GAGGTTCCT
>Chr1:3465246..3465254  + TAIR102
CGGGTAAAA
>Chr1:3465439..3465447  + TAIR102
CAGGTAAGA
>Chr1:3466072..3466080  + TAIR102
CAGGTTTTA
>Chr1:3466335..3466343  + TAIR102
GCAGTAAGT
>Chr1:3466847..3466855  + TAIR102
GAGGTAAGC
>Chr1:3467072..3467080  + TAIR102
GAGGTACAA
>Chr1:3467282..3467290  + TAIR102
CATGTAAGT
>Chr1:3467499..3467507  + TAIR102
AAGGTAATT
>Chr1:3467878..3467886  + TAIR102
GAGGTGCGA
>Chr1:3468024..3468032  + TAIR102
GGCGTATGA
>Chr1:3468196..3468204  + TAIR102
AAGGTACCT
>Chr1:3468375..3468383  + TAIR102
GAGGTAAGA
>Chr1:3468646..3468654  + TAIR102
AAGGTAACA
>Chr1:3468864..3468872  + TAIR102
AAGGTATGG
>Chr1:3469049..3469057  + TAIR102
CGGGTAAGT
>Chr1:3470261..3470269  + TAIR102
GCTGTGAGC
>Chr1:3470433..3470441  + TAIR102
GAGGTAATC
>Chr1:3472049..3472041  - TAIR102
CCGGTAAAG
>Chr1:3472237..3472229  - TAIR102
AAGGTTTCG
>Chr1:3475320..3475312  - TAIR102
TGGGTAAAA
>Chr1:3475580..3475572  - TAIR102
TTGGTACAA
>Chr1:3475739..3475731  - TAIR102
TTGGTATTT
>Chr1:3475943..3475935  - TAIR102
TGTGTAAAG
>Chr1:3476083..3476075  - TAIR102
CAGGTAAAC
>Chr1:3476260..3476252  - TAIR102
GAGGTCTAA
>Chr1:3476426..3476418  - TAIR102
ATGGTAATA
>Chr1:3476694..3476686  - TAIR102
CAGGTAAGT
>Chr1:3476823..3476815  - TAIR102
ATGGTATGC
>Chr1:3476989..3476981  - TAIR102
TAGGTTAGA
>Chr1:3477190..3477182  - TAIR102
AAGGTCGGT
>Chr1:3477449..3477441  - TAIR102
AACGTAAGT
>Chr1:3477638..3477630  - TAIR102
GGCGTAAGT
>Chr1:3480159..3480151  - TAIR102
TGTGTAAGT
>Chr1:3480492..3480484  - TAIR102
TATGTACGT
>Chr1:3480746..3480738  - TAIR102
CCGGTAATA
>Chr1:3488375..3488383  + TAIR102
CAGGTATCT
>Chr1:3488567..3488575  + TAIR102
AAAGTATGG
>Chr1:3488943..3488951  + TAIR102
CAGGTCCAT
>Chr1:3489121..3489129  + TAIR102
AAGGTATGT
>Chr1:3489286..3489294  + TAIR102
AGGGTAAAA
>Chr1:3489404..3489412  + TAIR102
AAGGTAGGT
>Chr1:3489587..3489595  + TAIR102
CAGGTGACT
>Chr1:3489774..3489782  + TAIR102
AAGGTGATT
>Chr1:3490150..3490158  + TAIR102
AGAGTAAGT
>Chr1:3490488..3490496  + TAIR102
AAGGTGAGA
>Chr1:3490719..3490727  + TAIR102
CAGGCTAGT
>Chr1:3490912..3490920  + TAIR102
ATGGTGCGT
>Chr1:3491953..3491945  - TAIR102
CTGGTATGT
>Chr1:3494298..3494290  - TAIR102
CAGGTACCA
>Chr1:3494969..3494961  - TAIR102
AAGGTCCGT
>Chr1:3497340..3497332  - TAIR102
CAGGTACAT
>Chr1:3502765..3502757  - TAIR102
AAGGTGAGA
>Chr1:3503915..3503923  + TAIR102
ATCGTAAGA
>Chr1:3504641..3504649  + TAIR102
CATGTATAT
>Chr1:3504797..3504805  + TAIR102
CAGGTACAT
>Chr1:3506570..3506578  + TAIR102
TAGGTTCAA
>Chr1:3507227..3507235  + TAIR102
CGGGTATGT
>Chr1:3507370..3507378  + TAIR102
ATGGTAAAA
>Chr1:3507516..3507524  + TAIR102
ATGGTAAAA
>Chr1:3508031..3508039  + TAIR102
AAGGTTTCT
>Chr1:3508335..3508343  + TAIR102
GAGGTATTA
>Chr1:3508590..3508598  + TAIR102
AAGGTAGTA
>Chr1:3509343..3509335  - TAIR102
CAGGTCAGA
>Chr1:3509601..3509593  - TAIR102
TGGGTAAAT
>Chr1:3509835..3509827  - TAIR102
CGGGTACTG
>Chr1:3510036..3510028  - TAIR102
CAGGCAAAG
>Chr1:3510233..3510225  - TAIR102
ATTGTGAGT
>Chr1:3510481..3510473  - TAIR102
ATGGTACGT
>Chr1:3511050..3511042  - TAIR102
CAGGTTAAT
>Chr1:3513353..3513345  - TAIR102
AAAGTAAGA
>Chr1:3513527..3513519  - TAIR102
CTGGTGATT
>Chr1:3513732..3513724  - TAIR102
GAAGTATGT
>Chr1:3513937..3513929  - TAIR102
AAGGTTTGT
>Chr1:3514085..3514077  - TAIR102
TCGGTAAGT
>Chr1:3514649..3514641  - TAIR102
AAGGTAAGC
>Chr1:3516142..3516134  - TAIR102
GCGGTAATA
>Chr1:3516419..3516411  - TAIR102
ACGGTGAGA
>Chr1:3516552..3516544  - TAIR102
CCGGTAAGT
>Chr1:3516850..3516842  - TAIR102
CAGGTGAGA
>Chr1:3517402..3517394  - TAIR102
AAGGTACAA
>Chr1:3524751..3524743  - TAIR102
CAGGTACTG
>Chr1:3525911..3525903  - TAIR102
AAGGTATAA
>Chr1:3526102..3526094  - TAIR102
TCGGTTTGT
>Chr1:3530727..3530735  + TAIR102
ATGGTACAT
>Chr1:3533320..3533328  + TAIR102
TCAGTGAGT
>Chr1:3533439..3533447  + TAIR102
GGGGTACAT
>Chr1:3533745..3533753  + TAIR102
CAAGTAAGT
>Chr1:3533931..3533939  + TAIR102
TTTGTAAGT
>Chr1:3534144..3534152  + TAIR102
TTGGTAAGT
>Chr1:3534325..3534333  + TAIR102
ATGGTACAC
>Chr1:3534569..3534577  + TAIR102
ATGGTATGA
>Chr1:3536305..3536313  + TAIR102
GAGGTAATG
>Chr1:3536546..3536554  + TAIR102
AAGGTATTT
>Chr1:3536728..3536736  + TAIR102
GAGGTAATC
>Chr1:3536878..3536886  + TAIR102
AAGGTATGC
>Chr1:3537086..3537094  + TAIR102
AAAGTAAGT
>Chr1:3537238..3537246  + TAIR102
AAGGTATCA
>Chr1:3537430..3537438  + TAIR102
ACGGTATGT
>Chr1:3537615..3537623  + TAIR102
GATGTAAGA
>Chr1:3537809..3537817  + TAIR102
AAGGTAACT
>Chr1:3538803..3538795  - TAIR102
GTGGTAAGC
>Chr1:3539282..3539274  - TAIR102
ACGGTGAGT
>Chr1:3539774..3539766  - TAIR102
CTGGTATAT
>Chr1:3540109..3540101  - TAIR102
GAGGTAAAA
>Chr1:3540449..3540441  - TAIR102
CAGGTACGC
>Chr1:3540927..3540919  - TAIR102
CAGGTATTT
>Chr1:3541376..3541368  - TAIR102
CAGGTATGT
>Chr1:3541991..3541983  - TAIR102
CTTGTAATA
>Chr1:3542339..3542331  - TAIR102
GAGGTTGGT
>Chr1:3542747..3542739  - TAIR102
AAGGTACGC
>Chr1:3543005..3542997  - TAIR102
TAGGTAAAT
>Chr1:3543530..3543522  - TAIR102
AAGGTTCAT
>Chr1:3554546..3554554  + TAIR102
GAAGTAATA
>Chr1:3555134..3555142  + TAIR102
CAGGTCTTT
>Chr1:3555320..3555328  + TAIR102
AACGTAAGT
>Chr1:3555487..3555495  + TAIR102
ACGGTACTA
>Chr1:3555848..3555856  + TAIR102
CAGGTTCTG
>Chr1:3556031..3556039  + TAIR102
AAGGTTACT
>Chr1:3558693..3558701  + TAIR102
CTTGTGAGT
>Chr1:3558978..3558986  + TAIR102
CAGGCAAGC
>Chr1:3559213..3559221  + TAIR102
AAGGTTAGC
>Chr1:3559460..3559468  + TAIR102
CAGGTTAGA
>Chr1:3559698..3559706  + TAIR102
CAGGTTAGA
>Chr1:3559963..3559971  + TAIR102
TAGGTACAT
>Chr1:3560107..3560115  + TAIR102
CTGGTACAG
>Chr1:3560222..3560230  + TAIR102
AAGGTGAAC
>Chr1:3562241..3562249  + TAIR102
AATGTACGT
>Chr1:3563577..3563585  + TAIR102
ATGGTAACG
>Chr1:3563865..3563873  + TAIR102
CAGGTTAAA
>Chr1:3565589..3565597  + TAIR102
GAGGTGAAG
>Chr1:3565876..3565884  + TAIR102
GATGTAAGC
>Chr1:3566045..3566053  + TAIR102
GTGGTAAGA
>Chr1:3566332..3566340  + TAIR102
GAAGTAGGT
>Chr1:3566510..3566518  + TAIR102
GAGGTGCGT
>Chr1:3566710..3566718  + TAIR102
TCAGTACGT
>Chr1:3566931..3566939  + TAIR102
CAGGTTTTA
>Chr1:3567123..3567131  + TAIR102
AAGGTAAGT
>Chr1:3567365..3567373  + TAIR102
AAGGTAAGT
>Chr1:3567563..3567571  + TAIR102
CAGGTTGGT
>Chr1:3568831..3568823  - TAIR102
CAGGTACTC
>Chr1:3569452..3569444  - TAIR102
GCGGTTAGT
>Chr1:3569643..3569635  - TAIR102
CAGGTTTGT
>Chr1:3569839..3569831  - TAIR102
AAGGTTAGA
>Chr1:3570043..3570035  - TAIR102
CAGGTATTG
>Chr1:3570226..3570218  - TAIR102
GGGGTAATG
>Chr1:3572768..3572776  + TAIR102
AGTGTATGT
>Chr1:3574373..3574381  + TAIR102
AATGTATGT
>Chr1:3576022..3576014  - TAIR102
AAGGTACAA
>Chr1:3576291..3576283  - TAIR102
ACTGTAAGT
>Chr1:3576447..3576439  - TAIR102
CAGGTAACA
>Chr1:3577329..3577321  - TAIR102
GAAGTAAGA
>Chr1:3577627..3577619  - TAIR102
CTGGTACAC
>Chr1:3577950..3577942  - TAIR102
CATGTAAGT
>Chr1:3581518..3581510  - TAIR102
CAGGTAATG
>Chr1:3581738..3581730  - TAIR102
CTGGTACTA
>Chr1:3581909..3581901  - TAIR102
GAGGTAAAA
>Chr1:3582160..3582152  - TAIR102
AAGGTAAAA
>Chr1:3582604..3582596  - TAIR102
CTGGTATGT
>Chr1:3583034..3583026  - TAIR102
CAGGTATCT
>Chr1:3583340..3583332  - TAIR102
TTGGTTAGT
>Chr1:3583626..3583618  - TAIR102
TAAGTAATC
>Chr1:3583814..3583806  - TAIR102
AAGGTAAAA
>Chr1:3584147..3584139  - TAIR102
AAGGTTAGA
>Chr1:3584350..3584342  - TAIR102
GCTGTAAGT
>Chr1:3584754..3584746  - TAIR102
AAGGTGAAT
>Chr1:3584980..3584972  - TAIR102
GAGGTTAGT
>Chr1:3585230..3585222  - TAIR102
GAGGTGAAA
>Chr1:3585384..3585376  - TAIR102
CCAGTAACT
>Chr1:3585525..3585517  - TAIR102
GACGTAATG
>Chr1:3585726..3585718  - TAIR102
AAGGTTACT
>Chr1:3585984..3585976  - TAIR102
CAGGTATTT
>Chr1:3586345..3586337  - TAIR102
CAGGTTGGT
>Chr1:3586689..3586681  - TAIR102
AAGGTACAG
>Chr1:3587074..3587066  - TAIR102
TCGGTCAGT
>Chr1:3587254..3587246  - TAIR102
AAGGTTTCT
>Chr1:3587491..3587483  - TAIR102
CCGGTATGA
>Chr1:3587704..3587696  - TAIR102
TTGGTAAGA
>Chr1:3587917..3587909  - TAIR102
TTGGTCAGT
>Chr1:3588732..3588724  - TAIR102
AAGGTCAGT
>Chr1:3588985..3588977  - TAIR102
ATGGTTAGC
>Chr1:3589195..3589187  - TAIR102
AAAGTAAGC
>Chr1:3589367..3589359  - TAIR102
AGAGTATGT
>Chr1:3589555..3589547  - TAIR102
CTGGTAAGT
>Chr1:3589800..3589792  - TAIR102
CAGGTTATT
>Chr1:3590427..3590419  - TAIR102
CAGGTATCT
>Chr1:3590712..3590704  - TAIR102
AAGGTGGAG
>Chr1:3590878..3590870  - TAIR102
CATGTCGAC
>Chr1:3593204..3593196  - TAIR102
AAGGTAAAA
>Chr1:3593571..3593563  - TAIR102
CTGGTAATG
>Chr1:3595000..3594992  - TAIR102
TCAGTAAGA
>Chr1:3596601..3596609  + TAIR102
ATGGTAAGC
>Chr1:3597100..3597108  + TAIR102
AAGGTATAC
>Chr1:3599588..3599596  + TAIR102
CAGGTTTGA
>Chr1:3599875..3599883  + TAIR102
ACTGTAAGC
>Chr1:3600132..3600140  + TAIR102
CAGGTGCAG
>Chr1:3600324..3600332  + TAIR102
AAGGCAAGT
>Chr1:3601715..3601707  - TAIR102
CAGGTAATA
>Chr1:3601918..3601910  - TAIR102
TGAGTATGT
>Chr1:3602170..3602162  - TAIR102
AAGGTAATT
>Chr1:3602356..3602348  - TAIR102
AAGGTCTAG
>Chr1:3603001..3602993  - TAIR102
AAGGTATGC
>Chr1:3603924..3603916  - TAIR102
ACGGTAAGT
>Chr1:3604438..3604430  - TAIR102
AAAGTAGGT
>Chr1:3604791..3604783  - TAIR102
GAGGTGGGT
>Chr1:3606817..3606809  - TAIR102
ATTGTGAGT
>Chr1:3607041..3607033  - TAIR102
GAGGTATAG
>Chr1:3608025..3608017  - TAIR102
TGGGTATGT
>Chr1:3608363..3608355  - TAIR102
AAGGTAGGT
>Chr1:3608516..3608508  - TAIR102
AAGGTGTGG
>Chr1:3608708..3608700  - TAIR102
CAGGTACAA
>Chr1:3608916..3608908  - TAIR102
CCTGTAAGT
>Chr1:3609050..3609042  - TAIR102
GAAGTATGT
>Chr1:3609457..3609449  - TAIR102
CAGGTACTT
>Chr1:3609610..3609602  - TAIR102
CTGGTAGGT
>Chr1:3609813..3609805  - TAIR102
CCGGTATGT
>Chr1:3610096..3610088  - TAIR102
CTGGTAACG
>Chr1:3613555..3613563  + TAIR102
ACGGTATGT
>Chr1:3615242..3615234  - TAIR102
AAGGTAATA
>Chr1:3616091..3616083  - TAIR102
CCGGTAAGT
>Chr1:3617228..3617220  - TAIR102
AAGGTATAT
>Chr1:3617841..3617833  - TAIR102
AAGGTATGA
>Chr1:3618079..3618071  - TAIR102
CTGGTATGA
>Chr1:3618528..3618520  - TAIR102
AAGGTATGA
>Chr1:3618875..3618867  - TAIR102
CAGGTTGGT
>Chr1:3619191..3619183  - TAIR102
CAGGTACCC
>Chr1:3619913..3619905  - TAIR102
ATGGTACGC
>Chr1:3620360..3620352  - TAIR102
GAAGTAAGC
>Chr1:3621003..3620995  - TAIR102
CAGGTACAA
>Chr1:3621149..3621141  - TAIR102
CTTGTAAGG
>Chr1:3621334..3621326  - TAIR102
CTAGTATGC
>Chr1:3621753..3621745  - TAIR102
GAGGTAGAA
>Chr1:3622005..3621997  - TAIR102
CAGGTACTT
>Chr1:3622402..3622394  - TAIR102
AAGGTATTC
>Chr1:3622765..3622757  - TAIR102
CAGGTATGC
>Chr1:3622922..3622914  - TAIR102
GAGGTCTGT
>Chr1:3623364..3623356  - TAIR102
TATGTATGT
>Chr1:3623567..3623559  - TAIR102
CAGGTAAAA
>Chr1:3624336..3624328  - TAIR102
CAGGTCTAA
>Chr1:3624653..3624645  - TAIR102
CAGGTTAAT
>Chr1:3624879..3624871  - TAIR102
CATGTGAGA
>Chr1:3625171..3625163  - TAIR102
ACGGTATGT
>Chr1:3625837..3625829  - TAIR102
GAGGTGACG
>Chr1:3626502..3626494  - TAIR102
AAGGTATAT
>Chr1:3627806..3627814  + TAIR102
AGGGTAAGT
>Chr1:3628227..3628235  + TAIR102
CAGGTGATA
>Chr1:3629302..3629310  + TAIR102
AAGGTAAAT
>Chr1:3630062..3630070  + TAIR102
GAGGTAATG
>Chr1:3632756..3632748  - TAIR102
AAGGTTACT
>Chr1:3633137..3633129  - TAIR102
ATGGTAGGT
>Chr1:3633504..3633496  - TAIR102
CAAGTGAGT
>Chr1:3633777..3633769  - TAIR102
AAGGTAAGA
>Chr1:3634094..3634086  - TAIR102
CAGGTTTGA
>Chr1:3634800..3634792  - TAIR102
CAGGTAAAC
>Chr1:3635304..3635296  - TAIR102
CAGGTAAAC
>Chr1:3636408..3636400  - TAIR102
GAGGTGTTT
>Chr1:3637025..3637017  - TAIR102
TCGGTAAGC
>Chr1:3640177..3640185  + TAIR102
GAGGTCTTA
>Chr1:3640629..3640637  + TAIR102
CAGGTCTGT
>Chr1:3641001..3641009  + TAIR102
ACGGTATGC
>Chr1:3641541..3641549  + TAIR102
AAGGTTTGT
>Chr1:3642181..3642189  + TAIR102
GAGGTAATT
>Chr1:3642477..3642485  + TAIR102
CTGGTATGT
>Chr1:3643102..3643110  + TAIR102
GAGGTAACA
>Chr1:3643370..3643378  + TAIR102
AAGGTGTGA
>Chr1:3643580..3643588  + TAIR102
CAGGTAAAT
>Chr1:3646196..3646188  - TAIR102
CAGGTATAA
>Chr1:3646505..3646497  - TAIR102
GAGGTGAGC
>Chr1:3648466..3648458  - TAIR102
GAAGTAAGT
>Chr1:3648644..3648636  - TAIR102
CATGTATGT
>Chr1:3648833..3648825  - TAIR102
GTGGTATAG
>Chr1:3649095..3649087  - TAIR102
GAAGTATGA
>Chr1:3649261..3649253  - TAIR102
CAGGTACTT
>Chr1:3649646..3649638  - TAIR102
ATGGTATGC
>Chr1:3649804..3649796  - TAIR102
CTGGTACAG
>Chr1:3650042..3650034  - TAIR102
ATGGTACTT
>Chr1:3650284..3650276  - TAIR102
TATGTAAGT
>Chr1:3650466..3650458  - TAIR102
CAGGTATTT
>Chr1:3650607..3650599  - TAIR102
TGGGTACTG
>Chr1:3650818..3650810  - TAIR102
CAGGTTGGT
>Chr1:3651017..3651009  - TAIR102
ATGGTAATC
>Chr1:3651263..3651255  - TAIR102
CAGGTTAGG
>Chr1:3651624..3651616  - TAIR102
AAAGTGAGT
>Chr1:3651865..3651857  - TAIR102
CAGGTGAAC
>Chr1:3652106..3652098  - TAIR102
CAGGTCACT
>Chr1:3652311..3652303  - TAIR102
GAGGTGATT
>Chr1:3652951..3652943  - TAIR102
GAGGTCTAT
>Chr1:3653170..3653162  - TAIR102
AAGGTATGA
>Chr1:3653564..3653556  - TAIR102
GAGGTAATG
>Chr1:3654206..3654198  - TAIR102
AAGGTAATA
>Chr1:3654720..3654712  - TAIR102
AAGGTATTA
>Chr1:3654977..3654969  - TAIR102
GAGGCAAGA
>Chr1:3655444..3655436  - TAIR102
AATGTATTT
>Chr1:3656486..3656478  - TAIR102
AAGGTATAC
>Chr1:3656668..3656660  - TAIR102
CAAGTAGGT
>Chr1:3656921..3656913  - TAIR102
AAGGTAATC
>Chr1:3657094..3657086  - TAIR102
AAGGTCTGA
>Chr1:3657281..3657273  - TAIR102
ATGGTAATG
>Chr1:3657741..3657733  - TAIR102
GAGGTTAGT
>Chr1:3658053..3658045  - TAIR102
AAGGTATAT
>Chr1:3659409..3659417  + TAIR102
AAGGTAAGA
>Chr1:3660515..3660523  + TAIR102
TGAGTACGT
>Chr1:3660724..3660732  + TAIR102
TGGGTATGT
>Chr1:3661065..3661073  + TAIR102
GGGGTATGA
>Chr1:3661257..3661265  + TAIR102
CAGGTCGGT
>Chr1:3661491..3661499  + TAIR102
CAGGTAACT
>Chr1:3661853..3661861  + TAIR102
TTGGTGATG
>Chr1:3662169..3662177  + TAIR102
TGGGTATGT
>Chr1:3662376..3662384  + TAIR102
GGGGTATGA
>Chr1:3662834..3662842  + TAIR102
AAGGTAAAT
>Chr1:3663468..3663476  + TAIR102
GCGGTGAGC
>Chr1:3665860..3665852  - TAIR102
CAGGTTTAA
>Chr1:3666763..3666755  - TAIR102
CAGGTATTT
>Chr1:3666921..3666913  - TAIR102
GATGTTAGT
>Chr1:3667879..3667871  - TAIR102
GAGGTATGG
>Chr1:3668098..3668090  - TAIR102
GAGGTAACA
>Chr1:3668397..3668389  - TAIR102
AAGGTAAGA
>Chr1:3669594..3669586  - TAIR102
CAGGTACGC
>Chr1:3672502..3672494  - TAIR102
CAGGTTCGT
>Chr1:3672639..3672631  - TAIR102
TGGGTGCGT
>Chr1:3672796..3672788  - TAIR102
TTGGTAAGG
>Chr1:3672924..3672916  - TAIR102
CAGGTAAGC
>Chr1:3673190..3673182  - TAIR102
ATTGTAAGT
>Chr1:3673322..3673314  - TAIR102
ATGGTAACT
>Chr1:3673488..3673480  - TAIR102
TAGGTATGC
>Chr1:3673719..3673711  - TAIR102
ACTGTGAGT
>Chr1:3673931..3673923  - TAIR102
ATGGTAACT
>Chr1:3674468..3674460  - TAIR102
ACGGTAAAT
>Chr1:3674842..3674834  - TAIR102
AAGGTACAC
>Chr1:3675050..3675042  - TAIR102
CATGTAAAT
>Chr1:3675360..3675352  - TAIR102
AGGGTATGT
>Chr1:3675786..3675778  - TAIR102
AAGGTGTGT
>Chr1:3677427..3677435  + TAIR102
ACTGTGAGT
>Chr1:3677854..3677862  + TAIR102
TTGGTATTT
>Chr1:3679752..3679744  - TAIR102
AGGGTTTGT
>Chr1:3680789..3680781  - TAIR102
TCCGTACGT
>Chr1:3685191..3685199  + TAIR102
AGGGTAAGA
>Chr1:3685785..3685793  + TAIR102
GATGTAAGT
>Chr1:3686258..3686266  + TAIR102
ATGGTATTA
>Chr1:3686567..3686575  + TAIR102
GAGGTGTGA
>Chr1:3687151..3687159  + TAIR102
CAGGTATCT
>Chr1:3687385..3687393  + TAIR102
CAGGTTCGC
>Chr1:3687591..3687599  + TAIR102
AAGGTAATT
>Chr1:3688319..3688327  + TAIR102
AAGGTAATT
>Chr1:3688676..3688684  + TAIR102
CAGGTTGGT
>Chr1:3689004..3689012  + TAIR102
TTAGTGAGT
>Chr1:3689194..3689202  + TAIR102
AAGGTACTT
>Chr1:3689362..3689370  + TAIR102
GTGGTATGC
>Chr1:3690708..3690700  - TAIR102
AAGGTAGTA
>Chr1:3690917..3690909  - TAIR102
CTGGTTATT
>Chr1:3691227..3691219  - TAIR102
CAGGTTAGT
>Chr1:3691464..3691456  - TAIR102
GAAGTAAAT
>Chr1:3692532..3692524  - TAIR102
TTGGTAACA
>Chr1:3692733..3692725  - TAIR102
AAGGTTTAT
>Chr1:3693198..3693190  - TAIR102
AATGTACGT
>Chr1:3693624..3693616  - TAIR102
GAGGTAAAG
>Chr1:3695153..3695145  - TAIR102
CAGGTACCC
>Chr1:3695523..3695515  - TAIR102
CAGGTAAAT
>Chr1:3695706..3695698  - TAIR102
CAAGTACTC
>Chr1:3695921..3695913  - TAIR102
AGGGTATGT
>Chr1:3696397..3696389  - TAIR102
TTGGTACGT
>Chr1:3696628..3696620  - TAIR102
CAGGTAACA
>Chr1:3696814..3696806  - TAIR102
CAGGTAGGT
>Chr1:3697013..3697005  - TAIR102
AAGGTAATT
>Chr1:3697458..3697450  - TAIR102
GAGGTAACT
>Chr1:3704133..3704125  - TAIR102
CAGGTCTCA
>Chr1:3704446..3704438  - TAIR102
GATGTATGC
>Chr1:3705183..3705175  - TAIR102
AATGTAAGA
>Chr1:3705494..3705486  - TAIR102
AAGGTATGA
>Chr1:3705707..3705699  - TAIR102
AAGGTCAGT
>Chr1:3706658..3706650  - TAIR102
CAGGTTAAT
>Chr1:3706963..3706955  - TAIR102
CAGGTTTGT
>Chr1:3707348..3707340  - TAIR102
CAGGTTGGT
>Chr1:3708587..3708579  - TAIR102
AATGTATGA
>Chr1:3709164..3709156  - TAIR102
GAGGTATGG
>Chr1:3710273..3710281  + TAIR102
CAGGTAATA
>Chr1:3710385..3710393  + TAIR102
CTGGTAAAT
>Chr1:3710853..3710861  + TAIR102
AGCGTATCC
>Chr1:3711053..3711061  + TAIR102
GAGGTACAA
>Chr1:3711293..3711301  + TAIR102
AACGTAAGT
>Chr1:3711721..3711729  + TAIR102
AATGTAAGT
>Chr1:3723223..3723231  + TAIR102
ATGGTAATA
>Chr1:3723730..3723738  + TAIR102
AATGTATAC
>Chr1:3723899..3723907  + TAIR102
CATGTAAGC
>Chr1:3724130..3724138  + TAIR102
CCTGTGCGT
>Chr1:3724293..3724301  + TAIR102
ACTGTAAGT
>Chr1:3724448..3724456  + TAIR102
ACTGTATAT
>Chr1:3724599..3724607  + TAIR102
ATTGTAAGT
>Chr1:3724739..3724747  + TAIR102
TTTGTAATC
>Chr1:3724902..3724910  + TAIR102
CAAGTAAGT
>Chr1:3725479..3725487  + TAIR102
AAGGTACAC
>Chr1:3725934..3725942  + TAIR102
AAGGTGTGA
>Chr1:3726296..3726304  + TAIR102
GCAGTAAGT
>Chr1:3726508..3726516  + TAIR102
CAGGTAAAT
>Chr1:3726707..3726715  + TAIR102
CAGGTTAGC
>Chr1:3727000..3727008  + TAIR102
CAGGTAAAC
>Chr1:3727714..3727706  - TAIR102
CATGTATAT
>Chr1:3728118..3728110  - TAIR102
AAGGTTCTT
>Chr1:3733428..3733436  + TAIR102
TACGTATCC
>Chr1:3733925..3733933  + TAIR102
ATGGTCTCT
>Chr1:3734269..3734277  + TAIR102
AGAGTAAGC
>Chr1:3734651..3734659  + TAIR102
AAGGTAAGA
>Chr1:3734839..3734847  + TAIR102
CTGGTGAGT
>Chr1:3735050..3735058  + TAIR102
GAGGTACCT
>Chr1:3735261..3735269  + TAIR102
AAGGTTCTG
>Chr1:3735492..3735500  + TAIR102
TCGGTATGT
>Chr1:3735728..3735736  + TAIR102
ACTGTGAGT
>Chr1:3736722..3736730  + TAIR102
ATCGTAGGT
>Chr1:3736998..3737006  + TAIR102
AAAGTAAGT
>Chr1:3737380..3737388  + TAIR102
GAGGTTAGG
>Chr1:3738213..3738221  + TAIR102
CAGGTACTT
>Chr1:3738428..3738436  + TAIR102
CAAGTAAGC
>Chr1:3738592..3738600  + TAIR102
TCTGTGGGT
>Chr1:3738789..3738797  + TAIR102
GAGGTAAAC
>Chr1:3739009..3739017  + TAIR102
AAGGTATTT
>Chr1:3739168..3739176  + TAIR102
AAGGTAAAC
>Chr1:3741640..3741648  + TAIR102
CTGGTGAGT
>Chr1:3741802..3741810  + TAIR102
GTGGTATAA
>Chr1:3742002..3742010  + TAIR102
GAGGTACTG
>Chr1:3742119..3742127  + TAIR102
AAGGTAACG
>Chr1:3742311..3742319  + TAIR102
AAGGTTAGA
>Chr1:3742485..3742493  + TAIR102
AAGGTATTG
>Chr1:3742693..3742701  + TAIR102
ATGGTAGTT
>Chr1:3742995..3743003  + TAIR102
GAGGTTTAA
>Chr1:3743186..3743194  + TAIR102
TAGGTTAAA
>Chr1:3743333..3743341  + TAIR102
CGGGTAATG
>Chr1:3743487..3743495  + TAIR102
CAGGTAATT
>Chr1:3743884..3743892  + TAIR102
AAGGTATAA
>Chr1:3744146..3744154  + TAIR102
GAGGTGAGT
>Chr1:3745886..3745894  + TAIR102
GCTGTAAGC
>Chr1:3746630..3746638  + TAIR102
CAAGTAAAA
>Chr1:3746835..3746843  + TAIR102
GAGGTAAAA
>Chr1:3747083..3747091  + TAIR102
TGGGTACGT
>Chr1:3747277..3747285  + TAIR102
AAGGTCTCT
>Chr1:3747485..3747493  + TAIR102
CAGGTTCTT
>Chr1:3747642..3747650  + TAIR102
ATGGTGAAT
>Chr1:3747816..3747824  + TAIR102
TGCGTAAGT
>Chr1:3747949..3747957  + TAIR102
GGGGTAAGC
>Chr1:3748137..3748145  + TAIR102
CAGGTCTCT
>Chr1:3750669..3750661  - TAIR102
CAGGTACGT
>Chr1:3751221..3751213  - TAIR102
CAAGTAAGT
>Chr1:3751356..3751348  - TAIR102
AATGTAATA
>Chr1:3751536..3751528  - TAIR102
CATGTAAGC
>Chr1:3751722..3751714  - TAIR102
CAGGTTTAT
>Chr1:3751900..3751892  - TAIR102
GATGTATGT
>Chr1:3752117..3752109  - TAIR102
CTAGTAAGT
>Chr1:3752573..3752565  - TAIR102
CAGGTAATT
>Chr1:3753444..3753452  + TAIR102
AAGGTTTGC
>Chr1:3754160..3754168  + TAIR102
CTTGTAGGT
>Chr1:3754678..3754686  + TAIR102
CAGGTAAAT
>Chr1:3756373..3756365  - TAIR102
CAGGTAATT
>Chr1:3760588..3760580  - TAIR102
AAGGTACCG
>Chr1:3767408..3767400  - TAIR102
CTGGTAATC
>Chr1:3767887..3767879  - TAIR102
AATGTAAGC
>Chr1:3768090..3768082  - TAIR102
CAAGTACAA
>Chr1:3769185..3769193  + TAIR102
CAGGTCTTT
>Chr1:3777590..3777598  + TAIR102
CCGGTTAGT
>Chr1:3778220..3778228  + TAIR102
CAGGTCCGT
>Chr1:3779556..3779564  + TAIR102
CAGGTAAGG
>Chr1:3786800..3786792  - TAIR102
GAGGTACTT
>Chr1:3787837..3787829  - TAIR102
CATGTAAGA
>Chr1:3788072..3788064  - TAIR102
TCTGTAAGT
>Chr1:3788412..3788404  - TAIR102
TTGGTATGC
>Chr1:3788708..3788700  - TAIR102
AAGGTAAAA
>Chr1:3789342..3789334  - TAIR102
TGGGTAGGG
>Chr1:3795674..3795682  + TAIR102
TCAGTAAGT
>Chr1:3795871..3795879  + TAIR102
GAGGTCAGA
>Chr1:3796131..3796139  + TAIR102
AAAGTAAGT
>Chr1:3796426..3796434  + TAIR102
TTGGTAATT
>Chr1:3796746..3796754  + TAIR102
ATAGTAAGT
>Chr1:3796956..3796964  + TAIR102
TATGTGAGT
>Chr1:3797339..3797347  + TAIR102
GACGTTAGA
>Chr1:3799054..3799062  + TAIR102
TCAGTTAAG
>Chr1:3799252..3799260  + TAIR102
GAGGTCAGA
>Chr1:3799512..3799520  + TAIR102
AAGGTAAGT
>Chr1:3799794..3799802  + TAIR102
TTGGTAACT
>Chr1:3800115..3800123  + TAIR102
ATAGTATGT
>Chr1:3800329..3800337  + TAIR102
CATGTGAGT
>Chr1:3801402..3801394  - TAIR102
CAGGTACTA
>Chr1:3801705..3801697  - TAIR102
ACGGTAAGC
>Chr1:3801831..3801823  - TAIR102
ACGGTACAA
>Chr1:3802084..3802076  - TAIR102
GTCGTAAGT
>Chr1:3802211..3802203  - TAIR102
ATGGTAACG
>Chr1:3802347..3802339  - TAIR102
CAGGTTTGG
>Chr1:3802525..3802517  - TAIR102
ATGGTATGG
>Chr1:3802759..3802751  - TAIR102
ACGGTATGT
>Chr1:3802913..3802905  - TAIR102
AAGGTAACT
>Chr1:3803123..3803115  - TAIR102
AAGGTAACT
>Chr1:3803504..3803496  - TAIR102
CAGGTAACT
>Chr1:3803750..3803742  - TAIR102
ACCGTAAGT
>Chr1:3807349..3807357  + TAIR102
CCGGTATCG
>Chr1:3807928..3807936  + TAIR102
CAGGTATCC
>Chr1:3811687..3811695  + TAIR102
TCAGTGAGT
>Chr1:3812170..3812178  + TAIR102
AAGGTAAAA
>Chr1:3812467..3812475  + TAIR102
TTGGTAAAC
>Chr1:3812803..3812811  + TAIR102
ATAGTAAGT
>Chr1:3813024..3813032  + TAIR102
TATGTAAGT
>Chr1:3814516..3814508  - TAIR102
CATGTAAGT
>Chr1:3814739..3814731  - TAIR102
ATTGTGAGT
>Chr1:3815074..3815066  - TAIR102
TCCGTACGT
>Chr1:3815389..3815381  - TAIR102
AAGGTAATG
>Chr1:3815674..3815666  - TAIR102
GAAGTAAGT
>Chr1:3815943..3815935  - TAIR102
TAGGTACAC
>Chr1:3818120..3818112  - TAIR102
TATGTAAGT
>Chr1:3818365..3818357  - TAIR102
ATAGTGAGT
>Chr1:3818707..3818699  - TAIR102
TTGGTAGTG
>Chr1:3819002..3818994  - TAIR102
AAGGTTCTT
>Chr1:3819286..3819278  - TAIR102
GAGGTTAGC
>Chr1:3819473..3819465  - TAIR102
TTAGTAAGT
>Chr1:3829972..3829964  - TAIR102
TTGGTAAGT
>Chr1:3830834..3830826  - TAIR102
CAGGTAACT
>Chr1:3833006..3833014  + TAIR102
TTGGTATTG
>Chr1:3833228..3833236  + TAIR102
CAGGTATAA
>Chr1:3833500..3833508  + TAIR102
AGAGTAAGC
>Chr1:3833672..3833680  + TAIR102
CAGGTGTGT
>Chr1:3835129..3835121  - TAIR102
GAGGTGAGC
>Chr1:3835408..3835400  - TAIR102
GAGGTAATA
>Chr1:3835752..3835744  - TAIR102
TTGGTATTA
>Chr1:3837300..3837292  - TAIR102
AAGGTTTGT
>Chr1:3838957..3838965  + TAIR102
CTGGTATGG
>Chr1:3839338..3839346  + TAIR102
CAGGTATGT
>Chr1:3839608..3839616  + TAIR102
AAAGTAAGA
>Chr1:3842568..3842576  + TAIR102
TAGGTACTA
>Chr1:3842780..3842788  + TAIR102
CACGTAAGA
>Chr1:3843283..3843291  + TAIR102
TCCGTACGT
>Chr1:3843626..3843634  + TAIR102
ATAGTGAGT
>Chr1:3843862..3843870  + TAIR102
CATGTAAGT
>Chr1:3845393..3845385  - TAIR102
CTGGTATGT
>Chr1:3845545..3845537  - TAIR102
AAGGTATTG
>Chr1:3845754..3845746  - TAIR102
GTGGTATAT
>Chr1:3845946..3845938  - TAIR102
AAGGTAAAT
>Chr1:3846440..3846432  - TAIR102
AAGGTATGA
>Chr1:3847632..3847640  + TAIR102
CAGGTTCGT
>Chr1:3848506..3848514  + TAIR102
AGGGTTAGT
>Chr1:3848669..3848677  + TAIR102
GAGGTAACC
>Chr1:3853517..3853525  + TAIR102
AAGGTTTAT
>Chr1:3854109..3854117  + TAIR102
GAGGTAATT
>Chr1:3854739..3854747  + TAIR102
GCTGTAAGT
>Chr1:3855019..3855027  + TAIR102
AAGGTGCTC
>Chr1:3857205..3857213  + TAIR102
AAGGTTTGA
>Chr1:3857430..3857438  + TAIR102
CGGGTTTGT
>Chr1:3857709..3857717  + TAIR102
GAGGTAATT
>Chr1:3858622..3858630  + TAIR102
GCTGTAAGT
>Chr1:3859065..3859073  + TAIR102
AAGGTACTC
>Chr1:3860229..3860221  - TAIR102
CAGGTATCT
>Chr1:3860380..3860372  - TAIR102
GTGGTATTT
>Chr1:3862553..3862561  + TAIR102
AAGGTTGAT
>Chr1:3862815..3862823  + TAIR102
AGGGTAAGC
>Chr1:3863676..3863684  + TAIR102
ACAGTATAC
>Chr1:3864955..3864947  - TAIR102
TAGGTAGAA
>Chr1:3865102..3865094  - TAIR102
CTGGTGAGT
>Chr1:3865258..3865250  - TAIR102
CAGGTAACA
>Chr1:3865531..3865523  - TAIR102
CTGGTATAG
>Chr1:3869614..3869606  - TAIR102
CTGGTAAGA
>Chr1:3870929..3870937  + TAIR102
AAGGTTCTG
>Chr1:3871242..3871250  + TAIR102
CTGGTAATG
>Chr1:3874593..3874601  + TAIR102
CCCGTAAGT
>Chr1:3874992..3875000  + TAIR102
AAGGTAAAA
>Chr1:3875882..3875874  - TAIR102
GAGGTACGT
>Chr1:3876118..3876110  - TAIR102
CAGGTCCAA
>Chr1:3876472..3876464  - TAIR102
CAGGTATGA
>Chr1:3879510..3879502  - TAIR102
TGTGTAAGT
>Chr1:3879811..3879803  - TAIR102
TACGTGAGC
>Chr1:3880084..3880076  - TAIR102
CCGGTACGT
>Chr1:3889444..3889452  + TAIR102
AAGGTAATA
>Chr1:3889863..3889871  + TAIR102
TTGGTAATA
>Chr1:3893255..3893263  + TAIR102
GAGGTAATA
>Chr1:3893825..3893833  + TAIR102
TTGGTAAGA
>Chr1:3907887..3907879  - TAIR102
GAGGTATTC
>Chr1:3908262..3908254  - TAIR102
TTGGTAGGA
>Chr1:3908907..3908899  - TAIR102
AAGGTATTT
>Chr1:3915153..3915161  + TAIR102
GAGGTAATA
>Chr1:3915891..3915899  + TAIR102
GAGGTAAAG
>Chr1:3917077..3917085  + TAIR102
ACTGTGGGT
>Chr1:3917510..3917518  + TAIR102
CAGGTAATT
>Chr1:3920603..3920611  + TAIR102
TCGGTATAG
>Chr1:3922226..3922234  + TAIR102
GAGGTACGC
>Chr1:3922592..3922600  + TAIR102
ATGGTATGA
>Chr1:3922825..3922833  + TAIR102
ACGGTGAGT
>Chr1:3923023..3923031  + TAIR102
ATTGTAAGT
>Chr1:3923373..3923381  + TAIR102
AAGGTACTC
>Chr1:3923635..3923643  + TAIR102
AAGGTTACT
>Chr1:3923847..3923855  + TAIR102
GCGGTTTGG
>Chr1:3924109..3924117  + TAIR102
CGCGTAAAT
>Chr1:3928702..3928694  - TAIR102
GAGGTATAT
>Chr1:3928889..3928881  - TAIR102
AGGGTAAAT
>Chr1:3929098..3929090  - TAIR102
CTGGTAGAA
>Chr1:3929439..3929431  - TAIR102
CAGGTTGGT
>Chr1:3930278..3930270  - TAIR102
CTGGTAATT
>Chr1:3931170..3931162  - TAIR102
ATGGTACTT
>Chr1:3938684..3938692  + TAIR102
AAAGTAAGC
>Chr1:3939396..3939404  + TAIR102
GAGGTAAAG
>Chr1:3951711..3951719  + TAIR102
AGTGTAAAT
>Chr1:3953616..3953624  + TAIR102
AAGGTATAT
>Chr1:3953951..3953959  + TAIR102
AAGGTCAGT
>Chr1:3954351..3954359  + TAIR102
CGGGTACGA
>Chr1:3954609..3954617  + TAIR102
AAGGTAACC
>Chr1:3954796..3954804  + TAIR102
TTTGTAAGA
>Chr1:3954993..3955001  + TAIR102
TGGGTTAGC
>Chr1:3955197..3955205  + TAIR102
CCAGTAAGT
>Chr1:3955475..3955483  + TAIR102
ACGGTAATT
>Chr1:3955723..3955731  + TAIR102
CCCGTAAGC
>Chr1:3955991..3955999  + TAIR102
CAGGTCCTT
>Chr1:3956201..3956209  + TAIR102
TTGGTAGAA
>Chr1:3956406..3956414  + TAIR102
GAGGTAACT
>Chr1:3956625..3956633  + TAIR102
TAGGTAAAC
>Chr1:3957586..3957594  + TAIR102
CAGGTAAAT
>Chr1:3958251..3958259  + TAIR102
AATGTAAGA
>Chr1:3958359..3958367  + TAIR102
CGGGTAAAA
>Chr1:3958649..3958657  + TAIR102
AAGGTAAGT
>Chr1:3958796..3958804  + TAIR102
TAGGTACAA
>Chr1:3958975..3958983  + TAIR102
CTGGTAAAA
>Chr1:3959181..3959189  + TAIR102
TTGGTAAGA
>Chr1:3959351..3959359  + TAIR102
AAAGTAAGT
>Chr1:3959580..3959588  + TAIR102
CCAGTAAGT
>Chr1:3959789..3959797  + TAIR102
AAGGTAAAG
>Chr1:3963634..3963626  - TAIR102
GAGGTATTT
>Chr1:3964882..3964874  - TAIR102
CAGGTAATT
>Chr1:3965561..3965553  - TAIR102
AAGGTAAGA
>Chr1:3967701..3967709  + TAIR102
AAGGTACTA
>Chr1:3967845..3967853  + TAIR102
CTGGTAACT
>Chr1:3968546..3968554  + TAIR102
CTGGTTAGC
>Chr1:3968695..3968703  + TAIR102
TGGGTAGGT
>Chr1:3968922..3968930  + TAIR102
GGAGTATGG
>Chr1:3969079..3969087  + TAIR102
CAAGTAAGT
>Chr1:3969298..3969306  + TAIR102
GAGGTAATT
>Chr1:3970210..3970202  - TAIR102
ATGGTAAGT
>Chr1:3970381..3970373  - TAIR102
AGTGTACGT
>Chr1:3970558..3970550  - TAIR102
TTGGTTTGT
>Chr1:3970884..3970876  - TAIR102
GAGGTATAT
>Chr1:3971015..3971007  - TAIR102
AAGGTACAT
>Chr1:3971443..3971435  - TAIR102
CAAGTGAGA
>Chr1:3971587..3971579  - TAIR102
TGTGTACGT
>Chr1:3973244..3973236  - TAIR102
CCGGTAAGT
>Chr1:3977866..3977858  - TAIR102
ACGGTAATC
>Chr1:3978072..3978064  - TAIR102
GAGGTATAT
>Chr1:3978225..3978217  - TAIR102
TAGGTAGAG
>Chr1:3978451..3978443  - TAIR102
AAGGTTGAA
>Chr1:3978845..3978837  - TAIR102
CTGGTAAGT
>Chr1:3979073..3979065  - TAIR102
AAAGTAAGC
>Chr1:3980875..3980867  - TAIR102
AAGGTAATG
>Chr1:3981738..3981746  + TAIR102
CTAGTGAGT
>Chr1:3983269..3983277  + TAIR102
CAGGTGAAA
>Chr1:3983448..3983456  + TAIR102
CAGGTTTTG
>Chr1:3983739..3983747  + TAIR102
CAGGTTCTC
>Chr1:3983903..3983911  + TAIR102
CAGGTGATA
>Chr1:3984076..3984084  + TAIR102
CAAGTAATT
>Chr1:3984333..3984341  + TAIR102
AAGGTAATC
>Chr1:3984660..3984668  + TAIR102
TAAGTAAGT
>Chr1:3984821..3984829  + TAIR102
CAGGTCTCA
>Chr1:3986201..3986193  - TAIR102
CTGGTAAAG
>Chr1:3986405..3986397  - TAIR102
CAGGTCACT
>Chr1:3986785..3986777  - TAIR102
AAGGTCGGT
>Chr1:3991390..3991382  - TAIR102
AAGGTATTG
>Chr1:3993260..3993252  - TAIR102
CTGGTAAGT
>Chr1:3996140..3996148  + TAIR102
TGAGTATGT
>Chr1:3996360..3996368  + TAIR102
ATAGTATGC
>Chr1:3996505..3996513  + TAIR102
GATGTAAGT
>Chr1:3996809..3996817  + TAIR102
AAGGTAATG
>Chr1:3996935..3996943  + TAIR102
AAGGTGAAG
>Chr1:3997389..3997397  + TAIR102
ACGGTTAGT
>Chr1:4002359..4002367  + TAIR102
CAGGTTTGG
>Chr1:4002573..4002581  + TAIR102
TGGGTAAAA
>Chr1:4004319..4004327  + TAIR102
AAGGTTACC
>Chr1:4004654..4004662  + TAIR102
AAGGTAAAT
>Chr1:4004878..4004886  + TAIR102
GAGGTAAGT
>Chr1:4005069..4005077  + TAIR102
GAGGTATAC
>Chr1:4005525..4005533  + TAIR102
CAGGTTTCT
>Chr1:4005778..4005786  + TAIR102
AAAGTAAGT
>Chr1:4006188..4006196  + TAIR102
GAGGTAAAA
>Chr1:4008179..4008171  - TAIR102
CAGGTTACA
>Chr1:4008414..4008406  - TAIR102
AAGGTATCA
>Chr1:4008727..4008719  - TAIR102
TTGGTTAAT
>Chr1:4009272..4009264  - TAIR102
TATGTAAGT
>Chr1:4009580..4009572  - TAIR102
AATGTAATG
>Chr1:4009801..4009793  - TAIR102
TAGGTACTT
>Chr1:4009990..4009982  - TAIR102
CAGGTTTTG
>Chr1:4010888..4010896  + TAIR102
CAGGTTTCT
>Chr1:4011694..4011702  + TAIR102
CCAGTATCC
>Chr1:4012142..4012150  + TAIR102
TTGGTATGT
>Chr1:4012380..4012388  + TAIR102
ACCGTAAGT
>Chr1:4012605..4012613  + TAIR102
CAGGTGAGT
>Chr1:4014573..4014565  - TAIR102
ATGGTATGA
>Chr1:4017292..4017284  - TAIR102
CTGGTAAAC
>Chr1:4017471..4017463  - TAIR102
GAGGTATGA
>Chr1:4017688..4017680  - TAIR102
GAGGTAACC
>Chr1:4017962..4017954  - TAIR102
CAGGTAAAG
>Chr1:4018127..4018119  - TAIR102
GAGGTTAGT
>Chr1:4018332..4018324  - TAIR102
ACGGTAAGC
>Chr1:4018529..4018521  - TAIR102
CTGGTATGT
>Chr1:4018655..4018647  - TAIR102
CAGGTTTGT
>Chr1:4018907..4018899  - TAIR102
TTGGTATGC
>Chr1:4019104..4019096  - TAIR102
CAGGTAAAC
>Chr1:4019384..4019376  - TAIR102
ATGGTTTGT
>Chr1:4019529..4019521  - TAIR102
TCAGTAAGC
>Chr1:4020877..4020869  - TAIR102
TTGGTGAGC
>Chr1:4022644..4022652  + TAIR102
AAGGTCAAA
>Chr1:4022831..4022839  + TAIR102
CAGGTAAAT
>Chr1:4023997..4023989  - TAIR102
CAGGTCTCT
>Chr1:4024225..4024217  - TAIR102
TAGGTGAGT
>Chr1:4024410..4024402  - TAIR102
AAAGTAAGT
>Chr1:4029041..4029049  + TAIR102
CAGGTTCTC
>Chr1:4029206..4029214  + TAIR102
TATGTAAAT
>Chr1:4029368..4029376  + TAIR102
AAGGTAAAA
>Chr1:4029713..4029721  + TAIR102
ACTGTAAGA
>Chr1:4029949..4029957  + TAIR102
AAGGTTTAT
>Chr1:4032022..4032014  - TAIR102
AAGGTACAA
>Chr1:4032260..4032252  - TAIR102
ACGGTGACC
>Chr1:4032508..4032500  - TAIR102
CTTGTAAGT
>Chr1:4032650..4032642  - TAIR102
AAGGTAAAG
>Chr1:4032878..4032870  - TAIR102
CAGGTATCT
>Chr1:4033090..4033082  - TAIR102
TAGGTAGAT
>Chr1:4033286..4033278  - TAIR102
CAGGTTTGC
>Chr1:4033462..4033454  - TAIR102
AAGGTGAGT
>Chr1:4033661..4033653  - TAIR102
AAGGTCAAA
>Chr1:4034928..4034920  - TAIR102
GAGGTGATT
>Chr1:4035128..4035120  - TAIR102
AAGGTTATT
>Chr1:4035296..4035288  - TAIR102
TTGGTATGG
>Chr1:4035444..4035436  - TAIR102
AAGGTAAGA
>Chr1:4035806..4035798  - TAIR102
GCTGTAAGT
>Chr1:4036214..4036206  - TAIR102
GAGGTAGAA
>Chr1:4036996..4036988  - TAIR102
CTGGTAAGT
>Chr1:4037136..4037128  - TAIR102
AAGGTATAT
>Chr1:4037379..4037371  - TAIR102
GAGGTATGA
>Chr1:4037559..4037551  - TAIR102
ATGGTTAGT
>Chr1:4037761..4037753  - TAIR102
AAGGTAGCA
>Chr1:4038608..4038600  - TAIR102
AAGGTGATG
>Chr1:4040268..4040260  - TAIR102
AAGGTTAGT
>Chr1:4040673..4040665  - TAIR102
CAGGTTAGT
>Chr1:4041084..4041076  - TAIR102
GGAGTAAGT
>Chr1:4041409..4041401  - TAIR102
GAAGTAATG
>Chr1:4041829..4041821  - TAIR102
CAAGTAAGT
>Chr1:4041993..4041985  - TAIR102
AAGGTAACT
>Chr1:4042195..4042187  - TAIR102
CAGGTTATA
>Chr1:4042369..4042361  - TAIR102
ACGGTAAAG
>Chr1:4042583..4042575  - TAIR102
CAGGTTTGC
>Chr1:4042832..4042824  - TAIR102
AGGGTACTA
>Chr1:4043775..4043767  - TAIR102
AAGGTATCT
>Chr1:4046639..4046631  - TAIR102
CAGGTAAAA
>Chr1:4046967..4046959  - TAIR102
AAAGTTTGT
>Chr1:4047224..4047216  - TAIR102
TACGTTGCA
>Chr1:4047403..4047395  - TAIR102
CAGGTAGAC
>Chr1:4047637..4047629  - TAIR102
GTCGTGAGT
>Chr1:4047864..4047856  - TAIR102
AAGGTAACT
>Chr1:4048038..4048030  - TAIR102
GCTGTAAGT
>Chr1:4048177..4048169  - TAIR102
ACGGTCTCA
>Chr1:4048388..4048380  - TAIR102
GAGGTAAAT
>Chr1:4048733..4048725  - TAIR102
CAGGTCCAA
>Chr1:4050324..4050316  - TAIR102
CAGGTTTGT
>Chr1:4050476..4050468  - TAIR102
AAGGTGACC
>Chr1:4050606..4050598  - TAIR102
ACGGTACAG
>Chr1:4050799..4050791  - TAIR102
TCGGTTTGT
>Chr1:4051025..4051017  - TAIR102
CGGGTAAGT
>Chr1:4051247..4051239  - TAIR102
CAGGTAATT
>Chr1:4051518..4051510  - TAIR102
GAGGTGTGT
>Chr1:4051876..4051868  - TAIR102
GAGGTAACG
>Chr1:4052054..4052046  - TAIR102
ATTGTAAGT
>Chr1:4052288..4052280  - TAIR102
AAGGTGATA
>Chr1:4052532..4052524  - TAIR102
CAGGTAAAC
>Chr1:4052735..4052727  - TAIR102
CAGGTTGAA
>Chr1:4052918..4052910  - TAIR102
CAGGTACTT
>Chr1:4053140..4053132  - TAIR102
TTGGTAAGG
>Chr1:4053534..4053526  - TAIR102
CAGGTTAGA
>Chr1:4056385..4056393  + TAIR102
GAGGTTCTT
>Chr1:4056786..4056794  + TAIR102
CCGGTACAC
>Chr1:4057208..4057216  + TAIR102
GAGGTAAAC
>Chr1:4065946..4065938  - TAIR102
CAGGTAATA
>Chr1:4073108..4073116  + TAIR102
CAGGTTCGT
>Chr1:4073562..4073570  + TAIR102
CATGTATGC
>Chr1:4073714..4073722  + TAIR102
ATGGTTAGT
>Chr1:4073931..4073939  + TAIR102
TTGGTGCGT
>Chr1:4074102..4074110  + TAIR102
AAGGTTAGG
>Chr1:4074421..4074429  + TAIR102
ATGGTAAGC
>Chr1:4074639..4074647  + TAIR102
GTGGTACTC
>Chr1:4074782..4074790  + TAIR102
TTGGTGAGA
>Chr1:4074947..4074955  + TAIR102
CAGGTTGGT
>Chr1:4075088..4075096  + TAIR102
GAGGTAGCA
>Chr1:4075257..4075265  + TAIR102
CTTGTGAGT
>Chr1:4075437..4075445  + TAIR102
CCGGTAAAC
>Chr1:4075657..4075665  + TAIR102
AAGGTATCA
>Chr1:4075867..4075875  + TAIR102
CCGGTAACG
>Chr1:4079149..4079141  - TAIR102
AAGGTACCA
>Chr1:4079366..4079358  - TAIR102
AGGGTATTT
>Chr1:4079768..4079760  - TAIR102
GAGGTAAAC
>Chr1:4079926..4079918  - TAIR102
AAGGTTTTG
>Chr1:4084301..4084309  + TAIR102
GAGGTATTC
>Chr1:4095271..4095279  + TAIR102
AAGGTTGTA
>Chr1:4105453..4105461  + TAIR102
TTTGTAAGT
>Chr1:4105816..4105824  + TAIR102
CAGGTTTGT
>Chr1:4105950..4105958  + TAIR102
ACGGTAAGG
>Chr1:4106699..4106707  + TAIR102
CCGGTACGA
>Chr1:4116358..4116350  - TAIR102
CAGGTAGAG
>Chr1:4117300..4117292  - TAIR102
TGGGTAATT
>Chr1:4119144..4119152  + TAIR102
CTGGTAAGT
>Chr1:4119700..4119708  + TAIR102
CAAGTAATT
>Chr1:4119963..4119971  + TAIR102
ACGGTAAGT
>Chr1:4120291..4120299  + TAIR102
ATGGTTAGT
>Chr1:4122084..4122092  + TAIR102
CAGGTACGT
>Chr1:4122604..4122612  + TAIR102
ATGGTAAAT
>Chr1:4122890..4122898  + TAIR102
ATGGTTAAG
>Chr1:4125160..4125152  - TAIR102
GAGGTAAGT
>Chr1:4125570..4125562  - TAIR102
AAGGTACGT
>Chr1:4126609..4126617  + TAIR102
CTGGTAAGT
>Chr1:4126762..4126770  + TAIR102
GAGGTATTT
>Chr1:4127009..4127017  + TAIR102
ACGGTAGTA
>Chr1:4127309..4127317  + TAIR102
ATGGTTAGT
>Chr1:4130497..4130505  + TAIR102
ATGGTACAT
>Chr1:4138186..4138194  + TAIR102
CTGGTAATA
>Chr1:4138484..4138492  + TAIR102
CAGGTACTT
>Chr1:4138753..4138761  + TAIR102
ACGGTACAC
>Chr1:4138943..4138951  + TAIR102
CGGGTAAGA
>Chr1:4139194..4139202  + TAIR102
CAGGTTAAT
>Chr1:4139515..4139523  + TAIR102
CAGGTACAC
>Chr1:4148101..4148109  + TAIR102
CGAGTACTC
>Chr1:4148333..4148341  + TAIR102
CTGGTATTT
>Chr1:4149153..4149161  + TAIR102
CGCGTAAGC
>Chr1:4149331..4149339  + TAIR102
AAGGTTGAT
>Chr1:4149529..4149537  + TAIR102
AAGGTAGTT
>Chr1:4149699..4149707  + TAIR102
CAAGTAAGA
>Chr1:4149839..4149847  + TAIR102
CAGGTACCA
>Chr1:4150003..4150011  + TAIR102
AGGGTAACC
>Chr1:4150252..4150260  + TAIR102
CGGGTAAAC
>Chr1:4150475..4150483  + TAIR102
GAGGTTAGT
>Chr1:4154099..4154107  + TAIR102
ACGGTACGC
>Chr1:4154436..4154444  + TAIR102
ACGGTAAGT
>Chr1:4155332..4155340  + TAIR102
CAGGTATGT
>Chr1:4156455..4156463  + TAIR102
CAGGTATGT
>Chr1:4156974..4156982  + TAIR102
AAGGTATCA
>Chr1:4157147..4157155  + TAIR102
TTGGTAAAT
>Chr1:4158037..4158045  + TAIR102
ACGGTAACT
>Chr1:4158289..4158297  + TAIR102
GAGGTGAAG
>Chr1:4158433..4158441  + TAIR102
AATGTTAGT
>Chr1:4158667..4158675  + TAIR102
GTGGTAAGG
>Chr1:4159748..4159756  + TAIR102
CAGGTATCA
>Chr1:4159881..4159889  + TAIR102
CAGGTAAAA
>Chr1:4160168..4160176  + TAIR102
CAGGTTAGT
>Chr1:4160766..4160774  + TAIR102
ATGGTAAAC
>Chr1:4160988..4160996  + TAIR102
CAGGTAACA
>Chr1:4163961..4163953  - TAIR102
CAGGTATTA
>Chr1:4164329..4164321  - TAIR102
AAGGTTTGC
>Chr1:4165428..4165420  - TAIR102
CAGGTAAAA
>Chr1:4172981..4172989  + TAIR102
AAGGTATGA
>Chr1:4173405..4173413  + TAIR102
AAGGTGATT
>Chr1:4173633..4173641  + TAIR102
AAAGTAAGG
>Chr1:4173958..4173966  + TAIR102
AAGGTATAT
>Chr1:4174109..4174117  + TAIR102
CAGGTTAGT
>Chr1:4174268..4174276  + TAIR102
CAGGTAAAT
>Chr1:4189481..4189489  + TAIR102
TCGGTAAGT
>Chr1:4194745..4194753  + TAIR102
CCTGTAAGT
>Chr1:4196224..4196232  + TAIR102
CAGGTAAGC
>Chr1:4197441..4197449  + TAIR102
CATGTATAA
>Chr1:4197697..4197705  + TAIR102
TCTGTAAGT
>Chr1:4197899..4197907  + TAIR102
CTGGTAACG
>Chr1:4198559..4198567  + TAIR102
CAGGTGTGT
>Chr1:4198997..4199005  + TAIR102
AAGGTGAGA
>Chr1:4199199..4199207  + TAIR102
TGAGTAAGT
>Chr1:4199342..4199350  + TAIR102
GAGGTAACA
>Chr1:4199528..4199536  + TAIR102
AAGGTTTTT
>Chr1:4199683..4199691  + TAIR102
GCTGTATGC
>Chr1:4199841..4199849  + TAIR102
CAGGTTCTT
>Chr1:4200104..4200112  + TAIR102
ATGGCAAGA
>Chr1:4200308..4200316  + TAIR102
AAGGTCAGC
>Chr1:4201242..4201250  + TAIR102
AACGTGAGT
>Chr1:4202008..4202016  + TAIR102
AAGGTATGT
>Chr1:4202193..4202201  + TAIR102
CATGTGAGA
>Chr1:4202364..4202372  + TAIR102
GAAGTAATT
>Chr1:4202496..4202504  + TAIR102
GAAGTAAGG
>Chr1:4202688..4202696  + TAIR102
GAGGTGTAT
>Chr1:4202805..4202813  + TAIR102
CAGGTATGA
>Chr1:4203096..4203104  + TAIR102
CGGGTACCA
>Chr1:4203364..4203372  + TAIR102
CAGGTTTAT
>Chr1:4203592..4203600  + TAIR102
GTGGTAAGT
>Chr1:4203780..4203788  + TAIR102
GATGTGAGT
>Chr1:4203936..4203944  + TAIR102
GAGGTGGGT
>Chr1:4204266..4204274  + TAIR102
GAGGTAGTT
>Chr1:4204618..4204626  + TAIR102
GAGGTTTGC
>Chr1:4204805..4204813  + TAIR102
AAGGTACTT
>Chr1:4205008..4205016  + TAIR102
AAGGTAATA
>Chr1:4205161..4205169  + TAIR102
GAGGTACCA
>Chr1:4205454..4205462  + TAIR102
AAGGTAAAC
>Chr1:4205790..4205798  + TAIR102
GAGGTAAGA
>Chr1:4205982..4205990  + TAIR102
ACGGTAAGC
>Chr1:4206800..4206792  - TAIR102
CAGGTTCTT
>Chr1:4206946..4206938  - TAIR102
AAGGTTTTC
>Chr1:4207114..4207106  - TAIR102
GCGGCAAGT
>Chr1:4207370..4207362  - TAIR102
CTCGTAATG
>Chr1:4207643..4207635  - TAIR102
CAGGTTCAT
>Chr1:4207973..4207965  - TAIR102
AAGGTTAGT
>Chr1:4208536..4208528  - TAIR102
CAGGTGAGT
>Chr1:4220416..4220424  + TAIR102
CAGGTGCGA
>Chr1:4221147..4221155  + TAIR102
TCTGTAAGT
>Chr1:4221349..4221357  + TAIR102
CTGGTAACG
>Chr1:4222008..4222016  + TAIR102
CAGGTGTGT
>Chr1:4222328..4222336  + TAIR102
TTGGTACTT
>Chr1:4223146..4223154  + TAIR102
GAGGTAATC
>Chr1:4223281..4223289  + TAIR102
CAAGTTTGT
>Chr1:4223467..4223475  + TAIR102
TGGGTAATG
>Chr1:4223913..4223921  + TAIR102
CTTGTACGT
>Chr1:4224135..4224143  + TAIR102
GATGTAAGT
>Chr1:4224345..4224353  + TAIR102
AAGGTGATT
>Chr1:4224521..4224529  + TAIR102
CAGGTAAAT
>Chr1:4224703..4224711  + TAIR102
AGGGTTAGT
>Chr1:4227118..4227110  - TAIR102
GAGGTATAA
>Chr1:4227325..4227317  - TAIR102
TTGGTATGT
>Chr1:4227981..4227973  - TAIR102
CAGGTAATT
>Chr1:4228132..4228124  - TAIR102
ATGGTAATA
>Chr1:4228329..4228321  - TAIR102
AAGGTTAGT
>Chr1:4228858..4228850  - TAIR102
AAGGTTTGT
>Chr1:4234366..4234358  - TAIR102
ATGGTAAGT
>Chr1:4234800..4234792  - TAIR102
ACGGTATTT
>Chr1:4235018..4235010  - TAIR102
ATGGTACAT
>Chr1:4235252..4235244  - TAIR102
AAGGTTTTC
>Chr1:4235435..4235427  - TAIR102
AAGGTAATT
>Chr1:4235677..4235669  - TAIR102
GAGGTAAAG
>Chr1:4235891..4235883  - TAIR102
GAAGTATAC
>Chr1:4236113..4236105  - TAIR102
AACGTAACG
>Chr1:4236347..4236339  - TAIR102
GAGGTGAGT
>Chr1:4236663..4236655  - TAIR102
AGGGTAAGA
>Chr1:4236866..4236858  - TAIR102
GAGGCAAGT
>Chr1:4237155..4237147  - TAIR102
CAGGTTCCT
>Chr1:4237388..4237380  - TAIR102
ATGGTGAAT
>Chr1:4237892..4237884  - TAIR102
GAGGTATAT
>Chr1:4238099..4238091  - TAIR102
GAGGTACAG
>Chr1:4238356..4238348  - TAIR102
GTGGTAAAA
>Chr1:4244754..4244762  + TAIR102
AAGGTTCGT
>Chr1:4245188..4245196  + TAIR102
CAAGTAAGC
>Chr1:4245508..4245516  + TAIR102
CACGTACAT
>Chr1:4248854..4248862  + TAIR102
ACTGTAAGT
>Chr1:4251084..4251092  + TAIR102
AAGGTAACG
>Chr1:4251519..4251527  + TAIR102
ATGGTATTT
>Chr1:4251850..4251858  + TAIR102
AAGGTTATG
>Chr1:4252084..4252092  + TAIR102
CAGGTACTA
>Chr1:4252270..4252278  + TAIR102
GAAGTAAGC
>Chr1:4252685..4252693  + TAIR102
TAGGCAAGT
>Chr1:4252882..4252890  + TAIR102
CAGGTAGAA
>Chr1:4253139..4253147  + TAIR102
AAGGTATGT
>Chr1:4253398..4253406  + TAIR102
CAGGTGTGT
>Chr1:4253624..4253632  + TAIR102
CAGGTGATC
>Chr1:4253824..4253832  + TAIR102
AAAGTAATT
>Chr1:4253964..4253972  + TAIR102
CCGGTAAAC
>Chr1:4254219..4254227  + TAIR102
AAGGTTTAG
>Chr1:4254520..4254528  + TAIR102
GAGGTAAAT
>Chr1:4254794..4254802  + TAIR102
CAGGTGAAT
>Chr1:4254965..4254973  + TAIR102
CAGGTGTGT
>Chr1:4255188..4255196  + TAIR102
AAAGTAATG
>Chr1:4255379..4255387  + TAIR102
CAGGTTTGG
>Chr1:4255752..4255760  + TAIR102
CAGGTAAGA
>Chr1:4256151..4256159  + TAIR102
AAGGTTAGT
>Chr1:4256406..4256414  + TAIR102
GGGGTATGA
>Chr1:4256690..4256698  + TAIR102
CAAGTAAGT
>Chr1:4256940..4256948  + TAIR102
AAGGTAGGG
>Chr1:4257858..4257850  - TAIR102
TAAGTAAGT
>Chr1:4258745..4258737  - TAIR102
AAGGTAACA
>Chr1:4260935..4260943  + TAIR102
CAGGTGATC
>Chr1:4264288..4264280  - TAIR102
CAGGTATTA
>Chr1:4267619..4267611  - TAIR102
GAGGTTGGT
>Chr1:4268145..4268137  - TAIR102
AAGGTTAGA
>Chr1:4268666..4268658  - TAIR102
CAGGTTTTG
>Chr1:4269575..4269567  - TAIR102
CGGGTAAAT
>Chr1:4270663..4270655  - TAIR102
AACGTAAGC
>Chr1:4273278..4273286  + TAIR102
AAGGTAAGT
>Chr1:4273776..4273784  + TAIR102
GAGGTAATT
>Chr1:4275093..4275101  + TAIR102
AAGGTTTGT
>Chr1:4276717..4276725  + TAIR102
TGGGTACGT
>Chr1:4277294..4277302  + TAIR102
AAGGTATAT
>Chr1:4278314..4278306  - TAIR102
CAGGTAAAA
>Chr1:4279559..4279551  - TAIR102
GAGGTACTT
>Chr1:4280257..4280249  - TAIR102
TAGGTTAGT
>Chr1:4280674..4280666  - TAIR102
AAGGTAATA
>Chr1:4282989..4282997  + TAIR102
GAGGTATAC
>Chr1:4284227..4284235  + TAIR102
CTGGTAAGA
>Chr1:4284612..4284620  + TAIR102
TAGGTATGT
>Chr1:4285165..4285173  + TAIR102
GAGGTACCT
>Chr1:4286810..4286802  - TAIR102
ATGGTAAAA
>Chr1:4287139..4287131  - TAIR102
CAAGTAAGC
>Chr1:4287325..4287317  - TAIR102
CAAGTAATA
>Chr1:4287974..4287966  - TAIR102
AAGGTATAT
>Chr1:4288254..4288246  - TAIR102
CAGGTAATT
>Chr1:4288730..4288722  - TAIR102
GAGGTTCGT
>Chr1:4296956..4296948  - TAIR102
AAGGTACCC
>Chr1:4303814..4303806  - TAIR102
ATGGTAATT
>Chr1:4304016..4304008  - TAIR102
GGGGTAAAT
>Chr1:4304190..4304182  - TAIR102
CATGTGAGT
>Chr1:4304362..4304354  - TAIR102
ACTGTAAGT
>Chr1:4304872..4304864  - TAIR102
GGGGTAAGC
>Chr1:4305212..4305204  - TAIR102
CTGGTAACT
>Chr1:4305373..4305365  - TAIR102
CTGGTACTA
>Chr1:4306285..4306293  + TAIR102
GAGGTTAGT
>Chr1:4306494..4306502  + TAIR102
CAGGTATAC
>Chr1:4306661..4306669  + TAIR102
AAGGTAATA
>Chr1:4306814..4306822  + TAIR102
GGGGTATAA
>Chr1:4306960..4306968  + TAIR102
GAGGTATTA
>Chr1:4307119..4307127  + TAIR102
GTTGTGAGT
>Chr1:4307332..4307340  + TAIR102
AATGTATGT
>Chr1:4307490..4307498  + TAIR102
AAGGTATGT
>Chr1:4309241..4309249  + TAIR102
AGGGTAAGT
>Chr1:4309352..4309360  + TAIR102
GGAGTAAGA
>Chr1:4311252..4311260  + TAIR102
CGAGTAAGT
>Chr1:4312673..4312681  + TAIR102
CAAGTAAGT
>Chr1:4318690..4318698  + TAIR102
CGAGTAAGT
>Chr1:4320625..4320617  - TAIR102
TAAGTAAGC
>Chr1:4321518..4321510  - TAIR102
AAGGTAAAT
>Chr1:4322727..4322719  - TAIR102
GAGGTTCGT
>Chr1:4324167..4324159  - TAIR102
TTTGTCCGT
>Chr1:4324350..4324342  - TAIR102
AAGGTTAGT
>Chr1:4324459..4324451  - TAIR102
GTGGTGAAT
>Chr1:4327743..4327735  - TAIR102
TCGGTGAGT
>Chr1:4327994..4327986  - TAIR102
AAGGTTCGC
>Chr1:4334844..4334852  + TAIR102
GCCGTACCG
>Chr1:4334999..4335007  + TAIR102
CAGGTTTGT
>Chr1:4335155..4335163  + TAIR102
GAGGTAGAG
>Chr1:4335560..4335568  + TAIR102
GAGGTACAC
>Chr1:4335891..4335899  + TAIR102
CTCGTAAGC
>Chr1:4336086..4336094  + TAIR102
CCAGTATGC
>Chr1:4336434..4336442  + TAIR102
AAGGTACCA
>Chr1:4336632..4336640  + TAIR102
TTGGTAAGT
>Chr1:4336891..4336899  + TAIR102
TCAGTAAGT
>Chr1:4337054..4337062  + TAIR102
CAGGTAGTG
>Chr1:4337232..4337240  + TAIR102
AGGGTAAAG
>Chr1:4337371..4337379  + TAIR102
CAGGTTAAA
>Chr1:4343060..4343068  + TAIR102
AGCGTGAGT
>Chr1:4343296..4343304  + TAIR102
CAGGTGAAT
>Chr1:4343618..4343626  + TAIR102
ACGGTTAGT
>Chr1:4343795..4343803  + TAIR102
CAGGTTGCT
>Chr1:4343967..4343975  + TAIR102
AAGGTATGA
>Chr1:4344169..4344177  + TAIR102
GAGGTGAGT
>Chr1:4344382..4344390  + TAIR102
CAGGTTTGA
>Chr1:4345552..4345544  - TAIR102
AAGGTACTG
>Chr1:4345811..4345803  - TAIR102
TCAGTAAGT
>Chr1:4346455..4346447  - TAIR102
AACGTAAGT
>Chr1:4346848..4346840  - TAIR102
AAGGTTAAA
>Chr1:4347426..4347418  - TAIR102
CAGGTAAAT
>Chr1:4349357..4349365  + TAIR102
CAGGTATGA
>Chr1:4349781..4349789  + TAIR102
CTGGTTTGT
>Chr1:4349989..4349997  + TAIR102
CAGGTACTT
>Chr1:4350240..4350248  + TAIR102
GCAGTAAGT
>Chr1:4351267..4351275  + TAIR102
CAGGTGCTT
>Chr1:4356294..4356286  - TAIR102
GAAGTAAGT
>Chr1:4356468..4356460  - TAIR102
AAGGTAATA
>Chr1:4356638..4356630  - TAIR102
TTGGTAACT
>Chr1:4357201..4357193  - TAIR102
AAGGTAAAT
>Chr1:4357414..4357406  - TAIR102
ATGGTTAGA
>Chr1:4357642..4357634  - TAIR102
GAGGTATGT
>Chr1:4357925..4357917  - TAIR102
CTGGTAACT
>Chr1:4359582..4359574  - TAIR102
GTTGTAAGA
>Chr1:4359900..4359892  - TAIR102
ACGGTAATG
>Chr1:4360069..4360061  - TAIR102
GAGGTAGGT
>Chr1:4360197..4360189  - TAIR102
GAGGTATAA
>Chr1:4360382..4360374  - TAIR102
CCAGTGAGT
>Chr1:4360560..4360552  - TAIR102
CAGGTCTAT
>Chr1:4360737..4360729  - TAIR102
CCTGTATGT
>Chr1:4361155..4361147  - TAIR102
TAGGTAACC
>Chr1:4361948..4361940  - TAIR102
GAGGTAAAA
>Chr1:4362180..4362172  - TAIR102
CAGGTACAC
>Chr1:4362359..4362351  - TAIR102
GAGGTATTA
>Chr1:4362539..4362531  - TAIR102
ACGGTGAGA
>Chr1:4362686..4362678  - TAIR102
CAGGTAATA
>Chr1:4362886..4362878  - TAIR102
GAGGTACTA
>Chr1:4363148..4363140  - TAIR102
CAGGTATGT
>Chr1:4363533..4363525  - TAIR102
GCTGTAAGT
>Chr1:4363706..4363698  - TAIR102
GAGGTTGAG
>Chr1:4363917..4363909  - TAIR102
AAGGTGAAT
>Chr1:4364118..4364110  - TAIR102
CTGGTATAG
>Chr1:4364946..4364938  - TAIR102
AAGGTGAGA
>Chr1:4367372..4367380  + TAIR102
CAGGTTCGT
>Chr1:4369759..4369751  - TAIR102
TGGGTAAGT
>Chr1:4370331..4370323  - TAIR102
CAGGTAAAG
>Chr1:4371085..4371077  - TAIR102
AAGGTCTCG
>Chr1:4375695..4375703  + TAIR102
CGGGTACTC
>Chr1:4375894..4375902  + TAIR102
AAGGTAAAA
>Chr1:4376107..4376115  + TAIR102
CAGGTATTT
>Chr1:4376303..4376311  + TAIR102
AAGGTATTG
>Chr1:4376553..4376561  + TAIR102
AAGGTAATT
>Chr1:4376943..4376951  + TAIR102
GTGGTAAAT
>Chr1:4377159..4377167  + TAIR102
CAAGTGAGT
>Chr1:4377463..4377471  + TAIR102
GAGGTAGGT
>Chr1:4377632..4377640  + TAIR102
TTGGTAAAT
>Chr1:4377800..4377808  + TAIR102
CAGGTATGT
>Chr1:4381007..4380999  - TAIR102
CAGGTACAG
>Chr1:4385640..4385648  + TAIR102
AAAGTAACC
>Chr1:4385934..4385942  + TAIR102
AGAGTAAGA
>Chr1:4386187..4386195  + TAIR102
GAGGTAATA
>Chr1:4387970..4387962  - TAIR102
CTGGTAAAT
>Chr1:4390104..4390112  + TAIR102
TGGGTACCA
>Chr1:4390372..4390380  + TAIR102
AAGGTCTTT
>Chr1:4390538..4390546  + TAIR102
AGAGTAAGT
>Chr1:4390779..4390787  + TAIR102
TGGGTAAAG
>Chr1:4393226..4393218  - TAIR102
TTGGTAAGC
>Chr1:4398110..4398102  - TAIR102
GAGGTACGA
>Chr1:4398918..4398910  - TAIR102
GCGGTTTCT
>Chr1:4399107..4399099  - TAIR102
AGGGTAAGA
>Chr1:4399349..4399341  - TAIR102
CAGGTAAGG
>Chr1:4399550..4399542  - TAIR102
AAGGTTTGC
>Chr1:4399916..4399908  - TAIR102
CAGGTGAGG
>Chr1:4400178..4400170  - TAIR102
CAGGTTTCA
>Chr1:4400659..4400651  - TAIR102
CAGGTCTGC
>Chr1:4401049..4401041  - TAIR102
CTTGTAAGT
>Chr1:4401306..4401298  - TAIR102
GAGGTATCA
>Chr1:4401618..4401610  - TAIR102
GCTGTAAGT
>Chr1:4401781..4401773  - TAIR102
GTTGTATGT
>Chr1:4402147..4402139  - TAIR102
GCGGTGAGC
>Chr1:4402520..4402512  - TAIR102
AAGGTGTGC
>Chr1:4403085..4403077  - TAIR102
CAGGTTACA
>Chr1:4403334..4403326  - TAIR102
TTGGTATTT
>Chr1:4403778..4403770  - TAIR102
GAGGTGAAT
>Chr1:4403970..4403962  - TAIR102
GCTGTGAGT
>Chr1:4404287..4404279  - TAIR102
GAGGTATGT
>Chr1:4404441..4404433  - TAIR102
CAGGTGAAT
>Chr1:4404610..4404602  - TAIR102
TGGGTATGT
>Chr1:4404820..4404812  - TAIR102
GAGGTTTCT
>Chr1:4405109..4405101  - TAIR102
CAGGTATTG
>Chr1:4405294..4405286  - TAIR102
AAGGTTTCG
>Chr1:4417089..4417097  + TAIR102
CAGGTAACA
>Chr1:4417915..4417923  + TAIR102
AAGGTAACA
>Chr1:4420212..4420220  + TAIR102
ATGGTACGT
>Chr1:4421064..4421072  + TAIR102
CTGGTGAGT
>Chr1:4421251..4421259  + TAIR102
ATGGTAAAA
>Chr1:4421566..4421574  + TAIR102
AAGGTAAAT
>Chr1:4421894..4421902  + TAIR102
CTGGTAATA
>Chr1:4422111..4422119  + TAIR102
ATGGTAATG
>Chr1:4422296..4422304  + TAIR102
GAGGTAAGA
>Chr1:4422916..4422908  - TAIR102
ATGGTTCCT
>Chr1:4423049..4423041  - TAIR102
GTGGTATGC
>Chr1:4424315..4424323  + TAIR102
AGGGTAAAT
>Chr1:4424909..4424917  + TAIR102
CAGGTTTTG
>Chr1:4434051..4434059  + TAIR102
CAGGTTTGT
>Chr1:4436595..4436587  - TAIR102
GGGGTAAGA
>Chr1:4436718..4436710  - TAIR102
CAGGTTCTT
>Chr1:4436887..4436879  - TAIR102
GAGGTTAAT
>Chr1:4437083..4437075  - TAIR102
AGCGTACGT
>Chr1:4437225..4437217  - TAIR102
CAAGTAAGT
>Chr1:4437434..4437426  - TAIR102
AGAGTGCGT
>Chr1:4437633..4437625  - TAIR102
ATGGTAAAC
>Chr1:4437819..4437811  - TAIR102
AAGGTAAAA
>Chr1:4438030..4438022  - TAIR102
GAGGTAATC
>Chr1:4438209..4438201  - TAIR102
AAGGCATAT
>Chr1:4438453..4438445  - TAIR102
AAAGTGAGC
>Chr1:4438664..4438656  - TAIR102
CTGGTTAGA
>Chr1:4441171..4441163  - TAIR102
CAGGTTAGC
>Chr1:4442333..4442325  - TAIR102
CAGGTCCTT
>Chr1:4444555..4444547  - TAIR102
AAGGTAAAT
>Chr1:4444820..4444812  - TAIR102
GAGGTATGC
>Chr1:4445063..4445055  - TAIR102
CGGGTAAAA
>Chr1:4445224..4445216  - TAIR102
AAGGTTTGT
>Chr1:4445495..4445487  - TAIR102
GTGGTATGA
>Chr1:4445622..4445614  - TAIR102
TCGGTAAAT
>Chr1:4445928..4445920  - TAIR102
GAGGTTCTT
>Chr1:4446160..4446152  - TAIR102
AAGGTTTGA
>Chr1:4446331..4446323  - TAIR102
GAGGTACGT
>Chr1:4446581..4446573  - TAIR102
CAAGTAGGA
>Chr1:4446925..4446917  - TAIR102
TTGGTTAGT
>Chr1:4447083..4447075  - TAIR102
TCTGTACGT
>Chr1:4452368..4452376  + TAIR102
AAGGTACGT
>Chr1:4452758..4452766  + TAIR102
GAGGTGACT
>Chr1:4453383..4453391  + TAIR102
AAGGTACCT
>Chr1:4454014..4454022  + TAIR102
ACTGTCAGT
>Chr1:4454215..4454223  + TAIR102
CGGGTAAGT
>Chr1:4454438..4454446  + TAIR102
GCGGTTAGT
>Chr1:4460106..4460114  + TAIR102
ATGGTAAAT
>Chr1:4462728..4462736  + TAIR102
TCGGTAAAT
>Chr1:4464865..4464873  + TAIR102
TCGGTAATG
>Chr1:4468172..4468180  + TAIR102
TCGGTAAAT
>Chr1:4469703..4469695  - TAIR102
CAGGTTTGC
>Chr1:4469919..4469911  - TAIR102
CAGGTTTTT
>Chr1:4470073..4470065  - TAIR102
CAGGTAAAT
>Chr1:4470239..4470231  - TAIR102
CAGGTACAA
>Chr1:4470501..4470493  - TAIR102
AAGGTAACT
>Chr1:4470888..4470880  - TAIR102
AAGGTATGG
>Chr1:4471041..4471033  - TAIR102
GAAGTATCT
>Chr1:4471272..4471264  - TAIR102
GGGGTGAGC
>Chr1:4471749..4471741  - TAIR102
AGTGTAAGC
>Chr1:4472004..4471996  - TAIR102
AAGGTGGGC
>Chr1:4472216..4472208  - TAIR102
GAGGTGATC
>Chr1:4472494..4472486  - TAIR102
ACGGTATAT
>Chr1:4472776..4472768  - TAIR102
AATGTAAGT
>Chr1:4475149..4475157  + TAIR102
AAGGTACTC
>Chr1:4476670..4476678  + TAIR102
CAAGTACGG
>Chr1:4477270..4477278  + TAIR102
AAGGTACAT
>Chr1:4485036..4485044  + TAIR102
AAGGTTTGT
>Chr1:4485333..4485341  + TAIR102
GAGGTAACA
>Chr1:4485556..4485564  + TAIR102
TAGGTATAT
>Chr1:4485787..4485795  + TAIR102
AAGGTAAAA
>Chr1:4486162..4486170  + TAIR102
CAGGTTTAC
>Chr1:4486302..4486310  + TAIR102
GAGGTAAAC
>Chr1:4486523..4486531  + TAIR102
CTGGTATGA
>Chr1:4486655..4486663  + TAIR102
GGGGTATAG
>Chr1:4486810..4486818  + TAIR102
GAGGTGCGA
>Chr1:4486957..4486965  + TAIR102
GACGTAACT
>Chr1:4487161..4487169  + TAIR102
GAGGTAGCC
>Chr1:4487858..4487866  + TAIR102
CAGGTATTA
>Chr1:4488044..4488052  + TAIR102
GAAGTAAGC
>Chr1:4489117..4489109  - TAIR102
CAGGTACAA
>Chr1:4489534..4489526  - TAIR102
CAGGTAGTA
>Chr1:4489998..4489990  - TAIR102
AAGGCAAGT
>Chr1:4490953..4490945  - TAIR102
GTGGTGAGT
>Chr1:4491283..4491275  - TAIR102
GAGGTATGT
>Chr1:4491729..4491721  - TAIR102
AAGGTCTTA
>Chr1:4495438..4495446  + TAIR102
TGGGTACGT
>Chr1:4495992..4496000  + TAIR102
AAGGTATGT
>Chr1:4496511..4496519  + TAIR102
CGGGTATGC
>Chr1:4496855..4496863  + TAIR102
AAGGTAATC
>Chr1:4497110..4497118  + TAIR102
GAGGTTTGT
>Chr1:4497642..4497650  + TAIR102
AAGGTTTGA
>Chr1:4497848..4497856  + TAIR102
ACGGTAAGA
>Chr1:4498030..4498038  + TAIR102
GCGGTATGC
>Chr1:4499062..4499070  + TAIR102
AAAGTAAGC
>Chr1:4502081..4502073  - TAIR102
TTGGTATAT
>Chr1:4502516..4502508  - TAIR102
ATGGTAAGC
>Chr1:4502711..4502703  - TAIR102
AAGGTTAGT
>Chr1:4509997..4509989  - TAIR102
AAGGTACCC
>Chr1:4510282..4510274  - TAIR102
ATGGTACAA
>Chr1:4510612..4510604  - TAIR102
TTGGTAATG
>Chr1:4510922..4510914  - TAIR102
CATGTAACT
>Chr1:4511128..4511120  - TAIR102
TGGGTAAGG
>Chr1:4511301..4511293  - TAIR102
GGGGTAAGA
>Chr1:4511677..4511669  - TAIR102
TAAGTAAGT
>Chr1:4511873..4511865  - TAIR102
AAGGTTGGT
>Chr1:4512849..4512841  - TAIR102
AAGGTATAA
>Chr1:4513384..4513376  - TAIR102
CAGGTACCA
>Chr1:4515981..4515989  + TAIR102
GAGGTAACC
>Chr1:4516357..4516365  + TAIR102
GAGGTAGCA
>Chr1:4516852..4516860  + TAIR102
AGAGTAAGT
>Chr1:4517207..4517215  + TAIR102
AAAGTGAGT
>Chr1:4520892..4520900  + TAIR102
CAGGTTTTT
>Chr1:4545135..4545143  + TAIR102
CCGGTTTGT
>Chr1:4545418..4545426  + TAIR102
AAAGTAATT
>Chr1:4545766..4545774  + TAIR102
AAGGTAAGA
>Chr1:4546012..4546020  + TAIR102
CAGGTCCTC
>Chr1:4546141..4546149  + TAIR102
GATGTAAGT
>Chr1:4546295..4546303  + TAIR102
AAGGTAGTA
>Chr1:4546739..4546747  + TAIR102
ACCGTAAGT
>Chr1:4546910..4546918  + TAIR102
TTGGTTAGC
>Chr1:4547856..4547864  + TAIR102
CAAGTAAGT
>Chr1:4551179..4551171  - TAIR102
CAGGTTTGA
>Chr1:4557116..4557124  + TAIR102
AAGGTATGT
>Chr1:4557574..4557582  + TAIR102
GAGGTAATA
>Chr1:4557940..4557948  + TAIR102
ATGGTGCGT
>Chr1:4558142..4558150  + TAIR102
CAGGTAACT
>Chr1:4561750..4561742  - TAIR102
CTCGTAAGT
>Chr1:4561995..4561987  - TAIR102
CAGGTTAGT
>Chr1:4562242..4562234  - TAIR102
CAGGTTAGT
>Chr1:4562561..4562553  - TAIR102
CAGGTATAT
>Chr1:4562887..4562879  - TAIR102
GAGGTAACC
>Chr1:4563940..4563932  - TAIR102
GCGGTTAGT
>Chr1:4564325..4564317  - TAIR102
CAGGTTTGT
>Chr1:4564509..4564501  - TAIR102
AAGGTCCCT
>Chr1:4564865..4564857  - TAIR102
CAGGTTTGC
>Chr1:4565297..4565289  - TAIR102
AAGGTAAGC
>Chr1:4565472..4565464  - TAIR102
AAGGTACAC
>Chr1:4565802..4565794  - TAIR102
TAGGTAAGC
>Chr1:4565994..4565986  - TAIR102
CAGGTAAAT
>Chr1:4566339..4566331  - TAIR102
ATGGTATGC
>Chr1:4566958..4566950  - TAIR102
AAGGTTAGA
>Chr1:4568033..4568041  + TAIR102
AAGGTATAA
>Chr1:4568166..4568174  + TAIR102
GAGGTAAGC
>Chr1:4568794..4568802  + TAIR102
CAGGTGTGA
>Chr1:4568951..4568959  + TAIR102
GAGGTATAT
>Chr1:4569226..4569234  + TAIR102
AAGGTGCAA
>Chr1:4569415..4569423  + TAIR102
CAGGTAAGT
>Chr1:4570352..4570344  - TAIR102
GAGGTATAG
>Chr1:4570584..4570576  - TAIR102
AAAGTAAGC
>Chr1:4573034..4573026  - TAIR102
TAAGTAAGT
>Chr1:4573227..4573219  - TAIR102
CTGGTAAGC
>Chr1:4573633..4573625  - TAIR102
AATGTAAGT
>Chr1:4573962..4573954  - TAIR102
ACAGTAAGT
>Chr1:4574382..4574374  - TAIR102
ATGGTATGT
>Chr1:4574537..4574529  - TAIR102
AAGGTGCGT
>Chr1:4575147..4575139  - TAIR102
ATGGTAAGG
>Chr1:4575410..4575402  - TAIR102
AAGGTATAT
>Chr1:4588204..4588196  - TAIR102
AAGGTAAAA
>Chr1:4588376..4588368  - TAIR102
TCGGTAACT
>Chr1:4589665..4589657  - TAIR102
GTGGTGAGT
>Chr1:4590263..4590255  - TAIR102
ATCGTAAAT
>Chr1:4593247..4593239  - TAIR102
AAGGTATAT
>Chr1:4593397..4593389  - TAIR102
CAAGTAAGA
>Chr1:4597783..4597791  + TAIR102
CATGTATGT
>Chr1:4597994..4598002  + TAIR102
CTGGTACAC
>Chr1:4598346..4598354  + TAIR102
AAGGCAAGA
>Chr1:4598511..4598519  + TAIR102
TAGGTACTT
>Chr1:4601647..4601655  + TAIR102
TGGGTATGC
>Chr1:4608693..4608685  - TAIR102
CAGGTATAA
>Chr1:4608865..4608857  - TAIR102
CAAGTGAGA
>Chr1:4609094..4609086  - TAIR102
AAGGTATCA
>Chr1:4609277..4609269  - TAIR102
CTGGTACGT
>Chr1:4609671..4609663  - TAIR102
AAGGTTTGA
>Chr1:4609862..4609854  - TAIR102
CAGGTACAT
>Chr1:4610178..4610170  - TAIR102
ATGGTTCGT
>Chr1:4610370..4610362  - TAIR102
ACGGTGAGT
>Chr1:4610493..4610485  - TAIR102
TGGGTAAGC
>Chr1:4613288..4613280  - TAIR102
ATGGTAAGA
>Chr1:4614502..4614494  - TAIR102
AAGGTATAA
>Chr1:4617665..4617673  + TAIR102
CAGGTAATT
>Chr1:4621237..4621229  - TAIR102
AGGGTATGT
>Chr1:4623726..4623718  - TAIR102
TGGGTAATT
>Chr1:4625666..4625658  - TAIR102
TGGGTGATT
>Chr1:4625859..4625851  - TAIR102
GAAGTTAGT
>Chr1:4628765..4628757  - TAIR102
AGGGTGATT
>Chr1:4628958..4628950  - TAIR102
GAAGTTAGT
>Chr1:4630370..4630362  - TAIR102
AGGGTATGA
>Chr1:4632906..4632898  - TAIR102
AGGGTATGG
>Chr1:4634709..4634701  - TAIR102
AGGGTATGA
>Chr1:4634924..4634916  - TAIR102
GACGTTAGT
>Chr1:4636388..4636380  - TAIR102
AGGGTATGA
>Chr1:4638001..4637993  - TAIR102
AAGGTAGTA
>Chr1:4638943..4638935  - TAIR102
TAGGTGAAA
>Chr1:4639122..4639114  - TAIR102
CAGGTTTGC
>Chr1:4639259..4639251  - TAIR102
TGGGTATGT
>Chr1:4639413..4639405  - TAIR102
ATGGTAAAT
>Chr1:4639572..4639564  - TAIR102
GTGGTATGT
>Chr1:4639748..4639740  - TAIR102
ATGGTAAAG
>Chr1:4639869..4639861  - TAIR102
ATGGTAATC
>Chr1:4640048..4640040  - TAIR102
CAAGTGAGT
>Chr1:4640225..4640217  - TAIR102
ATGGTAAAA
>Chr1:4640423..4640415  - TAIR102
TCGGTATGC
>Chr1:4640596..4640588  - TAIR102
ACAGTAAGT
>Chr1:4640783..4640775  - TAIR102
GCGGTATGC
>Chr1:4640892..4640884  - TAIR102
ATGGTGATT
>Chr1:4641071..4641063  - TAIR102
CAGGTTTGC
>Chr1:4641278..4641270  - TAIR102
TATGTGAGT
>Chr1:4641945..4641937  - TAIR102
ATCGTAAGT
>Chr1:4642902..4642894  - TAIR102
TCGGTACGT
>Chr1:4643132..4643124  - TAIR102
AAGGTAATT
>Chr1:4644244..4644236  - TAIR102
AAGGTTGAG
>Chr1:4645125..4645117  - TAIR102
CAGGTAAGT
>Chr1:4645683..4645675  - TAIR102
TAGGTATGC
>Chr1:4645928..4645920  - TAIR102
AAAGTAAGA
>Chr1:4646630..4646622  - TAIR102
GAGGTAATA
>Chr1:4648102..4648110  + TAIR102
CATGTAAGT
>Chr1:4658649..4658657  + TAIR102
CTTGTAAGA
>Chr1:4660836..4660844  + TAIR102
CTGGTATTT
>Chr1:4661724..4661732  + TAIR102
CTTGTCTTC
>Chr1:4664205..4664197  - TAIR102
CAGGTTAGT
>Chr1:4664675..4664667  - TAIR102
CATGTAAGT
>Chr1:4664824..4664816  - TAIR102
AAGGTTCGG
>Chr1:4665667..4665659  - TAIR102
GGGGTTAGT
>Chr1:4668570..4668578  + TAIR102
ATGGTTTAT
>Chr1:4668856..4668864  + TAIR102
AAGGTAGTG
>Chr1:4670445..4670437  - TAIR102
TTGGTAAAC
>Chr1:4672482..4672474  - TAIR102
CACGTCTTC
>Chr1:4674618..4674626  + TAIR102
GTGGTAAGA
>Chr1:4674886..4674894  + TAIR102
TAAGTATGT
>Chr1:4675153..4675161  + TAIR102
TAGGTAAAA
>Chr1:4675380..4675388  + TAIR102
AAGGCAAGT
>Chr1:4679598..4679590  - TAIR102
ACGGTGAGT
>Chr1:4681013..4681005  - TAIR102
AATGTAATA
>Chr1:4681885..4681877  - TAIR102
GAGGTTTGG
>Chr1:4690499..4690507  + TAIR102
CAGGTAAGC
>Chr1:4690817..4690825  + TAIR102
GTGGTTAGT
>Chr1:4691361..4691369  + TAIR102
AACGTGCGT
>Chr1:4691547..4691555  + TAIR102
TTTGTAAGT
>Chr1:4692229..4692237  + TAIR102
AATGTGAGT
>Chr1:4692540..4692548  + TAIR102
AAGGTAAGG
>Chr1:4693693..4693701  + TAIR102
CACGTACGT
>Chr1:4695211..4695203  - TAIR102
AAGGTTAGA
>Chr1:4695430..4695422  - TAIR102
GGGGTAATT
>Chr1:4695956..4695948  - TAIR102
AAGGTTTCT
>Chr1:4703656..4703648  - TAIR102
TGGGTAAGC
>Chr1:4710083..4710091  + TAIR102
AAGGTATCG
>Chr1:4710696..4710704  + TAIR102
AAAGTAAGC
>Chr1:4711281..4711289  + TAIR102
ATTGTGAGT
>Chr1:4711522..4711530  + TAIR102
AAGGTTTTA
>Chr1:4711737..4711745  + TAIR102
AGGGTGAGT
>Chr1:4711889..4711897  + TAIR102
CAGGTATGT
>Chr1:4712036..4712044  + TAIR102
GAGGTAAGT
>Chr1:4714597..4714605  + TAIR102
AAGGTAGAT
>Chr1:4715887..4715879  - TAIR102
CAGGTAAAC
>Chr1:4716406..4716398  - TAIR102
AAGGTTTTG
>Chr1:4716705..4716697  - TAIR102
AAGGTTTGA
>Chr1:4716925..4716917  - TAIR102
CAAGTATGT
>Chr1:4717209..4717201  - TAIR102
GAAGTATGA
>Chr1:4717399..4717391  - TAIR102
AATGTAACA
>Chr1:4717607..4717599  - TAIR102
AAGGTTTCC
>Chr1:4717751..4717743  - TAIR102
CAAGTAGTT
>Chr1:4717920..4717912  - TAIR102
AACGTAATT
>Chr1:4719183..4719175  - TAIR102
CCCGTAAGT
>Chr1:4720965..4720957  - TAIR102
GAGGTTTTG
>Chr1:4722003..4722011  + TAIR102
GAGGCAAGT
>Chr1:4722143..4722151  + TAIR102
CAGGTATGT
>Chr1:4722258..4722266  + TAIR102
CAGGTGAGC
>Chr1:4722411..4722419  + TAIR102
CAGGTGAGT
>Chr1:4722568..4722576  + TAIR102
CAGGTGCCT
>Chr1:4722744..4722752  + TAIR102
TTGGTATGT
>Chr1:4722923..4722931  + TAIR102
TTAGTGCGT
>Chr1:4723098..4723106  + TAIR102
AAGGTACTC
>Chr1:4723318..4723326  + TAIR102
ATGGTAAGT
>Chr1:4723486..4723494  + TAIR102
AAGGTAATT
>Chr1:4723747..4723755  + TAIR102
TATGTAAGC
>Chr1:4723862..4723870  + TAIR102
ATGGTTTGA
>Chr1:4724151..4724159  + TAIR102
AAGGTAAGA
>Chr1:4724690..4724698  + TAIR102
ACGGTGAGT
>Chr1:4725706..4725714  + TAIR102
AAGGTATAT
>Chr1:4725935..4725943  + TAIR102
TTGGTAAAA
>Chr1:4728654..4728662  + TAIR102
AAAGTATGT
>Chr1:4728927..4728935  + TAIR102
AAGGTAACA
>Chr1:4729081..4729089  + TAIR102
CAGGTAAGC
>Chr1:4729477..4729485  + TAIR102
CGTGTAAGC
>Chr1:4729899..4729907  + TAIR102
AAGGTAAAC
>Chr1:4734117..4734125  + TAIR102
ACGGTCAGT
>Chr1:4735802..4735810  + TAIR102
TCTGTAAGT
>Chr1:4736146..4736154  + TAIR102
TAGGTACTA
>Chr1:4736309..4736317  + TAIR102
TAGGTTTTG
>Chr1:4736463..4736471  + TAIR102
AAGGTTTGT
>Chr1:4736636..4736644  + TAIR102
GCGGTACTT
>Chr1:4736830..4736838  + TAIR102
GGGGTAAGT
>Chr1:4737050..4737058  + TAIR102
AAGGTAAAC
>Chr1:4737226..4737234  + TAIR102
AAGGTACTT
>Chr1:4737375..4737383  + TAIR102
TGGGTTAGT
>Chr1:4740341..4740333  - TAIR102
TAGGTATGT
>Chr1:4740463..4740455  - TAIR102
CCAGTAAAG
>Chr1:4740877..4740869  - TAIR102
CAAGTAAAG
>Chr1:4744003..4743995  - TAIR102
GAGGTTCTT
>Chr1:4744263..4744255  - TAIR102
CTGGTGAGT
>Chr1:4744659..4744651  - TAIR102
ATGGTAACT
>Chr1:4744902..4744894  - TAIR102
TCGGTAAGT
>Chr1:4745239..4745231  - TAIR102
AAGGTATTT
>Chr1:4745578..4745570  - TAIR102
GGTGTAAGT
>Chr1:4746681..4746673  - TAIR102
GAGGTTCGT
>Chr1:4748597..4748589  - TAIR102
CTGGTAATG
>Chr1:4749044..4749052  + TAIR102
ATTGTAATT
>Chr1:4749745..4749753  + TAIR102
TAGGTAATA
>Chr1:4751953..4751961  + TAIR102
CGGGTAAAA
>Chr1:4752150..4752158  + TAIR102
CAGGTTTTA
>Chr1:4752478..4752486  + TAIR102
GAGGTTTGT
>Chr1:4752659..4752667  + TAIR102
CAAGTCAGA
>Chr1:4754861..4754853  - TAIR102
CAGGTAATA
>Chr1:4756049..4756057  + TAIR102
ACAGTAAGC
>Chr1:4756269..4756277  + TAIR102
GCTGTAATC
>Chr1:4756425..4756433  + TAIR102
TTTGTAAGT
>Chr1:4756628..4756636  + TAIR102
ACTGTAATA
>Chr1:4756769..4756777  + TAIR102
TCTGTGAGT
>Chr1:4756989..4756997  + TAIR102
CTTGTAATC
>Chr1:4757160..4757168  + TAIR102
CCTGTAAGT
>Chr1:4757296..4757304  + TAIR102
CTTGTGAGT
>Chr1:4757450..4757458  + TAIR102
CTTGTAGGC
>Chr1:4757623..4757631  + TAIR102
TATGTATGT
>Chr1:4758211..4758219  + TAIR102
AAGGTAATT
>Chr1:4758394..4758402  + TAIR102
AAGGTGCCA
>Chr1:4758643..4758651  + TAIR102
CATGTAACG
>Chr1:4758833..4758841  + TAIR102
CAGGTGAGG
>Chr1:4759300..4759308  + TAIR102
AAGGTAAGT
>Chr1:4759453..4759461  + TAIR102
GAGGTTGAT
>Chr1:4764880..4764872  - TAIR102
CTGGTAAGA
>Chr1:4765686..4765678  - TAIR102
CAGGTTAAC
>Chr1:4766398..4766390  - TAIR102
GAGGTAACA
>Chr1:4773748..4773756  + TAIR102
AAGGTTTCG
>Chr1:4774142..4774150  + TAIR102
GATGTATGT
>Chr1:4774292..4774300  + TAIR102
TATGTATGT
>Chr1:4774440..4774448  + TAIR102
CAGGTTAAG
>Chr1:4778414..4778422  + TAIR102
AAGGTAAAG
>Chr1:4778661..4778669  + TAIR102
GAGGTAAAA
>Chr1:4779952..4779944  - TAIR102
CAGGTACTT
>Chr1:4780168..4780160  - TAIR102
CAGGTTAGA
>Chr1:4780441..4780433  - TAIR102
AAGGTATGA
>Chr1:4780832..4780824  - TAIR102
CAGGTTAGG
>Chr1:4781062..4781054  - TAIR102
TCTGTAAGA
>Chr1:4781416..4781408  - TAIR102
AAGGTAAAC
>Chr1:4781596..4781588  - TAIR102
ACCGTAAGC
>Chr1:4782050..4782042  - TAIR102
AAGGTAAAA
>Chr1:4782396..4782388  - TAIR102
CTGGTTAGT
>Chr1:4790322..4790330  + TAIR102
GAGGTATGG
>Chr1:4796075..4796083  + TAIR102
CTGGTAAGT
>Chr1:4796248..4796256  + TAIR102
TCTGTAAGA
>Chr1:4797921..4797929  + TAIR102
ACGGTAAAG
>Chr1:4798104..4798112  + TAIR102
TATGTGAGT
>Chr1:4798478..4798486  + TAIR102
AAGGTATGA
>Chr1:4798675..4798683  + TAIR102
TATGTAAGT
>Chr1:4798921..4798929  + TAIR102
GGGGTAGGT
>Chr1:4799079..4799087  + TAIR102
GAGGTACTT
>Chr1:4799226..4799234  + TAIR102
AAGGTAATC
>Chr1:4799437..4799445  + TAIR102
GCTGTAAGT
>Chr1:4799626..4799634  + TAIR102
GAGGTACTA
>Chr1:4799843..4799851  + TAIR102
AGAGTAAGA
>Chr1:4800628..4800620  - TAIR102
CAGGTAATG
>Chr1:4801291..4801283  - TAIR102
GAAGTAAGT
>Chr1:4801586..4801578  - TAIR102
AGGGTAATA
>Chr1:4803186..4803194  + TAIR102
CGAGTCAGT
>Chr1:4803334..4803342  + TAIR102
GCGGTTGGT
>Chr1:4803508..4803516  + TAIR102
TAGGTACTC
>Chr1:4803763..4803771  + TAIR102
CAGGTTTGT
>Chr1:4804160..4804168  + TAIR102
GAGGTTTCT
>Chr1:4804454..4804462  + TAIR102
ATTGTGAGT
>Chr1:4804719..4804727  + TAIR102
TAGGTAAAT
>Chr1:4805791..4805783  - TAIR102
GAGGTATAT
>Chr1:4806284..4806276  - TAIR102
CAGGTATGC
>Chr1:4806522..4806514  - TAIR102
TTGGCAAGC
>Chr1:4806860..4806852  - TAIR102
AAGGTCCAT
>Chr1:4806979..4806971  - TAIR102
CTGGTGGGT
>Chr1:4811107..4811115  + TAIR102
CCAGTAAGC
>Chr1:4812212..4812220  + TAIR102
TAGGTGCGT
>Chr1:4812346..4812354  + TAIR102
AAGGTAAGC
>Chr1:4812502..4812510  + TAIR102
GAGGTAAGA
>Chr1:4812726..4812734  + TAIR102
CAGGTGAAA
>Chr1:4812931..4812939  + TAIR102
TAGGTAAGA
>Chr1:4813288..4813296  + TAIR102
GCTGTAAGT
>Chr1:4813480..4813488  + TAIR102
AAGGTAAAT
>Chr1:4813764..4813772  + TAIR102
CAGGTAAAG
>Chr1:4814127..4814135  + TAIR102
ATGGTGAGT
>Chr1:4814338..4814346  + TAIR102
CAGGTGAAA
>Chr1:4818609..4818617  + TAIR102
ACGGTATGA
>Chr1:4822686..4822694  + TAIR102
ACGGTAAAT
>Chr1:4828064..4828072  + TAIR102
ACGGTAAAA
>Chr1:4830403..4830411  + TAIR102
ACGGTAACA
>Chr1:4831376..4831384  + TAIR102
TTAGCCTGT
>Chr1:4834021..4834013  - TAIR102
ACGGTGGGA
>Chr1:4834492..4834484  - TAIR102
AAGGTTAAT
>Chr1:4835016..4835008  - TAIR102
AAGGTACTC
>Chr1:4836696..4836688  - TAIR102
AAGGTTAAC
>Chr1:4837492..4837484  - TAIR102
AAGGTACTC
>Chr1:4839218..4839210  - TAIR102
CAGGTAACG
>Chr1:4841170..4841162  - TAIR102
ACGGTAAAT
>Chr1:4841373..4841365  - TAIR102
CATGTAAAA
>Chr1:4843599..4843591  - TAIR102
CTGGTATGT
>Chr1:4843877..4843869  - TAIR102
CAGGTAATA
>Chr1:4844209..4844201  - TAIR102
GAGGTAATG
>Chr1:4844656..4844648  - TAIR102
CTGGTGAGA
>Chr1:4845697..4845689  - TAIR102
TCTGTAAGC
>Chr1:4847317..4847325  + TAIR102
GCAGTAAGC
>Chr1:4850336..4850344  + TAIR102
AAGGTATTA
>Chr1:4855679..4855687  + TAIR102
CAAGTGAGT
>Chr1:4855866..4855874  + TAIR102
AAGGTAGCT
>Chr1:4856115..4856123  + TAIR102
ATTGTAAGT
>Chr1:4856763..4856771  + TAIR102
TAGGTATAA
>Chr1:4857263..4857255  - TAIR102
AAGGTACAT
>Chr1:4857602..4857594  - TAIR102
AAGGTTAAC
>Chr1:4857842..4857834  - TAIR102
TACGTAATG
>Chr1:4858957..4858949  - TAIR102
CCGGTATAT
>Chr1:4859235..4859227  - TAIR102
CAGGTATAT
>Chr1:4859496..4859488  - TAIR102
CAGGTATAT
>Chr1:4862101..4862109  + TAIR102
CTGGTTAGT
>Chr1:4862453..4862461  + TAIR102
CAGGTTTTA
>Chr1:4862693..4862701  + TAIR102
CAGGTAACT
>Chr1:4862964..4862972  + TAIR102
CAGGTTAAT
>Chr1:4863259..4863267  + TAIR102
AAGGTAAGA
>Chr1:4863442..4863450  + TAIR102
AAGGTATAT
>Chr1:4863739..4863747  + TAIR102
AAGGTAAAT
>Chr1:4865920..4865928  + TAIR102
CAGGTTTAG
>Chr1:4866529..4866537  + TAIR102
AAGGTAACT
>Chr1:4866747..4866755  + TAIR102
CAGGTTAGT
>Chr1:4867042..4867050  + TAIR102
AAGGTAAAC
>Chr1:4867239..4867247  + TAIR102
AAGGTATAA
>Chr1:4867541..4867549  + TAIR102
AAGGTAAAA
>Chr1:4868522..4868530  + TAIR102
CCCGTTACG
>Chr1:4869249..4869257  + TAIR102
CTGGTTAGT
>Chr1:4869588..4869596  + TAIR102
CAGGTCTAG
>Chr1:4869920..4869928  + TAIR102
CAGGTAACT
>Chr1:4870160..4870168  + TAIR102
CAGGTTAGT
>Chr1:4870502..4870510  + TAIR102
AAGGTAAAT
>Chr1:4870682..4870690  + TAIR102
AAGGTATAA
>Chr1:4870977..4870985  + TAIR102
AAGGTAAAT
>Chr1:4873021..4873029  + TAIR102
CAGGTGATT
>Chr1:4873437..4873445  + TAIR102
AAGGTAGTT
>Chr1:4873610..4873618  + TAIR102
CAGGTATAT
>Chr1:4873759..4873767  + TAIR102
TGGGTATGA
>Chr1:4874002..4874010  + TAIR102
ATAGTAAGT
>Chr1:4874161..4874169  + TAIR102
TCTGTAAGT
>Chr1:4875233..4875225  - TAIR102
CAGGTAGAA
>Chr1:4875426..4875418  - TAIR102
TAGGTAAAA
>Chr1:4875593..4875585  - TAIR102
ATGGTAAAA
>Chr1:4875760..4875752  - TAIR102
AAGGTATTT
>Chr1:4875897..4875889  - TAIR102
GAGGTTAGG
>Chr1:4876114..4876106  - TAIR102
ATGGTACGT
>Chr1:4876363..4876355  - TAIR102
AGGGTAACC
>Chr1:4881562..4881554  - TAIR102
AAGGTATTG
>Chr1:4882819..4882811  - TAIR102
TTGGTATGT
>Chr1:4883279..4883271  - TAIR102
AAGGTTTGT
>Chr1:4883494..4883486  - TAIR102
GGGGTACGT
>Chr1:4883932..4883924  - TAIR102
CTGGTATGT
>Chr1:4884114..4884106  - TAIR102
CAGGTCGTT
>Chr1:4884401..4884393  - TAIR102
AAGGTCATT
>Chr1:4884635..4884627  - TAIR102
CCTGTAAGC
>Chr1:4885149..4885157  + TAIR102
CCGGTTAGT
>Chr1:4885437..4885445  + TAIR102
ATGGTCACT
>Chr1:4885603..4885611  + TAIR102
CAGGTCCCT
>Chr1:4885786..4885794  + TAIR102
CAAGTGAGT
>Chr1:4885952..4885960  + TAIR102
GAGGTTATT
>Chr1:4886111..4886119  + TAIR102
TATGTAAGC
>Chr1:4886282..4886290  + TAIR102
TAGGTATTG
>Chr1:4886499..4886507  + TAIR102
TTGGTGCGC
>Chr1:4888277..4888285  + TAIR102
GAAGTAAGT
>Chr1:4889048..4889056  + TAIR102
ATGGTATGT
>Chr1:4889225..4889233  + TAIR102
AAGGTATTA
>Chr1:4897448..4897456  + TAIR102
CAGGTAACT
>Chr1:4897825..4897833  + TAIR102
CAGGTGAGT
>Chr1:4897992..4898000  + TAIR102
ACTGTAAGT
>Chr1:4898191..4898199  + TAIR102
CAAGTATGT
>Chr1:4908517..4908525  + TAIR102
GAGGTCTGT
>Chr1:4908651..4908659  + TAIR102
AAAGTGAGC
>Chr1:4908874..4908882  + TAIR102
AAGGTTACT
>Chr1:4909048..4909056  + TAIR102
GAGGTGACT
>Chr1:4909210..4909218  + TAIR102
CAGGTATAG
>Chr1:4909474..4909482  + TAIR102
GAAGTAAGT
>Chr1:4909864..4909872  + TAIR102
AAGGTAAAC
>Chr1:4910102..4910110  + TAIR102
GAGGTAGCT
>Chr1:4910449..4910457  + TAIR102
AGTGTAAGC
>Chr1:4911867..4911859  - TAIR102
AAGGTATGA
>Chr1:4912081..4912073  - TAIR102
AAGGTAGGC
>Chr1:4912270..4912262  - TAIR102
CAGGTGAGG
>Chr1:4912415..4912407  - TAIR102
CAGGTAAAT
>Chr1:4912641..4912633  - TAIR102
TAAGTGAGT
>Chr1:4912928..4912920  - TAIR102
CTTGTAAGT
>Chr1:4915923..4915931  + TAIR102
CTGGTAACT
>Chr1:4916539..4916547  + TAIR102
TTGGTAAGT
>Chr1:4916769..4916777  + TAIR102
GACGTATGT
>Chr1:4917007..4917015  + TAIR102
GCTGTAATA
>Chr1:4917217..4917225  + TAIR102
CAGGTTTGT
>Chr1:4918409..4918401  - TAIR102
CTCGTAAGC
>Chr1:4919917..4919909  - TAIR102
AAGGTATCT
>Chr1:4920087..4920079  - TAIR102
ATGGTAGAG
>Chr1:4920361..4920353  - TAIR102
CAGGTACTT
>Chr1:4920674..4920666  - TAIR102
CTGGTAAGA
>Chr1:4925520..4925528  + TAIR102
TAAGTAGGC
>Chr1:4925718..4925726  + TAIR102
CAGGTAAAG
>Chr1:4926044..4926052  + TAIR102
CCGGTAATA
>Chr1:4926318..4926326  + TAIR102
AAGGTATAT
>Chr1:4927520..4927512  - TAIR102
CAGGTGAAT
>Chr1:4927706..4927698  - TAIR102
ATAGTAAGT
>Chr1:4927892..4927884  - TAIR102
GAGGTATGG
>Chr1:4928014..4928006  - TAIR102
TGGGTAATG
>Chr1:4929565..4929557  - TAIR102
AATGTAAGA
>Chr1:4929727..4929719  - TAIR102
TAAGTAAGT
>Chr1:4929880..4929872  - TAIR102
AAGGTAAAA
>Chr1:4930108..4930100  - TAIR102
CAGGTTTGG
>Chr1:4930293..4930285  - TAIR102
GACGTAAGT
>Chr1:4930593..4930585  - TAIR102
CTGGTAAGC
>Chr1:4932426..4932418  - TAIR102
GAGGTAAAA
>Chr1:4933199..4933191  - TAIR102
TATGTGAGT
>Chr1:4947315..4947307  - TAIR102
GAGGTAAAT
>Chr1:4949140..4949132  - TAIR102
AAAGTGAGT
>Chr1:4949304..4949296  - TAIR102
TCTGTAAGT
>Chr1:4949857..4949849  - TAIR102
AAGGTAAGC
>Chr1:4950457..4950449  - TAIR102
ACTGTGAGT
>Chr1:4950773..4950765  - TAIR102
CTTGTAAGT
>Chr1:4960969..4960977  + TAIR102
CAGGTATAG
>Chr1:4962541..4962533  - TAIR102
AAGGTAGAA
>Chr1:4963068..4963060  - TAIR102
GAGGTAAGT
>Chr1:4963812..4963804  - TAIR102
CTGGTGAGT
>Chr1:4964060..4964052  - TAIR102
CTGGTCAGC
>Chr1:4968503..4968495  - TAIR102
AAGGTAGTA
>Chr1:4968763..4968755  - TAIR102
ACGGTATTT
>Chr1:4968919..4968911  - TAIR102
CTTGTAAGT
>Chr1:4969132..4969124  - TAIR102
AAGGTACAT
>Chr1:4969333..4969325  - TAIR102
ACGGTAAAT
>Chr1:4969693..4969685  - TAIR102
CAGGTAGAT
>Chr1:4971650..4971642  - TAIR102
TTGGTAAGC
>Chr1:4971856..4971848  - TAIR102
ATGGTAAAG
>Chr1:4972000..4971992  - TAIR102
GAGGTGAAC
>Chr1:4972325..4972317  - TAIR102
AAGGTAAGT
>Chr1:4972458..4972450  - TAIR102
CAGGTATAG
>Chr1:4972704..4972696  - TAIR102
CAGGTGAAA
>Chr1:4972851..4972843  - TAIR102
CAGGTAAAC
>Chr1:4973036..4973028  - TAIR102
GAGGTTTGG
>Chr1:4973168..4973160  - TAIR102
GAGGTGGGT
>Chr1:4973435..4973427  - TAIR102
GTGGTACCG
>Chr1:4974714..4974706  - TAIR102
CAGGTCAGT
>Chr1:4975101..4975093  - TAIR102
TATGTTAGT
>Chr1:4975405..4975397  - TAIR102
AATGTATGT
>Chr1:4979238..4979246  + TAIR102
CATGTAAGT
>Chr1:4979515..4979523  + TAIR102
TACGTATGT
>Chr1:4979773..4979781  + TAIR102
CAGGTAGGT
>Chr1:4981453..4981461  + TAIR102
CAGGTGATT
>Chr1:4981698..4981706  + TAIR102
TAAGTAAGT
>Chr1:4981990..4981998  + TAIR102
CAGGTTGGT
>Chr1:4982235..4982243  + TAIR102
TAGGTAAAG
>Chr1:4982674..4982682  + TAIR102
CAGGTAAAA
>Chr1:4982896..4982904  + TAIR102
AAGGTAAAT
>Chr1:4983869..4983877  + TAIR102
CAGGTTTGT
>Chr1:4984548..4984556  + TAIR102
GGGGTAGGA
>Chr1:4985654..4985662  + TAIR102
CAGGTTATC
>Chr1:4985813..4985821  + TAIR102
ATGGTTACT
>Chr1:4986239..4986247  + TAIR102
CAGGTTTGA
>Chr1:4986582..4986590  + TAIR102
AAGGTTAGT
>Chr1:4986936..4986944  + TAIR102
CAGGTCTGC
>Chr1:4990254..4990262  + TAIR102
CAAGCAAGT
>Chr1:4990878..4990886  + TAIR102
TAGGTAAAC
>Chr1:4999127..4999119  - TAIR102
CAGGTACTC
>Chr1:4999713..4999705  - TAIR102
ACGGTAAAG
>Chr1:5000386..5000378  - TAIR102
CTGGTTAGT
>Chr1:5002000..5001992  - TAIR102
GAGGTATTA
>Chr1:5002289..5002281  - TAIR102
TAGGTAAAA
>Chr1:5002792..5002784  - TAIR102
CAGGTAATG
>Chr1:5002982..5002974  - TAIR102
CAGGTCAAA
>Chr1:5003231..5003223  - TAIR102
ATAGTCAGT
>Chr1:5008781..5008773  - TAIR102
AAAGTAAGT
>Chr1:5009014..5009006  - TAIR102
GAGGTAAAT
>Chr1:5009238..5009230  - TAIR102
AAGGTCTGA
>Chr1:5009429..5009421  - TAIR102
GAGGTGAGT
>Chr1:5010014..5010006  - TAIR102
CAGGTACTA
>Chr1:5010373..5010365  - TAIR102
AAGGTACAT
>Chr1:5010919..5010911  - TAIR102
AAGGTTTCT
>Chr1:5011253..5011245  - TAIR102
CAGGTAACT
>Chr1:5011514..5011506  - TAIR102
AAGGTATAC
>Chr1:5011891..5011883  - TAIR102
GAGGTAAGT
>Chr1:5012110..5012102  - TAIR102
TAGGTATGT
>Chr1:5012354..5012346  - TAIR102
GAGGTAATA
>Chr1:5012525..5012517  - TAIR102
GAAGTGAGT
>Chr1:5012734..5012726  - TAIR102
CAGGTGAGC
>Chr1:5012898..5012890  - TAIR102
GAGGTTTCA
>Chr1:5013136..5013128  - TAIR102
ATTGTAAGG
>Chr1:5013290..5013282  - TAIR102
ATCGTAAGT
>Chr1:5013595..5013587  - TAIR102
AAGGTAAGC
>Chr1:5014169..5014161  - TAIR102
AAGGTTTGA
>Chr1:5014354..5014346  - TAIR102
ATGGTACGA
>Chr1:5015399..5015391  - TAIR102
AAGGTGTTT
>Chr1:5015624..5015616  - TAIR102
GAAGTAAGT
>Chr1:5016048..5016040  - TAIR102
CAGGTAAAA
>Chr1:5016343..5016335  - TAIR102
CAAGTAAGC
>Chr1:5020071..5020079  + TAIR102
TAGGTATAG
>Chr1:5020509..5020517  + TAIR102
CAGGTTTAT
>Chr1:5020669..5020677  + TAIR102
CAGGTGAGA
>Chr1:5020922..5020930  + TAIR102
CAAGTAAGC
>Chr1:5025714..5025722  + TAIR102
CCGGTAATA
>Chr1:5026403..5026411  + TAIR102
AAGGTACAC
>Chr1:5027814..5027822  + TAIR102
GAGGTGCGG
>Chr1:5030174..5030182  + TAIR102
CCGGTAATG
>Chr1:5032381..5032373  - TAIR102
CAGGTAAAA
>Chr1:5032597..5032589  - TAIR102
CAGGTTTGG
>Chr1:5032835..5032827  - TAIR102
TAGGTATGC
>Chr1:5033228..5033220  - TAIR102
ATGGTATTT
>Chr1:5033770..5033762  - TAIR102
AAGGTCAGT
>Chr1:5033966..5033958  - TAIR102
AGGGTGAGT
>Chr1:5034534..5034526  - TAIR102
AAGGTGTCT
>Chr1:5034719..5034711  - TAIR102
CAGGTACGA
>Chr1:5034858..5034850  - TAIR102
CTGGTATTT
>Chr1:5035000..5034992  - TAIR102
GATGTAAGT
>Chr1:5035138..5035130  - TAIR102
ACTGTATGC
>Chr1:5035335..5035327  - TAIR102
AGCGTATGG
>Chr1:5035519..5035511  - TAIR102
TGGGTAACC
>Chr1:5035762..5035754  - TAIR102
AAGGTACTT
>Chr1:5035915..5035907  - TAIR102
AAGGTTTTT
>Chr1:5036075..5036067  - TAIR102
TCTGTAAGC
>Chr1:5036222..5036214  - TAIR102
TAGGTCTTA
>Chr1:5037818..5037826  + TAIR102
AAGGTAAAC
>Chr1:5038138..5038146  + TAIR102
CAGGTATGC
>Chr1:5038832..5038840  + TAIR102
GAAGTAAGT
>Chr1:5039046..5039054  + TAIR102
GCTGTAAGT
>Chr1:5039313..5039321  + TAIR102
TGGGTAAAT
>Chr1:5039893..5039901  + TAIR102
GAGGTTCGT
>Chr1:5049922..5049914  - TAIR102
AGAGTAAGG
>Chr1:5050162..5050154  - TAIR102
GAGGTAAAG
>Chr1:5050763..5050755  - TAIR102
ACGGTAAGA
>Chr1:5050946..5050938  - TAIR102
TCTGTATTG
>Chr1:5052520..5052512  - TAIR102
CGGGTTTGT
>Chr1:5052669..5052661  - TAIR102
GGTGTAAGT
>Chr1:5052821..5052813  - TAIR102
CATGTATGT
>Chr1:5052978..5052970  - TAIR102
CAGGTAAAT
>Chr1:5053218..5053210  - TAIR102
CTGGTACTA
>Chr1:5053469..5053461  - TAIR102
CAGGTTAGG
>Chr1:5053712..5053704  - TAIR102
AAGGTAGAT
>Chr1:5054027..5054019  - TAIR102
AAGGTAAGG
>Chr1:5054388..5054380  - TAIR102
CCGGTATGA
>Chr1:5054861..5054853  - TAIR102
CAGGTTTTT
>Chr1:5058965..5058973  + TAIR102
CAGGTTACT
>Chr1:5059831..5059839  + TAIR102
CTGGTAATT
>Chr1:5060055..5060063  + TAIR102
AAGGTAACA
>Chr1:5060487..5060495  + TAIR102
CAAGTAACA
>Chr1:5060649..5060657  + TAIR102
CAGGTAGAA
>Chr1:5062809..5062801  - TAIR102
CGGGTAACC
>Chr1:5063069..5063061  - TAIR102
GAGGTTAAA
>Chr1:5063254..5063246  - TAIR102
AAGGCAAGT
>Chr1:5063440..5063432  - TAIR102
AAAGTAAGA
>Chr1:5063633..5063625  - TAIR102
ATGGTGAGT
>Chr1:5063825..5063817  - TAIR102
AAGGTACTT
>Chr1:5064150..5064142  - TAIR102
GAGGTAATC
>Chr1:5067784..5067776  - TAIR102
CATGTAAGT
>Chr1:5068097..5068089  - TAIR102
TATGTAAGC
>Chr1:5068285..5068277  - TAIR102
CCGGTTTGT
>Chr1:5073406..5073414  + TAIR102
AATGTAAGT
>Chr1:5073633..5073641  + TAIR102
AAGGTAATT
>Chr1:5074183..5074191  + TAIR102
CAGGTTATT
>Chr1:5076009..5076001  - TAIR102
ACTGTAAGT
>Chr1:5079800..5079792  - TAIR102
AAGGTGTTT
>Chr1:5079938..5079930  - TAIR102
AAGGTATCA
>Chr1:5080207..5080199  - TAIR102
GTGGTAAAA
>Chr1:5080633..5080625  - TAIR102
CAGGTACCA
>Chr1:5081049..5081041  - TAIR102
AAGGTGAAT
>Chr1:5081406..5081398  - TAIR102
GAAGTAAGT
>Chr1:5083823..5083831  + TAIR102
CAGGTACAG
>Chr1:5087815..5087807  - TAIR102
AAGGTAACG
>Chr1:5088024..5088016  - TAIR102
GAGGTATGA
>Chr1:5088301..5088293  - TAIR102
TCGGTAACT
>Chr1:5091281..5091289  + TAIR102
AAGGTTCCT
>Chr1:5091629..5091637  + TAIR102
TAGGTCAGT
>Chr1:5092329..5092337  + TAIR102
AAGGTCAGC
>Chr1:5092528..5092536  + TAIR102
AATGTAAGT
>Chr1:5092795..5092803  + TAIR102
GATGTAACT
>Chr1:5093055..5093063  + TAIR102
CCCGTACGT
>Chr1:5095212..5095204  - TAIR102
GAGGTTATA
>Chr1:5095460..5095452  - TAIR102
GAGGTAAAC
>Chr1:5097924..5097916  - TAIR102
GCGGTAAGT
>Chr1:5099749..5099757  + TAIR102
AAAGTAAAT
>Chr1:5100106..5100114  + TAIR102
CTGGTAATA
>Chr1:5100267..5100275  + TAIR102
TTCGTAAGC
>Chr1:5100417..5100425  + TAIR102
CTGGTGATA
>Chr1:5100609..5100617  + TAIR102
GACGTTTTA
>Chr1:5100852..5100860  + TAIR102
AAGGTACTT
>Chr1:5101243..5101251  + TAIR102
CATGTATGT
>Chr1:5102849..5102841  - TAIR102
CGGGTAAAG
>Chr1:5103341..5103333  - TAIR102
GAGGTAATA
>Chr1:5103539..5103531  - TAIR102
TGGGTGAGT
>Chr1:5103730..5103722  - TAIR102
CAGGTGAGT
>Chr1:5103876..5103868  - TAIR102
GAGGTTTTG
>Chr1:5104075..5104067  - TAIR102
AAGGTTCGA
>Chr1:5105489..5105481  - TAIR102
AAGGTTTGA
>Chr1:5105685..5105677  - TAIR102
CAAGTAAGC
>Chr1:5105890..5105882  - TAIR102
AAGGTGTTT
>Chr1:5106165..5106157  - TAIR102
AGAGTAATC
>Chr1:5107921..5107913  - TAIR102
GAGGTAAAC
>Chr1:5108139..5108131  - TAIR102
TCGGTACGT
>Chr1:5108473..5108465  - TAIR102
GAGGTAAGA
>Chr1:5108617..5108609  - TAIR102
GCAGTATGC
>Chr1:5109163..5109155  - TAIR102
AGGGTAAGT
>Chr1:5109319..5109311  - TAIR102
GGAGTAAGA
>Chr1:5109533..5109525  - TAIR102
CAGGTACCC
>Chr1:5109823..5109815  - TAIR102
GATGTAAGC
>Chr1:5109979..5109971  - TAIR102
CAGGTACGA
>Chr1:5110217..5110209  - TAIR102
AAGGTCAGT
>Chr1:5110386..5110378  - TAIR102
TAGGTAAGA
>Chr1:5110638..5110630  - TAIR102
ATGGTTTGT
>Chr1:5110831..5110823  - TAIR102
TTGGTAGTT
>Chr1:5111158..5111150  - TAIR102
CTGGTAATT
>Chr1:5111341..5111333  - TAIR102
CAGGTTTGA
>Chr1:5112544..5112536  - TAIR102
AAGGTATTA
>Chr1:5112827..5112819  - TAIR102
GAGGTTTGC
>Chr1:5113434..5113426  - TAIR102
AAGGTAGAA
>Chr1:5113865..5113857  - TAIR102
AATGTATAT
>Chr1:5114127..5114119  - TAIR102
CAGGTATGT
>Chr1:5114404..5114396  - TAIR102
GAAGTATTT
>Chr1:5114656..5114648  - TAIR102
AAAGTATGC
>Chr1:5114921..5114913  - TAIR102
GAGGTTTAT
>Chr1:5115112..5115104  - TAIR102
GAGGTACGA
>Chr1:5117154..5117146  - TAIR102
CAGGCAAGT
>Chr1:5117566..5117558  - TAIR102
CTTGTAAGC
>Chr1:5118152..5118144  - TAIR102
GAGGTGAGT
>Chr1:5118645..5118637  - TAIR102
AAGGTAAAC
>Chr1:5119102..5119094  - TAIR102
CAGGTTTGC
>Chr1:5119785..5119777  - TAIR102
GAGGTTAGG
>Chr1:5120117..5120109  - TAIR102
GAGGTACCA
>Chr1:5120431..5120423  - TAIR102
GAGGTATAA
>Chr1:5122185..5122177  - TAIR102
AAGGTACAC
>Chr1:5122546..5122538  - TAIR102
GAGGTGACT
>Chr1:5122778..5122770  - TAIR102
AAGGTAACC
>Chr1:5123103..5123095  - TAIR102
GAGGTTAGC
>Chr1:5125061..5125069  + TAIR102
CGGGTATGT
>Chr1:5125241..5125249  + TAIR102
AAGGTATAC
>Chr1:5125440..5125448  + TAIR102
GAGGTAAAT
>Chr1:5128792..5128784  - TAIR102
TTGGTAATT
>Chr1:5129096..5129088  - TAIR102
CATGTAAGT
>Chr1:5129373..5129365  - TAIR102
ATTGTAATC
>Chr1:5132991..5132983  - TAIR102
TTGGTAATT
>Chr1:5133304..5133296  - TAIR102
AATGTAAGT
>Chr1:5133581..5133573  - TAIR102
ACTGTAATT
>Chr1:5139272..5139264  - TAIR102
CAGGTGAAG
>Chr1:5140803..5140795  - TAIR102
CTGGTAAGA
>Chr1:5141007..5140999  - TAIR102
ATGGTGAGC
>Chr1:5141174..5141166  - TAIR102
TTGGTAAAT
>Chr1:5141447..5141439  - TAIR102
CTGGTACAT
>Chr1:5141618..5141610  - TAIR102
GAGGTATCA
>Chr1:5141773..5141765  - TAIR102
CAGGTAATG
>Chr1:5141929..5141921  - TAIR102
AAGGTAGGC
>Chr1:5142126..5142118  - TAIR102
CTGGTACAT
>Chr1:5142300..5142292  - TAIR102
AAGGTGCTT
>Chr1:5142478..5142470  - TAIR102
AAGGTATCA
>Chr1:5142723..5142715  - TAIR102
TCGGTGAGT
>Chr1:5143095..5143087  - TAIR102
ACGGTAATT
>Chr1:5143290..5143282  - TAIR102
GGAGTAAGT
>Chr1:5143484..5143476  - TAIR102
GCCGTACGC
>Chr1:5152851..5152843  - TAIR102
TTGGTCCAT
>Chr1:5157960..5157952  - TAIR102
GCGGTCCTC
>Chr1:5159808..5159800  - TAIR102
GTGGTTCGT
>Chr1:5162331..5162323  - TAIR102
GGGGTAAGA
>Chr1:5162598..5162590  - TAIR102
AAGGTTTCT
>Chr1:5162976..5162968  - TAIR102
GAGGTAAGC
>Chr1:5163271..5163263  - TAIR102
GAGGTTTGT
>Chr1:5163608..5163600  - TAIR102
AAAGTGAGT
>Chr1:5163904..5163896  - TAIR102
GAGGTTTCG
>Chr1:5164108..5164100  - TAIR102
TCGGTAGGT
>Chr1:5164280..5164272  - TAIR102
GAGGTATTT
>Chr1:5164539..5164531  - TAIR102
GCGGTGAGG
>Chr1:5166326..5166318  - TAIR102
CGAGTAAGT
>Chr1:5166552..5166544  - TAIR102
AAGGTAAAA
>Chr1:5167800..5167792  - TAIR102
AAGGTTTGT
>Chr1:5168035..5168027  - TAIR102
CACGTAATG
>Chr1:5173947..5173939  - TAIR102
AAGGTAAAG
>Chr1:5174182..5174174  - TAIR102
CAGGTAGTC
>Chr1:5174317..5174309  - TAIR102
TACGTGAGT
>Chr1:5174547..5174539  - TAIR102
AAGGTAGTA
>Chr1:5174705..5174697  - TAIR102
AAGGTAGAG
>Chr1:5174869..5174861  - TAIR102
CAGGTCTCT
>Chr1:5175102..5175094  - TAIR102
CAGGTATGT
>Chr1:5175466..5175458  - TAIR102
AAGGTACTT
>Chr1:5175641..5175633  - TAIR102
AAGGTAACA
>Chr1:5175896..5175888  - TAIR102
CTGGTCAGT
>Chr1:5178093..5178101  + TAIR102
AAGGTTTGC
>Chr1:5178398..5178406  + TAIR102
AAGGTAAGA
>Chr1:5178759..5178767  + TAIR102
AAGGTTTAA
>Chr1:5179291..5179299  + TAIR102
ATGGTATGA
>Chr1:5179468..5179476  + TAIR102
AAGGTAAGA
>Chr1:5182398..5182390  - TAIR102
GAAGTAAGC
>Chr1:5182607..5182599  - TAIR102
TTGGTAAGT
>Chr1:5182856..5182848  - TAIR102
AAAGTGAGT
>Chr1:5183159..5183151  - TAIR102
AAGGTAATG
>Chr1:5184231..5184223  - TAIR102
CTGGTATGT
>Chr1:5184593..5184585  - TAIR102
AAGGTATAC
>Chr1:5184965..5184957  - TAIR102
TCTGTAAGT
>Chr1:5185243..5185235  - TAIR102
CTTGTACGT
>Chr1:5185421..5185413  - TAIR102
GTGGTAAGT
>Chr1:5185611..5185603  - TAIR102
GCGGTGAGG
>Chr1:5186417..5186409  - TAIR102
GGTGTATGT
>Chr1:5186586..5186578  - TAIR102
CAGGTTTTC
>Chr1:5187821..5187829  + TAIR102
AAGGTACAC
>Chr1:5188293..5188301  + TAIR102
CCGGTAATA
>Chr1:5188469..5188477  + TAIR102
TAGGTACCT
>Chr1:5188667..5188675  + TAIR102
GGGGTAAGC
>Chr1:5188839..5188847  + TAIR102
CTTGTGAGT
>Chr1:5189109..5189117  + TAIR102
TAGGTTTGT
>Chr1:5189262..5189270  + TAIR102
ACGGTGTGT
>Chr1:5199264..5199272  + TAIR102
CAGGTATCT
>Chr1:5199752..5199760  + TAIR102
CATGTGAGT
>Chr1:5199904..5199912  + TAIR102
AAGGTTCTC
>Chr1:5200062..5200070  + TAIR102
AACGTTTGT
>Chr1:5200266..5200274  + TAIR102
CAGGTTCAC
>Chr1:5200434..5200442  + TAIR102
TAGGTAAGA
>Chr1:5200600..5200608  + TAIR102
TATGTAGGG
>Chr1:5200802..5200810  + TAIR102
GAGGTTGGT
>Chr1:5200990..5200998  + TAIR102
TTGGTATGA
>Chr1:5201170..5201178  + TAIR102
AAAGTAGGT
>Chr1:5201505..5201513  + TAIR102
CAGGTAAAG
>Chr1:5202918..5202926  + TAIR102
CAGGTAACG
>Chr1:5203090..5203098  + TAIR102
CATGTAAGC
>Chr1:5203566..5203574  + TAIR102
CAGGTGAAA
>Chr1:5204673..5204681  + TAIR102
CAGGTTTTA
>Chr1:5205047..5205055  + TAIR102
CAGGTTCCT
>Chr1:5205488..5205496  + TAIR102
GAGGTACTT
>Chr1:5206853..5206845  - TAIR102
CAAGTGAGT
>Chr1:5207146..5207138  - TAIR102
AAGGTGAGC
>Chr1:5207381..5207373  - TAIR102
CAGGTCTAC
>Chr1:5207620..5207612  - TAIR102
AAGGTGAAT
>Chr1:5207783..5207775  - TAIR102
CTGGTAATC
>Chr1:5208086..5208078  - TAIR102
CCGGTAAGT
>Chr1:5209185..5209177  - TAIR102
CAGGTTAGT
>Chr1:5210974..5210966  - TAIR102
CAGGTTTGG
>Chr1:5211592..5211584  - TAIR102
TAGGTGAGA
>Chr1:5212929..5212937  + TAIR102
ATTGTTTGT
>Chr1:5213589..5213597  + TAIR102
TTGGTACAT
>Chr1:5213759..5213767  + TAIR102
CTGGTACTC
>Chr1:5213895..5213903  + TAIR102
AAGGTTAGA
>Chr1:5214225..5214233  + TAIR102
CAGGTTCGA
>Chr1:5214560..5214568  + TAIR102
CAGGTCCTT
>Chr1:5215730..5215738  + TAIR102
ATTGTTTGT
>Chr1:5216390..5216398  + TAIR102
TTGGTACAT
>Chr1:5216556..5216564  + TAIR102
CTGGTACTC
>Chr1:5216692..5216700  + TAIR102
AAGGTTAGA
>Chr1:5217034..5217042  + TAIR102
CAGGTTCGA
>Chr1:5217373..5217381  + TAIR102
CAGGTCTTT
>Chr1:5218119..5218111  - TAIR102
AAAGTACTC
>Chr1:5218523..5218515  - TAIR102
CAGGTGATG
>Chr1:5218745..5218737  - TAIR102
TGAGTGTAG
>Chr1:5219300..5219292  - TAIR102
AAGGTATCC
>Chr1:5219554..5219546  - TAIR102
AAGGTATTT
>Chr1:5219952..5219944  - TAIR102
TGAGTTCTG
>Chr1:5220954..5220962  + TAIR102
ATCGTCTGT
>Chr1:5221585..5221593  + TAIR102
TTGGTACTT
>Chr1:5221743..5221751  + TAIR102
CTGGTACTC
>Chr1:5221881..5221889  + TAIR102
AAGGTTAGA
>Chr1:5222232..5222240  + TAIR102
CAGGTCTGA
>Chr1:5222614..5222622  + TAIR102
CAGGTCCTA
>Chr1:5225368..5225376  + TAIR102
TTGGTACTT
>Chr1:5225532..5225540  + TAIR102
CTGGTACTT
>Chr1:5225668..5225676  + TAIR102
AAGGTTAGA
>Chr1:5226389..5226397  + TAIR102
CAGGTCCTA
>Chr1:5228969..5228961  - TAIR102
CGGGTAAGG
>Chr1:5229548..5229540  - TAIR102
CTTGTAAGT
>Chr1:5229981..5229973  - TAIR102
AGGGTAAGC
>Chr1:5230174..5230166  - TAIR102
GAGGTATTT
>Chr1:5230376..5230368  - TAIR102
AAGGTAAAT
>Chr1:5230625..5230617  - TAIR102
AAGGTAATT
>Chr1:5230767..5230759  - TAIR102
CCTGTAAGT
>Chr1:5230942..5230934  - TAIR102
GAGGTACTA
>Chr1:5232570..5232562  - TAIR102
CCAGTAAGT
>Chr1:5233495..5233487  - TAIR102
GCGGTAATA
>Chr1:5233692..5233684  - TAIR102
ATAGTAAGT
>Chr1:5233836..5233828  - TAIR102
ACCGTAAGT
>Chr1:5234082..5234074  - TAIR102
ATGGTAATC
>Chr1:5235041..5235033  - TAIR102
GAGGTAAAT
>Chr1:5235529..5235521  - TAIR102
AAAGTGAGT
>Chr1:5235744..5235736  - TAIR102
ACGGTATAA
>Chr1:5238312..5238320  + TAIR102
TAGGTACTT
>Chr1:5238517..5238525  + TAIR102
CAGGTGCGT
>Chr1:5238775..5238783  + TAIR102
AAGGTTTTC
>Chr1:5238913..5238921  + TAIR102
GTGGTAAGA
>Chr1:5239231..5239239  + TAIR102
CTGGTAAGC
>Chr1:5239436..5239444  + TAIR102
CAAGTAAGG
>Chr1:5240757..5240749  - TAIR102
CCGGTCAGT
>Chr1:5240976..5240968  - TAIR102
CAGGTGTGT
>Chr1:5243905..5243913  + TAIR102
CCCGTAAGT
>Chr1:5244445..5244453  + TAIR102
AAGGTCTGT
>Chr1:5244709..5244717  + TAIR102
AAGGTTTTC
>Chr1:5244950..5244958  + TAIR102
TCGGTAAAC
>Chr1:5246048..5246056  + TAIR102
GAGGTACAG
>Chr1:5246246..5246254  + TAIR102
AAGGTGATC
>Chr1:5248963..5248955  - TAIR102
AAGGTAAAG
>Chr1:5249171..5249163  - TAIR102
CATGTATGT
>Chr1:5249381..5249373  - TAIR102
ATGGTAATC
>Chr1:5251452..5251444  - TAIR102
AAGGTGAGT
>Chr1:5251847..5251839  - TAIR102
GAGGTGACT
>Chr1:5252007..5251999  - TAIR102
AAGGTACGT
>Chr1:5252390..5252398  + TAIR102
TAGGTATGC
>Chr1:5252933..5252941  + TAIR102
CAGGTTTAC
>Chr1:5253749..5253757  + TAIR102
ACAGTGAGT
>Chr1:5254523..5254531  + TAIR102
CTGGTAAGT
>Chr1:5254834..5254842  + TAIR102
ATGGTAAGC
>Chr1:5255290..5255298  + TAIR102
CAGGTTTAG
>Chr1:5255523..5255531  + TAIR102
CTGGTTAGT
>Chr1:5255898..5255906  + TAIR102
TAGGTGAGC
>Chr1:5256330..5256338  + TAIR102
TAGGTAAGT
>Chr1:5259092..5259084  - TAIR102
AGGGTAATT
>Chr1:5259255..5259247  - TAIR102
TAGGTACTA
>Chr1:5259500..5259492  - TAIR102
CAGGTGATT
>Chr1:5259709..5259701  - TAIR102
CAGGTTCCT
>Chr1:5260079..5260071  - TAIR102
AAAGTAAGT
>Chr1:5260360..5260352  - TAIR102
CAGGTATCA
>Chr1:5260551..5260543  - TAIR102
AAGGTGTCA
>Chr1:5260788..5260780  - TAIR102
AAGGTTCGC
>Chr1:5260951..5260943  - TAIR102
AAGGTAAAG
>Chr1:5261437..5261429  - TAIR102
GTGGTAAGA
>Chr1:5261625..5261617  - TAIR102
CTGGTATGT
>Chr1:5261817..5261809  - TAIR102
AAGGTTAGT
>Chr1:5262582..5262574  - TAIR102
CAGGTATGT
>Chr1:5262947..5262939  - TAIR102
CATGTAAGT
>Chr1:5263557..5263549  - TAIR102
AAGGTGGCT
>Chr1:5263690..5263682  - TAIR102
AAGGTTATT
>Chr1:5263970..5263962  - TAIR102
TTCGTAAGT
>Chr1:5264422..5264414  - TAIR102
CAGGTAATT
>Chr1:5264583..5264575  - TAIR102
AAGGTATTC
>Chr1:5264916..5264908  - TAIR102
AAGGTACCT
>Chr1:5269536..5269528  - TAIR102
AAGGTGAGA
>Chr1:5269725..5269717  - TAIR102
CAGGTCAGA
>Chr1:5269995..5269987  - TAIR102
TAGGTAACT
>Chr1:5270208..5270200  - TAIR102
CGCGTAAGT
>Chr1:5270438..5270430  - TAIR102
ACGGTATGC
>Chr1:5271284..5271276  - TAIR102
AAGGTACTC
>Chr1:5271534..5271526  - TAIR102
AAGGTCAGG
>Chr1:5271719..5271711  - TAIR102
CAGGTTTAG
>Chr1:5272809..5272801  - TAIR102
CAGGTTTGC
>Chr1:5273485..5273477  - TAIR102
AAGGTATCT
>Chr1:5275133..5275141  + TAIR102
AATGTAGGC
>Chr1:5277414..5277406  - TAIR102
CTGGTATTT
>Chr1:5278608..5278600  - TAIR102
ACCGTAAGT
>Chr1:5278766..5278758  - TAIR102
AAAGTGAGT
>Chr1:5278947..5278939  - TAIR102
AAGGTACTT
>Chr1:5283686..5283694  + TAIR102
CTTGTACCT
>Chr1:5287185..5287193  + TAIR102
AAGGTTCGT
>Chr1:5287912..5287920  + TAIR102
CAAGTACAT
>Chr1:5288090..5288098  + TAIR102
CTTGTAAGC
>Chr1:5291107..5291115  + TAIR102
TTGGTAATT
>Chr1:5291318..5291326  + TAIR102
CAGGTAATT
>Chr1:5295061..5295069  + TAIR102
AGGGTAAGT
>Chr1:5295231..5295239  + TAIR102
ATGGTAAAT
>Chr1:5298384..5298392  + TAIR102
AAGGTGTGG
>Chr1:5300291..5300299  + TAIR102
AATGTCAGT
>Chr1:5301191..5301183  - TAIR102
CAGGTTAAC
>Chr1:5301352..5301344  - TAIR102
CATGTCAGT
>Chr1:5302154..5302146  - TAIR102
TTGGTATGT
>Chr1:5302336..5302328  - TAIR102
CAGGTTAGG
>Chr1:5302528..5302520  - TAIR102
AAGGTTAGA
>Chr1:5302691..5302683  - TAIR102
CAGGTTTCA
>Chr1:5303061..5303053  - TAIR102
CCGGTAAGA
>Chr1:5303253..5303245  - TAIR102
CAGGTTTCC
>Chr1:5306421..5306413  - TAIR102
CAGGTAATG
>Chr1:5306732..5306724  - TAIR102
GAGGTGAGC
>Chr1:5307176..5307168  - TAIR102
CAGGTTAGC
>Chr1:5307688..5307680  - TAIR102
ACGGTAAAG
>Chr1:5307869..5307861  - TAIR102
GAGGTAATT
>Chr1:5308221..5308213  - TAIR102
AAGGTAATG
>Chr1:5310343..5310335  - TAIR102
CAGGTTTTG
>Chr1:5310612..5310604  - TAIR102
CGGGTTAGT
>Chr1:5310985..5310977  - TAIR102
CAAGTATAT
>Chr1:5311414..5311406  - TAIR102
CTTGTAAGT
>Chr1:5311607..5311599  - TAIR102
CAGGTTTAA
>Chr1:5311777..5311769  - TAIR102
ATGGTATAA
>Chr1:5312037..5312029  - TAIR102
AAGGTTACA
>Chr1:5312284..5312276  - TAIR102
CAGGTAAGA
>Chr1:5312681..5312673  - TAIR102
TTGGTAATT
>Chr1:5313091..5313083  - TAIR102
CAGGTCTTT
>Chr1:5313260..5313252  - TAIR102
CGGGTACTT
>Chr1:5314050..5314042  - TAIR102
CCGGTAGTT
>Chr1:5315722..5315730  + TAIR102
CTGGTATCC
>Chr1:5315938..5315946  + TAIR102
AAGGTATGA
>Chr1:5316306..5316314  + TAIR102
TGCGTATGT
>Chr1:5316588..5316596  + TAIR102
GAGGTAAAC
>Chr1:5316939..5316947  + TAIR102
TAGGTATGC
>Chr1:5317162..5317170  + TAIR102
AAAGTAAGT
>Chr1:5317387..5317395  + TAIR102
TTGGTAAGT
>Chr1:5318096..5318104  + TAIR102
TCTGTAAGG
>Chr1:5318333..5318341  + TAIR102
GAGGTTGGT
>Chr1:5319005..5319013  + TAIR102
CAGGTACTG
>Chr1:5321078..5321070  - TAIR102
TCTGTAAGT
>Chr1:5321350..5321342  - TAIR102
AAGGTACCC
>Chr1:5321636..5321628  - TAIR102
AAAGTGAGT
>Chr1:5321848..5321840  - TAIR102
CAGGTAGTT
>Chr1:5322655..5322647  - TAIR102
GCTGTGAGT
>Chr1:5323160..5323152  - TAIR102
TCTGTAAGG
>Chr1:5327203..5327211  + TAIR102
CAGGTAATT
>Chr1:5327602..5327610  + TAIR102
AAGGTAATA
>Chr1:5327832..5327840  + TAIR102
CAGGTTAAC
>Chr1:5328271..5328279  + TAIR102
AAGGTTCCT
>Chr1:5332348..5332340  - TAIR102
CCCGTAAGT
>Chr1:5332686..5332678  - TAIR102
CAGGTACTT
>Chr1:5332951..5332943  - TAIR102
AACGTAAGC
>Chr1:5333264..5333256  - TAIR102
CAAGTAAGT
>Chr1:5333480..5333472  - TAIR102
GAGGTAATA
>Chr1:5333647..5333639  - TAIR102
GAGGTATTC
>Chr1:5334020..5334012  - TAIR102
AAGGTTATT
>Chr1:5334433..5334425  - TAIR102
CAGGTAATA
>Chr1:5334709..5334701  - TAIR102
ACTGTACGT
>Chr1:5334966..5334958  - TAIR102
CGAGTAAGT
>Chr1:5335153..5335145  - TAIR102
GAGGTATGT
>Chr1:5335409..5335401  - TAIR102
AAGGTACAT
>Chr1:5335833..5335825  - TAIR102
CAAGTAAGT
>Chr1:5336196..5336188  - TAIR102
GAAGTAAGA
>Chr1:5336675..5336667  - TAIR102
AAGGTATAG
>Chr1:5336813..5336805  - TAIR102
AAGGTTAGT
>Chr1:5336987..5336979  - TAIR102
ATGGTGAGT
>Chr1:5337246..5337238  - TAIR102
AAGGTAACC
>Chr1:5337423..5337415  - TAIR102
CAGGTGAAT
>Chr1:5337600..5337592  - TAIR102
GATGTAAGA
>Chr1:5337846..5337838  - TAIR102
TAGGTATAC
>Chr1:5342970..5342978  + TAIR102
CTGGTAATA
>Chr1:5343380..5343388  + TAIR102
ATGGTAAGC
>Chr1:5345590..5345582  - TAIR102
CTGGTATAT
>Chr1:5362134..5362142  + TAIR102
CAGGTCAAA
>Chr1:5363247..5363255  + TAIR102
GAGGTTGTT
>Chr1:5363605..5363613  + TAIR102
CAGGTGATC
>Chr1:5363838..5363846  + TAIR102
GAGGTAATT
>Chr1:5364028..5364036  + TAIR102
GAGGTTAGT
>Chr1:5364250..5364258  + TAIR102
CTCGTATGT
>Chr1:5364410..5364418  + TAIR102
CAGGTATAC
>Chr1:5364593..5364601  + TAIR102
CTGGTATGC
>Chr1:5364838..5364846  + TAIR102
TGGGTCTGT
>Chr1:5365067..5365075  + TAIR102
AAAGTAAGC
>Chr1:5365915..5365907  - TAIR102
GGAGTAAGT
>Chr1:5366117..5366109  - TAIR102
TTGGTTAGT
>Chr1:5367757..5367765  + TAIR102
GAGGTATAA
>Chr1:5367961..5367969  + TAIR102
CAGGTTTGA
>Chr1:5369276..5369284  + TAIR102
AAGGTATAT
>Chr1:5369478..5369486  + TAIR102
CTGGTGCGT
>Chr1:5371182..5371190  + TAIR102
AAGGTATAA
>Chr1:5373933..5373941  + TAIR102
AAGGTATAA
>Chr1:5374143..5374151  + TAIR102
CTGGTGCGC
>Chr1:5377425..5377433  + TAIR102
ATGGTACAA
>Chr1:5377631..5377639  + TAIR102
CTGGTACGC
>Chr1:5379478..5379486  + TAIR102
AAGGTATAA
>Chr1:5379688..5379696  + TAIR102
CTGGTGCGC
>Chr1:5381395..5381403  + TAIR102
ATGGTAAGC
>Chr1:5382132..5382140  + TAIR102
AAGGTAAAG
>Chr1:5382333..5382341  + TAIR102
AACGTGAGT
>Chr1:5382511..5382519  + TAIR102
AGGGTATGT
>Chr1:5382777..5382785  + TAIR102
ATGGTGAGT
>Chr1:5383609..5383617  + TAIR102
CTGGTTAGT
>Chr1:5383769..5383777  + TAIR102
AAGGTATTA
>Chr1:5384086..5384094  + TAIR102
CCGGTTAGT
>Chr1:5384628..5384636  + TAIR102
CTGGTACAG
>Chr1:5384845..5384853  + TAIR102
AGAGTAAGT
>Chr1:5399374..5399382  + TAIR102
AAGGTAAGA
>Chr1:5400147..5400155  + TAIR102
GCTGTAAGT
>Chr1:5400614..5400622  + TAIR102
CTGGTAATT
>Chr1:5400801..5400809  + TAIR102
CAGGTAAGA
>Chr1:5401213..5401221  + TAIR102
AAGGTATGG
>Chr1:5407783..5407775  - TAIR102
CAGGTGACC
>Chr1:5408033..5408025  - TAIR102
AAGGTATTA
>Chr1:5408205..5408197  - TAIR102
ACGGTATGT
>Chr1:5408503..5408495  - TAIR102
AAGGTCCGG
>Chr1:5408690..5408682  - TAIR102
AAGGTAGGT
>Chr1:5408905..5408897  - TAIR102
AAGGTATTG
>Chr1:5409202..5409194  - TAIR102
CAGGTTCAA
>Chr1:5409461..5409453  - TAIR102
GAGGTATTG
>Chr1:5409625..5409617  - TAIR102
AAGGTGAGG
>Chr1:5411051..5411059  + TAIR102
AAGGTACGT
>Chr1:5411722..5411730  + TAIR102
GAGGTATAT
>Chr1:5411927..5411935  + TAIR102
CAGGTAAAG
>Chr1:5412218..5412226  + TAIR102
GCGGTAAAC
>Chr1:5412486..5412494  + TAIR102
GAGGTACAT
>Chr1:5412679..5412687  + TAIR102
CAGGTAACA
>Chr1:5412826..5412834  + TAIR102
AAGGTAGGG
>Chr1:5412999..5413007  + TAIR102
CAGGTTTGT
>Chr1:5413165..5413173  + TAIR102
CTGGTGAGT
>Chr1:5413333..5413341  + TAIR102
AAGGTTGTC
>Chr1:5413514..5413522  + TAIR102
CAGGTGATT
>Chr1:5413663..5413671  + TAIR102
CTGGTTAAC
>Chr1:5413893..5413901  + TAIR102
CAAGTAAGT
>Chr1:5414050..5414058  + TAIR102
GAAGTAAGT
>Chr1:5414280..5414288  + TAIR102
CTGGTAAAT
>Chr1:5415430..5415422  - TAIR102
CAGGTAAAC
>Chr1:5415679..5415671  - TAIR102
CAGGTATTT
>Chr1:5415952..5415944  - TAIR102
CAGGTTCCC
>Chr1:5416145..5416137  - TAIR102
GAGGTAATG
>Chr1:5416355..5416347  - TAIR102
AAGGTAATG
>Chr1:5416608..5416600  - TAIR102
AAGGTGAAA
>Chr1:5416810..5416802  - TAIR102
AAGGTATAT
>Chr1:5417033..5417025  - TAIR102
ATGGTAAGA
>Chr1:5417209..5417201  - TAIR102
AAGGTACTT
>Chr1:5417441..5417433  - TAIR102
CAGGTACAT
>Chr1:5417887..5417879  - TAIR102
CAGGTAAGC
>Chr1:5418161..5418153  - TAIR102
GAGGTCTCG
>Chr1:5418310..5418302  - TAIR102
TTGGTAAAG
>Chr1:5418461..5418453  - TAIR102
CAGGTGCCT
>Chr1:5418663..5418655  - TAIR102
TAGGTGTGT
>Chr1:5419044..5419036  - TAIR102
CAGGTACTA
>Chr1:5419239..5419231  - TAIR102
GGGGTAATT
>Chr1:5419514..5419506  - TAIR102
GAGGTTTAT
>Chr1:5419784..5419776  - TAIR102
CCGGTAATG
>Chr1:5420002..5419994  - TAIR102
TAAGTAAGT
>Chr1:5420282..5420274  - TAIR102
CAAGTATGT
>Chr1:5424482..5424474  - TAIR102
CTGGTACCG
>Chr1:5427298..5427290  - TAIR102
GCCGTAAGT
>Chr1:5428131..5428123  - TAIR102
CAAGTAAGT
>Chr1:5429187..5429179  - TAIR102
AAGGTAACT
>Chr1:5430825..5430817  - TAIR102
CAGGTACAA
>Chr1:5431008..5431000  - TAIR102
ATGGTAAAC
>Chr1:5431359..5431351  - TAIR102
GAGGTATGA
>Chr1:5431816..5431808  - TAIR102
GCCGTAAGT
>Chr1:5433428..5433420  - TAIR102
CAAGTAAGT
>Chr1:5433625..5433617  - TAIR102
AAGGTAGTT
>Chr1:5433795..5433787  - TAIR102
CATGTATGC
>Chr1:5435281..5435273  - TAIR102
CGAGTAATC
>Chr1:5435575..5435567  - TAIR102
CAGGTTATT
>Chr1:5435811..5435803  - TAIR102
GATGTAAGT
>Chr1:5436356..5436348  - TAIR102
GAGGTGAAA
>Chr1:5438757..5438749  - TAIR102
CAGGTTTCA
>Chr1:5439006..5438998  - TAIR102
TTTGTAAGT
>Chr1:5439287..5439279  - TAIR102
CAGGTTAGT
>Chr1:5439542..5439534  - TAIR102
CAGGTGATT
>Chr1:5439755..5439747  - TAIR102
GATGTGAGT
>Chr1:5441609..5441601  - TAIR102
CAGGTTAAC
>Chr1:5441755..5441747  - TAIR102
AATGTAAAA
>Chr1:5441916..5441908  - TAIR102
AAGGTAAAC
>Chr1:5443251..5443243  - TAIR102
AAGGTTCGT
>Chr1:5445361..5445369  + TAIR102
CCCGTACGT
>Chr1:5445606..5445614  + TAIR102
ACTGTAAGC
>Chr1:5445868..5445876  + TAIR102
AAGGTAAAC
>Chr1:5446030..5446038  + TAIR102
AAGGTAAAA
>Chr1:5447452..5447444  - TAIR102
CTCGTAAGT
>Chr1:5451758..5451766  + TAIR102
GTCGTCTGA
>Chr1:5453531..5453523  - TAIR102
CCGGTAATA
>Chr1:5453725..5453717  - TAIR102
CAGGTTCTC
>Chr1:5454031..5454023  - TAIR102
GAGGTAACC
>Chr1:5455125..5455133  + TAIR102
CAGGTTTTT
>Chr1:5455511..5455519  + TAIR102
TGAGTAAGT
>Chr1:5455724..5455732  + TAIR102
TTGGTAATT
>Chr1:5455852..5455860  + TAIR102
CATGTAAGG
>Chr1:5456045..5456053  + TAIR102
GAGGTTCAA
>Chr1:5456197..5456205  + TAIR102
CAGGTAATA
>Chr1:5456567..5456575  + TAIR102
GAGGTATGT
>Chr1:5457393..5457401  + TAIR102
CAGGTATTC
>Chr1:5457986..5457994  + TAIR102
CCAGTACTG
>Chr1:5458956..5458948  - TAIR102
ACGGTACGA
>Chr1:5459200..5459192  - TAIR102
CAGGTATAT
>Chr1:5459563..5459555  - TAIR102
CAGGTACTG
>Chr1:5460053..5460045  - TAIR102
CAGGTATTT
>Chr1:5460688..5460696  + TAIR102
CCGGTAACT
>Chr1:5465465..5465473  + TAIR102
AACGTAAGC
>Chr1:5466849..5466857  + TAIR102
ACGGTATTT
>Chr1:5467112..5467120  + TAIR102
AAGGTAATA
>Chr1:5467315..5467323  + TAIR102
CAGGTATAT
>Chr1:5467716..5467724  + TAIR102
GCGGTACAG
>Chr1:5468283..5468291  + TAIR102
GAGGTAGGT
>Chr1:5471707..5471715  + TAIR102
AGGGTAAGC
>Chr1:5472396..5472404  + TAIR102
GGTGTAAGT
>Chr1:5472583..5472591  + TAIR102
AAGGTATAT
>Chr1:5473783..5473791  + TAIR102
GAGGTACGA
>Chr1:5474296..5474304  + TAIR102
AAGGTTGAT
>Chr1:5474593..5474601  + TAIR102
AAGGTAGAT
>Chr1:5474812..5474820  + TAIR102
CAGGTAAAG
>Chr1:5475094..5475102  + TAIR102
GAGGTATCC
>Chr1:5475266..5475274  + TAIR102
GAGGTACTG
>Chr1:5476058..5476066  + TAIR102
AAGGTAATC
>Chr1:5476240..5476248  + TAIR102
GTGGTGATT
>Chr1:5476399..5476407  + TAIR102
GAAGTAAGT
>Chr1:5476534..5476542  + TAIR102
CAAGTGAGT
>Chr1:5476710..5476718  + TAIR102
GAGGTGAAA
>Chr1:5476842..5476850  + TAIR102
CTTGTAAGT
>Chr1:5477005..5477013  + TAIR102
CAGGTATGA
>Chr1:5478985..5478993  + TAIR102
CAGGTACTT
>Chr1:5479261..5479269  + TAIR102
CCGGTGAGT
>Chr1:5479975..5479983  + TAIR102
AAGGTCTTG
>Chr1:5480504..5480512  + TAIR102
CAAGTAAGT
>Chr1:5482614..5482606  - TAIR102
GTGGTAATA
>Chr1:5482792..5482784  - TAIR102
TCGGTATAA
>Chr1:5482999..5482991  - TAIR102
CAGGTGATC
>Chr1:5483200..5483192  - TAIR102
CGTGTAAAT
>Chr1:5483449..5483441  - TAIR102
AAGGTAACT
>Chr1:5483590..5483582  - TAIR102
GCCGTAAGC
>Chr1:5483849..5483841  - TAIR102
GGGGTACAT
>Chr1:5484078..5484070  - TAIR102
AAGGCATGA
>Chr1:5484316..5484308  - TAIR102
CAGGTTTAA
>Chr1:5484482..5484474  - TAIR102
GAGGTGCGT
>Chr1:5484609..5484601  - TAIR102
ACTGTAAGA
>Chr1:5484976..5484968  - TAIR102
GAGGTTTCT
>Chr1:5486961..5486953  - TAIR102
AAGGTAACA
>Chr1:5487217..5487209  - TAIR102
CAGGTAACC
>Chr1:5487388..5487380  - TAIR102
CAAGTATGT
>Chr1:5488034..5488026  - TAIR102
CTGGTAAGC
>Chr1:5489736..5489744  + TAIR102
CAGGTAATA
>Chr1:5489985..5489993  + TAIR102
AAAGTTTGT
>Chr1:5490263..5490271  + TAIR102
CATGTGAGT
>Chr1:5490593..5490601  + TAIR102
AAGGTAATT
>Chr1:5490778..5490786  + TAIR102
CAGGTATGC
>Chr1:5490950..5490958  + TAIR102
ATGGTGAAT
>Chr1:5492095..5492087  - TAIR102
AGGGTAAGT
>Chr1:5492529..5492521  - TAIR102
CAGGTAAGG
>Chr1:5492941..5492933  - TAIR102
CACGTAAGC
>Chr1:5493241..5493233  - TAIR102
CAGGTAAAA
>Chr1:5494742..5494750  + TAIR102
AAGGTCCGA
>Chr1:5495787..5495779  - TAIR102
CTGGTAATA
>Chr1:5495922..5495914  - TAIR102
TCGGTACTT
>Chr1:5496494..5496486  - TAIR102
CAGGTTAGT
>Chr1:5497393..5497385  - TAIR102
CTGGTATGG
>Chr1:5498348..5498356  + TAIR102
AAGGTAGTC
>Chr1:5498806..5498814  + TAIR102
TAGGTCAGC
>Chr1:5499077..5499085  + TAIR102
ATGGTAAGG
>Chr1:5499748..5499756  + TAIR102
CAGGTTTGT
>Chr1:5500365..5500373  + TAIR102
GATGTTAGC
>Chr1:5500602..5500610  + TAIR102
AAGGTAACG
>Chr1:5500900..5500908  + TAIR102
CAGGTATTG
>Chr1:5501738..5501730  - TAIR102
ATGGTGCTC
>Chr1:5501646..5501654  + TAIR102
GCTGTAAGA
>Chr1:5504927..5504935  + TAIR102
TGGGTACTA
>Chr1:5505078..5505086  + TAIR102
TCGGTGAGT
>Chr1:5505352..5505360  + TAIR102
CCGGTTAGT
>Chr1:5505621..5505629  + TAIR102
GCAGTATGT
>Chr1:5505867..5505875  + TAIR102
ACGGTAAGC
>Chr1:5506044..5506052  + TAIR102
AAAGTAAGT
>Chr1:5506231..5506239  + TAIR102
CAGGTAATG
>Chr1:5508751..5508759  + TAIR102
AAGGTTAAC
>Chr1:5509153..5509161  + TAIR102
TAGGTGAGT
>Chr1:5509680..5509688  + TAIR102
CCTGTAAAT
>Chr1:5509979..5509987  + TAIR102
AAGGTAATA
>Chr1:5510143..5510151  + TAIR102
AAAGTAAAC
>Chr1:5510321..5510329  + TAIR102
ACGGTAACT
>Chr1:5512079..5512071  - TAIR102
CAGGTACTA
>Chr1:5512389..5512381  - TAIR102
AAAGTAAGT
>Chr1:5512569..5512561  - TAIR102
CAGGTAAAT
>Chr1:5512758..5512750  - TAIR102
AATGTAAGC
>Chr1:5512906..5512898  - TAIR102
AAGGTCAGA
>Chr1:5513163..5513155  - TAIR102
CATGTAAGT
>Chr1:5513360..5513352  - TAIR102
CAGGTAAAA
>Chr1:5514740..5514748  + TAIR102
AAGGTAGAA
>Chr1:5515124..5515132  + TAIR102
AAGGTTACA
>Chr1:5515342..5515350  + TAIR102
GAAGTACCG
>Chr1:5515548..5515556  + TAIR102
GAAGTACAT
>Chr1:5516860..5516868  + TAIR102
ATGGTAACA
>Chr1:5517066..5517074  + TAIR102
ACAGTAACT
>Chr1:5517180..5517188  + TAIR102
CAGGTAAAC
>Chr1:5517390..5517398  + TAIR102
TTGGTAAGC
>Chr1:5519342..5519350  + TAIR102
TAGGTAAGT
>Chr1:5519543..5519551  + TAIR102
AAGGTGAGT
>Chr1:5523579..5523587  + TAIR102
TAGGTAAGT
>Chr1:5523783..5523791  + TAIR102
AAGGTGAGT
>Chr1:5526541..5526549  + TAIR102
TAGGTAAGA
>Chr1:5526747..5526755  + TAIR102
AAGGTAAAA
>Chr1:5533346..5533354  + TAIR102
TAGGTAAGA
>Chr1:5533608..5533616  + TAIR102
TTTGTTCTG
>Chr1:5536862..5536870  + TAIR102
TTGGTAAGT
>Chr1:5537061..5537069  + TAIR102
AAGGTGAGT
>Chr1:5539569..5539561  - TAIR102
CCGGTTCGT
>Chr1:5541086..5541094  + TAIR102
CTTGTAAGT
>Chr1:5541400..5541408  + TAIR102
ATGGTAAGT
>Chr1:5541593..5541601  + TAIR102
CTGGTTAGT
>Chr1:5541847..5541855  + TAIR102
ACTGTAAGT
>Chr1:5542186..5542194  + TAIR102
CAGGTATGT
>Chr1:5543330..5543338  + TAIR102
ACGGTTAGT
>Chr1:5543765..5543773  + TAIR102
AAGGTACCT
>Chr1:5544100..5544108  + TAIR102
CAGGTAAGC
>Chr1:5544228..5544236  + TAIR102
ACGGTAATT
>Chr1:5544388..5544396  + TAIR102
AACGTAAAT
>Chr1:5544659..5544667  + TAIR102
TCTGTATGC
>Chr1:5544859..5544867  + TAIR102
CAGGTATGA
>Chr1:5545013..5545021  + TAIR102
CAGGTTGTC
>Chr1:5545264..5545272  + TAIR102
CAGGTGAGT
>Chr1:5545451..5545459  + TAIR102
CGGGTTAGT
>Chr1:5545681..5545689  + TAIR102
CGGGTACCT
>Chr1:5546499..5546491  - TAIR102
CAGGTAAGT
>Chr1:5546892..5546884  - TAIR102
AAGGTATAC
>Chr1:5548905..5548913  + TAIR102
GAGGTTCGT
>Chr1:5549464..5549472  + TAIR102
CAGGTGAAA
>Chr1:5549658..5549666  + TAIR102
CAAGTATAT
>Chr1:5549967..5549975  + TAIR102
GGGGTACAC
>Chr1:5551263..5551255  - TAIR102
GAGGTAATA
>Chr1:5551402..5551394  - TAIR102
ATCGTATGT
>Chr1:5551593..5551585  - TAIR102
AAGGCAAGC
>Chr1:5551888..5551880  - TAIR102
TATGTAAAC
>Chr1:5553620..5553612  - TAIR102
ATCGTATGT
>Chr1:5553814..5553806  - TAIR102
AAGGCAAGC
>Chr1:5554112..5554104  - TAIR102
TATGTAAAC
>Chr1:5555635..5555627  - TAIR102
ATTGTATGT
>Chr1:5555827..5555819  - TAIR102
GAGGTAAAA
>Chr1:5556128..5556120  - TAIR102
TATGTAAGC
>Chr1:5557213..5557221  + TAIR102
CATGTAAGT
>Chr1:5557943..5557951  + TAIR102
TAGGTATTT
>Chr1:5558700..5558708  + TAIR102
AAGGTGATA
>Chr1:5560986..5560978  - TAIR102
TAAGTAAGT
>Chr1:5561171..5561163  - TAIR102
AAGGTACCT
>Chr1:5566374..5566382  + TAIR102
GAGGTATAA
>Chr1:5566527..5566535  + TAIR102
CAGGTATGA
>Chr1:5566860..5566868  + TAIR102
TTAGTGAGT
>Chr1:5567149..5567157  + TAIR102
TAGGTACAA
>Chr1:5567407..5567415  + TAIR102
AAGGTAAAA
>Chr1:5567602..5567610  + TAIR102
AAGGTAAAA
>Chr1:5567760..5567768  + TAIR102
TAGGTGTGT
>Chr1:5568817..5568809  - TAIR102
AAGGTAAGA
>Chr1:5569016..5569008  - TAIR102
GAGGTAAAG
>Chr1:5569182..5569174  - TAIR102
GAGGTACCT
>Chr1:5569466..5569458  - TAIR102
CAGGTCTCC
>Chr1:5569875..5569867  - TAIR102
AAGGTAAAG
>Chr1:5571063..5571055  - TAIR102
GAGGTATCA
>Chr1:5571278..5571270  - TAIR102
AAGGTACGC
>Chr1:5571485..5571477  - TAIR102
CTCGTAAGT
>Chr1:5571707..5571699  - TAIR102
GTTGTAAGT
>Chr1:5571875..5571867  - TAIR102
AAGGTACTG
>Chr1:5572250..5572242  - TAIR102
CAAGTAATC
>Chr1:5572512..5572504  - TAIR102
AAGGTTGTT
>Chr1:5572743..5572735  - TAIR102
TAAGTATGA
>Chr1:5572953..5572945  - TAIR102
TGGGTACAA
>Chr1:5573202..5573194  - TAIR102
TCGGTATGC
>Chr1:5573364..5573356  - TAIR102
AGGGTAATC
>Chr1:5574523..5574531  + TAIR102
CAGGTATTA
>Chr1:5574905..5574913  + TAIR102
CGGGTAATC
>Chr1:5575078..5575086  + TAIR102
ATAGTAAGA
>Chr1:5575201..5575209  + TAIR102
ACGGTATTT
>Chr1:5575434..5575442  + TAIR102
ATGGTAAGT
>Chr1:5575771..5575779  + TAIR102
GAGGTATTG
>Chr1:5576008..5576016  + TAIR102
AAGGTATGC
>Chr1:5576301..5576309  + TAIR102
AAGGTTTGT
>Chr1:5576464..5576472  + TAIR102
CAGGTATTT
>Chr1:5576669..5576677  + TAIR102
AAGGTACCC
>Chr1:5576893..5576901  + TAIR102
AAAGTATTA
>Chr1:5577086..5577094  + TAIR102
AAGGTATGT
>Chr1:5577256..5577264  + TAIR102
CAGGTAACA
>Chr1:5578706..5578714  + TAIR102
CAAGTAATT
>Chr1:5579345..5579353  + TAIR102
GAGGTCTGG
>Chr1:5579677..5579685  + TAIR102
GTGGTATGC
>Chr1:5579847..5579855  + TAIR102
AAGGTACTT
>Chr1:5580153..5580161  + TAIR102
CTTGTAAGT
>Chr1:5581280..5581288  + TAIR102
CAGGTAAAT
>Chr1:5582616..5582608  - TAIR102
GAAGTAAGT
>Chr1:5582888..5582880  - TAIR102
AAGGTACGC
>Chr1:5583091..5583083  - TAIR102
ATGGTATAT
>Chr1:5583230..5583222  - TAIR102
AGGGTAAGA
>Chr1:5583481..5583473  - TAIR102
GAAGTGAGT
>Chr1:5583699..5583691  - TAIR102
GAAGTAATC
>Chr1:5583900..5583892  - TAIR102
AAGGTTCGT
>Chr1:5584397..5584389  - TAIR102
AAGGTATAC
>Chr1:5584695..5584687  - TAIR102
ATCGTAAGT
>Chr1:5584886..5584878  - TAIR102
TAGGTAACA
>Chr1:5585048..5585040  - TAIR102
AAGGTTGTT
>Chr1:5585356..5585348  - TAIR102
AAGGTACCT
>Chr1:5585505..5585497  - TAIR102
CAGGTGACT
>Chr1:5585793..5585785  - TAIR102
AAGGTATAG
>Chr1:5586038..5586030  - TAIR102
AAGGTATGC
>Chr1:5586229..5586221  - TAIR102
CATGTAAAA
>Chr1:5586412..5586404  - TAIR102
GGGGTAAGC
>Chr1:5586557..5586549  - TAIR102
AAGGTTTAT
>Chr1:5586760..5586752  - TAIR102
GAGGTTTGT
>Chr1:5586892..5586884  - TAIR102
AATGTAAGT
>Chr1:5587033..5587025  - TAIR102
GAGGTAAGA
>Chr1:5587379..5587371  - TAIR102
AAGGTACGT
>Chr1:5588116..5588108  - TAIR102
AGGGTGTGT
>Chr1:5588261..5588253  - TAIR102
GCGGTAAGC
>Chr1:5588388..5588380  - TAIR102
TGGGTGAGT
>Chr1:5588524..5588516  - TAIR102
GAGGTATCC
>Chr1:5588725..5588717  - TAIR102
AAGGTATGG
>Chr1:5588884..5588876  - TAIR102
GTTGTGAGT
>Chr1:5589066..5589058  - TAIR102
ACAGTAAGT
>Chr1:5589231..5589223  - TAIR102
TCTGTGAGT
>Chr1:5589425..5589417  - TAIR102
CAGGCAAGA
>Chr1:5589567..5589559  - TAIR102
CAGGTATTT
>Chr1:5589931..5589923  - TAIR102
AAGGTAAAT
>Chr1:5590433..5590425  - TAIR102
AAGGTTGAG
>Chr1:5591351..5591359  + TAIR102
CGGGTATAA
>Chr1:5592062..5592070  + TAIR102
CAGGTAAAT
>Chr1:5592348..5592356  + TAIR102
CGAGTAATT
>Chr1:5592699..5592707  + TAIR102
GAGGTATGT
>Chr1:5593674..5593666  - TAIR102
AAGGTATAT
>Chr1:5594099..5594091  - TAIR102
CCAGTAAGT
>Chr1:5594526..5594518  - TAIR102
ACGGTAACT
>Chr1:5594699..5594691  - TAIR102
ACGGTAGAT
>Chr1:5594904..5594896  - TAIR102
GGTGTATGT
>Chr1:5595077..5595069  - TAIR102
TGGGTAAAG
>Chr1:5598875..5598867  - TAIR102
CAGGTACCT
>Chr1:5599905..5599897  - TAIR102
AAGGTATTA
>Chr1:5601211..5601203  - TAIR102
CTCGTAAGT
>Chr1:5606197..5606205  + TAIR102
GTCGTAAGT
>Chr1:5606648..5606656  + TAIR102
AAGGTAAAA
>Chr1:5609831..5609839  + TAIR102
GTAGTAAGT
>Chr1:5613483..5613475  - TAIR102
AGGGTATGA
>Chr1:5614785..5614793  + TAIR102
AGGGTAAGT
>Chr1:5614940..5614948  + TAIR102
TTGGTAATT
>Chr1:5615877..5615885  + TAIR102
GAGGTAATT
>Chr1:5616711..5616719  + TAIR102
AAGGTTAGT
>Chr1:5618010..5618018  + TAIR102
GAGGTGAAA
>Chr1:5618204..5618212  + TAIR102
TGTGTGAGT
>Chr1:5618632..5618640  + TAIR102
GAGGTTAGA
>Chr1:5618793..5618801  + TAIR102
GAGGTACAG
>Chr1:5619062..5619070  + TAIR102
AAGGTAATA
>Chr1:5620040..5620032  - TAIR102
TTGGTAACT
>Chr1:5620169..5620161  - TAIR102
AAGGTAAAA
>Chr1:5620314..5620306  - TAIR102
CTAGTAAGC
>Chr1:5620509..5620501  - TAIR102
TAGGTATCA
>Chr1:5620639..5620631  - TAIR102
CAGGTTACC
>Chr1:5620813..5620805  - TAIR102
ACAGTAAGT
>Chr1:5621074..5621066  - TAIR102
GTGGTGAGT
>Chr1:5621494..5621486  - TAIR102
AATGTGAGA
>Chr1:5621695..5621687  - TAIR102
CAAGTGAGA
>Chr1:5621873..5621865  - TAIR102
AAGGTAACC
>Chr1:5623160..5623168  + TAIR102
CAGGTACGA
>Chr1:5623315..5623323  + TAIR102
AAGGTTTGT
>Chr1:5623463..5623471  + TAIR102
TCTGTAAGT
>Chr1:5623633..5623641  + TAIR102
CAGGTTTGC
>Chr1:5623801..5623809  + TAIR102
AAAGTAATC
>Chr1:5623956..5623964  + TAIR102
GGGGTGAGT
>Chr1:5624333..5624341  + TAIR102
CAGGTTTTT
>Chr1:5624702..5624710  + TAIR102
AAGGTAATA
>Chr1:5624931..5624939  + TAIR102
AGGGTAAGT
>Chr1:5625291..5625299  + TAIR102
CAGGTACCC
>Chr1:5630497..5630489  - TAIR102
CAAGTATGT
>Chr1:5630708..5630700  - TAIR102
CTGGTATGT
>Chr1:5639304..5639312  + TAIR102
AAGGTTCGT
>Chr1:5649171..5649179  + TAIR102
AATGTAAGT
>Chr1:5649679..5649687  + TAIR102
AAGGTGAGA
>Chr1:5649835..5649843  + TAIR102
CCGGTAAGA
>Chr1:5650038..5650046  + TAIR102
AAGGTACTG
>Chr1:5650197..5650205  + TAIR102
AAGGTAACA
>Chr1:5650511..5650519  + TAIR102
CAGGTTCAT
>Chr1:5650639..5650647  + TAIR102
CAGGTGAGT
>Chr1:5650820..5650828  + TAIR102
GAGGTAAAA
>Chr1:5652659..5652651  - TAIR102
CAGGTGAAA
>Chr1:5659565..5659573  + TAIR102
AAGGTCTGT
>Chr1:5660087..5660095  + TAIR102
CACGTATCC
>Chr1:5660346..5660354  + TAIR102
CAGGTACCA
>Chr1:5660765..5660773  + TAIR102
GAGGTCTGT
>Chr1:5661041..5661049  + TAIR102
CAAGTAGGT
>Chr1:5661438..5661446  + TAIR102
AAGGTATCT
>Chr1:5661566..5661574  + TAIR102
ATGGTGCGT
>Chr1:5661864..5661872  + TAIR102
GAGGTATGC
>Chr1:5662090..5662098  + TAIR102
GATGTGAGT
>Chr1:5662399..5662407  + TAIR102
GAGGTCAGT
>Chr1:5662755..5662763  + TAIR102
CGGGTATGT
>Chr1:5663012..5663020  + TAIR102
GAGGTATAA
>Chr1:5663218..5663226  + TAIR102
AAGGTATAT
>Chr1:5663436..5663444  + TAIR102
AAGGTACTT
>Chr1:5663887..5663895  + TAIR102
CAGGTATTT
>Chr1:5664067..5664075  + TAIR102
AAGGTAATA
>Chr1:5664286..5664294  + TAIR102
CATGTATGC
>Chr1:5664588..5664596  + TAIR102
CAAGTACGT
>Chr1:5664792..5664800  + TAIR102
ACAGTAAGT
>Chr1:5665005..5665013  + TAIR102
AAGGTTCAA
>Chr1:5669037..5669045  + TAIR102
CAGGTAATC
>Chr1:5669687..5669695  + TAIR102
CCGGTAAAT
>Chr1:5669964..5669972  + TAIR102
ATGGTACCC
>Chr1:5670882..5670874  - TAIR102
CAGGCAAAA
>Chr1:5671252..5671244  - TAIR102
ATGGTAAAT
>Chr1:5671423..5671415  - TAIR102
AAGGTAAGC
>Chr1:5671660..5671652  - TAIR102
CAGGTAAAG
>Chr1:5671891..5671883  - TAIR102
CTGGTGAGG
>Chr1:5672087..5672079  - TAIR102
GAGGTATCT
>Chr1:5672258..5672250  - TAIR102
GAGGTTAGC
>Chr1:5672435..5672427  - TAIR102
GAGGTGAGA
>Chr1:5672619..5672611  - TAIR102
CTGGTAAGT
>Chr1:5672864..5672856  - TAIR102
CAGGTAAAA
>Chr1:5673093..5673085  - TAIR102
ATGGTATGT
>Chr1:5673225..5673217  - TAIR102
GAGGTAAGG
>Chr1:5673333..5673325  - TAIR102
CAGGTTTTG
>Chr1:5673556..5673548  - TAIR102
CCGGTAAGA
>Chr1:5673911..5673919  + TAIR102
CAGGTAAGT
>Chr1:5674083..5674091  + TAIR102
CTGGTGAGT
>Chr1:5674270..5674278  + TAIR102
AAGGTCTCT
>Chr1:5674549..5674557  + TAIR102
TAAGTAAAT
>Chr1:5676284..5676276  - TAIR102
GAGGTAAAC
>Chr1:5676431..5676423  - TAIR102
AGGGTAAGG
>Chr1:5677019..5677011  - TAIR102
AAGGTATGT
>Chr1:5677156..5677148  - TAIR102
AAGGTTAGT
>Chr1:5677727..5677719  - TAIR102
GGTGTATGT
>Chr1:5677894..5677886  - TAIR102
GCTGTAAGT
>Chr1:5678129..5678121  - TAIR102
TTGGTATGT
>Chr1:5678295..5678287  - TAIR102
CAAGTAATA
>Chr1:5678489..5678481  - TAIR102
AAGGTTAGG
>Chr1:5686826..5686834  + TAIR102
TTGGTGAGC
>Chr1:5688114..5688122  + TAIR102
AAGGTATGA
>Chr1:5688288..5688296  + TAIR102
CAGGTAAAG
>Chr1:5688476..5688484  + TAIR102
GCGGTATTG
>Chr1:5688645..5688653  + TAIR102
GAGGTACAT
>Chr1:5689099..5689107  + TAIR102
CAGGTATCT
>Chr1:5689448..5689456  + TAIR102
TGGGTAAGG
>Chr1:5689846..5689854  + TAIR102
AAGGTTAGT
>Chr1:5690145..5690153  + TAIR102
CAGGTATAG
>Chr1:5690339..5690347  + TAIR102
ATGGTAATA
>Chr1:5690582..5690590  + TAIR102
AAGGTCAGG
>Chr1:5690816..5690824  + TAIR102
ACTGTAAGC
>Chr1:5697555..5697563  + TAIR102
GAGGTGGGT
>Chr1:5697898..5697906  + TAIR102
GAGGTACTG
>Chr1:5698136..5698144  + TAIR102
AAGGTAAAT
>Chr1:5698435..5698443  + TAIR102
TAGGTGATT
>Chr1:5698767..5698775  + TAIR102
AATGTGAGT
>Chr1:5699008..5699016  + TAIR102
AGAGTAAGT
>Chr1:5703248..5703256  + TAIR102
ATGGTAAGG
>Chr1:5703532..5703540  + TAIR102
GAGGCAAGT
>Chr1:5704166..5704174  + TAIR102
AAGGTCTGT
>Chr1:5704329..5704337  + TAIR102
GAGGTAATT
>Chr1:5704535..5704543  + TAIR102
CAGGTTAGT
>Chr1:5704744..5704752  + TAIR102
CAGGTTAGC
>Chr1:5704929..5704937  + TAIR102
AAGGTTTGG
>Chr1:5705079..5705087  + TAIR102
CAGGTTGGT
>Chr1:5706228..5706236  + TAIR102
CTTGTAAGT
>Chr1:5706614..5706622  + TAIR102
GAGGTGAAG
>Chr1:5706836..5706844  + TAIR102
GAGGTAAAC
>Chr1:5707015..5707023  + TAIR102
AATGTAAAG
>Chr1:5707500..5707508  + TAIR102
GAGGTATAC
>Chr1:5707883..5707891  + TAIR102
AAGGTTTGA
>Chr1:5708046..5708054  + TAIR102
CAGGTATAT
>Chr1:5708228..5708236  + TAIR102
AGAGTAGGC
>Chr1:5708378..5708386  + TAIR102
CAGGTAAGG
>Chr1:5708523..5708531  + TAIR102
AAGGTAATC
>Chr1:5708706..5708714  + TAIR102
AAGGTAGTC
>Chr1:5709045..5709053  + TAIR102
CTGGTAATT
>Chr1:5709859..5709867  + TAIR102
AAGGTTCGG
>Chr1:5710063..5710071  + TAIR102
CTCGTAAGA
>Chr1:5710557..5710565  + TAIR102
AAGGTATAA
>Chr1:5710711..5710719  + TAIR102
CTGGTAAGC
>Chr1:5710913..5710921  + TAIR102
ACAGTGAGT
>Chr1:5711107..5711115  + TAIR102
GCTGTGAGT
>Chr1:5711273..5711281  + TAIR102
TAGGTCACC
>Chr1:5711496..5711504  + TAIR102
GAGGTCTGT
>Chr1:5712231..5712239  + TAIR102
TAGGTTACG
>Chr1:5712513..5712521  + TAIR102
TATGTAAGC
>Chr1:5712989..5712997  + TAIR102
AAGGTACAT
>Chr1:5714931..5714939  + TAIR102
TGTGTAAGC
>Chr1:5715286..5715294  + TAIR102
AAGGTATAA
>Chr1:5716314..5716322  + TAIR102
CTGGTGAGC
>Chr1:5718021..5718029  + TAIR102
CAGGTTTGC
>Chr1:5718440..5718448  + TAIR102
TCGGTAAGA
>Chr1:5718813..5718821  + TAIR102
GAGGTAATC
>Chr1:5719102..5719110  + TAIR102
AAGGTAAGA
>Chr1:5719415..5719423  + TAIR102
CTTGTAAGT
>Chr1:5719645..5719653  + TAIR102
ATGGTCAGT
>Chr1:5720046..5720054  + TAIR102
AAAGTAGTC
>Chr1:5720300..5720308  + TAIR102
TGGGTAAGA
>Chr1:5720537..5720545  + TAIR102
CCTGTAAGT
>Chr1:5721043..5721051  + TAIR102
CAGGTACTG
>Chr1:5721444..5721452  + TAIR102
CGGGTAATC
>Chr1:5723728..5723736  + TAIR102
AAGGTTCAA
>Chr1:5724034..5724042  + TAIR102
CAGGTATAG
>Chr1:5724341..5724349  + TAIR102
CAGGTACAC
>Chr1:5724514..5724522  + TAIR102
CAGGTATTG
>Chr1:5724810..5724818  + TAIR102
CGGGTATAT
>Chr1:5724999..5725007  + TAIR102
CAGGTTTGC
>Chr1:5725204..5725212  + TAIR102
CCTGTAAGT
>Chr1:5725396..5725404  + TAIR102
AGGGTAAGT
>Chr1:5725600..5725608  + TAIR102
AAGGTAATG
>Chr1:5725723..5725731  + TAIR102
CAGGTTATT
>Chr1:5725900..5725908  + TAIR102
GATGTGAGT
>Chr1:5726096..5726104  + TAIR102
CTGGTAAAA
>Chr1:5726850..5726842  - TAIR102
AAGGTTTAG
>Chr1:5727956..5727964  + TAIR102
GGTGTACGT
>Chr1:5729615..5729607  - TAIR102
GCGGTAATA
>Chr1:5729814..5729806  - TAIR102
ATTGTACTA
>Chr1:5729998..5729990  - TAIR102
AAGGTTTGA
>Chr1:5730138..5730130  - TAIR102
CATGTAATA
>Chr1:5730319..5730311  - TAIR102
CAGGTATTA
>Chr1:5730886..5730878  - TAIR102
CCTGTATGT
>Chr1:5731133..5731125  - TAIR102
AGTGTATGT
>Chr1:5731340..5731332  - TAIR102
GATGTGAGT
>Chr1:5731530..5731522  - TAIR102
CAGGTTCTG
>Chr1:5731660..5731652  - TAIR102
ACAGTAATG
>Chr1:5734409..5734417  + TAIR102
TAGGTTTGA
>Chr1:5734631..5734639  + TAIR102
GAGGTAATT
>Chr1:5734847..5734855  + TAIR102
GAGGTAATA
>Chr1:5735134..5735142  + TAIR102
CAGGTCAGA
>Chr1:5735283..5735291  + TAIR102
CAGGTTTTC
>Chr1:5735692..5735700  + TAIR102
TTGGTATAA
>Chr1:5735890..5735898  + TAIR102
GAGGTAATT
>Chr1:5736383..5736391  + TAIR102
GAGGTGACA
>Chr1:5738282..5738290  + TAIR102
GAGGTACGT
>Chr1:5738512..5738520  + TAIR102
GAGGTAAGA
>Chr1:5739699..5739691  - TAIR102
TACGTAAGC
>Chr1:5740005..5739997  - TAIR102
TTGGTGAGT
>Chr1:5740197..5740189  - TAIR102
ATGGTAAAT
>Chr1:5740443..5740435  - TAIR102
GAGGTACAT
>Chr1:5740691..5740683  - TAIR102
CAGGTATGA
>Chr1:5741312..5741304  - TAIR102
GCGGTAATG
>Chr1:5741674..5741666  - TAIR102
AAGGTTTGC
>Chr1:5741890..5741882  - TAIR102
TTGGTATTA
>Chr1:5742437..5742429  - TAIR102
ATCGTAAGT
>Chr1:5742639..5742631  - TAIR102
CAGGTTTGT
>Chr1:5742872..5742864  - TAIR102
AAGGTGATC
>Chr1:5743128..5743120  - TAIR102
CAGGTAATT
>Chr1:5743473..5743465  - TAIR102
TTGGTTAGG
>Chr1:5743773..5743765  - TAIR102
CGAGTGAGA
>Chr1:5744114..5744106  - TAIR102
ACTGTAATT
>Chr1:5745661..5745653  - TAIR102
AAGGTAAGA
>Chr1:5746800..5746792  - TAIR102
GAGGTCATT
>Chr1:5747203..5747195  - TAIR102
CAGGTACAC
>Chr1:5747407..5747399  - TAIR102
ATGGTGAGA
>Chr1:5747553..5747545  - TAIR102
CAGGTAAAT
>Chr1:5748606..5748598  - TAIR102
CAGGTTAGT
>Chr1:5749277..5749269  - TAIR102
AAGGTATGT
>Chr1:5750509..5750501  - TAIR102
CTGGTAAGT
>Chr1:5750935..5750927  - TAIR102
CAGGTATTA
>Chr1:5751520..5751512  - TAIR102
CAGGTAGGC
>Chr1:5751785..5751777  - TAIR102
GACGTACGT
>Chr1:5751993..5751985  - TAIR102
GAGGTACTT
>Chr1:5752393..5752385  - TAIR102
ACAGTAATC
>Chr1:5752985..5752977  - TAIR102
GTGGTTAGT
>Chr1:5753167..5753159  - TAIR102
AAGGTAGTT
>Chr1:5753608..5753600  - TAIR102
ATGGTAACT
>Chr1:5753867..5753859  - TAIR102
ACTGTAAGA
>Chr1:5754124..5754116  - TAIR102
GAGGTATTT
>Chr1:5754293..5754285  - TAIR102
CCGGTATGT
>Chr1:5754613..5754605  - TAIR102
GAGGTATTG
>Chr1:5755138..5755130  - TAIR102
ATGGTTCCT
>Chr1:5756295..5756303  + TAIR102
AAGGTAAGA
>Chr1:5757310..5757302  - TAIR102
AGTGTAAGC
>Chr1:5757483..5757475  - TAIR102
CAGGTATCG
>Chr1:5759041..5759049  + TAIR102
CTCGTAAGT
>Chr1:5759789..5759797  + TAIR102
AAGGCAAGT
>Chr1:5760138..5760146  + TAIR102
CAGGTAAAA
>Chr1:5765376..5765368  - TAIR102
ATAGTAAGT
>Chr1:5767639..5767647  + TAIR102
CAGGTTCCA
>Chr1:5769141..5769149  + TAIR102
GGGGTAAGC
>Chr1:5769584..5769592  + TAIR102
GAGGTTAGT
>Chr1:5769895..5769903  + TAIR102
AGGGTAATG
>Chr1:5767639..5767647  + TAIR102
CAGGTTCCA
>Chr1:5769141..5769149  + TAIR102
GGGGTAAGC
>Chr1:5769584..5769592  + TAIR102
GAGGTTAGT
>Chr1:5769895..5769903  + TAIR102
AGGGTAATG
>Chr1:5771247..5771239  - TAIR102
TCGGTGAGT
>Chr1:5771491..5771483  - TAIR102
ACGGTGAAT
>Chr1:5771694..5771686  - TAIR102
CAAGTTAGT
>Chr1:5772029..5772021  - TAIR102
AAGGCAAGA
>Chr1:5772448..5772440  - TAIR102
AAGGTGTGT
>Chr1:5772723..5772715  - TAIR102
CGAGTAATC
>Chr1:5773948..5773956  + TAIR102
AAGGTTTTT
>Chr1:5774375..5774383  + TAIR102
GAGGTATGA
>Chr1:5774599..5774607  + TAIR102
ACTGTAAGG
>Chr1:5774825..5774833  + TAIR102
AGCGTATGT
>Chr1:5775051..5775059  + TAIR102
CCTGTAACT
>Chr1:5776689..5776681  - TAIR102
CAGGTGATA
>Chr1:5776895..5776887  - TAIR102
GAGGTATGA
>Chr1:5777081..5777073  - TAIR102
AAGGTCTGT
>Chr1:5777416..5777408  - TAIR102
AAGGTAAGT
>Chr1:5777854..5777846  - TAIR102
AAGGTAGTC
>Chr1:5779484..5779476  - TAIR102
GAGGTATAG
>Chr1:5779667..5779659  - TAIR102
TATGTAATA
>Chr1:5780036..5780028  - TAIR102
CAGGTATAT
>Chr1:5780275..5780267  - TAIR102
ACAGTAAGT
>Chr1:5780534..5780526  - TAIR102
AAGGTGATT
>Chr1:5780963..5780955  - TAIR102
CTTGTAAGC
>Chr1:5781394..5781386  - TAIR102
CCAGTGAGT
>Chr1:5781644..5781636  - TAIR102
AAGGTAAGC
>Chr1:5782025..5782017  - TAIR102
CAGGTTTGC
>Chr1:5786986..5786978  - TAIR102
GATGTAAGT
>Chr1:5788929..5788921  - TAIR102
GAGGTTCGT
>Chr1:5790905..5790913  + TAIR102
CAGGTATAT
>Chr1:5791151..5791159  + TAIR102
ATGGTGAGT
>Chr1:5792823..5792831  + TAIR102
CAGGTAAAC
>Chr1:5793066..5793074  + TAIR102
ATGGTATGT
>Chr1:5800029..5800037  + TAIR102
AGGGTACTC
>Chr1:5800282..5800290  + TAIR102
AAGGTGATC
>Chr1:5800480..5800488  + TAIR102
AAGGTATTA
>Chr1:5801398..5801390  - TAIR102
AAGGTGAAA
>Chr1:5801672..5801664  - TAIR102
CAGGTTTTC
>Chr1:5801860..5801852  - TAIR102
CCGGTAAGT
>Chr1:5802068..5802060  - TAIR102
GAGGCAAGA
>Chr1:5802290..5802282  - TAIR102
CAGGTGAGA
>Chr1:5802459..5802451  - TAIR102
ACGGTAAGC
>Chr1:5802933..5802925  - TAIR102
AAGGTTACC
>Chr1:5803350..5803342  - TAIR102
AAAGTAAGC
>Chr1:5803658..5803650  - TAIR102
AAGGTAATT
>Chr1:5804058..5804050  - TAIR102
GAAGTATGT
>Chr1:5804226..5804218  - TAIR102
AAGGTTAAT
>Chr1:5804436..5804428  - TAIR102
AAGGTAGTT
>Chr1:5804669..5804661  - TAIR102
AGGGTATAA
>Chr1:5805037..5805029  - TAIR102
AAGGTAGAT
>Chr1:5805244..5805236  - TAIR102
ACTGTAAGT
>Chr1:5805484..5805476  - TAIR102
TCTGTGAGT
>Chr1:5805661..5805653  - TAIR102
CAGGTTTTT
>Chr1:5807447..5807455  + TAIR102
TAGGTGAGT
>Chr1:5807624..5807632  + TAIR102
ATGGTACGA
>Chr1:5808357..5808365  + TAIR102
TGGGTAAAA
>Chr1:5808567..5808575  + TAIR102
GTTGTATGA
>Chr1:5808758..5808766  + TAIR102
AAGGTACCA
>Chr1:5808994..5809002  + TAIR102
AATGTAAAA
>Chr1:5809165..5809173  + TAIR102
CTGGTTTGT
>Chr1:5809314..5809322  + TAIR102
CAGGTAACT
>Chr1:5809515..5809523  + TAIR102
GAGGTAACA
>Chr1:5809800..5809808  + TAIR102
GAGGTAAAC
>Chr1:5810003..5810011  + TAIR102
TTGGTAATT
>Chr1:5810269..5810277  + TAIR102
AAGGTATCA
>Chr1:5810466..5810474  + TAIR102
AAGGTTAGT
>Chr1:5810638..5810646  + TAIR102
CAGGTGATT
>Chr1:5810849..5810857  + TAIR102
AAGGTAAAT
>Chr1:5811063..5811071  + TAIR102
AAGGTAAAG
>Chr1:5812861..5812869  + TAIR102
TAGGTAAGT
>Chr1:5813043..5813051  + TAIR102
ATGGTACGA
>Chr1:5813525..5813533  + TAIR102
TAGGTGGAA
>Chr1:5813738..5813746  + TAIR102
GTTGTATGA
>Chr1:5813933..5813941  + TAIR102
AAGGTATAT
>Chr1:5814172..5814180  + TAIR102
AATGTAAAA
>Chr1:5814348..5814356  + TAIR102
ATGGTTTGT
>Chr1:5814482..5814490  + TAIR102
CAGGTAATG
>Chr1:5814680..5814688  + TAIR102
GAGGTAATA
>Chr1:5814966..5814974  + TAIR102
GAGGTAATC
>Chr1:5815185..5815193  + TAIR102
TTGGTAATT
>Chr1:5815423..5815431  + TAIR102
AAAGTATCA
>Chr1:5815665..5815673  + TAIR102
AAGGTTAGT
>Chr1:5815840..5815848  + TAIR102
CAGGTGATT
>Chr1:5816056..5816064  + TAIR102
AAGGTAAAC
>Chr1:5816301..5816309  + TAIR102
AAGGTAAAG
>Chr1:5817922..5817930  + TAIR102
CAGGCAAAA
>Chr1:5818394..5818402  + TAIR102
TAGGTTTTG
>Chr1:5818807..5818815  + TAIR102
GAGGTAAGC
>Chr1:5820510..5820518  + TAIR102
CAGGTAAAT
>Chr1:5821012..5821020  + TAIR102
TAGGTTTTG
>Chr1:5821422..5821430  + TAIR102
GAGGTAAAG
>Chr1:5822755..5822763  + TAIR102
CCGGTAAAA
>Chr1:5823542..5823550  + TAIR102
ATGGTAAGT
>Chr1:5824193..5824201  + TAIR102
CAGGTATTT
>Chr1:5825672..5825680  + TAIR102
GAGGTAGTA
>Chr1:5825968..5825976  + TAIR102
AAGGTAGTT
>Chr1:5826206..5826214  + TAIR102
AAGGTTCAT
>Chr1:5826459..5826467  + TAIR102
CAGGTGGTG
>Chr1:5826748..5826756  + TAIR102
AAGGTGGAT
>Chr1:5827111..5827119  + TAIR102
CGGGTAAAG
>Chr1:5827343..5827351  + TAIR102
CAGGTCTTG
>Chr1:5827777..5827785  + TAIR102
CGAGTAAGT
>Chr1:5827927..5827935  + TAIR102
AAGGTGAGT
>Chr1:5829506..5829514  + TAIR102
ACGGTAACC
>Chr1:5829969..5829977  + TAIR102
TCGGTTAGT
>Chr1:5830176..5830184  + TAIR102
AAAGTAATC
>Chr1:5830375..5830383  + TAIR102
GAGGTAAGA
>Chr1:5830584..5830592  + TAIR102
CAGGTAATA
>Chr1:5832800..5832792  - TAIR102
GTCGTAAGT
>Chr1:5833077..5833069  - TAIR102
GAGGTACCG
>Chr1:5833269..5833261  - TAIR102
AAAGTAAAG
>Chr1:5834297..5834289  - TAIR102
AAGGTATGT
>Chr1:5834975..5834967  - TAIR102
ATGGTATGA
>Chr1:5840625..5840617  - TAIR102
GCTGTAATA
>Chr1:5840835..5840827  - TAIR102
CCTGTAAGT
>Chr1:5841331..5841323  - TAIR102
CAGGTAGCT
>Chr1:5845032..5845040  + TAIR102
CCAGTAAGT
>Chr1:5846451..5846443  - TAIR102
GAGGTAAGA
>Chr1:5846594..5846586  - TAIR102
GAGGTAAAC
>Chr1:5846907..5846899  - TAIR102
CAGGTATCA
>Chr1:5847072..5847064  - TAIR102
CAGGTTAGA
>Chr1:5847319..5847311  - TAIR102
AAGGTGTTT
>Chr1:5847559..5847551  - TAIR102
AAGGTTTTT
>Chr1:5847812..5847804  - TAIR102
CATGTAATG
>Chr1:5848033..5848025  - TAIR102
CAGGTATTG
>Chr1:5848416..5848408  - TAIR102
CAAGTGAGC
>Chr1:5848605..5848597  - TAIR102
ACGGTGAGG
>Chr1:5848908..5848900  - TAIR102
AAGGTAAGC
>Chr1:5849443..5849435  - TAIR102
CTGGTATGT
>Chr1:5850644..5850636  - TAIR102
AAGGTATGT
>Chr1:5855033..5855041  + TAIR102
GAGGTAAAG
>Chr1:5855270..5855278  + TAIR102
AAGGTATGA
>Chr1:5855478..5855486  + TAIR102
AAGGTATGC
>Chr1:5855779..5855787  + TAIR102
GGTGTAAGT
>Chr1:5856001..5856009  + TAIR102
AAGGTTCCT
>Chr1:5856171..5856179  + TAIR102
CAGGTGGGT
>Chr1:5857850..5857842  - TAIR102
AAGGTTACG
>Chr1:5858250..5858242  - TAIR102
AGGGTAAGT
>Chr1:5860774..5860766  - TAIR102
CAGGTAATT
>Chr1:5861175..5861167  - TAIR102
AAGGTTTGT
>Chr1:5861338..5861330  - TAIR102
CAGGTTAGT
>Chr1:5861587..5861579  - TAIR102
ATTGTAAGC
>Chr1:5861758..5861750  - TAIR102
TCAGTATCC
>Chr1:5861892..5861884  - TAIR102
CAGGTGAAG
>Chr1:5862040..5862032  - TAIR102
CTGGTTTGT
>Chr1:5862520..5862512  - TAIR102
AAGGTTTCT
>Chr1:5865854..5865862  + TAIR102
AATGTAAAT
>Chr1:5866496..5866504  + TAIR102
ATAGTACGT
>Chr1:5867174..5867182  + TAIR102
ATGGTAACT
>Chr1:5868338..5868346  + TAIR102
AAGGTCCAT
>Chr1:5868717..5868725  + TAIR102
TTGGTAAGT
>Chr1:5870207..5870215  + TAIR102
AAGGTAGAA
>Chr1:5872520..5872528  + TAIR102
AAGGTAATC
>Chr1:5875767..5875775  + TAIR102
AAGGTAAAC
>Chr1:5879515..5879523  + TAIR102
CAGGTCTAC
>Chr1:5880668..5880660  - TAIR102
AAGGTTTGT
>Chr1:5881009..5881001  - TAIR102
AAGGTCTGT
>Chr1:5882863..5882855  - TAIR102
CGCGTAAGA
>Chr1:5883512..5883504  - TAIR102
AAGGTCAGT
>Chr1:5884131..5884123  - TAIR102
AAAGTATGA
>Chr1:5884508..5884500  - TAIR102
TAGGTTCGT
>Chr1:5886922..5886930  + TAIR102
AAGGTAGGC
>Chr1:5887076..5887084  + TAIR102
AAGGTATGG
>Chr1:5887372..5887380  + TAIR102
GAGGTAGAT
>Chr1:5887691..5887699  + TAIR102
AAGGTATTT
>Chr1:5887860..5887868  + TAIR102
CAGGTTGGA
>Chr1:5888012..5888020  + TAIR102
GAGGTTAGT
>Chr1:5888450..5888458  + TAIR102
AAGGTCTAT
>Chr1:5888616..5888624  + TAIR102
CAGGTTTGT
>Chr1:5889026..5889034  + TAIR102
CAGGTAAAT
>Chr1:5889404..5889412  + TAIR102
GAGGTTAGC
>Chr1:5889855..5889863  + TAIR102
GAGGTAAAC
>Chr1:5894286..5894294  + TAIR102
CAGGTGAGT
>Chr1:5894749..5894757  + TAIR102
AAGGTATGT
>Chr1:5904121..5904129  + TAIR102
TTGGTAAAT
>Chr1:5904328..5904336  + TAIR102
CAGGTAATA
>Chr1:5904514..5904522  + TAIR102
CAAGTAAGA
>Chr1:5904741..5904749  + TAIR102
AGAGTATGG
>Chr1:5904972..5904980  + TAIR102
CAGGTACGT
>Chr1:5905242..5905250  + TAIR102
CAGGTTTTC
>Chr1:5905547..5905555  + TAIR102
CAGGTACAT
>Chr1:5905768..5905776  + TAIR102
GAGGTACCA
>Chr1:5906009..5906017  + TAIR102
GAGGTAGAG
>Chr1:5906220..5906228  + TAIR102
CAGGTATGT
>Chr1:5906438..5906446  + TAIR102
CAGGTAACA
>Chr1:5906708..5906716  + TAIR102
CTGGTAAAT
>Chr1:5906984..5906992  + TAIR102
CTGGTCATA
>Chr1:5907312..5907320  + TAIR102
ACAGTAAGT
>Chr1:5907507..5907515  + TAIR102
GTGGTAAGG
>Chr1:5907680..5907688  + TAIR102
ACGGTAATC
>Chr1:5907924..5907932  + TAIR102
GAGGTATCT
>Chr1:5908180..5908188  + TAIR102
CTTGTACGA
>Chr1:5908457..5908465  + TAIR102
AAGGTTGGT
>Chr1:5908712..5908720  + TAIR102
CAGGTTCTC
>Chr1:5909814..5909806  - TAIR102
CAGGTAACG
>Chr1:5910359..5910351  - TAIR102
CTGGTGAGT
>Chr1:5917605..5917597  - TAIR102
AACGTAAGA
>Chr1:5917861..5917853  - TAIR102
ATGGTAAGC
>Chr1:5917966..5917958  - TAIR102
AAGGTATAG
>Chr1:5918090..5918082  - TAIR102
ATTGTAAGG
>Chr1:5918252..5918244  - TAIR102
TACGTATGT
>Chr1:5918398..5918390  - TAIR102
CAGGTGAAA
>Chr1:5918850..5918842  - TAIR102
GGCGTAAGC
>Chr1:5919108..5919100  - TAIR102
AAGGTACAC
>Chr1:5921110..5921118  + TAIR102
CAAGTAAAG
>Chr1:5922990..5922998  + TAIR102
AAGGTCCGT
>Chr1:5923640..5923648  + TAIR102
CAGGTTAAC
>Chr1:5923769..5923777  + TAIR102
GAGGTACGT
>Chr1:5923923..5923931  + TAIR102
GAGGTAAAT
>Chr1:5924062..5924070  + TAIR102
CAGGTATCA
>Chr1:5924227..5924235  + TAIR102
CAGGTTTGT
>Chr1:5924409..5924417  + TAIR102
GGGGTAAGG
>Chr1:5924608..5924616  + TAIR102
TTGGTATGT
>Chr1:5924874..5924882  + TAIR102
CAGGTAAAT
>Chr1:5925165..5925173  + TAIR102
AAGGTTTGA
>Chr1:5925413..5925421  + TAIR102
AAGGTATAA
>Chr1:5925598..5925606  + TAIR102
AAGGTTAGC
>Chr1:5925882..5925890  + TAIR102
CAGGTTTGA
>Chr1:5927288..5927296  + TAIR102
AAGGTCGGT
>Chr1:5930125..5930133  + TAIR102
ATTGTGAGT
>Chr1:5930309..5930317  + TAIR102
TAGGTACTT
>Chr1:5930420..5930428  + TAIR102
AAGGTTTGT
>Chr1:5930898..5930906  + TAIR102
TGGGTCAGT
>Chr1:5931123..5931131  + TAIR102
TAGGTAAGA
>Chr1:5931427..5931435  + TAIR102
GAGGTAAGT
>Chr1:5934213..5934221  + TAIR102
TCGGTAATC
>Chr1:5934896..5934904  + TAIR102
TTGGTAAAG
>Chr1:5935157..5935165  + TAIR102
GAGGTATTT
>Chr1:5935481..5935489  + TAIR102
CAGGTAATA
>Chr1:5935654..5935662  + TAIR102
AAGGTACTT
>Chr1:5936023..5936031  + TAIR102
TATGTAAGC
>Chr1:5936210..5936218  + TAIR102
AAGGTAGGC
>Chr1:5936445..5936453  + TAIR102
AAAGTACTG
>Chr1:5936655..5936663  + TAIR102
CAAGTAAGT
>Chr1:5937079..5937087  + TAIR102
AAGGTGAGT
>Chr1:5937298..5937306  + TAIR102
TGTGTAAGC
>Chr1:5937497..5937505  + TAIR102
GAGGTACAC
>Chr1:5937756..5937764  + TAIR102
AAGGTATGA
>Chr1:5938017..5938025  + TAIR102
CAGGTAAAA
>Chr1:5938203..5938211  + TAIR102
GAGGTAAAT
>Chr1:5941844..5941852  + TAIR102
TGAGTGAGT
>Chr1:5942440..5942448  + TAIR102
AGGGTATTC
>Chr1:5942847..5942855  + TAIR102
GAGGTACTT
>Chr1:5943138..5943146  + TAIR102
CTGGTTAGC
>Chr1:5943417..5943425  + TAIR102
AAGGTGAAC
>Chr1:5943687..5943695  + TAIR102
ACTGTAAGT
>Chr1:5946972..5946980  + TAIR102
GTCGTAAGT
>Chr1:5947497..5947505  + TAIR102
ACGGTTAGT
>Chr1:5947765..5947773  + TAIR102
GAGGTCTCA
>Chr1:5947954..5947962  + TAIR102
AAGGTGTGT
>Chr1:5948078..5948086  + TAIR102
ACAGTAAGT
>Chr1:5948316..5948324  + TAIR102
GAAGTAAGC
>Chr1:5949213..5949221  + TAIR102
CAGGTTAGT
>Chr1:5949908..5949916  + TAIR102
CAGGTAATC
>Chr1:5951174..5951182  + TAIR102
AAGGTATTA
>Chr1:5952210..5952202  - TAIR102
AAGGTAAAA
>Chr1:5952477..5952469  - TAIR102
GAGGTAAAA
>Chr1:5952914..5952906  - TAIR102
CTGGTGAGT
>Chr1:5953037..5953029  - TAIR102
CAGGTACTT
>Chr1:5953205..5953197  - TAIR102
CTCGTAAGT
>Chr1:5953387..5953379  - TAIR102
CAAGTTGGT
>Chr1:5953549..5953541  - TAIR102
TTTGTAAGT
>Chr1:5953742..5953734  - TAIR102
AAGGTGTGT
>Chr1:5954220..5954212  - TAIR102
TGTGTGAGT
>Chr1:5954723..5954715  - TAIR102
CAGGTTTGC
>Chr1:5956055..5956047  - TAIR102
CAGGTATTT
>Chr1:5956499..5956491  - TAIR102
CAGGTCTCT
>Chr1:5956895..5956887  - TAIR102
CAGGTACTT
>Chr1:5960874..5960866  - TAIR102
TAGGTAATT
>Chr1:5961022..5961014  - TAIR102
ATTGTGAGT
>Chr1:5961280..5961272  - TAIR102
AAGGTAAAC
>Chr1:5962082..5962074  - TAIR102
CTCGTAAGT
>Chr1:5962242..5962234  - TAIR102
AAGGTTAGT
>Chr1:5968779..5968771  - TAIR102
CAGGTTTAT
>Chr1:5969060..5969052  - TAIR102
CAGGTTCGA
>Chr1:5969265..5969257  - TAIR102
GAGGTTGGT
>Chr1:5977900..5977908  + TAIR102
CAAGTAAGT
>Chr1:5978291..5978299  + TAIR102
CAGGTAACT
>Chr1:5978733..5978741  + TAIR102
CTGGTATAT
>Chr1:5979187..5979195  + TAIR102
CGAGTAAGA
>Chr1:5979762..5979770  + TAIR102
CAAGTACGT
>Chr1:5980155..5980163  + TAIR102
CTGGTTAGT
>Chr1:5980514..5980522  + TAIR102
CAGGTATTT
>Chr1:5983033..5983041  + TAIR102
GCTGTAAGT
>Chr1:5983245..5983253  + TAIR102
CAGGTAGTA
>Chr1:5983618..5983626  + TAIR102
AAGGTAAAT
>Chr1:5984682..5984674  - TAIR102
ATGGTAAGC
>Chr1:5984857..5984849  - TAIR102
ACTGTAAGT
>Chr1:5985018..5985010  - TAIR102
TAGGTCTGT
>Chr1:5985193..5985185  - TAIR102
TCGGTTAGA
>Chr1:5985356..5985348  - TAIR102
CAGGTGATT
>Chr1:5986449..5986441  - TAIR102
CAGGTATGA
>Chr1:5986877..5986869  - TAIR102
TCGGTACCC
>Chr1:5989045..5989037  - TAIR102
GAGGTAAAT
>Chr1:5989667..5989659  - TAIR102
AAGGTTTGT
>Chr1:5989821..5989813  - TAIR102
CAAGTAAGC
>Chr1:5990942..5990934  - TAIR102
CTGGTAAAG
>Chr1:5991458..5991450  - TAIR102
GAGGTGCTC
>Chr1:5992252..5992244  - TAIR102
CAGGTACTT
>Chr1:5994490..5994482  - TAIR102
AATGTACTT
>Chr1:5995531..5995523  - TAIR102
AAGGTGAAC
>Chr1:5995718..5995710  - TAIR102
AGTGTAAGT
>Chr1:5995872..5995864  - TAIR102
AAGGTTAGT
>Chr1:5996340..5996332  - TAIR102
TCGGTAAGT
>Chr1:5998970..5998978  + TAIR102
CTGGTAACT
>Chr1:5999636..5999644  + TAIR102
CGGGTATGT
>Chr1:6000343..6000351  + TAIR102
GAGGTTTGT
>Chr1:6001318..6001326  + TAIR102
GGGGTATGT
>Chr1:6001666..6001674  + TAIR102
GAAGTAAGA
>Chr1:6002182..6002190  + TAIR102
AAGGTTGGT
>Chr1:6002308..6002316  + TAIR102
ATGGTTAGC
>Chr1:6003509..6003517  + TAIR102
CAGGTTCTC
>Chr1:6003812..6003820  + TAIR102
AAAGTAATG
>Chr1:6004195..6004203  + TAIR102
TAGGTAAAG
>Chr1:6004507..6004515  + TAIR102
CAGGTTGAA
>Chr1:6004688..6004696  + TAIR102
AAAGTGAGT
>Chr1:6004858..6004866  + TAIR102
CAGGTAAAG
>Chr1:6005131..6005139  + TAIR102
GAGGTACGT
>Chr1:6005430..6005438  + TAIR102
AAGGTAAGT
>Chr1:6005688..6005696  + TAIR102
TCTGTAAGT
>Chr1:6005944..6005952  + TAIR102
AAGGTACAT
>Chr1:6007239..6007231  - TAIR102
CAGGTTGGT
>Chr1:6007428..6007420  - TAIR102
GAGGTATAT
>Chr1:6007737..6007729  - TAIR102
CTCGTATGT
>Chr1:6008072..6008064  - TAIR102
CAGGTAAGC
>Chr1:6008697..6008705  + TAIR102
CTGGTAAGA
>Chr1:6020529..6020537  + TAIR102
AAGGTGAGA
>Chr1:6020724..6020732  + TAIR102
CAGGTTAGA
>Chr1:6021093..6021101  + TAIR102
GGGGTATAT
>Chr1:6021267..6021275  + TAIR102
CGGGTTAGA
>Chr1:6021432..6021440  + TAIR102
AAAGTAATA
>Chr1:6021731..6021739  + TAIR102
TTGGTATTT
>Chr1:6021952..6021960  + TAIR102
CAGGTTAGT
>Chr1:6022160..6022168  + TAIR102
ATGGTATAT
>Chr1:6022446..6022454  + TAIR102
CAGGTAAGG
>Chr1:6024007..6023999  - TAIR102
CAGGTAACA
>Chr1:6025095..6025087  - TAIR102
AATGTAAAT
>Chr1:6025507..6025499  - TAIR102
TCAGTAAGT
>Chr1:6026080..6026072  - TAIR102
GAGGTTAGA
>Chr1:6026295..6026287  - TAIR102
CAGGTTTTT
>Chr1:6027077..6027069  - TAIR102
AAGGTTTTT
>Chr1:6029716..6029708  - TAIR102
CAGGTTGGT
>Chr1:6030214..6030206  - TAIR102
CCGGTAATG
>Chr1:6030656..6030648  - TAIR102
GAGGTAATA
>Chr1:6031161..6031153  - TAIR102
AGTGTAAGA
>Chr1:6031343..6031335  - TAIR102
CAGGTAAAA
>Chr1:6031481..6031473  - TAIR102
ATGGTTAGT
>Chr1:6031755..6031747  - TAIR102
AAGGTAATT
>Chr1:6032096..6032088  - TAIR102
CAAGTCTCT
>Chr1:6032317..6032309  - TAIR102
GGGGTCAGA
>Chr1:6032487..6032479  - TAIR102
TGAGTACGT
>Chr1:6033122..6033130  + TAIR102
AAGGTTGAA
>Chr1:6033507..6033515  + TAIR102
GAGGTGGAG
>Chr1:6035658..6035666  + TAIR102
CAGGTATGC
>Chr1:6036207..6036215  + TAIR102
AAAGTAAAA
>Chr1:6036408..6036416  + TAIR102
TCGGTAGGT
>Chr1:6038207..6038199  - TAIR102
CAGGTCAAG
>Chr1:6038543..6038535  - TAIR102
AAGGTACAT
>Chr1:6039453..6039461  + TAIR102
ATGGTAAAT
>Chr1:6039958..6039966  + TAIR102
ACCGTAAGT
>Chr1:6040714..6040722  + TAIR102
TACGTAAGA
>Chr1:6040967..6040975  + TAIR102
CAGGTTTGT
>Chr1:6041213..6041221  + TAIR102
GAGGTTTGT
>Chr1:6041361..6041369  + TAIR102
AAGGTACGT
>Chr1:6041726..6041734  + TAIR102
GAGGTATCT
>Chr1:6041981..6041989  + TAIR102
CAGGTCCTG
>Chr1:6042205..6042213  + TAIR102
TATGTATGG
>Chr1:6042461..6042469  + TAIR102
CTGGTGAAG
>Chr1:6042654..6042662  + TAIR102
TAGGTACTG
>Chr1:6043021..6043029  + TAIR102
CAGGTTAGT
>Chr1:6043211..6043219  + TAIR102
AAAGTATGT
>Chr1:6043408..6043416  + TAIR102
CTGGTATGC
>Chr1:6043617..6043625  + TAIR102
GAGGTACAG
>Chr1:6043876..6043884  + TAIR102
AAGGTATTG
>Chr1:6044086..6044094  + TAIR102
GGGGTAAGG
>Chr1:6044405..6044413  + TAIR102
AAAGTAAGT
>Chr1:6044563..6044571  + TAIR102
CAGGTGTGA
>Chr1:6044953..6044961  + TAIR102
GAGGTATTT
>Chr1:6045348..6045356  + TAIR102
CAGGTAGAT
>Chr1:6045581..6045589  + TAIR102
ATGGTTGGA
>Chr1:6045777..6045785  + TAIR102
AGGGTAACT
>Chr1:6046115..6046123  + TAIR102
AAGGTAAAA
>Chr1:6046456..6046464  + TAIR102
GAGGTTTGT
>Chr1:6046788..6046796  + TAIR102
CAGGTACTG
>Chr1:6046922..6046930  + TAIR102
CAGGTATGT
>Chr1:6047054..6047062  + TAIR102
CAGGTAGCT
>Chr1:6047338..6047346  + TAIR102
GAGGTAGTT
>Chr1:6047577..6047585  + TAIR102
CAGGTAGTT
>Chr1:6047870..6047878  + TAIR102
CAGGTAGAC
>Chr1:6048128..6048136  + TAIR102
TATGTGAGT
>Chr1:6048302..6048310  + TAIR102
CAGGTAATT
>Chr1:6048484..6048492  + TAIR102
GAGGTAATA
>Chr1:6048676..6048684  + TAIR102
CCGGTTAGT
>Chr1:6048835..6048843  + TAIR102
GAGGCAAGT
>Chr1:6049083..6049091  + TAIR102
GAGGTAAAC
>Chr1:6050934..6050926  - TAIR102
AAGGTATAG
>Chr1:6051297..6051289  - TAIR102
ACAGTAAGT
>Chr1:6051453..6051445  - TAIR102
AAGGTACCC
>Chr1:6051704..6051696  - TAIR102
CAGGTCCGT
>Chr1:6053291..6053283  - TAIR102
GAGGTGAAT
>Chr1:6054507..6054499  - TAIR102
CCGGTAATC
>Chr1:6054910..6054902  - TAIR102
GACGTAAGC
>Chr1:6056111..6056103  - TAIR102
CTGGTAAGC
>Chr1:6059917..6059925  + TAIR102
TTGGTACTT
>Chr1:6067908..6067900  - TAIR102
CAGGTAAAC
>Chr1:6068154..6068146  - TAIR102
AAGGTAAAA
>Chr1:6068357..6068349  - TAIR102
AAGGTAGAT
>Chr1:6068732..6068724  - TAIR102
CAGGTATGG
>Chr1:6068904..6068896  - TAIR102
TGGGTTCGT
>Chr1:6069851..6069843  - TAIR102
AAGGTTTGT
>Chr1:6070032..6070024  - TAIR102
GAGGTAACT
>Chr1:6070187..6070179  - TAIR102
AAGGTATCA
>Chr1:6070346..6070338  - TAIR102
AAGGTATCT
>Chr1:6070561..6070553  - TAIR102
CAGGTTCGT
>Chr1:6070715..6070707  - TAIR102
GAGGTAAAG
>Chr1:6070987..6070979  - TAIR102
AGGGTACTT
>Chr1:6071130..6071122  - TAIR102
GCAGTGCGT
>Chr1:6071319..6071311  - TAIR102
AAAGTAAGA
>Chr1:6071502..6071494  - TAIR102
TGGGTAAAA
>Chr1:6071783..6071775  - TAIR102
GAGGTAATT
>Chr1:6072637..6072629  - TAIR102
TTGGTCAGC
>Chr1:6073005..6072997  - TAIR102
AAGGTTAAA
>Chr1:6073183..6073175  - TAIR102
CAGGTGAAT
>Chr1:6073472..6073464  - TAIR102
CAAGTAAGT
>Chr1:6073875..6073867  - TAIR102
CAGGTCACC
>Chr1:6076699..6076707  + TAIR102
ACGGTTAGT
>Chr1:6077005..6077013  + TAIR102
AAGGTGTGT
>Chr1:6077245..6077253  + TAIR102
GAGGTAATC
>Chr1:6077669..6077677  + TAIR102
CAAGTAAGT
>Chr1:6078214..6078222  + TAIR102
CAGGTATAA
>Chr1:6078599..6078607  + TAIR102
GAGGTTTGT
>Chr1:6079254..6079262  + TAIR102
AAGGTACGT
>Chr1:6079648..6079656  + TAIR102
CAGGTCAGT
>Chr1:6080116..6080124  + TAIR102
ACGGTAATA
>Chr1:6080446..6080454  + TAIR102
CCAGTAAGT
>Chr1:6080657..6080665  + TAIR102
GAGGTATTT
>Chr1:6080931..6080939  + TAIR102
GATGTAATT
>Chr1:6081206..6081214  + TAIR102
CTAGTGATT
>Chr1:6081408..6081416  + TAIR102
GAGGTAGAG
>Chr1:6081685..6081693  + TAIR102
TGGGTACGT
>Chr1:6083123..6083115  - TAIR102
CAGGTACTA
>Chr1:6083288..6083280  - TAIR102
GAGGTAAGT
>Chr1:6083452..6083444  - TAIR102
AAGGTTTTT
>Chr1:6083652..6083644  - TAIR102
AGAGTAAGA
>Chr1:6083912..6083904  - TAIR102
CAGGTACTC
>Chr1:6084124..6084116  - TAIR102
AAGGTCATT
>Chr1:6084263..6084255  - TAIR102
CAGGTATGA
>Chr1:6084529..6084521  - TAIR102
AAGGTGAGC
>Chr1:6084707..6084699  - TAIR102
CGGGTATTG
>Chr1:6084869..6084861  - TAIR102
GTTGTACGT
>Chr1:6085040..6085032  - TAIR102
CAGGTAGGT
>Chr1:6085282..6085274  - TAIR102
GAGGTACTT
>Chr1:6085429..6085421  - TAIR102
ATGGTAGGC
>Chr1:6085604..6085596  - TAIR102
AAGGTATAT
>Chr1:6086007..6085999  - TAIR102
AGGGTATAT
>Chr1:6086190..6086182  - TAIR102
AAGGTGACC
>Chr1:6086423..6086415  - TAIR102
TCTGTGTGT
>Chr1:6086630..6086622  - TAIR102
TTTGTACGT
>Chr1:6086851..6086843  - TAIR102
GATGTATGT
>Chr1:6087096..6087088  - TAIR102
TAGGTAAAT
>Chr1:6087420..6087412  - TAIR102
AAGGTTAGT
>Chr1:6087803..6087795  - TAIR102
AAGGTATCT
>Chr1:6088039..6088031  - TAIR102
CAGGTTTGT
>Chr1:6091311..6091303  - TAIR102
AAGGTACTG
>Chr1:6091585..6091577  - TAIR102
AGGGTAAAA
>Chr1:6094170..6094162  - TAIR102
GAGGTTAGT
>Chr1:6094340..6094332  - TAIR102
GAGGTAAAT
>Chr1:6094516..6094508  - TAIR102
CAGGTTGAC
>Chr1:6094689..6094681  - TAIR102
AGGGTGAGA
>Chr1:6094864..6094856  - TAIR102
AAGGTTGGA
>Chr1:6095174..6095166  - TAIR102
ATTGTAAGT
>Chr1:6095446..6095438  - TAIR102
CTGGTATGC
>Chr1:6095834..6095826  - TAIR102
CAGGTAATC
>Chr1:6096643..6096635  - TAIR102
AAGGTGTGA
>Chr1:6096850..6096842  - TAIR102
GAGGTACAT
>Chr1:6097028..6097020  - TAIR102
GATGTGAGT
>Chr1:6097962..6097954  - TAIR102
AAGGTAATT
>Chr1:6099532..6099540  + TAIR102
CTGGTATTT
>Chr1:6104118..6104126  + TAIR102
CAGGTATCA
>Chr1:6109549..6109557  + TAIR102
CAGGTATAT
>Chr1:6110557..6110549  - TAIR102
ACAGTAAGT
>Chr1:6110848..6110840  - TAIR102
ACGGTAAAT
>Chr1:6111101..6111093  - TAIR102
CAGGTATCT
>Chr1:6111266..6111258  - TAIR102
TAGGTCTGT
>Chr1:6111428..6111420  - TAIR102
GAGGTATTT
>Chr1:6111971..6111963  - TAIR102
AAGGTATTT
>Chr1:6112423..6112415  - TAIR102
GAGGTACGC
>Chr1:6112699..6112691  - TAIR102
TAAGTAAGT
>Chr1:6113170..6113162  - TAIR102
AAGGTGTAT
>Chr1:6113453..6113445  - TAIR102
CAAGTAAGT
>Chr1:6113602..6113594  - TAIR102
CAGGTTTTT
>Chr1:6113858..6113850  - TAIR102
CTGGTAAAA
>Chr1:6114081..6114073  - TAIR102
CAGGTATGC
>Chr1:6114516..6114508  - TAIR102
AAAGTAAAT
>Chr1:6114793..6114785  - TAIR102
AAGGTAAAG
>Chr1:6115037..6115029  - TAIR102
TTGGTAAAC
>Chr1:6115255..6115247  - TAIR102
CCGGTTCGT
>Chr1:6115618..6115610  - TAIR102
TTGGTATTG
>Chr1:6115858..6115850  - TAIR102
TTGGTAATG
>Chr1:6116053..6116045  - TAIR102
TCTGTAAGT
>Chr1:6116220..6116212  - TAIR102
TTGGTACAA
>Chr1:6124627..6124635  + TAIR102
AAGGTTTGT
>Chr1:6125662..6125654  - TAIR102
GTGGTAAAT
>Chr1:6125880..6125872  - TAIR102
CAGGTAAGC
>Chr1:6126013..6126005  - TAIR102
CCTGTAAGA
>Chr1:6129036..6129044  + TAIR102
TCGGTATGT
>Chr1:6130348..6130356  + TAIR102
TAGGTTAGT
>Chr1:6130914..6130922  + TAIR102
TTGGTATAT
>Chr1:6132517..6132509  - TAIR102
AAGGTACAG
>Chr1:6132884..6132876  - TAIR102
CAGGTTGAT
>Chr1:6133124..6133116  - TAIR102
CAGGCTAGT
>Chr1:6133593..6133585  - TAIR102
CAGGTCTGC
>Chr1:6134310..6134302  - TAIR102
ATGGTACCA
>Chr1:6134911..6134903  - TAIR102
CAGGTGATC
>Chr1:6136517..6136509  - TAIR102
AAGGTATTT
>Chr1:6136698..6136690  - TAIR102
TTGGTAAGT
>Chr1:6136885..6136877  - TAIR102
AAGGTTCTC
>Chr1:6137205..6137197  - TAIR102
TAGGTTTGA
>Chr1:6138061..6138053  - TAIR102
CAGGTAATC
>Chr1:6143251..6143259  + TAIR102
GCTGTTAGT
>Chr1:6143766..6143774  + TAIR102
TAGGTAAAG
>Chr1:6144027..6144035  + TAIR102
GAGGCAAGA
>Chr1:6144231..6144239  + TAIR102
AGGGTACTG
>Chr1:6144443..6144451  + TAIR102
TTTGTAAGT
>Chr1:6144725..6144733  + TAIR102
CTGGTATTG
>Chr1:6144892..6144900  + TAIR102
AAGGTTAGT
>Chr1:6145246..6145254  + TAIR102
CAGGTGATT
>Chr1:6145442..6145450  + TAIR102
CAAGTAAAT
>Chr1:6146784..6146776  - TAIR102
CTTGTGAGT
>Chr1:6147181..6147173  - TAIR102
GAGGTAGCA
>Chr1:6147448..6147440  - TAIR102
AAGGTACAA
>Chr1:6147777..6147769  - TAIR102
ATGGTATTT
>Chr1:6148316..6148308  - TAIR102
CAGGTTCTG
>Chr1:6148496..6148488  - TAIR102
AAGGTCCGT
>Chr1:6150472..6150464  - TAIR102
TGGGTAAAC
>Chr1:6150710..6150702  - TAIR102
TTTGTAAGT
>Chr1:6151032..6151024  - TAIR102
GAGGTAAGC
>Chr1:6151351..6151343  - TAIR102
CAGGTAGAA
>Chr1:6151642..6151634  - TAIR102
AAGGTAAAA
>Chr1:6152844..6152836  - TAIR102
TTGGTGTGT
>Chr1:6152976..6152968  - TAIR102
AAAGTATTG
>Chr1:6153122..6153114  - TAIR102
AGGGTAAGT
>Chr1:6153360..6153352  - TAIR102
AAGGTATAG
>Chr1:6153868..6153860  - TAIR102
AAGGTAAAT
>Chr1:6160144..6160152  + TAIR102
AAGGTTTTT
>Chr1:6160365..6160373  + TAIR102
TAGGTAAGT
>Chr1:6162650..6162642  - TAIR102
CGTGTAAGC
>Chr1:6162833..6162825  - TAIR102
CAGGTACTA
>Chr1:6163173..6163165  - TAIR102
GAGGTAAAT
>Chr1:6163433..6163425  - TAIR102
AAGGTGTGT
>Chr1:6163717..6163709  - TAIR102
TTGGTAAAA
>Chr1:6163902..6163894  - TAIR102
TCTGTAAGC
>Chr1:6164447..6164439  - TAIR102
GAGGTCTTT
>Chr1:6164724..6164716  - TAIR102
AAGGTTTTT
>Chr1:6164923..6164915  - TAIR102
ATCGTATGT
>Chr1:6166920..6166912  - TAIR102
GTGGTAAAT
>Chr1:6167375..6167367  - TAIR102
AATGTAAGA
>Chr1:6167634..6167626  - TAIR102
CAGGTTTGT
>Chr1:6168378..6168370  - TAIR102
CAGGTAAGT
>Chr1:6168732..6168724  - TAIR102
ATCGTAAGC
>Chr1:6169799..6169791  - TAIR102
AAAGTGAGT
>Chr1:6169991..6169983  - TAIR102
AAGGTAATT
>Chr1:6170416..6170408  - TAIR102
AAGGTACTG
>Chr1:6170641..6170633  - TAIR102
CAGGTGAAG
>Chr1:6170854..6170846  - TAIR102
CAGGTAATA
>Chr1:6171024..6171016  - TAIR102
AAGGTTTGT
>Chr1:6171260..6171252  - TAIR102
AAGGTTAGG
>Chr1:6171478..6171470  - TAIR102
GAGGTGTAA
>Chr1:6171624..6171616  - TAIR102
ATGGTATAA
>Chr1:6171791..6171783  - TAIR102
ATGGTATAT
>Chr1:6172466..6172458  - TAIR102
AAGGTGAGA
>Chr1:6173046..6173038  - TAIR102
TAGGTAAGA
>Chr1:6177879..6177887  + TAIR102
CTGGTAAAA
>Chr1:6178425..6178433  + TAIR102
AAGGTAATT
>Chr1:6181228..6181220  - TAIR102
CAGGTTGAG
>Chr1:6181528..6181520  - TAIR102
AAGGTAAAT
>Chr1:6181698..6181690  - TAIR102
CAGGTTTTC
>Chr1:6182009..6182001  - TAIR102
CAGGTTAGG
>Chr1:6182183..6182175  - TAIR102
GTTGTATGT
>Chr1:6182371..6182363  - TAIR102
ACGGTAGGA
>Chr1:6182548..6182540  - TAIR102
CAGGTTTGT
>Chr1:6182824..6182816  - TAIR102
CAGGTATGT
>Chr1:6182975..6182967  - TAIR102
CAAGTGTTG
>Chr1:6183197..6183189  - TAIR102
GAAGTAAGA
>Chr1:6183609..6183601  - TAIR102
CAAGTAAAT
>Chr1:6185602..6185610  + TAIR102
CTGGTAAAT
>Chr1:6186333..6186341  + TAIR102
GAGGTAGAA
>Chr1:6186756..6186764  + TAIR102
GAGGTATGT
>Chr1:6186976..6186984  + TAIR102
CAGGTAAAC
>Chr1:6187882..6187874  - TAIR102
CAAGTAAGT
>Chr1:6188035..6188027  - TAIR102
GAGGTTTCT
>Chr1:6188971..6188963  - TAIR102
AAGGTGAAA
>Chr1:6189213..6189205  - TAIR102
GAGGTAAGA
>Chr1:6189629..6189621  - TAIR102
AATGTATGG
>Chr1:6189797..6189789  - TAIR102
CAGGTTTCG
>Chr1:6190186..6190178  - TAIR102
GAGGTAATT
>Chr1:6191316..6191308  - TAIR102
AAGGTTTTA
>Chr1:6192831..6192823  - TAIR102
CTGGTAAGC
>Chr1:6193094..6193086  - TAIR102
AAGGTTTGC
>Chr1:6193320..6193312  - TAIR102
GGGGTATAT
>Chr1:6202337..6202345  + TAIR102
CAGGTACTC
>Chr1:6202707..6202715  + TAIR102
GGGGTATAT
>Chr1:6202933..6202941  + TAIR102
AAGGTTTGC
>Chr1:6203196..6203204  + TAIR102
CTGGTAAGC
>Chr1:6204714..6204722  + TAIR102
AAGGTAACA
>Chr1:6204983..6204991  + TAIR102
TTGGTCTGT
>Chr1:6205121..6205129  + TAIR102
AAGGTACAT
>Chr1:6205272..6205280  + TAIR102
CAGGTAGTT
>Chr1:6205485..6205493  + TAIR102
AAGGTATGA
>Chr1:6205761..6205769  + TAIR102
AAGGTTAGT
>Chr1:6205930..6205938  + TAIR102
AAGGTAATG
>Chr1:6206365..6206373  + TAIR102
AAGGTAAAT
>Chr1:6207283..6207275  - TAIR102
CAGGTAAAA
>Chr1:6207620..6207612  - TAIR102
CAGGTGCCT
>Chr1:6208009..6208001  - TAIR102
CAGGTTAAA
>Chr1:6208564..6208556  - TAIR102
CAGGTATGC
>Chr1:6208759..6208751  - TAIR102
CAGGTACAT
>Chr1:6209203..6209195  - TAIR102
AAGGTCATA
>Chr1:6210487..6210479  - TAIR102
TGGGTGAGG
>Chr1:6211268..6211260  - TAIR102
GAGGTCCTG
>Chr1:6212487..6212479  - TAIR102
GCGGTAAGT
>Chr1:6212652..6212644  - TAIR102
GAGGTACCA
>Chr1:6213170..6213162  - TAIR102
AAAGTAAGC
>Chr1:6214380..6214372  - TAIR102
AAGGTAAGA
>Chr1:6214587..6214579  - TAIR102
CAGGTTTGT
>Chr1:6214832..6214824  - TAIR102
AACGTAAGG
>Chr1:6215020..6215012  - TAIR102
TTGGTGAGT
>Chr1:6215241..6215233  - TAIR102
AAGGTGCTT
>Chr1:6215829..6215821  - TAIR102
AAGGTATGC
>Chr1:6215981..6215973  - TAIR102
AAGGTAATT
>Chr1:6216229..6216221  - TAIR102
CTGGTTAGT
>Chr1:6216417..6216409  - TAIR102
CCGGTAAGG
>Chr1:6216631..6216623  - TAIR102
AAGGTACTT
>Chr1:6216760..6216752  - TAIR102
CTGGTGAGT
>Chr1:6217083..6217075  - TAIR102
TTGGTATGA
>Chr1:6217296..6217288  - TAIR102
AAGGTTCGT
>Chr1:6217455..6217447  - TAIR102
AAGGTTCCT
>Chr1:6217582..6217574  - TAIR102
AAGGTACCT
>Chr1:6217739..6217731  - TAIR102
CAGGTAATA
>Chr1:6218210..6218202  - TAIR102
TGGGTACGG
>Chr1:6223204..6223212  + TAIR102
AAGGTACAC
>Chr1:6224614..6224622  + TAIR102
CGAGTAATT
>Chr1:6224785..6224793  + TAIR102
GAGGTAATC
>Chr1:6225322..6225330  + TAIR102
CAGGTGCTT
>Chr1:6225786..6225794  + TAIR102
CAGGTATAA
>Chr1:6226013..6226021  + TAIR102
GCTGTAAGA
>Chr1:6226226..6226234  + TAIR102
CTGGTTAGT
>Chr1:6226412..6226420  + TAIR102
CTCGTAAGC
>Chr1:6226595..6226603  + TAIR102
TGTGTAAGT
>Chr1:6226771..6226779  + TAIR102
ACCGTATCC
>Chr1:6229127..6229119  - TAIR102
GAGGTATGA
>Chr1:6229294..6229286  - TAIR102
CTGGTGCGT
>Chr1:6229918..6229910  - TAIR102
CTCGTATAT
>Chr1:6235940..6235948  + TAIR102
GCCGTGAAC
>Chr1:6238312..6238320  + TAIR102
AAGGTTATA
>Chr1:6238479..6238487  + TAIR102
AAGGTAACT
>Chr1:6238636..6238644  + TAIR102
CAGGTTAGA
>Chr1:6240207..6240199  - TAIR102
AAGGTCCAG
>Chr1:6240566..6240558  - TAIR102
TTGGTAAAA
>Chr1:6240913..6240905  - TAIR102
TTGGTAACA
>Chr1:6241294..6241286  - TAIR102
AATGTAAGC
>Chr1:6244820..6244812  - TAIR102
GAGGTTAGT
>Chr1:6245109..6245101  - TAIR102
AAGGTAATG
>Chr1:6245313..6245305  - TAIR102
AAGGTTAGC
>Chr1:6245501..6245493  - TAIR102
GAGGTAACA
>Chr1:6245730..6245722  - TAIR102
GATGTAAGT
>Chr1:6245998..6245990  - TAIR102
AGGGTTAGT
>Chr1:6246306..6246298  - TAIR102
AAAGTAAGA
>Chr1:6246468..6246460  - TAIR102
ACTGTGAGT
>Chr1:6246688..6246680  - TAIR102
CAGGTTAGT
>Chr1:6247318..6247310  - TAIR102
AAGGTACCT
>Chr1:6249612..6249620  + TAIR102
TGGGTGAGT
>Chr1:6250209..6250217  + TAIR102
AAAGTATGT
>Chr1:6250538..6250546  + TAIR102
CAGGTGACT
>Chr1:6252026..6252034  + TAIR102
TGGGTATAT
>Chr1:6252144..6252152  + TAIR102
ACTGTGAGT
>Chr1:6252319..6252327  + TAIR102
GAGGTATAA
>Chr1:6252502..6252510  + TAIR102
TCGGTATGC
>Chr1:6252771..6252779  + TAIR102
GCTGTACTA
>Chr1:6252967..6252975  + TAIR102
AAGGTCAGT
>Chr1:6253106..6253114  + TAIR102
ACGGTAAGC
>Chr1:6253356..6253364  + TAIR102
GAAGTATGG
>Chr1:6253625..6253633  + TAIR102
GACGTAAGT
>Chr1:6254620..6254628  + TAIR102
CAGGTTTTA
>Chr1:6254811..6254819  + TAIR102
AAGGTACAA
>Chr1:6255951..6255959  + TAIR102
ACCGTAAGT
>Chr1:6256120..6256128  + TAIR102
CCGGTACGT
>Chr1:6256324..6256332  + TAIR102
CAGGTAATA
>Chr1:6256461..6256469  + TAIR102
GAGGTTTGC
>Chr1:6256642..6256650  + TAIR102
CAGGTTAGC
>Chr1:6256992..6257000  + TAIR102
GAGGTTAGT
>Chr1:6257229..6257237  + TAIR102
GAGGTTCTC
>Chr1:6257378..6257386  + TAIR102
TAGGTATGA
>Chr1:6257591..6257599  + TAIR102
TTGGTGAGC
>Chr1:6258417..6258409  - TAIR102
GAGGTACGT
>Chr1:6258554..6258546  - TAIR102
CAGGTAGAT
>Chr1:6258814..6258806  - TAIR102
AAGGTTAGC
>Chr1:6259013..6259005  - TAIR102
CAGGTGACT
>Chr1:6259197..6259189  - TAIR102
AAGGTATAG
>Chr1:6259480..6259472  - TAIR102
CAGGTATAA
>Chr1:6259652..6259644  - TAIR102
GAGGTATTA
>Chr1:6259877..6259869  - TAIR102
GAGGTAGCA
>Chr1:6261274..6261266  - TAIR102
CAGGTAAGA
>Chr1:6266441..6266433  - TAIR102
AAGGTATGA
>Chr1:6266781..6266773  - TAIR102
GAGGTTCTT
>Chr1:6277454..6277446  - TAIR102
CGGGTCTGT
>Chr1:6279393..6279385  - TAIR102
CTGGTAAAA
>Chr1:6279774..6279766  - TAIR102
CGGGTGAGT
>Chr1:6280605..6280597  - TAIR102
ATGGTAAGT
>Chr1:6280910..6280902  - TAIR102
AAGGTAGGC
>Chr1:6281489..6281481  - TAIR102
GATGTAAGT
>Chr1:6283972..6283964  - TAIR102
AAGGTATGA
>Chr1:6284134..6284126  - TAIR102
AAGGTGAAT
>Chr1:6284337..6284329  - TAIR102
CAGGTCCTT
>Chr1:6284620..6284612  - TAIR102
CTAGTAAGT
>Chr1:6284890..6284882  - TAIR102
AGGGTAAGT
>Chr1:6285098..6285090  - TAIR102
CAGGTTAGT
>Chr1:6285281..6285273  - TAIR102
CTGGTGAGT
>Chr1:6285449..6285441  - TAIR102
CTGGTAAAT
>Chr1:6285731..6285723  - TAIR102
AAGGTATTT
>Chr1:6285926..6285918  - TAIR102
AAAGTTGTT
>Chr1:6286161..6286153  - TAIR102
GAGGTAAGA
>Chr1:6286301..6286293  - TAIR102
CAGGTTAGA
>Chr1:6286593..6286585  - TAIR102
CAGGTAAGC
>Chr1:6287007..6286999  - TAIR102
GAGGTCTTA
>Chr1:6287201..6287193  - TAIR102
TAGGTATGT
>Chr1:6287426..6287418  - TAIR102
CAGGCAAGT
>Chr1:6287670..6287662  - TAIR102
AAGGTCAAG
>Chr1:6287913..6287905  - TAIR102
ATGGTTAGC
>Chr1:6288307..6288299  - TAIR102
AAGGTATAA
>Chr1:6288617..6288609  - TAIR102
CCGGTATTC
>Chr1:6288770..6288762  - TAIR102
TTGGTAAGA
>Chr1:6289114..6289106  - TAIR102
TTGGTAAGC
>Chr1:6289352..6289344  - TAIR102
AAGGTAATT
>Chr1:6289488..6289480  - TAIR102
CAGGTGACG
>Chr1:6289606..6289598  - TAIR102
ACGGTATGA
>Chr1:6289867..6289859  - TAIR102
AAAGTAAGT
>Chr1:6290023..6290015  - TAIR102
AAGGTATAT
>Chr1:6290247..6290239  - TAIR102
AAGGTACTC
>Chr1:6290746..6290738  - TAIR102
GACGTAAGC
>Chr1:6291075..6291067  - TAIR102
AAGGTCCTG
>Chr1:6291210..6291202  - TAIR102
CTGGTATAA
>Chr1:6291468..6291460  - TAIR102
CTGGTATGA
>Chr1:6291927..6291919  - TAIR102
ATGGTATGC
>Chr1:6292308..6292300  - TAIR102
AAGGTATGC
>Chr1:6292450..6292442  - TAIR102
CTGGTAAAA
>Chr1:6292632..6292624  - TAIR102
ATGGTATAT
>Chr1:6292814..6292806  - TAIR102
CAGGTTTCA
>Chr1:6292982..6292974  - TAIR102
AAGGTAATC
>Chr1:6293679..6293671  - TAIR102
GAGGTCTGT
>Chr1:6294752..6294760  + TAIR102
CCGGTGAAT
>Chr1:6294938..6294946  + TAIR102
CCGGTATGA
>Chr1:6300029..6300037  + TAIR102
CGGGTACGT
>Chr1:6301425..6301417  - TAIR102
CCGGTGTCG
>Chr1:6301785..6301777  - TAIR102
CAGGTAACT
>Chr1:6303167..6303159  - TAIR102
ACGGTCGTT
>Chr1:6303564..6303556  - TAIR102
CCCGTTTAT
>Chr1:6304548..6304556  + TAIR102
TGGGTCAGT
>Chr1:6305104..6305112  + TAIR102
AAGGTAATA
>Chr1:6305287..6305295  + TAIR102
GAGGTAAGA
>Chr1:6307030..6307022  - TAIR102
AAGGTCTTG
>Chr1:6307182..6307174  - TAIR102
AAGGTATTA
>Chr1:6307385..6307377  - TAIR102
AAGGTACTA
>Chr1:6307631..6307623  - TAIR102
GAGGTAATA
>Chr1:6309396..6309388  - TAIR102
ACTGTAAGT
>Chr1:6309590..6309582  - TAIR102
GAGGTTTGC
>Chr1:6309738..6309730  - TAIR102
CCGGTACAG
>Chr1:6309963..6309955  - TAIR102
AGGGTAAGA
>Chr1:6310156..6310148  - TAIR102
AAGGTTGAT
>Chr1:6310565..6310557  - TAIR102
AAGGTATTA
>Chr1:6311024..6311016  - TAIR102
ACGGTAAAT
>Chr1:6311224..6311216  - TAIR102
AAGGTAAAA
>Chr1:6311781..6311773  - TAIR102
CGGGTAAGA
>Chr1:6311961..6311953  - TAIR102
ATCGTAAGT
>Chr1:6312145..6312137  - TAIR102
ACGGTACGC
>Chr1:6312298..6312290  - TAIR102
CAGGTAATA
>Chr1:6312451..6312443  - TAIR102
ATGGTAATC
>Chr1:6312583..6312575  - TAIR102
ACAGTATGT
>Chr1:6312814..6312806  - TAIR102
CGGGTGAGT
>Chr1:6313130..6313122  - TAIR102
GCTGTATCC
>Chr1:6313494..6313486  - TAIR102
CATGTAAGT
>Chr1:6313706..6313698  - TAIR102
CAGGTTATT
>Chr1:6317489..6317481  - TAIR102
GGCGTAAGC
>Chr1:6317656..6317648  - TAIR102
AAGGTTAAA
>Chr1:6317841..6317833  - TAIR102
TTGGTATAA
>Chr1:6318006..6317998  - TAIR102
TCGGTAAAA
>Chr1:6318160..6318152  - TAIR102
CAGGTTTAT
>Chr1:6318818..6318810  - TAIR102
CAGGTCAAT
>Chr1:6320146..6320138  - TAIR102
AAGGTAATG
>Chr1:6320553..6320545  - TAIR102
CAGGTTAGA
>Chr1:6321617..6321609  - TAIR102
AAGGTCTCT
>Chr1:6321804..6321796  - TAIR102
CAGGTTTCT
>Chr1:6322007..6321999  - TAIR102
ATGGTAATG
>Chr1:6322304..6322296  - TAIR102
AAGGTACTG
>Chr1:6322529..6322521  - TAIR102
CTGGTAAAA
>Chr1:6322674..6322666  - TAIR102
CTGGTAATG
>Chr1:6322835..6322827  - TAIR102
AAGGTAACT
>Chr1:6323021..6323013  - TAIR102
GAGGTATCA
>Chr1:6323228..6323220  - TAIR102
AAGGTAAGC
>Chr1:6323408..6323400  - TAIR102
ATGGTACTT
>Chr1:6323582..6323574  - TAIR102
TTGGTAATT
>Chr1:6324118..6324110  - TAIR102
TCTGTAAGT
>Chr1:6329317..6329325  + TAIR102
AAGGTCAGT
>Chr1:6331818..6331826  + TAIR102
ACAGTAATT
>Chr1:6332047..6332055  + TAIR102
CGGGTAAAA
>Chr1:6332214..6332222  + TAIR102
AAGGTAATA
>Chr1:6332713..6332721  + TAIR102
GAGGTAAAT
>Chr1:6333075..6333083  + TAIR102
CAGGTACTA
>Chr1:6336719..6336711  - TAIR102
CGAGTAAGA
>Chr1:6336929..6336921  - TAIR102
CAAGTAGCG
>Chr1:6337346..6337338  - TAIR102
CAGGTAAAA
>Chr1:6337591..6337583  - TAIR102
TAGGTTAAC
>Chr1:6337966..6337958  - TAIR102
CAGGTGCTC
>Chr1:6338283..6338275  - TAIR102
CTGGTGACA
>Chr1:6338527..6338519  - TAIR102
ATGGTACTC
>Chr1:6338754..6338746  - TAIR102
AAGGTGTTC
>Chr1:6339014..6339006  - TAIR102
AAGGTAAGT
>Chr1:6339209..6339201  - TAIR102
TAAGTCAGT
>Chr1:6339371..6339363  - TAIR102
CAAGTATGT
>Chr1:6340299..6340291  - TAIR102
GAGGTATCG
>Chr1:6340465..6340457  - TAIR102
ACGGTATTT
>Chr1:6340671..6340663  - TAIR102
CAGGTACTT
>Chr1:6340897..6340889  - TAIR102
GATGTATTG
>Chr1:6341108..6341100  - TAIR102
TAGGTACAT
>Chr1:6341542..6341534  - TAIR102
CAGGTAGGT
>Chr1:6341667..6341659  - TAIR102
GTGGTTATT
>Chr1:6342103..6342095  - TAIR102
GATGTACTA
>Chr1:6343509..6343517  + TAIR102
CAGGTTATA
>Chr1:6343893..6343901  + TAIR102
TAGGTATAT
>Chr1:6344118..6344126  + TAIR102
TAGGTATAT
>Chr1:6344482..6344490  + TAIR102
AAGGTTTAT
>Chr1:6344713..6344721  + TAIR102
CTGGTAAGA
>Chr1:6344961..6344969  + TAIR102
CAGGTACTT
>Chr1:6346330..6346338  + TAIR102
AACGTATGT
>Chr1:6346485..6346493  + TAIR102
AAGGTTCTC
>Chr1:6346774..6346782  + TAIR102
TCTGTAAGT
>Chr1:6346938..6346946  + TAIR102
GTGGTATAC
>Chr1:6347097..6347105  + TAIR102
TGGGTACAA
>Chr1:6347335..6347343  + TAIR102
TAGGTACAG
>Chr1:6347495..6347503  + TAIR102
GAGGTAGAA
>Chr1:6348209..6348217  + TAIR102
GAGGTGGGT
>Chr1:6348390..6348398  + TAIR102
TCCGTAAGT
>Chr1:6348670..6348678  + TAIR102
GAGGTTAGT
>Chr1:6348821..6348829  + TAIR102
CAAGTAAAT
>Chr1:6348977..6348985  + TAIR102
GAAGTATGA
>Chr1:6349128..6349136  + TAIR102
CCTGTATAT
>Chr1:6349315..6349323  + TAIR102
CTGGTAAGA
>Chr1:6349512..6349520  + TAIR102
AAGGTACTT
>Chr1:6349795..6349803  + TAIR102
AAAGTAGGT
>Chr1:6349926..6349934  + TAIR102
CAGGTGCAT
>Chr1:6350054..6350062  + TAIR102
CAGGTCTGT
>Chr1:6350184..6350192  + TAIR102
ACGGTACCT
>Chr1:6350391..6350399  + TAIR102
CCAGTAAGC
>Chr1:6350806..6350814  + TAIR102
CAGGTACAC
>Chr1:6350994..6351002  + TAIR102
ATGGTATAT
>Chr1:6351141..6351149  + TAIR102
CTGGTAAAA
>Chr1:6351300..6351308  + TAIR102
GAAGTATTG
>Chr1:6351460..6351468  + TAIR102
CAGGTCTGG
>Chr1:6351617..6351625  + TAIR102
TGAGTAAGT
>Chr1:6352720..6352728  + TAIR102
AGAGTGAGT
>Chr1:6353463..6353471  + TAIR102
TAAGTAAAA
>Chr1:6353957..6353965  + TAIR102
GAGGTTAGT
>Chr1:6354320..6354328  + TAIR102
TGGGTAAGG
>Chr1:6354495..6354503  + TAIR102
AAGGTATAG
>Chr1:6354642..6354650  + TAIR102
GGGGTGAGT
>Chr1:6354775..6354783  + TAIR102
AAGGTCCGT
>Chr1:6354943..6354951  + TAIR102
AGAGTGAGT
>Chr1:6356678..6356670  - TAIR102
CAGGTAAAG
>Chr1:6356857..6356849  - TAIR102
AATGTATAT
>Chr1:6357239..6357231  - TAIR102
TGGGTTAGT
>Chr1:6357404..6357396  - TAIR102
CAGGTGACA
>Chr1:6357687..6357679  - TAIR102
GAGGTATAC
>Chr1:6358048..6358040  - TAIR102
TGGGTATGT
>Chr1:6358234..6358226  - TAIR102
CTGGTAATT
>Chr1:6358628..6358620  - TAIR102
CCTGTAAGT
>Chr1:6358784..6358776  - TAIR102
GAGGTATTG
>Chr1:6359161..6359153  - TAIR102
ATGGTAAAT
>Chr1:6359346..6359338  - TAIR102
CATGTATGT
>Chr1:6359944..6359936  - TAIR102
GTGGTTAGT
>Chr1:6367309..6367317  + TAIR102
TGGGTATTT
>Chr1:6367884..6367892  + TAIR102
ACAGTAAGT
>Chr1:6368137..6368145  + TAIR102
CAGGTTATT
>Chr1:6368416..6368424  + TAIR102
TCGGTATGC
>Chr1:6370057..6370065  + TAIR102
AAGGTTCGA
>Chr1:6370361..6370369  + TAIR102
TCTGTATGT
>Chr1:6370541..6370549  + TAIR102
GAGGTCAGA
>Chr1:6370978..6370986  + TAIR102
ATGGTACCT
>Chr1:6371183..6371191  + TAIR102
CAGGTTAAT
>Chr1:6371387..6371395  + TAIR102
TAGGTATGA
>Chr1:6371643..6371651  + TAIR102
GAGGTGCAC
>Chr1:6371805..6371813  + TAIR102
AAGGTAGTT
>Chr1:6372150..6372158  + TAIR102
CAGGTGAAA
>Chr1:6372375..6372383  + TAIR102
AAGGTACTG
>Chr1:6372605..6372613  + TAIR102
TAGGTAAAA
>Chr1:6373709..6373717  + TAIR102
TGGGTAAGT
>Chr1:6375555..6375563  + TAIR102
CAGGTATTG
>Chr1:6377708..6377700  - TAIR102
GAGGTATAC
>Chr1:6377978..6377970  - TAIR102
CAGGTGAAC
>Chr1:6378294..6378286  - TAIR102
AAAGTATTT
>Chr1:6381806..6381798  - TAIR102
CAGGTAACT
>Chr1:6382972..6382964  - TAIR102
CAGGTTAGA
>Chr1:6383157..6383149  - TAIR102
GAGGTTTCT
>Chr1:6383314..6383306  - TAIR102
CAGGTAAAC
>Chr1:6383675..6383667  - TAIR102
CACGTAAGT
>Chr1:6385493..6385501  + TAIR102
TCCTCTTTC
>Chr1:6385651..6385659  + TAIR102
AAGGTAAAT
>Chr1:6386016..6386024  + TAIR102
CTGGTATTA
>Chr1:6386991..6386999  + TAIR102
AAGGTAAGA
>Chr1:6389898..6389906  + TAIR102
CTGGTATGT
>Chr1:6390142..6390150  + TAIR102
CAAGTTAGT
>Chr1:6396294..6396302  + TAIR102
CTTGTATGT
>Chr1:6401012..6401020  + TAIR102
CTGGTATGT
>Chr1:6401240..6401248  + TAIR102
ATGGTTAGA
>Chr1:6401504..6401512  + TAIR102
AGTGTAACA
>Chr1:6401768..6401776  + TAIR102
AAGGTAGGG
>Chr1:6401969..6401977  + TAIR102
CTGGTATGT
>Chr1:6402261..6402269  + TAIR102
CTTGTAAGT
>Chr1:6402392..6402400  + TAIR102
GAGGTAATC
>Chr1:6405957..6405965  + TAIR102
CTGGTTAGT
>Chr1:6406429..6406437  + TAIR102
CTTGTAAGC
>Chr1:6406690..6406698  + TAIR102
CAGGTAATG
>Chr1:6407057..6407065  + TAIR102
CAGGTGAAA
>Chr1:6407305..6407313  + TAIR102
TCGGTATGT
>Chr1:6407724..6407732  + TAIR102
CAGGTTGCG
>Chr1:6407967..6407975  + TAIR102
AAGGTGTGT
>Chr1:6408264..6408272  + TAIR102
TAGGTGAGT
>Chr1:6408593..6408601  + TAIR102
ATGGTGCGT
>Chr1:6408843..6408851  + TAIR102
AAGGTGGGC
>Chr1:6410852..6410860  + TAIR102
TAGGTAATC
>Chr1:6413107..6413115  + TAIR102
AATGTGAGT
>Chr1:6413358..6413366  + TAIR102
GCAGTAAGA
>Chr1:6414817..6414825  + TAIR102
AAGGTGTGT
>Chr1:6415347..6415355  + TAIR102
GAGGTGAGA
>Chr1:6415539..6415547  + TAIR102
ATGGTAGCT
>Chr1:6415729..6415737  + TAIR102
AAGGTGATG
>Chr1:6416735..6416727  - TAIR102
GAAGTAAGC
>Chr1:6416874..6416866  - TAIR102
AAGGTTCAC
>Chr1:6417143..6417135  - TAIR102
AATGTACTC
>Chr1:6417504..6417496  - TAIR102
AAGGTATTG
>Chr1:6417704..6417696  - TAIR102
CAGGTTTTT
>Chr1:6418025..6418017  - TAIR102
AAGGTAACT
>Chr1:6418561..6418553  - TAIR102
GCGGTACTG
>Chr1:6419428..6419420  - TAIR102
CAGGTACAC
>Chr1:6419781..6419773  - TAIR102
CCAGTGAGT
>Chr1:6420364..6420356  - TAIR102
CAAGTAAGT
>Chr1:6421499..6421507  + TAIR102
CTGGTGAGT
>Chr1:6421743..6421751  + TAIR102
GAGGTGAGA
>Chr1:6422178..6422186  + TAIR102
AAGGTATGG
>Chr1:6422441..6422449  + TAIR102
GAAGTATGT
>Chr1:6422612..6422620  + TAIR102
TTGGTATGT
>Chr1:6422788..6422796  + TAIR102
TAGGTACAT
>Chr1:6423071..6423079  + TAIR102
GCGGTGGGT
>Chr1:6423218..6423226  + TAIR102
CAGGTAAAT
>Chr1:6423504..6423512  + TAIR102
ATGGTGAGT
>Chr1:6423875..6423883  + TAIR102
ATGGTGGGT
>Chr1:6424030..6424038  + TAIR102
AGAGTCTGT
>Chr1:6424170..6424178  + TAIR102
GAGGTGAAT
>Chr1:6424380..6424388  + TAIR102
TGGGTAAGC
>Chr1:6424709..6424717  + TAIR102
GATGTACGA
>Chr1:6424869..6424877  + TAIR102
GAGGTAAGC
>Chr1:6425270..6425278  + TAIR102
TGGGTAAAA
>Chr1:6427356..6427348  - TAIR102
AAGGTAAAA
>Chr1:6427975..6427967  - TAIR102
TTGGTACGT
>Chr1:6428627..6428619  - TAIR102
GAGGTACAC
>Chr1:6428904..6428896  - TAIR102
AAGGTCAGA
>Chr1:6429128..6429120  - TAIR102
CAGGTAACC
>Chr1:6429496..6429488  - TAIR102
GAGGTAACC
>Chr1:6429916..6429908  - TAIR102
CAGGTCATT
>Chr1:6430291..6430283  - TAIR102
AAGGTTCCT
>Chr1:6432919..6432911  - TAIR102
CGGGTATGT
>Chr1:6433142..6433134  - TAIR102
AAGGTTTGA
>Chr1:6433668..6433676  + TAIR102
CGTGTATAT
>Chr1:6434237..6434245  + TAIR102
GCAGTAAGT
>Chr1:6434414..6434422  + TAIR102
ATGGTCAGT
>Chr1:6437911..6437919  + TAIR102
GTGGTAACT
>Chr1:6438205..6438213  + TAIR102
AAGGTTGGC
>Chr1:6438372..6438380  + TAIR102
GTAGTAAGT
>Chr1:6438570..6438578  + TAIR102
ATGGTCAGT
>Chr1:6438756..6438764  + TAIR102
CAGGTATAA
>Chr1:6439170..6439178  + TAIR102
TTGGTATGA
>Chr1:6440283..6440291  + TAIR102
CTGGTATGC
>Chr1:6440743..6440751  + TAIR102
AAGGTTTGT
>Chr1:6441047..6441055  + TAIR102
TGCGTATGT
>Chr1:6441276..6441284  + TAIR102
ATGGTCTTT
>Chr1:6441416..6441424  + TAIR102
TACGTAATC
>Chr1:6441707..6441715  + TAIR102
GAAGTGAGT
>Chr1:6441941..6441949  + TAIR102
AATGTAAGT
>Chr1:6442339..6442347  + TAIR102
CAGGTACAG
>Chr1:6442484..6442492  + TAIR102
TATGTAAGC
>Chr1:6442823..6442831  + TAIR102
AACGTAACA
>Chr1:6450911..6450919  + TAIR102
CTGGTATAA
>Chr1:6452203..6452211  + TAIR102
CAGGTTAAT
>Chr1:6458274..6458266  - TAIR102
GAGGTAAAA
>Chr1:6458453..6458445  - TAIR102
GAGGTAAGT
>Chr1:6459298..6459290  - TAIR102
AAGGTTAGA
>Chr1:6460688..6460696  + TAIR102
TCGGTACAT
>Chr1:6461071..6461079  + TAIR102
TTTGTAAGT
>Chr1:6461227..6461235  + TAIR102
AAAGTATGA
>Chr1:6467448..6467456  + TAIR102
CAGGTATAA
>Chr1:6467955..6467963  + TAIR102
AAGGTATGG
>Chr1:6468073..6468081  + TAIR102
GAAGTAAAG
>Chr1:6468228..6468236  + TAIR102
AAGGTACTT
>Chr1:6468334..6468342  + TAIR102
GAGGTATGG
>Chr1:6468495..6468503  + TAIR102
GAGGTGTGA
>Chr1:6468690..6468698  + TAIR102
AAGGTGCGT
>Chr1:6468857..6468865  + TAIR102
CAGGTTATA
>Chr1:6469083..6469091  + TAIR102
TAGGTAAGA
>Chr1:6473953..6473945  - TAIR102
CACGTTTAC
>Chr1:6475017..6475025  + TAIR102
CATGTTAGT
>Chr1:6475213..6475221  + TAIR102
AAGGTATGA
>Chr1:6479330..6479322  - TAIR102
AAGGTATAA
>Chr1:6479719..6479711  - TAIR102
AAGGTATGT
>Chr1:6479948..6479940  - TAIR102
AAGGTAAAT
>Chr1:6481749..6481741  - TAIR102
GAGGTAAAA
>Chr1:6481893..6481885  - TAIR102
AATGTAAGC
>Chr1:6482039..6482031  - TAIR102
GAGGTAATG
>Chr1:6482225..6482217  - TAIR102
GAGGTATTT
>Chr1:6482379..6482371  - TAIR102
AAAGTAAAA
>Chr1:6482616..6482608  - TAIR102
TTTGTAAGT
>Chr1:6482776..6482768  - TAIR102
AAGGTTTGT
>Chr1:6482922..6482914  - TAIR102
GCTGTAAGC
>Chr1:6483349..6483341  - TAIR102
AAGGTAAAT
>Chr1:6489602..6489610  + TAIR102
TAGGTGATT
>Chr1:6489745..6489753  + TAIR102
CCTGTGAGT
>Chr1:6489947..6489955  + TAIR102
AAGGTACTA
>Chr1:6490125..6490133  + TAIR102
CAGGTGAGC
>Chr1:6490258..6490266  + TAIR102
AGAGTAAGT
>Chr1:6490454..6490462  + TAIR102
AAGGTAATC
>Chr1:6490597..6490605  + TAIR102
GAGGTATCT
>Chr1:6490773..6490781  + TAIR102
AAGGTGAAG
>Chr1:6491000..6491008  + TAIR102
GAGGTAGCT
>Chr1:6491258..6491266  + TAIR102
GAGGTGAAC
>Chr1:6491485..6491493  + TAIR102
GAGGTCTTG
>Chr1:6491699..6491707  + TAIR102
CGAGTAAGT
>Chr1:6492194..6492202  + TAIR102
AAGGTATAG
>Chr1:6492377..6492385  + TAIR102
ACTGTAAGT
>Chr1:6492669..6492677  + TAIR102
CAAGTGAGT
>Chr1:6492971..6492979  + TAIR102
CTGGTATGT
>Chr1:6493126..6493134  + TAIR102
GAGGTATGT
>Chr1:6493340..6493348  + TAIR102
AATGTATAT
>Chr1:6493638..6493646  + TAIR102
CAGGTATTG
>Chr1:6494015..6494023  + TAIR102
CAGGTAAAA
>Chr1:6501195..6501187  - TAIR102
ACGGTTAGT
>Chr1:6502305..6502297  - TAIR102
AAGGTATAC
>Chr1:6502471..6502463  - TAIR102
TTAGTAAAT
>Chr1:6502795..6502787  - TAIR102
TTGGTAATA
>Chr1:6503357..6503349  - TAIR102
GAGGTAACA
>Chr1:6503902..6503894  - TAIR102
AAGGTGAGT
>Chr1:6506327..6506319  - TAIR102
AAGGTAAAA
>Chr1:6510058..6510066  + TAIR102
ACGGTTAGT
>Chr1:6510358..6510366  + TAIR102
CAGGTAAAA
>Chr1:6515908..6515916  + TAIR102
CAGGTACGT
>Chr1:6516737..6516745  + TAIR102
AAGGTACCA
>Chr1:6516948..6516956  + TAIR102
CAGGTACTA
>Chr1:6517144..6517152  + TAIR102
CAGGTTAGC
>Chr1:6517370..6517378  + TAIR102
AAGGTACTT
>Chr1:6517522..6517530  + TAIR102
CAGGTGTCT
>Chr1:6517691..6517699  + TAIR102
ACGGTAGGT
>Chr1:6517906..6517914  + TAIR102
CAGGTCAAC
>Chr1:6518059..6518067  + TAIR102
AAAGTAAGT
>Chr1:6518336..6518344  + TAIR102
GAGGTTACA
>Chr1:6518624..6518632  + TAIR102
TTGGTATAA
>Chr1:6518856..6518864  + TAIR102
AAGGTGACA
>Chr1:6519031..6519039  + TAIR102
CAGGTGAAA
>Chr1:6520888..6520896  + TAIR102
TTGGTATTT
>Chr1:6521610..6521618  + TAIR102
CTCGTAAAT
>Chr1:6522261..6522269  + TAIR102
CAGGTACTA
>Chr1:6523761..6523753  - TAIR102
AAGGTTCTT
>Chr1:6524084..6524076  - TAIR102
GTGGTAATT
>Chr1:6524360..6524352  - TAIR102
CGTGTAAGT
>Chr1:6524565..6524557  - TAIR102
TAGGTGAAG
>Chr1:6524810..6524802  - TAIR102
CTGGTTAGC
>Chr1:6525087..6525079  - TAIR102
CTGGTAAAG
>Chr1:6532902..6532894  - TAIR102
CAGGTTCAT
>Chr1:6533150..6533142  - TAIR102
CAGGTTAGA
>Chr1:6533306..6533298  - TAIR102
CAGGTGCTT
>Chr1:6533634..6533626  - TAIR102
TAGGTAAAT
>Chr1:6533854..6533846  - TAIR102
TAGGTAGGT
>Chr1:6534214..6534206  - TAIR102
GAGGTAAGT
>Chr1:6535980..6535972  - TAIR102
GAGGTGAGC
>Chr1:6536318..6536310  - TAIR102
TAGGTAATA
>Chr1:6536755..6536747  - TAIR102
CTGGTATGG
>Chr1:6537047..6537039  - TAIR102
CAGGTATAT
>Chr1:6537696..6537688  - TAIR102
GAGGTTAGA
>Chr1:6544326..6544334  + TAIR102
AAGGTAATA
>Chr1:6546977..6546985  + TAIR102
CATGTGAGC
>Chr1:6547199..6547207  + TAIR102
AAGGTTGGT
>Chr1:6548266..6548274  + TAIR102
TGGGTAATG
>Chr1:6548393..6548401  + TAIR102
AGGGTTAGT
>Chr1:6548554..6548562  + TAIR102
GAGGTATTG
>Chr1:6548947..6548955  + TAIR102
TTGGTATGG
>Chr1:6549183..6549191  + TAIR102
TCTGTAAGT
>Chr1:6549957..6549965  + TAIR102
AAGGTTCCA
>Chr1:6550192..6550200  + TAIR102
TTGGTAATG
>Chr1:6550358..6550366  + TAIR102
AAAGTACGT
>Chr1:6550667..6550675  + TAIR102
AAGGCAAGA
>Chr1:6552969..6552977  + TAIR102
TAGGTTACA
>Chr1:6553176..6553184  + TAIR102
CAGGTTGTG
>Chr1:6559060..6559052  - TAIR102
AAGGTAAAG
>Chr1:6561985..6561977  - TAIR102
ACGGTAAAT
>Chr1:6562386..6562378  - TAIR102
GAGGTACTA
>Chr1:6566043..6566051  + TAIR102
AAGGTAAAT
>Chr1:6567118..6567126  + TAIR102
CAGGTTAGT
>Chr1:6569121..6569129  + TAIR102
CAGGTTTTT
>Chr1:6569301..6569309  + TAIR102
CTGGTAACT
>Chr1:6569598..6569606  + TAIR102
CAGGTGATT
>Chr1:6578265..6578257  - TAIR102
AGAGTAAGT
>Chr1:6578429..6578421  - TAIR102
AAGGTAATA
>Chr1:6578726..6578718  - TAIR102
AAGGTAATT
>Chr1:6578933..6578925  - TAIR102
AAGGTAAAA
>Chr1:6582565..6582557  - TAIR102
GATGTAAGT
>Chr1:6582732..6582724  - TAIR102
TCGGTAAGA
>Chr1:6582928..6582920  - TAIR102
AAGGTAAAC
>Chr1:6583230..6583222  - TAIR102
GAGGTAACA
>Chr1:6583520..6583512  - TAIR102
GAGGTATAT
>Chr1:6585129..6585137  + TAIR102
GAGGTCACC
>Chr1:6585280..6585288  + TAIR102
TGTGTCAGT
>Chr1:6585471..6585479  + TAIR102
AAAGTAAGC
>Chr1:6585763..6585771  + TAIR102
ACTGTGAGT
>Chr1:6586089..6586097  + TAIR102
ACTGTAAGC
>Chr1:6588573..6588581  + TAIR102
TTGGTATGG
>Chr1:6588817..6588825  + TAIR102
AAGGTAAAA
>Chr1:6589002..6589010  + TAIR102
AGGGTAAGT
>Chr1:6591092..6591100  + TAIR102
CTGGTATGA
>Chr1:6591321..6591329  + TAIR102
AAGGTATAC
>Chr1:6591502..6591510  + TAIR102
CCGGTTCTG
>Chr1:6591726..6591734  + TAIR102
TCAGTAAGT
>Chr1:6592036..6592044  + TAIR102
ACTGTAAGT
>Chr1:6592263..6592271  + TAIR102
TCTGTAAGT
>Chr1:6595325..6595333  + TAIR102
CAGGTAAAC
>Chr1:6595876..6595884  + TAIR102
CAAGTATGC
>Chr1:6596115..6596123  + TAIR102
GAGGTATGC
>Chr1:6596231..6596239  + TAIR102
GAGGTGCGT
>Chr1:6596642..6596650  + TAIR102
AAGGTAATT
>Chr1:6596835..6596843  + TAIR102
GATGTATGA
>Chr1:6597071..6597079  + TAIR102
CCAGTGAGT
>Chr1:6597260..6597268  + TAIR102
ATTGTGAGT
>Chr1:6597466..6597474  + TAIR102
CAGGCAAGG
>Chr1:6598011..6598019  + TAIR102
GAGGTGATA
>Chr1:6598194..6598202  + TAIR102
CGTGTGAGC
>Chr1:6598608..6598616  + TAIR102
GAGGTGCGT
>Chr1:6598797..6598805  + TAIR102
ATGGTGAGT
>Chr1:6599142..6599150  + TAIR102
TTGGTAAGA
>Chr1:6599368..6599376  + TAIR102
TTGGTAATT
>Chr1:6599788..6599796  + TAIR102
CAGGTAAAT
>Chr1:6600271..6600279  + TAIR102
CAGGTACCT
>Chr1:6600605..6600613  + TAIR102
AAAGTAAGA
>Chr1:6600734..6600742  + TAIR102
AAGGTATAT
>Chr1:6602663..6602671  + TAIR102
CAGGTCTGT
>Chr1:6602982..6602990  + TAIR102
CAGGTGATT
>Chr1:6603281..6603289  + TAIR102
AAGGTTTGA
>Chr1:6603463..6603471  + TAIR102
ACGGTATTG
>Chr1:6603694..6603702  + TAIR102
AAGGTTTGA
>Chr1:6604044..6604052  + TAIR102
AAGGTCTTT
>Chr1:6604300..6604308  + TAIR102
TAGGTAAAC
>Chr1:6604464..6604472  + TAIR102
CAGGTGAAA
>Chr1:6604657..6604665  + TAIR102
GAGGTGTGC
>Chr1:6604932..6604940  + TAIR102
AAAGTAAGA
>Chr1:6605111..6605119  + TAIR102
AAGGTTTGT
>Chr1:6605293..6605301  + TAIR102
AAGGTAGGT
>Chr1:6606354..6606362  + TAIR102
AAGGTTGGT
>Chr1:6606502..6606510  + TAIR102
CTTGTGAGT
>Chr1:6606911..6606919  + TAIR102
AAGGTAAGC
>Chr1:6608346..6608354  + TAIR102
ACAGTAATC
>Chr1:6608563..6608571  + TAIR102
TTGGTACTT
>Chr1:6608766..6608774  + TAIR102
TTGGTAAAG
>Chr1:6608932..6608940  + TAIR102
AGGGTTAGT
>Chr1:6609975..6609967  - TAIR102
ACTGTAAGT
>Chr1:6610422..6610414  - TAIR102
CCTGTAGCT
>Chr1:6611240..6611232  - TAIR102
GAGGTAAAG
>Chr1:6611652..6611644  - TAIR102
CAGGTAAGT
>Chr1:6611922..6611914  - TAIR102
GAGGTAATG
>Chr1:6612108..6612100  - TAIR102
GTGGTGTGT
>Chr1:6613083..6613091  + TAIR102
TAGGTACAT
>Chr1:6613681..6613689  + TAIR102
TCGGTGAGT
>Chr1:6617245..6617253  + TAIR102
GAGGTTTGT
>Chr1:6617680..6617688  + TAIR102
CTGGTTAGT
>Chr1:6618008..6618016  + TAIR102
CAGGTATGT
>Chr1:6618251..6618259  + TAIR102
CAGGTAAAG
>Chr1:6625350..6625342  - TAIR102
CAAGTAAGC
>Chr1:6628665..6628657  - TAIR102
GGAGTACGT
>Chr1:6628947..6628939  - TAIR102
AAGGTTAGA
>Chr1:6630774..6630766  - TAIR102
CAGGTGAGT
>Chr1:6630990..6630982  - TAIR102
CAGGTAATG
>Chr1:6631427..6631419  - TAIR102
AAGGTATGA
>Chr1:6631605..6631597  - TAIR102
GAGGTTTGA
>Chr1:6631781..6631773  - TAIR102
CTTGTATGT
>Chr1:6632021..6632013  - TAIR102
AAGGTCTGA
>Chr1:6632155..6632147  - TAIR102
CATGTAAGT
>Chr1:6632330..6632322  - TAIR102
CAAGTAAGT
>Chr1:6632739..6632731  - TAIR102
AAGGTACAC
>Chr1:6644862..6644870  + TAIR102
TTGGTAAGT
>Chr1:6646116..6646124  + TAIR102
GAAGTAACT
>Chr1:6646312..6646320  + TAIR102
GAGGTTCAA
>Chr1:6646815..6646823  + TAIR102
AAGGTACCT
>Chr1:6647294..6647302  + TAIR102
ACGGTAAGC
>Chr1:6647482..6647490  + TAIR102
AAGGCAACC
>Chr1:6647688..6647696  + TAIR102
ATGGTGAGT
>Chr1:6647943..6647951  + TAIR102
AAAGTAAAT
>Chr1:6648179..6648187  + TAIR102
ACAGTAAGT
>Chr1:6648456..6648464  + TAIR102
AGAGTAATA
>Chr1:6648677..6648685  + TAIR102
CGGGTAAGA
>Chr1:6648837..6648845  + TAIR102
TCGGTAATT
>Chr1:6650205..6650197  - TAIR102
CAGGTAAGC
>Chr1:6651229..6651221  - TAIR102
CAGGTACAT
>Chr1:6651665..6651657  - TAIR102
CTGGTTAGT
>Chr1:6652143..6652135  - TAIR102
AAGGTACAT
>Chr1:6652600..6652592  - TAIR102
CAGGTTTGT
>Chr1:6663022..6663030  + TAIR102
AAGGTAAAG
>Chr1:6663510..6663518  + TAIR102
GAGGTGAGT
>Chr1:6663713..6663721  + TAIR102
GCGGTGAGT
>Chr1:6664049..6664057  + TAIR102
CAGGTATTT
>Chr1:6664269..6664277  + TAIR102
GAGGTGAAA
>Chr1:6664451..6664459  + TAIR102
TTTGTACGT
>Chr1:6664700..6664708  + TAIR102
GAGGTGGGT
>Chr1:6665015..6665023  + TAIR102
AATGTAAGT
>Chr1:6665294..6665302  + TAIR102
TAGGTAAAA
>Chr1:6665435..6665443  + TAIR102
AAGGTGAAT
>Chr1:6677538..6677530  - TAIR102
TCGGTAAAT
>Chr1:6679379..6679387  + TAIR102
CATGTATAC
>Chr1:6681042..6681034  - TAIR102
CAGGTACGT
>Chr1:6681208..6681200  - TAIR102
CTTGTAAGT
>Chr1:6683080..6683072  - TAIR102
CTGGTAAAG
>Chr1:6685291..6685299  + TAIR102
AAGGTTTTT
>Chr1:6685500..6685508  + TAIR102
ATGGTTTGT
>Chr1:6685649..6685657  + TAIR102
CTGGTAAGT
>Chr1:6685883..6685891  + TAIR102
AAAGTTCGT
>Chr1:6686149..6686157  + TAIR102
AAGGTGAGC
>Chr1:6686332..6686340  + TAIR102
GAAGTAAGT
>Chr1:6686517..6686525  + TAIR102
GAGGTATTC
>Chr1:6689102..6689110  + TAIR102
AAGGTCAGT
>Chr1:6692043..6692035  - TAIR102
CAGGTACTA
>Chr1:6698342..6698350  + TAIR102
CTGGTACGA
>Chr1:6702104..6702096  - TAIR102
TAGGTAAGA
>Chr1:6702356..6702348  - TAIR102
AAGGTCAGT
>Chr1:6709781..6709789  + TAIR102
TCGGTATCC
>Chr1:6709956..6709964  + TAIR102
GAGGTACGT
>Chr1:6711525..6711533  + TAIR102
TTGGTAAAA
>Chr1:6712983..6712975  - TAIR102
CAGGTAACT
>Chr1:6714791..6714783  - TAIR102
ATGGTTGAT
>Chr1:6715003..6714995  - TAIR102
AATGTAAGG
>Chr1:6715230..6715222  - TAIR102
GAGGTAATA
>Chr1:6715509..6715501  - TAIR102
CTGGTGACT
>Chr1:6716329..6716321  - TAIR102
CGGGTGCCA
>Chr1:6724957..6724949  - TAIR102
CAGGTAAAC
>Chr1:6725243..6725235  - TAIR102
CGGGTATGA
>Chr1:6725583..6725575  - TAIR102
CTGGTAAGT
>Chr1:6725925..6725917  - TAIR102
AAGGTATAT
>Chr1:6726099..6726091  - TAIR102
ATGGTAAGT
>Chr1:6726458..6726450  - TAIR102
GAGGTGAGT
>Chr1:6726687..6726679  - TAIR102
AAGGTTTAA
>Chr1:6731983..6731975  - TAIR102
GAGGTACTA
>Chr1:6732139..6732131  - TAIR102
GTGGTAAGT
>Chr1:6732295..6732287  - TAIR102
AAGGTAACA
>Chr1:6732449..6732441  - TAIR102
ATGGTGAAG
>Chr1:6732577..6732569  - TAIR102
CAGGTATAT
>Chr1:6732722..6732714  - TAIR102
CAGGTAGAG
>Chr1:6732889..6732881  - TAIR102
ATGGTGCAA
>Chr1:6733046..6733038  - TAIR102
AAGGTAGTG
>Chr1:6733224..6733216  - TAIR102
TTGGTATGC
>Chr1:6733397..6733389  - TAIR102
TGGGTAACT
>Chr1:6733568..6733560  - TAIR102
CAGGTTTGT
>Chr1:6733723..6733715  - TAIR102
ACGGTAATA
>Chr1:6733877..6733869  - TAIR102
AAAGTGAGT
>Chr1:6734052..6734044  - TAIR102
GGGGTATAA
>Chr1:6734253..6734245  - TAIR102
GAGGTATGA
>Chr1:6734438..6734430  - TAIR102
ACTGTAAGA
>Chr1:6747319..6747327  + TAIR102
GAGGTGCGT
>Chr1:6747605..6747613  + TAIR102
AAGGTTTTG
>Chr1:6747763..6747771  + TAIR102
CAGGTAATA
>Chr1:6748161..6748169  + TAIR102
GAGGTGATT
>Chr1:6749000..6749008  + TAIR102
AGTGTAAGC
>Chr1:6749290..6749298  + TAIR102
GAGGTCAGT
>Chr1:6749528..6749536  + TAIR102
ACGGTAATT
>Chr1:6749711..6749719  + TAIR102
AAGGTAAGA
>Chr1:6749896..6749904  + TAIR102
AAGGTAGTG
>Chr1:6750047..6750055  + TAIR102
ACGGTACAC
>Chr1:6750267..6750275  + TAIR102
AAGGTATCA
>Chr1:6750533..6750541  + TAIR102
CAGGTAAAT
>Chr1:6750667..6750675  + TAIR102
GAGGTTTGC
>Chr1:6750988..6750996  + TAIR102
TAGGTCAGT
>Chr1:6752784..6752776  - TAIR102
CAGGTTACA
>Chr1:6752933..6752925  - TAIR102
AGGGTGAGT
>Chr1:6753105..6753097  - TAIR102
CAGGTATTG
>Chr1:6753273..6753265  - TAIR102
GAGGTATAT
>Chr1:6753680..6753672  - TAIR102
GAGGTTCTG
>Chr1:6755318..6755310  - TAIR102
CAAGTATGT
>Chr1:6757018..6757010  - TAIR102
GAGGTGAAA
>Chr1:6764025..6764033  + TAIR102
CAGGTAACT
>Chr1:6764252..6764260  + TAIR102
CAGGTTAAA
>Chr1:6764484..6764492  + TAIR102
ATGGTAATT
>Chr1:6765887..6765895  + TAIR102
TACGTACGT
>Chr1:6766350..6766358  + TAIR102
AAGGTCCGT
>Chr1:6766686..6766694  + TAIR102
AAGGTTGTG
>Chr1:6766976..6766984  + TAIR102
AAGGTGATC
>Chr1:6767784..6767776  - TAIR102
TCGGTACTT
>Chr1:6774358..6774350  - TAIR102
ACTGTAACC
>Chr1:6775049..6775057  + TAIR102
AACGTAAGA
>Chr1:6775447..6775455  + TAIR102
GAGGTGAGC
>Chr1:6776138..6776146  + TAIR102
TTGGTTAGT
>Chr1:6779223..6779231  + TAIR102
GCCGTAAGC
>Chr1:6779628..6779636  + TAIR102
CAGGTCTGT
>Chr1:6779778..6779786  + TAIR102
CAGGTTTGT
>Chr1:6779905..6779913  + TAIR102
AAGGTTGGA
>Chr1:6780119..6780127  + TAIR102
GAGGTATAT
>Chr1:6780312..6780320  + TAIR102
TAGGTAATT
>Chr1:6780528..6780536  + TAIR102
GAGGTTTGT
>Chr1:6781963..6781955  - TAIR102
CTGGTATGA
>Chr1:6784151..6784159  + TAIR102
CGGGTTTTT
>Chr1:6785612..6785604  - TAIR102
CAGGTTCGT
>Chr1:6785827..6785819  - TAIR102
GAGGTAAAT
>Chr1:6786046..6786038  - TAIR102
AAGGTTTGC
>Chr1:6786207..6786199  - TAIR102
AAGGTAATT
>Chr1:6786465..6786457  - TAIR102
ATTGTAAGT
>Chr1:6786717..6786709  - TAIR102
CAGGTCTCA
>Chr1:6787003..6786995  - TAIR102
ATGGTACGT
>Chr1:6787362..6787354  - TAIR102
CAGGTTTGT
>Chr1:6787758..6787750  - TAIR102
CAGGTAAAC
>Chr1:6790287..6790279  - TAIR102
GAGGTATAG
>Chr1:6791070..6791062  - TAIR102
CAGGTGTGT
>Chr1:6791636..6791628  - TAIR102
CAGGTTGAT
>Chr1:6796531..6796523  - TAIR102
CGGGTTAGT
>Chr1:6796702..6796694  - TAIR102
AAGGTTTAA
>Chr1:6797199..6797191  - TAIR102
AAGGTAAGA
>Chr1:6797412..6797404  - TAIR102
TATGTAAGT
>Chr1:6797619..6797611  - TAIR102
TCGGTAAGG
>Chr1:6797826..6797818  - TAIR102
AAGGTGGAG
>Chr1:6798016..6798008  - TAIR102
AAGGTATGA
>Chr1:6798146..6798138  - TAIR102
CATGTAACT
>Chr1:6798329..6798321  - TAIR102
GAGGTATTG
>Chr1:6798501..6798493  - TAIR102
CTGGTATAC
>Chr1:6798856..6798848  - TAIR102
GAGGTATAC
>Chr1:6799506..6799498  - TAIR102
CATGTAAGT
>Chr1:6800360..6800352  - TAIR102
CAGGTATAA
>Chr1:6800554..6800546  - TAIR102
CCGGTAAGC
>Chr1:6800735..6800727  - TAIR102
CCGGTAACG
>Chr1:6800991..6800983  - TAIR102
AAGGTATAG
>Chr1:6801203..6801195  - TAIR102
AAGGTTTGT
>Chr1:6801371..6801363  - TAIR102
GAGGTACGC
>Chr1:6801525..6801517  - TAIR102
ATAGTAGGG
>Chr1:6801674..6801666  - TAIR102
TCTGTATGT
>Chr1:6801945..6801937  - TAIR102
CTGGTAATC
>Chr1:6804656..6804648  - TAIR102
CAGGTACAT
>Chr1:6805641..6805649  + TAIR102
CTGGTGAGT
>Chr1:6806237..6806245  + TAIR102
CAGGTATGT
>Chr1:6806535..6806543  + TAIR102
GAGGTGAGA
>Chr1:6807567..6807575  + TAIR102
GAGGTAAAA
>Chr1:6808280..6808272  - TAIR102
AGGGTTTGT
>Chr1:6808500..6808492  - TAIR102
AAGGTTGTT
>Chr1:6808704..6808696  - TAIR102
AAAGTAAGT
>Chr1:6808834..6808826  - TAIR102
CAAGTATTT
>Chr1:6809001..6808993  - TAIR102
CCGGTTTGC
>Chr1:6809160..6809152  - TAIR102
TGAGTATTT
>Chr1:6809338..6809330  - TAIR102
CTGGTCTGA
>Chr1:6810473..6810465  - TAIR102
CAGGTATAA
>Chr1:6810639..6810631  - TAIR102
TCCGTAAGT
>Chr1:6811113..6811105  - TAIR102
GAGGTAACT
>Chr1:6815185..6815193  + TAIR102
CAGGTGATG
>Chr1:6815397..6815405  + TAIR102
CAGGTTCAG
>Chr1:6815753..6815761  + TAIR102
AGGGTCTGT
>Chr1:6816000..6816008  + TAIR102
ATAGTTAGT
>Chr1:6817326..6817318  - TAIR102
AGAGTAAAC
>Chr1:6817797..6817789  - TAIR102
GAGGTAACT
>Chr1:6818252..6818244  - TAIR102
AAGGTGCGT
>Chr1:6818584..6818576  - TAIR102
AAGGTGATG
>Chr1:6819112..6819104  - TAIR102
AAGGTATGA
>Chr1:6819900..6819892  - TAIR102
AAGGTACGA
>Chr1:6823409..6823401  - TAIR102
CAGGTGAAC
>Chr1:6823933..6823925  - TAIR102
CTGGTCTCG
>Chr1:6827144..6827152  + TAIR102
CAGGTTCTC
>Chr1:6827575..6827583  + TAIR102
CAGGTAGGT
>Chr1:6827823..6827831  + TAIR102
GTGGTATGT
>Chr1:6828185..6828193  + TAIR102
AAGGTTTAT
>Chr1:6829152..6829160  + TAIR102
CTGGTGAGT
>Chr1:6829558..6829566  + TAIR102
AAGGTAGTC
>Chr1:6829736..6829744  + TAIR102
CAGGTATAA
>Chr1:6829916..6829924  + TAIR102
ATGGTTGAG
>Chr1:6832466..6832474  + TAIR102
CAGGTAATA
>Chr1:6834713..6834705  - TAIR102
AGGGTAAGT
>Chr1:6835139..6835131  - TAIR102
CAGGTACCT
>Chr1:6835549..6835541  - TAIR102
CACGTAAGC
>Chr1:6835844..6835836  - TAIR102
CAGGTAGTT
>Chr1:6836534..6836526  - TAIR102
AAGGTAGAA
>Chr1:6839185..6839177  - TAIR102
CAGGTATGA
>Chr1:6846856..6846864  + TAIR102
TAGGTATTT
>Chr1:6856665..6856657  - TAIR102
CAGGTAAAT
>Chr1:6856805..6856797  - TAIR102
AAGGTAACA
>Chr1:6859121..6859113  - TAIR102
CAGGTAATA
>Chr1:6859441..6859433  - TAIR102
CAGGTACTT
>Chr1:6860100..6860092  - TAIR102
CCGGTGAGT
>Chr1:6887483..6887491  + TAIR102
CAGGTTTTC
>Chr1:6887749..6887757  + TAIR102
CAGGTAACT
>Chr1:6887956..6887964  + TAIR102
CATGTACGC
>Chr1:6888103..6888111  + TAIR102
TCTGTAAGT
>Chr1:6888347..6888355  + TAIR102
TTGGTGAGC
>Chr1:6888511..6888519  + TAIR102
GAGGTATAA
>Chr1:6888678..6888686  + TAIR102
CAGGTGAAA
>Chr1:6888939..6888947  + TAIR102
AAGGTTAGC
>Chr1:6889144..6889152  + TAIR102
AAGGTAAGT
>Chr1:6889441..6889449  + TAIR102
TTGGTGAGT
>Chr1:6890674..6890682  + TAIR102
AAGGTAAAA
>Chr1:6890957..6890965  + TAIR102
GGAGTAAGT
>Chr1:6892618..6892610  - TAIR102
AAAGTCCGT
>Chr1:6893041..6893033  - TAIR102
CAGGTGAGT
>Chr1:6894349..6894341  - TAIR102
CAGGTAAAA
>Chr1:6895515..6895507  - TAIR102
AGGGTAAAA
>Chr1:6897067..6897059  - TAIR102
CATGTAAGT
>Chr1:6897208..6897200  - TAIR102
TCGGTAACG
>Chr1:6897546..6897538  - TAIR102
TTGGTATGT
>Chr1:6898449..6898441  - TAIR102
GAGGTTTTG
>Chr1:6901057..6901049  - TAIR102
AAGGTACAG
>Chr1:6901211..6901203  - TAIR102
CAGGTAACT
>Chr1:6901364..6901356  - TAIR102
GGGGTGAGT
>Chr1:6901498..6901490  - TAIR102
AAAGTATGC
>Chr1:6901702..6901694  - TAIR102
AAGGTTTGT
>Chr1:6901876..6901868  - TAIR102
CTGGCAAGT
>Chr1:6902082..6902074  - TAIR102
AAGGTTGGT
>Chr1:6902200..6902192  - TAIR102
CACGTAAGT
>Chr1:6902325..6902317  - TAIR102
CTGGTAGAA
>Chr1:6902730..6902722  - TAIR102
GAGGTAACT
>Chr1:6902894..6902886  - TAIR102
ACTGTATGG
>Chr1:6903087..6903079  - TAIR102
ACGGTATGA
>Chr1:6903315..6903307  - TAIR102
TAAGTGAGT
>Chr1:6903475..6903467  - TAIR102
GAGGTATGT
>Chr1:6903625..6903617  - TAIR102
GCGGTAACT
>Chr1:6905103..6905111  + TAIR102
AAGGTTCTT
>Chr1:6905297..6905305  + TAIR102
TCGGTCAGA
>Chr1:6905486..6905494  + TAIR102
AAGGTTTAT
>Chr1:6913393..6913401  + TAIR102
CCTGTACCA
>Chr1:6913784..6913792  + TAIR102
TAGGTAATT
>Chr1:6915085..6915077  - TAIR102
AAGGTAAGA
>Chr1:6915275..6915267  - TAIR102
AGGGTAACA
>Chr1:6915627..6915619  - TAIR102
AAGGTGCAT
>Chr1:6916118..6916110  - TAIR102
AAGGTATAT
>Chr1:6917543..6917551  + TAIR102
GCTGTTATA
>Chr1:6918744..6918736  - TAIR102
CAGGTCCAT
>Chr1:6918991..6918983  - TAIR102
ATGGTACTT
>Chr1:6919216..6919208  - TAIR102
CATGTATAA
>Chr1:6919723..6919715  - TAIR102
CAGGTACAC
>Chr1:6920078..6920070  - TAIR102
AATGTAAAC
>Chr1:6924380..6924388  + TAIR102
AAGGTATTT
>Chr1:6925072..6925080  + TAIR102
AGTGTAAGA
>Chr1:6925261..6925269  + TAIR102
CTGGTTTGT
>Chr1:6925415..6925423  + TAIR102
ATGGTTGGT
>Chr1:6925568..6925576  + TAIR102
AGAGTAAGT
>Chr1:6925880..6925888  + TAIR102
AAGGTAATA
>Chr1:6931343..6931335  - TAIR102
GAGGTAAAA
>Chr1:6931547..6931539  - TAIR102
CAGGTTCTG
>Chr1:6931721..6931713  - TAIR102
AAGGTACTC
>Chr1:6932071..6932063  - TAIR102
GTCGTAAGT
>Chr1:6932377..6932369  - TAIR102
CTGGTATTA
>Chr1:6933363..6933371  + TAIR102
CTGGTAAAA
>Chr1:6933598..6933606  + TAIR102
TAGGTGAGT
>Chr1:6933758..6933766  + TAIR102
AATGTAAGT
>Chr1:6934369..6934377  + TAIR102
AAGGTATAG
>Chr1:6935609..6935617  + TAIR102
AAGGTTCGA
>Chr1:6935811..6935819  + TAIR102
GAGGTATTT
>Chr1:6935972..6935980  + TAIR102
TTGGTAAGC
>Chr1:6937577..6937569  - TAIR102
AAGGTACTT
>Chr1:6938797..6938789  - TAIR102
GCTGTAAGT
>Chr1:6940087..6940079  - TAIR102
AAGGTACTA
>Chr1:6942953..6942961  + TAIR102
AAGGTACTT
>Chr1:6943867..6943875  + TAIR102
TGTGTAAGT
>Chr1:6944044..6944052  + TAIR102
ATGGTCTCT
>Chr1:6944239..6944247  + TAIR102
AAGGTAAAG
>Chr1:6944379..6944387  + TAIR102
GAGGCACAC
>Chr1:6944711..6944719  + TAIR102
ACGGTAAGA
>Chr1:6946545..6946553  + TAIR102
CAGGTAAAA
>Chr1:6949299..6949307  + TAIR102
TCGGTATTT
>Chr1:6949578..6949586  + TAIR102
TTTGTAAGT
>Chr1:6949773..6949781  + TAIR102
TATGTAAGT
>Chr1:6950919..6950911  - TAIR102
AAGGTATGA
>Chr1:6951088..6951080  - TAIR102
AAGGTTGTT
>Chr1:6951336..6951328  - TAIR102
CAGGTTTGG
>Chr1:6951552..6951544  - TAIR102
AAGGTTAAG
>Chr1:6951780..6951772  - TAIR102
CAGGTATAT
>Chr1:6951957..6951949  - TAIR102
AGAGTAAGG
>Chr1:6952134..6952126  - TAIR102
AATGTAGTA
>Chr1:6952311..6952303  - TAIR102
GTGGTAGTA
>Chr1:6952481..6952473  - TAIR102
CTAGTAAGC
>Chr1:6952658..6952650  - TAIR102
GTGGTAGTA
>Chr1:6952829..6952821  - TAIR102
GAAGTAAGT
>Chr1:6953148..6953140  - TAIR102
AAAGTAATA
>Chr1:6953472..6953464  - TAIR102
AAGGTAGGA
>Chr1:6953634..6953626  - TAIR102
CAAGTAAGT
>Chr1:6953820..6953812  - TAIR102
CAAGTAATA
>Chr1:6954000..6953992  - TAIR102
TTGGTATGC
>Chr1:6954159..6954151  - TAIR102
AGCGTCTAC
>Chr1:6954677..6954669  - TAIR102
CAGGTTTTA
>Chr1:6955010..6955002  - TAIR102
AAGGTACTT
>Chr1:6955207..6955199  - TAIR102
GAGGTTTGA
>Chr1:6955481..6955473  - TAIR102
GAGGTACTG
>Chr1:6955771..6955763  - TAIR102
CAGGTTCGA
>Chr1:6956583..6956591  + TAIR102
CTTGTAAAT
>Chr1:6957088..6957096  + TAIR102
AAGGTATCC
>Chr1:6962344..6962352  + TAIR102
GAGGCATGT
>Chr1:6962629..6962637  + TAIR102
CGTGTATGT
>Chr1:6962765..6962773  + TAIR102
AAAGTAAGT
>Chr1:6962990..6962998  + TAIR102
AAGGTTTCT
>Chr1:6963202..6963210  + TAIR102
CAGGTAAGT
>Chr1:6963377..6963385  + TAIR102
AAGGTATAA
>Chr1:6963532..6963540  + TAIR102
CAGGTAAAG
>Chr1:6963713..6963721  + TAIR102
TAAGTAAGT
>Chr1:6964046..6964054  + TAIR102
CAGGTAAAA
>Chr1:6964475..6964483  + TAIR102
AAGGTATAT
>Chr1:6964685..6964693  + TAIR102
AAGGTAGAA
>Chr1:6967316..6967324  + TAIR102
ACTGTAAAT
>Chr1:6967702..6967710  + TAIR102
CTGGTAATT
>Chr1:6967897..6967905  + TAIR102
AAGGTTTGT
>Chr1:6968042..6968050  + TAIR102
TCGGTAATC
>Chr1:6968255..6968263  + TAIR102
CAGGTACAT
>Chr1:6968403..6968411  + TAIR102
CAGGTATAC
>Chr1:6969911..6969903  - TAIR102
AAGGTTTGT
>Chr1:6970621..6970613  - TAIR102
AAGGTTCGT
>Chr1:6972556..6972564  + TAIR102
CAGGTAATG
>Chr1:6972715..6972723  + TAIR102
GAAGTAAGA
>Chr1:6972939..6972947  + TAIR102
CAGGTTCAT
>Chr1:6973172..6973180  + TAIR102
TGGGTAGGT
>Chr1:6973392..6973400  + TAIR102
AGGGTATTA
>Chr1:6973588..6973596  + TAIR102
ATGGTATGC
>Chr1:6973826..6973834  + TAIR102
CAGGTGAGC
>Chr1:6973969..6973977  + TAIR102
CTGGTAATT
>Chr1:6974127..6974135  + TAIR102
CAGGTTAGA
>Chr1:6975889..6975897  + TAIR102
TCGGTGACT
>Chr1:6976158..6976166  + TAIR102
GTAGTAATA
>Chr1:6976494..6976502  + TAIR102
ATGGTACGT
>Chr1:6976835..6976843  + TAIR102
ATGGTAACG
>Chr1:6978702..6978710  + TAIR102
TAGGTACGT
>Chr1:6978998..6979006  + TAIR102
GCGGTAAGT
>Chr1:6979351..6979359  + TAIR102
TTGGTACGT
>Chr1:6979716..6979724  + TAIR102
ATGGTAAAT
>Chr1:6981692..6981700  + TAIR102
TATGTTCGT
>Chr1:6982004..6982012  + TAIR102
TCCGTAAGA
>Chr1:6982312..6982320  + TAIR102
ATGGTACGT
>Chr1:6983211..6983219  + TAIR102
ATGGTAATA
>Chr1:6984362..6984370  + TAIR102
TTGGTACTA
>Chr1:6984625..6984633  + TAIR102
CAGGTAAAT
>Chr1:6984950..6984958  + TAIR102
AATGTATAC
>Chr1:6985281..6985289  + TAIR102
ACGGTAAAA
>Chr1:6986745..6986753  + TAIR102
TTGGTTAGT
>Chr1:6988009..6988001  - TAIR102
CAGGTGAGA
>Chr1:6988306..6988298  - TAIR102
AAGGTATAA
>Chr1:6988532..6988524  - TAIR102
AAGGTTTAA
>Chr1:6988853..6988845  - TAIR102
TAGGTAATA
>Chr1:6989023..6989015  - TAIR102
GAGGTAAGA
>Chr1:6989619..6989611  - TAIR102
TAGGTAAGC
>Chr1:6989833..6989825  - TAIR102
CAGGTGAGC
>Chr1:6990185..6990177  - TAIR102
ACGGTGATA
>Chr1:6991509..6991501  - TAIR102
CAGGTTAGG
>Chr1:6991793..6991785  - TAIR102
AAAGTAATC
>Chr1:6991989..6991981  - TAIR102
CAAGTACTT
>Chr1:6992340..6992332  - TAIR102
CAGGTAAAA
>Chr1:6992518..6992510  - TAIR102
AAGGTAAAT
>Chr1:6993115..6993107  - TAIR102
CAGGTTACA
>Chr1:6993331..6993323  - TAIR102
CAGGTAAGG
>Chr1:6993672..6993664  - TAIR102
AAGGTTATA
>Chr1:6996409..6996417  + TAIR102
AAGGTTCGT
>Chr1:6999177..6999169  - TAIR102
AAGGTCAGA
>Chr1:6999583..6999575  - TAIR102
TGGGTAATT
>Chr1:7002274..7002266  - TAIR102
AATGTGAGT
>Chr1:7002881..7002873  - TAIR102
CAGGTAGCT
>Chr1:7003080..7003072  - TAIR102
CAGGTATGT
>Chr1:7003236..7003228  - TAIR102
CGGGTTAGT
>Chr1:7003462..7003454  - TAIR102
GAGGTAACT
>Chr1:7003794..7003786  - TAIR102
AAGGTATTT
>Chr1:7004078..7004070  - TAIR102
AGAGTAAAT
>Chr1:7004313..7004305  - TAIR102
TTAGTAAGC
>Chr1:7005264..7005256  - TAIR102
GTGGTACGT
>Chr1:7005617..7005609  - TAIR102
GAGGTAGAA
>Chr1:7005781..7005773  - TAIR102
GAGGTAGGA
>Chr1:7005955..7005947  - TAIR102
GAGGTAGGA
>Chr1:7006117..7006109  - TAIR102
AAGGTATTT
>Chr1:7006307..7006299  - TAIR102
TGGGTGAGT
>Chr1:7006512..7006504  - TAIR102
AACGTATGT
>Chr1:7006687..7006679  - TAIR102
AAGGTATTT
>Chr1:7007165..7007157  - TAIR102
CAGGTATTG
>Chr1:7007426..7007418  - TAIR102
AAGGTAAGC
>Chr1:7008415..7008407  - TAIR102
AAGGTGATC
>Chr1:7008724..7008716  - TAIR102
CAGGTTTGA
>Chr1:7009067..7009059  - TAIR102
ACCGTTAGT
>Chr1:7014500..7014492  - TAIR102
CAAGTAAAC
>Chr1:7016801..7016809  + TAIR102
GAGGTACGT
>Chr1:7017020..7017028  + TAIR102
TGGGTTAGT
>Chr1:7017489..7017497  + TAIR102
AAGGTATAG
>Chr1:7017692..7017700  + TAIR102
CAGGTTTAT
>Chr1:7017878..7017886  + TAIR102
GAGGTGTTA
>Chr1:7018141..7018149  + TAIR102
CTGGTGAGC
>Chr1:7018439..7018447  + TAIR102
GAGGTAAAT
>Chr1:7018843..7018851  + TAIR102
TTGGTAATT
>Chr1:7019098..7019106  + TAIR102
GAGGTAATG
>Chr1:7019336..7019344  + TAIR102
ACGGTAATT
>Chr1:7019509..7019517  + TAIR102
CAGGTGCAA
>Chr1:7019685..7019693  + TAIR102
AAGGTAGCC
>Chr1:7019828..7019836  + TAIR102
CAGGTTCTC
>Chr1:7020003..7020011  + TAIR102
CTGGTACCT
>Chr1:7021370..7021362  - TAIR102
CTGGTAACT
>Chr1:7021560..7021552  - TAIR102
ATGGTAAAC
>Chr1:7021834..7021826  - TAIR102
TCTGTAAGA
>Chr1:7022118..7022110  - TAIR102
CAGGTATCA
>Chr1:7022329..7022321  - TAIR102
CAGGTTCGG
>Chr1:7022564..7022556  - TAIR102
TTGGTTAGT
>Chr1:7022735..7022727  - TAIR102
GAGGTGAGC
>Chr1:7023914..7023922  + TAIR102
AAGGTTCTT
>Chr1:7026415..7026407  - TAIR102
AGGGTGAGC
>Chr1:7028361..7028353  - TAIR102
ATCGTGGGT
>Chr1:7029620..7029612  - TAIR102
TATGTGAAT
>Chr1:7052365..7052357  - TAIR102
GAAGTAAGC
>Chr1:7061772..7061780  + TAIR102
CTGGTAAAA
>Chr1:7062361..7062369  + TAIR102
CAGGTAATT
>Chr1:7062634..7062642  + TAIR102
TGGGTAAGG
>Chr1:7062785..7062793  + TAIR102
ACGGTGAGT
>Chr1:7063060..7063068  + TAIR102
AAGGTAAAA
>Chr1:7063786..7063794  + TAIR102
CAGGTATGT
>Chr1:7064256..7064264  + TAIR102
CAGGTAAAC
>Chr1:7064478..7064486  + TAIR102
AAAGTAAGT
>Chr1:7064694..7064702  + TAIR102
GCGGTTGGT
>Chr1:7064894..7064902  + TAIR102
ATGGTAACT
>Chr1:7073066..7073058  - TAIR102
GATGTATGT
>Chr1:7073200..7073192  - TAIR102
GAAGTTCCG
>Chr1:7073726..7073718  - TAIR102
CAGGTACGC
>Chr1:7073957..7073949  - TAIR102
CCGGTAGTT
>Chr1:7075074..7075066  - TAIR102
GCGGTGCGT
>Chr1:7075397..7075389  - TAIR102
AAGGTGAAT
>Chr1:7075739..7075731  - TAIR102
CGGGTGAGT
>Chr1:7077255..7077263  + TAIR102
GAGGTTTGT
>Chr1:7079227..7079219  - TAIR102
CAGGTATAA
>Chr1:7079356..7079348  - TAIR102
CAGGTTGCT
>Chr1:7079510..7079502  - TAIR102
TTGGTTAGT
>Chr1:7079704..7079696  - TAIR102
TTGGTGAGT
>Chr1:7079895..7079887  - TAIR102
CAGGTCAGC
>Chr1:7080057..7080049  - TAIR102
CTAGTAAGG
>Chr1:7080254..7080246  - TAIR102
GATGTGAGA
>Chr1:7080422..7080414  - TAIR102
GAGGTAGCA
>Chr1:7080655..7080647  - TAIR102
AAAGTAAGT
>Chr1:7080854..7080846  - TAIR102
AAGGTATAT
>Chr1:7081409..7081401  - TAIR102
CAGGTATGT
>Chr1:7081692..7081684  - TAIR102
TTGGTGAGT
>Chr1:7081894..7081886  - TAIR102
CTTGTAAGC
>Chr1:7082360..7082352  - TAIR102
GGGGTTCGT
>Chr1:7085328..7085320  - TAIR102
TCTGTAAGT
>Chr1:7091615..7091623  + TAIR102
TAGGTGAGG
>Chr1:7095189..7095181  - TAIR102
CAGGTTTTT
>Chr1:7095398..7095390  - TAIR102
ACCGTAAGT
>Chr1:7095569..7095561  - TAIR102
CAGGTAAAT
>Chr1:7095809..7095801  - TAIR102
AAGGTGTTT
>Chr1:7097596..7097588  - TAIR102
CAGGTACTT
>Chr1:7097931..7097923  - TAIR102
CAGGTTCAT
>Chr1:7098447..7098439  - TAIR102
AAGGTAAAC
>Chr1:7100735..7100727  - TAIR102
CAGGTGTGC
>Chr1:7100953..7100945  - TAIR102
TCCGTAAAA
>Chr1:7101105..7101097  - TAIR102
CAGGTTCAT
>Chr1:7101628..7101620  - TAIR102
AAGGTAAAA
>Chr1:7104421..7104413  - TAIR102
CAGGTGATA
>Chr1:7104655..7104647  - TAIR102
AAGGTACAT
>Chr1:7109090..7109082  - TAIR102
CAGGTACTA
>Chr1:7109399..7109391  - TAIR102
AAGGTATAA
>Chr1:7112694..7112702  + TAIR102
CAGGTGATT
>Chr1:7112853..7112861  + TAIR102
GAGGTGAAC
>Chr1:7113085..7113093  + TAIR102
CTGGTAAAT
>Chr1:7113304..7113312  + TAIR102
TTGGTGAGT
>Chr1:7113536..7113544  + TAIR102
GAGGTGATT
>Chr1:7113770..7113778  + TAIR102
GAAGTATGG
>Chr1:7114019..7114027  + TAIR102
CTTGTAAGA
>Chr1:7114311..7114319  + TAIR102
TTGGTATGT
>Chr1:7114459..7114467  + TAIR102
CTGGTACTC
>Chr1:7114743..7114751  + TAIR102
AAGGTTATT
>Chr1:7114906..7114914  + TAIR102
ATGGTAAAA
>Chr1:7115046..7115054  + TAIR102
AGAGTAAGT
>Chr1:7116011..7116003  - TAIR102
AAGGTAGTT
>Chr1:7116416..7116408  - TAIR102
CATGTATGT
>Chr1:7116819..7116811  - TAIR102
CATGTAAGT
>Chr1:7117086..7117078  - TAIR102
CAGGTTCGT
>Chr1:7117268..7117260  - TAIR102
GGTGTAAGT
>Chr1:7117463..7117455  - TAIR102
CAAGTGTGT
>Chr1:7117640..7117632  - TAIR102
[truncated: 4,562,767 more chars]
