# Supplementary material for: Comparative Analyses between Retained Introns and Constitutively Spliced Introns in Arabidopsis thaliana Using Random Forest and Support Vector Machine
Source: PLoS One. 2014 Aug 11;9(8):e104049. doi: 10.1371/journal.pone.0104049 (PMC4128822; doi:10.1371/journal.pone.0104049)
Supplement: File S2 — All extracted data used in the article. (ZIP) [file pone.0104049.s002.zip › data/CSIs_fasta_data/ConIDacceptor.fasta]

>Chr1:3976..4015  + TAIR102
TTTTTTTTTGTTTTGAACAGTCCAGTCAAAGTACAAATCG
>Chr1:4466..4505  + TAIR102
TACCTCCGGAAATTTTACAGAGGACATATGTCATCTGCAG
>Chr1:4686..4725  + TAIR102
AAACTGTTGATTCGTTTCAGGTCAACCAATCACGTCAACG
>Chr1:5154..5193  + TAIR102
TGAATTTTGGCTTTTAACAGATTTTCGAAGACACTTCGAG
>Chr1:5419..5458  + TAIR102
AGCTATGGGTCTGCTTTCAGGTGATAAGTTCGCAGAAAAG
>Chr1:7089..7050  - TAIR102
CAAGTTTGTCTTTAAACCAGTGATGACTGAATCAACAATG
>Chr1:7470..7431  - TAIR102
TTTTTTTAAAAACTTTGCAGAAGAAGAGAGATTATGTTGG
>Chr1:7669..7630  - TAIR102
TAATTTCGCATTTGAAACAGGTTCTGATTGGTGTCTTATC
>Chr1:7855..7816  - TAIR102
AAGCCCTGAACTCATCATAGATAGAAGCTTGCTACTGAGA
>Chr1:8007..7968  - TAIR102
TTTTGTGTGTGTGTGTGCAGCATCTGTTGTGGAAGTTGGT
>Chr1:8345..8306  - TAIR102
TTAATTGTTTTCTTTGGCAGATTATTTTCATCGATTTAAT
>Chr1:8484..8445  - TAIR102
GATCATATTGTTATATTTAGGGAAATTGCAAGGAAGTAGC
>Chr1:13193..13154  - TAIR102
CTCTCTAATGTATGTTGAAGATCTCGAGTTGAGTCATCAT
>Chr1:24522..24561  + TAIR102
GATTTATCTTACGTTATCAGCAAGCAGAAGTGATCCGTAA
>Chr1:24732..24771  + TAIR102
TTCTATTTTCTTCTACGCAGGTTCTAGTTATGACAGCACA
>Chr1:25021..25060  + TAIR102
CTTTTTGTTTGTAAACGTAGGTGTTTCAAGCCAAGTAGAT
>Chr1:25504..25543  + TAIR102
TTTTTGTGTCTTCTTTCAAGGTGGGACAATCATTCTTGTC
>Chr1:25805..25844  + TAIR102
ACAGAGCTCTATGGTTTTAGTGGTCTCGGGAGGGGAGCAC
>Chr1:26061..26100  + TAIR102
CTGAGCCTGGAAATTTTCAGGTTTTTGCGGAGCTGCCTTC
>Chr1:26272..26311  + TAIR102
TCCTCTTTCTACTGTGATAGGTGACACTGTTAGTTGCCAC
>Chr1:26523..26562  + TAIR102
TCAACTTGTGTTACTTGCAGAGGAAATGTATCTCACGCAG
>Chr1:26842..26881  + TAIR102
GCTTCTCTCTCGTGTCTCAGGTATGCAATCCTTCGTCCTG
>Chr1:27079..27118  + TAIR102
ATTGCGTGTTTGATATGTAGGCTGTATGTTTAGCTGCTTG
>Chr1:27352..27391  + TAIR102
ACTGTTTATACCATGCACAGGGAGAATGGGTTTCATCTGG
>Chr1:27783..27822  + TAIR102
TGGTGGCATTTCTTGTGCAGCTATCATCTCTAAAAAAGTT
>Chr1:28688..28727  + TAIR102
TCTATAATGTTATTTATTAGGTATGGAGTTGATTTGAACT
>Chr1:28870..28909  + TAIR102
TTTTTTCTTGCAATTCAAAGGTGAATCTGAGACAGTCCTT
>Chr1:29140..29179  + TAIR102
TATTTGGTATATATATGTAGATTCTTGAAGCCTTGACTGC
>Chr1:30127..30166  + TAIR102
GGTTACTTTTTGTTTTTCAGATTCGGGAATTTGTGAAGGA
>Chr1:30390..30429  + TAIR102
ATCGTATGATTCTTTTCCAGGTTTTTCAACCTTTGCTTCA
>Chr1:30882..30921  + TAIR102
GTTTGTGGTGAATTTTGTAGATGTGTGAAAGAAGGAGGAC
>Chr1:31444..31405  - TAIR102
TTCTGAATTCCCCATTACAGGGACCTCTATGCTGAATACA
>Chr1:31622..31583  - TAIR102
TTAACTCTAATATCTTACAGACAAGAAAAACGAGAACAAG
>Chr1:31833..31794  - TAIR102
TTTTGGCGCTGTAATTTTAGGGTGAAAAAGATGACAAGAT
>Chr1:32018..31979  - TAIR102
ATATTATTATCTTTGTGTAGGAACCTGTGCTTCCGGGTTG
>Chr1:32215..32176  - TAIR102
GTTTGAATTCTCTCATTCAGGTTGATCGTATTCTCTACTC
>Chr1:32367..32328  - TAIR102
TATCTTTGGATGATTATTAGGTTGTTGAGATCACTAAAGG
>Chr1:32479..32440  - TAIR102
AGTCTGGATAATCTATCTAGGACCTGGAGCTCCACAGATT
>Chr1:32690..32651  - TAIR102
AAACGTTCTGATTTTGACAGATGAGTGAAGAAACTAAAGA
>Chr1:34347..34308  - TAIR102
CACTATCAAAATATTTTCAGGGTCGTATAGCGTTTCAGGC
>Chr1:35667..35628  - TAIR102
ATGTTTTATTTTCTGGTTAGAAAACATCAACTGGAAAAGA
>Chr1:36705..36666  - TAIR102
TCTTTTCATTTTGTGTGCAGAACATATTGGGACAAAGACT
>Chr1:36941..36902  - TAIR102
TTGGGTTTTCAAATGTTTAGGCAAGAAAGCCATATACAAT
>Chr1:37223..37184  - TAIR102
AAGTACTTTCTCCTTTGCAGTTTCTCTAGAATCTAAAGAG
>Chr1:39074..39035  - TAIR102
TTAAAACTTTTGGTCTACAGTGTGATTGGATCACTAGTGA
>Chr1:39307..39268  - TAIR102
TTTTTTATCATATATTATAGGGAGTGGTAGGACAAGCAAT
>Chr1:39834..39795  - TAIR102
TAAAATTTTACTTTTTTTAGGACTGAAAATGTGAAGATTC
>Chr1:40349..40310  - TAIR102
TTATGGGTTTAAATTGACAGGGCGAGTTTGATGCAGTTTT
>Chr1:45579..45540  - TAIR102
TCACAATCTCTCTTTTGCAGCAATATGAAGGTCGCAGAAT
>Chr1:45974..45935  - TAIR102
TTTTGTTGCTATATATGAAGGAAGTAGGTGGTCGGGAAAT
>Chr1:48002..47963  - TAIR102
ATTTGAATTTTTTTTTGCAGCTGAGAAAGCCAAATACGCG
>Chr1:48872..48833  - TAIR102
ATTTAAGTAATTTGAAATAGTTGATAACCAAAGAGGAAGG
>Chr1:50357..50318  - TAIR102
ATCTCATTTTGGTATTGCAGGATGAGCCAGCAGAAGAGAG
>Chr1:50651..50612  - TAIR102
TTTGTTTATGTCGTTGATAGGCTGACAAAATCGCGACCTT
>Chr1:53464..53503  + TAIR102
TGGTTATTTATTTGTTGTAGTCAAGAGAAGGAAGCAGCGC
>Chr1:53683..53722  + TAIR102
CGTTTCGTTTCAATGGAAAGATGTGGAGGACGGTTGGTAA
>Chr1:61969..61930  - TAIR102
AAGTTAAATCTCTTTTGCAGTTCTACAAAAACATCTGGAT
>Chr1:62144..62105  - TAIR102
TTGGTTATCGGTTATAATAGGTGTTTGAAGTGGCACCATC
>Chr1:64676..64637  - TAIR102
TTTGGTAATCGGTTTAATAGGTGTTTGAAGTGGCGCCATC
>Chr1:64827..64788  - TAIR102
TGTTTAAGTAAACTTCGCAGATAAAAATGAAAGGAGACAA
>Chr1:65037..64998  - TAIR102
TGATTTGTTGTTGTTTGCAGCAACTTGTGAAGAAAGAAAC
>Chr1:65237..65198  - TAIR102
TTTTTGTGCTGCTACTCTAGGAATGTCTTGTAACTGAGAA
>Chr1:65476..65437  - TAIR102
TACTTATTTCTGAAATGCAGAGAATAAGTATTGCAGAGTT
>Chr1:65884..65845  - TAIR102
TGTGTTGGATTTGCTGGCAGGTTTTGTCGGACAAAGGCTA
>Chr1:66180..66141  - TAIR102
CATTGTTCTTTTGAATGCAGGAAGATGGTTTGCTTCATAC
>Chr1:66362..66323  - TAIR102
TCATCTGTTCCTTGTTGCAGCCTGAAAATCTGATCCTTGA
>Chr1:66577..66538  - TAIR102
GATTTAAATCATATACATAGGCGCAACAAGGGAGGCTTAA
>Chr1:66769..66730  - TAIR102
AAAACATCTCTCTGTGGTAGGTTATGGCGAGCAAAACGAA
>Chr1:66917..66878  - TAIR102
ATTTTTTTGTTGTTGTGCAGCTTAAAAGAGAAATATCTAC
>Chr1:70305..70266  - TAIR102
AGTAGTCAAAACTTTTATAGAATTATCTTGATTTGGTTGA
>Chr1:70988..70949  - TAIR102
TATATGTTTATTTTGGATAGGAGGGAGTGGAGAAATTTTC
>Chr1:71741..71702  - TAIR102
TATCTTCTTCTCTATCTTAGATAGGTGAAATTGTTGAAGA
>Chr1:73267..73306  + TAIR102
TTGCTCTGTTATATTTTCAGGTACCAAGCTCTTCTCCAGA
>Chr1:73468..73507  + TAIR102
TTGGGTATGATTTCTGTTAGATGGCAACACCGCATTCTGG
>Chr1:73802..73841  + TAIR102
ACTTCTTTCTTTGCTAACAGTGGGGCTTAGAGGAGGAAAG
>Chr1:74270..74231  - TAIR102
TCTTCTTGTGAAAATTTCAGGGACTACTCCAGGAACTGTC
>Chr1:83691..83652  - TAIR102
AACTTTTTTGGTCCGTTTAGGAAATGATATTTAGGGGAAC
>Chr1:87182..87143  - TAIR102
TACCCTGTTTCGGCGGTCAGATACAGAGCGGTGACTAGCG
>Chr1:89153..89192  + TAIR102
GTGCTTTGGAATTTTGACAGGTGGAGATAAAGAAGAAGCA
>Chr1:89385..89424  + TAIR102
GGATTGTTTGGTTTTAACAGCCCCATGTCCAAGGTGTGGC
>Chr1:91723..91762  + TAIR102
ACATTTCTTCGTCTTTGTAGCAAGAAGATGTCTAAGCAGA
>Chr1:92250..92289  + TAIR102
TGTATGTTAATAATCAACAGATGGAAGTTGCGAATGGTGC
>Chr1:92549..92588  + TAIR102
TTTGAATTTTATTTGTGAAGGTGGATTATTTATTATGACT
>Chr1:93025..93064  + TAIR102
ATGGGTTTTTGACTTTGCAGATGAGTTTGTATGAAGATTT
>Chr1:93251..93290  + TAIR102
TTTGTATCATCTTGTGTCAGATGATTTGCAGTTTTTGCAT
>Chr1:94337..94376  + TAIR102
CTCTTTTATTTGTTCTTCAGAACATCTGTTGGAATCAAGT
>Chr1:95140..95179  + TAIR102
TGCCTTTTTTATATAAACAGGTCAGGCTAGCTCATCAAGT
>Chr1:96534..96573  + TAIR102
TTGATTGTGGATTTTTGCAGGAATCTTTGTCGGTGGGTCC
>Chr1:98437..98476  + TAIR102
TTGTGGATATTTGTTGTCAGGTAACGTATCACAGCTTCCA
>Chr1:98888..98927  + TAIR102
TAACGACACATTTAAAACAGGTACTTGATTGCATCGCATA
>Chr1:113259..113298  + TAIR102
TTCGTTGTAAATTTGAATAGGACATGATAGCTGCTGCGAC
>Chr1:114599..114638  + TAIR102
CATTTGAATTGGTGTTTCAGGAGATGCAGTCAATCTTTGG
>Chr1:121426..121387  - TAIR102
TGTTGATCTCTAATTGGCAGGTAGTTTCATTCACAGTCAT
>Chr1:123689..123650  - TAIR102
AAGTTGATAATGTTTTGCAGTGTTTCCGATCTACTCGACT
>Chr1:123917..123878  - TAIR102
CAATTGATTATATGGTTCAGGATGCTGCTGCTTGGCTAGA
>Chr1:124143..124104  - TAIR102
CTAATTATGTCAAATTTCAGACTGCTGCAAGCTACCATGC
>Chr1:124414..124375  - TAIR102
GATATGATTGTTTTTGTTAGGTATGTTAAGCGTGCGTTGT
>Chr1:124652..124613  - TAIR102
AAAAGATTTTGTTAAAACAGGCTACAATATATCAGCAAAA
>Chr1:124838..124799  - TAIR102
TTCTTTTTTTCCTCCATTAGGCTCTTGCTAAACTCGTAGC
>Chr1:125246..125207  - TAIR102
ATTTAAATTTTATTTGTCAGGTTGGTATTGAGTTGATTCC
>Chr1:125675..125636  - TAIR102
CTTTTTTATGGTGACAATAGGTGAAGCTTTCAGATAAATT
>Chr1:125863..125824  - TAIR102
TCTTTTATCACGGAATGCAGGTTGCAGATTTTGGTTCATT
>Chr1:126018..125979  - TAIR102
ACTAAGAATATTTGCTCCAGTCTTTGCAAGAACTTGTCGA
>Chr1:126609..126570  - TAIR102
TTTTTGATGTTGTTTTACAGTTTGAGATTCCTTCTCCATA
>Chr1:126860..126821  - TAIR102
TGGTTTTACAATGGGTGCAGGACGTTGCTACTTTAGGAAC
>Chr1:127473..127434  - TAIR102
AGTATTTCATTTATTTGCAGTTTGGAAATCTTCCATATGG
>Chr1:127593..127554  - TAIR102
TATTCTTTTATCATGCTTAGGCTTACAGTGATCTTCTGAA
>Chr1:127802..127763  - TAIR102
TTTAATGTTTTTTTTATCAGGTGAAGCTTTGTAATGGGAA
>Chr1:127955..127916  - TAIR102
CAGTAATTAGGGTTTTATAGATATTCGGCTCGCGACTAAG
>Chr1:128332..128293  - TAIR102
TGATTTCTTTTTGTTGCCAGAGGATTACAATGAAGGAACA
>Chr1:128571..128532  - TAIR102
TGACTCAAGATTGGTTGCAGATAAGAGGATCGCGGTTAAA
>Chr1:129080..129041  - TAIR102
AGAGAAAATGTCTGAAACAGGGCATATCAACGGACAGGAT
>Chr1:129934..129895  - TAIR102
GCCTTACGGTTTATGTGCAGTTCTCCCGGTTATCGTGGAT
>Chr1:130169..130130  - TAIR102
CAAGTTGAATTTGTTTTCAGATATTATTTGTTTATTTCAA
>Chr1:132764..132725  - TAIR102
GATCTTGATTATATATACAGGTTTTACTCAGTGCAATGGA
>Chr1:133238..133199  - TAIR102
TTATATGATGTTTATGGTAGGTACCTTTGTTTGAGATAAT
>Chr1:133559..133520  - TAIR102
ATTTTTGTTTGCTGTTGCAGAAATATTTGGAGTCAACAAC
>Chr1:133772..133733  - TAIR102
AGTTGCTTTTGTTGTTGCAGTGCATTGGGACAGAATCTCC
>Chr1:134226..134187  - TAIR102
TGTTAAACTTACTTATTCAGGTGTTTGGAGCTTTATGGTA
>Chr1:134521..134482  - TAIR102
TGGCTTCTTAACTTTTGCAGATAGTAGTTTTAGCCGTTAT
>Chr1:136647..136686  + TAIR102
ACTAATCTTGAATTTTGCAGGGAAACACTAAGCAGCAAAT
>Chr1:136915..136954  + TAIR102
AAATCATTCTTCTGTTTCAGTTTGCACTTTCTTCAAGAAG
>Chr1:137828..137867  + TAIR102
TGTTTAATGTAATGATGCAGCATCACACGAAGAACAAGAA
>Chr1:138577..138616  + TAIR102
GTCTGGTGGGACATCAACAGGTGTCCGGTTCCGGCTGACG
>Chr1:138843..138882  + TAIR102
TTTGTTTTTAAGTCTTATAGTTTCCGAAACAGCTCTCTCA
>Chr1:139183..139222  + TAIR102
AGTTATCTCCACGGACGCAGATGATATGGATTCAGGGGCA
>Chr1:139468..139507  + TAIR102
TTTGTTTTGTCAATGAGCAGTCTCAATACTACCGTAACGA
>Chr1:142404..142443  + TAIR102
TTATAATTGATTTTTTTTAGGTTTGGTCACTTGTACGGAG
>Chr1:142691..142730  + TAIR102
CATTGATTGTTTGTTTGCAGAATTACTCGTCGATTTTGAC
>Chr1:143914..143953  + TAIR102
TTCGAATCTGAAATTTGTAGATGCCGCCGGTGCTTCATCT
>Chr1:144044..144083  + TAIR102
TTTATCTATCGAAATTGAAGACCCCGACAAGGAGAGGCGG
>Chr1:144173..144212  + TAIR102
TTCTTTTGTAACATCTGCAGCAAATCCTACAACTTCACCA
>Chr1:144295..144334  + TAIR102
TCTCGTTTTGGTTTGTCAAGAGAGGGGCTAAGAGATCCAG
>Chr1:144427..144466  + TAIR102
CTTCGGTGTTGTCCTTGTAGGCTCACAGAAGAAGTCTTAT
>Chr1:144907..144946  + TAIR102
ATTTTACATTGTTTTTCCAGGTGAGAAGTATAACCCATAT
>Chr1:145112..145151  + TAIR102
ACACAAATTCTTTGTGGTAGGCGGCAGAAGATTACTTGGT
>Chr1:145325..145364  + TAIR102
CTGTTTTTTGTTCATATCAGTGAGAAAAGACTTTGAACTT
>Chr1:147432..147471  + TAIR102
TGGATGATGACGTGGGACAGAAGTGAGCAGTCTTGAGTGG
>Chr1:147624..147663  + TAIR102
TAGTTTGTTTGTTTGTAAAGGTGGGATTTAATAGCTGGGA
>Chr1:151318..151279  - TAIR102
TTTGTGTAATCATCCTGCAGCGTCGCGCCTATGAATTAGC
>Chr1:151751..151712  - TAIR102
TTGTGTTTGTTCATCTGCAGGGTCCGAGATCAGTACTACA
>Chr1:152022..151983  - TAIR102
TGTGTTTGTTCATCGTGCAGAATCCGCCTCTGCATCATCT
>Chr1:157776..157737  - TAIR102
TCTACTTGCCCTTGTTTTAGGTAGAAGAAGTAGAAGATAT
>Chr1:158132..158093  - TAIR102
AAGTGTTTGAACAATTGTAGTTTCAACCAAGTGTGATATC
>Chr1:160012..159973  - TAIR102
ATGGTTGAAAATTGAATCAGGGTTGACAAGGTGAAGCATG
>Chr1:160322..160283  - TAIR102
ACAATTGTTGGTTGATGCAGCCATTTATAGAGGAGTTTAG
>Chr1:160498..160459  - TAIR102
TATGTTATGATTCTGACCAGGTATGATTACCGTGCTGGAT
>Chr1:162300..162261  - TAIR102
GATTATTATTTCTGTTGCAGTTTAAACAAGCAAAACCCTA
>Chr1:169017..169056  + TAIR102
TTATTTCTTCTAATGTATAGGAGTATACAAATTAAAAGAT
>Chr1:169327..169366  + TAIR102
GGTTGGTTCTTTTCTTGCAGACTTATACAGGAACTTGAGG
>Chr1:169580..169619  + TAIR102
AATCTTTTTCAATATTGTAGGTTATACTAGAGATGTTGCC
>Chr1:169786..169825  + TAIR102
GTTTTTTTTGGTGTGAGCAGACATATTTTGTCGTCATGTC
>Chr1:170051..170090  + TAIR102
GTGAACTTTCAATTGTGCAGGCAAACGAAGCTAGATTGTG
>Chr1:170246..170285  + TAIR102
ATTTCTCAACTGCCCTGCAGGTTCAATTGATGAATTAATC
>Chr1:170392..170431  + TAIR102
CTTTCTGGTCAATCTTGCAGGCTCTGTTGACAGCAATAGC
>Chr1:170602..170641  + TAIR102
CTTCATTTTCATTCTTATAGATTCAGTTGATAGTGAGAAC
>Chr1:170831..170870  + TAIR102
AAAAATGGGATTTCGTGCAGCTCAAGCACTAACTTCGGTA
>Chr1:172564..172525  - TAIR102
ATCTAATTATTTGTAAACAGGGAGATTGGAAAGGGGAAGA
>Chr1:176572..176611  + TAIR102
TATAAATTTTGGAATTGAAGGCAATTGCACATTTCATGGG
>Chr1:177005..177044  + TAIR102
TGATTTAATCCTTTCCGCAGATTTGATAGAGACTTGAGGT
>Chr1:180872..180833  - TAIR102
TGCATCTTAATTTTTTTTAGGAATCGATTCCATTGCAATG
>Chr1:181442..181403  - TAIR102
CTTTTGTAATAATTTTGCAGAAAATTGTGTTAAAGCTGGA
>Chr1:186320..186359  + TAIR102
TTGTCGTTTCGTTTATGCAGATGATGGAATCAGAAGTTGA
>Chr1:187991..188030  + TAIR102
TTGCGTTTGCGTCTGTTCAGGGAGATGAAGAACGAATCAG
>Chr1:188264..188303  + TAIR102
TGGTTGATTTTATGTATTAGGGGCTTTTCTTGTAAATACT
>Chr1:188509..188548  + TAIR102
ATATCTTGTTTTCATTGCAGGTGAAGGAAATGCCAAATGT
>Chr1:189397..189436  + TAIR102
TGCATGAACTTGTTTTCCAGGACACTGTTGGTCTGAGATC
>Chr1:189542..189581  + TAIR102
ATGGGTGTGTGTGTGTGCAGATCAATAGAAGAATGGAGTT
>Chr1:189745..189784  + TAIR102
TTGTGTAATGAATGTTGCAGGCGGTGTTGGACGTTCGTGT
>Chr1:190921..190960  + TAIR102
TCATGTCTATTTGATTGCAGATTTGACCGGGATTGGAAGA
>Chr1:191118..191157  + TAIR102
CTAGAATATTGGTTTTGTAGATACGAAGCCACGCACAGAA
>Chr1:191321..191360  + TAIR102
TGGTTATGTTTTTGATGCAGTTACTCTTTCTTCTTCAAAC
>Chr1:191559..191598  + TAIR102
TAATGAATTTGTGATTGTAGAGGAATTTGGTGTCTCAGAG
>Chr1:191760..191799  + TAIR102
ATGTTGGTTTTTCAATTCAGTGGCGCCAAATTTCGCTGAA
>Chr1:191947..191986  + TAIR102
CACGGTTTTTTGTTCAACAGGTTCTCTTACTGATGAAAAA
>Chr1:192087..192126  + TAIR102
ATTTTCTCTGTTTATTACAGCGGAAGTTGATATCATCTTA
>Chr1:193091..193052  - TAIR102
AAAATACAATTTTATCTTAGGTGATGGCTGAAAAAGAAAA
>Chr1:197095..197134  + TAIR102
GGTGTGTCTTTGATTGCCAGGGGTCAAGCAGAGAAGGAAT
>Chr1:197280..197319  + TAIR102
TGCTGGGTTCGTTACTATAGGATGCTCGTGTATGACTTTG
>Chr1:197481..197520  + TAIR102
AACCTTTGTTATATCTGTAGATTGGCGTATCTACACGAGG
>Chr1:197755..197794  + TAIR102
TTGTGGGTTGATTTGTTTAGTTATGTAGCACCAGAATACG
>Chr1:198247..198286  + TAIR102
CTGGGATAATATTTTTGCAGGAACGCCGAACAACAAGGGA
>Chr1:200491..200530  + TAIR102
TTCTTTCTTGTTTTTTTCAGTTGAAACTTATCAGAATGGC
>Chr1:202762..202801  + TAIR102
CATTTATTTATCTGATTTAGTGCTGCATGGAATTCGGAGA
>Chr1:202971..203010  + TAIR102
TTCTGGAGTTTATCTCACAGGTCATTGCCATTATAGACAT
>Chr1:203247..203286  + TAIR102
TAAATTTTATGTTTTTGCAGTTCTTCCTGTATCAGTTGTT
>Chr1:206672..206711  + TAIR102
ATTTTGTGTTGTTGTATCAGATTGATTTATACGGGAAACT
>Chr1:207305..207344  + TAIR102
TTTTGTGGTGATAATTTCAGGCTCCGAGAAGAGATTGTTG
>Chr1:209744..209783  + TAIR102
TTTCTTGGTTTGCACGGCAGGGACGACGCTTTTCATGTAT
>Chr1:209930..209969  + TAIR102
TTGCTCTTAATCGGAAAAAGGGAGACGAAGGGAGGAGTGT
>Chr1:210365..210404  + TAIR102
TTGATCACATATGAATTAAGGTGGCAAGCGAAGCTGGAAT
>Chr1:211032..211071  + TAIR102
GTGGAATAAATTAATGGCAGATGATCATGTGGGATACGAA
>Chr1:211454..211493  + TAIR102
CTATTCTTTTTGTTTTATAGAGTTGGTTTATAGCCCGACG
>Chr1:211835..211874  + TAIR102
TTTTTTTTTTTGCTTTCTAGGCATGAAGCTTTGGTTATGG
>Chr1:212651..212690  + TAIR102
TTGTTGGTTTATATGAGCAGAACTTCTACTTGATGTGGAA
>Chr1:214460..214499  + TAIR102
ATGGTTTTCTTATATTATAGGAGTGAATCTTTTGGTTTAC
>Chr1:214677..214716  + TAIR102
TTTTTTTGTAAAATTTAAAGCGGAGTGGAGAAGAAGAGAG
>Chr1:215297..215336  + TAIR102
TTATGGCAAAACTAAAAAAGATGGCAAGCGAGGCTGGATT
>Chr1:215613..215652  + TAIR102
TTAATCGTTCGTGTAAATAGATGTTGGAGTGGGATAGGAC
>Chr1:216024..216063  + TAIR102
ATGCTAAAATGATATTGCAGTGTTGATGTATAGCCCGACA
>Chr1:216394..216433  + TAIR102
CTGTTTTTCTTTAAGTGCAGACATGAATCTCTGGTGATGG
>Chr1:217145..217184  + TAIR102
TATTCTATTGTGTGAAACAGAGCTTCTAGTTGGTTTAAAG
>Chr1:219732..219771  + TAIR102
TCGGTATTGTTATGATGCAGGACGTTGCGGCAAGCCATGG
>Chr1:222379..222340  - TAIR102
TTTTATTTATTTTGCAACAGGTGATTTGGTGATCTGTCCT
>Chr1:223116..223077  - TAIR102
ATTATATGATATGTTAACAGGAAGGTTACATGGTGCATGA
>Chr1:223886..223847  - TAIR102
TCTTCGTTTTCAAATGTTAGGTTTTACGCGGCGGATGTGA
>Chr1:226101..226062  - TAIR102
GGTTTGATTGTGGTTTGCAGTGGATATTCTGGGTCGGACC
>Chr1:226331..226292  - TAIR102
TAGGGTTATTTTTTTTGCAGATTTTGGCACCACTCCCAAT
>Chr1:226711..226672  - TAIR102
TGTGTGTGTGTGTTTCACAGGTGGGCACATAAACCCAGCG
>Chr1:229409..229448  + TAIR102
CTAATGATTTGGATTTGCAGGAGGTGGATGATCTGATGAT
>Chr1:229809..229848  + TAIR102
TTTGAATGTTGTCATGTTAGAATGCCGAGAGGTCAAGAGA
>Chr1:230329..230368  + TAIR102
AAGAAAACCTTGTTTTACAGGATTGTTACCCAGAGAGATT
>Chr1:230539..230578  + TAIR102
GTGTTTTTTTGGGGGGGCAGATTGTTTTCGTGGAGAACAA
>Chr1:231675..231636  - TAIR102
TAAATCTGTTTTTGTTCTAGGCGGCAAGATCAAAGGTCTT
>Chr1:233317..233278  - TAIR102
TTTGTGGTGCAATGTGTCAGGTACTTTGTTCGTGTTGGGT
>Chr1:233490..233451  - TAIR102
ATGATTCTTGACAATCACAGGTCTTCTCATAACATACATA
>Chr1:233638..233599  - TAIR102
AATCGTGCACCGTTCTGCAGGTACGACTGGCTGGCGAACA
>Chr1:234412..234373  - TAIR102
TCCCATTTTCCCACATATAGGTAGCCCGTGGTGACAGAAG
>Chr1:234641..234602  - TAIR102
TTGAACTCTTACGTAAACAGGTCGGGTTTGTTCTTCTCAG
>Chr1:235008..234969  - TAIR102
TTGGTTTTTCTTGCTGACAGGGAATCTCACTGATAATCAC
>Chr1:235380..235341  - TAIR102
TGACGTTAAATTTGTTATAGTTTCAGATGGTTCCGCCGCT
>Chr1:235772..235733  - TAIR102
AGTTTTGTTGGTGCTATCAGGGGCTGCAAACTTGTTTGGT
>Chr1:236047..236008  - TAIR102
TTATCTATCTTAAACTGCAGGACGGATCAGATGAACTTTT
>Chr1:236316..236277  - TAIR102
TGTTGACTATATTTGTTCAGTTACTCTGCAGCTCTACTCG
>Chr1:236568..236529  - TAIR102
GGTTGAATGTTGCTTTGCAGATCTTTTCAAGATGGTCTGC
>Chr1:237043..237004  - TAIR102
ACATATAATTTCATGGACAGGTGAAAGTCCCAACTCGAGT
>Chr1:240262..240223  - TAIR102
TTGTTTATTTATTAATTCAGGAAGTAATGCGAGAGCCTCG
>Chr1:240692..240653  - TAIR102
TTAAAAGATCGTTTTGACAGGTGAGGCAGAGGAAAGAGGC
>Chr1:240904..240865  - TAIR102
TGTACAAATTAGGTATGCAGCTGTACAACGAGCAGCTGAG
>Chr1:241246..241207  - TAIR102
TGTTTCCTTTTACTTAAAAGGCAAGAGAGTACGAGGCCAT
>Chr1:241463..241424  - TAIR102
GTGTCTCTGTTATGTTGCAGGAAAGCGACAGGAATGATCA
>Chr1:241739..241700  - TAIR102
TCTGTGTATTAAATACACAGGGAAGCCAATCTTGAAGACT
>Chr1:241929..241890  - TAIR102
TGACTTGCTGAAAATGGCAGGAAGATGTTCGATCTCAAAT
>Chr1:242133..242094  - TAIR102
TGAATTCATTATGATCGCAGGTGAATGAGGACGATATTTA
>Chr1:242310..242271  - TAIR102
TTTTATGTTTGATTATTTAGCTCGCAAGCTTGAAGAATTG
>Chr1:243148..243109  - TAIR102
CCATTGCTCGTGAAATGTAGGATATTATGCAAAATCCTCA
>Chr1:243766..243727  - TAIR102
TTTGTTCAATTGTTAAACAGGCTAGAGGGATTGAGAAAAT
>Chr1:244202..244163  - TAIR102
AAATTTTCTTTGTTGATTAGGGAGGGACGGTTCGAACATG
>Chr1:244381..244342  - TAIR102
ATATATCTTTGATGATGCAGGGGCATGGTTCATATCACAC
>Chr1:244655..244616  - TAIR102
ACTAAATCTTAATATTGCAGGTTATTGAACAAGATGTGGA
>Chr1:244893..244854  - TAIR102
CTTATGTTTGTGAATTTTAGCAAGTGGGCTGGAACAAAGC
>Chr1:245284..245245  - TAIR102
CGATCCTGTTTATGTTGCAGTAAGCGAAGACGTTGATCAA
>Chr1:246628..246589  - TAIR102
TTTCATATGTGATGTTGTAGGAGATAATGCGAGATCCTCA
>Chr1:246873..246834  - TAIR102
TTGTCGTGTAAAACCAACAGGGTTGGATACTAGAACCTGA
>Chr1:247098..247059  - TAIR102
AACTTTCATTTGTTTAATAGAGAAAGAAGTTTCTACCTCG
>Chr1:247288..247249  - TAIR102
CCTTCTCTTTGATAAAGCAGGGGAATGTCTATCACATCTA
>Chr1:247512..247473  - TAIR102
AGAAATCTATATTGATGCAGGTTAATGAAAAAGATGTGGA
>Chr1:247700..247661  - TAIR102
TTTTGTTTGTGCATTTTCAGCAAGTAGGCTTGAACAAAGT
>Chr1:249523..249562  + TAIR102
TTACTCTTTGGAATTAGAAGGAGATCAGCAGAACCACAAG
>Chr1:249754..249793  + TAIR102
TGCTTTTCCTTTTTGCACAGAGATTTAGTTCTCAGGAAAG
>Chr1:249997..250036  + TAIR102
CTTCATTTGTCACCTAGTAGCTCAGATCAGTGAAGAGCTT
>Chr1:250516..250555  + TAIR102
GTTTCTTCTGTTTACTGCAGCTGAACGCATACAGCAAAAG
>Chr1:250649..250688  + TAIR102
ATTGATTAATTGGGAATCAGAGAAAGGAACAAGCCGATTC
>Chr1:250984..251023  + TAIR102
CACTACCAACTCTCTTATAGGTCTTGGCTAGCTTGAGGAC
>Chr1:251123..251162  + TAIR102
TAGCCTTTGTTAATTATCAGGCTAAGGAAAACCTGCCTGA
>Chr1:251240..251279  + TAIR102
CACTACCAAATCTCTTATAGGTTTTGACTAGCTTGAAGAT
>Chr1:251379..251418  + TAIR102
GGCTGTTTGTTAAACAATAGGCTAAGGAAAACTTTCCTGA
>Chr1:251519..251558  + TAIR102
AAGTGTAAAATCAATTGCAGAGCAATTCCTTTTGTAATAC
>Chr1:251660..251699  + TAIR102
TGCTTATCTTGCATTGACAGTCCAAATGACGCCTCAGCCA
>Chr1:251902..251941  + TAIR102
GTGCAATTCAATTCATGCAGTTTGAGCAATGCAGTGTTGT
>Chr1:252101..252140  + TAIR102
GCTGTGTATTGTTACTTCAGGAACTAACTTCGAATGGGAC
>Chr1:253511..253550  + TAIR102
GATTCTTTGAGACTCTGCAGATGATTCAATAACTTTGAAA
>Chr1:253755..253794  + TAIR102
GCTTTTGTTTCTTCTAACAGACACTGTCTCTCCCCTCTGT
>Chr1:253934..253973  + TAIR102
TCATCTTAACACTTGCTCAGGTGAAGCAAAGATACAACCT
>Chr1:259634..259595  - TAIR102
TTATGGTTTGTGGTTTGCAGGATGTTGGAAAAGCTGTGTT
>Chr1:260054..260015  - TAIR102
ACAATATTATGCATTTGCAGAGCGGAAAAGCGAGCACAGG
>Chr1:260437..260398  - TAIR102
ATTCTCTTTGTTTTCTGCAGGAGGCATTGGATAGTTTTCA
>Chr1:260602..260563  - TAIR102
TGTTGCGGTTTTTTTGTCAGGTCATGGAGAGTAGACCAAG
>Chr1:260844..260805  - TAIR102
TTTGATTTTGAGATTTGCAGCTACTGTTTTTGGACAGAAT
>Chr1:261057..261018  - TAIR102
TGTTATCGGTTTCGTAGCAGAGCTGGAGACGATGAAGGAA
>Chr1:263027..263066  + TAIR102
TTGCTGCTCTGTTTTTGTAGTTGTCGAGTTCCTTGGAAAC
>Chr1:263212..263251  + TAIR102
TCTCTATTGTATTATTGAAGGGAAAGGGGATTATGTGGTT
>Chr1:263349..263388  + TAIR102
AATTTGATTCTTGTTTGCAGGCTCAGGTTTCCGGACCAGA
>Chr1:263506..263545  + TAIR102
CTTTTTTCTTCCTCCTACAGGTTTATCTGGGAACGTTCAT
>Chr1:263625..263664  + TAIR102
TCCCTCACTTGTCATTGCAGCTTACGTGTTTGGTGTTGCC
>Chr1:263837..263876  + TAIR102
TCTGTGCTTCTTTCTTCTAGTTGAATATCTTCAGGGGGAT
>Chr1:264053..264092  + TAIR102
CTTTTACCAACATTTTACAGGCTCTTGCTGCGGCGTCAAA
>Chr1:264260..264299  + TAIR102
TTTGTTGCTCTTGCTTGCAGTCCCCATTATTTATCAAGTT
>Chr1:264500..264539  + TAIR102
CTCTTTTATTACTTTCATAGAAAGAACAACAAGGATTTGA
>Chr1:264637..264676  + TAIR102
TTCACCATTATCTGCTACAGCTTCTATCACTGGAGGAGTT
>Chr1:264777..264816  + TAIR102
CAATTGTTTCTTTCTTTCAGGAGTTATCGGAACAAAGTTG
>Chr1:265001..265040  + TAIR102
CTCACAATGCCTTCTTGCAGATTGAACTATTGGTTTAGAG
>Chr1:265316..265355  + TAIR102
AAAGCCATGTTGATATGCAGATGTGTCGTTGCATTTGCCT
>Chr1:265558..265597  + TAIR102
ATTCCTCATTTGGTTTGCAGGATGTGGTTTCACCGACCTC
>Chr1:265757..265796  + TAIR102
ACAAAGGATGCTGCTTGCAGATTGTGAGTCCAACTGCGCA
>Chr1:265932..265971  + TAIR102
TTTGAATATGAGAACAACAGCTGGTTGTATCATTAACGCA
>Chr1:267262..267301  + TAIR102
GTTATTTTGTTCCTTGCAAGTTTGGAAGAACCTCTAGTGT
>Chr1:267657..267696  + TAIR102
TGTGTTCTACATTGAAACAGGTCTTTCTCTGATTTTAATA
>Chr1:268697..268736  + TAIR102
ACTCAAATTCAATTTTACAGGTTTAGCCTTGTATGGTGAG
>Chr1:269063..269102  + TAIR102
CGGTGTTGATTTTTGCCCAGCTGGATGATTGGGTTCTCTG
>Chr1:270110..270071  - TAIR102
ATGACATTTTGCATATGCAGATCAGACAGAGGATACTTTC
>Chr1:271359..271398  + TAIR102
GATTTTGTGGTGTGCTACAGGTTTTACGAACTCCAGACTT
>Chr1:271521..271560  + TAIR102
TGAAATGATGATGTTTGCAGAGATGAAGCTTATGCTTCAA
>Chr1:272382..272343  - TAIR102
GTCTATAAAAATTGTCCCAGTTTCTTGATTTGGGAATGAT
>Chr1:272575..272536  - TAIR102
TGTGACATGTTTAAACGCAGCTTTCGTTTATGTGGACGGA
>Chr1:273003..272964  - TAIR102
CCTTTTGCTGTGTGTTTTAGGCCCTTGATTTGATTCGAGA
>Chr1:273169..273130  - TAIR102
TTAAGTGTGTGTTGATACAGGGAGAATCACAGCAGAGAGT
>Chr1:273359..273320  - TAIR102
CGTTTATGAATCTTTATAAGGAATGTAATCCAAGACTTTC
>Chr1:273582..273543  - TAIR102
CCACTTTTATCATCTACCAGGGGATACAGAGCCAATGAAA
>Chr1:273808..273769  - TAIR102
TTGGATATGTCTGTTTCCAGGAAGAAGCAAGATTGGTTGG
>Chr1:274103..274064  - TAIR102
CCCTTTTTACAATATTACAGAAAACAAAGAGAATGGTGAG
>Chr1:275612..275651  + TAIR102
GCATGTGTTTGACTGTGCAGGCTAATTCAGCGTCTGGGAT
>Chr1:275953..275992  + TAIR102
GAGACATCAACTTGCTTCAGGTCACCTGATACATCAAGAG
>Chr1:276327..276288  - TAIR102
AAATTGCCAGCTTTGTTCAGGGAAGCAAAGTAATTATCTA
>Chr1:276539..276500  - TAIR102
TTTGTTTTAATTGTATGCAGAACAAAGCTACGGAATATTA
>Chr1:276813..276774  - TAIR102
ATATTCATATATTTTTCTAGACAGCGGTTACTGGAGCTAT
>Chr1:277009..276970  - TAIR102
ATCTATTTGTTGGCTCTTAGATATTCCTTGTGTTGGAACT
>Chr1:277173..277134  - TAIR102
TCGTGCTAATTCCTTTCCAGCCACTGTTTTTTGTAGCTCC
>Chr1:277421..277382  - TAIR102
TTTGTGTGTTCTTACTTCAGGGGCATTGCTTTACCAAGTC
>Chr1:277626..277587  - TAIR102
TTTGGATGTCTCTATTTCAGGTAATGGCTCACAAGTAGCA
>Chr1:277883..277844  - TAIR102
GACGTGTTTGTCATATGTAGGTGGTTATGCTTCTACTAGT
>Chr1:278272..278233  - TAIR102
CTAATTAGGATTTTGTGCAGACCCGAAAGTGATAGCGTTA
>Chr1:278867..278906  + TAIR102
ATGATTTGATTGAATTTCAGAGAGAGAATCCGAAGAGGCG
>Chr1:279146..279185  + TAIR102
CAAAATCTGTTTTTCTTCAGTTTCAGAGTGGATGCAGTTG
>Chr1:279307..279346  + TAIR102
TCGTGTTTTTTTCCTTGTAGTTGATCCCTCTGGGGCTCAG
>Chr1:279516..279555  + TAIR102
TGTCTTTCAATCTTTTTAAGGCTCGGGATCATCTTTTGGC
>Chr1:279777..279816  + TAIR102
TTTATCCTCCTTTGTTGAAGGGTACTAGCACTTATCTTGG
>Chr1:279954..279993  + TAIR102
CATTCTTGTTGTGTCATCAGGTCTATGAACTAGGTTGGAA
>Chr1:280160..280199  + TAIR102
CGTTCCTCAATGTTCTTTAGGTGATCAGTATAGAGACATG
>Chr1:280429..280468  + TAIR102
TTTGAAAACCTTCTTTGCAGGTAATCGATATTCGAGGTGT
>Chr1:280637..280676  + TAIR102
AATTCGTATTTTCTTTGCAGGAGTGTGGTTGGAAAGGGTG
>Chr1:280869..280908  + TAIR102
TTTTTCCTTCTTTCTTTCAGGTTCGATCTTGGATGGAAGA
>Chr1:281289..281328  + TAIR102
TGCTTGTAAATTATATGCAGTACCGGACACAAGATGGAAA
>Chr1:281418..281457  + TAIR102
TTATATGTTTGGTTATCCAGGTCAGCCGTGAATCTGTAAT
>Chr1:281739..281778  + TAIR102
GTTATTACTTCCATTTGTAGTTACCTAAGGAAAATCCAAA
>Chr1:282464..282503  + TAIR102
GTTGTTATATTCTTTTGCAGGATCTGACTGACATGGGTTG
>Chr1:282829..282868  + TAIR102
AAAAAATCTGTTTCATACAGGATCTTGGAGAAGGAAGGAA
>Chr1:283112..283151  + TAIR102
TATCTATGTGTTGATGGCAGATGAGCAACTATTCCTCCAT
>Chr1:283294..283333  + TAIR102
AAGTCTCTTTCTTTTCTCAGGAAAAACTGAGAAGCCAGAG
>Chr1:283424..283463  + TAIR102
TACTGATTTAAACATTACAGACTAGGACTCCCAGCAAGAT
>Chr1:283793..283832  + TAIR102
ATCGGGTTATTTGGTAACAGATACAAATGGAAGGAGAATG
>Chr1:284702..284741  + TAIR102
AATTTCGTTTTGCTTCACAGGAGTTGTATATAAGGTTCGA
>Chr1:286432..286471  + TAIR102
GAGCTTCTTATTCGTTCCAGACTGACATTATACTCCAATG
>Chr1:286697..286736  + TAIR102
AAACTTTCTGCAATTAATAGGTCAATGAGGAAGAAGCTTC
>Chr1:286977..287016  + TAIR102
TCATCTGCTGCAATGTATAGGCAGCCCTGTTCTTGGGTAT
>Chr1:287201..287240  + TAIR102
TTTGTTTATTTCTTTGACAGCTATCTGTTGAAAGACTGAG
>Chr1:287375..287414  + TAIR102
CTTCTATTGCTGTAATCTAGGTTCTGGTGACGGCAGCAGT
>Chr1:287622..287661  + TAIR102
ACAATGCACTTGGTTTTCAGGTTCTACAAGAACGAGGCGA
>Chr1:287769..287808  + TAIR102
TTGTTATTTTTTCTTCACAGGATCTAGCTGTAGTTGTTTT
>Chr1:288067..288106  + TAIR102
GTTTCTACTGCTCTTTTCAGATTGGATTTCAAGCCATTGC
>Chr1:288381..288420  + TAIR102
TACACTCTTGTTGCATATAGCTTCTTCGACCAATCTACAA
>Chr1:288573..288612  + TAIR102
TTCCAGTTTCTATAAATCAGGCTGGACTTTCCATGGCATT
>Chr1:288862..288901  + TAIR102
AAGAGTTCCATTGATTTCAGGTTGGAATGTCAATTGATCC
>Chr1:289217..289256  + TAIR102
CTAATCTGTGGTTCTTCCAGGGTATAATGTCTCCTCAGTT
>Chr1:289519..289558  + TAIR102
TTGTCTGATTTTATTTGCAGACAGATGATTTGCAGGGTCA
>Chr1:289698..289737  + TAIR102
TTTCTGTTTGTTAATTGTAGATAATTGCTCAACTTCTCTC
>Chr1:290008..290047  + TAIR102
AAACCTCCTTTTTTTTACAGTGATAGAGTGACTATCGGGC
>Chr1:290150..290189  + TAIR102
TCACTTGTGTGAACAAACAGGTTCTCCACAAAATTGGAGC
>Chr1:290419..290458  + TAIR102
TCGATCACAAAAACTTTTAGGTTGTCCCGGAGACTCTGGA
>Chr1:290558..290597  + TAIR102
TTTGGGTTGAAACATGTCAGGCAAAATTACCGACATCGGA
>Chr1:290727..290766  + TAIR102
TGGTGTAATGATAATGGCAGCTATGTGAAGCAAGCGGAAG
>Chr1:293480..293519  + TAIR102
TTTTTCCTGTTTGTCTCCAGAGTTGCAGTTGTTACTGGTT
>Chr1:294190..294229  + TAIR102
ATAAATGACTACTAGTGCAGGCTGGTGCGCCAACTGATAT
>Chr1:294491..294530  + TAIR102
TGAATCTTGTTTGTGTGCAGAATGTTTCAAATGAATGGGC
>Chr1:296268..296229  - TAIR102
TCAATCTCTCGCTTGTGCAGCTATTGCCGTCACATCCCAA
>Chr1:296555..296516  - TAIR102
GAGATAACATCATTAAGCAGAATGAGCAATACCGTGCAAA
>Chr1:296720..296681  - TAIR102
AATAATTTCGACATGTTTAGGTTGGGGAGCTTGGTAGGCT
>Chr1:296882..296843  - TAIR102
TTATGAATCTGCTGCTTTAGGACAAAGAACGTGCTGAGAT
>Chr1:297045..297006  - TAIR102
TGATCTTCTGGTTTTGGCAGTCTAAAAACGCGTTGCTGTC
>Chr1:297195..297156  - TAIR102
GTTCTTCTTGTGTTGTGCAGTTTGTAAATGATCTTCATGC
>Chr1:297763..297724  - TAIR102
ATTTGGTGTTAAAATAAAAGGTTTCTTGTGAGCTTAAACG
>Chr1:300535..300496  - TAIR102
GTTTTGATTTTTCTCTTCAGGTTTTCAAAAACACAGAAGA
>Chr1:304524..304485  - TAIR102
GTTCTACTACCTTGCTGCAGTCAAGGCCTGAAGAGCTTAC
>Chr1:304827..304788  - TAIR102
TGAATCGAATTCCTAAGCAGGTGAATTCTGCATTCAATGG
>Chr1:304983..304944  - TAIR102
ATGATTATGCTTCTTTACAGGTTGATGCTGCTGTCGTAAC
>Chr1:305110..305071  - TAIR102
TTTTGCTCCTTTGTTTCAAGAACCGGAATACAATTTCAGA
>Chr1:305278..305239  - TAIR102
AAACATTTGGCTAATCTTAGGACGAGGCAGCATTGCGATT
>Chr1:305462..305423  - TAIR102
GGAATTGTATGTTAATGCAGGTTGTTTCCAATTTACCTTT
>Chr1:305722..305683  - TAIR102
TTTGCAACTTCATCTTTTAGGATCCTCATATGGTTGATTT
>Chr1:305954..305915  - TAIR102
GTTTGAATTGTCTGTCACAGCATTACATGTTGAATTCGGA
>Chr1:306820..306781  - TAIR102
ATGTTTGTTAAAACTCTCAGAAACTGAGAGAGTCGAAAAA
>Chr1:307379..307340  - TAIR102
TTTATGCACCTCTGAAGCAGGAGATGGATCGTCAATGTCT
>Chr1:307825..307786  - TAIR102
GGATATATATTTTCGTGCAGACTACAGGACATTGGAAATG
>Chr1:308090..308051  - TAIR102
CTTAATTTCCTTGTGTGCAGGAACCTTTTGAATGCTACCA
>Chr1:308593..308554  - TAIR102
TGCGGTTTAGGGTTTTGCAGTTTGGAGCGTACCCGGTTTT
>Chr1:311317..311356  + TAIR102
CCTTACTAATGGTTCCATAGGTCGACTCGAGACGCACAAG
>Chr1:314015..313976  - TAIR102
TCTACACTTGTCTTCTGTAGATGTGGAGTCCAAGTTGCTC
>Chr1:314245..314206  - TAIR102
CATTTGGCTCCATTACGTAGGATATGACTACGTTCGTTTG
>Chr1:314571..314532  - TAIR102
GGAACTGATTGGTAATGCAGATGAGCCGTATGTTTGGCAT
>Chr1:316324..316363  + TAIR102
TTCGATCTAATTTCATTCAGGTGAATGGAGGTGAATTAAG
>Chr1:316519..316558  + TAIR102
TCAGCTCTGGAAATTTTCAGAAGTTTTGCTTGTTGTTCCG
>Chr1:316772..316811  + TAIR102
GTCTAGAAATGATATGATAGGTATCTTGATATGCTTCCTA
>Chr1:316988..317027  + TAIR102
CATCGTGTATTCATTCTCAGAAGAAGAAGTTGCTCTCGCT
>Chr1:317147..317186  + TAIR102
TGTTTTCTCTCTTCGTGCAGCAAGGTCTCCTTTGAACACT
>Chr1:317274..317313  + TAIR102
ACTTTTTTCAATTATGCCAGGGCAAACTCTGTATTCTGGA
>Chr1:317745..317784  + TAIR102
CTATGGTTATGGCAGTATAGATTTGAAGCCTGTGGCGACT
>Chr1:317959..317998  + TAIR102
GCTACAATTCTGTAAAGCAGTTGCTCAACGTCCTATCCCA
>Chr1:318125..318164  + TAIR102
TGCCTTCTTGCTGAATGCAGGAGCTTCTTTACCTGTATGG
>Chr1:318545..318584  + TAIR102
TCTAAAAAATATCATTGCAGAATGCACAACTCCGGTGTCT
>Chr1:318966..319005  + TAIR102
AGTATTGTTTTCCTGAAAAGCTTGTTGAGTCAAGACAAGG
>Chr1:319184..319223  + TAIR102
AATGCTTTTTGTCCTGACAGGATGATGAAGCTGGAAGAGA
>Chr1:319352..319391  + TAIR102
TAAAATATGTTTTGTGGTAGGGACTTGGATGGGAGAAGGA
>Chr1:320165..320126  - TAIR102
TGTAAATCTTGTTGTAATAGGAGGAAGTGAGGAGAGCAAT
>Chr1:320316..320277  - TAIR102
AACCCTCCCTGTGTTTGCAGGCCGAAGCTGCGCAGGCGGA
>Chr1:320477..320438  - TAIR102
TGACGGTGATTGTTGTTCAGGCAGAAAAAGACGCCAAGCA
>Chr1:321442..321403  - TAIR102
ATTTTTCTCTCTATTGTTAGGATATTCAAGAGCTACTTGC
>Chr1:321885..321846  - TAIR102
TTCCCTTTCCCTATGTGTAGATATGTTGTAAGAGCCAAGG
>Chr1:322426..322387  - TAIR102
GTGGTTGCTGTGATTTGTAGATCAAGCTGAGTGTTGCTGG
>Chr1:323188..323227  + TAIR102
CCTGGTTTTGATTATTGCAGTCGGTAACTTTGCACACGAA
>Chr1:323659..323698  + TAIR102
GATCTTTCATATTGGTGCAGAACTTTTTGGCGTTGTGTGC
>Chr1:324238..324277  + TAIR102
GATTCCATTCTCTTATGCAGCACAATGCAAGAGGGATGCT
>Chr1:324616..324655  + TAIR102
ATGATTGTGGCCTGTTGCAGACTCAAACAGGACCAGGAGA
>Chr1:325893..325932  + TAIR102
TCTGGTAACTGTTTTGACAGTGCCTGGGAGAGTTCGAGTG
>Chr1:326086..326125  + TAIR102
CCCTTCTCTCTGTGTGTTAGCTTAAAAGGTTGAAACTCAG
>Chr1:326312..326351  + TAIR102
AAATTGCTTTCGATTTGTAGAGTGTTCTTGAGGGTTACAA
>Chr1:326574..326613  + TAIR102
CTTTTCAAACTTTTCTCCAGCTTTATATGGAGACCATCCA
>Chr1:326911..326950  + TAIR102
ATGCATGATCAATAGTTCAGGTACATGTCAAGAGGTCGGT
>Chr1:327217..327256  + TAIR102
CCACCTTTCTTACAATGCAGGCAGCGAAGGACACATGCTG
>Chr1:327468..327507  + TAIR102
ATTTGTTGTTTGCATTTCAGGCACAGCAAGAACATCCCTA
>Chr1:327643..327682  + TAIR102
TGTTTTTAAATCTTGGGCAGGCCATGAAGGTAGAGAATAT
>Chr1:327980..328019  + TAIR102
TCTTTACATTCTGTTTACAGAAGGAGAAACTAAAGTGTCA
>Chr1:328168..328207  + TAIR102
CAGTAAATATTACTTTGCAGGTCAATGGAGTTGTTACAGC
>Chr1:328404..328443  + TAIR102
CAAGCTCTCTGGCGTTTTAGGAAGGCGAAGATGCTGGAAT
>Chr1:329099..329138  + TAIR102
TCATATCCTCTTTGAAACAGTGGGACTTCAAAAGATCTTG
>Chr1:329291..329330  + TAIR102
TTTTTGGGGTTGATACACAGAGGCAAATCAAGAAAAGATC
>Chr1:329553..329592  + TAIR102
GTTTTTTTACGGGGTAACAGAAGTGAGTCAACAACTGATA
>Chr1:329761..329800  + TAIR102
TTTTTTATGTTGTTTGGTAGACAAACTGCAAGCAAGACTA
>Chr1:330007..330046  + TAIR102
AATGTGAAGAGTGTATGAAGGTGTGAAGAGTGGAAGATCA
>Chr1:330223..330262  + TAIR102
TGATTGTTTGGTGGGGGCAGAGGTGAATGCAAAGGAGATG
>Chr1:331443..331404  - TAIR102
TACTTGCTCTTTATTTTCAGGCGGTAACAGATATCTACGA
>Chr1:332203..332164  - TAIR102
TGGCTTTCTTTCCCGTGCAGGTTTATCTGAACTTAGTTTC
>Chr1:332653..332614  - TAIR102
AAATCTGTTTGCTCTTGCAGATTTTCACGACAGCAGCACA
>Chr1:333065..333026  - TAIR102
CCTGTTTGTTGTAATGGCAGGCACTATAACATGAACCGCA
>Chr1:333648..333609  - TAIR102
TTTTTTCTGTTCACTGATAGGCAATAGTAAAACTGGCGGA
>Chr1:334198..334159  - TAIR102
ATTTTTGTTTTCCACTGTAGGTCAGTTTATTATGCAGCCT
>Chr1:334783..334744  - TAIR102
TTTTCAATTACAACTTGCAGATGACAGCTGATGGTTTTAT
>Chr1:335341..335302  - TAIR102
TTTGTTTTTATTAATGGCAGGAAGGTATTTCTATTTTCAA
>Chr1:335793..335754  - TAIR102
TTTCTTGACCTTGTTTTTAGGATGGTCAATGGTCTCCTTA
>Chr1:336253..336214  - TAIR102
ATCAACTCATTATGGAACAGGTTCTTAGGCGCCATCAAGC
>Chr1:339106..339145  + TAIR102
TGTTACCTGCATCTCCTTAGGTGGCTGAATTTTCGCTGCT
>Chr1:348192..348231  + TAIR102
GGGGATTTGGGTGGTTTCAGGATTGCTCCACGAGATGCTT
>Chr1:348353..348392  + TAIR102
TATAAATACAAACTCTGCAGATACTAATAATGGATAGAGT
>Chr1:348542..348581  + TAIR102
TCCTGTGGAATCATCATCAGTGGTAGAAGAACTTTTTAAG
>Chr1:348715..348754  + TAIR102
CTCTCCTTTTTATCTTGCAGCATTGTCATGTTTCTATCCG
>Chr1:348860..348899  + TAIR102
TTCTCTTTTTTTTTCTTCAGGGCATTTATCTTTTTCAGTT
>Chr1:349047..349086  + TAIR102
TTTTACTACTTTCTATTCAGATGAACATGGAGTATTTCCC
>Chr1:349218..349257  + TAIR102
TGATCTTACCTCTTTCCCAGGGATTTCTAACTGATCATGA
>Chr1:349530..349569  + TAIR102
TCTCTTTTCTGTGTTTTTAGGAACTACCCTTTGTTCGGTA
>Chr1:349783..349822  + TAIR102
CGATTGAGGTGTAACTGTAGATCGCTCCTATCATACACGA
>Chr1:350029..350068  + TAIR102
ATCTCTCTACCATATGCTAGGTTCCCAGTAAAACTGGTGG
>Chr1:350206..350245  + TAIR102
CATTTTTGGTTTATAAATAGGCTAGCGAGCGTTTGCATGA
>Chr1:350454..350493  + TAIR102
CTTTGGCTAATGTGACGCAGGGACGGTAGCGAGTTGTCTA
>Chr1:350638..350677  + TAIR102
TACTTTATAATCAAATTCAGCTAGCTGGAAAAATTAATAG
>Chr1:350851..350890  + TAIR102
ATCATGTATTTAAAATGCAGGACACAAACCCGGAAAACAA
>Chr1:351024..351063  + TAIR102
TACTGCATTTATGTTATCAGCTTGCTAGATTATCACCTGT
>Chr1:351232..351271  + TAIR102
TGTATACTCTTTTGCTATAGACAAAACAAGCAAACAGGAA
>Chr1:351392..351431  + TAIR102
ACATCTTTGTTATGTTGCAGGAGCTGCTTGAGAAACTCGT
>Chr1:351892..351931  + TAIR102
TTGGCATAACTTTTTGACAGCTCCGAGTTTGCCACAAGTT
>Chr1:352106..352145  + TAIR102
TGTTTTAAATGTTGTCGCAGAAGCTGAAATTGCTGTCGGA
>Chr1:360169..360130  - TAIR102
TGTTTTGTGCTGTTGTTTAGGCAAAACGACAACCGTGAAG
>Chr1:366966..367005  + TAIR102
GTGATGATGATGATGACCAGAGTCACCGAACGATTCGGGT
>Chr1:370771..370732  - TAIR102
GTGTGTATATATATATATAGTTATTGTAGCAACTACTACG
>Chr1:373872..373911  + TAIR102
AAAAAAATCAATTTGGGCAGTTTGTTGATTTTGGAGTCGA
>Chr1:374252..374291  + TAIR102
TTTGCTCTTTCCTTTTCTAGGACGGAACTTACTGTTGGCT
>Chr1:374563..374602  + TAIR102
ATTTTCCTCTTCTCCTGCAGGAGCATGGATTTTCACACTG
>Chr1:375305..375344  + TAIR102
TGTTAATCTGATTCTTGCAGGAGCCATTTCCTCTTGATGC
>Chr1:375508..375547  + TAIR102
TCTGACCAGTTGTATTTCAGGTATATATTGATAACATGCA
>Chr1:375788..375827  + TAIR102
TGTCAATCCTCTTATTGCAGACTGCCTATAACCTCATACA
>Chr1:376094..376133  + TAIR102
TCATGGCTTATTTATTTCAGATTCTCTCTGTTGTCTTAGA
>Chr1:376332..376371  + TAIR102
TTTTCTTTTTCATATTTCAGGAGTGCCTCAAATTTGTCAA
>Chr1:376542..376581  + TAIR102
TGTTTGATAATGTATTAAAGGTTTTGAAAGCTCATGATAA
>Chr1:376905..376944  + TAIR102
ATTGTTTTTTTTTTGGGCAGGGAAAAATTAATTTTTGAAT
>Chr1:377191..377230  + TAIR102
GCGACTTATACAAATTTCAGGTTCTGTTATAAAACACCAG
>Chr1:377371..377410  + TAIR102
TTCTTTCCTGATTCGTGCAGATGTTTCTGTTTGGAAGCAA
>Chr1:377861..377900  + TAIR102
CTTTTTGTTTCCGTTGACAGTTGAGTGGTTCTGGAATTGG
>Chr1:378099..378138  + TAIR102
CTTGCTAGTTATTCCTGCAGAATCCTGGCATTCCAACTTC
>Chr1:378278..378317  + TAIR102
TTAAAATTCGATTTTCACAGGGTTTGGCTCGGCTTTGAAC
>Chr1:378484..378523  + TAIR102
AATGTATTTTTTTTTTCCAGGCTCCACCTTCAGATGTTCA
>Chr1:378726..378765  + TAIR102
ATGTGTTTAATACCTGATAGAGCGAGCATCGAGCCGAATT
>Chr1:378923..378962  + TAIR102
TAATTTCTTTTGTTTTGCAGGTTCTTTTGGGCTCAGAGCT
>Chr1:379163..379202  + TAIR102
GTTTTCGCATCCTTTGACAGGCCTATGAAAAAGGGTTGAT
>Chr1:379285..379324  + TAIR102
CTAATTTACTGTTTATTCAGGTTCTGGAGCCATGCCAAAA
>Chr1:379508..379547  + TAIR102
CATTTCGTCTTTCTCTTCAGGTTTTATTCAAGAACCTTGG
>Chr1:379846..379885  + TAIR102
CCCTTGGTTTTCCTTTTCAGTATGTAGCCCCACAACGTGT
>Chr1:380069..380108  + TAIR102
TTTAATGTGATGGCCAGCAGCTGTCAGCAGCACTTCCCAA
>Chr1:380250..380289  + TAIR102
AAACTATTATCCATTGTCAGAGTGGTACCACTTGCCATGG
>Chr1:380582..380621  + TAIR102
TGTTTCTTTTTTGACTCCAGGATTACGCCCTGGAACCCGA
>Chr1:380826..380865  + TAIR102
TAATGCTCTTGTATTTTTAGGAACCCCTGCGCACTTCAAT
>Chr1:381130..381169  + TAIR102
TTATGTCCGTGTCACTACAGGCAATACAAACAATTGATGC
>Chr1:381385..381424  + TAIR102
CAAGATGTGTGCATTTTCAGGACTTTGTTCAACATCCTTG
>Chr1:381710..381749  + TAIR102
TCATTTTACCTGTCTTAAAGCTCACAAGTCGATCCAGCTG
>Chr1:381892..381931  + TAIR102
TGTGCTTATTTATATACAAGGAAACTGGAACATCACTGCA
>Chr1:382107..382146  + TAIR102
ACTTCTTGAAACTGTTTCAGATGGAGGAATTAGTGGCTAA
>Chr1:382353..382392  + TAIR102
AGATCTCATTGATTTTTCAGGCCGTAATTTCTGAAGTTCC
>Chr1:382783..382822  + TAIR102
TCTTCAAACTTTTGACACAGGTGATTTATTCAGAGGAGGA
>Chr1:383010..383049  + TAIR102
ACAAGTTGTTTGTTACGCAGAGACCGCAACTGACTTTGCT
>Chr1:383375..383414  + TAIR102
TATTCTTGTTTTGGTTGTAGCTTGCCTCAAAATCCGGATC
>Chr1:383588..383627  + TAIR102
ACATGTTAGCTTTTTCTTAGGTTGCGTGCAACACCACTAA
>Chr1:384064..384103  + TAIR102
TCCTCTGTATGGTTTGGCAGGTGTCCACGCTATTTAAAAA
>Chr1:384298..384337  + TAIR102
TTTGGCTTTCCTTTCTGTAGGAACTTTCTGTTGCTCATTG
>Chr1:384538..384577  + TAIR102
TCTTATGACAATCTGTTCAGTATTTCCCTGAGCAGGAGTC
>Chr1:384674..384713  + TAIR102
GTATTGATTACCTGTTTCAGATCATGGCTGACACAGTGAG
>Chr1:384888..384927  + TAIR102
TAATTAATCTTTTGTTGCAGGTTCTCACAGCTTTTGCCAA
>Chr1:385151..385190  + TAIR102
GTTTTTATAAATTTTTCCAGTTTTGCATGGCTAGAACTTG
>Chr1:385412..385451  + TAIR102
TGTGTTTATTAATTGCGTAGGTTCATTTCCTATACAAAGG
>Chr1:385693..385732  + TAIR102
AATTATCGTGTTCATTGCAGATTGATTTGTTACCTGAGAT
>Chr1:385889..385928  + TAIR102
CTCATATAATTTTTCTGCAGTCGAGGCAGCAAAATTCAAC
>Chr1:386113..386152  + TAIR102
AACCGACATTGCGATAACAGGCTATTCAGCAGCTTCAGGC
>Chr1:386408..386447  + TAIR102
TCTTGGGATGAATGAAACAGGAGATCATACAGGAGCAAAT
>Chr1:387523..387484  - TAIR102
CATTCAACTTTGGAACGCAGGAGGAGGCATCCTGTAACAA
>Chr1:388426..388387  - TAIR102
TGGCCCAAATTGATGTCTAGGTTGAACACGTCAGAGAATC
>Chr1:388629..388590  - TAIR102
TATCTCTTGCAACCATGCAGGTTCCGTTTGCAGCTGGTAG
>Chr1:388780..388741  - TAIR102
TTTTCTTTTACACTTTGCAGGGTATAGTTAGGGGAAAACT
>Chr1:388960..388921  - TAIR102
TCTCACTCTGCTTGTTATAGGTATTGCCCTATGATACACT
>Chr1:389158..389119  - TAIR102
TGCTTTCATCGAAACACTAGGCAATGCCACCCGTCTTCCG
>Chr1:389321..389282  - TAIR102
GATTAATCGTAATTGTGCAGCTTGAAGGAACCACAGATTC
>Chr1:390017..390056  + TAIR102
CCTAGATAATATTTTTAAAGGTCTTGTGTCAAAAAGGGAT
>Chr1:390332..390371  + TAIR102
CTTCTCTTCTCATTTTGTAGGATGAGGGGAATGGGCCCAA
>Chr1:390463..390502  + TAIR102
GGATTTGCTTCTTACGTTAGGTGACTAGCAAGAAGGCTGC
>Chr1:390742..390781  + TAIR102
TGGGCTGTTTATCTCTACAGACGAAGGACAAGTTCTCAGT
>Chr1:390983..391022  + TAIR102
ATCCCTAATATCATTATCAGTCTGCCGACGTTTATTATTG
>Chr1:391196..391235  + TAIR102
CGTTGGGTTTCTGTTTGCAGATCCATCCAGATGATGCATT
>Chr1:391438..391477  + TAIR102
ACGGTGTTTCTGTTCTTCAGAGTCGGGGATGTGCACTCTT
>Chr1:391632..391671  + TAIR102
TCTTTATTCTGGTGTTTCAGAGAGCTGTTGCCTGGGACAT
>Chr1:392001..392040  + TAIR102
TGAGAATGTCGTGTTTCTAGGATCGAGCGATTGGAGTTGT
>Chr1:392354..392393  + TAIR102
TTTTGATTAAAAAAATGCAGGGAATATTTGGTGATTTCGG
>Chr1:393946..393985  + TAIR102
TCTATATTTGTTGTCTGCAGAGACGGTGTATCATTCAAGC
>Chr1:394208..394247  + TAIR102
ACTTGTGAATTCGAATTTAGGCAAGAGAAGGAGTTAAGAT
>Chr1:394652..394691  + TAIR102
CTAACCACCTTGAAATGCAGATTAATGTACATGTGGAAGT
>Chr1:396009..396048  + TAIR102
TCTTACTTATTCTCCTCTAGTCTGAAGTCATATCCAAGAG
>Chr1:396147..396186  + TAIR102
ATTGCTTCCGAATTGTGTAGATCCTTGTTCAAGATTTTAA
>Chr1:396271..396310  + TAIR102
ATCTTTACTTTTTGTTGCAGGGTCATATGTACCTCTTCAT
>Chr1:396419..396458  + TAIR102
GATCGGAACTCTCTTTGCAGAAAATTATCCCATTTGCTGA
>Chr1:396589..396628  + TAIR102
TGAACCGCATTCTCTCCCAGTACTTTTTTGCATCGTTTCT
>Chr1:396773..396812  + TAIR102
TATCTGAGTCCAAAATCCAGGTAAGCGATGGAGTTGTTAA
>Chr1:396921..396960  + TAIR102
TCACTATACTTCCTTCTCAGGGATGAAACTCTTCATCTTT
>Chr1:397683..397722  + TAIR102
TTTGTGTTCCTTGCACGCAGTGTCATCTGACTTTACAAAG
>Chr1:397857..397896  + TAIR102
ACTTTAGTTTATATTTGCAGATTCCAGTAGAAGAGTTCTT
>Chr1:398045..398084  + TAIR102
AGAGATATTTGTACTTGCAGAGTTTAGGTGTACCTCTTGG
>Chr1:398272..398311  + TAIR102
ACTCTGGCTTTCGTTTAAAGGTGCAAAGTTTGGTGGCTGC
>Chr1:398440..398479  + TAIR102
ATTGTAATTTCCTATGCTAGCCATCTGGTTATTGAAACAT
>Chr1:398594..398633  + TAIR102
TTACCTTTGGCTGATCCCAGGGAGTCTGGGACTTGAAAAG
>Chr1:398885..398924  + TAIR102
ACGTCTATGAATTTTTACAGGGAAAATAGTGCAGTCTACT
>Chr1:399048..399087  + TAIR102
CTTCATTATTATCTTTGGAGGCACATGAACTGTTGAAGCA
>Chr1:399162..399201  + TAIR102
GCTGACACCATATTCTACAGGGAATAAGTTGATTGAGGAT
>Chr1:399464..399503  + TAIR102
ATAGGTGGAAGTGTGGACAGGTGACGATAGTGGTGCTACT
>Chr1:400466..400427  - TAIR102
TCTCTGTGGTTTGGATGCAGAATGGCTAGCCAACCAGCTG
>Chr1:400848..400809  - TAIR102
TTACTTCGAAACATTCATAGGCTTTTGCCGATGAAATCGG
>Chr1:401106..401067  - TAIR102
TTAGTTCTTGCACCTGGTAGATTGTCTACGATGTCACAGA
>Chr1:401255..401216  - TAIR102
CCCTCTTCACTTATTTTCAGTGGGACACTGCTGGTCAAGA
>Chr1:401390..401351  - TAIR102
CTTATATATCTCTTGTTCAGAAAATTAGGACTGTGGAACA
>Chr1:401528..401489  - TAIR102
TGTTTGTTGTTCTGCTGCAGGATGATTCTTATGTAGAAAG
>Chr1:401687..401648  - TAIR102
TAGCGTTTTGGGATTTGCAGCGACTATCTTTTCAAGCTCC
>Chr1:403546..403507  - TAIR102
TGAAACTTTCATGGTTGCAGGACTTGAAATGTCTTGTTTT
>Chr1:403967..403928  - TAIR102
GATTATTTGTCTGCGGGTAGATTCTGAAAGAAGACGATAA
>Chr1:404737..404776  + TAIR102
CTTTCGATTGGTGGGAGCAGGATATGATTTGATTCTGGGA
>Chr1:405045..405084  + TAIR102
TTTTATTTTTTTCCTATCAGTATGATCATTTGGAGTTCCC
>Chr1:405410..405449  + TAIR102
TTTATCATTTTGTCTTGCAGCTCGTTTGGTGTTGGGCTGC
>Chr1:405628..405667  + TAIR102
AAAATCTACTGGTTTGTCAGATAAAAAAAAAGTTTGGAAA
>Chr1:405873..405912  + TAIR102
TTTAAATTTTGATTTTGCAGTCAATCTGGCATATGGTAAT
>Chr1:406041..406080  + TAIR102
CTCTGTTATCCGATAATCAGATTTTTGCCACTGTAATCTT
>Chr1:406227..406266  + TAIR102
TTTATGTTTGTCAATGACAGACCAAATCGATCTCCTTCTG
>Chr1:406395..406434  + TAIR102
TGGAATAATCCTTAGCACAGGTCTTACCATTTTCGTTGAC
>Chr1:407702..407741  + TAIR102
GTGCCTTCCATGGTTCTCAGGCCATCCTGCAAATGTAGCT
>Chr1:408053..408092  + TAIR102
AATTTTGTTGTGCAATGCAGATATTCCAAAGAAGAAGAGA
>Chr1:408216..408255  + TAIR102
TGTTGTCATGCTTGGTGCAGCGAGCATTCCTCTGTAGATG
>Chr1:408388..408427  + TAIR102
AATGTAATGTTGAATTGCAGGTAAAAAAAGCCAAAGTATA
>Chr1:409199..409238  + TAIR102
ATCGCGTATCGTTTTCATAGGTGTACGACTGGATGAACAA
>Chr1:411157..411196  + TAIR102
ACCCCTTGATTTCTTATCAGGTCTTGAAGAATTTGGATCA
>Chr1:412440..412479  + TAIR102
TGGATGGTTTTCATTCTCAGAGGAAGAAACTGATCCATAT
>Chr1:412863..412902  + TAIR102
TTTTTTTTTAATTGAAACAGAGCTGGGCAGTATGTGTGGG
>Chr1:413060..413099  + TAIR102
TGATTAAAACACATACACAGGCGCTGTCGAAGATCACGTC
>Chr1:413347..413386  + TAIR102
TTAAATCTGTTTTTTGACAGGAGCCTCAACTGACTGCTTG
>Chr1:414237..414198  - TAIR102
GTTAGTTAGAATGGTTGCAGGAAACTCAGCTCATGAAATG
>Chr1:415722..415761  + TAIR102
TCTTTAATCAAACTTGGCAGCTGTGGTGCACCCCTTCGCC
>Chr1:416025..416064  + TAIR102
TGGCATCAAATATGTTGAAGGTTTCACTCGCTCCACCACA
>Chr1:416942..416981  + TAIR102
ACACACAATTAATTAATGAGAGGGAGGAACTAAACGGGTC
>Chr1:417228..417267  + TAIR102
GTAGTAATGTGTATATATAGGTGGTCGTGTTACGCGAGGA
>Chr1:417603..417642  + TAIR102
TGGTTGTTATATATATATAGAACTGGCTGGGGAGGAGGGT
>Chr1:418967..419006  + TAIR102
ACATTGAAACAATACAAAAGTACATCGTAATAGCACCATG
>Chr1:419277..419316  + TAIR102
AAATCCTGATATATGCGCAGGGATGACCAAATATTGTTCA
>Chr1:420494..420533  + TAIR102
ATGGAGCATGAGAATTGCAGATACCACTCGCTGCACCACA
>Chr1:420964..421003  + TAIR102
TATATATATGATGCATGCAGTACTTGTTAAAATGGAGGAA
>Chr1:421171..421210  + TAIR102
AATTTGATGAACTGAAACAGGGGGAGGAGCTTAACAGGAA
>Chr1:421506..421545  + TAIR102
CATGTGAATGTCATCCGCAGGTCTCCACTCTGCGCCTAGA
>Chr1:421961..422000  + TAIR102
TATAAAAAAAACATCTGCAGAACTGGTTACCGAGAAAGGC
>Chr1:429119..429080  - TAIR102
TTTCTTTGTTATGATTCAAGGTGAGCCAAGCTCTAATAAC
>Chr1:429390..429351  - TAIR102
TTGTTTCATTCATTTGACAGAACTCTATTCAAACTTCGAG
>Chr1:429796..429757  - TAIR102
GCGTTCTCCCCCTTTTTCAGGGATCCTCACTTCACAGAGA
>Chr1:430017..429978  - TAIR102
TTTTTATCGAATTTTTGCAGATGATGATGACATACACACT
>Chr1:430336..430297  - TAIR102
TTCTCGTTTTGGTATGGTAGGCCAGTCAAGGATCAAACTG
>Chr1:435343..435304  - TAIR102
TTCTTTAATATATTTTGCAGGTGAGCCAAGGTCCGGGTCA
>Chr1:435583..435544  - TAIR102
GTTTTTGTTTCATATGACAGAATTCTATTGGAACTTCGAG
>Chr1:435936..435897  - TAIR102
GTGTTCCTCCCCTTTTTCAGGGTTCGTCGTTTCACAGCCA
>Chr1:436148..436109  - TAIR102
TGATTTGATTATTTGTACAGATGATGACGTATACAGTCTG
>Chr1:436559..436520  - TAIR102
CTCTCCCTCTTTTTTCACAGCCAAGTCGATGATCAAATCG
>Chr1:438126..438087  - TAIR102
GTTCTATGATGTGATTTAAGGTGAGCAAAACACCGGGAAC
>Chr1:438354..438315  - TAIR102
AGTTTTGTTTAATACGACAGATTTCCATTCAAACTTTAAG
>Chr1:438699..438660  - TAIR102
TACGTTGTTCCTTTTTTCAGGGATCGTTGTTTCACAGCCA
>Chr1:438943..438904  - TAIR102
TATGCTGAGTTGATCTGTAGATAATGACATACACACTCTG
>Chr1:439334..439295  - TAIR102
TCATGTTCTGTCTTTCCCAGCCCATTCTAGGATGAAAACA
>Chr1:441033..440994  - TAIR102
TTTTTTTTAATCGTTTGTAGTGCTTTTGTTGGGAGCAAGA
>Chr1:441345..441306  - TAIR102
CAAAGTTGTAACTTTTGCAGGTATCGTATTCGCTTTTGAT
>Chr1:442640..442601  - TAIR102
TTTTCTTGTTTTTTCAACAGGACGATTCTTCTATTGGGAA
>Chr1:443545..443506  - TAIR102
GTTGTGTTATGTAATGTCAGAAAATTTGGAACATGACGAT
>Chr1:443756..443717  - TAIR102
AATTTGATATTGTGTGGTAGGTAAATCTAACGGGTATTCC
>Chr1:444109..444070  - TAIR102
CTCTTGATGGTTTCTTCCAGTATCAACTACACAAAGCTTC
>Chr1:444403..444364  - TAIR102
TCTTCCATTTATTTCTTCAGTGGGTTAGCCACAGAAACCA
>Chr1:444617..444578  - TAIR102
TTGAATTATGCTTATTGCAGTGACTGGAATGGAAGCAAAC
>Chr1:444779..444740  - TAIR102
TTGATTGCTTCTTTTCACAGGTTTACAAAATTCTTGAATA
>Chr1:445086..445047  - TAIR102
CTTGAATATCTTTCTTACAGGTCTTTTAACAGCCATTCAT
>Chr1:445579..445540  - TAIR102
GCAATTGTGACTGTTCGTAGGAAGTTTGGGTTGGGAATGA
>Chr1:445772..445733  - TAIR102
GTGTTGGGTGTTATTAACAGAATCATAGCACTCGAGAGAG
>Chr1:445962..445923  - TAIR102
GTGTTTGTTTGTTTGTGCAGAGACTCAACTCCAACTTAGC
>Chr1:448753..448714  - TAIR102
TCCTTTCTTCTACTTTGCAGTATTTGATCGTTAAGATGAT
>Chr1:448993..448954  - TAIR102
CTTACCTGCTCTCGGTTCAGGCTCTTCCAAATGGTGAAGC
>Chr1:449143..449104  - TAIR102
CATTCTTTACTGGCTTGTAGGATTCTGCAATCGCGGTAGT
>Chr1:449509..449470  - TAIR102
GTTTCTCGGATTTTGGACAGGTTTCTTGTGAACAGAACAA
>Chr1:449858..449819  - TAIR102
CTGTTTTGTTGATTTTGTAGGCTGAAGGATTGAGACCAGT
>Chr1:450066..450027  - TAIR102
GGAGGTTTTTGTAATTGCAGGATATGAACTCAATGACAGT
>Chr1:452086..452047  - TAIR102
CTTTAACATTTTCTATCTAGGTATCTCCTGCTTGTGTTCC
>Chr1:453574..453613  + TAIR102
GGTTTATCTCTTAATCTCAGGGTATTGCAGCGGAAAATCT
>Chr1:453710..453749  + TAIR102
TTGATGATCAACTTTTGCAGAATGAGATTGTAAAGGAAGT
>Chr1:453887..453926  + TAIR102
TTTTGTGTATGTATGTGCAGGTTGCAGAGTTTAAGCGACT
>Chr1:454177..454216  + TAIR102
GAAACATCATTTCATTTGAGTGGGTTATATATTGAACAAT
>Chr1:454395..454434  + TAIR102
TTGCTCTTCTTCCCTTGCAGAATGTTTCCTTATCTGCCAA
>Chr1:454602..454641  + TAIR102
TAATGCTGTTGGTTCTTCAGTGTGATCCATACTTTGACAA
>Chr1:454907..454946  + TAIR102
TGTATCTTTTTGTTCTTCAGGACTTTGCACATTACAAATC
>Chr1:455092..455131  + TAIR102
TTTCTTGTTCGTTGTTGCAGTTGCTTGCAAATCAATGGAA
>Chr1:455222..455261  + TAIR102
AGAAAATGTGAAAATCTCAGGATGGTTACTTCAAGATCAG
>Chr1:456158..456197  + TAIR102
GGGTTGTCTCTTAATCTCAGGGTATTGCAGCTGAAAATCT
>Chr1:456294..456333  + TAIR102
TTGATGATCAACTTTTGCAGAATGAGATTGTAAAGGAAGT
>Chr1:456470..456509  + TAIR102
TTTTGTGAATCTATGTGTAGGTTGCAGAGTTTAAGCGCCT
>Chr1:456737..456776  + TAIR102
CCATAATCGTCTCACTAAAGATCAGGTAACAGATCATTTA
>Chr1:456823..456862  + TAIR102
TTTGGTTTTGGTTTGTTTAGGGTCACTGTGGTTCTTGCTG
>Chr1:456990..457029  + TAIR102
TTTCTTTTGTTCGTATGCAGAATGTTTCTTTATCTGTCAA
>Chr1:457191..457230  + TAIR102
ACGTATTCTTGATTCTACAGTGTGATCCATACTTCGACAA
>Chr1:457494..457533  + TAIR102
ATCTTTCTGTTCTTCTACAGGACTTTGCGCATTACAAATC
>Chr1:457696..457735  + TAIR102
ATTCTTTTGAATTGTTGCAGTTGCTTGCAAATCAATGGAA
>Chr1:457820..457859  + TAIR102
ATAGAATCTGAAAATTTCAGGATGGGTACTTCAAGATCAG
>Chr1:458656..458617  - TAIR102
GTGTACCAAATCAAGATCAGGCTACCATTACAGAGCTCAA
>Chr1:458960..458921  - TAIR102
CGGTGTCATTTTGTGTGCAGGATTGGGTGAAGGAAATGGC
>Chr1:459163..459124  - TAIR102
TTGACAAAACCATGAAACAGACCGTGTTGACGAGGAAAAA
>Chr1:459702..459663  - TAIR102
ACAAAGTTTTGTGACAGCAGGGGCTAGACTTTGTCGTCTA
>Chr1:462403..462364  - TAIR102
TATAAACTTTGAAAACGCAGAGCATCCTGAGCTATACAAA
>Chr1:462652..462613  - TAIR102
TTTGGATGGATAATATTCAGATACAAGCTGAAGAACATTG
>Chr1:462820..462781  - TAIR102
AAGCCTTCCTTCCTTCTCAGGTCAAGAAGCGTAGCTCGGA
>Chr1:463019..462980  - TAIR102
GGATTGTTTTGATTCTTTAGGGTAAAGTACATTGAACAAG
>Chr1:463343..463304  - TAIR102
GATTTTTGTTTGATCTACAGATTGGCGTTAGAGGAGGTGA
>Chr1:464543..464504  - TAIR102
GCACGATGTGCGAAACGCAGGAACCAAACTGAATGGATTT
>Chr1:466267..466228  - TAIR102
AGTTGATGTTATAATTGCAGATGATGTCAACAGTGGGGGT
>Chr1:466817..466778  - TAIR102
TGCTTTTTTACGGTTTTCAGACGGACAAGGTTTCGGTTCT
>Chr1:467106..467067  - TAIR102
AATAAAATTAATTAATTTAGGATGAATCGGAGGAGTTTAC
>Chr1:467572..467533  - TAIR102
TACTACTTTTTTCTTGGCAGGTCGAATAATCAAGCTTTCA
>Chr1:470232..470271  + TAIR102
CTTGGTTTAGTGGATTTAAGCCTTGTCGTTGTTTGCAAGT
>Chr1:470351..470390  + TAIR102
ATATTGTTTCCCATTCCCAGGTTTGTGTTGTGGAATGGGA
>Chr1:470554..470593  + TAIR102
CTTTTTTTTTATTTGGGCAGGTTGAGTTGCAACTTGCAAA
>Chr1:472527..472488  - TAIR102
TTTACTTTTTGGGATATAAGGAACTACAATTACGGACCGG
>Chr1:475122..475161  + TAIR102
CATTGTTGATGAAATTTCAGATCTTTGATTGGATGGAGAA
>Chr1:477696..477735  + TAIR102
ATTTGTTTCTCATGTTCTAGGAAGTTGCGAGTTTCGAAAG
>Chr1:478505..478544  + TAIR102
AATCTTTTTCCGTTTTGCAGGATTCTCCACAGGCAGTTCG
>Chr1:478770..478809  + TAIR102
TCGAATCTCTGTAAATTCAGATACACGAGGAAGCGAATTT
>Chr1:482250..482289  + TAIR102
TTTTTTCTTGTCATAAACAGGAAATTTACTTCGTCAGAAA
>Chr1:488700..488739  + TAIR102
TGTTGTTTCTCTTTTATTAGCTCGGCGACGAATGATTACA
>Chr1:489126..489165  + TAIR102
GAAATAATCTTTGAAAATAGGCATTGACGAATGGGAGATT
>Chr1:491214..491253  + TAIR102
GGTTCGTGTTTATTGTGCAGATAAGTGTTTTTGTGTGGTG
>Chr1:491468..491507  + TAIR102
AAATGTTTATGTCGATGTAGGACTATTTTATGCTCTCGTT
>Chr1:491887..491926  + TAIR102
TGTTTGGCTTTATACTACAGACTGTTGAGGAGAAGATTGC
>Chr1:492066..492105  + TAIR102
TATGATTGTCTGGTAAACAGGGAGATTGTGGTGCAGTTCA
>Chr1:492228..492267  + TAIR102
GTTTTGGTACTTTCTTATAGGTTAGAGTAAAGCCAGGAGA
>Chr1:492423..492462  + TAIR102
TCTTATATTGGTTTCTTCAGGCAGGAGTTTATTTCAACAA
>Chr1:492587..492626  + TAIR102
ATAATTTCTTGGTTTTGCAGGTCTTCTTCTACATTGATCC
>Chr1:495279..495240  - TAIR102
TTTTGATTCTTGCTTGCTAGGCATGTCCAGAGCTCATGTG
>Chr1:495509..495470  - TAIR102
TTTGATGCCGTGTATAACAGATACAAGGGAGTGTACCGGA
>Chr1:495702..495663  - TAIR102
GATTCAAAAAAACATTTCAGTGGTTTCCAATGACGAAACA
>Chr1:495853..495814  - TAIR102
TCCTGAATCACTGTTTCTAGGAACGGATGTGGAAAGTGTA
>Chr1:496690..496651  - TAIR102
TTTTGACTTTCGCTTGCTAGGCATGTCCAGAGCTCATGTG
>Chr1:496919..496880  - TAIR102
TTTGATGTTCTGTATTATAGATACAAGGGAGTGTACCGGA
>Chr1:497111..497072  - TAIR102
AATTTAATAAAATATTTCAGTGGTTTCCATTATGGAAACA
>Chr1:497261..497222  - TAIR102
AAACGGATCATTGTTTCTAGGATTGAATGTGGAAAGTGTA
>Chr1:505427..505388  - TAIR102
GATTAATAACTATTTTTCAGTATCGGAAGTTTGGGCAATC
>Chr1:505603..505564  - TAIR102
TTCATACATCCATTTTGCAGGAGATGATTGTGTATCGATT
>Chr1:506072..506033  - TAIR102
ATTAATTGAATTACATGCAGGCTTTGAGGTTCTTTATGAG
>Chr1:506204..506165  - TAIR102
TTTGCTATATTTCTATACAGAGTGTCAACAAATCAGCAAT
>Chr1:506554..506515  - TAIR102
TTTATTATTATTATTGCTAGGTGGATGGGACCATTGTAAC
>Chr1:512010..511971  - TAIR102
GTGTTTAACAAAAAATTTAGGCAATGAAACCGTTTATGGA
>Chr1:512141..512102  - TAIR102
ATCTTCTTCTTTTTTTTCAGATTAGTTTTTCATATGAAGT
>Chr1:512282..512243  - TAIR102
TTCTTTATTTATAAAAACAGAGGCAGTGTTCGATTTTTCC
>Chr1:512450..512411  - TAIR102
TCTTTTTATCCTCCTAACAGCCAATTCCAGATCGAAAGAT
>Chr1:512640..512601  - TAIR102
AATCATTTGCTTCCTCGTAGGCAATGGAGGGTAGTCCAGA
>Chr1:514054..514015  - TAIR102
TCAACACTTTGCTTTTGCAGGAATATATGTATGCATCTTT
>Chr1:514204..514165  - TAIR102
CTTAACTTTCCCCAATTCAGGTACTACGGCCTTTTATAGA
>Chr1:514338..514299  - TAIR102
AAATTTGTTTCATCTTTTAGCTAACCGTATCATATGAAGT
>Chr1:514490..514451  - TAIR102
TTGGTACTTAACCAATGCAGAGGCAGCGTTCGATTCTTTC
>Chr1:514625..514586  - TAIR102
TTGGGTTGTTTATTGTGCAGCCTACTCCTAATCAGAAAAT
>Chr1:514820..514781  - TAIR102
GGTTTGTGTTCTGTTGTTAGGTGTTAAAGGACAAGCCTGA
>Chr1:515011..514972  - TAIR102
TGTTGGTTTGGAGAAAACAGAGTAAAGATGGAGGTCGATG
>Chr1:520824..520785  - TAIR102
TGTTGTTGGTTTGTGATTAGTGAATCAGAGTTTATTGTGT
>Chr1:524105..524144  + TAIR102
AGCTTTCTGATTTTTGTCAGCGCCGAAATATGAACGGTGA
>Chr1:524501..524540  + TAIR102
AATGATGTGGCTTCTAATAGGTTTGTCTTAAATTTGTCTA
>Chr1:524642..524681  + TAIR102
TGGTGCTCTTGTTATTGTAGAGGTGGCTTGTTGGATGATC
>Chr1:524897..524936  + TAIR102
ACTTTTCTTGAATCTTGCAGGTTGGGAAGTTTATTCAGCT
>Chr1:525204..525243  + TAIR102
TGTTTTGTTTTGGTTTGAAGGTTGCTTCTTTTACTGGAGA
>Chr1:525526..525565  + TAIR102
TCTACTTTCTTCTTGTTTAGGTCGCTTGGGCAAACATCTC
>Chr1:527291..527330  + TAIR102
GGTTTTGGATTACTATGCAGTCAAAGTACGAGGAGGCAAG
>Chr1:527638..527677  + TAIR102
AAGAAGAATGGATCTTGCAGGTGTTCTTTGCGTTAACAAT
>Chr1:527990..528029  + TAIR102
TCTTTTTGTTTTTCTCTTAGACTGTTGCTCTGGTAGGAGA
>Chr1:528372..528411  + TAIR102
GCAAGCAATACAATTTTTAGGGTTATGACACAGTGGTGGG
>Chr1:530162..530201  + TAIR102
TACTGTGTCTTCTTATATAGGTTTGTCTTAAATTCGTCTA
>Chr1:530383..530422  + TAIR102
TTTTGTTCTTGTTGTTGTAGAGGTTGCTTGTTGGATGATT
>Chr1:530661..530700  + TAIR102
ACTTTTCTTGAATGTTGCAGGTGGGGAAGTTTATTCAGCT
>Chr1:530960..530999  + TAIR102
ATTCCATTTTTTTTTAAAAGGTTGCTTCTTTTACGGGAGA
>Chr1:531305..531344  + TAIR102
TCTGTTTTGTTTTTCTTTAGGTCGCTTGGGCAAACATCTC
>Chr1:533059..533098  + TAIR102
GGTTTTGAATAACTTTGCAGTCAAAGTATGAGGAGGCAAG
>Chr1:533433..533472  + TAIR102
TCTTGCTCTGGATCTTACAGGTGTTTTTCGCGTTAACCAT
>Chr1:533788..533827  + TAIR102
TTCTGTCTTTTTTTTTTCAGACGGTTGCTTTGGTCGGCGA
>Chr1:534169..534208  + TAIR102
CAAGCAATACAATTTTGTAGGGTTACGACACAGTGGTGGG
>Chr1:538189..538228  + TAIR102
CTTAGGGATTGTGTTTGCAGGAAGACGAATAAGTTAGTTA
>Chr1:538399..538438  + TAIR102
ATAAATTTGTTACTTTGCAGAGATGATTTACAAGTCCCTT
>Chr1:538607..538646  + TAIR102
CGTTTGTTTTGATCTTTTAGAGGATTATTCGCTGTGGTGG
>Chr1:538788..538827  + TAIR102
TATTTGCTTATGTTGAACAGGATATTGTCATGTATGTTAA
>Chr1:538916..538955  + TAIR102
GCATCTCTTACTTTACCCAGGCATGGCTATATTCGATACT
>Chr1:539235..539274  + TAIR102
GTTGGTTTTCTTATGAACAGTATGGGAGCTTTTCTGCTTA
>Chr1:539371..539410  + TAIR102
CTTTATTCGTAAAACTGTAGGAAAAAGATACAGTCTACCA
>Chr1:539591..539630  + TAIR102
AGTTCATGGTCTGAAACCAGGCAAATGAAATGCTGCATCA
>Chr1:544953..544992  + TAIR102
TTATTTTTGAATTTGTCTAGGAAAACCATGAGGACGATGG
>Chr1:545612..545651  + TAIR102
ATATATTACTTGATTAACAGAGAAAATTCGAGCTGAGATA
>Chr1:546042..546081  + TAIR102
ACATTTCTTTAACATTGCAGTAGCCAGCTGATGGCTGAAA
>Chr1:546293..546332  + TAIR102
ACTGCTCAAGAAATTTTCAGGACGGTTGGGCAGGACTATG
>Chr1:546492..546531  + TAIR102
AATTTTCAAATCTAATGTAGGAAAGATACAATGAACTCAA
>Chr1:546707..546746  + TAIR102
TTTTATCATTTGTTTTACAGATATTCGATTGTCATATGCA
>Chr1:546851..546890  + TAIR102
AGATTGCTTTGGCTTGTCAGAGCGAAGACAAATCTAGTTT
>Chr1:547004..547043  + TAIR102
ACTGGTTTAATATTAAATAGGTGAGGAGTGTGACAGAAGC
>Chr1:547228..547267  + TAIR102
TTGATTATGCTGGTTCGCAGTTGTGATGTTGCATTAAACA
>Chr1:547443..547482  + TAIR102
TGTTGATGGTTTTATCACAGGTTACCAAAAAAGTATCTCG
>Chr1:547728..547767  + TAIR102
AGTTTGTATTTTTTGTTCAGGTGCTCAAAGGATTGCAACA
>Chr1:547950..547989  + TAIR102
AAAAAAAACTTTATATATAGCTGTGGAGATGGCACTCTTG
>Chr1:548114..548153  + TAIR102
CATTTCCCGTATTTTACTAGATTCTCATTGGAAAGTCTGA
>Chr1:548291..548330  + TAIR102
GATATGGTTTGACCCGTCAGGACTCTCTTAAAAAGAATGA
>Chr1:548505..548544  + TAIR102
AAGTAACATTTATTTTACAGCTCGAAATCGATGCTCGCCG
>Chr1:548795..548834  + TAIR102
ATTTATGGTTTCGTGTGCAGTTGATGATTGTGAGAGGAGA
>Chr1:552202..552163  - TAIR102
TTCTGTTTGTTTACTTTAAGAAGATTGAAGCTGCTGCCGG
>Chr1:552393..552354  - TAIR102
ATATATGTAAAAATGTGCAGGTGGAGGTTGACCTTGTGAC
>Chr1:552526..552487  - TAIR102
CAGCTCGAACCTTTTATAAGCCAGAGTCCTCTTCTGCAGA
>Chr1:553281..553242  - TAIR102
TTGGTCATTTGTTTCAATAGGAATCAGAAGAAGATACATT
>Chr1:553510..553471  - TAIR102
ATAAGTGAACATAATGGCAGGTCTTAACATTGAAGGCTAT
>Chr1:553697..553658  - TAIR102
ATAATTTTTTCTTTTTGCAGTTTTCGGTTATTTTGTTGAT
>Chr1:554633..554594  - TAIR102
ATAATTTAATTTATGAACAGAGATAATTTACACATAATGA
>Chr1:554883..554844  - TAIR102
TAAATTTTGTAATATTGCAGGAGTATAAACCTGGATACAC
>Chr1:555663..555624  - TAIR102
TTTGGTTTCGTTGGATTTAGTTCGCTCACAGAGATTGCAT
>Chr1:557297..557336  + TAIR102
GTCGTCTCTCGAAGCTAAAGGGTATTGATTCTTGTTGAGT
>Chr1:561715..561676  - TAIR102
GTTATCTCTGTTTTTGCTAGGTATTATCATCTCCCTCCTT
>Chr1:565413..565452  + TAIR102
ACGCTCTTGGGGATTCGCAGGTTGTGTCAAATGAGGCCAG
>Chr1:565764..565803  + TAIR102
CACGTGTTTGGTTTTGATAGGTAAGCAAGCAAGACATAGA
>Chr1:566023..566062  + TAIR102
TTTTTTTTTTCTGCAAACAGGTATATCGTGTCTGATTGTG
>Chr1:566206..566245  + TAIR102
CTTGTGTGTTGATTGTGTAGGCTTGGATTTAGATTGTGGG
>Chr1:568812..568851  + TAIR102
CAAAACTGTATCTGATTCAGAAAGTGGACAAGTACATGAA
>Chr1:569285..569324  + TAIR102
TCTTCCCTTCTCTGTGGCAGATACTTGGTTTTGGGCCAAG
>Chr1:572779..572740  - TAIR102
TAATGACATTTTCCTTGCAGAGTATGTTGTATTCTCCGAT
>Chr1:573272..573233  - TAIR102
ACCTGTTTTTGATCTATTAGGGCCTTGGTGCGATCGTACA
>Chr1:573417..573378  - TAIR102
GAATGTCAAATTGCTTGTAGGGATCTGAATCTCTAGCTTC
>Chr1:573973..573934  - TAIR102
TTGTGACATTTTCCTTGCAGCCTGCGAATCTGTCGAAATA
>Chr1:576528..576567  + TAIR102
CTCACTCTGAGATTTTTGAGATTTGGGCGTCGCGATGGAG
>Chr1:576830..576869  + TAIR102
CGTTGGTTTGTTTGAAATAGACGAGAATCTCAAAGAAGAA
>Chr1:576974..577013  + TAIR102
ATCATGTCTTGCTCACACAGGTGAGGTCAATGCTAATGAC
>Chr1:577764..577803  + TAIR102
CCCGTTTGTCTTCATATCAGGCTCATGATATCAAAAACAG
>Chr1:577959..577998  + TAIR102
TTGCTGATTGTTTGTCCCAGATACGCTTCCTTCGCGTTTC
>Chr1:578161..578200  + TAIR102
GGCTTTGGCGGTGACTGCAGTGCGCATCGAAAATGTCCCA
>Chr1:578526..578565  + TAIR102
TAAATTTAGATCTCTCTGAGGCGAGATGCACTAAGTGTAG
>Chr1:578702..578741  + TAIR102
ATGTACATTTGTTTCTGCAGGTATATTCAGGCTGGGACAT
>Chr1:578875..578914  + TAIR102
TTTTCTTGCAATTTTTTCAGGCTGTTGATCATCCATACCT
>Chr1:579176..579215  + TAIR102
TTGGTTCTCTTACTTTGAAGGTGACTTCTAGTGAACATCA
>Chr1:579401..579440  + TAIR102
TAAAAAAAATTTGTATGCAGAGAGAAGAAATCAGGTTCAT
>Chr1:579627..579666  + TAIR102
ACTCATTTTGTACAACGCAGTCTGGGGTTAGCTGTGTTCA
>Chr1:579859..579898  + TAIR102
TCGGGTGTTTGATTGTATAGGTGTTCATGATGGACCCGTG
>Chr1:580030..580069  + TAIR102
AACATTTGGTTGTGTGACAGGGTTGTAAGATTCATAATGG
>Chr1:580207..580246  + TAIR102
ACATATTTGCTTTGTTACAGTACGTTAGGTGACTCTGAAG
>Chr1:581050..581089  + TAIR102
TCCTGGATTTTGATTATCAGAAGAAGAAGAAGAGATGAGT
>Chr1:581258..581297  + TAIR102
TGCTTTTGTTGATTTTTCAGTGCAGCATATGATGTATGGA
>Chr1:581477..581516  + TAIR102
CAAAACTCCTCTGTATTTAGCCTCTTCCAGAGTCTGTGGC
>Chr1:581624..581663  + TAIR102
AAGTGATGTTTCAATGGCAGACACATAAAGCTCAAGAAAT
>Chr1:581795..581834  + TAIR102
GGCGTCTTTGATTTATGCAGGATTTGCCAAAACTGAACCG
>Chr1:584840..584879  + TAIR102
TTGCCCTGATTCAATTGCAGTTGGAGAATATACAACAGAT
>Chr1:585033..585072  + TAIR102
GTTGGTTGAATTTTTTGTAGAGCGAAATCCTCCAATCAAT
>Chr1:585217..585256  + TAIR102
CTTTGCTTGTATAACTATAGTTTGAGGCAGCTTGGGCGCT
>Chr1:585480..585519  + TAIR102
TTTTTTTCCCCTGATTATAGGCTGTATGGGCATTGGGAAA
>Chr1:586003..586042  + TAIR102
CGTTATCTGTGTCTTCTTAGTCATCCATCGCCCTCAGTTC
>Chr1:586172..586211  + TAIR102
CTCTGTTTTCTCCATAACAGGCGGTTATTAGCAGTCAAGC
>Chr1:586419..586458  + TAIR102
TCGATAAATTTGTTGTGCAGGAAGTGTTTCAGGCAGGCAT
>Chr1:586629..586668  + TAIR102
AACCTCTTATATCCTTGCAGGTTTCTCGTGAGCCAAGGCT
>Chr1:588643..588682  + TAIR102
GGTGATTGCTTGTGTTTCAGGGTATGGATGATGTTGCAAA
>Chr1:596498..596459  - TAIR102
TATTTTGTGTGTTGCTGCAGGCAATGTTGGCTCCTCCAAA
>Chr1:597402..597363  - TAIR102
TCTTGTGTGTGACGAAACAGATTACTCATTGCACTGCGTC
>Chr1:599832..599793  - TAIR102
AAAACAAAATGATAAAGCAGGTTCTTGAGGAAGAATCAGA
>Chr1:599996..599957  - TAIR102
ATAAATATTGAGTTTTGCAGTGAAATTACCGGAGTTGCTA
>Chr1:600254..600215  - TAIR102
TCTTTGGTGAATCTATATAGGGTAACAGATTCATTAGAGG
>Chr1:600533..600494  - TAIR102
TTTGGGAATTGTCTGAGCAGCTTGTGCAACTTCCGCGTTC
>Chr1:600845..600806  - TAIR102
TTGTTGTTTGCTGAATACAGGAGAAGAATGTGCTTCCCTC
>Chr1:600996..600957  - TAIR102
TATTTTCTTAATTTTTGCAGTTGCTAGAGGAAGAAAGCGG
>Chr1:601392..601353  - TAIR102
TCTCTTCTATACAATGATAGTTGGGACGAATGGATAAGGC
>Chr1:601580..601541  - TAIR102
TAAATGATTTCTTTTGGCAGGGTTGGAACAAAAGGTTAGA
>Chr1:601726..601687  - TAIR102
TTTTATAATAATATTCTCAGGTTCTTAAAGTTGAATTTAA
>Chr1:602960..602999  + TAIR102
ATTAGTGGTGAATATTTCAGGGCCTTATCAAGATTTGGAA
>Chr1:603581..603620  + TAIR102
TTGTTTTGTGGTTTTTGTAGATATGTCCTGTATGTAGCAA
>Chr1:605423..605384  - TAIR102
CTCAACTGTTGTTGGTGCAGAGCGATCTGTCCAAGCTGAA
>Chr1:605624..605585  - TAIR102
ATTATTGCTTTTTCATTTAGGTGAAGGAATCTGAGTTGCG
>Chr1:605825..605786  - TAIR102
CATGCATGTTGCATATATAGCTGTGTCCACCAATGAGTCC
>Chr1:606122..606083  - TAIR102
AATTGCTCTCTTTTTCTCAGGGGACGAACTTCAAGCTCGT
>Chr1:606342..606303  - TAIR102
ATTAATTTTTTCGTAATTAGGGTTTCGATGTCGAGGGAAT
>Chr1:608167..608128  - TAIR102
GTGTTTTTTTGCTTGTGCAGTGTACCGAAGAAGAAGTCTA
>Chr1:608329..608290  - TAIR102
TGTGGATTGTTTGCTTGTAGGGTCCCGGTGGAGATGTTGC
>Chr1:608731..608692  - TAIR102
CTGTGTTTATGATTAAATAGGTAAGAGGAAGGGTACCCGT
>Chr1:608958..608919  - TAIR102
TGGTGTTGAACTTATTGTAGGCCAAAACATCAGGAAGCTT
>Chr1:610955..610916  - TAIR102
TTTTTTGGCATGTTTTGTAGGATTCACAAGTTGCTATAAG
>Chr1:611549..611510  - TAIR102
ATTTGTACGCATACATGCAGTCTCTCAAATTCAGGAACAT
>Chr1:611940..611901  - TAIR102
ATCCAATAACATTCATGCAGGCGTTTTTGAACACATGGAT
>Chr1:613726..613687  - TAIR102
TCATGTGATATATGCTTCAGGTGGATTATCTACTTGGAGG
>Chr1:614177..614138  - TAIR102
ATGTGTATACATATTTATAGGTGGGCTATTGTTCAAGATG
>Chr1:614365..614326  - TAIR102
CTTTGTTTTGTTTTTTCAAGGAGTTTCTGATTCAGAAAGT
>Chr1:614630..614591  - TAIR102
TTTGGTTTTGGTTTGTTCAGGATGAATTGTTATGGGGAGC
>Chr1:614834..614795  - TAIR102
TGCATTTGTGGGTTTTTAAGGTTTTTACATTTGCGGACAA
>Chr1:615209..615170  - TAIR102
TAACGTTAGCGTGTTCATAGGTTGGTGATCCTAACATGGA
>Chr1:615503..615464  - TAIR102
GAATTGGTTTAATTTTGTAGGTGGATTTGGTGGGAGGATA
>Chr1:619619..619658  + TAIR102
CACATGAATCTTTTATTCAGCTGTGACAGCACCGAACTTT
>Chr1:624154..624115  - TAIR102
GGATTTTGGATTCTCTTCAGACGAGGGTTTGCCGCCGCAG
>Chr1:625312..625273  - TAIR102
AAATCTGGTTTTGAATTCAGGTACTTGAAGTATCTGACAA
>Chr1:627080..627119  + TAIR102
ATTTCTTCCTTTTGTTTCAGTATGGACCTGTTGTTCAAAT
>Chr1:627288..627327  + TAIR102
TGTTTCGTTAATCTGTTTAGTTTGATGATGCTCGGGATGC
>Chr1:627462..627501  + TAIR102
CGAATGTTTGCCTTTTGTAGGTGGAATTGGCGCATGGTGG
>Chr1:627681..627720  + TAIR102
TTTTCTTTTGTCCACCACAGTTCTAGTCACAGGCTTGCCT
>Chr1:627815..627854  + TAIR102
ATGAATCACTTTTACATTAGGATCACATGCGTAAAGGAGG
>Chr1:627950..627989  + TAIR102
CTTGGACAATCTTACTGTAGGGACAACTGGAGTTGTTGAT
>Chr1:628092..628131  + TAIR102
TCACTCTTGAATTTCCCCAGCTGAAAAAGCTCGACGACAC
>Chr1:628226..628265  + TAIR102
TTTGTTTCATATCTCTTTAGGTTAGAGAATATGATTCAAG
>Chr1:629398..629437  + TAIR102
ATAGCTTTTCTGTATCACAGGTTCAGAAGGAAGGAAGCAA
>Chr1:629560..629599  + TAIR102
ATCTGAGCTCTTGTTTGCAGGTAAAATGGGAGATATCCAG
>Chr1:630812..630851  + TAIR102
TTGTCTATAAATTCCAACAGGTGGAAGGAGCTGCTGACGA
>Chr1:630958..630997  + TAIR102
CATATATAGTTTCATTTCAGGACACTCCGGAGTAGCAGCT
>Chr1:631084..631123  + TAIR102
ACAGATGGAAACGTTTGCAGGAAGATGTGAAGCTCATGGC
>Chr1:631245..631284  + TAIR102
AGAATATGATTTTATTTCAGGTGGAAGAGGACCAATCAAT
>Chr1:631411..631450  + TAIR102
CTACTTCTTCGACTCACCAGGAATCCAGCCACATGTTACA
>Chr1:631583..631622  + TAIR102
TGTAATGATTATTGTTATAGGAGAGACTTCACAGCTTATG
>Chr1:632108..632147  + TAIR102
CTTGATTCGGTTTTTGTAAGGATTTTACATCCGTTGGTGT
>Chr1:632401..632440  + TAIR102
CTGGTTTCTCCATTTTGCAGTGGTTGGAAACACATCAATC
>Chr1:632508..632547  + TAIR102
TGATGATTTGCTTCTTTCAGTATGCAAATACACCATGGAG
>Chr1:632696..632735  + TAIR102
GATTGATTCTTCATTTACAGGACAAATGACTCCTCACAGC
>Chr1:635719..635758  + TAIR102
ATTCAATATTGATTTTGTAGTTTGTGATGGGACTTTTTTC
>Chr1:636061..636100  + TAIR102
TTGGCATCTTTGTGTTGCAGATTCATGAGTCTAGGCAAGG
>Chr1:636572..636611  + TAIR102
AATTGATTGGCGAAAAACAGGACACGGTGTTTGATCCAAT
>Chr1:636808..636847  + TAIR102
TTTCGCCCATTCGATATCAGGATGGGGTTTATAAAGGTGC
>Chr1:637534..637495  - TAIR102
ACATCTATTCCTTTGAACAGGGCATGTACCGAGACAGGAA
>Chr1:637743..637704  - TAIR102
CTTTGTTGTGAGATGTGTAGATCTTAAGACAGCATTGGGG
>Chr1:643228..643189  - TAIR102
TTTTTTATAATCTTCTTAAGGCAACACTGAGATGAGATTT
>Chr1:643574..643535  - TAIR102
TTATGTTTTTCTTCTGTCAGCTCCAGATTCTTGCCACTGG
>Chr1:643765..643726  - TAIR102
TGTGTCTTTAATCTCTCCAGGGAACTAAGGTTATAGATGA
>Chr1:645505..645466  - TAIR102
TTTTTTATTATTGTTGGAAGGTATGTGCGAGTGTGGCGTC
>Chr1:645699..645660  - TAIR102
ATGGTTTTGTTGACTCGCAGGAGAGAAGTGTGGCTCAAGC
>Chr1:645834..645795  - TAIR102
TCAAATTGTCTGGTTTGCAGAATCTTTGCGTGACCGCGGC
>Chr1:646057..646018  - TAIR102
AGAGAAGATCTTCTGTGCAGGTTGATGGTTAATCTGCCGG
>Chr1:646709..646670  - TAIR102
CTGTTTTTTTTTTCATGCAGCCTACAAAGGGTATACTATT
>Chr1:646976..646937  - TAIR102
ATTATGCTATATTATTTCAGGATGTTGTTACAGAGAATGA
>Chr1:647127..647088  - TAIR102
CTGTTTGGTGTGTGTTGCAGCATCACATATGGCCTGCAGC
>Chr1:647300..647261  - TAIR102
GAAAACCATATGATTAATAGGTGTGGAGAAAGTGGTTGGC
>Chr1:647462..647423  - TAIR102
TTGTTAATGGTTCTTGGCAGGTCCTTAGCAAAAATCAGCT
>Chr1:647640..647601  - TAIR102
TTGTCCTTAAAACATAACAGGATGAAGCTTCGCTGGTCGA
>Chr1:647827..647788  - TAIR102
ATTTTTCATGTCATCTACAGGATACTTTTGGTGGTAGACT
>Chr1:648015..647976  - TAIR102
TTTGATCGTTTCATTTTCAGTCCCACCCTGGAGGTTTCTT
>Chr1:648295..648256  - TAIR102
CTTTTTGAATGATCTTGTAGGTAGCTTTTAATGAAAGTGA
>Chr1:648452..648413  - TAIR102
ATGACATTCTTCCTGTGCAGCGAGTTCTCTTCGGTTAGAA
>Chr1:648676..648637  - TAIR102
TTTCGTATTATTCTGTCTAGGGGACCGGCAACAGGTTTTC
>Chr1:648849..648810  - TAIR102
AGCACTTCCGTAATTCTTAGGTGATCGAGTAAGGTTTTTA
>Chr1:649159..649120  - TAIR102
CTGTTTCTGGATGGCTTCAGGGTTCAACACCCAAGGAAGC
>Chr1:649479..649440  - TAIR102
CTCATATGGAATATTTGAAGGCTCTGAGATATATCAGGAA
>Chr1:649695..649656  - TAIR102
AACTTTCTGAATTCTCACAGTGGCACAACTAAGGATGTTT
>Chr1:650458..650419  - TAIR102
TTTTCTTGACTAGTGTTCAGATATTTCAGCCTCTTAAAGA
>Chr1:650729..650690  - TAIR102
TAAGGTTTTGTTTTTTGCAGCACGGAGGTCCATCAGTTGC
>Chr1:650924..650885  - TAIR102
GTCCTTATTTGCAATTTCAGAACCCTCATCTTGTCATGAG
>Chr1:651239..651200  - TAIR102
TATGTTTTGGGTTTTTTCAGGTGAAGTGGTGGTGGAAGCT
>Chr1:651559..651520  - TAIR102
TTGAGTTTGGTTGTGTTTAGGCGGCGGCGGAACCGGCATC
>Chr1:655843..655804  - TAIR102
TAAAAACTCTGTTTTTTCAGGGGATGCCGGATTGGGCTGA
>Chr1:656049..656010  - TAIR102
TCTGGTTTTGTTTGTTTCAGGTGGATAAGAGATCAACAGA
>Chr1:656254..656215  - TAIR102
ATGTTCTCTTAACTTGATAGGAAGATTTTGATACACGGGC
>Chr1:656525..656486  - TAIR102
GTGATTGACACTGTCGTTAGGTTATTCTAGCTGGGAAAAA
>Chr1:656765..656726  - TAIR102
TTCGGAACAGCAATGTGCAGGTATTGTTGTTATGGTTTCA
>Chr1:657078..657039  - TAIR102
ATTTCTTCCAATTGTTTCAGGCTAGGTTAGGCGGGGAAGA
>Chr1:657297..657258  - TAIR102
TGTTTATCGATTTGAGGTAGGGGCGAAGGAAAAAAAGCTG
>Chr1:657515..657476  - TAIR102
GTCATGTTGGATTCTTTCAGGTGAAAGATGCTCTTGTTCA
>Chr1:659336..659297  - TAIR102
TTTTAATGTTTTGTTGGCAGAATCAAGAGCAATCACTCAA
>Chr1:659491..659452  - TAIR102
TCTTGAATGTTGTTTTGCAGCCTTTTGGTAAAGTTCCAGC
>Chr1:661810..661771  - TAIR102
GTTTTTTTTTTGGTGGGCAGAATCAAGAGCAATTACTCAA
>Chr1:661969..661930  - TAIR102
CTTGAATATTGTTTTTGCAGCCCTTTGGTAAAGTTCCAGC
>Chr1:663565..663526  - TAIR102
ATATAATTTGTTTTCGTCAGAATCTCGAGCTATATCTGAA
>Chr1:663683..663644  - TAIR102
GTCTCTTCTTATTGATGCAGCCATTTGGTCAAGTCCCAGT
>Chr1:663922..663883  - TAIR102
TGAAATATGTAAAATTGCAGAGTACAAGATTTATGGGTAC
>Chr1:665930..665891  - TAIR102
ACAATGTGTTATTGATGCAGCCATTTGGTCAAGTCCCTGT
>Chr1:667088..667049  - TAIR102
AGCTTTTCAATTTTCAACAGGAAGGAGTTGGAAGTGCAGA
>Chr1:667661..667622  - TAIR102
TTGGTTGCATCAATTTGCAGTGGCTCTAGCCTGTATGGCA
>Chr1:667888..667849  - TAIR102
TATATTGTTCTGTGACATAGCCTAGTTATCAAAGCTCAGT
>Chr1:668102..668063  - TAIR102
TGGCCTCCTTTCTGCTCCAGGACAGCAGACATGAAGCAAA
>Chr1:668488..668449  - TAIR102
GGTTTCTAATGTATATGCAGGTCTCAAAGATCATGGGAGG
>Chr1:668765..668726  - TAIR102
GTGATTGTTGTTGCCTTCAGATTACACATGATGAACAAGT
>Chr1:669007..668968  - TAIR102
GAGAGAAATTTCCTTTTTAGCTACGGAAGATATCATCCTC
>Chr1:669154..669115  - TAIR102
AGCTTCTGTGTTGTTTCCAGGTTGTGGTGAGCTAAATTAT
>Chr1:669286..669247  - TAIR102
AGTTGGCTTCAATATTGTAGAGAGGATTACTACTTCAAAC
>Chr1:669533..669494  - TAIR102
GCTGTTGTTTGGTCTTTTAGAGGAAGAAGAAGAAAATGAT
>Chr1:669670..669631  - TAIR102
TCTTGTTGGATTATCATCAGGGGAATCCAGATTCCGATCA
>Chr1:671803..671764  - TAIR102
AAACCAGAATTGTGTTACAGATACTTACAAGTACTGATTT
>Chr1:671994..671955  - TAIR102
AGCTTATGTGTTGTTTTCAGGTTGTGGTGCGCTAAATTAT
>Chr1:672165..672126  - TAIR102
AGTTGGCTTGAATATTGTAGGGAGGATTAATACTTCAAAC
>Chr1:672426..672387  - TAIR102
TGTTGTTTGGTCTTTTAGAGGAGGAGGAAGAGATCATCAA
>Chr1:672568..672529  - TAIR102
TGTTCTTGTTGGATTTTCAGGGGAATCCAGATTCCGATCA
>Chr1:673944..673983  + TAIR102
TCTCTGGTTAATTTTTCCAGCACACCTGACTATATAACCC
>Chr1:674079..674118  + TAIR102
TCTCTTTATTGTTTTTGTAGGATCATTCTCCATGTCCTAG
>Chr1:674421..674460  + TAIR102
TTTTTTTGTGTTTGATGCAGAGAGTTTCACAGGAAATCAT
>Chr1:674793..674832  + TAIR102
CTAAATATACTGTTATGTAGGTTTTCTCCCTGTAAGTACA
>Chr1:674948..674987  + TAIR102
TTTTGGTTTGGTTTCTCCAGCAAATTGGTGCTGGACATTT
>Chr1:675167..675206  + TAIR102
TCACAGCTGAATTTTTGCAGACGTAAAGCTATGATGGAAG
>Chr1:675320..675359  + TAIR102
TTATCTTGTTTTGTTCGTAGGGTTTCATGAAAATATAGTA
>Chr1:675572..675611  + TAIR102
TTGTACTATGTCTCTTACAGATAGCAAAGGCATTACATTT
>Chr1:676024..676063  + TAIR102
TGACATGTTTCTTGAAACAGACAATGATGGATCGTGATCC
>Chr1:678074..678113  + TAIR102
ACAGCGATGTGAATTCACAGGACTGTCCACAATCTGTGTA
>Chr1:678269..678308  + TAIR102
ATGTTTTTATATGTGATTAGGTGTTGCCGGCTATACGTGA
>Chr1:678572..678611  + TAIR102
AACGCAATTTGTATTGCCAGATTCATAAAGAACGCGAGGG
>Chr1:678951..678990  + TAIR102
GTTTTTTGTTTTGGATGCAGAAAGTACAAAATGAATTGTT
>Chr1:679128..679167  + TAIR102
GCATTTGGATATACTTTCAGATGGATGATCTCGCCAGGAT
>Chr1:679348..679387  + TAIR102
AGAATTACGTACTTCCCCAGGCTGCAAGTACTAGTGGACT
>Chr1:679558..679597  + TAIR102
TTTCTTTGAATATATTGTAGGCATTGAAGGAGGCATTTGA
>Chr1:679801..679840  + TAIR102
TTTAATTTTATTTATTACAGGTGGTTAAGTTGCTTGTTTA
>Chr1:680083..680122  + TAIR102
ATTCGATTTGTTTCATATAGCTGACGGATATGACATTGGC
>Chr1:680321..680360  + TAIR102
CAATTTTCTTTTTGTTTCAGGTCAACTGTGTTGAAGCTTT
>Chr1:680539..680578  + TAIR102
CTTGTTTTTTCTTCTGTCAGGCTGCTGTGCTTTTACTCTT
>Chr1:680838..680877  + TAIR102
GATGTGTTTTTCTTGAACAGGTGCCTCTGCCTCCGATGGA
>Chr1:681091..681130  + TAIR102
TTGGTTTTATTTATTTGCAGCCTGATATAAAGATGATAAA
>Chr1:681941..681902  - TAIR102
TTTGTTTTTGGGTGTTGCAGTCGAAAAACGTAAACTACGC
>Chr1:682423..682384  - TAIR102
TTTGTTTGGGTTTGAAACAGGTGAATCTCCTTCCTTTGCT
>Chr1:683337..683298  - TAIR102
TTGACAGTAACCTTTTGCAGAATGCTGTGTCCAATCACGA
>Chr1:684797..684758  - TAIR102
CTTGATGAATACGCATGTAGGAGGAATGGAGAATATGGGA
>Chr1:685985..685946  - TAIR102
ATATACCTTTGTGTGTGTAGGCTATGGTGTCATTCCCTTT
>Chr1:686444..686405  - TAIR102
ATGTCATTTTCTGTTTATAGGGTGGTCGATCTAATTGCTC
>Chr1:686771..686732  - TAIR102
TCTTTTTTCCTTTTCTTAAGGATGAGAAACTCGAAAACGT
>Chr1:687029..686990  - TAIR102
GATTGATATGATATATATAGGTTTGGGTTTTAGATGATTT
>Chr1:688166..688127  - TAIR102
CCACTTTGTCTTCTTTGTAGGCAATGGATCAGCTCTCGCC
>Chr1:688384..688345  - TAIR102
TGCATACTTGGCAAATGCAGGTGTCAAAATCGGATTCAGG
>Chr1:688622..688583  - TAIR102
CTGATTCTTGTTTTTGACAGGGTACTTAAAGCACTGACTC
>Chr1:688970..688931  - TAIR102
TGTGTTTTCTTCAATTGCAGGCAAGGTCAGCGCGACCTTG
>Chr1:689178..689139  - TAIR102
TTTTTGAATTAAATTTACAGACTTTACTGGCAAAAGCTGT
>Chr1:689429..689390  - TAIR102
AGGTTTATTTGTATTCGTAGGTTCCAAATGTGAAATGGGA
>Chr1:689833..689794  - TAIR102
TAGATATTTTCACATTGTAGATTAGCTCAGATGAATTTAT
>Chr1:690193..690154  - TAIR102
CTGTATATGTGCTAATGCAGTCTGAAAATGAAGTTGGAAA
>Chr1:690599..690560  - TAIR102
CCTTGTTTTCATTGTCACAGGTATTCACCAACGATACTTT
>Chr1:690918..690879  - TAIR102
GTATCTATTGCTTGTTTAAGGGTGTGGGAAGAGAACTGTT
>Chr1:691384..691345  - TAIR102
AACTTAGTTCATCTGCTCAGGTTATTGCGATGGAACCTTC
>Chr1:692098..692059  - TAIR102
TTGAGTTTTTAAAATGCAAGGTTGTTGTCAAGAACATTGA
>Chr1:694097..694136  + TAIR102
TTTTTTATCTGTTTTCGCAGGCCGATATCCGATGTCTCTA
>Chr1:694260..694299  + TAIR102
TTGTTGTTTTGATTTCTCAGTTTCCTCTTGTGTCTCGGAG
>Chr1:695527..695566  + TAIR102
AAGTTTTTATTTTTTGACAGGTTCATCCGAATATAAAGGA
>Chr1:695867..695906  + TAIR102
TTGTTTGTTTGGATCACAAGGAAGTGGAGCAATATCTCCT
>Chr1:701755..701794  + TAIR102
TTTCGCGATTCATATTGCAGAATTGTCTCGTTTCAGGGGA
>Chr1:701956..701995  + TAIR102
AAATTAATCGACTCTTGCAGATTTCTTGCAGTCAGAAGAA
>Chr1:702086..702125  + TAIR102
CTTTTTTTGCTTCTTGGAAGTTGTATGGATGAGATCTATG
>Chr1:702256..702295  + TAIR102
TTGTGTGTTGACTCGTGTAGACGTTTGGTCGGTTTGGCTG
>Chr1:702547..702586  + TAIR102
ATTTTGTTTTGTCACTCTAGGATCCCAAAGAAGCCCATGC
>Chr1:702659..702698  + TAIR102
CCCTTCTATCCACTAATCAGCTCCGTGGACTTTTGATCCT
>Chr1:702808..702847  + TAIR102
TTAGTTTTCAAGCTTTCCAGGGCTCAGTTTATGTGCCATC
>Chr1:702992..703031  + TAIR102
AACTTATGTCCTCTTCTTAGGCATAAAGTGGTAATTGTAG
>Chr1:703175..703214  + TAIR102
CTTTCCATCTTCAATTCAAGGTTCATCGATGTGAATCTCG
>Chr1:703333..703372  + TAIR102
TTTCCCTTTGTGAATTACAGGTAAACCCCCAGATGTTGCT
>Chr1:703462..703501  + TAIR102
TTTTCAAATTTGGATGGCAGGTGGATTATAATGACCGACC
>Chr1:704514..704475  - TAIR102
GGTGTAAAAACTTTCTTCAGGATGAGACGCAGGCCGTGTG
>Chr1:704688..704649  - TAIR102
TCTCTGGTCAACTATGGCAGGTCCTGAGCATGAGCCGTCT
>Chr1:705149..705110  - TAIR102
CTTTTGCTTTCCTTTTGCAGACAGATAGGGCTGCTATGAT
>Chr1:705387..705348  - TAIR102
ATGTATTTGCTTTGCAACAGCTCCGAAGGGAAAGAATAGC
>Chr1:708284..708323  + TAIR102
TTTTCATTGCAATTTTTGAGGATGCAAGCGAGACACGGGA
>Chr1:708581..708620  + TAIR102
CAATGTTATTTTGTTAACAGGTAATGCGAGGAACAACAGA
>Chr1:709578..709617  + TAIR102
GAATATTCTATTGATTACAGCAACTATGCTGGCACTTCCA
>Chr1:710156..710117  - TAIR102
AAAATTCTCTGTTTTTGCAGGCAAATCAAACAAAAGCTAC
>Chr1:710353..710314  - TAIR102
TCTGTATTGAGTTTTTGCAGATTTTAATGATCTTAGCTGT
>Chr1:711036..710997  - TAIR102
TGGAGAACTTTATTGCCAAGGTGAGGGAGACTGAGGTTAA
>Chr1:711204..711165  - TAIR102
ATTTCTTTCTGAATTTACAGATCAAAATGGCATTTCCACC
>Chr1:711428..711389  - TAIR102
TCTGAGAAATTTCTCATCAGGGATTAGTAGTAGCAGTAAG
>Chr1:714226..714187  - TAIR102
TATGAAATGTTTATTCTCAGGCTGCAGAAGAAGCTGTGAA
>Chr1:714483..714444  - TAIR102
TATTTGCTGCATAATTTCAGGTTGGTGATGTCTTTTTACC
>Chr1:714884..714845  - TAIR102
CTTTTCCTGCTCGATTTCAGATATGAGAGCTGGGATGACC
>Chr1:715335..715296  - TAIR102
CTTTTTTATTGTTTTCCTAGGCTCGACACAACCATTTCAG
>Chr1:718682..718643  - TAIR102
AAGGCTATTTTGTGCTGTAGGGCTGCTTATGCTGTGAAGA
>Chr1:720605..720566  - TAIR102
TTCTTTTTCAAATGGTTCAGGAATACCACGTTTTGGGCGT
>Chr1:721815..721776  - TAIR102
GTTTTTTTGTGTGTGTGTAGATTGTCCCCATCTGAGCTCC
>Chr1:722027..721988  - TAIR102
CATGAATTGTAATTGAACAGGTTGCGTGGAACTCTTGTTG
>Chr1:722835..722796  - TAIR102
TTCAATTACTGTCCAACTAGGTCCATCATGACGAATTAGG
>Chr1:724139..724100  - TAIR102
TTTCATATTTGACTTTGTAGAGGCTGGTGGTGTTAGGCTC
>Chr1:724409..724370  - TAIR102
ATTTTTGAGTTCTCGTGCAGATAAAGGTGCTCTTGATGGC
>Chr1:724766..724727  - TAIR102
CCCTTTCGTGTCTCTTCCAGATCCTTGGACTTCTACTAGT
>Chr1:725101..725062  - TAIR102
GTGCCCCTTCATTCGTGTAGGTGGAGGGTAGTGTTGTTCA
>Chr1:725429..725390  - TAIR102
CTCTTATGTGTTCTTTTCAGCCTATCGACAAACAATCACT
>Chr1:725628..725589  - TAIR102
TCCATGGTTTCTTCCTACAGGAGGGATTTAGTCCTGGTGC
>Chr1:725844..725805  - TAIR102
GAAATTTATTTTAATCGCAGGTTAGTAGAAACACATATAT
>Chr1:726142..726103  - TAIR102
ATCGTTCATATGTCATGCAGGAGAAGGAGGCCGCCTTGAA
>Chr1:726367..726328  - TAIR102
CTCTTTACTCCTCTCCAAAGCAGAGATAACCATGAGTTGG
>Chr1:730477..730516  + TAIR102
TTATTGTTTTGCTGTTGCAGTAATGTGTCCTTTGTACTAT
>Chr1:730896..730935  + TAIR102
GAACTTTGTTGTTGGAACAGGGAAAGTGATTCTTGAGGCA
>Chr1:731156..731195  + TAIR102
TTCTATTTGTTTTTTTGCAGATTTTCTTCCCGTTGGGACG
>Chr1:732761..732722  - TAIR102
TTGTGGGTATCTCTTATCAGGAAACTGCTTCATTGGTGGA
>Chr1:737101..737062  - TAIR102
GTTTCTATTTTTGTTGACAGATATGGATAGTAAAGTCAAG
>Chr1:737457..737418  - TAIR102
TTCTTCTTCGTCTTCTTAAGTTAGGATTTTTTTACAGAGG
>Chr1:737644..737605  - TAIR102
TTGATATGTTTTCTGACCAGGTTACTACTGGATTTGGCTA
>Chr1:740104..740143  + TAIR102
TCTTTGAATTATATAACTAGGCAATACACCCTGGCTATGG
>Chr1:740335..740374  + TAIR102
CCTCATGTGTATTTATGAAGTGCATCCAAGAGAATTATGG
>Chr1:740600..740639  + TAIR102
AGTAAGCTCTTGTTTTTTAGGGAATGAGGATAGTGCAAAG
>Chr1:740950..740989  + TAIR102
GGTGTTTCCACTGCTTTTAGATATTTGGTGACAAACATGG
>Chr1:741664..741703  + TAIR102
ACACTGATGATCCTTCTTAGGTCGAACATCCTGTAACTGA
>Chr1:741926..741965  + TAIR102
CATATGTATCTTCTTGGCAGGTCATGCCTTTGAGGCCAGG
>Chr1:742161..742200  + TAIR102
TTGGAATTTGTCTGAAACAGTTCGGGTTGAAACTGGAGTT
>Chr1:742482..742521  + TAIR102
ACATGGTATGTTGTTGACAGGTAGCAGGTGTACCTACGAA
>Chr1:742802..742841  + TAIR102
TTATGTGTAAACTCATCCAGGGAAAGTTCCATCGATATGG
>Chr1:743070..743109  + TAIR102
GTCAACATTCCACGAGACAGGAAGGCAATGATTCTCCAAG
>Chr1:743281..743320  + TAIR102
TGATGTATGTTTGGTTACAGGATGGTTATAAGCATATCCA
>Chr1:743600..743639  + TAIR102
ATCGTTTTATTCTCGTTCAGCACGTTGTGAAAGCACCATC
>Chr1:743795..743834  + TAIR102
CAATTTCAATATCTTTGCAGGGTAAATAACACGATTTGCG
>Chr1:747602..747641  + TAIR102
TTTATAATATAATGGTATAGCCGGTGGTAACGTACCAACC
>Chr1:747838..747877  + TAIR102
TCGATGAAACTTGTAAACAGGATCGAAGAAGTTTCCATTG
>Chr1:749765..749804  + TAIR102
TTAAATGTTTAAATTGACAGAGAGAATTGCCCAGTTAGTT
>Chr1:750098..750137  + TAIR102
TAATATCATATTAATGGCAGATGTTCTGAGAAAAGAGTTA
>Chr1:750396..750435  + TAIR102
TGATCTGTTCTTGTTCATAGGAGTTTTCCCCAGATGGTAG
>Chr1:750537..750576  + TAIR102
GATTCTGTTTGCCATCACAGGTGACTGTTTTTCCCAAGAA
>Chr1:750776..750815  + TAIR102
ATTATCTTAAACCTTAATAGGTTCATTACCTGCACAGCAT
>Chr1:750937..750976  + TAIR102
GCTAATGTTGTTAATTTCAGGTTCGACTGTGGGACATTAC
>Chr1:751100..751139  + TAIR102
CTGTTTGTGCGTATTTGAAGGCAGGACATGCAGAGTCTAA
>Chr1:751277..751316  + TAIR102
CTCTATTAATGTAAATGCAGCTTTCAAGGAATATTCTTGT
>Chr1:751408..751447  + TAIR102
CCGGGTAAATAATCTTGTAGGTGATAAAAATCCCTGGAGA
>Chr1:752962..753001  + TAIR102
CGGATTGTTGGGTTGTGTAGGATGCGGCGGAGAGGCTTCC
>Chr1:754910..754871  - TAIR102
GTTATGGCTTAAAATTGCAGGGTTTACCAGCTGACATTCG
>Chr1:756625..756664  + TAIR102
AATTTTGTTTCGTGAAACAGTTCAATATGTCCTTCTACAT
>Chr1:757534..757573  + TAIR102
AAGATTCTACATGGTTTCAGTTATGGGTAAAGTTGAAGGA
>Chr1:757917..757956  + TAIR102
CTTGTGGTTATTGATTGCAGTGATAAAGCCTACTTTGTGG
>Chr1:758179..758218  + TAIR102
GTTTCTCCTTTTTCTGGCAGCTTGGATACATAATTTATAG
>Chr1:758330..758369  + TAIR102
CGTTTGATCTAAAAAAACAGATATGAGGAAGGCATTATCA
>Chr1:761866..761905  + TAIR102
TCTCTCAATGCTATGTACAGGTCTTCCGGCGATTGTGGCG
>Chr1:762490..762529  + TAIR102
CGACTATTTTTCATTAACAGATGGAGGAAGTCTCCCTTCT
>Chr1:762993..763032  + TAIR102
CCACAATTTGCTGGTACTAGGGGGAATTTAACTCTGGAAA
>Chr1:763279..763318  + TAIR102
GTTGTTCTCCTTTCGAGCAGATAAATATTGTTGACACACC
>Chr1:763960..763999  + TAIR102
CATCTCATTGCGTTTGTCAGGTTGCGTTTCTCCGGTACAC
>Chr1:764137..764176  + TAIR102
GATTAATTTTACTGCTGCAGCTTGAGGAAGCTATTTCATT
>Chr1:764679..764718  + TAIR102
TACTCTGGCTTTTATCGCAGATTGATAATGCCAGATTACA
>Chr1:765465..765504  + TAIR102
GTTTTGCTTGCCTTTTCTAGTTCTTTGTGACAGTTGGTGG
>Chr1:765733..765772  + TAIR102
TAACATAATCTATGTGACAGGTATGTGGCTATAGCAAACT
>Chr1:774211..774250  + TAIR102
CTAAGAATCTTAGGTTGTAGGAGACGAATCTTGCAGAACC
>Chr1:774632..774671  + TAIR102
CTTCACTCTTGGCTTTACAGACTATCCGAGCACTGATCTC
>Chr1:774765..774804  + TAIR102
TCCCTTCTTCTGAGTTGCAGGTCCAATGAGGCTCTTCATA
>Chr1:774948..774987  + TAIR102
AACATCTTTTATTATTGCAGTTTGTGCCTTCAAAGTTGAG
>Chr1:775102..775141  + TAIR102
GCCTTACTGTGTCATTGCAGGTATCAATGTCGACATGTGA
>Chr1:776462..776501  + TAIR102
ATGTGTGTTTCGATTTTTAGGATCTAAGGGCGTTTGGTAA
>Chr1:777135..777174  + TAIR102
ATTGTCCAACTGGTAGGAAGGTTCAAGGCTACTGATGCAG
>Chr1:777316..777355  + TAIR102
CAACAATTTTTTTTTTGCAGGAGGTGATCAATGGCTTGCA
>Chr1:777852..777891  + TAIR102
TATATCCTTTTGTATCTTAGTTGAGCTGTCATGATGCGTC
>Chr1:778133..778172  + TAIR102
TTGGTTGTTTTCTTTTTCAGTGATCAGCTTCCTGTTAGCA
>Chr1:778466..778505  + TAIR102
AATTCTCTTAATGTTTGTAGGAAATAATGCAACAGAAGCT
>Chr1:778787..778826  + TAIR102
ATTTTGTATTTGAACTGCAGGGGGAAAGTTGCTGAAGGTA
>Chr1:778982..779021  + TAIR102
GGAAACGGGAAAAATTTCAGGATATTACGAGCAAGATTGG
>Chr1:779154..779193  + TAIR102
TCTTTTTGGCTTTAACACAGAGGCAAGCAGCTCAATGTGT
>Chr1:779518..779557  + TAIR102
ATTGATGGTAAAACTTGCAGATACAGCCGTCATGATAAGC
>Chr1:779724..779763  + TAIR102
GGTTTTTGTTTTTTTTGCAGTTTCTTCGGAAAATGGCTCA
>Chr1:781061..781100  + TAIR102
TATTTCTTCTTTGTATGTAGATGTGGTTGCAACTTCGGAG
>Chr1:783298..783337  + TAIR102
GCTTTGCTGTTATTGTGCAGGTGGATTTGTGTGGTCATGC
>Chr1:783661..783700  + TAIR102
TCTTTTCGAATGGTTTGCAGGTTGTGCTTTCATCTTGGGA
>Chr1:783923..783962  + TAIR102
TTTACTGTGTGGCTCTTCAGGACCCTGTTACTGGAAGTGC
>Chr1:784113..784152  + TAIR102
TATTATTGGAATGTGTTTAGGCTTCAAGCAGAGGAGGAAC
>Chr1:792481..792442  - TAIR102
TATTTCTTCTTTGTATGTAGATGTGGTTGCAACTTCGGAG
>Chr1:793751..793712  - TAIR102
AACTGTTTTCTTTGGAGCAGTATCACAATTTGGTATCAAC
>Chr1:793950..793911  - TAIR102
ATCGTTTATTATTTCCACAGAGCTGTATAAGTCACTTCAT
>Chr1:794430..794391  - TAIR102
AGTCCACAAATGTTCTACAGGTGATGATGTCCCACCCTCA
>Chr1:794670..794631  - TAIR102
GTTTTTTTTTGCTAATGCAGGTTAGTAACAGGCGATCTCG
>Chr1:794989..794950  - TAIR102
TCTTAGGGTTTCACTTGCAGGAGATACAAGTGTTTCTCGT
>Chr1:795876..795837  - TAIR102
TTTGAATGATGTGGGTGCAGTAATTCTGATAATATGCATA
>Chr1:796038..795999  - TAIR102
ATTGTCATTTGTGGATGCAGGTAATTATGATGGTTGGCGT
>Chr1:796648..796609  - TAIR102
GAATTGTTTTGATGTAGCAGCCCATTACATTTGCGCTAGT
>Chr1:796912..796873  - TAIR102
GATATTTTCTTCCTGTGCAGATAGTCTTGCTGCTACGCGT
>Chr1:797147..797108  - TAIR102
GTCTTTCTGGTATCATGCAGATTGGTAAATCTTATGTCAC
>Chr1:797431..797392  - TAIR102
TTGATTGTTTCTCTCTGCAGCTAGGTGGTGGTTACCTTTT
>Chr1:797620..797581  - TAIR102
ACCTTATTGAAATTTTTCAGGGCTTTGGCTTATATTCCTC
>Chr1:797809..797770  - TAIR102
GTTATGATCCCTTTCTGCAGAAATTGAAGGACTTCTTGTT
>Chr1:799621..799660  + TAIR102
ATTGTTTTTGGATATTGCAGCTGCAATCTTACCAGTGGTA
>Chr1:799807..799846  + TAIR102
TCTTGGATCTTTTGTCTCAGGCTCTTCCTATATGCCTGGA
>Chr1:799979..800018  + TAIR102
GTTGTTGCAATTCTAACCAGATAATTCCGCAAGCTATATG
>Chr1:800362..800401  + TAIR102
CAACGTTTTACATGCCTCAGGTTCTTGATGCTGTAATTGG
>Chr1:800609..800648  + TAIR102
GCTATTTCTCTCCAACATAGGCTGGTAAGGGGGGTGAACT
>Chr1:800952..800991  + TAIR102
TTCGTTTACTGGAAGTTCAGACTGCTGAGGAGGCTATGAC
>Chr1:801165..801204  + TAIR102
TTTTCACCTCCTAAATGCAGGGAAACAATTGGAAAAATAC
>Chr1:801336..801375  + TAIR102
TATCCGCTGGTATCATCTAGGTTAAGAGTCTTCTAACTGT
>Chr1:801497..801536  + TAIR102
CCCATACATTGCCTTTCCAGGGTTCCATCAGACATGCCAT
>Chr1:801992..802031  + TAIR102
GTGATTTACTGAAAATGCAGGCAGAAATTGTGGATGAAAC
>Chr1:802143..802182  + TAIR102
ATATTTTGCTATTATTTCAGGGTACGTGTGGCGGCGGCTG
>Chr1:802300..802339  + TAIR102
GGTTATTTTGTGTGATACAGGAGATTCAAAGCAAGGTAGG
>Chr1:803545..803584  + TAIR102
TATTCTCTGTATCAATGCAGATTTTGTATCAAACACGAAC
>Chr1:803815..803854  + TAIR102
TGCTTCACTATGATTTTTAGGTTGGTGAGGCTTGTAGCGA
>Chr1:804227..804266  + TAIR102
ATTTGTTGTATGTCTGCTAGGCGGCAATGGGTTAGAGAAG
>Chr1:804719..804758  + TAIR102
TTCTCAAATCTTTTCAATAGACTGCAAAGGGTGCAAAGAT
>Chr1:804941..804980  + TAIR102
GCAGTTCTTCTTTTTTACAGATATGTGACGTTGTTCGTTT
>Chr1:805147..805186  + TAIR102
GATTTTCATTTCTGATGTAGATATAATGCGCTGGATGCTC
>Chr1:805438..805477  + TAIR102
AATTTGAGTATGAAATGCAGGTTCAAATGAAACCTCTGAT
>Chr1:805840..805879  + TAIR102
CTTAAATCTTACATGGTTAGGTTGAGGTTAACCTAGGTGA
>Chr1:806176..806215  + TAIR102
GTATTTTCATTTTGCTTCAGGATGAGTATCTCAAAGCTTA
>Chr1:806641..806680  + TAIR102
ACATTTTACGACTCTTGCAGCTAATGGAAACTATAAGGTG
>Chr1:808209..808248  + TAIR102
AGTATTATGTTCCATTGCAGATTGATGCACGAATTTTGAG
>Chr1:808512..808551  + TAIR102
AATGCTTGTTTAATATGCAGTAGAACATGGTTTGGAAGAT
>Chr1:809389..809428  + TAIR102
CTTTTTGTGCAATGATATAGAAAAACTTGCTTACTGAGAT
>Chr1:809652..809691  + TAIR102
AATTTACCATGATTTTGCAGCATGCTGGAGAAGTATATGG
>Chr1:809891..809930  + TAIR102
CTAATTGTGTTTCTTTGTAGATGCGAGGAAGTCTCGAAAT
>Chr1:810168..810207  + TAIR102
TTCGTCTTCTCGGCCTGCAGCTTCGAGATTTTCTTATGGA
>Chr1:810360..810399  + TAIR102
TCTCTTGGTTCTTTGCGCAGAGGAGAAATTTCTGTGATCT
>Chr1:812008..811969  - TAIR102
TCCTCCTGTAATAACCATAGCAGAAGAATCTGTTTCATGT
>Chr1:817155..817194  + TAIR102
TTTGCCTTTATGATGCACAGATGAGCCTGATGAAGAGGAT
>Chr1:818300..818261  - TAIR102
TGTGTGTTTGTTCTGTGTAGCTTTCAGTGAGAAACTGTTT
>Chr1:819098..819059  - TAIR102
GTGTTTGTTCTCTGGTGCAGTTGTTCTTTTCTTACTTCAA
>Chr1:819877..819916  + TAIR102
TATGTCTATGAATGATTCAGACAAGCCGGGCTTATCTGGT
>Chr1:820139..820178  + TAIR102
ACATGAACTGTGGTTAACAGAAACTGGACCAGACCCTGTG
>Chr1:820575..820614  + TAIR102
GCTCTCCTCTCATTCTGCAGATTCGACAGTGAAGTACCAA
>Chr1:820718..820757  + TAIR102
TTTCTTTCGATTTCCAACAGTCCGAAGAAAACCAGGCTCA
>Chr1:824871..824910  + TAIR102
GATTGGTTTTTTCATTAAAGGGGACATGGAACTTCCGAGG
>Chr1:825082..825121  + TAIR102
TTTGATGATCTACGTTTTAGGTACAAGCCTGAAGTTGGGG
>Chr1:825233..825272  + TAIR102
ATTGATCTTTACTTATTCAGGTTGCTCAAAAACGTTGGAG
>Chr1:825402..825441  + TAIR102
AAGTTTATTGTTGTTGCCAGAGGCGAAGAACCTCTGTGGA
>Chr1:825567..825606  + TAIR102
TGGTTTGTTCAAACTCTTAGGCTGAAGTACGCAACTTTCA
>Chr1:825725..825764  + TAIR102
TAATCCATGAATCGCTACAGCTCGAGAAGGGACAACTTCT
>Chr1:827159..827198  + TAIR102
ATGTGTAATGGATTAAAAAGGTGATGAGTATAGTTCAAAA
>Chr1:829701..829740  + TAIR102
TAACGAAAATTCCTCTGCAGGCTGCTTTGAAGCAAGAAAG
>Chr1:831400..831439  + TAIR102
GTTTGATCCATCTTGTCCAGGTGAGATACTTTTGAAGATA
>Chr1:832733..832772  + TAIR102
CATGTCAAATCCAATTATAGGCAGTGATCATGGCATCAAA
>Chr1:833064..833103  + TAIR102
GTGGAATTTTGTTTGTGCAGAAATATTTGAATTCGATGCA
>Chr1:833434..833473  + TAIR102
CTGCTGAATGGAAATTTCAGATTAATGTGCGGTCTCCTCA
>Chr1:833674..833713  + TAIR102
ATTAAGTTTTACTTATGCAGGGTCGTCTTTTCCTGTCTGC
>Chr1:834234..834273  + TAIR102
ACTTGTTTTTGCGTTTATAGGACAATAATGGCTCTGTGGA
>Chr1:834494..834533  + TAIR102
TCATTATGATAACTCTCTAGGTAAGTTTCTTTATGGAGTT
>Chr1:836749..836788  + TAIR102
AACTTCGCTTTCATGACCAGGTGACCTGGGCTGGATTTGG
>Chr1:837451..837490  + TAIR102
TTTCCATTTGGTGTGTGCAGATATATTGTGTTGACGCACT
>Chr1:838049..838088  + TAIR102
TTTGAATGTTCGTCCAACAGGTTGCTGTTAAAGATCTTGT
>Chr1:838380..838419  + TAIR102
TTTTCTGCTCTTTTTAACAGATTGTCCAGGACATTTGCTT
>Chr1:839292..839331  + TAIR102
CTTTCTTGATGTGTTGCTAGATTTCTTTTCATGTTATGGA
>Chr1:839658..839697  + TAIR102
TCATGGAACCTTTGACATAGGTTTTCAATGAAATGCTATC
>Chr1:839900..839939  + TAIR102
TGGTAATTTAATGGCTATAGGTTCAACAAAACAGATGGAG
>Chr1:840488..840527  + TAIR102
TAATTTTTGTGTTTGAACAGGTAAATAGTCAAGTCCTGAA
>Chr1:843166..843127  - TAIR102
TTCTTTTTTACTGTGTGCAGCTTATAACCAATGATAAGTT
>Chr1:843572..843533  - TAIR102
ATTCTGCATATATGGGGCAGGGAGATTATGCTGGAGTACT
>Chr1:845053..845014  - TAIR102
CTCTGTTTTATTGTGTGCAGCTTATAAGCAATGACAAATT
>Chr1:845455..845416  - TAIR102
CAAATATTTTGATGTGACAGGGAGATTATGATGGAGTACT
>Chr1:848347..848386  + TAIR102
AATATGTTGTTGTTTTGAAGGGATTTCTGGATAATCAGTT
>Chr1:848622..848661  + TAIR102
GAGTTTATTATAAACATTAGGGAGCGGCCAGATAATGTGG
>Chr1:848788..848827  + TAIR102
AGTCTCTGCTTTGTACTCAGTGTCGGTGCAAGGAGGGTGA
>Chr1:848978..849017  + TAIR102
GATAATGATATCTGGCACAGGTGTCTAAGGTGTTTACAGC
>Chr1:849159..849198  + TAIR102
GTTATGTTATGTTGTTGCAGTTAGAGAAACAGATCCTCCA
>Chr1:854726..854687  - TAIR102
TACTTTTGTGATGGACTCAGGAGCTGAACATCGAGATGCC
>Chr1:854953..854914  - TAIR102
ATTGTGTGTGTGATGAGCAGGAACTGCACAAAATGCGGGA
>Chr1:855186..855147  - TAIR102
TTCTTGTCTTATAAATGAAGCCTGATATAGTCAAGGCATT
>Chr1:855350..855311  - TAIR102
ATTTTTTTATGGATAAACAGGTCAGATCCTACGATGAATG
>Chr1:855621..855582  - TAIR102
CTTGTTCTGTACGTTACCAGGGCGAGTCCTATGGGTTCGA
>Chr1:855806..855767  - TAIR102
GATCTGTCTCTTATACGCAGATAGAATATCCGAAGAACAT
>Chr1:855963..855924  - TAIR102
TATATATACGTCTTCATCAGCCATATAGACTATTTGTTTT
>Chr1:856314..856275  - TAIR102
ACACGTTGCTTGCTTTGCAGGTCATTTCGACACTGTTGAG
>Chr1:856464..856425  - TAIR102
TGTTGGTTGTGATTTCAAAGGAGACGGTTGGAAATCGAGG
>Chr1:856671..856632  - TAIR102
TTCTTCCATAATGATATCAGCACAAGTGAAATTGCGATGG
>Chr1:856860..856821  - TAIR102
TGAATTTTATTCTCGTGTAGATATGTTGCTCGACGACTAT
>Chr1:857113..857074  - TAIR102
TTGTTTTTATTCTTGTGTAGATGTATTGCTCGACGATTTG
>Chr1:857457..857418  - TAIR102
AAAAAAAAACTTCCTTGCAGTGCTTGATACTGAGACTGGT
>Chr1:857648..857609  - TAIR102
TTCATTGTCTCTCTTATTAGGTTTTCGGAGGTTCAAAACT
>Chr1:857819..857780  - TAIR102
CTAATGCTTGCCTTTTCCAGACACTGGGAGATACTTACGG
>Chr1:858060..858021  - TAIR102
ATTGTTTAACATTTTTGTAGGTATGCTTCAGGTAGTTCTC
>Chr1:858236..858197  - TAIR102
GACTTTTGTCTATGGAGTAGGAAATGAAATTCTGGATGAT
>Chr1:858713..858674  - TAIR102
CGCATTTAATGTCCGTTCAGGTTTCTGGTTGGAGGGGAGA
>Chr1:858870..858831  - TAIR102
GTCGTTTTTGTTGTTGGCAGGGTGGGATTGGTCCATCCGG
>Chr1:859099..859060  - TAIR102
AACGATTCGTAATTGTGTAGGCTTAATCCGATTGGTGACG
>Chr1:859312..859273  - TAIR102
AATGTGATTTGTTTTTCTAGGTTTAGATGGCGTCACCAAT
>Chr1:861298..861259  - TAIR102
CCTTTTGTTGCTGCACGCAGGATTCATTAGTTATGACTCA
>Chr1:861531..861492  - TAIR102
AATTTCTTTGATGTTCTCAGGACCAGCAGGTGCGAATCTA
>Chr1:861929..861890  - TAIR102
AAAACTTTTCTCTATAACAGGTGCCTGGAACTTATGGCTA
>Chr1:862232..862193  - TAIR102
TTCTTTTTTTCTTCTTTTAGGGAGCAAATGTTCCTTTGAT
>Chr1:862413..862374  - TAIR102
GTTCATTTGGATTATTTTAGGCTGTCTGTTTCTAAAGTAC
>Chr1:862824..862785  - TAIR102
TTTCTTATGATATGTTTCAGGCATCTAGTCCGTTGCAAGT
>Chr1:863561..863522  - TAIR102
AATTTCTTGTGGAATTGTAGGATGTTGTTTTCTGACATGT
>Chr1:866961..866922  - TAIR102
CTTTGATTGTGTTATTGAAGAATTGGATGAAAAGACAAAG
>Chr1:869390..869351  - TAIR102
AATGGTGTTTGTGAGTGCAGAAACCGGAAGAGGGGACCGA
>Chr1:869572..869533  - TAIR102
TTTGTAATGATGGATGGAAGGTATATGATCGGGGAACGAC
>Chr1:869802..869763  - TAIR102
TTAGCAATTGGTGTTTACAGAATGCGCAAACTCAGTGGTG
>Chr1:869982..869943  - TAIR102
ATCTTTGATTTTGCTTGCAGCACCGTGATGAGAGACGAGG
>Chr1:870247..870208  - TAIR102
ACTGCTCTTTGTTGTTGTAGATTCAAAAGCAAGCCTGTGA
>Chr1:870427..870388  - TAIR102
TTTAATTTTCAACGGCGCAGATGTTCCTGGAGCTCCAAGG
>Chr1:870591..870552  - TAIR102
GGATTTCTGTGTGATTCTAGGTTTTGCATCCCAAGAACCC
>Chr1:872272..872311  + TAIR102
TGGAGTATTCTCTTCACTAGAGTGATGACCTCCAAAAGGT
>Chr1:872425..872464  + TAIR102
ACCAAGTAGTGTAAGAAGAGGATGCTTTAACCGGTTTTGC
>Chr1:872720..872759  + TAIR102
TGGAGAATAATCTCGCGAAGTTACTCAACAACAACAACAA
>Chr1:878476..878437  - TAIR102
TTTATGTCTTAATTCTGCAGGCTCAGCTTGGATAATGTTG
>Chr1:878675..878636  - TAIR102
TACTTGGAATTTCTTAGCAGGAATCAGAGGGCTAAATCAA
>Chr1:878830..878791  - TAIR102
TTTTCTTTTTGTTTCTGTAGATTTGTTGTATGTCTTCTCA
>Chr1:881896..881857  - TAIR102
TCTCATTTGTGATTTTACAGGTAATGAGCGCACAAGTAAT
>Chr1:882075..882036  - TAIR102
CCTTTTTAAAACTTTTGCAGGAGCTTCCTCCAGTTCCTCC
>Chr1:885957..885918  - TAIR102
GTGCAATACTCGACTTTCAGCAAGTATATGCATACTTCCG
>Chr1:886120..886081  - TAIR102
CTTCTTTTTCACCCTCACAGATAATGTATTTCATTGGTGC
>Chr1:886264..886225  - TAIR102
ATTGTTGGTTATATGAACAGAGGTTTCTTGCCAGCAATCG
>Chr1:886480..886441  - TAIR102
CCGTGTCTTGCACTTTTCAGTTCCACATCGCGTTCTGCGG
>Chr1:886619..886580  - TAIR102
TGCATGTGTACCTCTTGCAGAACTGATAGTGCCCTGAAGT
>Chr1:886809..886770  - TAIR102
GTGTTCTGTTTTGTAATCAGGTCCCACTATATGGCTTCTC
>Chr1:886960..886921  - TAIR102
TAAATTCTTGAACTATGCAGGGTTAGTAGGATGTCTCTTG
>Chr1:887157..887118  - TAIR102
TGATACGGTTGTTTTGGCAGCTGGAGTTGTCATTGAAGAG
>Chr1:887278..887239  - TAIR102
TTCTTCTCATTGCAATACAGGAGCTTAAAAGAAGAGAGGA
>Chr1:887450..887411  - TAIR102
TTTGCTGATTCTGTTCGCAGGATCTTCGAGCTAAAGAGAT
>Chr1:887655..887616  - TAIR102
CTCAATTTATTATGTTGTAGAATCATACAAGTGTTCCTCC
>Chr1:894964..894925  - TAIR102
TCCAACCTTTGTTTTGATAGGTCTGGGATGTGCTAAGCAA
>Chr1:895273..895234  - TAIR102
TTATTTGTTTGTGTCTAAAGGGGAAGCTGAGAGGATCAAA
>Chr1:895492..895453  - TAIR102
GATGTACATTGATTGTTCAGGGATCAAATCTATACATGGG
>Chr1:895941..895902  - TAIR102
TTTGGTGTTGGTTTTCGTAGGATTTTATGTCGAAAGATGT
>Chr1:896502..896463  - TAIR102
TTTTTCTGCAATGTTTTCAGCTCACGGTCCATGCATCATC
>Chr1:901466..901505  + TAIR102
GATGGGTGTTGATTTTGCAGACGGAGATTAGAACCCTAAA
>Chr1:901871..901910  + TAIR102
GGTTGTGTTGGGTTGATTAGGGAAGAGTCTGAAGATGGGG
>Chr1:902150..902189  + TAIR102
ATGTTTTGATATGATTCCAGATCAATGAATTGGCTCAAAG
>Chr1:902405..902444  + TAIR102
AACACTTTGTTGTATCACAGATATGGAACCGGAAGAAAAT
>Chr1:904440..904401  - TAIR102
TATCTGTGTGTGTTTATCAGGAAGTATTACAAGCAACTCG
>Chr1:904635..904596  - TAIR102
CATATTCCAATGATTAACAGAAGACGAGAGGGCATTCGAT
>Chr1:904795..904756  - TAIR102
ATGTTTTGTTTTTTGTGCAGCAAAGCCAAAATGTCTTCCA
>Chr1:905024..904985  - TAIR102
TACAAATAAAAATTGTGAAGGTTTGTTTCCGGAGGCTATT
>Chr1:905193..905154  - TAIR102
GTTAAACATTTGTTTTGTAGGGGTTGCGGATTTATCGCTC
>Chr1:905403..905364  - TAIR102
ATTTGCGTGATTAATGGCAGGAATCACTTAAAGCATTGTG
>Chr1:905585..905546  - TAIR102
TGTAAATCAATCATACATAGGAGGAAAGACTTCAAAGGCT
>Chr1:905804..905765  - TAIR102
TGAATATAATTTTCTATTAGTGAACCAGTGGTTACAGCTA
>Chr1:906043..906004  - TAIR102
ATGTCTGAAAACGTTTGCAGGTAGAGGAGGATGAAGCGTG
>Chr1:907829..907868  + TAIR102
ATGCAATGGTGATTTTGCAGGGCAAATTCAATGCTTCTCT
>Chr1:908635..908674  + TAIR102
TCTTTTCTATGTTCTTGCAGGAAACACAAATACTTTGGCT
>Chr1:909070..909109  + TAIR102
AGGATGTGGTTTTGTTTTAGGTTGTGAGTGACCCTAGTCT
>Chr1:910501..910462  - TAIR102
GTTGTTTTGGAATCATGTAGTGAAGGAGAATTGCAGAAGA
>Chr1:914859..914820  - TAIR102
CTTTTTTTATTGGTTTACAGAGATTGATTTGGATGGCTTT
>Chr1:915476..915437  - TAIR102
CTTGGTCATTGCTTTGACAGATATCCTAGGTATTGTTCTT
>Chr1:917323..917284  - TAIR102
TTGCTATATGATCCATGCAGTTCCAGTGGTCAACGATTCA
>Chr1:918848..918887  + TAIR102
TTGTGTGACAACTATCACAGGGACCGTTTGGTGCATACGA
>Chr1:919076..919115  + TAIR102
AAACATTTCTGAATATGCAGTGTTGGCTTGCTATGGAGGA
>Chr1:919247..919286  + TAIR102
TGCTGTTTAGCTGTTGGCAGGATTTTCTACGCCAGAACAA
>Chr1:919483..919522  + TAIR102
TTGTTCTGATGGATGCTCAGGAAAAAGCCAAGTCCGTTGC
>Chr1:919717..919756  + TAIR102
ACACTTTCTATATTTCCCAGACAGATGAGGATAAAACTCT
>Chr1:919893..919932  + TAIR102
AACTCTAAACTCATCTGTAGGATCATGCAAAGTCAGTATG
>Chr1:921279..921318  + TAIR102
TGCATTCGCATGTGTGGCAGGTACTTTGTGATCGCAAATG
>Chr1:921591..921630  + TAIR102
ATGCTAAATTAATCGTGAAGATGGTGACAATGCTGCTGAC
>Chr1:923808..923847  + TAIR102
CCTTTGTGCGGTGGTTACAGGGTTTCAAAGTGGATAAGCT
>Chr1:924073..924112  + TAIR102
ACTTGTTTATTTTATTGTAGAATAAGACGTTAAAGCTTGA
>Chr1:925228..925189  - TAIR102
ATTTTTTTTATTGCTTTCAGAGTATCTACAATGTAAGCGG
>Chr1:925466..925427  - TAIR102
TTTTTATGACTTGAATGGAGGCTGGGAGCGATATTGGACA
>Chr1:925800..925761  - TAIR102
ATTGTGATTACCAATTGCAGAGATATGTTGGGCCATCGCA
>Chr1:934765..934804  + TAIR102
CTTCTTTCTTATGGATGCAGATTGGCCAAGGAACATATAG
>Chr1:935144..935183  + TAIR102
TTTATGTTTCTGTTGTTTAGGTTAAATGTTACATGCGACA
>Chr1:935550..935589  + TAIR102
GTAGCCCTTAATCTTTCTAGGTAGAACAATTGCATAAAAT
>Chr1:935862..935901  + TAIR102
AAACTCTGTTCTTTTGTCAGTACTTCAAAACCAAGCCGTT
>Chr1:936169..936208  + TAIR102
CACTCTTTTGGCAAATGCAGAAACAATATAAAGATTTGAG
>Chr1:938404..938443  + TAIR102
GCCTTATGATTTTGTTGTAGGTACCGGCTTCTATCAACTG
>Chr1:938614..938653  + TAIR102
GATAATAAGTATTGACTCAGGGGGTTAGGCAAGACCATTC
>Chr1:939856..939895  + TAIR102
TTTGATCCATTAAATTACAGGATGCTGGACATACTGGAAA
>Chr1:940072..940111  + TAIR102
AATGAGCTTTTATGTGTCAGGTTTTTCTGATATCAACTAA
>Chr1:940433..940472  + TAIR102
TTTTGGTGTCTTGTGATCAGGACTGTAAAGAGTTTCAAGG
>Chr1:940753..940792  + TAIR102
TTGTGTGACTCTTTATATAGGCATTGTGTATGCACATCGA
>Chr1:941287..941248  - TAIR102
ATCTTGTTATATGTCAACAGTCTTCTACGTCTCAACCGTC
>Chr1:941451..941412  - TAIR102
TTCTGATCCAACTCGTGCAGGCTTTTACTGGATCAATCGT
>Chr1:941592..941553  - TAIR102
CCAACTTTTTTTGGGTGCAGCCACAGAAGCCAGAGCCCGA
>Chr1:941814..941775  - TAIR102
CTATGTTCTTTTATTACCAGAAGGTCAATCACGTGGCGGA
>Chr1:941968..941929  - TAIR102
GATATTGCCTGTTATTGCAGCGTATCCGACCAATGGCACA
>Chr1:942125..942086  - TAIR102
TTTATTTACTTATAATCCAGCCAAGGGTCGAAGCCAAAAT
>Chr1:942587..942548  - TAIR102
GGTGTTATCATTTTTTATAGGATGGACTTGTTGAGATAAG
>Chr1:942840..942801  - TAIR102
TGTTTTGTGATTTCATATAGGTGTTGTTGGGAGAGAATTA
>Chr1:943059..943020  - TAIR102
TGGTGCTTTTGTGTAAACAGGTTCCATTCGGTAAAATGGC
>Chr1:945452..945491  + TAIR102
AGTCTTGACTTCCCTTGCAGATATATGGTTGTTGATCTAG
>Chr1:945760..945799  + TAIR102
CACTGGTTTTCATTTCCTAGGGATTATAAGGAAAACAAGG
>Chr1:945932..945971  + TAIR102
ACTGGCAAATGCATTTTCAGGAACAATGAGTGTCCTACTT
>Chr1:946149..946188  + TAIR102
TGCCTTTCATTTTTGTTCAGGAATTGAATTTTCGTCAAGA
>Chr1:946289..946328  + TAIR102
TCATTGTTCTTGTTTTGTAGATTCAAGCATCTATAGCTCA
>Chr1:946874..946913  + TAIR102
AACATAAATCTATTCTGCAGTTGGATATTCATCTTAAGCT
>Chr1:947379..947418  + TAIR102
TTTGTTGGATTTCTTTTCAGATTGTAGTGTACCGGAGAAA
>Chr1:948363..948324  - TAIR102
CACAATGGCTTTGATCACAGGGACCCAATCCCTGTTCCAG
>Chr1:949227..949188  - TAIR102
AATCACATCAAATCACCCAGATATTTGAAAGTAAAGGAGA
>Chr1:949472..949433  - TAIR102
TTCCTCTGTTTTCCACGCAGCATAATGATCAGAAGCATCA
>Chr1:950145..950106  - TAIR102
ACCTTGTTTTCACTTTTCAGGTTTATGTTCGTGAGCAAAT
>Chr1:950331..950292  - TAIR102
CTTATCATTGATTTATCTAGATTCTCAATCCAAAACCAGC
>Chr1:950520..950481  - TAIR102
TGTTGATTGTCTCACTGCAGGGAAACGAATCTTAACAACA
>Chr1:950814..950775  - TAIR102
TCTTCTTTTTCATTTAACAGCGATCCGACGACTGAGCCAA
>Chr1:951061..951022  - TAIR102
AATCATTCTGATTATTGCAGGATAAAGAGCCGTTAGAACC
>Chr1:951231..951192  - TAIR102
TTCGTCTTTTGTATGTGCAGCTTCGGTTCCTAGAATCAAA
>Chr1:959408..959447  + TAIR102
TTTTGGGGTTGCAAATGCAGTTGATCTAATGAAGACTGGA
>Chr1:963341..963302  - TAIR102
TAATTGATGCTTTATTGCAGAAAAGTGCGTTGAAGGTGGA
>Chr1:963566..963527  - TAIR102
CTCTTCTTGGTTACTGTTAGGAGAAGATAATCACAGAGAA
>Chr1:964211..964172  - TAIR102
CCTCAGTTTCTAATTTTCAGTGTACAGGACATTCTCGTCC
>Chr1:964400..964361  - TAIR102
TTGTAATCTGTATGAAACAGGCTCTTGATACCGCAGTTGC
>Chr1:964646..964607  - TAIR102
AGTGTTTTTTTTTTTTTCAGGATCACAAGCGAGTGGCAAA
>Chr1:964893..964854  - TAIR102
ATTCACATGATCATCTGCAGTCGATGCTGTTAGAAGCACA
>Chr1:965061..965022  - TAIR102
TCATTCTTCTGTATTTTCAGACTGTAGAGGAATTAGAAGG
>Chr1:965329..965290  - TAIR102
GTTTCTTTTTTTGTGAATAGCTCAAAAAGCTACGACCTCT
>Chr1:965526..965487  - TAIR102
TTTAACGTCTTTATTATCAGGATATTAACTCAGAAACAGT
>Chr1:966177..966138  - TAIR102
TGTTGAATGTTGATCTGTAGCTTCTTAGCAGGAGCATTGG
>Chr1:968588..968549  - TAIR102
GTGTATAATTTGGTCAACAGGAGAGACAGCTTCATTACAC
>Chr1:979819..979780  - TAIR102
CTTTTTGAATCTTTGTGCAGGGAGAAGCTAAAAGTGCTCA
>Chr1:980123..980084  - TAIR102
CTGTTTACTCTCTCCTCTAGGCTGTGAGCAGAGAGATACG
>Chr1:980375..980336  - TAIR102
TTTTCTTGGGTGTTGCACAGGTGAAAATTGGATTAAGGGT
>Chr1:986259..986298  + TAIR102
TTTTTGGCTATGATAAATAGGAAGGGGTCTAATGGGAAGA
>Chr1:986834..986873  + TAIR102
ATATATTTTCATGTTTACAGCCATTTTTGATAGCCGGAAA
>Chr1:987504..987543  + TAIR102
AAAATATATCTTGCACGCAGAACGCTATGGTGCTACCGCA
>Chr1:989633..989672  + TAIR102
TTTATTTTAATTGTTTTCAGGAGAAGGAGTTATGGGGACG
>Chr1:990029..990068  + TAIR102
TGTGAACCCTTCATATGTAGATGTTCCAACTAGCCGGGAG
>Chr1:990511..990550  + TAIR102
ATGAATTCTCGTGGAGATAGGGAGGAATGGTGTTGCCACA
>Chr1:992423..992462  + TAIR102
TTGTTTTGATGGGTTTTAAGGAAGGTGAAACCATAAGAAT
>Chr1:992758..992797  + TAIR102
GATTTGGTAATACTCGGCAGAAAAATCTTCCTTCAACGGC
>Chr1:994026..994065  + TAIR102
CCTTTGGTAAATTTGTTAAGGCAAGACAACCTTATTGAAG
>Chr1:994334..994373  + TAIR102
TTGATTCTGCTACATTTTAGGGAGAGGTTCCTCTCCAGGG
>Chr1:994476..994515  + TAIR102
TTCTTTCGTTGTCCTTCTAGTTGAAGGAACTGATCCCGTG
>Chr1:994808..994847  + TAIR102
CTCTCATGCTCTGATCACAGGTGTTATTACTCGATGAGGT
>Chr1:995293..995332  + TAIR102
TATACCATTGATTAACTCAGAGAGGAGCTACAATCGTGTA
>Chr1:996406..996445  + TAIR102
ATTCAATTTATCTTCGACAGAGAGATATGGGTTCTCATGG
>Chr1:996828..996867  + TAIR102
ACTTGTTAAATTCTTTGTAGGCATTACGTGCAGCAAAGAA
>Chr1:997157..997196  + TAIR102
TGCAATTTTATTAATATCAGATTTGTGTGGCGGAAGAAGA
>Chr1:997398..997437  + TAIR102
CACTTTGGTTTAACGCGCAGACAGAGGTTGAAAAGGTTAA
>Chr1:997584..997623  + TAIR102
AATCGTTCTATCCTCTGCAGGCATTGTTAGCTAGAGAACG
>Chr1:997735..997774  + TAIR102
TATATCTGCTTGATCTACAGTTCCATTTCGATCAAAGCAA
>Chr1:998713..998752  + TAIR102
ATACCATTGAAATTTTCCAGGCGCTTATTGTGGTATGCGA
>Chr1:999089..999128  + TAIR102
ACTATATTGATGTTCAACAGGCTTGCTTGAAGGAAATACA
>Chr1:999484..999523  + TAIR102
TATGACTGCGGCTATAACAGCAAATGAAACGGATGATTGT
>Chr1:999740..999779  + TAIR102
CCATAATTTTCATCTTCTAGGTATACTGGTGGCATGACAA
>Chr1:1000092..1000131  + TAIR102
TATTTTTGTTTGCTTTTCAGGCGTTCCGGATTGTGAATAA
>Chr1:1001789..1001828  + TAIR102
TAGTTATTTAAATTTGGCAGACGAACAACGTTAGAGAAGA
>Chr1:1002123..1002162  + TAIR102
TTTTGAAAATTTCTTTGTAGGTGGAGCATGTAAGAGCAGA
>Chr1:1002451..1002490  + TAIR102
TTTGATGTTGTTTGGTGCAGAGACATAAAGCCGGATAACT
>Chr1:1002763..1002802  + TAIR102
GTTGGTGTATCACTTAACAGGCTTACTCAACCGTTGGTAC
>Chr1:1002928..1002967  + TAIR102
GTTTTTAAAAAATCCTCCAGGTGGTCACTAGGAGCTATAA
>Chr1:1003117..1003156  + TAIR102
TTATGAATGCAAAAAAACAGATAGTGAATTGGAAAACACA
>Chr1:1003369..1003408  + TAIR102
CCACAAAATGTCACATGCAGGCACATCCTTGGTTCGAAGG
>Chr1:1003587..1003626  + TAIR102
TTTTCTTAATGCATGTTTAGGAAGATAATCAAACTCAAGC
>Chr1:1003790..1003829  + TAIR102
CCTTTTGTTTGGTTTGGTAGATGTTATCTTCAAAAGACAT
>Chr1:1003951..1003990  + TAIR102
CCGGTTTATATTTACTACAGCCGAACTAAAAAAGAAAGAG
>Chr1:1004105..1004144  + TAIR102
CGTGTTTACGTTTGTAACAGAGAGCGAATCAGACTCGTCA
>Chr1:1005592..1005631  + TAIR102
TGTTTGAATCCTTTTTACAGGTATAAATGTTCAAACCGGA
>Chr1:1005726..1005765  + TAIR102
TCTCTCATTTCAATTCTCAGGAATCTGTGAAAACTAAGCA
>Chr1:1005906..1005945  + TAIR102
ATTGTTATTTTTTGTTGAAGCTGGTGTTCCTAACCTCAAG
>Chr1:1006156..1006195  + TAIR102
TTATGTTTCCATGGTTTCAGATTAACAGAGTCGAGTTTAT
>Chr1:1006408..1006447  + TAIR102
TGGTTTTCCCGACCCGTCAGGTTTATATCATTGATTTTGG
>Chr1:1006561..1006600  + TAIR102
AATATCACATTTTGGGGCAGAGAAAACAAAAACCTCACTG
>Chr1:1006714..1006753  + TAIR102
TCTTGCTGGTGTCTCTAAAGAACAAAGTCGAAGAGATGAT
>Chr1:1006897..1006936  + TAIR102
CTTTACATTATTTCTTTCAGCTTACCCTGGCAGGGATTAA
>Chr1:1007061..1007100  + TAIR102
ACCTTTGATGTGAAGAACAGGTCTTGTGTAAAAATCAACC
>Chr1:1007270..1007309  + TAIR102
ATTTTCATTCTCAATGGCAGGTTATCAGTTTGATTATGTA
>Chr1:1007439..1007478  + TAIR102
AAAACACTTTTTTGTTTCAGAATCATACAACTGCAAACCC
>Chr1:1007582..1007621  + TAIR102
TTTTCTTTAAACTTTTGCAGGAAAGGAGACTCGCGAGAAC
>Chr1:1007808..1007847  + TAIR102
TTTTGCTGTAATTCTCACAGCCTGGTGACTCAGAAAGACC
>Chr1:1011453..1011414  - TAIR102
ACCTCTATGTTTCTGTGCAGTTCTGGAATCGATGAACTGG
>Chr1:1011577..1011538  - TAIR102
CTGTATTTATCCATCTGCAGTTATCATCTGCTCCAAAAGG
>Chr1:1011709..1011670  - TAIR102
CTTTTTGTTTTACTGATTAGGTTCTTGATGAAATCGGCAT
>Chr1:1011878..1011839  - TAIR102
CTAATGCATGTGGAATCCAGACTGAGATGATGTCAGATTC
>Chr1:1012033..1011994  - TAIR102
TGTTTCTGTGGGTTTTCCAGAATATGGATCCAGCAAAACA
>Chr1:1012256..1012217  - TAIR102
GCTTTCTCTTTGGTGTTTAGGCTATGCATGCACACACTTC
>Chr1:1012459..1012420  - TAIR102
CATCTTTTGTTTTTATGCAGGGAGCGACTAAGATTCTTGC
>Chr1:1012579..1012540  - TAIR102
TTTTCTTTCATGTTTGATAGGAAAAAAAGCTCGTTCTCGA
>Chr1:1012700..1012661  - TAIR102
TTTTCGTGTTTTGGCTTCAGGAATCGAAAAGGAAATCGGA
>Chr1:1012932..1012893  - TAIR102
TTTTTTTTTGGCAATTGCAGAAGTGCTTCGGGAGAGTAAG
>Chr1:1014931..1014970  + TAIR102
CATTCTCGTTCCTCTTGCAGAATTCAAATCCATTACGAAA
>Chr1:1015179..1015218  + TAIR102
GATTGACCAATTGTCCTCAGGGATGCATTTATCAAGTATT
>Chr1:1015408..1015447  + TAIR102
TTTCTTGGATTTGGCTACAGGCAGACTTCAAACCAGTTCT
>Chr1:1015664..1015703  + TAIR102
ATCCTTTGTTGATTACCCAGCTGAAACGGTCATCTACAGA
>Chr1:1016059..1016098  + TAIR102
TCGTTTCTTTTAATTTTCAGGTACTTCTCCTATGAGCACT
>Chr1:1016320..1016359  + TAIR102
TGGCTATGTTTCTCTTTTAGATTCCAAGGAAGTTTACGAG
>Chr1:1016775..1016814  + TAIR102
GATTGAAATTTTCCGTGCAGGTTCAAATGCGTAGACTTGG
>Chr1:1017038..1017077  + TAIR102
TATGGTGGATGTCCTTGCAGAAGGAGAACTGTATCACCCT
>Chr1:1017312..1017351  + TAIR102
ATTCTCTTTCATTGCTGTAGGAACGGGAAGATCCAAATTT
>Chr1:1017548..1017587  + TAIR102
AAAGCCGATCTTGACTACAGAAACCAACCAAATAAGGAGA
>Chr1:1019414..1019375  - TAIR102
TTTCCTTTGGTGGGTTACAGGTTTTGCATCTACGACGCCA
>Chr1:1019799..1019760  - TAIR102
ATTTCTTGTTTTACATCAAGGTCTTGGTGAGGAGAAAGTG
>Chr1:1020112..1020073  - TAIR102
TATGGTTCGTTTTGCTGTAGCAAGAGTTACTGAAACAAGT
>Chr1:1020434..1020395  - TAIR102
ATCTTGATTATCGATTTCAGAGTTGTAAGGATGAGAGCTG
>Chr1:1020584..1020545  - TAIR102
CTATTCTGCTTTACTTCCAGGTTCATGCTTATATCAAGAC
>Chr1:1020838..1020799  - TAIR102
TCTAATGTCTATGATTGCAGACTGGAACTGGCCACTTTTC
>Chr1:1021240..1021201  - TAIR102
ATTTTTTTGGTTTCTCTCAGGGCCTTGGAGGTGGTTTGAT
>Chr1:1021463..1021424  - TAIR102
TGTTGTCATTGTCTTTGCAGCAAATCTTCAATGAAGCGCT
>Chr1:1022766..1022727  - TAIR102
AATAAAAAATGCACATGCAGATTCGACTCGGTCACGTGAT
>Chr1:1022932..1022893  - TAIR102
AATAATGAAATTCAATGTAGATGAAAGATTTCAAAGTATT
>Chr1:1025273..1025312  + TAIR102
TAAATTGATTAAAAAATCAGGTGGCAGAGCTACTGGCGAC
>Chr1:1025845..1025884  + TAIR102
TAATTCAAATGCATGGACAGACAAATGAAAATTCAGAAAA
>Chr1:1031593..1031554  - TAIR102
TCTCTTTTTAATGGTTACAGCAAATGACCATTCCTTCTTC
>Chr1:1031804..1031765  - TAIR102
TGTGAAACCTAATATTGCAGATACAGTTTTGGGGATGTTC
>Chr1:1032005..1031966  - TAIR102
ATATGAATACCGTGTCACAGCCAAGCGCGGGCCACTTAGA
>Chr1:1032183..1032144  - TAIR102
GAGTAACCGTTATTGTGCAGCAAATCACAGGAACATAGTA
>Chr1:1032432..1032393  - TAIR102
TTGGGAAAATAAAACAACAGCCAGAACACGATGGAAGCGA
>Chr1:1032673..1032634  - TAIR102
ATGAAATTGATCTCTTATAGGTACCCTATCATTCACTCTC
>Chr1:1032879..1032840  - TAIR102
TGATTGTGCAATATCTGCAGGTCTGGAACTGTGGTTGATG
>Chr1:1033301..1033262  - TAIR102
TATGAAGCTGTCTGTCATAGGTTGGTTATTACTTTGCCCC
>Chr1:1033557..1033518  - TAIR102
ATGCTAACTATACTTTTCAGGTTGTATCATGATGACCCTG
>Chr1:1034049..1034010  - TAIR102
CTTTGATGTGTATCCATCAGTTACAGAAACAGCTCTAGTC
>Chr1:1034358..1034319  - TAIR102
TTTTGTTGGCAAGGCTTCAGGGAACTGCTCGGTTGTTGTC
>Chr1:1034798..1034759  - TAIR102
CTGATTTGTTGTTGATTTAGGAGCTCCTCTTCTTGGTTCT
>Chr1:1035075..1035036  - TAIR102
GGTCGTCTTCCTTTTTGCAGGTTGACCTTTGAAACTGCTT
>Chr1:1035304..1035265  - TAIR102
TTAATTTGGTCAATTTTCAGGTCCTCTTTCTACTGTCTGG
>Chr1:1035538..1035499  - TAIR102
ACGTGATGGATGGTTTACAGCTTCTTTCTGCTGTCAACTG
>Chr1:1036777..1036816  + TAIR102
GAGATTTACGTAATTTGCAGCTTAAAATTGCTTAATCGAC
>Chr1:1036924..1036963  + TAIR102
TCTGGAAATTATTTGTACAGTTCATGTGTACACAAATCGT
>Chr1:1037511..1037550  + TAIR102
TTTTTTTCTTCTTGCTGCAGACTCCGGAAAGTTATACAGA
>Chr1:1038256..1038295  + TAIR102
GCTGGATCAATATTTGTTAGGCCACTGGAGAAATGCTGCA
>Chr1:1038499..1038538  + TAIR102
GTAGTTGAATAAATGTTCAGGGCACCGCAAGTTTACTATG
>Chr1:1038781..1038820  + TAIR102
TGTTTTCTTGGTCTTTACAGGAAGATTTTCTTCTACTTTG
>Chr1:1038975..1039014  + TAIR102
TCATTACCTTGCTCCCTCAGAAATCCTGCTGAGCTATGTT
>Chr1:1039204..1039243  + TAIR102
ATTGCATTGCTATTCCCTAGAAACTGATGGAAAGTTTAGC
>Chr1:1039468..1039507  + TAIR102
CAACCTTGAATTGTTTCTAGGGATGAAAGCAAGCCTAAAA
>Chr1:1039675..1039714  + TAIR102
TTTTTTCTTTTGGCAAACAGAAACCAAAGCTCTTTGAGGG
>Chr1:1040854..1040893  + TAIR102
AATTTGTTTGTTATGCATAGAAACTCTCTGTGGAAACTGC
>Chr1:1041029..1041068  + TAIR102
AACATTTTCTGATTTCTCAGTGACGAGGCTGAAGAGAAAT
>Chr1:1042219..1042258  + TAIR102
CAGTTTTTTTGGAAGTGCAGGATAAGAGCGTAAATTGGCA
>Chr1:1042548..1042587  + TAIR102
TTGTGTTTGGTTTTGATCAGGCGACATAGTAGATGGAGTT
>Chr1:1042761..1042722  - TAIR102
AAGAAAACTGAAAAATGCAGGGGGCTAGAAGATCAGCAAA
>Chr1:1043183..1043144  - TAIR102
TGCTAATGGATTAAAAACAGAGGAGAGAAATTGAACTCAA
>Chr1:1046015..1045976  - TAIR102
TTACCTTTGTTATGTTCCAGAGACCATGCAGATTTTGAAC
>Chr1:1046215..1046176  - TAIR102
TAACCCTTTCACATTCTCAGGATTATGGCATTGACTTCAA
>Chr1:1046399..1046360  - TAIR102
TAAACTGTAATCTTTTCCAGCTTGCATTCTTCACAACAAG
>Chr1:1046556..1046517  - TAIR102
CTGTCCTTTGATGTATGTAGATGTCTTGATGCAAACTTGA
>Chr1:1046897..1046858  - TAIR102
TCTTTTTTTCTTAATATCAGGTGTTTTTCACGCCAAATGG
>Chr1:1048025..1047986  - TAIR102
CACTTCTTTTCATTATTTAGATACAGGAAACTGTTCAGCT
>Chr1:1048442..1048403  - TAIR102
TTTTGTTTTCGGTGAAACAGACACAGCCTGAAGAGGAAGA
>Chr1:1048650..1048611  - TAIR102
TTTGGTTAAACCAAACTCAGCCTTTGGTACAAGATGAAGA
>Chr1:1048778..1048739  - TAIR102
ATCTTTTTTTGTTTCTTTAGAGTGTAGCAACGAGCAGGGG
>Chr1:1048935..1048896  - TAIR102
TTTGATATGTCATATGGTAGTCCACTGAAAAAAATAAGAA
>Chr1:1053787..1053826  + TAIR102
AAGTTCTTGTCTTGCTATAGTTTTAAGGAGCTAGCTGAAA
>Chr1:1054916..1054955  + TAIR102
TGCTTTCTTTTCTTTCATAGAAACAACCAGAGATTCACCT
>Chr1:1055154..1055193  + TAIR102
TCTCCTAATCTTATCTGTAGGGTAATCTGGATGATGCTTT
>Chr1:1055458..1055497  + TAIR102
TTTCTTAATATTACTTTCAGGTCTCCAGGGATGCTGAGAA
>Chr1:1055778..1055817  + TAIR102
AATGTGCATGGCCTTTGCAGTTCCTGGGTATTTTTGGAGA
>Chr1:1056167..1056206  + TAIR102
TATCGAATATACCTTTGTAGGCTGCTTATGGTGCATATGG
>Chr1:1056414..1056453  + TAIR102
CTTTGTGAAATTTTTTGCAGACATACCCAACGCAGAGTTA
>Chr1:1057615..1057654  + TAIR102
ATCCTTTGAAAACTGATCAGGTCAAGGCTTTGGCTCTGGA
>Chr1:1060304..1060343  + TAIR102
ATCTTTTGGTAATGGAGCAGACAAGTTGCTGTAGGTTGGC
>Chr1:1060712..1060751  + TAIR102
TTTGATTGATCGATTTGTAGGATCCAACACACAAGGATAC
>Chr1:1060937..1060976  + TAIR102
CGATCTTTTCATCTTCTCAGGATGTTCCTCGGGTCTGTGA
>Chr1:1064980..1064941  - TAIR102
ATGTTTATGGTTTGTTGCAGGTAGAGTAGCAGAGTTTGAT
>Chr1:1065463..1065424  - TAIR102
TTACCCAACTTTGCTGACAGGCGCTTGATAAATCCCAGCT
>Chr1:1065875..1065836  - TAIR102
TTGCTTCGTTCTTTTCGAAGGTTCGTTATGCTGAGAATCT
>Chr1:1066169..1066130  - TAIR102
TGATGTTCCTGTTGTAATAGGCATGGCAGGTCTTGCTGTG
>Chr1:1066545..1066506  - TAIR102
TATATTGAAATAAAATGCAGAAATATTACATGGCTTCTTC
>Chr1:1066791..1066752  - TAIR102
GGGATTTTATTGATGTGCAGGTTTCTATTGATCAAAGTGT
>Chr1:1067570..1067531  - TAIR102
TTATTTGTGTTGTTTCAAAGGTTCTGAAGGAAGGCAGGAT
>Chr1:1067869..1067830  - TAIR102
GGTTATTAATGGCTATACAGGATTATATTCTATCTGCATT
>Chr1:1068267..1068228  - TAIR102
TGCTGATAATTGTTATATAGGTTAGAATATGTGGTACTAC
>Chr1:1070514..1070475  - TAIR102
TTTTTTTTCTTCTTCTGCAGCTACGAGCTTTGGGATGTGG
>Chr1:1073629..1073668  + TAIR102
CCTTTGCTGTTTAAACACAGGAAGAGGGCAATGAATGTGT
>Chr1:1073920..1073959  + TAIR102
GGGTTTCAATGCTTCAAAAGGCGGTGTATCGAGCTGCTAA
>Chr1:1074205..1074244  + TAIR102
TTTCCTTGGTTTCACTACAGGCTTGTCTCTCTGCGATCGA
>Chr1:1074510..1074549  + TAIR102
CCCTCCTTAGCGCTCTAAACATGTTTTCAGAGGACAGCCC
>Chr1:1074878..1074917  + TAIR102
AGGATCTTTCTTTTCTCTAGGCGAGTTCAGGAACTCCATT
>Chr1:1075088..1075127  + TAIR102
TCCTTGAATTTGGGTGAAAGTGAAAGGTTCTTCGGGTATG
>Chr1:1075281..1075320  + TAIR102
TGTTTTTTGGTTGGTTACAGTCTTTTACATCGTATCAAAG
>Chr1:1076245..1076206  - TAIR102
TTGCTCAATATTTATCTCAGGAGGGAAAACTAAGGATCTT
>Chr1:1076444..1076405  - TAIR102
TTCCCTTTCTATTCCTTCAGATTTACAGAGTTTCAGATAT
>Chr1:1076699..1076660  - TAIR102
AATTAAAAATTTCCGTGCAGTTCTCACCAACCTCCGAGCA
>Chr1:1076952..1076913  - TAIR102
TGTCTTATGTATGTCTGCAGATTTGGTTCGGTACTTGTGT
>Chr1:1077256..1077217  - TAIR102
GTGTGTGTTTATCGTTGCAGTGAGATGGGAGCCCATTTTT
>Chr1:1078373..1078334  - TAIR102
CTATTAACTATAAATGGCAGGTGACTGACATTGATTCATC
>Chr1:1078572..1078533  - TAIR102
CTTTTTTTTTCCTTTTGAAGTTGCACATATGGCATTATAA
>Chr1:1078769..1078730  - TAIR102
CTTCCTCCTTCACTAAACAGATCGACCTATTGCTTCCATT
>Chr1:1078966..1078927  - TAIR102
TGTTATTAAGTTCTCTACAGGTCAGATTTCACCCGCGCCA
>Chr1:1079350..1079311  - TAIR102
TTGTATTTTTAATCTTGTAGTGGTGACCACACTGTAAAAA
>Chr1:1079546..1079507  - TAIR102
ACTGCATTCCCTACATGTAGGGTTGAGGCAGAGTCATTGC
>Chr1:1079799..1079760  - TAIR102
GTTTGAGTGTGATTATTCAGGTGTAGGAGTGTCTTCAAGT
>Chr1:1087094..1087133  + TAIR102
ACACCCTTTCTTTCCTGCAGGTTGCTACCTTCAACCCTGC
>Chr1:1087350..1087389  + TAIR102
TTTTTCTTTGGAAACCACAGGTCGTTGTTAAAGATTCCAA
>Chr1:1087637..1087676  + TAIR102
AATCCTCGTTTTACTTTCAGACATATACGGGAAGCATACT
>Chr1:1087870..1087909  + TAIR102
CTTGGTGTATTCTATTGCAGACAGATGGTTAATGAAGGAG
>Chr1:1088231..1088270  + TAIR102
TATATTTACGTTTCATACAGTCGAATCCTGTTTTAGAAGC
>Chr1:1088391..1088430  + TAIR102
TTTCTTTGTGTATTTTATAGTCGATTTGGTAAGTTCGTGG
>Chr1:1088644..1088683  + TAIR102
ATACTTATTTCTACTTTCAGGATGCTAAGAAGTTTAAGCT
>Chr1:1088875..1088914  + TAIR102
CATTTCCGGCATGCCTTTAGGATGCAATTTTCCGTGTTGT
>Chr1:1089101..1089140  + TAIR102
AGCATATTCTTTTGCTGCAGGTGTAATGAAAAGTCACTTG
>Chr1:1089373..1089412  + TAIR102
TTATTTTTCTGTCTATGCAGGCTCGTTGAGAAGATTAATA
>Chr1:1089892..1089931  + TAIR102
TTGCAAGTATTGTTTTGCAGTTTTGAGCAATTTTGCATCA
>Chr1:1090041..1090080  + TAIR102
TGTAACATCGTACTATGCAGCACGTCTTTAAAATGGAGCA
>Chr1:1090386..1090425  + TAIR102
GCTTGTGTTTTTTTTTTCAGAAACCCGGAGGTATTATTGC
>Chr1:1090547..1090586  + TAIR102
GTGATGATTTCGTTTTGCAGCATGTTTCCTAGATCAACAC
>Chr1:1090795..1090834  + TAIR102
CCTTGAGTGTATTGTTCCAGGTCACGTATCAGACTGAACT
>Chr1:1091054..1091093  + TAIR102
ATATTTATGCTTTTTTGCAGCAACAATTGGTATCATTGCT
>Chr1:1091284..1091323  + TAIR102
GGGTGTTTTTCTGACCTCAGGGAGTGATGGAGGCAATCCG
>Chr1:1091482..1091521  + TAIR102
TCCTCTTTTCTTTTTACTAGTTCTAATGAGCCAGCTGCCT
>Chr1:1091636..1091675  + TAIR102
GGAAACGTTTTCTTTTGTAGATTGGTAAATCAAAGGTTTT
>Chr1:1091906..1091945  + TAIR102
ATGGGTCACTCTTTTTTCAGGTTATCTTGCTAGAAGTATA
>Chr1:1092282..1092321  + TAIR102
ACAACCCATTTACATTACAGACCCGGTGTCGCGTATACTT
>Chr1:1092552..1092591  + TAIR102
CTGTTATTCATTTAACACAGGCTGCTCGAGAAACAGGAGC
>Chr1:1092756..1092795  + TAIR102
TTCATTTCTCAACGCTGCAGACTGACCTGGAAGAGGCCAA
>Chr1:1093089..1093128  + TAIR102
TTATTGTTTATCTTATGCAGGGGATGGTGAGTTCTCTTGA
>Chr1:1093316..1093355  + TAIR102
AGCTGATGTTTCATTTGCAGGCTTGAAGAGAAGATTTCAG
>Chr1:1093521..1093560  + TAIR102
CTTTTTGGTCCTGTTTGCAGAATCTGGAAAATGGCCACCG
>Chr1:1093672..1093711  + TAIR102
TGAGAAGTATACTTTTTCAGGAAGTTGAGGTCAATGGAAA
>Chr1:1093805..1093844  + TAIR102
GATTTTCTCTGCCGGTGCAGGAGAATGTTGATACTCTCAT
>Chr1:1094292..1094331  + TAIR102
TGAAATTTTTTTCTTTTCAGAATGAAGATGACAATGGTCA
>Chr1:1094531..1094570  + TAIR102
TTCCCTTATTGTTTAACCAGAGCTTCCGCTCATCACCAAA
>Chr1:1094881..1094920  + TAIR102
GTCAAAACTTTGAACTTCAGGCACCGAGAATTTCAAAAGG
>Chr1:1095087..1095126  + TAIR102
ATATGTTTCATGGTGTACAGGTTCCTTTGGTACTCATCCA
>Chr1:1095327..1095366  + TAIR102
TCCTTAACATCTTACAATAGCCTTCTACTGCGTAAAGAGT
>Chr1:1095498..1095537  + TAIR102
ATCATTCTTTGATTTTGCAGTATGCTGGGCCATCTTGGGA
>Chr1:1095645..1095684  + TAIR102
CTCCTCTCGTAACTTATCAGGTTATCCACCAGAAGTACAG
>Chr1:1095784..1095823  + TAIR102
CTTGTTTCACTTTATTACAGATCCTTAGTGTCCAACAACT
>Chr1:1096015..1096054  + TAIR102
AACCGGTTTATTGTTCGCAGCATTCCCTTCTCAATAGACG
>Chr1:1097379..1097418  + TAIR102
TGATGCTCGGTTTTAAGCAGGAGCAGAAGCTTCAATCTTT
>Chr1:1097599..1097638  + TAIR102
ATGATAGTGTTATGTTTCAGGAACCATTGGTCATGTCGCT
>Chr1:1097780..1097819  + TAIR102
TCCTTATCTTCTCTGTACAGACTGTCCGTTTTAAAAATGA
>Chr1:1097979..1098018  + TAIR102
CAACTTATCTGTTGTATTAGGGCCTACGGAAGTGGAAAGG
>Chr1:1098359..1098398  + TAIR102
ATTCTTGTTCTATTCTTCAGGGTCACGATATTCTCATGGC
>Chr1:1098698..1098737  + TAIR102
TCTTTCACATCCTGTTGCAGAACACTGTTGCTGATGCTGC
>Chr1:1099017..1099056  + TAIR102
TAACTACATGTATATTGTAGGGTGTTTTGAGAGTCAACCA
>Chr1:1099380..1099419  + TAIR102
TGGTTATGTAAAATCTGTAGGTGAACTTCTTTCTTCTACG
>Chr1:1105369..1105408  + TAIR102
GTGTTTTTTAATTCGACCAGGTTCATGTTTTACCGAGGGA
>Chr1:1106712..1106673  - TAIR102
AGTTGGAGTTTTGATTTCAGGGAACCGCAAGCTCTGGATA
>Chr1:1107010..1106971  - TAIR102
GGTTAAACGATGTCTCACAGGTGTGGAAAGGTGTAGGCTC
>Chr1:1107209..1107170  - TAIR102
ACTTTGTTTCCCTACTTCAGGCTTTTCAGTCTCCGGACAC
>Chr1:1107467..1107428  - TAIR102
TCTGAATTTAACACATGCAGTCTGAAAACTATGGAACTGA
>Chr1:1107749..1107710  - TAIR102
CTGTGATGATTGTATCTCAGGCTTTGGCTGCATTTGAAAT
>Chr1:1107890..1107851  - TAIR102
TTCTGATCTATCTTCTTCAGGGGTACTTCAGGAAAGGTTG
>Chr1:1108098..1108059  - TAIR102
TTTTTGTTTATCCGGTGCAGTAACCGAGCTGCTGCATTTT
>Chr1:1109964..1110003  + TAIR102
ATTTTCTTTTTTTGTTTCAGCACAAAGTAATGGCTACACT
>Chr1:1110280..1110319  + TAIR102
TAAGAGTGTTTTGATGGCAGATCAAGACATCCAAAATTTT
>Chr1:1110437..1110476  + TAIR102
TTCATCATTTATTTGGCAAGTCCCAACTCGTATGTTCTAC
>Chr1:1110658..1110697  + TAIR102
TTTGGTTCAACGATTTTCAGGAAAAGTCTCTAGTTTCTCT
>Chr1:1110963..1111002  + TAIR102
CTTTTCTGTTGCATATACAGCAAGTTTAGTGCTCTTGCCT
>Chr1:1111285..1111324  + TAIR102
AACTATTACTCTGATTGCAGTTGACCGCTCAGATGTGGAG
>Chr1:1111503..1111542  + TAIR102
AACGCAATCTGGCAATGTAGGTTTTTAGCTGATGAGGGCG
>Chr1:1111771..1111810  + TAIR102
TAATATTTTTTGATGGACAGTTGATGCCCATCCTGGAGAC
>Chr1:1111981..1112020  + TAIR102
ATTATGTGTCATTTGAATAGATACTGCCAAGCGTGCCATG
>Chr1:1112271..1112310  + TAIR102
TGTTTCTTGGGCTGTTACAGGATGTGTATCTGCAGACTAC
>Chr1:1112480..1112519  + TAIR102
TCATGAATTGTTTAACACAGGTATAACAAGTTATCGGACT
>Chr1:1112669..1112708  + TAIR102
ATGTATCTTGGCAACTGCAGGCAGCAGAGTTGCAGATCTT
>Chr1:1112841..1112880  + TAIR102
CTGATTCTTGGTTTCTGCAGATTGTCTATGCGATTATGCA
>Chr1:1113052..1113091  + TAIR102
GCCTAACTGATCAAATATAGGTCTTAGACTTTTTCAACAG
>Chr1:1113281..1113320  + TAIR102
TTTTCTTTTTGTTACCGCAGATGTTTACTCAGCTTCACTT
>Chr1:1113487..1113526  + TAIR102
ACGTTTCTTTTTGTTCGCAGTGGATTCGGTTTTAACCCAG
>Chr1:1113766..1113805  + TAIR102
TTCCAACGGAATATGTGCAGAAAGAGATAGAAGACGAAAG
>Chr1:1115537..1115576  + TAIR102
TGTCTCCCACTTGTTTGTAGATATCTTCCCCCGGAGATTG
>Chr1:1115918..1115957  + TAIR102
GATTTTCTGTTTGTTTCAAGTACAATAAGCTCCCGAGTTA
>Chr1:1116206..1116245  + TAIR102
CTATTTCCACGTGGATGCAGGCTCCCACCGTAACCCATTA
>Chr1:1117033..1117072  + TAIR102
TTGTTTTGGTTTTGTTAAAGGGCAAAGGATGAAGTGTTGG
>Chr1:1117555..1117594  + TAIR102
TTCTTATATTTTATTTATAGTACCTTTGTGATCGCATGGA
>Chr1:1117969..1118008  + TAIR102
GTATATTCTGATTGCCACAGGTACATTCCCCTTAATCGGC
>Chr1:1118203..1118242  + TAIR102
ATAGTTTCTTATTTCCTCAGATGCGCACATTAGAGGTTTC
>Chr1:1118511..1118550  + TAIR102
AATGGTTTTATTGTACTCAGGGTCACATTGAGAAGCTCTC
>Chr1:1118948..1118987  + TAIR102
GGTTGCTTTTGTTTTCGCAGGAAGTGGATATCTGGTCATT
>Chr1:1119133..1119172  + TAIR102
TCTATCTTACTCTTAACCAGAATGGCAAAAGACCAAAGCT
>Chr1:1120691..1120652  - TAIR102
TTATTGTAATATGCATGCAGGTTCAACCAAATTCATATGC
>Chr1:1125975..1126014  + TAIR102
CAAATGCAATTGTCTCTTAGGATCTTCCTCCTGAAGTAAG
>Chr1:1126213..1126252  + TAIR102
TTACATCTTTCTTTGTGTAGAGCGGAGAAAGATTGAAAGG
>Chr1:1126515..1126554  + TAIR102
TCTTGATATGTGCAATGCAGTTCTTCCCCAAGAATGAGAA
>Chr1:1126828..1126867  + TAIR102
TTGGTTCGTGTGAAAAACAGAGACAGGGAGCGAAGATGAT
>Chr1:1127173..1127212  + TAIR102
TGTCAGCGTTTTTTTCTCAGAGAGCCGGTTTCTAGTGCTT
>Chr1:1127414..1127453  + TAIR102
TTTCTTTTCTTTTATTGTAGAAGCCATACTCTACTAGGGT
>Chr1:1127803..1127842  + TAIR102
TATTCGTTTTGCTGTTTCAGGCGTGAACAAGGTCTCTCCC
>Chr1:1128659..1128620  - TAIR102
GGTTCTGTTTGTTGTTGCAGGATGTTCATATGTACGTGCA
>Chr1:1129072..1129033  - TAIR102
GTGTTTCTTCCTTTTTGCAGGGCTCAGATTGTTGGATGGC
>Chr1:1136914..1136953  + TAIR102
CCGTTTTAAAAAAAATATAGGGCACAAGTTGTGGGATGGC
>Chr1:1137440..1137479  + TAIR102
TATACCTAAGATTATTTTAGGCAAACATGGAGGAGAAGAA
>Chr1:1137720..1137759  + TAIR102
TTAATCTTTTTATTTATTAGAATGTTCGTCGATACATGCA
>Chr1:1138283..1138322  + TAIR102
TAATTGTAAAAATATTTCAGCTCCGAGGGCGATGGAGAAG
>Chr1:1142653..1142614  - TAIR102
TGTTTGTGAAATGTTCATAGGTTCTCTAGAGGTTTGACAA
>Chr1:1142889..1142850  - TAIR102
ATTAATGGTGAATGTTGTAGGCGGATGTTGAACCAGAGGT
>Chr1:1143908..1143869  - TAIR102
TTAATTGGTTGGTGGAGCAGCTTATAGCGTGGAAAGACGG
>Chr1:1144144..1144105  - TAIR102
CAAATTTTGTTTTTTTATAGGAGAGCTCTAATGGTGAAGA
>Chr1:1144576..1144537  - TAIR102
TTTCCTTATATATATTTTAGGTTCATCAATCATCAACGGA
>Chr1:1144804..1144765  - TAIR102
CCAGAAATAATATTTTGTAGGTCGTTTTGGTCGGAGGCAC
>Chr1:1145114..1145075  - TAIR102
TGGCTTTGTTAATAATGTAGGAAACAGAGGTTTGAGAGAG
>Chr1:1145379..1145340  - TAIR102
CCTATAACACAAAATGACAGGCTTTAAGCGATGAGTCGGA
>Chr1:1145740..1145701  - TAIR102
TATATATGTTAAAAATGCAGCAAGGCAGCTCGGATTTGAG
>Chr1:1146394..1146355  - TAIR102
TGTTGATTTCTTTGCTATAGAAGGAACAAGAGATGTCTCT
>Chr1:1147884..1147845  - TAIR102
ATATATAAAAAAAAACACAGGAAGAGATAGAGATAGAATC
>Chr1:1148111..1148072  - TAIR102
TGTGAATTTGTTGAGGAAAGAACGCAGGGAAATTCTTACA
>Chr1:1150016..1149977  - TAIR102
TTTTCAAATTCATTTTGCAGGAACGCAAAACGGTTCAATC
>Chr1:1150339..1150300  - TAIR102
ATACGCTTTGTGACTTGCAGAGGAAAGAACCAACAAGTGA
>Chr1:1150902..1150863  - TAIR102
TGGTTCTTGAATATTTATAGGCGAAACAGAAACGGAACAA
>Chr1:1151138..1151099  - TAIR102
CATATCTCTGAGAACTGCAGCACTAAAATCGAAGTTGCAC
>Chr1:1151344..1151305  - TAIR102
GTTCTTCGATGCAAATCTAGGATGGCAATGATGGAGAAGA
>Chr1:1151871..1151832  - TAIR102
ATTATCATTCTTGGTTGCAGCTTCGGTGTTTTCTGGTTAG
>Chr1:1152495..1152456  - TAIR102
CCTATAATTGGTCCTTGCAGAGAGAGGGTAGACCGACCTT
>Chr1:1152829..1152790  - TAIR102
ACTGAACTCACTTCTTACAGATACACTGCACCGGTTTTGG
>Chr1:1153960..1153921  - TAIR102
CAATCGTTAATTGCTGATAGTTGAAGGAGAGAGAGAGCTT
>Chr1:1155297..1155258  - TAIR102
TTTATCTTGTTTTGTGACAGTATATGCAAGGGAATATTCG
>Chr1:1157159..1157120  - TAIR102
TTTAATTAATTCTTACTCAGGGAAACAGTAATCGATGTTA
>Chr1:1163472..1163433  - TAIR102
GAATCAATGTTTTATCACAGAGTGTTGCGCTTCTCGGGGC
>Chr1:1163724..1163685  - TAIR102
AATTCTTTGTTTCTTATTAGGCTGTCTACTTGGTGGTTGT
>Chr1:1163900..1163861  - TAIR102
TGGAAAACTAATTTTGAAAGGTGAAACAAGTCGTGTGGGC
>Chr1:1164106..1164067  - TAIR102
TTCTCTGGAATTCTTATTAGGTTCAATGACTTTGGAACTG
>Chr1:1165853..1165892  + TAIR102
CTTATGAAATATTGGCTCAGGGTTGCTATGTTCGAATACT
>Chr1:1166264..1166303  + TAIR102
AGTTTACCTTTGATACGCAGCTAATAACGAATGACAAAGT
>Chr1:1177413..1177374  - TAIR102
GTGCTGCACAACTTGTGCAGCTAATGACGAACGACAAGTT
>Chr1:1177867..1177828  - TAIR102
TTCTAACATCATTGGCTCAGAGATGCTATGATCGGATACT
>Chr1:1180130..1180091  - TAIR102
TGGCTCTTAAAAATCTGCAGCCATTTGGATAGACTAAACG
>Chr1:1180651..1180612  - TAIR102
TAGTATTCTTGTAATTTCAGGGATGTGATATTAGTACCTA
>Chr1:1181501..1181462  - TAIR102
ATACTTTTATCTTTCTGTAGCTGGTATCAAAGGAATTGGG
>Chr1:1181789..1181750  - TAIR102
ATTATCAGCGCCTCCCATAGCGAGTCAGCATCAAGAGCAG
>Chr1:1182343..1182304  - TAIR102
GTTCTGAGTCCCTAGTAAAGGCTACCGTTCGGACCATGGG
>Chr1:1182607..1182568  - TAIR102
TTCTCTGTTTTTCTGTTCAGCTCTTTGTGGCCATGGTGCC
>Chr1:1183218..1183179  - TAIR102
TTTTTTTTTGTGTTGCTTAGGATTCAATTTCTGATATAGC
>Chr1:1183448..1183409  - TAIR102
TTTGGTTGTTGGCTTGTTAGGGTTTGTGATGAGAAAGAGA
>Chr1:1186326..1186287  - TAIR102
AAACTCTGTTTTTATTTCAGTTACAAGGCGCCAAATATGA
>Chr1:1187184..1187145  - TAIR102
TATGGCTTTTTCTTTGTTAGCGGCTGAAGCGATTTGGGCG
>Chr1:1187504..1187465  - TAIR102
CACGTTTTTCTTTGTTGTAGATCCTGTTTCGTTAGTTCGG
>Chr1:1189532..1189493  - TAIR102
TGTGTATTTTGTTTGGTTAGGCCTTCCGATTGATGAAGTA
>Chr1:1189732..1189693  - TAIR102
TCTTTGATTCAAATTGTCAGGGTACGTTCGTTTCCATGGG
>Chr1:1189960..1189921  - TAIR102
ATATATTGCTCATTCTGTAGGTTGGACGGAGAATTTATCT
>Chr1:1190327..1190288  - TAIR102
TTTTGTCTTTTTTTTTTCAGGTTCTTGTTGTGGCCAACCC
>Chr1:1190660..1190621  - TAIR102
TTGATGTGTATTATTATCAGGTGTTGTTGCTACAACTGAT
>Chr1:1190925..1190886  - TAIR102
TATTGATTGTGATTATGCAGGACAAATCGGATATGCTCTT
>Chr1:1191919..1191958  + TAIR102
GATGAAATTTGGAATTTCAGATGACATTTGGGGAGCAAAA
>Chr1:1192194..1192233  + TAIR102
GTATCATTGTTTATTTCCAGTATCCCATACCGATGAAGAA
>Chr1:1192393..1192432  + TAIR102
TTCATTGTTTCTGTATACAGATAGTTTTGGCAACTAAAGT
>Chr1:1192698..1192737  + TAIR102
TGATCTTTTTTTCAGTCCAGGCCAGATCGATACGTACCAC
>Chr1:1192905..1192944  + TAIR102
TTCCTCGAATTCTGCAACAGGTTCGCTATATCGGTGTCTC
>Chr1:1193123..1193162  + TAIR102
GTTTTGGGTTAAAACCACAGTTGATCTGGTAGAAGTATGC
>Chr1:1193440..1193479  + TAIR102
TATCTTTGTTCTGATTTCAGGAAGCAACCATACAATACGT
>Chr1:1199177..1199216  + TAIR102
CTTATGGTTTAAATGTTAAGGTTTGTGATGACCGGCACTC
>Chr1:1199439..1199478  + TAIR102
TTGTATTGATTTGCGTTTAGGTTCCTATTAAGTGGCCTAA
>Chr1:1199690..1199729  + TAIR102
ATGATTTTTTGACTTTGCAGATGCTTAACTTTTCGAACGA
>Chr1:1200404..1200443  + TAIR102
TTTGTTTTTTTTAAATACAGATGACCATAAAACCAAGGGA
>Chr1:1200623..1200662  + TAIR102
CTTATCTTCTTTGTTTACAGGAACTTTGGAAACAACAAGT
>Chr1:1200942..1200981  + TAIR102
TGTTTCCGGTTTTAATTTAGGTGTGAGGCTTTCTCTACAT
>Chr1:1202956..1202995  + TAIR102
GAATCTGTTTTTGTATGCAGGAGTGAATGTACAAACTGGA
>Chr1:1203084..1203123  + TAIR102
ATATTTGCTTCTTTACGCAGGAACCTCTCCGAGCTAGGCA
>Chr1:1203252..1203291  + TAIR102
GTCATTTGTGTTATTTGAAGCTGGTATTCCTCACCTCAAA
>Chr1:1203475..1203514  + TAIR102
TTCGGTTTCAAATTTTCCAGATAAATAGAGTGGAGTATAT
>Chr1:1203678..1203717  + TAIR102
CTTCATTTCTTCGTTTGCAGGTGTACATCATTGACTATGG
>Chr1:1203824..1203863  + TAIR102
ATCGGGGTGTTTCTTCTTAGGGAAAACAAGAACCTTACTG
>Chr1:1204024..1204063  + TAIR102
ATATAATAACTCTTACACAGAGCAAAGTAGAAGGGATGAT
>Chr1:1204162..1204201  + TAIR102
ATCCTTAATTTCTGTTTCAGCCTTCCTTGGCAAGGCCTTC
>Chr1:1204373..1204412  + TAIR102
TTAAAAATTGTCTTTGACAGGTCCTCTGTAAAAACTTTCC
>Chr1:1204599..1204638  + TAIR102
TTTGATTCTGATATGTACAGGTTATCAGTTTGACTATGTA
>Chr1:1204775..1204814  + TAIR102
CGCTTTTCCTGTTCCATTAGCCAACTTTAAGACCAGCTAT
>Chr1:1205095..1205134  + TAIR102
TTTCTCTGAATTATATACAGTTGGACAGGACAGCCGTGAG
>Chr1:1205366..1205405  + TAIR102
CTTTTTTTTGGTTGAATCAGCAAAACCAGGAGAGACCAAA
>Chr1:1208661..1208700  + TAIR102
AAATAAACACCTTGAAAAAGTTTTTTTTGTTTTTTTTGGT
>Chr1:1208924..1208963  + TAIR102
TCGTTTCCTCTACACGTTAGGTTTTGGCACATTCACAGAG
>Chr1:1209139..1209178  + TAIR102
AACAAAAAATCTAATTACAGACGAAGAAAAAGACAAGGAC
>Chr1:1209327..1209366  + TAIR102
TAGTAAAACAAAACATGTAGATGGGTGACTTCAAACCTCA
>Chr1:1212164..1212125  - TAIR102
ATTGTTTTGTTTTTTGTCAGGTTCAAAACAGAGTTACATT
>Chr1:1212428..1212389  - TAIR102
CTCAATATTTTTTTCTGTAGACATGGAACCCGAAATCAAA
>Chr1:1213178..1213139  - TAIR102
TTGTGAATGTGTGATTATAGGTTGTTGAGCTATCATGATT
>Chr1:1213917..1213878  - TAIR102
TTATAACTGTTATTTTTTAGACCGGTAGGCGAGCAGAGAC
>Chr1:1216224..1216263  + TAIR102
TTTGGATTTTTTTCGATTAGGGCGTGGAGGTACCTCTGGT
>Chr1:1217113..1217152  + TAIR102
TGTGTTTTTTTGTTGCACAGATAATGCTGGAGTCATTGTC
>Chr1:1218201..1218162  - TAIR102
CTTTTGGTGGGCTGTTTCAGGGGTCAAAACATGAAACAAC
>Chr1:1219372..1219333  - TAIR102
GAGGATTTTTTCTTGATCAGGAATTCCTGTGGCATTTGGC
>Chr1:1219653..1219614  - TAIR102
ACTGCATGTTATTTTTGCAGGTTTTTTTTGGTTTCATTTT
>Chr1:1221884..1221845  - TAIR102
AACGGGGGTGTGGTTTGCAGGTGGGGGTAAAGGAAGAAGA
>Chr1:1222101..1222062  - TAIR102
TTTGTTATATTTTGTTGTAGTATGCATGTAGGAAGACGTT
>Chr1:1222385..1222346  - TAIR102
GGGGTTTGTTTTCTTAATAGGGACTTGACGGTGTCGAGAA
>Chr1:1223201..1223162  - TAIR102
CTGCTGTTGTTATTTTGTAGGATGAGATCACAAGTCCTCT
>Chr1:1226832..1226871  + TAIR102
TGGTCTTTTCTCCTCTACAGTTTCCGGCGAAGTTCCGGAG
>Chr1:1227067..1227106  + TAIR102
TTGCTTTTGGTACCTTGTAGGATTATGGGAAATGCCCGGT
>Chr1:1227227..1227266  + TAIR102
TCTCCGGGACCATTTTGCAGATCGTAAAGCCGAAACCATT
>Chr1:1227560..1227599  + TAIR102
TCTGTTTGTTGTGCTTGTAGGAATGGGACAGTTTGATGCT
>Chr1:1227796..1227835  + TAIR102
GATACACTTTTCCTTTGCAGCATGATGCTGCTTGTCGTGT
>Chr1:1228026..1228065  + TAIR102
TGTTTTTGGTTGCAATATAGGTATCGATGATGGTGAGCAG
>Chr1:1228311..1228350  + TAIR102
TCTCCTCATTGGTTCTCTAGATCCCTAAAACATTGGCTTC
>Chr1:1228686..1228725  + TAIR102
TCGTTATATGTGGTAATCAGGATGTCATCGCTACGGGAGG
>Chr1:1228877..1228916  + TAIR102
ATGCATTGTTCCTTTTGCAGGTTACAAGCATCAAGTTCGT
>Chr1:1229034..1229073  + TAIR102
CATTTCTTAACACTCTGCAGACAGTCCGCATCTGGGGATG
>Chr1:1229213..1229252  + TAIR102
AGCAATGATGTGGTTTTCAGGTGCGAGCTGTAACTGTCCA
>Chr1:1229484..1229523  + TAIR102
TCATTATTGTTGTTATTCAGGTGACAGATGCTTCCGAAAA
>Chr1:1229697..1229736  + TAIR102
CTATCTCTGTCGTTTGATAGGCAAATGTGGCAAAGTTTGG
>Chr1:1229873..1229912  + TAIR102
CTATTCTTTAAATTGTACAGACTGCTGCACTGGATGGTGT
>Chr1:1230045..1230084  + TAIR102
AATGAGCTTTTTTTGTGCAGTGGAGTTTGACCATAGCGGA
>Chr1:1230283..1230322  + TAIR102
CTTGTGCTTCAATGTTGTAGAGTATTCCAAGCAGCTAGTG
>Chr1:1232585..1232624  + TAIR102
TTCCGGTTAAATTATTACAGGGATGGAGATGCTGTTCAAG
>Chr1:1233473..1233512  + TAIR102
ATGAATGAAAATGTGGACAGGAGCAACAGGGAAGACGGTG
>Chr1:1233760..1233799  + TAIR102
TTGGGATCTTTTTTTGGCAGACTATTGAAAGATGGAGAGG
>Chr1:1234524..1234485  - TAIR102
CACCTTCTGTGTTTGGCCAGCATTATTCTTGGAGAGTACG
>Chr1:1234778..1234739  - TAIR102
TATTTTTGTCCCCGAAAAAGGCTGATGCAGCGGGAAAAGG
>Chr1:1235128..1235089  - TAIR102
AATATGTTTTTTCTTTTCAGCATTGTTCTTGCAGCATATG
>Chr1:1235377..1235338  - TAIR102
GTTTGTTAATGTGAAAACAGTATAAAGGAGATCTTAGTGG
>Chr1:1241037..1241076  + TAIR102
TTCTTGGTTTGTTGTGGCAGTCAAGTGGTAGGATGGCCAC
>Chr1:1241741..1241780  + TAIR102
TTGAATCATTTTTAATGCAGCTCCAAGACGTCAAGAGCAG
>Chr1:1243422..1243461  + TAIR102
TACCTCTTTGATAAATGCAGCTCAGCTTCGGTATATCAAG
>Chr1:1243588..1243627  + TAIR102
GTTCTTGAAATGAATGATAGGTCCGAGAAATCGAACAAGA
>Chr1:1243832..1243871  + TAIR102
TGTTTTTGTTATCCGCTCAGCATTGGAAGAATGGCGAAAG
>Chr1:1245272..1245311  + TAIR102
TATTAGTAATGTTTGAATAGGTTTTGGAGGCAATGGAGCA
>Chr1:1245616..1245655  + TAIR102
AAACTTAATTTTGATGAAAGGTTGGCATGCAAACAAATAA
>Chr1:1248023..1247984  - TAIR102
TTGTGGCGATTCTGTGTCAGTGTTTCTGCAGGTTTTAGCA
>Chr1:1252461..1252422  - TAIR102
GAAATGGTCTTCTGATACAGCTTCAGGTGAGCCTCCGTTG
>Chr1:1252751..1252712  - TAIR102
TGTTTGTTTTCTTTGAGAAGATTGAAGGAGCGTTTGTTCA
>Chr1:1252945..1252906  - TAIR102
ATATATGTAAAAATATGCAGGTGGAGGTTGACCTTGTGAC
>Chr1:1253127..1253088  - TAIR102
CTCCATATGTGAAACTGCAGGCGAATGCTCAATCTGTGGA
>Chr1:1254167..1254128  - TAIR102
GCTGCTGAAGATGATTTCAGGTTGCGACAGCATGTGCGCT
>Chr1:1254458..1254419  - TAIR102
TGTTGATTTTGGTTATGCAGTTGAGACTTGGGTCACAGTA
>Chr1:1254770..1254731  - TAIR102
CATTTTTTATGACCTATCAGGTTGCAGACACACAAAAGCA
>Chr1:1255145..1255106  - TAIR102
AGGAGCGTTTATCTTTCCAGGTGAAGCTGTTTACGTTGAT
>Chr1:1256904..1256865  - TAIR102
ATATTTTTCAATTTTCACAGGGGGTTGTGGTGCTTGCATC
>Chr1:1258919..1258880  - TAIR102
TGTCTAACTTGTGATTTCAGAACTGAGGATTCCAGAAGCA
>Chr1:1259590..1259551  - TAIR102
CCCTGTTTAATCGTTTGTAGGTGATAAAGTGGATCCTAAG
>Chr1:1259891..1259852  - TAIR102
GCTCTCATCTGTGAATGCAGCTTCTTGATATTGAAGATAA
>Chr1:1260145..1260106  - TAIR102
TATTTTTCATCTTGTTGTAGGATGAGGAAGATTTTTCTGA
>Chr1:1260646..1260607  - TAIR102
TGATACATGTTATTTCTCAGGTCAACCAGACAAACAAGCC
>Chr1:1260826..1260787  - TAIR102
ACTTTACCATTCTTCTACAGAAAGTACAACACCGTTGGTA
>Chr1:1260998..1260959  - TAIR102
TGATTTGAAACTTATTGTAGGTGAGCCAGGAGTGTTTTCT
>Chr1:1262536..1262575  + TAIR102
ATGATGTGGTTTATGTGCAGGCTGCTTCAGCCAAAGTAAC
>Chr1:1262877..1262916  + TAIR102
CTGATGCATTTGTTTCTTAGGTTGTGGCAAAGTTAAATAA
>Chr1:1263155..1263194  + TAIR102
TTTTTTCATGATGGATCCAGACGTACACAGGAAATATATT
>Chr1:1263392..1263431  + TAIR102
CCAAAAACATAACCTTTCAGGAAAATGATTAACGAGGGAG
>Chr1:1263661..1263700  + TAIR102
TTGACTTTCCTGTTTTGCAGTCAAATCCAGTTTTAGAAGC
>Chr1:1263813..1263852  + TAIR102
ACGCAAATTCCATTTTGCAGTCGTTTTGGTAAATTTGTGG
>Chr1:1264074..1264113  + TAIR102
GTTTTTTCATGAGGTTTCAGGAAACTGAGAGGTACAAGTT
>Chr1:1264290..1264329  + TAIR102
TTACAATTCTACTACTGTAGGATGGAATCTTCCGAGTAGT
>Chr1:1264513..1264552  + TAIR102
CGACTTTCTCTCTGTTGCAGGTGTGATGGGAAAGCTTTAG
>Chr1:1264740..1264779  + TAIR102
TATAACTTTCTTGCTTACAGGCTCGTGACCAAGATCAATA
>Chr1:1265139..1265178  + TAIR102
TTTTCACGGATAATTTGCAGTTTTGAACAATTTTGTATAA
>Chr1:1265271..1265310  + TAIR102
GATCTTCTTTATCTCTACAGCATGTGTTCAAGATGGAGCA
>Chr1:1265472..1265511  + TAIR102
GTGTAGTTTTGTCATGTCAGAAACCTGGTGGTATCATTGC
>Chr1:1265594..1265633  + TAIR102
GTTTCTATTTGCTTCTGCAGCATGTTTCCAAGATCAACAC
>Chr1:1265803..1265842  + TAIR102
GTATTATTGTTTAATTCCAGGTCACTTATCAGACAGAACT
>Chr1:1266057..1266096  + TAIR102
CACCTCGTACTAAAATACAGCAACAACTGCAATCTTTGCT
>Chr1:1266294..1266333  + TAIR102
CTTCCTGTATCTGATTTCAGGGAGTCATGGAAGCCATTAG
>Chr1:1266532..1266571  + TAIR102
TTCTTGATTTATGTTAATAGCTATGACGAAGTTGACGCCT
>Chr1:1266795..1266834  + TAIR102
ACAATTTTCCTGCACCATAGATTGGGAAGACAAAGGTGTT
>Chr1:1267056..1267095  + TAIR102
CCTCCCCAAACTAAATTTAGGACAAGTTGCACGTGTTTGG
>Chr1:1267375..1267414  + TAIR102
GAAACTTACTGGCTACGCAGAGTCAAATCAGAAGATGTTT
>Chr1:1267751..1267790  + TAIR102
ATATTTCTTCATTTTTTCAGGCTGCTAAAGAAACAGGAGC
>Chr1:1267976..1268015  + TAIR102
TGATCAGTGTACTGGTGCAGATGGAGATCGAGGAAGCCAA
>Chr1:1268386..1268425  + TAIR102
TTATCCTCTTTCCATAAAAGGAGTCGGTGAGTTCGTTGCA
>Chr1:1268653..1268692  + TAIR102
CGAGCATAACATATTCTTAGGCATTGGTAAGTTCCATGGA
>Chr1:1268920..1268959  + TAIR102
TGAATGAAACTACTTCTTAGGCACTCGTAGGTTCGTTAGA
>Chr1:1269172..1269211  + TAIR102
ATTTGATAACTTTTCAACAGGATTTGGTAAGTTCCTTGGA
>Chr1:1269432..1269471  + TAIR102
TGATTATTTTTTCTCTTTAGGCTTGAGGAAAAGGTTTCTG
>Chr1:1269625..1269664  + TAIR102
CTTCCCTCTACCTCTTGCAGCCTTTGGAGAATGGACATCA
>Chr1:1269751..1269790  + TAIR102
TTTTTTTTGCATTCTTACAGGAACCACTTGCTCCTATACC
>Chr1:1269917..1269956  + TAIR102
GTCATATTTCTATGCTGCAGGAATTTGTTGATGTTCTTCT
>Chr1:1270252..1270291  + TAIR102
TCTGCCTTATTTATATTCAGAATCAGGAGGACGACAATCA
>Chr1:1270552..1270591  + TAIR102
TACAAATGTGATTTTTTTAGGGTTTTCGTTCAACCTCTTC
>Chr1:1270821..1270860  + TAIR102
ATTCTCTTCTAATGATTCAGAGTCTGAAGGAATCATCATG
>Chr1:1271179..1271218  + TAIR102
CTAAAAACGTTCTCTTTCAGGTTCCTCTGTTTCTCGTTCA
>Chr1:1271347..1271386  + TAIR102
CTATTATCTGAACCATGCAGTCTTCTCCTCGAACGGGAAT
>Chr1:1271523..1271562  + TAIR102
CTTGCTACTCTTGAATGCAGTTCGTAGGATCCTCTTGGGA
>Chr1:1271658..1271697  + TAIR102
TTTATGGGTTTTTCTTTCAGGTTACAGAACCGAAGTCAAC
>Chr1:1271921..1271960  + TAIR102
AATCTTTCTCCGTCTGTCAGGTTCTTAGTACTGAGCAATT
>Chr1:1272081..1272120  + TAIR102
TCTTGGTCTTCACAATGCAGGTGATTTCCAACTTAAAACT
>Chr1:1272242..1272281  + TAIR102
CATTTGTGTGAACACAACAGCATCCCTTTTGACACCGATG
>Chr1:1280380..1280419  + TAIR102
TCCTTTCTTGATTTTATCAGGTTCATGTTTTACCAAGAGA
>Chr1:1281084..1281123  + TAIR102
AATTTTAATTGTATTAACAGGACAACGACTTCTTCTCCGA
>Chr1:1282979..1282940  - TAIR102
AGCTGCATTACCATCTACAGAGCAAACACCCACATGCCAT
>Chr1:1283182..1283143  - TAIR102
CAAAACCATTCTTGCTTCAGGTTGGTCCTAAGGGTCTAGA
>Chr1:1283342..1283303  - TAIR102
ACTAGTCTATAATTTCTTAGGTCAAGGTCCTGCTCAGCCA
>Chr1:1283560..1283521  - TAIR102
ACCTTTTGTTGTTGTTTCAGGGTGATCGGCGACCTTTTGT
>Chr1:1283728..1283689  - TAIR102
GTTTATGCCTTAAACCACAGAAATGAACGTGGGAAAGAAA
>Chr1:1283893..1283854  - TAIR102
GTATGAGCTTGTTTATCTAGGATTTGGTTATCGGTTACAT
>Chr1:1284016..1283977  - TAIR102
CTATCTTTTTTATTCTGCAGCTGCTTTGATTACACAAATG
>Chr1:1284182..1284143  - TAIR102
ACTTTTTTTGGCTAAAGCAGGTTCCCTATTTCTCTCTACC
>Chr1:1284298..1284259  - TAIR102
TTGTTCAATTTCTCTTATAGGTCCAACTCAAACACTTGGA
>Chr1:1284473..1284434  - TAIR102
AGAACATCTTTGATTAATAGTGGACAACGGAACACGAGAT
>Chr1:1284710..1284671  - TAIR102
AGTGATTTCTTATACTGCAGCATTGAGATCAGTGGAGCAG
>Chr1:1284861..1284822  - TAIR102
TAGAATTTGTATTGTAACAGGCTTCCGGAGTGAAGCGTCT
>Chr1:1285024..1284985  - TAIR102
TCATTTCTTTTCATTCTAAGGACACCTGAAGAAGTTTTGG
>Chr1:1285200..1285161  - TAIR102
GATTTATTGAAATATTACAGTGATCCTGAAGACAGATTAT
>Chr1:1285389..1285350  - TAIR102
CATTCTATTTTCGGTTGCAGGAGCTCAGTGGACTGGAATT
>Chr1:1285647..1285608  - TAIR102
TATTTTAAGTTCTTGTGCAGAGCTTGGAACCTGTTGTGCA
>Chr1:1285823..1285784  - TAIR102
GTGTTCTGATGGGTTTGCAGTCAGTGCGGGCTATGCGACA
>Chr1:1286021..1285982  - TAIR102
TCTTATGGCTTTAATTGCAGATATGAATCTAGAGCCAAAA
>Chr1:1287940..1287901  - TAIR102
GATCCGCCATGATTTGCTAGAGAGATCGTGAAACGCAAGA
>Chr1:1288808..1288769  - TAIR102
CAAGATCATTCCATGGGAAGCTTCTCTCCGATATGCAAGA
>Chr1:1290085..1290046  - TAIR102
ATCCCCGTTTTGCATTCTAGGTTTGTGTCTGAGTGGAAAA
>Chr1:1290243..1290204  - TAIR102
AAGATTGATGTGATGTTTAGGGCATTGAAGGAAGAGAAAT
>Chr1:1295795..1295756  - TAIR102
GTTGTTTTTCTTCCGTGTAGAAAGATGAGCATATCAGAGA
>Chr1:1297555..1297516  - TAIR102
TTCACCTTTCTATGAGACAGAAAGTCGAATCCTTTTCCTC
>Chr1:1297875..1297836  - TAIR102
ATTCAATCAATGTTATGCAGCTTCTTTTGGATTATCTTCG
>Chr1:1298054..1298015  - TAIR102
TCTTATTCCACTTCTTCTAGGTAAGCCAATGGTGTGCCAA
>Chr1:1298276..1298237  - TAIR102
ATTCCTTGACAGCTGTATAGACACTCTGGGAAGATTTCAC
>Chr1:1298583..1298544  - TAIR102
CTTCATTGTTCGCTCAACAGCTTATCGAGAATCGGGCTCA
>Chr1:1302141..1302180  + TAIR102
TTAAACTCAAATTGGAATAGGGAAAAGAAGAGGCAGAGCA
>Chr1:1302363..1302402  + TAIR102
TAGTTAATTTGGTAAAACAGGTGACTAAGATGACAAAAGA
>Chr1:1304299..1304260  - TAIR102
TGTTTGGATGTTTTTGATAGGTGACGAAGAGAGTGGACAC
>Chr1:1304531..1304492  - TAIR102
CGATTAACTTCTCTTTGCAGGTGTCGACACGGGTACTTCC
>Chr1:1304744..1304705  - TAIR102
TTTGATCTACTTTTTTACAGGTTATGTTGCTAGGACATAG
>Chr1:1305485..1305446  - TAIR102
AACCGGATATGATTTTACAGGAGTGTGAGAAACCATACCG
>Chr1:1306892..1306853  - TAIR102
GATTTCCTAACAAATATTAGATCCGACGAAACCGAATGGA
>Chr1:1314444..1314483  + TAIR102
AATTGGGTCATTTATTACAGGCCGGATGCTTCAACTCCTA
>Chr1:1314760..1314799  + TAIR102
TATGCTCTTCTGTTATGTAGGTTGAGACAGAGTTTCTTCC
>Chr1:1315021..1315060  + TAIR102
GGTTTTAATTTCTTTCGCAGAACCTTGCCAATAGATCACT
>Chr1:1315287..1315326  + TAIR102
CTTTTTTTGTACCTTGACAGATTCAAGAAAATATGAAAGC
>Chr1:1316592..1316631  + TAIR102
TTGTTGTTGTTGTTATGCAGGGTAATTTCTGGTCTAATTC
>Chr1:1318847..1318886  + TAIR102
TTTCCTCAAATTATGTGCAGGATTTGGAGACAAATAGCGA
>Chr1:1319265..1319304  + TAIR102
GTATTTTTTTCATATTGCAGGAAAAGTACAAGAAAAGCAG
>Chr1:1319585..1319624  + TAIR102
CTGATGCCTTACTGAAACAGACTAAAGATTTCTGGAGAGA
>Chr1:1319832..1319871  + TAIR102
TGGAAAAACTTTGGGCACAGATTACTTGATAGGCGCAAAA
>Chr1:1320068..1320107  + TAIR102
TCTCACTGTTGAATTTGCAGGTTGGAGATTTCGGATTGTC
>Chr1:1320266..1320305  + TAIR102
ATCTTAACATGTTTTTGCAGGTCGATGTTTTCTCATTTGG
>Chr1:1320458..1320497  + TAIR102
TGTTTGGTTTTGATAAAAAGGTGGAATTGTGAACAATACG
>Chr1:1322237..1322276  + TAIR102
TTGTGTTGCTACCTCACAAGGCCTCAGCTTGCTTGTCCAA
>Chr1:1322387..1322426  + TAIR102
ATGCTTCTTGTGATTCACAGGGCACAAAGGACTGCACTTT
>Chr1:1322553..1322592  + TAIR102
TGTGTGCTTCTTCTTGCTAGGCATTGATAGAGAAAACTAA
>Chr1:1322768..1322807  + TAIR102
CTCTTTTTGTCTGTTGGAAGAAACTGTTCCCATCAGAACC
>Chr1:1322947..1322986  + TAIR102
TGAAATTACGTTGAATACAGGTATTGGAGCTGGGCTGGAG
>Chr1:1323112..1323151  + TAIR102
AACGTATTCTGTTGTTTTAGGTGAAGAAGTTTGAACAAGC
>Chr1:1323303..1323342  + TAIR102
TTATCGAGTCAAATGTGTAGGTTGATTCTCACAGAAAGGC
>Chr1:1323486..1323525  + TAIR102
ATTTTGTTTTTACATTTCAGATTGTTGACCCAAAGACAGG
>Chr1:1323712..1323751  + TAIR102
GTTTCCTTTGTGTCAAACAGGGAATTCTAGCCAATTAAGT
>Chr1:1323885..1323924  + TAIR102
CACTCTTGGACACATTACAGGACATTTTCTGCAGTTGGTG
>Chr1:1324114..1324153  + TAIR102
AAATCCTACTGTGTGTTCAGGCATTTGCATCTCAGTTTGT
>Chr1:1324288..1324327  + TAIR102
TAACAACTACACATTCTCAGGAGCCAGATGCGTTGCGACG
>Chr1:1324460..1324499  + TAIR102
GTGACTGGGAAACCGCACAGGTTCGGGAATGGGAGCAGCC
>Chr1:1325458..1325419  - TAIR102
TGTATGCTTTATACGTACAGGGTTTCACAAATGCTGTGAA
>Chr1:1325709..1325670  - TAIR102
ATTTTGTCTGGTAAAAACAGGTTTAGGAAGTCAAGGAAAG
>Chr1:1326113..1326074  - TAIR102
AAAACATGTTAAAAACTCAGGTTGAGAAGCAAAAGATACT
>Chr1:1326273..1326234  - TAIR102
GCCTTTCCAACATTTGACAGGGTCACCAATTTAAACATCA
>Chr1:1326551..1326512  - TAIR102
ATCTTTGCTATTCTCCTCAGGTGGCATCGCATTTGCTATC
>Chr1:1326810..1326771  - TAIR102
CTCAATATCAAATGTACCAGATGTCGAACACTTTTGGTAG
>Chr1:1326987..1326948  - TAIR102
CTTTTTACCTTATGATGTAGTTTACTTTCCTAGCCTGGTG
>Chr1:1327142..1327103  - TAIR102
GTATTCTTTTTTACATAAAGATCAGCTGCTTGGACGGTCT
>Chr1:1327326..1327287  - TAIR102
AAGTTTAACTGAATGTGCAGGGGTGATTATGATTTGATTT
>Chr1:1327511..1327472  - TAIR102
AGCTTGCTTCCTCTTTCTAGATATTCACCACGAGAAAAAT
>Chr1:1327660..1327621  - TAIR102
CCGCCTTCTTTCTCTTTCAGATTGACATTGGATCTCAAGT
>Chr1:1327924..1327885  - TAIR102
TTGGTGGTTACTGGTTACAGAATGTGACATTCGCTCTTGC
>Chr1:1328127..1328088  - TAIR102
CTGATATGTGTAAATGACAGGCTCAAGTACATCTGTAATA
>Chr1:1328521..1328482  - TAIR102
CCCCCATGCTTCTGTTGCAGGGTTCATATATTTGTTCAAC
>Chr1:1328902..1328863  - TAIR102
ATTGTATCTTTGCTACATAGGTGTTGGCAGAAAGAAAACA
>Chr1:1329233..1329194  - TAIR102
ACTGACACTAATTTATGTAGGTGATTGATGAGATAGATGG
>Chr1:1329440..1329401  - TAIR102
CAACCTGTGTTATTTTGCAGATCAATGCTAGTGACGAGCG
>Chr1:1329665..1329626  - TAIR102
TAGTTTCACTGTTGTTGTAGATCCTTCTGCTCTGTGGTGC
>Chr1:1330056..1330017  - TAIR102
GTTATTAATGTTATTTGCAGGTTCTGTTATGGCTTAAGCA
>Chr1:1330366..1330327  - TAIR102
ATTCATTTGTTTTTTTGCAGGTCTTATTAAAGATCCTATC
>Chr1:1330627..1330588  - TAIR102
CTCGTTATTGGAATTTGCAGATACGCTTCTGAGATAGATG
>Chr1:1332020..1331981  - TAIR102
CTGAACTCAAACTGCCACAGGCACAAGATTTCAGAACAAC
>Chr1:1332219..1332180  - TAIR102
ATGCGACTCATTATTTGCAGGTTCTTGACCGTGGTGAGAA
>Chr1:1332529..1332490  - TAIR102
TCTTTTTGGTAACTTTGAAGCTCTAAACTGAAAGAGCATA
>Chr1:1335312..1335351  + TAIR102
TTCCCTCTGTTGTTATGCAGCCTATTGTGTTGTTGTTATT
>Chr1:1335543..1335582  + TAIR102
TTTTGTTGTAATGAATGTAGGTCTAAATTGAAGGAGCACA
>Chr1:1335748..1335787  + TAIR102
GCAATTCAATCCTATGGCAGGTCCTTGACCGTGGAGAGAA
>Chr1:1335904..1335943  + TAIR102
CTTCTTCTGTTTGTTAATAGGCACAAGATTTTAGAACACA
>Chr1:1337006..1336967  - TAIR102
GAATGAATGTGGTGTTACAGGGGAACTTGGGATGGGCTTA
>Chr1:1337262..1337223  - TAIR102
TTCCGAATTTTGTTGAACAGAAATGTGGGAGAATAGAAGA
>Chr1:1337576..1337537  - TAIR102
GGATTTGATGTTTGGTTCAGTTGGTGGAGAAAGATGCAGA
>Chr1:1340286..1340325  + TAIR102
TTGGGGGATTTTATTTGCAGCGCATCGGAGGACGGAGAAC
>Chr1:1341279..1341240  - TAIR102
ATTTGGATTTGTGATTGCAGGTTGCTATTCCCGTAATTCC
>Chr1:1345448..1345487  + TAIR102
TTCTTGTTTAATTGTTTCAGGATGGAGAATTCTGATATTG
>Chr1:1346339..1346378  + TAIR102
CTTTGTATTAATGCAAATAGGGTGGCGAGTAGAGATGGCT
>Chr1:1346922..1346961  + TAIR102
TTCTTCATATGTGGTAACAGATCGATGAAATCATAGCCAG
>Chr1:1347218..1347257  + TAIR102
CCAATGTATATTAATTACAGATCGCAGCAAATCCACGTGG
>Chr1:1347507..1347546  + TAIR102
TACCCTTTTTAATGTAACAGAGAATGGATATTCTGGAGGA
>Chr1:1347685..1347724  + TAIR102
TTCAACCATTTCCGGTGCAGAGATGATTACGAATTGCTGC
>Chr1:1347879..1347918  + TAIR102
GCTTATGTGTTAATTTGCAGACTGATAATTTTCAAGAAAC
>Chr1:1348061..1348100  + TAIR102
ATTGTTTATTTATTGTGCAGTGCATTGATCCATGGCTAGG
>Chr1:1350813..1350852  + TAIR102
TTTTTTTGATTTTTTTGTAGAGAGAGCTTATACGAAGATG
>Chr1:1351087..1351126  + TAIR102
TTAATCTTGTTTTATCTCAGGTTTTCTATTACTTGGGTGA
>Chr1:1351506..1351545  + TAIR102
GCTTCTGTTTTCCTTATCAGCCAAAGCAATAGATGAGTAT
>Chr1:1351693..1351732  + TAIR102
CATGGTTTTCTGTTTTATAGATGTATCACTGACGGAAAGT
>Chr1:1352051..1352090  + TAIR102
TCCTTACTTCGTTCTTGCAGGTTCTTCGGTTACTTGTTAA
>Chr1:1352618..1352657  + TAIR102
TGGCCATTGTTTCTTTGTAGATCGGACCTGCTGATCCTGA
>Chr1:1352856..1352895  + TAIR102
ATTCATGTTTGAATTGTCAGGATTGGCTAAGCAGGGCCAC
>Chr1:1353204..1353243  + TAIR102
TTAAAAAAATATGGTTGCAGGTTATTCAACACGGAGCTTG
>Chr1:1353521..1353560  + TAIR102
ACATCTGGTTTTGTGTTTAGGGGATTGGCTCTAGGAATAG
>Chr1:1353901..1353940  + TAIR102
GCTCAATATTTAAACTGTAGACTCCCCGTATTGTATCCCT
>Chr1:1354220..1354259  + TAIR102
ATTTGTCTGTGCTTTTGCAGGCGTCAACTTGAGAAGATAA
>Chr1:1354894..1354933  + TAIR102
TCTCTATGTTACTATGCCAGGTTGATAGCACAGCTACAAC
>Chr1:1357094..1357055  - TAIR102
TTTTCCTATTTTGTTTTCAGGTTATTTCTTCCTTGACTGC
>Chr1:1357783..1357744  - TAIR102
TTGGATCTGGAATGTTACAGCCTGATGGCCAGATGCCGAG
>Chr1:1359271..1359232  - TAIR102
TCTGTATCGTATTGTTGCAGGAAAGCTTACTGGGGATATG
>Chr1:1359517..1359478  - TAIR102
TATAGATTCTTTGATTACAGGTAAATCCACAGTTCTATGC
>Chr1:1359919..1359880  - TAIR102
ACTCTTTTCAAAATATGCAGTCCCATGCTGAAGCAGATGC
>Chr1:1360373..1360334  - TAIR102
ATTTCGATTTACATGTCTAGGAATCTATGAAGAATATATT
>Chr1:1360556..1360517  - TAIR102
TCACTCTTTTGTTAATGTAGGATACGGAGACCATAGAACA
>Chr1:1360852..1360813  - TAIR102
AATGATTCTGTGGTAGTTAGTCAGAAATCACATGGAAAAT
>Chr1:1361199..1361160  - TAIR102
AAATATGATTCTCTTTGCAGCTTTTGCTTGGTTACTTGCC
>Chr1:1361430..1361391  - TAIR102
TTTATTGGTTTTTTCTATAGTTGTCGAAGAAGGTGATCAA
>Chr1:1363719..1363680  - TAIR102
AAGTTGTGGTGTGCATGCAGGAGAGAAGCCAGATGAGGTT
>Chr1:1365507..1365468  - TAIR102
TGGGATGAAAATGTAAACAGGAAAGGGTTGGTTCGCTAAG
>Chr1:1365751..1365712  - TAIR102
AATTTTGCTTGTTTGTTCAGGAGGATGATGCTAAAGTGAA
>Chr1:1365970..1365931  - TAIR102
ACATCTTTTTTTTTTGGCAGGTTACATTGCCAATTAGACC
>Chr1:1366148..1366109  - TAIR102
AGACTCATACATTTTAACAGGCTGAAAGAAGGCGAAAACT
>Chr1:1366319..1366280  - TAIR102
TTATTGGTTGTGTGTTTCAGTCTTATGTTTTTGCGTAAAG
>Chr1:1366478..1366439  - TAIR102
CACGTTAGTATTTGGTTCAGGAGCGAATTAGGATTGGCAA
>Chr1:1366681..1366642  - TAIR102
TTCGTTGATCCATGTCTCAGGGAACGTGCACGGAAGAAGA
>Chr1:1366906..1366867  - TAIR102
GTTATTGACTGTTTGCCTAGGTGCCTTCCAACTCCAATGT
>Chr1:1367243..1367204  - TAIR102
TTTGAAATTCATTCCTTCAGGTAATGCCAGTCTTGAGGCT
>Chr1:1367728..1367689  - TAIR102
TTCTTATGGTCACTCTGCAGAGATGGTTGTTCCAGACGTT
>Chr1:1367954..1367915  - TAIR102
CATTCTTATATAATGTGAAGGAAAGCGATTTGCACACGAA
>Chr1:1369566..1369527  - TAIR102
CAATCTTTTGGTTCATTCAGGTGTAGCGGAGAAGACCCGC
>Chr1:1372316..1372277  - TAIR102
GGCTTTGAATTTTATTATAGTAACTGATGGGGAAGAAAGC
>Chr1:1373681..1373642  - TAIR102
TAATGGTCTGAAACTGGCAGGTTTTCATTATGTCGAATCC
>Chr1:1373854..1373815  - TAIR102
TTGTTTGTTTTTGTAACTAGGGGAGAAAAGAAGACCCCGC
>Chr1:1374122..1374083  - TAIR102
ATTTTGTCTTTTGTGCACAGACTGCTATGTGGAATGACTT
>Chr1:1374457..1374418  - TAIR102
ATAACCTTTGTATACAATAGGTACCCTAGTCATGCTCGCA
>Chr1:1374867..1374828  - TAIR102
ATATTCAATTTAATGGGCAGTTGATGTAATTATCTCGGAG
>Chr1:1376545..1376506  - TAIR102
TGATTTTCTTTTATTTCTAGATTTACCAAGGGAAGGCAAT
>Chr1:1377055..1377016  - TAIR102
CTTTGATGTTATTGTTTCAGGATCACTTGCTGGATCAAAT
>Chr1:1377281..1377242  - TAIR102
AACACACATATCTTCTGTAGACTCTATGCAGAGTCCATCT
>Chr1:1377530..1377491  - TAIR102
TTTCCTTCTTTGAATTGCAGATACTTAATGAAAGGAGATG
>Chr1:1377763..1377724  - TAIR102
TATTACATTGGTGATTGTAGGGTTCCGATCATAGGAGGAA
>Chr1:1378286..1378247  - TAIR102
TTGTCTTTTGGCTGTGTTAGGAATGGCATCAAGCTCTTGT
>Chr1:1381201..1381162  - TAIR102
TATATTGCCGTGTTCTTCAGGTTAGGGCTACGTCAGAGAA
>Chr1:1382269..1382230  - TAIR102
TCTTCTTGGATGTATTGCAGATTGTGGTAAGGCAGGAGAG
>Chr1:1384320..1384359  + TAIR102
GGTTGGTTAATCTGAAACAGGTTCGAGATTTCATACACAC
>Chr1:1384639..1384678  + TAIR102
GATAGTTTTCCTTGTCCTAGGGAGGAAAGCATACATGAAA
>Chr1:1384817..1384856  + TAIR102
ATGCCAATCATCTCTTGTAGCCTTGGTATGCTCATGGGAT
>Chr1:1385381..1385420  + TAIR102
CACTTGAAACATGTGCTTAGATATACGAAATTGGTGGTGG
>Chr1:1385627..1385666  + TAIR102
GTATTTTTAATATATATCAGTTCTATAGAAATCAGTCCCT
>Chr1:1386089..1386128  + TAIR102
TAAAGTAAATTTTCAAACAGAGAATGTGGAGCAACAACCG
>Chr1:1386230..1386269  + TAIR102
ATTAACTTATACCATTGCAGGTGCTAGATAATCTCCCACA
>Chr1:1386390..1386429  + TAIR102
CGATCTCTTATAAACTGTAGCGAAGCACTCTCTGAGCTAT
>Chr1:1386621..1386660  + TAIR102
TCTAATTTTTGTAATTTCAGAAACTGCTAGAGGTTTTACA
>Chr1:1387004..1387043  + TAIR102
TCTCTTATTTGTATTTGCAGAAAGATGGATGTAGCTCAGA
>Chr1:1387183..1387222  + TAIR102
TATGTTGGATGATCTTGCAGGGTGATGCTGATATATTTTT
>Chr1:1387407..1387446  + TAIR102
TTGTTCTCATTTGCTTGTAGCTTGATACATCAGCGTTCAT
>Chr1:1388735..1388696  - TAIR102
GATTGATCCTTGTGGTGCAGGTAGGTCTTATATTACGAGC
>Chr1:1389030..1388991  - TAIR102
TCATTGTCTATTTTCCGCAGGTGCTTTGACATATTTAACC
>Chr1:1389507..1389468  - TAIR102
TTGTTATTTCCTTGAATCAGATTCGTCCTCCTCGAGATGC
>Chr1:1389724..1389685  - TAIR102
ATATGGTTGTTTTATTCCAGTGGTTTTCAAGGTATCTATG
>Chr1:1390101..1390062  - TAIR102
TTGATATGTGGATATCGCAGATATGTAATGCAGTACTTGC
>Chr1:1390354..1390315  - TAIR102
CTTCTGATTCCTTTTTGCAGCTCCTACGAAGGAGACAAAT
>Chr1:1390549..1390510  - TAIR102
TATATGATATTTTTGAGCAGATAAACGTGGAAGAGCTCTG
>Chr1:1390956..1390917  - TAIR102
GATTTTGAGTGACGTTGCAGGTTAGGTCACCACCGACTTC
>Chr1:1391970..1391931  - TAIR102
ATTTAATTGTTGCGGTGAAGGTACTTGTTCGTGCGGTGGA
>Chr1:1392203..1392164  - TAIR102
TCTAATCAGGGTTTCTACAGGTGATGAGAGTAGATGACTT
>Chr1:1393212..1393173  - TAIR102
CTCATGGTATTTAACTTCAGGCATTGCACAACGGTTTGCT
>Chr1:1393351..1393312  - TAIR102
AACCAAAATTAAAAATGCAGGCTGCAGCTCACGGACTTCC
>Chr1:1393730..1393691  - TAIR102
TTTTTCCTGTGTGTTTGCAGACTTTGATTATGGGAAATCG
>Chr1:1393947..1393908  - TAIR102
TCGTTGCGTATATTTGGCAGGTTATGAGGTTTTTTACAAA
>Chr1:1394168..1394129  - TAIR102
TTAGTGAGTCTGTTGTCCAGGTTATTCCTCCGGGGATGGA
>Chr1:1394946..1394907  - TAIR102
TTTTATTTGTGAATTTTTAGGTGAAATATGTTGTGGAGCT
>Chr1:1395091..1395052  - TAIR102
AGTGAGTGTATTTTTTTCAGTTTGCATGGGTTGGTTCGTG
>Chr1:1395397..1395358  - TAIR102
TTTGTTTATGGAATCTACAGTTGGAATGGGAGGATTCTCA
>Chr1:1396647..1396608  - TAIR102
CGGATTTCTTTCTCTTTCAGATTACGAGAAGAACGGTCGA
>Chr1:1396885..1396846  - TAIR102
CTTTTCTTTGATGATCTCAGGACGAGGAAGCTGTAAAGCA
>Chr1:1397144..1397105  - TAIR102
TTCAGTTTCTCTGTTGACAGCCGCAAAGGAGTGGTATAAT
>Chr1:1397597..1397558  - TAIR102
TACTATTCAACTGTTTACAGGTCCGAATCACTGAGGGGTC
>Chr1:1397727..1397688  - TAIR102
TTCTTCTTCCTTGTTATTAGAAGCAAGGATGGGGCTCTTG
>Chr1:1399550..1399589  + TAIR102
TTTCGTTTGTTTTGGTATAGGCATTTTAGTTGGTAAGGAT
>Chr1:1399959..1399998  + TAIR102
GTATACTTTGATTGTTTTAGGTGTGCCTCTGTCATATCTC
>Chr1:1401283..1401322  + TAIR102
TTTTTGTGCTTGCATGTTAGACTACAATATGCTTGAGGAA
>Chr1:1401656..1401695  + TAIR102
TTGATGGATTTTTGCTTTAGGAGCAAGTGTATCTCGTGGA
>Chr1:1401826..1401865  + TAIR102
ACTGAAAAAATCCATCCCAGAGTTGGTGAAGATAGAAACC
>Chr1:1402047..1402086  + TAIR102
CTTTTTTTCCTTGCTCACAGGGTGCAAAGGCTCCTTTCAA
>Chr1:1403460..1403421  - TAIR102
GTTTGATGATTTTCAAGCAGAGAAGGAGGCTTGGAGAGAT
>Chr1:1404132..1404093  - TAIR102
TGCCCCCTTTTTCTTTTCAGCGTGCTGCAGGCTTGTGTAT
>Chr1:1404346..1404307  - TAIR102
GAATGTCATATATTGTGTAGGTACGCCTTCTTATTCTATC
>Chr1:1404769..1404730  - TAIR102
ATTTTAATAAAATCTTGCAGGTATGGAACCGTTTATATAA
>Chr1:1405254..1405215  - TAIR102
ACTTTTTCTTTTGGTGCCAGCTGCACCAGTTGATGCCATC
>Chr1:1405675..1405636  - TAIR102
AATTTTCTCCACTTGTGCAGGTTTCAAATGGCTTAAATGA
>Chr1:1405900..1405861  - TAIR102
CTGTTGTTCTCTCTTCACAGTTATACTTCCAAAAGATTGC
>Chr1:1406077..1406038  - TAIR102
CTTGTTTGTGTTGTCTCTAGTCATTAGAGCACCTGCAGAA
>Chr1:1406467..1406428  - TAIR102
AAGAAATGTCATGATTCTAGGTGATCGAAGCCCCGCTGCC
>Chr1:1406662..1406623  - TAIR102
AGTGATTATATCTATTGCAGCCGATATATGGATTTGCCTC
>Chr1:1406978..1406939  - TAIR102
CTCTTTGGATGTCCTTTCAGGAAGCTATCAAATGCATGCG
>Chr1:1408220..1408181  - TAIR102
TAAAACTATGGAAACTCCAGGGTCTGCGGTTTCTGACGGA
>Chr1:1408534..1408495  - TAIR102
TTTCTGGCTTTGTGGTTTAGGATGTTGGTGAGAGATTACC
>Chr1:1408714..1408675  - TAIR102
TTTTTTTGTTAAAATTTTAGGATGTGACCCTCTCTGGACT
>Chr1:1408849..1408810  - TAIR102
CTTATATGAAATTTTTACAGGAAGGGAAGATTGAAAGTCT
>Chr1:1409025..1408986  - TAIR102
GGAATCTTGCTTCAATTCAGGTTACTGAGATGAGATCAAG
>Chr1:1409461..1409422  - TAIR102
TAGTGCATTTGTTTACGCAGTCAACAAGGAAACATCTTTC
>Chr1:1409649..1409610  - TAIR102
AAGGTTTACCCACATTGCAGGGCTGGTCGTTTTCAGATGC
>Chr1:1409843..1409804  - TAIR102
CTTTGCTTTTGCTCTTGTAGGCTATGCATCTTACCTGGTT
>Chr1:1410053..1410014  - TAIR102
TGTTGTCTCTTGATAACCAGATTCGACAGCTTGCAAACGA
>Chr1:1412140..1412179  + TAIR102
TTCTCTTCTCTGCAATTCAGGATGGTTAATGCATTTAAAG
>Chr1:1412636..1412675  + TAIR102
TTCACTCTTGCCATATTCAGGCAGACTTTGTGCAATGGGT
>Chr1:1412997..1413036  + TAIR102
CACTGTTTCCTTGGCTGCAGATGATCCGGGGATCTGGTGC
>Chr1:1413220..1413259  + TAIR102
ATCTTGTTCCGATCTTCTAGCCAATAGTGTGGACTGTTAT
>Chr1:1414075..1414036  - TAIR102
TTTCTTATTTGTGTTATCAGAGATTTCGTTAAGGAGGCTG
>Chr1:1414322..1414283  - TAIR102
ATTTTGATTGTGTGTTGCAGCTTTGTGTGGGTGGCTGCTG
>Chr1:1414582..1414543  - TAIR102
GTTCTGTCCTGATTGGATAGGATGTCATGGAAGATAAGTG
>Chr1:1414842..1414803  - TAIR102
CAAGGTCTTGTATATTGCAGTCGATAAAGAGCAGATTCAA
>Chr1:1415112..1415073  - TAIR102
TTGCTATTTATCCTCCCAAGGTGTGGACACTGCAAAAAGC
>Chr1:1415395..1415356  - TAIR102
ATCATTTTTTGGCTTCACAGATAAAGGCACTGTTAAAGGA
>Chr1:1415583..1415544  - TAIR102
ATGTTGTCTCCCTCTACTAGGATTATGGTGTGAGGGGTTT
>Chr1:1415853..1415814  - TAIR102
TCCTTGGAAATGGTTGGCAGGTTCTTAATTCAAATGGAGT
>Chr1:1416799..1416760  - TAIR102
TTCCGTCTGTTTTTCTTCAGGTATGGGTTGGGTTGGCGAG
>Chr1:1416998..1416959  - TAIR102
TGTTTTTTTGGTCATGCCAGATGAAAAACACCCAAGAGTT
>Chr1:1417410..1417371  - TAIR102
ATGGATGAATGATTGTGCAGGTTACTCATTACGACATTAC
>Chr1:1418066..1418027  - TAIR102
GGTTTCGTTTAATCTCTTAGGACTTGTTCGAGAGGCACAG
>Chr1:1419678..1419639  - TAIR102
TTTTGATTTTTGCTGTCTAGGGACAACCAGCTTGTGGTAA
>Chr1:1420052..1420013  - TAIR102
TATCACATTTTATGTTGCAGGCTGCATCTAACTCCATGTA
>Chr1:1420393..1420354  - TAIR102
TATTTGAATTTCTTCTCCAGGGTGAGAAGCCATGTCCATA
>Chr1:1420584..1420545  - TAIR102
ACATGCAATTTTCGCTGCAGTATTTTCTGAAGACAGGAGC
>Chr1:1420901..1420862  - TAIR102
GCTTTTAAACATCTTAATAGGATGTTGCTTATTACAAGGA
>Chr1:1421150..1421111  - TAIR102
TTGTTATGATGATCTTGTAGATGCCTTTAGGAAGATGAAA
>Chr1:1425996..1426035  + TAIR102
GTTTTTTCGAATTTGTGAAGATACTTGTGCCCGGAGCCCT
>Chr1:1428051..1428090  + TAIR102
TCTCCTTTTAAAATCCTCAGATGAGAAAAACCATCCTGTT
>Chr1:1428188..1428227  + TAIR102
TATGAATCTGGAATTTGCAGCATCGGACCGGTTGTCTTGT
>Chr1:1431744..1431705  - TAIR102
TTTTGGATTGATTAAACCAGGTGATAACCAATGGGAAGTA
>Chr1:1432160..1432121  - TAIR102
GTGTTATTGTCTTTCTACAGAACGTTAATGAAAGACTTCG
>Chr1:1432538..1432499  - TAIR102
ATCTGTTTGTGATATTACAGTGTGTGAACCATGGGATTTC
>Chr1:1438535..1438496  - TAIR102
ACGAAGCAAATGTTCTTCAGGTCTCCAACTTCTTGGTTGG
>Chr1:1438730..1438691  - TAIR102
TATGTTTGGTCCTGTTACAGGTATATATTCAGTTTTGCAA
>Chr1:1438919..1438880  - TAIR102
GAATTGATTTGGTGTCACAGGCAGTCTCTATGTTTCTTAT
>Chr1:1439078..1439039  - TAIR102
TGAACTGTTGGGTCTAATAGGTGCTCTGTGTGCGTCTTAT
>Chr1:1439324..1439285  - TAIR102
TGTTGATATAATGGTTGCAGTTGCATTCATTGGGGGCTCC
>Chr1:1439678..1439639  - TAIR102
GTCTCATGATACTTGTTTAGGTTGGACGACTTGATGATGC
>Chr1:1439848..1439809  - TAIR102
TCATGTATACTACTGTTCAGGTGGAGGACAATGCTCTATG
>Chr1:1440030..1439991  - TAIR102
CAACCATTTTTATTCTATAGGTTGCTCCGACGAAATACAG
>Chr1:1440353..1440314  - TAIR102
AATTTTACTTTTTCTCTCAGTGCACAAGCTCACTCCTTGG
>Chr1:1440666..1440627  - TAIR102
CTATCAGTTTGTTCTTGCAGAGTGATGAATGGCCCCATCG
>Chr1:1441146..1441107  - TAIR102
TTTATTCAAAATTTTAACAGATGACGATCACGAGATATCG
>Chr1:1448076..1448037  - TAIR102
GTTTCTTTTGTTTTGTATAGTTTGGATGATAGTGGAAGAG
>Chr1:1449081..1449042  - TAIR102
TGCTTTTGTTTTTTGCTTAGGGAATAAACCCGTCCCATGC
>Chr1:1449635..1449596  - TAIR102
GTATTTGTCTTTTCACGCAGGTGCATCTAAAGGATCTTCT
>Chr1:1450194..1450155  - TAIR102
GACTGTTTTGTCGTGTCTAGGCAGCTGCGGAAATGGATTT
>Chr1:1451382..1451343  - TAIR102
GAAAAGACCATAAATTTCAGGCTGAAAACATGTCGAAGAA
>Chr1:1451557..1451518  - TAIR102
TATGATTTTCGTTCTGTTAGGCTGATGACATAAGAACGAA
>Chr1:1451776..1451737  - TAIR102
GATTTTTCTGGTTTCTGCAGTTGGAAAAGCATTTGCAGCC
>Chr1:1452439..1452400  - TAIR102
TGTGTCGATTTTTATTGCAGATGGGATTTACCGGAATCTG
>Chr1:1457538..1457499  - TAIR102
CTCTAGTTTTGAATGTGTAGATTGTGCAAAGCACGATCCA
>Chr1:1457661..1457622  - TAIR102
TGTTTCCTTTCTTCTTGCAGAGCTCAGTAATGCTTCTTTT
>Chr1:1460043..1460082  + TAIR102
TGTGTTTGTTTTCCTTTCAGGTTATGCGTTGTACCACCAT
>Chr1:1460263..1460302  + TAIR102
TTTTTGCTTATCATATATAGCCCTCCCTTATTGCTTCTCA
>Chr1:1461195..1461234  + TAIR102
TCTAGTTCCAAAAAGTTTAGATTGAACTAGGAAAAAAGAA
>Chr1:1461375..1461414  + TAIR102
CTGTTTTTGTTCTTTTGCAGATCAAGAGGCTTCATCTTTT
>Chr1:1461622..1461661  + TAIR102
TCCATTTTGCGTTGTCACAGGGTCCTTACACCATACTTCC
>Chr1:1463629..1463668  + TAIR102
AACGAACTTTTCATCTGTAGGAGATGGTAGAGCCACTAAA
>Chr1:1464128..1464167  + TAIR102
TGCTCGGAACTCTTTTAAAGAGGATGAAAACCTTAGTTTG
>Chr1:1465428..1465467  + TAIR102
TTTTTCGCTTTTGATTTCAGACCGAGTGATCCTGATGGTA
>Chr1:1471716..1471677  - TAIR102
CACATTTTTGTTCATTACAGGACGGTTGGTGGCTCTCAGG
>Chr1:1471880..1471841  - TAIR102
TCTGATTTGTGGAATTACAGGGTTGTGAGATTCATAATAG
>Chr1:1472056..1472017  - TAIR102
TTGTGGAAAAATTCTATTAGGTTTTTATGATGGACCCGTG
>Chr1:1472302..1472263  - TAIR102
GACTTTTGTTTACAACACAGTGTGGGGTTAGTTGTGTTCA
>Chr1:1472497..1472458  - TAIR102
GTGATGATTTTTGTATGCAGAGAGAAGAAATTAGGTTCAT
>Chr1:1472853..1472814  - TAIR102
CTGGTTCTTTTACTTTGAAGGTGACTTCTTGTGCACATGT
>Chr1:1473151..1473112  - TAIR102
TGCTCTGCAATTTGTTCCAGGCCGTTGATCATCCATACCT
>Chr1:1473327..1473288  - TAIR102
ATGTACATTTTTGTGTGCAGGTATATTGAGGCTGGGACAT
>Chr1:1473499..1473460  - TAIR102
TTTAATTTGACTTCTTGTAGATCACTTTGAGGCGGGATAC
>Chr1:1473837..1473798  - TAIR102
TGTTTTCCTATTCTTGTTAGTATGTGGCCAAGCCAATAAC
>Chr1:1474004..1473965  - TAIR102
TTCTCTGGTGGTGTTTGCAGTGCTCATCAAAGCTGCCCTC
>Chr1:1474188..1474149  - TAIR102
GCATATTTTTTTTTCCCCAGATCCGCTTCTTGCAAATTCG
>Chr1:1474395..1474356  - TAIR102
TTTACATTTCTTCATACCAGGCTCATTACATCAAAGAAAG
>Chr1:1475559..1475520  - TAIR102
CGATTCGTATTTGAACATAGGTGACGAGGAGGAGGAGGAG
>Chr1:1475743..1475704  - TAIR102
CTTTTCTTCTTCTCAAGTAGTTGTGGATCTCGAGGAAGGA
>Chr1:1487750..1487711  - TAIR102
ATTGAGATTCATATTGGCAGGGTGAAACGGAGCAACCCCG
>Chr1:1487956..1487917  - TAIR102
TGTTTGGAGAAAATTTTCAGAATGGTTTCGTACCAAAAGC
>Chr1:1488145..1488106  - TAIR102
TGATTTGATAAATCTTGCAGGCTATTTGATCCCAAAAGGT
>Chr1:1488318..1488279  - TAIR102
AAGAGGTGTTTCTTCACTAGGTTGTCGATGAGACACTTCG
>Chr1:1488499..1488460  - TAIR102
TGCATATGATGGTACAATAGGCTGAACAAGAAATGATCCT
>Chr1:1488844..1488805  - TAIR102
CATTATTATTTATTTTGCAGGCGAGGAAAACACTTGTAGC
>Chr1:1489406..1489367  - TAIR102
TTGTTGTCAATGATGTGAAGGTATGGACCTAAAGGTATAT
>Chr1:1489973..1489934  - TAIR102
TTTACCAGTTTTACTTGTAGACTTTCCAGGTATTGAGTAA
>Chr1:1491628..1491589  - TAIR102
TTCAGTTTTGGTATTTGCAGATTGCGAATGGAAAGCACAA
>Chr1:1492069..1492030  - TAIR102
ATACATGTTAAATGTTTCAGGCATGTTCTTCACAAGTATG
>Chr1:1492281..1492242  - TAIR102
ATCTTTGTTTTATGGAGCAGAGGGGTGAGGTACCATGAGC
>Chr1:1492443..1492404  - TAIR102
TTTCACTGAAATGTCTGCAGCAACTCTTGGGGAAACTCTT
>Chr1:1492668..1492629  - TAIR102
TACTCACTTGTTTTTTATAGGACCATGTTGAAGGGTACCT
>Chr1:1492825..1492786  - TAIR102
TGTGTGTCATTGTTCTATAGTGCCACGACCGGGGGAATTC
>Chr1:1492972..1492933  - TAIR102
TGAAATGTTGTTGTTTTCAGGTGAAAAAAGGAAGAGACTA
>Chr1:1493260..1493221  - TAIR102
TTTTGTGTTGTTACCTGCAGGACATTGGATAAGACCATTT
>Chr1:1493611..1493572  - TAIR102
TCTTGTTGTTGTTGTTGCAGGATGTGGAATATTCCGGAAT
>Chr1:1498766..1498727  - TAIR102
CATGCAATACATTTTGGTAGAGGAATGGATGAGGACATTT
>Chr1:1498939..1498900  - TAIR102
AAATATTGTTACTGTCGCAGTGGTGCAATGGGATTTTATA
>Chr1:1499334..1499295  - TAIR102
CCATAATCCGTCCTTTGTAGTTGTGCAGATATCGTATGGT
>Chr1:1499638..1499599  - TAIR102
TGTATGGTTTCTCTTTGCAGACACTATATCAATTTGCAGA
>Chr1:1499799..1499760  - TAIR102
TCGTACATAACCACCTGCAGGAGTTTGTTTTAAATGAAGG
>Chr1:1499999..1499960  - TAIR102
AAACCTGTTTTCTCTTCCAGGCTCAGAGGTTCAAAAATTA
>Chr1:1500269..1500230  - TAIR102
CTATATCCTTGAATTCTTAGGATTTGGTTAAGTCCAAGAT
>Chr1:1500505..1500466  - TAIR102
AATTATTTAATGAACGGCAGTTTTGTGGAGACCATTGATC
>Chr1:1500699..1500660  - TAIR102
CTTCTTTTCTTTTTTATCAGGAGCACCCCATAATTGACTC
>Chr1:1500934..1500895  - TAIR102
TCGACATTGATTGGTTGCAGCTGGTGGAAGATTCAATGTT
>Chr1:1501350..1501311  - TAIR102
TTTTTTTTTTTCATGTGAAGTCGATGCGAAGAGTGTTGGC
>Chr1:1501617..1501578  - TAIR102
TCGTTGGGTTGACTGATTAGGATTTGGGGGGAGGTAGGTC
>Chr1:1502871..1502832  - TAIR102
AACTTCTGTGTGACTTTTAGGACGCTTACCGATAACATGG
>Chr1:1503281..1503242  - TAIR102
TAACTTCCCCTTTGTTTTAGGTCAGCATTTTTGGGAGATA
>Chr1:1506097..1506136  + TAIR102
TGTTTCATCTTATGGTGTAGCTTTGCAGCTGATGGAAAAC
>Chr1:1507509..1507548  + TAIR102
TTCTCATGTTTCCTCTTCAGAATTTTGATGTAGCTGTAGG
>Chr1:1507866..1507905  + TAIR102
TCTCCTCTTCACTGTTACAGGTTTAGCTTCTCAACAATGT
>Chr1:1508004..1508043  + TAIR102
ATAACTTTTGAATCTTTCAGGGGAGAACACGGTGAGTTCA
>Chr1:1508509..1508548  + TAIR102
TCTTGAAACCGATGTTGCAGGCATTCCAGAGAGATTCCCC
>Chr1:1509456..1509417  - TAIR102
CATTCACCTTTTTATTTCAGAGAGGAGCCAACAGAGCCAT
>Chr1:1509791..1509752  - TAIR102
TATTTTAGTAACTTTTTCAGGCGTTATTCGAGGGAAACCC
>Chr1:1511283..1511322  + TAIR102
TTCTTCCTGTAAATGTTTAGGCTGCAATCCTAGGAGATAT
>Chr1:1512475..1512514  + TAIR102
TGTGTTTTGTGAATCTCTAGGCTGCTATACTTGGAGACAT
>Chr1:1513313..1513274  - TAIR102
TTTTCTTCTTCTTTCTGCAGGAAATAACAAAATGGTGATG
>Chr1:1513940..1513901  - TAIR102
GTTTTTGTGAGATTTTGCAGTGGGATATTCTGTCTAATGG
>Chr1:1514285..1514246  - TAIR102
CTATATTAATGAATATGCAGTGATAACCAACCAAGAAGGG
>Chr1:1514544..1514505  - TAIR102
AGAGAGAATTAATGTAACAGGTGACTTGGGTGGAGCATGT
>Chr1:1514810..1514771  - TAIR102
CCACTCTGTTTTGCTTGCAGATGAGTGCAGAGTTTCAAGT
>Chr1:1514983..1514944  - TAIR102
ACATTGATATGATGTTGCAGAATCAATGGTCGACGATTTT
>Chr1:1515471..1515432  - TAIR102
TTCTTATTTGTCTGTTTTAGATCGACCGTATATCCGCAAT
>Chr1:1516029..1515990  - TAIR102
TATAAGTTTTATTTGCGCAGAATCATCACGAGCGGCATGA
>Chr1:1516724..1516685  - TAIR102
TTGTTTTGGTTGTTAAATAGGTTCTTCAAAGAGTGTCCTC
>Chr1:1521484..1521523  + TAIR102
TTTTGTAATGATTCATGTAGGGATGTGATGGTTCCGTTCT
>Chr1:1521763..1521802  + TAIR102
TATTAATTGTCTTTGAACAGATCGGGGGACCATGGTGGCC
>Chr1:1522015..1522054  + TAIR102
AAAAATGGTTTCTTGAGTAGGGGGTCACACCATTGGAATC
>Chr1:1526356..1526317  - TAIR102
AAAAATGGTTTCTTGAGTAGGGGGTCACACCATTGGAATC
>Chr1:1526608..1526569  - TAIR102
TATTAATTGTCTTTGAACAGATCGGGGGACCATGGTGGCC
>Chr1:1526887..1526848  - TAIR102
TTTTGTAATGATTCATGTAGGGATGTGATGGTTCCGTTCT
>Chr1:1530128..1530167  + TAIR102
ATATATACATGTACATGTAGGGTTGTGATGGATCAGTGCT
>Chr1:1530410..1530449  + TAIR102
TGACCTTTGGTATGTTGTAGGGAGGACCGAATTGGAGTGT
>Chr1:1530836..1530875  + TAIR102
AATATATGTGTTATAAACAGGGGCTCACACTATTGGTGTA
>Chr1:1531954..1531915  - TAIR102
CGTTTTCACGGAAATTGCAGATGAATGATCTAATGGAGAT
>Chr1:1532150..1532111  - TAIR102
CTGATAAATGAAATGCGCAGGTACATGGCATCCTCTTTGC
>Chr1:1532384..1532345  - TAIR102
GGTAAATTGGACTGGTTCAGCTGAAAGATATGGACAATGT
>Chr1:1532617..1532578  - TAIR102
TTTTGTATTTCTCGAAGCAGATTACGTTAAAGAGAACATG
>Chr1:1532854..1532815  - TAIR102
ACATCCTTTCCTTCTGTTAGATCGCCAGTCATCTTGAGGT
>Chr1:1533020..1532981  - TAIR102
TAATATATTTGCTTTTCTAGATTCCAACCATGTCGGACAT
>Chr1:1533431..1533392  - TAIR102
GCAAGTTGTTGATATCACAGGTTGTCTTCGTTGAATTGTG
>Chr1:1533570..1533531  - TAIR102
CTGTATATCCTTGCTTGCAGCAATCCTGTCTTGAAGTTGA
>Chr1:1535493..1535454  - TAIR102
CTTTTTTTTTTTTTTGACAGCAAAGTCCATTAGAGAAAAT
>Chr1:1535907..1535868  - TAIR102
ATGTTTGTTTCAATTGTTAGATTGATGGCAGGCATTTGTT
>Chr1:1536231..1536192  - TAIR102
TGTTTTTATTTTTGAAGCAGTTTGATGTGAGAGGAAATGC
>Chr1:1536728..1536689  - TAIR102
AATGAGACAAGCGTCTACAGGTACACTTGGAGAGGCGGTG
>Chr1:1539316..1539277  - TAIR102
TCAAATTTATAACAATGCAGGTTTGGGAAACAAATTAGAT
>Chr1:1539714..1539675  - TAIR102
TTTGTTTCATTGTGTAATAGACTTTACCAACTTCAGCATC
>Chr1:1539990..1539951  - TAIR102
TGTGTGTCACTTTTACGCAGGATAGTTCATGCTCAGGCTT
>Chr1:1541647..1541608  - TAIR102
TGATGGTTAATTGATAACAGGGTCGTAGGAATCTTTGGAG
>Chr1:1542134..1542095  - TAIR102
TTGAATTGTGTTTTTGGCAGGTGAAGCACGATAAGCTCGA
>Chr1:1546357..1546318  - TAIR102
TTTTGATAACTATAAAATAGGTGTTGGAAGTGGGAATAAT
>Chr1:1550791..1550752  - TAIR102
GACATTGTTTTTGTTTACAGGACTATATTTTATGGAGAGT
>Chr1:1551140..1551101  - TAIR102
TGTTGTATTGTGATGTGTAGGACTGTCGAATAATATCAAT
>Chr1:1551438..1551399  - TAIR102
CGTGATATATATTGTGATAGAACGTGGCACCGATACCAAA
>Chr1:1551990..1551951  - TAIR102
ATATAAGTATTGCATGGCAGTGAAAAAGTGGTGATTCCGA
>Chr1:1554971..1555010  + TAIR102
ATTGTGACGATTTGTTACAGGAAGTGACAAAGGAAGATAC
>Chr1:1556638..1556677  + TAIR102
GACACTTTGTTCTGTTGTAGATCTCTTCCCTTGAAGAAGA
>Chr1:1556925..1556964  + TAIR102
TCTGTCTTTTTTTATCTCAGGTGGAAAAAGTAGCAGAATT
>Chr1:1557156..1557195  + TAIR102
TTCTTCTGTGGGGGAAACAGAAAGAAGCCTTGTCTCATAA
>Chr1:1557405..1557444  + TAIR102
TGTAGAAACCAAATTTGCAGGAAACTGAGTCTACGGGAAA
>Chr1:1559144..1559105  - TAIR102
AATGGAATCTTTGCTTGTAGTCTTGCGGCCATGTGTTGCT
>Chr1:1559537..1559498  - TAIR102
ATGTATATTATGTAACGTAGGAGCTAACCCACCGCCACCG
>Chr1:1561059..1561020  - TAIR102
TGATCCTGTGTTATGTGTAGATACATTACCCGAAGGGCTT
>Chr1:1561215..1561176  - TAIR102
ATCTCATGTCTTTTTATCAGTGTTGTCGATGATGAAAATG
>Chr1:1561451..1561412  - TAIR102
GTTGAAATCCCAAAATGCAGAAAGAATATATGCTTGCAAA
>Chr1:1561643..1561604  - TAIR102
CCCGTTACTTGATCCCACAGGGTTATAATTCACTGAAGGA
>Chr1:1561838..1561799  - TAIR102
TTGTTTGATTGTCAATTCAGGGTGTTGTTGCGGGGCTTTT
>Chr1:1562047..1562008  - TAIR102
ATCTCTTTACTCTGTGGTAGGTCGTGGCATCTGGAATTGA
>Chr1:1562307..1562268  - TAIR102
AAAGGTGATATTTTGTGCAGGTGTATCCGAAGATGCTGTT
>Chr1:1562425..1562386  - TAIR102
TTTATTCTTATGAAATATAGGCATGCAATGAGTTACGTCA
>Chr1:1562753..1562714  - TAIR102
TTCTATTTTTCTTCTGCTAGAGTTTCACAATGAACATAAC
>Chr1:1563100..1563061  - TAIR102
CCGGATAATTGTGACTATAGGTTGGTATGACAAAGACTGA
>Chr1:1563313..1563274  - TAIR102
AAGGATGATCTAAATGACAGGGAATTGGTGGTGTTGGAAG
>Chr1:1563523..1563484  - TAIR102
CTGATTTCAATCTATTGCAGGAACTAAGCTCGGAAGTGGT
>Chr1:1563670..1563631  - TAIR102
AATGTGTTTGGGCTTTGCAGCTGCGATCACATGTTGAGAA
>Chr1:1565132..1565171  + TAIR102
TAGGTCTAAGGGTTTTGCAGGTTTGCGTGAAAAGCATCAA
>Chr1:1565602..1565641  + TAIR102
CTAATTTTCTCCTCGTGCAGCATGTTGAAGAACTGTCTGA
>Chr1:1565798..1565837  + TAIR102
TCTTTTATTTATGATTCCAGGATCTGGTTTGCATACATTT
>Chr1:1566322..1566361  + TAIR102
AATGCTCTGACTTTATACAGCAAGTCTTTCCGGTGGCAAA
>Chr1:1566592..1566631  + TAIR102
ACGTTCTGCCTTACATTCAGGTTCCTAACCCATTATTCGA
>Chr1:1566806..1566845  + TAIR102
CAACATTTTATCTTTTGCAGACGGTTTTCATCATATGCGT
>Chr1:1567079..1567118  + TAIR102
TGATTTTTTTCTTGGTTCAGGTCAAGAAATGGGATCTTTC
>Chr1:1570106..1570067  - TAIR102
TCCTCTACGCTCACGTGTAGGGTATTCGCACATTCGTGGA
>Chr1:1570399..1570360  - TAIR102
TGCATGTTTTGAAATCGCAGGCTTCTTCAAATCAGCATCA
>Chr1:1571096..1571057  - TAIR102
ATATTCGTTTATTTTCGTAGGTTGACACGTTTGGTGGTAT
>Chr1:1571224..1571185  - TAIR102
CTTTTCTATATTCCTCTTAGGTTTTCCGCATTAAACAAGA
>Chr1:1571404..1571365  - TAIR102
AATATTTATAATAATTACAGAGAGTTTGATCGCCGATGAG
>Chr1:1572086..1572047  - TAIR102
TGGGTTAATGAATGTTGCAGGAGAAGTTCTGTAACAGAGC
>Chr1:1579294..1579333  + TAIR102
GTATCATGCTATGATTGTAGGTGCTTCCTTCGGGTGATTG
>Chr1:1579514..1579553  + TAIR102
TTTTACCACCCCTTTTGTAGATCACCAGTTATGCCTGAAT
>Chr1:1580010..1580049  + TAIR102
ACATTCATTATCTTTTACAGCTCTTCGAAAAGTTACAGAA
>Chr1:1580605..1580644  + TAIR102
TGACTGCCTTCTCTATGCAGATCCAATTTCAACCGGATAA
>Chr1:1581164..1581203  + TAIR102
GTGTTTTATTTCCTTTTTAGGTTCCATGGTATGCAATTGG
>Chr1:1581358..1581397  + TAIR102
GGTTTTTCTTGTTTGTTAAGGCTATGCGTTCTCTGAAGGT
>Chr1:1582904..1582865  - TAIR102
GAAATATTCATGTGTTTCAGGAATCATACGTGGAGCTGGA
>Chr1:1583367..1583328  - TAIR102
AACTTTGCAAATTAAAATAGATGAAAAGCTTCGTCAAGGC
>Chr1:1584294..1584333  + TAIR102
TTCAATTTTTTTTTTTGAAGGTTAAAAGTCTTTGATTCGT
>Chr1:1585141..1585180  + TAIR102
GTCTGTCTTTTTCCTCGCAGCGTCAACGCTTTACTAACCC
>Chr1:1585951..1585912  - TAIR102
TATCTTCATTCTGGTTGTAGATTACTCCGACAGTGGAGAA
>Chr1:1586110..1586071  - TAIR102
CTAAAGCCAACTCTTTTCAGCTTAAATGTGGCACGAGCTT
>Chr1:1586743..1586704  - TAIR102
ATTTGTTCTCTGTTTGACAGGTGTTTTGCCTCAGAAGCAG
>Chr1:1587298..1587259  - TAIR102
GGTTTTGTGATTGAGTGCAGGTCTTATAACATGGACTCCA
>Chr1:1594450..1594411  - TAIR102
ATTTCAAGTCTTGTATTCAGGGAAACTCGGATGGCGAAAT
>Chr1:1594827..1594788  - TAIR102
GACATTTTTCCAACCTACAGCTTAGTCAGGTCCAACAGAG
>Chr1:1595063..1595024  - TAIR102
TTTCTTTCACCTCGACGCAGGAGTTGCTGCTTCGACTTTT
>Chr1:1595206..1595167  - TAIR102
TCTGTGGTGTATTCTTCTAGTGACAAAGAAGTTGAAAAAG
>Chr1:1595446..1595407  - TAIR102
ATTTGTTTGCTCTGTTATAGGAGAAGATCACGCCTGAAGA
>Chr1:1596687..1596648  - TAIR102
TTTGGTTATTCTCATTGAAGTGGACAGAGGGGAAATTCGG
>Chr1:1597072..1597033  - TAIR102
TTCGAAGATTACGTTTCTAGGATGGACCAATGTTGAACTC
>Chr1:1600622..1600661  + TAIR102
GTATAGTTCATAACTCACAGGTCCTGCGTCTTTCGGTCCG
>Chr1:1600789..1600828  + TAIR102
TGACGTCACATAACTCGCAGGGTCTGCTTCTTTCCGTCCG
>Chr1:1600921..1600960  + TAIR102
TCGAGTTTATTGACAAGTAGACAAGGATCTCAGCGGATCG
>Chr1:1601982..1601943  - TAIR102
AAACGTATTATATGAAACAGGACATGAACTGGAACAAGCT
>Chr1:1603527..1603488  - TAIR102
TTGAAATCAATTTCTCACAGGGCTTTGTACACCGCGTAGA
>Chr1:1603807..1603768  - TAIR102
GTAATTTTTTGGTTGTTTAGGAAGACATGCGAGCTTATGA
>Chr1:1604697..1604658  - TAIR102
GTGTTGTGTTTATGTTACAGATTGTCATCATCATCAGCAA
>Chr1:1607557..1607518  - TAIR102
ACACTTTTTTGTGTTAACAGGAATCAACTAACCCATTCAG
>Chr1:1607801..1607762  - TAIR102
GTTTAATTTCCGGTTTGCAGGCGTTGAATGTGTTTTGTTG
>Chr1:1607962..1607923  - TAIR102
AATGGATTGGCTTTTGTCAGGTGAACAAAAGTTTTTTGGT
>Chr1:1608800..1608761  - TAIR102
ATTTGGTTTTCTAAAAATAGGTGTGATAGGATATTGTGGT
>Chr1:1609036..1608997  - TAIR102
CGGAATATGTTTGCTTGCAGTTAAGAATTGAGCAAAAACG
>Chr1:1609227..1609188  - TAIR102
TCATCATTTATTTTTACCAGCCGGGTAATATGGCTTGGCG
>Chr1:1609529..1609490  - TAIR102
GCCTCTATTGTTATTTGTAGGGATCAATCTCAATAAGCAT
>Chr1:1610417..1610378  - TAIR102
TGCTATTTGGTCAAGTTCAGATTCCAAGAGATTGTTCCTC
>Chr1:1610610..1610571  - TAIR102
GTGTTGATTACTTTGAGCAGCATCTTTGTGGCTACATGGA
>Chr1:1610781..1610742  - TAIR102
ATTTCACTGGGGTGTCACAGAGAAACTCAGTAAGAACTGG
>Chr1:1610945..1610906  - TAIR102
ATTTGTTAAACTGATTAAAGGAATTGAAGTAGAGCATAGA
>Chr1:1611181..1611142  - TAIR102
TATGAATTTCTGAAATGAAGCTGGCATGGTCCAAGAAGAT
>Chr1:1620749..1620710  - TAIR102
GTGCATGTTTCTTCATGTAGGGAGAGAAGACTACAAGGGA
>Chr1:1620986..1620947  - TAIR102
CTAGCTTGAAATGTTTGCAGGTAGAGAAAAATATATCAGC
>Chr1:1623233..1623194  - TAIR102
AACAGTCTTTCTTTTTTCAGATCTTTGTGTTTGCTTTAAT
>Chr1:1625265..1625304  + TAIR102
TTTTGTTTCTGTTTTATAAGGCGAATACGGTGGCTGCTTT
>Chr1:1625507..1625546  + TAIR102
TGGCTTTTTATTTACTTCAGTTGACTTGGCTCAACCATCA
>Chr1:1625678..1625717  + TAIR102
GATTCGATTTGGAGTTTTAGGCAGCCTCTGAGCTTATAAA
>Chr1:1626211..1626250  + TAIR102
TGCTCCTTGGTATTCGTTAGGTGTTTCCGTTATCGACGGT
>Chr1:1626490..1626529  + TAIR102
TCTTATTCTTTGTTTTCTAGGTGAAAAACATCGGATTCAC
>Chr1:1626822..1626861  + TAIR102
CATTCAATTCTGTGTTGCAGAAAAAATTGGACTTCACCCT
>Chr1:1627309..1627348  + TAIR102
AGTAAGTTGATATGTCTCAGGAAACAATTCGGGATGCCGT
>Chr1:1627584..1627623  + TAIR102
TTTTGTGTTTCTATTCCCAGCGATCTGGAGCTAAAGCCTG
>Chr1:1627808..1627847  + TAIR102
TTTATATTTATTCTCATCAGAACAATGACCTGAATCCCAT
>Chr1:1628140..1628179  + TAIR102
GTTGATTCTCTGTAATTTAGGTTCACCTTGAGCTCCTTTA
>Chr1:1628509..1628548  + TAIR102
TGGCAATTTTGCTTCACCAGGTCGTCAATGACAGCTTGAA
>Chr1:1628774..1628813  + TAIR102
GGCTTTACTTTTGTGGACAGGACTACATTGGGAGATGTAT
>Chr1:1629996..1630035  + TAIR102
CCTTTTTGCGCTTGTCATAGGTTTCATTTCTATGCATATG
>Chr1:1630495..1630534  + TAIR102
TGTTCAATGGGTGACCGCAGAGACGGAAAAGCAATTTGGA
>Chr1:1631292..1631253  - TAIR102
CGTATGGCAATAATGGACAGGCAAGGTTTCTGTTAGCAAA
>Chr1:1631514..1631475  - TAIR102
TGACCTCTTTATTTGTCAAGGCATTTGCCCAACTCTTGGA
>Chr1:1631862..1631823  - TAIR102
TGGTGTGGTGATATTGGCAGGTGTTCAACAATAGTCCAGA
>Chr1:1632097..1632058  - TAIR102
TGTCAATTATGTTTCCTCAGGAGGGATTTGATGCTACGCG
>Chr1:1632441..1632402  - TAIR102
GAGGTGTGTTGTATATGCAGGAATTGGTGCAAGGTTTTGA
>Chr1:1633073..1633034  - TAIR102
TCTGAAATATATGATTGCAGCTACCAAAATTCAAAAGGTA
>Chr1:1633324..1633285  - TAIR102
CTTTTTTGGAAAAATTGCAGAAAGGCCCTAGCGTTGCTGA
>Chr1:1633495..1633456  - TAIR102
TTTTCATACTACCATTTCAGTGGTACACTTGAGATCTGCT
>Chr1:1633781..1633742  - TAIR102
ATCTGTGATTTGAATGTTAGGTTGGTGTTGCTGAAATGAA
>Chr1:1634115..1634076  - TAIR102
ACTACCTCTGGCTTCTGCAGATTGTGTCAAAGGATCTATC
>Chr1:1634797..1634758  - TAIR102
GTTTTTGTTTTGGAGTGTAGCTGTTGGAAGAGCTACAGAC
>Chr1:1639567..1639606  + TAIR102
ATTATATAATTAATTGGCAGATACACAAGAGCGTTCGCTT
>Chr1:1640366..1640405  + TAIR102
GGTCTTATATGCGTGTGCAGGTACTCTCACATCCCTTCTC
>Chr1:1641579..1641540  - TAIR102
GTGTGCTTTCCTACGTGCAGGTATGCGCTTGGCTTCTTTT
>Chr1:1648148..1648109  - TAIR102
TGTTTTGTCCTCCACGTCAGATTGCACAAGCGTGTAAGCC
>Chr1:1648432..1648393  - TAIR102
CTATGTAACGATCATTGCAGGGTTTGGGCGTTGGAAGGCG
>Chr1:1648569..1648530  - TAIR102
GATAATGACTCTGTTTTCAGGTTTATGGAGCGTCATGGTT
>Chr1:1649446..1649407  - TAIR102
TTATCTGTGTGTTTTGACAGTTAACCGTGCTTACGGTGTA
>Chr1:1649780..1649741  - TAIR102
TACCTTTTTACTGGTTTCAGGTTTTAATTCTACTCTGCGT
>Chr1:1649982..1649943  - TAIR102
TCTTTCTGTTGCTGCTCCAGAGTACGATTCCATTACGGAC
>Chr1:1650147..1650108  - TAIR102
GTTTGTGGTTTCTTGTGAAGTGTGTCTTCTCTTGCATGGT
>Chr1:1650354..1650315  - TAIR102
CTCTAAATATTTGACCTTAGGACAACTACATGGAGGAAGC
>Chr1:1650596..1650557  - TAIR102
TTATATTTATTTTCTGTCAGCTCATTTATCGGATTAAGCT
>Chr1:1650907..1650868  - TAIR102
TTGCTATTTCCTCATGGCAGGTATCCGTCTATTCGTGTCG
>Chr1:1651191..1651152  - TAIR102
CTACCTTGTTTTTGTTCTAGAATTATTAAAAGGCTACAAG
>Chr1:1651344..1651305  - TAIR102
TTCTGATCTGTTTCAACTAGTGCGAGGAATGATGTATTAC
>Chr1:1651582..1651543  - TAIR102
GAGTCCATGGCTTACATCAGATGAATGGACAAACTTTCTG
>Chr1:1651777..1651738  - TAIR102
TCCATTTTGTTTTTTCATAGGGTCCTTACACCATACTTTT
>Chr1:1652004..1651965  - TAIR102
CTGTTTTTGTTCTTTTGCAGATTAAGAGGCTTCATCTTTT
>Chr1:1652263..1652224  - TAIR102
TTAGAGTCTCCATTCCATAGCTTACTAGAGACTGCCCACA
>Chr1:1652444..1652405  - TAIR102
GGTTGGTCTACTTGCAACAGCTAGAAAACAGGGAGGAGGA
>Chr1:1652657..1652618  - TAIR102
ACTTACATGTTTTTCTACAGGGTCATAAACGACATTTTCT
>Chr1:1652899..1652860  - TAIR102
TTCATGATTAAATGTCATAGATCCCAATAGCTTTGGATAT
>Chr1:1653071..1653032  - TAIR102
TAATGTTGGTTTGTGTACAGGGAAATGGAACTATTGCTTG
>Chr1:1653937..1653898  - TAIR102
GCTCTTTTTTGTAAATCCAGCTCCCATCTAGTAAAGACAA
>Chr1:1654176..1654137  - TAIR102
AGAACTTTGTTTCACTTCAGATCCGAACACTTGGAATGTT
>Chr1:1654388..1654349  - TAIR102
ATGCTAATTTCTATATGCAGGTTTATTTCATGGACACTCA
>Chr1:1654520..1654481  - TAIR102
TGTTTCTTTGGTTTTTGCAGCCAAGAATAATTTAGGAGTC
>Chr1:1654689..1654650  - TAIR102
ACTTTCCATCTTCGATGCAGATTAAGCCCCTTGTTGGTCC
>Chr1:1654912..1654873  - TAIR102
ATGCACAAAATGACTTCTAGGTACACAATGTTTTGGATCG
>Chr1:1655048..1655009  - TAIR102
CATGGTTCTTTGTGATACAGCCTCGTCTGTATATAGGAAG
>Chr1:1655477..1655438  - TAIR102
TGTTTGTCATAATATTTCAGCTGTCCTTGACATAGCCCTC
>Chr1:1655768..1655729  - TAIR102
AATGTATTATTCTTCTTTAGGCAATGATTGTTATTGCATG
>Chr1:1655969..1655930  - TAIR102
TCATGTTCATAATGCTGCAGATAAAATCAAACAGTGGAGA
>Chr1:1656314..1656275  - TAIR102
TTGTCCCTGCAATTTTGCAGGTCAATTCGATGTTTTCGCT
>Chr1:1656487..1656448  - TAIR102
TAGTTTTTTGTGCATTACAGGAAGCAAAGAGAAGTAGAGG
>Chr1:1656712..1656673  - TAIR102
TGATTTTCCGTATCTGTCAGATGGCTTTCGAGCTTTATGG
>Chr1:1656941..1656902  - TAIR102
CCTCTTGTTGGCATTTGAAGGTTGCCTACTATTCAGCAAG
>Chr1:1657178..1657139  - TAIR102
GTGTACAATATCTTCTCTAGTTGGATGATCGTGCCTTGAC
>Chr1:1657375..1657336  - TAIR102
ATTCAACCTTTGAATTTCAGAAAGATAATGTTTTGAATCA
>Chr1:1657576..1657537  - TAIR102
GTTTGAATACTGTTCTGTAGATACAAGCTGCTGTAGCCGC
>Chr1:1657771..1657732  - TAIR102
CATCCTCTCTTTTGCTGTAGATTTTGGAAACGCACAATAA
>Chr1:1658001..1657962  - TAIR102
TTACAATATTTTACCTTTAGTGCTCAACTTACAAAGGCCT
>Chr1:1658225..1658186  - TAIR102
GTTTCTGATTACTTCTTCAGGAGAATGAAACAACTTTGGC
>Chr1:1658419..1658380  - TAIR102
TTGAATAACAAAATTACCAGGTCGTTTCTACGCATTTGAG
>Chr1:1658719..1658680  - TAIR102
CAAGTATTTTAATTTGGTAGCTGAGTTTGATTGTCGGAAA
>Chr1:1662858..1662819  - TAIR102
GTTTATAATTCATAATATAGGCAATGTGGGAAGTTGTTCA
>Chr1:1663038..1662999  - TAIR102
TTGTTTGGTTTATATTATAGAAAAAGCTTCGAAGGAGCAT
>Chr1:1663754..1663715  - TAIR102
TTAGGGTTTCTCAAAAACAGAGGATTATCCTAATGTGGAG
>Chr1:1663942..1663903  - TAIR102
TAGTAATCTATATATTGCAGGAGGTATAAGAATGGTTATG
>Chr1:1664089..1664050  - TAIR102
AATTGTGCTTAAAAACGCAGATGTGAAGAAATGGTTAGCA
>Chr1:1666963..1666924  - TAIR102
ACTAAAAAAACCATTTGCAGGCGCTGGATAGTCCGATGTA
>Chr1:1667798..1667759  - TAIR102
TTTTGTTGGTGGTTAAAAAGGGACATGGAACAAAATGATG
>Chr1:1669831..1669870  + TAIR102
TCAATTTTCTTTTCTTGTAGATTGATTTCAAGAACAAGTC
>Chr1:1670714..1670753  + TAIR102
ATACTGTTAAAACTCCACAGGTCATACAGGATCATGGGGA
>Chr1:1674031..1673992  - TAIR102
TTGATAAATACAATTCACAGATAATCAACAGAGACAATGT
>Chr1:1674249..1674210  - TAIR102
TCACGAAATGTGTTTTAAAGATGGAAGAAGATGTGAGAAG
>Chr1:1674442..1674403  - TAIR102
TCATCTTCTTGTATGTGCAGAAATGTGTCATCAGAGGATC
>Chr1:1674654..1674615  - TAIR102
TAACGTTTCTTTTCTTGTAGTTACAGATTCTACGACAGAC
>Chr1:1674837..1674798  - TAIR102
TCTGAAACTCTGTTTTTCAGGTGAAAGCTCATATGTTTGA
>Chr1:1675083..1675044  - TAIR102
CGACTAATGTTATAATGCAGGTGGCGAACAGAACAGCGAC
>Chr1:1675412..1675373  - TAIR102
TCTATGTATGTTAACAAAAGGGAACTGCTGATGCGATAAG
>Chr1:1677826..1677787  - TAIR102
TCTCCATGCCTTTCAGCCAGATCATAGATTTTGAATTCTT
>Chr1:1677984..1677945  - TAIR102
CAACTGTCGTTTTGATGCAGGAGCATCTTCTTCTGGGACG
>Chr1:1679804..1679843  + TAIR102
TCTATATGCATATCTACTAGTTGGAGGTTGCGGGTAGGAC
>Chr1:1680101..1680140  + TAIR102
TTGTCTTTTCTTCTCTAAAGAACGATACGAAGCTTCGAAT
>Chr1:1680381..1680420  + TAIR102
TCATTACCTTGATAATGCAGGCTGTTCAGCTTGATCCAGA
>Chr1:1680603..1680642  + TAIR102
CAATTTTTTGGTTAGGGTAGATTTTTGGCGATCCCGAAGC
>Chr1:1680894..1680933  + TAIR102
GGTGTTTCTGCTGGATTTAGCTGATGACAAGGACAAACTA
>Chr1:1681142..1681181  + TAIR102
TTTGTGTGTGTGTGGGGCAGGTGTGTACCTTCATGATCCT
>Chr1:1681399..1681438  + TAIR102
GTTGTTGTGATGTGAACCAGGTTTGAGGAAGCGAACGAGT
>Chr1:1683369..1683408  + TAIR102
TGCTTGTGGTTGTGATGTAGGTGATATGTGGTCATGTTCT
>Chr1:1683714..1683753  + TAIR102
TGAGAGATTTATGTGCGCAGGGATGCTCGGAGTAAAGACC
>Chr1:1684625..1684664  + TAIR102
CATATTTGGGACGCGTGTAGGTTGGACTTGAAGGAAGTGC
>Chr1:1684883..1684922  + TAIR102
GCTGTAATTTTCTGCTTTAGGGCGAGGAAGGATATTAGAA
>Chr1:1685299..1685338  + TAIR102
ATGTCCTACTTGTCAAATAGGGAGGTGTAGGTCTGAGAAT
>Chr1:1685694..1685733  + TAIR102
CATGTTTCTCTGTTTTCCAGATTCCAAGCACCGGCGCTGA
>Chr1:1686107..1686146  + TAIR102
CTGTGCTGTGTACTCTCCAGGATATGATTCAGGGGAGAAA
>Chr1:1686328..1686367  + TAIR102
CCACCTGCGTGTTTCAACAGGTATGAAGCTTGCATGGATG
>Chr1:1686771..1686810  + TAIR102
CAAGAATTTTTTTCTTTTAGGTTTCTCCCGCAGCAGGGAT
>Chr1:1688325..1688286  - TAIR102
CATTTTGCCTTTGCTTGCAGATAGTGAGATGTTTGGTATC
>Chr1:1688818..1688779  - TAIR102
ATGTGTGCTGTCTTTTGCAGAGGCATTGAAGAAATTGTTG
>Chr1:1690511..1690472  - TAIR102
ATGTTTATGGTATGTATTAGCATTCGGGGGTGAAGATAAC
>Chr1:1690850..1690811  - TAIR102
GATGATGTGATGACTGGCAGCATCGGGAGTTTGGCAAAGC
>Chr1:1691288..1691249  - TAIR102
TTATATATTAATTACTGTAGTCAATATCGTTCAACTCCGC
>Chr1:1694533..1694494  - TAIR102
TATGTTTTCGTATGTATTAGTATTCTGGGGTGAAGATAAG
>Chr1:1694868..1694829  - TAIR102
GATGACGATTGCATTTGCAGCATAGGGAGCTTGGCGAAGG
>Chr1:1695305..1695266  - TAIR102
TCTTTGATGCATTATTGTAGTCAATATCGTTCAACTCGGC
>Chr1:1698049..1698010  - TAIR102
TCCCTGCTTTTTAATTGTAGGGATATGTTTATTAATCCTG
>Chr1:1701949..1701910  - TAIR102
TTCTTTTTTGCTGCTTTTAGTTGCTGAAATGGATTAAAAG
>Chr1:1703932..1703893  - TAIR102
TTTATTTTCTCTGCTTGTAGTTGTTGAAATGGGTCCAAAG
>Chr1:1707624..1707663  + TAIR102
CTTGCATTTGATCTTAACAGATTAAAGAACACGTAACCTA
>Chr1:1708085..1708124  + TAIR102
AAGGTTTTTGTCTTCTGCAGGCTGCAGCCTCACCAGTTAT
>Chr1:1708292..1708331  + TAIR102
CCTGATATTAAAACCTACAGCTACGAGGAGGAAGAAATGA
>Chr1:1708983..1709022  + TAIR102
TCGTTTTCTTAACCTTGTAGGAATTTCAAGGAGAAAATGA
>Chr1:1709963..1710002  + TAIR102
AACTCGTTGCGTGATCACAGGTTTCATAAGCATCGATTGT
>Chr1:1710627..1710666  + TAIR102
GAAGCTTTTTTGTGGATCAGATATGATGATGATGTGTACG
>Chr1:1711182..1711221  + TAIR102
CATTCAATTGAAACTTACAGGTGACGCGGTTACGAGTCTA
>Chr1:1711409..1711448  + TAIR102
ATTTACACTATTGGAGGCAGGAACTTATCATCAAGCGGGT
>Chr1:1711576..1711615  + TAIR102
CAAGACAACTCTATTATCAGAGACTTATCAAACAATGGCT
>Chr1:1711719..1711758  + TAIR102
ACTCTTAACAACATCTGCAGAAATCTAGAAAATAACACTC
>Chr1:1712051..1712090  + TAIR102
TAAAACTTTCTTTTGCAAAGTAAACTCCGCACCTCAAACC
>Chr1:1712342..1712381  + TAIR102
AACCACCTAAATACATGTAGGTCGAAGTTCTTGTGAGGGT
>Chr1:1712618..1712657  + TAIR102
TTAACGAAAAATCTATGAAGGGCTTGAGTATCTTCACTGT
>Chr1:1712886..1712925  + TAIR102
TTGTATGCTCCGTTTTGCAGATGCTTTGAGACAAATGGGC
>Chr1:1716399..1716438  + TAIR102
GTTCTCTTAATGGCAAACAGGAGAGGAAGGACAAGGTTGG
>Chr1:1716539..1716578  + TAIR102
CTTTTCTCTAATGTTCACAGACCGACACTGCATCAGTTCT
>Chr1:1716842..1716881  + TAIR102
TTCCCGTCTTTTGTAACCAGGAGGAGCTGGAGCAGTACAG
>Chr1:1717769..1717730  - TAIR102
TTGATTTGCTTGTTTTGCAGAATCGACAACTGGAAACGCG
>Chr1:1718321..1718282  - TAIR102
ACATTTTTTTGCCATTGCAGGTTACCTATTCTGGCGCTAT
>Chr1:1718508..1718469  - TAIR102
TTGATTGATCTTGTTTGCAGAGTTGGTATCTGATTGCTTG
>Chr1:1719740..1719779  + TAIR102
GGAAAATTGATCAATTGCAGCAAGCCTATTTCAAATGTGC
>Chr1:1719957..1719996  + TAIR102
CAATTGTAATTATGATGCAGGAAAGGATGAACAGATCTCT
>Chr1:1720903..1720942  + TAIR102
ACTTTTGAGTTTCGCTAAAGATTTATGCACCTTTGATTGA
>Chr1:1721152..1721191  + TAIR102
CATTTGGTTAACTAATGCAGGATAGGATGAACAGATCTCT
>Chr1:1724134..1724095  - TAIR102
ATGTGATTTGGACCCAGCAGATAGAGCTCAACTATCCGCA
>Chr1:1725902..1725863  - TAIR102
GTGGATTTTGGGCTATGCAGATACTTTTGAACTGCCCACA
>Chr1:1727937..1727976  + TAIR102
TTGAGCTTGATCTTTAACAGGTTCAACGACATTGTCTCCT
>Chr1:1731274..1731313  + TAIR102
CATTTCCTGAATGTTTGCAGAAGTTGGGTTGGGCCTCATT
>Chr1:1731447..1731486  + TAIR102
CATTTGGCTTTTGTGTTCAGTTATTCTGGTTGATAGGTGT
>Chr1:1731611..1731650  + TAIR102
ATATCAATATGTTCTTGCAGGGGACTATCTGTTTCGTCCT
>Chr1:1731994..1732033  + TAIR102
CACATGTACTAACTTTGCAGCGGATTTTGGTCAACAGTAA
>Chr1:1732354..1732393  + TAIR102
TGATCTGTTTATTTTTGCAGGTTCTTGAGCAACTTGTAAG
>Chr1:1733458..1733497  + TAIR102
CTTGTGTGTTGGATATGCAGTTGAAGTATAAGACCTGGCT
>Chr1:1734651..1734690  + TAIR102
GAACCTTATTATCTATTCAGGCCTTGCTCTGCTGCAAAGT
>Chr1:1734846..1734885  + TAIR102
AACCTTCACGTGTTGTGCAGGGGCCGCTGCTTGATGTTGG
>Chr1:1735092..1735131  + TAIR102
TTCCTTGCAATTATTTGCAGGCGGCCTAAACTTGATGGTG
>Chr1:1735476..1735515  + TAIR102
TAATTATTCTATTGTGGCAGGAGAAGTGTAAAGCAACATA
>Chr1:1735918..1735957  + TAIR102
TTCATGTGTTTTTCTGTCAGTCATGTACATGGTATGGATA
>Chr1:1736132..1736171  + TAIR102
ATATACAAATGACTACGCAGAGTCAGAATCAAGTGGGTTC
>Chr1:1736335..1736374  + TAIR102
TCTTTTCTTTTTGCGGGTAGCTTCGTTGCAGATTCCCTAA
>Chr1:1736512..1736551  + TAIR102
CTTGATGCAATTCTTAACAGCATTGTACTCGATAACGAAT
>Chr1:1736815..1736854  + TAIR102
TTCTTGCTTTTCTTGGTAAGTTAACAATTCACCGGAAAGC
>Chr1:1737267..1737306  + TAIR102
CTGCAATTTATTGACTTCAGATGTAGACACGCGCTGCAGA
>Chr1:1746190..1746229  + TAIR102
TAGTTTACTTTGTAAATCAGATTTCTCGTTGAACCAACCA
>Chr1:1746741..1746780  + TAIR102
TTTTATCACTGGTTTTGCAGTATAGTCTTCCTTCAGACAC
>Chr1:1747016..1747055  + TAIR102
ACAATATGTTTATATTATAGGAGAGGAGAACGAGAATAAG
>Chr1:1747173..1747212  + TAIR102
CTTGTTGCTGATTTTCTTAGCAAACAAGCTATTCAGACAT
>Chr1:1747351..1747390  + TAIR102
ATTTTCATATACAAACGCAGAATTTGAAAAAAGATCAAGA
>Chr1:1749008..1749047  + TAIR102
TCTTTTCTTGGTTGTTTCAGTCCATTCGGATACGACGGTG
>Chr1:1750342..1750381  + TAIR102
GATTATTGAACATTGTCCAGGTCAAAGTTGAGAATTGGGT
>Chr1:1750608..1750647  + TAIR102
GTGATGTTTTCCTTTTGCAGCTATCTTGGTCTATAGCGTT
>Chr1:1750836..1750875  + TAIR102
CTATCTTTGCTTTTTTTAAGAGCTTGATGAGATGGTTTGT
>Chr1:1751095..1751134  + TAIR102
GTTTTTTTTTTTTGATGCAGTGGAGCTTTTATTGTATGCT
>Chr1:1751507..1751546  + TAIR102
TTTTCTGAAAATTTTGGCAGAAATCTTCGAATGTTGACGC
>Chr1:1751911..1751950  + TAIR102
TAATTTATTTTCTATCTCAGGGAATGCATAATATTAACGT
>Chr1:1752054..1752093  + TAIR102
TCATGTTTATATTTCTGCAGGAGATGCAGTAAATGTGGCC
>Chr1:1752483..1752522  + TAIR102
GTTGACGTGTCATGTGACAGGGTATTTGCATGATGATTAA
>Chr1:1752618..1752657  + TAIR102
AATGGGTGTCTCACACTTAGGTTGCTACCATTCTTCTCTG
>Chr1:1753078..1753117  + TAIR102
TGTGTAAATTTATGGCATAGGTTGCACGTGGGAGCAAAGA
>Chr1:1753373..1753412  + TAIR102
TTAACTCTTTTACGTCTCAGATTTGACAAGGAAAATAACA
>Chr1:1755242..1755281  + TAIR102
GACGAGTTTTGGCATGGCAGGTTGAGTTATGATGGAGTCG
>Chr1:1755388..1755427  + TAIR102
GATTGTTGTCTAATTGTTAGGTTTTTTGGCCATTGGATGC
>Chr1:1755543..1755582  + TAIR102
GTTAGTAAAATTTACTACAGGTTAAATATGGAGATGGAGA
>Chr1:1756048..1756087  + TAIR102
TGTTAAACTTTTTCGGACAGGTCATGCTATGTGGCCAGCA
>Chr1:1756291..1756330  + TAIR102
TATTTCCTTTGGTCATATAGAATACAAGTCAAACAAGCGG
>Chr1:1756542..1756581  + TAIR102
CTGTAACTTACCTCATCCAGGTACCTAAAAGAATATAAGC
>Chr1:1756845..1756884  + TAIR102
CACTTGTCTTTGTCTGCCAGGAAGGATCGTGACAGACTCA
>Chr1:1757027..1757066  + TAIR102
CTTGCTTTGACTTTAAGCAGATCCTAATGCATCTGCCATG
>Chr1:1757207..1757246  + TAIR102
GATACTTGATTTTTGGACAGTTCAAAGGGGACACTCCATC
>Chr1:1757714..1757753  + TAIR102
AGTCTTGACCTGCCATGCAGGGGCTATTACAATCCAGACC
>Chr1:1757954..1757993  + TAIR102
TTAGATTTTCGTGTCTGCAGGAATATGAGAACAATTTGTT
>Chr1:1758126..1758165  + TAIR102
TTTTTTTGATCCTGGACTAGGTCCATACTAGATGCTATGG
>Chr1:1758321..1758360  + TAIR102
GCCAACAAAATATCTTCCAGGGGGCGCTATGAAGCCGACA
>Chr1:1758503..1758542  + TAIR102
ATGATTGTGATATTATCCAGAAACATGCTTATTGGATGTC
>Chr1:1758717..1758756  + TAIR102
TTCTTCACACTTCAAAACAGGATCGTTGGAAACTATTGTG
>Chr1:1758904..1758943  + TAIR102
ACAATGATGCCGATTTTCAGTGTTCAAATAATACTTGTCG
>Chr1:1759095..1759134  + TAIR102
TTCTTGTAATGTCATTGTAGCTTGCAGATGAGGATAGGCT
>Chr1:1759598..1759637  + TAIR102
TTTCCCTCGGTTTCTGGTAGAGCCATATAATTATCTTGGA
>Chr1:1760171..1760210  + TAIR102
TGATTTACTTTCTTCTACAGGGAAATCGGGAATTCATGGT
>Chr1:1760315..1760354  + TAIR102
TGTGAATTGGGTGGGTGCAGGTGATTGAGTACACTGGTGA
>Chr1:1760697..1760736  + TAIR102
ACCACTCCTTTATGATATAGGGTGCCGGGACCTATATGTT
>Chr1:1760882..1760921  + TAIR102
ATGGATATGCTTCTGTACAGCCAAATTGCTATTCAAGAGT
>Chr1:1761064..1761103  + TAIR102
CTTTATCTATAAATTTGCAGGTTCTTTTCAATTGATGAGC
>Chr1:1761535..1761574  + TAIR102
CACATCTGCCATTTCTACAGTCTGCACGAGATATTTGTGA
>Chr1:1762360..1762399  + TAIR102
GATTGGGGTTGTATGTATAGGTTCTGGGGCAATATGTGAG
>Chr1:1763008..1762969  - TAIR102
TGTTTTATCTGTCTTTGCAGGCTCATCAAGCATAAAAGTA
>Chr1:1763182..1763143  - TAIR102
TCTTACATTCTCTTTTGCAGATTTGGTGCTTTCAAACAAG
>Chr1:1763439..1763400  - TAIR102
ATAACCCCAAAATTTCACAGGAAGGAATGTGGTGCATTGG
>Chr1:1763648..1763609  - TAIR102
ACATCTTACCTTTGCTGCAGAGTTGATGAGGGGTTTCCGA
>Chr1:1763897..1763858  - TAIR102
AAATCTGGTTCTTTTATTAGATAACCTCGCAGGAGCCTGC
>Chr1:1764135..1764096  - TAIR102
TTTTTTGTTTTCAATTGCAGACCACATTACAATGTCAATA
>Chr1:1764614..1764575  - TAIR102
GTTTTTATATGATCTTGAAGGTGTGGTGCTAGGCAGTCAG
>Chr1:1765568..1765529  - TAIR102
GGTTTTGTTTCTCTATGCAGATTGAGCTTACACTCTACAA
>Chr1:1765780..1765741  - TAIR102
TGTTTCATTGTTTATCTCAGGCTTTATTATGCAAAAATTG
>Chr1:1767270..1767231  - TAIR102
TACCTGTGTGTTATTTGAAGGAACTTCAACTACGGAGCAG
>Chr1:1767531..1767492  - TAIR102
GTTACTGTGATGTCTTATAGGTGGCTATGGAGTTGCAACA
>Chr1:1768171..1768132  - TAIR102
TTTTTTGTTGATGTTTGCAGCTTGTAGCTGGTATTTGTTC
>Chr1:1770065..1770104  + TAIR102
TGGTCACATTGTTCATGCAGAGCTCAGTCGAAAGCAATAA
>Chr1:1770864..1770903  + TAIR102
CTTCTGCAATGAATTGACAGATTTAGCTGTGAGTGCCTTT
>Chr1:1772553..1772514  - TAIR102
AATTTTGTTGTTGGTTACAGGTGATAATCCGGATGATGTG
>Chr1:1775965..1776004  + TAIR102
CTTATATTTTATGTACTTAGGAATGTTGATTGTATATGTA
>Chr1:1776165..1776204  + TAIR102
ATCCCTTAATGTTCGGATAGTATTTTTGCGGAGCCTGTGG
>Chr1:1776337..1776376  + TAIR102
AAATGACATGTAATGTATAGGCCATATCAACAAAATCATC
>Chr1:1776825..1776864  + TAIR102
ATATTGAATCTTAGCTTCAGTGCAGAGAAGACGCTCACAG
>Chr1:1776968..1777007  + TAIR102
TTTTTGGATTATGATTTTAGGCTACTAGAAAATGCGGTGC
>Chr1:1777175..1777214  + TAIR102
TCATGAAATGTCCTCTGCAGGTTCTGCCATGTCGACTGGA
>Chr1:1777338..1777377  + TAIR102
ATTTTCTGATGTTTTTGTAGAGTGATCAACGTGGGAAAAT
>Chr1:1777505..1777544  + TAIR102
TTGAGTTTGTTTTTGGGCAGTTGATGCAAAAGGAACAAGC
>Chr1:1777633..1777672  + TAIR102
TTTAATAATCTATTTTCCAGATTCAGGAACTAAGTAACAC
>Chr1:1777804..1777843  + TAIR102
TGCATATATACATGATACAGATCATAGAATGTAGAAGGGT
>Chr1:1777980..1778019  + TAIR102
AACATATTTTTGTTAATCAGAGAGGTTGAAGAAGTTTGTG
>Chr1:1778208..1778247  + TAIR102
ATTTCTTTCTTTCATAATAGCCTAACGCGGAACCACTATG
>Chr1:1780506..1780545  + TAIR102
AGAAATGTTTCTTTTTTTAGGAGTGTCAGTAAAGTTAATG
>Chr1:1780700..1780739  + TAIR102
ACGCATGATTTGATGTTTAGTTTACATGTGGAATATGCTT
>Chr1:1781067..1781106  + TAIR102
TATACTGTGCACTTTTGTAGGTTATATAAGCACAACCATC
>Chr1:1781675..1781714  + TAIR102
ATTTGTTTTTTCTGTTTCAGATGAAGTGGTGTCCTGCCCC
>Chr1:1781907..1781946  + TAIR102
TGATAAATTTGAAATTCCAGTGCACTGAAGAGGCTCACCG
>Chr1:1782171..1782210  + TAIR102
TTTTTCCTCCTCATACCCAGGATACTTGCCAATTCAAAGC
>Chr1:1782434..1782473  + TAIR102
ATCTTCGTTTGAATCTTTAGGCTTTGCCTTAACGCATGGA
>Chr1:1782630..1782669  + TAIR102
TTAAATTTCTCCTGTTTTAGTATGATGAGGCTGAAAGGAG
>Chr1:1782801..1782840  + TAIR102
TTTTTAAAGTGATTTGGCAGTCGAGGCAAAAAGCTATGGG
>Chr1:1783142..1783181  + TAIR102
TTTTCCCATTTTTCTGCTAGCTTGGGAAGCTTAGTGACAT
>Chr1:1783299..1783338  + TAIR102
TGTATTTTATACTTTTGCAGATCATTGAATGCAGACGGGT
>Chr1:1783482..1783521  + TAIR102
TCTCTTGTTGATCTGATCAGGGGAGGCTGAGTCAGGTTTG
>Chr1:1783963..1784002  + TAIR102
CTTCTATCGTGTATGAACAGCATAACAAAAACCTTCTTTG
>Chr1:1787128..1787167  + TAIR102
TTTTTTTTTTTTTGAATCAGAGGCAGCGCATGGTGCTTCT
>Chr1:1787431..1787470  + TAIR102
CTTTTGTTTATGTAATGCAGGACATGTGTGGATTACCTGA
>Chr1:1787597..1787636  + TAIR102
TGTATGAAATTGTTTTGCAGGGACGAGAAAACTAAACTCA
>Chr1:1787766..1787805  + TAIR102
TCCCTAAGATGTTTATTTAGGGCTAGGCATACCACCTGAA
>Chr1:1788202..1788241  + TAIR102
TTATCTCTCCCTATTTCTAGGAAAGGCGATTTTATGTGCT
>Chr1:1788395..1788434  + TAIR102
CAAACACTTATAATATGCAGCGGCAGTAGAACGACTTCAT
>Chr1:1788677..1788716  + TAIR102
TGTTTCCCCTTTACTTTTAGGTTGGATTCTATACTAGAAA
>Chr1:1788901..1788940  + TAIR102
TCTTTGATGTACTGCGATAGGTTTTGCATGTAGCCTGGAA
>Chr1:1789339..1789378  + TAIR102
GTTGTCTGAAATCTCATCAGGTAGGTTTTGGACAAACGAT
>Chr1:1790734..1790773  + TAIR102
TGTGACTCTTGGGTTTGTAGTTGTTTATGGAAGGAGATAA
>Chr1:1791290..1791329  + TAIR102
CATTTGCTAATGACGTACAGCCAATTGCATCTGATCTCCG
>Chr1:1791498..1791537  + TAIR102
AAGTTTCTGATCTTTTTCAGAGTCCAGCATATCGAACTTT
>Chr1:1793403..1793442  + TAIR102
CGTACTTGTTAGTCGAACAGGATCATCTTGGGCCTGCAAT
>Chr1:1793739..1793778  + TAIR102
TTTGATACTGATGACTGCAGGCTCATGAACAGCTTAGGGC
>Chr1:1794390..1794429  + TAIR102
TTGTGTACATTTGTTTTCAGCTATACTGTGGACAAACCAT
>Chr1:1795051..1795090  + TAIR102
CGGATACTTTTGCTTTGCAGAATACTATATGATAAAAGAT
>Chr1:1795508..1795547  + TAIR102
TCATTCAATTATTTATCCAGGCTTACAATGGAGATGATTA
>Chr1:1795686..1795725  + TAIR102
TAGATATCATTATGTCTCAGGTGCATGGGATGCTGTCACA
>Chr1:1796077..1796116  + TAIR102
TTTATACTTGTGATGAACAGATTCAGCTGCAGACAAATCA
>Chr1:1800829..1800868  + TAIR102
ATCAGTCTTTGGTCTTTCAGGTGGCGTGGAATCCTCTGTT
>Chr1:1801522..1801483  - TAIR102
ATTTTTCCGCTACTGTGCAGTTGCATTATGAAGCATGGAT
>Chr1:1801694..1801655  - TAIR102
CCTCAGCTTTTCGCTTCCAGGCTTATGCTCTGCCTCTAGG
>Chr1:1802280..1802241  - TAIR102
TCGGTGTTCCATTTCTTCAGACTGGGTATTCAGTTGTTGC
>Chr1:1802553..1802514  - TAIR102
ATGATATTTCGGATAAACAGTCCAGGTTATATCTGGGACT
>Chr1:1802890..1802851  - TAIR102
TCTGTTTAATTCTTGTTCAGCGCGATTTGCCAATCGGAAT
>Chr1:1803138..1803099  - TAIR102
CTATATTGTTTCTTCTGTAGGTCGTGATCGTTCTCGTTGT
>Chr1:1803627..1803588  - TAIR102
TGCTGCCGTTGCGTGCCTAGGAGTCACAATCAGCTTCTTG
>Chr1:1804744..1804705  - TAIR102
TTGATGCTTTGTTCAAAAAGGTGGATATGAAGCTGAAGTA
>Chr1:1804902..1804863  - TAIR102
ATTGCCCCTATTTATTGCAGAGACTCGATGATATCTGTCT
>Chr1:1805126..1805087  - TAIR102
TGATCTCGTGGGTGTTATAGGTGATTGGGAGCTGCAATTA
>Chr1:1805273..1805234  - TAIR102
CTCTTTTTCTCTGGCTGCAGACTCGTCAACAGAGGAACAT
>Chr1:1805604..1805565  - TAIR102
TCACCCTTTTGTAAATGCAGGTTGCGTCTGACCCAAAGGA
>Chr1:1805899..1805860  - TAIR102
CTTAAGAATTTAAATTGCAGGCCAAAAAAGTTGCCGCTCT
>Chr1:1806137..1806098  - TAIR102
AGTTTATTGTGCTTTTTCAGGCGAGGAGATACCGAATTTG
>Chr1:1806363..1806324  - TAIR102
GCTTTTCTCTATGAAAATAGTATGCAGGGTCCTTTATTTG
>Chr1:1806705..1806666  - TAIR102
CTGTTTTGAATCTTTTGCAGGTGTTAATCACAAGGACATT
>Chr1:1807218..1807179  - TAIR102
TGGTGTTTGTTTGATTCCAGGTTCATGCTGTTGTGTTGCT
>Chr1:1808656..1808617  - TAIR102
TGTATTCTCCTGTGCTGCAGACAGAAGAAGCTGGTGAAGA
>Chr1:1808956..1808917  - TAIR102
TTTTCATCGGTGATGTGTAGGTATCAGAAACTGCTCGGCA
>Chr1:1809173..1809134  - TAIR102
CAATTTTGTGGATCTTTCAGGTTGAGCTTTCAGACATAGC
>Chr1:1809382..1809343  - TAIR102
TATATGTGTAATTCTCTTAGGAGGAGCAATTAAATTTGAG
>Chr1:1809720..1809681  - TAIR102
ATTCTTCATGTCCTAAATAGGTTGATCCTTATCTTGTGCT
>Chr1:1809960..1809921  - TAIR102
TTTCTGGTATAATGTTGAAGGAGGTATGCAGCACTCTCGT
>Chr1:1810601..1810562  - TAIR102
TTTGTGATTGCAAATGGCAGAGATCAAATCACATGGCTCT
>Chr1:1811041..1811002  - TAIR102
GTGGGTTCATGCTATTACAGTCGTTATGTTCACTCCGACT
>Chr1:1811536..1811497  - TAIR102
GTTACTGTGGTCTGTCCCAGGTATTTCCGGATGCCTTGTT
>Chr1:1811777..1811738  - TAIR102
TTTTTTTGTTTGCTTTTAAGGTTGGGGATGCAGGGCCCAT
>Chr1:1812759..1812720  - TAIR102
CTAAAGAAGTATTTAAGCAGGAGAAAATTGTCATGTGTTG
>Chr1:1813049..1813010  - TAIR102
GAATGATTAAATCCATTCAGGGATATTTCGAAGAGCCCCT
>Chr1:1813308..1813269  - TAIR102
CCTTTTTCATCTTGAATTAGATTATTTCTGTGATTCTGGA
>Chr1:1813453..1813414  - TAIR102
TAATCAATAGTTAATACCAGGTATCTTTCATTGGTGAGCA
>Chr1:1814075..1814036  - TAIR102
ACACATCTGTTTACATACAGACTGTGAATTCGCACATGTT
>Chr1:1814582..1814543  - TAIR102
TCAGTTTTCCATTATGACAGATTACAGAGTACCTTGAGCA
>Chr1:1814753..1814714  - TAIR102
TCTATGTTGTGATTTGGCAGGAAGCTGAGCCTAATGATAG
>Chr1:1815105..1815066  - TAIR102
AGATATAGAGATATTTGCAGGGGGGGATATTAGGCGGAGA
>Chr1:1815262..1815223  - TAIR102
TTTTTGTTCTGGGTTTTCAGGGTTCTCCGGATTGCGATCT
>Chr1:1817013..1816974  - TAIR102
TCTCTTCTTAATTTGGTTAGTGATGGCGACTCCGGAAGAA
>Chr1:1823324..1823363  + TAIR102
GGATGAATTTGTGATGCTAGGAAATGGGAAGAGAGAAGAG
>Chr1:1823478..1823517  + TAIR102
AGTCTTCTACTGGTTTGCAGTATTGGTGACAAGTGTTGTC
>Chr1:1825294..1825333  + TAIR102
AATTTTATTTGTTTGTGCAGGCGAAAGTGTTCCACTATGG
>Chr1:1825705..1825744  + TAIR102
GGACAAAAACACTTGTGTAGAAATTCCATGGATCGGTAGA
>Chr1:1825896..1825935  + TAIR102
TGATATCTTTTTTTCTTTAGGATGAAGCGAGGTTGAGAAA
>Chr1:1827354..1827393  + TAIR102
TATTTTTCTTTATTTGGCAGGCGAAAGTGTTTCACTATGG
>Chr1:1827778..1827817  + TAIR102
TTCTCTTGACTCTTGTGTAGGATTTCCATGGATCTGTTGA
>Chr1:1827976..1828015  + TAIR102
TGATTTTTCTCGTTTCTTAGGAGGAAGAGAGATTGAGAAA
>Chr1:1829327..1829288  - TAIR102
TATGTTCTTATGACTTGTAGGAGAAGGCAGCTTTCATTTT
>Chr1:1831700..1831661  - TAIR102
ATTTAAGCTCTGTGTTGCAGGTTTTCGCAAGATATGGCTG
>Chr1:1833400..1833439  + TAIR102
ACTTTTCTTTTGTTAACCAGGTTGTTGCTGATAATGATAT
>Chr1:1833635..1833674  + TAIR102
TTGATTGTTCACTTATTCAGAAATAATACATTTTATACTG
>Chr1:1833866..1833905  + TAIR102
ATGATTCTCTGCGTGTGCAGCACCGAAGCTCTCAAATTTG
>Chr1:1834049..1834088  + TAIR102
TTTGTTTTTTCCTGAGACAGGACGTAATGGCATTGCTCGC
>Chr1:1834255..1834294  + TAIR102
TCATTCTTCAAATTATGTAGAACACACAAACCACCCGAGC
>Chr1:1834452..1834491  + TAIR102
TATTTCATGTCTTATGATAGGATGCGTTTCCTCCATTCTC
>Chr1:1835627..1835588  - TAIR102
CGTCTTTATCTGTTTGACAGCTTTAAATGATGCACTAAAG
>Chr1:1836049..1836010  - TAIR102
CTTTTCATCCTTGTGTTCAGAGAGATACAAATGGCCTGGG
>Chr1:1836266..1836227  - TAIR102
CATGTTGTATCATTTGATAGGATATGGGCAAACAGGCAGT
>Chr1:1837164..1837125  - TAIR102
CGGGAATAAATGGTATGCAGATTAGTGGGTTTAGGTCAAG
>Chr1:1844609..1844648  + TAIR102
TTGTATTTTGTTGTAACTAGGGAGATCCGATTGATTGGGT
>Chr1:1844826..1844865  + TAIR102
AAAATTTTGTAATGGTACAGTGTGGAAGAAGGACAAATGT
>Chr1:1845082..1845121  + TAIR102
TAATTTTTCTATGAGTGTAGGGTATTGGGGTAGCAATGGA
>Chr1:1845875..1845914  + TAIR102
TAAAATGGATATATATATAGGTGGCTATCAGTATTCTCGT
>Chr1:1848296..1848335  + TAIR102
GAATCATCTTTTCTTCCCAGGGTCATCCAATAGATTGGGT
>Chr1:1848569..1848608  + TAIR102
ATGTTGTAATAATGTAACAGTGCGGAGGACGTGACAACGT
>Chr1:1849089..1849128  + TAIR102
TAATATTTTCTTGGCAACAGGGTGTTGGAGGAACAATCGG
>Chr1:1849282..1849321  + TAIR102
GTGAATGTGAAATGGTGCAGGTGGCTAGGGCCATTCACGA
>Chr1:1851937..1851976  + TAIR102
TTCTTTTCTTTTCTTTTCAGGGTGATCCATTGGATTGGGT
>Chr1:1852203..1852242  + TAIR102
TGTTGTAATAATTGTAACAGTGTGGAAGACGTAACAACGT
>Chr1:1852592..1852631  + TAIR102
TTCACTACGTTGGAAAACAGGGTTTTGGAGGAGTAATTGG
>Chr1:1852801..1852840  + TAIR102
GTGAATGTGGAATGGAGCAGGTGGCTAGCGCTATTGACTA
>Chr1:1853335..1853296  - TAIR102
TTATGATTATTTTTTCTTAGTTTGAGAGATCCAAAAGGGA
>Chr1:1853531..1853492  - TAIR102
CTGTTTTGTTATATTTGTAGTACCCGCTCTTACAAGCCGG
>Chr1:1853853..1853814  - TAIR102
CTTGTTCATGAATAATGCAGGTACGTGCTTCGTCTGTTTT
>Chr1:1854636..1854597  - TAIR102
TTTTTCTCTTAATTCATCAGAGAGCATATCAATTGTGGAG
>Chr1:1856335..1856374  + TAIR102
TTTGTATTTTTTTCTCCCAGGGTCATCCAATAGATTGGGT
>Chr1:1856603..1856642  + TAIR102
ATGTTGTAATAATGTAACAGTGTGGAGGACGTGACAACGT
>Chr1:1857105..1857144  + TAIR102
TGATATTTTCTTGGCAACAGGGTGTTGGAGGAGCAATCGG
>Chr1:1857298..1857337  + TAIR102
GTGAATGTGGAATGGTGCAGGTGGCTAGGGCCATTCACGA
>Chr1:1858206..1858167  - TAIR102
TCGTGTCTGGGAAATCTCAGATTCCAACGACGATGAAGAT
>Chr1:1858452..1858413  - TAIR102
AATCATTTTCAATCTGGCAGAGTAATTCCAAGTTTGCATT
>Chr1:1858612..1858573  - TAIR102
ATCTGCATCTTTTGCTGCAGATGCTAGCTTCTCTACAGAG
>Chr1:1858813..1858774  - TAIR102
TGTCCCATTTTCTGTTGTAGGCCATATTAGTTTCTACTTT
>Chr1:1859472..1859433  - TAIR102
ATATTGGTGGATGTACTTAGGTGATCGGCTCAGCTGCAGA
>Chr1:1859784..1859745  - TAIR102
ATAACAATTCTTCTTTTCAGGTGCCATGTCTTACGGACAA
>Chr1:1876975..1876936  - TAIR102
TGTTTTGGAATTTGGTTCAGCATAGAGAACAAAGGACTAC
>Chr1:1869331..1869292  - TAIR102
TACTCTTTATGAATTGACAGGGACAAAACAACAAAGTAAT
>Chr1:1869744..1869705  - TAIR102
GTGTTTTGGATGTTGAACAGATGCTATGCGAAGAATGTAG
>Chr1:1870023..1869984  - TAIR102
TTATACATTTGAAGTTACAGATGCAACACAAGGATACCGG
>Chr1:1870278..1870239  - TAIR102
TATGTTGTTATATTGTACAGTGCAGTATTGATTCCTTGCT
>Chr1:1871595..1871556  - TAIR102
GTTGTATAATTTTCCTGCAGCCAAAAATACCTTCCAAATG
>Chr1:1871806..1871767  - TAIR102
GTATACTTTTGGTGGAACAGGTTGAAGAAGACCCGGCTTT
>Chr1:1871993..1871954  - TAIR102
TGTTTCTTCATTCTCTGCAGACAATTCTTATAGTAGCTGT
>Chr1:1872287..1872248  - TAIR102
ATATAATATTTTCCCCTTAGGTTCACAACGGTTGGGAGAG
>Chr1:1872451..1872412  - TAIR102
GTATCTCTCTACTATTATAGGATTGTAGGACAAGTAGCAA
>Chr1:1872908..1872869  - TAIR102
GCTATTAAAAACACTTGCAGGGTTCTTACTTTGGAGGATG
>Chr1:1869331..1869292  - TAIR102
TACTCTTTATGAATTGACAGGGACAAAACAACAAAGTAAT
>Chr1:1869744..1869705  - TAIR102
GTGTTTTGGATGTTGAACAGATGCTATGCGAAGAATGTAG
>Chr1:1870023..1869984  - TAIR102
TTATACATTTGAAGTTACAGATGCAACACAAGGATACCGG
>Chr1:1870278..1870239  - TAIR102
TATGTTGTTATATTGTACAGTGCAGTATTGATTCCTTGCT
>Chr1:1871595..1871556  - TAIR102
GTTGTATAATTTTCCTGCAGCCAAAAATACCTTCCAAATG
>Chr1:1871806..1871767  - TAIR102
GTATACTTTTGGTGGAACAGGTTGAAGAAGACCCGGCTTT
>Chr1:1871993..1871954  - TAIR102
TGTTTCTTCATTCTCTGCAGACAATTCTTATAGTAGCTGT
>Chr1:1872287..1872248  - TAIR102
ATATAATATTTTCCCCTTAGGTTCACAACGGTTGGGAGAG
>Chr1:1872451..1872412  - TAIR102
GTATCTCTCTACTATTATAGGATTGTAGGACAAGTAGCAA
>Chr1:1872908..1872869  - TAIR102
GCTATTAAAAACACTTGCAGGGTTCTTACTTTGGAGGATG
>Chr1:1885288..1885249  - TAIR102
AACGAATTGTGATATAACAGATTAGTGAAGGATCTAGTGT
>Chr1:1885768..1885729  - TAIR102
CTTTTTTCTTATATCTCTAGAATGATAGAGCATCAATCGT
>Chr1:1889777..1889816  + TAIR102
GGTGTTTGTGAAATGATTAGGGCTACTTCGGTGCGGAAAA
>Chr1:1890592..1890631  + TAIR102
GTGACATTTGTTTTGAGTAGATGGTCTGCGATAGCTGCAA
>Chr1:1893646..1893607  - TAIR102
GTATTTGCTTGGTAATACAGGTTACACACTTTCAGACAGC
>Chr1:1894708..1894669  - TAIR102
GAAAATGTTGCTTTTATCAGTGAATTTGCCATGGACGAGG
>Chr1:1894913..1894874  - TAIR102
CTTTGGTATGTATTAATAAGGAAGCATATGATAGTCGAAC
>Chr1:1895194..1895155  - TAIR102
TTTCTTGCTTTGTTATCTAGGTACATTTTCGTAGGGGATG
>Chr1:1895954..1895915  - TAIR102
TTGAGTTACTCTATTTGCAGAAACATACTAGAGAGAAGCT
>Chr1:1897542..1897581  + TAIR102
AGTCTGGGAAAATTGTGCAGAGAATATGGACAAATTGAAG
>Chr1:1898121..1898160  + TAIR102
GCTTGTCTTTTGTTTCATAGAGCTTGGAAGGCGAAAATGG
>Chr1:1901331..1901370  + TAIR102
CGCTAATAATCTTTTTTCAGGTTAACACAGAGAGAGCTAT
>Chr1:1901504..1901543  + TAIR102
CAATTTTTTTCCCCCAACAGGTTGACAGGCTCATAACTGA
>Chr1:1902809..1902848  + TAIR102
TTGCTTTCTTAAATTTGTAGGTTGCAGATCCGGTGGTCTC
>Chr1:1903021..1903060  + TAIR102
ATATCTGTTTCATGCTAAAGATTGCAGAGCCATTGGATAG
>Chr1:1903296..1903335  + TAIR102
GTTGATTTTCGACTGATCAGGGGCCAAACATATTATTGGA
>Chr1:1903466..1903505  + TAIR102
TCGTTTTATTCCTCTTGCAGGTTCCAGTGGGGTGCTCGTG
>Chr1:1903743..1903782  + TAIR102
GAGTTATGGTTTTGTCGCAGATACAAACACCAATCGACTG
>Chr1:1903945..1903984  + TAIR102
ATTCTTTGGTGTTGATGCAGGCCTTTCTGCCTGTGATAGA
>Chr1:1904465..1904504  + TAIR102
ATAATTTGTTGGTTATGCAGGGAATGAGCGAAGACGTCAG
>Chr1:1909787..1909826  + TAIR102
GTTTTTTTCCTTAATTGCAGGCTCCAGCACCAGCGGCACA
>Chr1:1909915..1909954  + TAIR102
AATAATAACTCTTACTGCAGCTAAAAAGACACTACCTACG
>Chr1:1910117..1910156  + TAIR102
CCTCTGTGTTGGGCGTGCAGATTCAGACAGCGACAGCTCT
>Chr1:1910411..1910450  + TAIR102
GGTTTATGGTGGAAACACAGGGCGGTGAAGGTAGAGTAGA
>Chr1:1911622..1911661  + TAIR102
ATTTGTTTGTATTGTTGCAGGTTGCGACCAACCAAGTCCC
>Chr1:1911949..1911988  + TAIR102
TTACCCTCTTCTTCTTCAAGGTATGGAGATATACCGGCTA
>Chr1:1912136..1912175  + TAIR102
ATACCAATTTAGTTATACAGGAGGCTAGAGGACTTGATGC
>Chr1:1912421..1912460  + TAIR102
CAACCATATGTGCTGTGCAGATCTGATCAAAGAGTATGGT
>Chr1:1912609..1912648  + TAIR102
CTTATTCCATATATCTTTAGGTATGATCCATCATGTGGCA
>Chr1:1912784..1912823  + TAIR102
TTTTTGTCACATCACAACAGGTTTACGATAGGCTCACTCA
>Chr1:1914036..1913997  - TAIR102
TGTCTTGGTTTTGGTTTTAGGTACAAGGAGAGCTCAAGAG
>Chr1:1914567..1914528  - TAIR102
TACCCATGATAGATTTTCAGGTACAAAGTGACTAAGTACA
>Chr1:1916979..1917018  + TAIR102
TTTTGTTTTTCTTGTTGCAGGAGGTTGCTGGGCATTCTCT
>Chr1:1919373..1919334  - TAIR102
ACTTTCTGTTTACGTTCCAGGTTTACTACAGGAGGAGAAG
>Chr1:1923121..1923160  + TAIR102
TGTTTTTCTGTGATACCCAGGGGTAATGCTGTAAAGTTTT
>Chr1:1923333..1923372  + TAIR102
ATTTATTTCTTTTGATATAGGTACGGGGAATTGAAACAGT
>Chr1:1923550..1923589  + TAIR102
ATATACTTTTGGTTGTTCAGCATGCAACCCACACAATTGT
>Chr1:1923802..1923841  + TAIR102
AGATTGCACTTTGATTGCAGGTTTGATAATCTTCGAATTC
>Chr1:1923989..1924028  + TAIR102
GTTTATAATTTTATTTTCAGAGATTTGGAGCATTCATGGC
>Chr1:1924173..1924212  + TAIR102
TAAGATTTTTACTGTGGCAGGTCGGATTATCTATTGCTAT
>Chr1:1924445..1924484  + TAIR102
ATTATTTCTCATTATCACAGATATGCTATGAGTTTTGCTG
>Chr1:1924666..1924705  + TAIR102
TTTTTCCTATTATTTCTAAGGAATGTCGAGAAGCTGTCGG
>Chr1:1924877..1924916  + TAIR102
TTTACCGTTGGGGAATTTAGGTGAGCAAGGCGCTTTTCGC
>Chr1:1925118..1925157  + TAIR102
TTGTATTTTGTCCCTAACAGACAAATGTGTTCTGCTTAAG
>Chr1:1925321..1925360  + TAIR102
CTTTCCATCCGTACTTGCAGAGTCATCAACTTGCTGAAGA
>Chr1:1925740..1925779  + TAIR102
ATCCATGTATTTGATGACAGGATGTGTTGGGTCTTGTAAG
>Chr1:1927340..1927379  + TAIR102
TGAGGATTTGGAAAGTTCAGGGGTAATGCTGTTAAGTTCT
>Chr1:1927535..1927574  + TAIR102
TTTGATTTGGTGGCTTTCAGGTACGGGGAATTGAAACAGT
>Chr1:1927717..1927756  + TAIR102
GATATACTTTGGTTGTTCAGCATGCAAACCATGCAATTGT
>Chr1:1927975..1928014  + TAIR102
AGATTGTACCATGTTTATAGGTTTGACAATCTTCGAATTC
>Chr1:1928158..1928197  + TAIR102
ATGTATTCTATTTGTTTCAGAGATTTGGAGCATTCTTGGC
>Chr1:1928343..1928382  + TAIR102
TAAGATTTTTACTATGACAGCTCGGATTAGCTGTTGCTAT
>Chr1:1928715..1928754  + TAIR102
CCAAATCTTATGTACCCTAGATATGCTATGAGTTTTGCTG
>Chr1:1928939..1928978  + TAIR102
TTTTCTTGGTTCTTTCTAAGGAATGTCGTGAAGCTGTTGG
>Chr1:1929142..1929181  + TAIR102
CATTCTTATGGGGAACTTAGGTGAGCAAGGCACTTTTTGC
>Chr1:1929372..1929411  + TAIR102
TTGTAATTTGTCCCTGCCAGAAAAGTGTGTTTTGCTTAAG
>Chr1:1929561..1929600  + TAIR102
CTCCTCTGCATCTCCTCCAGAATCATCAACTTTCTGAAGA
>Chr1:1929965..1930004  + TAIR102
TGTTTGCATTTTGATGACAGGATGTGTTGGGTCTTGTAAG
>Chr1:1930771..1930810  + TAIR102
GTATAATTTCTCTCTGGCAGATCCTTCATTTGCATGGTTT
>Chr1:1930986..1931025  + TAIR102
TCGATTGGGCCTGTTTACAGAAAATTGTAGAAGAAGCCGT
>Chr1:1932061..1932022  - TAIR102
TGCTAAATTGATGACAACAGGAGTGGATGCAGTTGAAATC
>Chr1:1935728..1935689  - TAIR102
GATCTTGTGAACATATTCAGGTGGTTAAGTTTGTTTACGA
>Chr1:1935925..1935886  - TAIR102
ATCAATATATTTTATGACAGGGCGTTGGAATTTTTATCGG
>Chr1:1936164..1936125  - TAIR102
AATACAAAGTAATGCAACAGTGTGGAGGACGTGACAACGT
>Chr1:1936388..1936349  - TAIR102
AAGAAAAAATATATTTTCAGGGTGATCCAATGGATTGGGT
>Chr1:1939391..1939352  - TAIR102
ATTGTGAATGTATATTGAAGGTGGCTAAGCTTATTTACAA
>Chr1:1939590..1939551  - TAIR102
CATGATATATGTTATAACAGGGCGTTGGAGGTGTGATTGG
>Chr1:1939818..1939779  - TAIR102
TAATAATATGCATGTAACAGTGTGGAGGACGTAACAACGT
>Chr1:1940034..1939995  - TAIR102
AGACGATATATTATTTTCAGGGTGATCCGTTGGATTGGGT
>Chr1:1948103..1948142  + TAIR102
ATATGTGAGGTGGATTGCAGGAAATGTCTGCAGCTGTTAT
>Chr1:1948409..1948448  + TAIR102
CTTCATTCTGTCCCCTACAGACCATTAGTTACATGGCTGA
>Chr1:1948554..1948593  + TAIR102
TCTGAAATTTACGATTTTAGGCGAAATGCTTGGAAACTGG
>Chr1:1948916..1948955  + TAIR102
TTGAAATATCTATTGTGCAGATCTTTAGAGGTTTGGCTTA
>Chr1:1949065..1949104  + TAIR102
CTTTCTGGTGCATACTGTAGGTTGATCCCTTGACCCATCA
>Chr1:1949295..1949334  + TAIR102
TTTTGGTAATTCACTATTAGGTCAAAGGTGAACCAAACAT
>Chr1:1949547..1949586  + TAIR102
GTCTCTCTCTCTCTCTACAGCCGTTATTTCCAGGAGAAAA
>Chr1:1949705..1949744  + TAIR102
CACTTGCTACCTTGTTTTAGGTTCTTGGTACTCCAACTCG
>Chr1:1949918..1949957  + TAIR102
ACTGTACCCTTGACCTCCAGGTTTTTCATAAACGGATGCC
>Chr1:1950129..1950168  + TAIR102
TGTTCTCTGTCTATTTTTAGCTCGAAGCATGTGCTCATCC
>Chr1:1950311..1950350  + TAIR102
TTCTTTGGATGTGGAAACAGTTAGGTGGAGCTTCAATGGA
>Chr1:1951538..1951499  - TAIR102
TTTTGTTTATGCTATGATAGATACCGAGCAATCACAAGCG
>Chr1:1955336..1955375  + TAIR102
TGTGGTTTCTTCTGATGCAGATTTATTGAAGCAGTGTTTG
>Chr1:1957457..1957496  + TAIR102
GCCTTGTGTCTTTTTCTTAGGTGGTCAGGCAGTGAAGAAT
>Chr1:1957822..1957861  + TAIR102
TTGTTCTTGTGTGAGAATAGGGAGTGAGCAAAGGATCCGT
>Chr1:1958263..1958302  + TAIR102
TGAATGATTGATGTGCATAGATGGCTAAAGAAGAGGTTAG
>Chr1:1960584..1960545  - TAIR102
ATATCATCATTTACTTGCAGATGGTGACAACATTTGGGAT
>Chr1:1960915..1960876  - TAIR102
TTCATTGTTCGTTCTTGCAGAACATTGACTCCAGGGCATG
>Chr1:1961303..1961264  - TAIR102
TGTGTTGTTGTTTGATGCAGGTATCTGTTGACGTTCCAGA
>Chr1:1962545..1962506  - TAIR102
GCTTGTAATCGTCTGTGCAGATGGCTGCTTCATCGGCTTG
>Chr1:1967364..1967325  - TAIR102
TATTATTGCGTTTGAAACAGGGATGGGATTCTGAGAATAG
>Chr1:1967787..1967748  - TAIR102
TACTTACCGTTCTGCTGCAGCTTGACTGTGACAGGTAGAC
>Chr1:1967998..1967959  - TAIR102
AAGTTTTTTTCCTTTTGCAGGTACTGTTTGGTCTCCCAGA
>Chr1:1968441..1968402  - TAIR102
ATTCAAAATGTTTTTTGCAGAGGACCATACCACATGATGC
>Chr1:1968648..1968609  - TAIR102
CACTTGTGATGATGATTCAGAACTTAGGTATGAATTTGAA
>Chr1:1968926..1968887  - TAIR102
TTATTTGTGTTATGCCTCAGAACTGCAGCAGCAGTTTGAA
>Chr1:1970404..1970443  + TAIR102
GCTTGTGTTTGTGATTCTAGGTCAAGTAGTTCCAGAGAAC
>Chr1:1971063..1971102  + TAIR102
TTTACTTGCTTATTTTCTAGGTACAACAAAACTCTCTTAG
>Chr1:1971458..1971497  + TAIR102
CATGGCCTGTCCTTTCGCAGTTGTACCAACAGCGCTTGGA
>Chr1:1971652..1971691  + TAIR102
TGTGTTTTTTCCACTTGCAGTGCAAATCTGCAGCCCCAAT
>Chr1:1971803..1971842  + TAIR102
CACAATATTTCGCTGGTTAGGCTGGAGTCTCCAAGCCTGA
>Chr1:1972011..1972050  + TAIR102
TGTTATTTTCTCACCATCAGTTGCAAAGGAGACAGAATTT
>Chr1:1972247..1972286  + TAIR102
GACGACAACATGATGTGTAGAAAGAAACATTTGGTGGGTT
>Chr1:1972368..1972407  + TAIR102
TTTTTGTTTTGTTTATCTAGGACTGAAAAATCCATTCATA
>Chr1:1972691..1972730  + TAIR102
TATTTAATATTTTCTTTCAGGTTTTGACAGAGTATGTCCT
>Chr1:1973203..1973242  + TAIR102
TTTGACTCTGTGCAAAACAGGTTGCAGTGTTTTACTTCCA
>Chr1:1973403..1973442  + TAIR102
TGCTTTTGATGTCTTGTCAGATATGATAAACTACAAAAGG
>Chr1:1979065..1979104  + TAIR102
TCTCACTTCACTTTTGTTAGGTCGCTTCCATGCATTTGAG
>Chr1:1979302..1979341  + TAIR102
TTTTTGTTTTTTCTCTTTAGGAGGAAGAGATTACAGAACA
>Chr1:1979511..1979550  + TAIR102
TGTCGATTTTGTCATTACAGGGAGGAGATGGCCAAGCTTT
>Chr1:1979688..1979727  + TAIR102
TTGCTGGTGTTTGAATGTAGACCCTTAGGTATGCCAAAGA
>Chr1:1979878..1979917  + TAIR102
TTTTGCCCAATGTAATTTAGATTAAGGCGGCAATTCTTGC
>Chr1:1980126..1980165  + TAIR102
TCCTATTTTCATGGTGAAAGCGAGGAAATGTAGCTAATCA
>Chr1:1980292..1980331  + TAIR102
AACTTCAAGGAAAAATATAGATAAAGCCTAGCACCGTGCG
>Chr1:1980508..1980547  + TAIR102
GATGGTTTTCCTATTGGCAGGTTTCCTGCAGGTTGTGATA
>Chr1:1980792..1980831  + TAIR102
TCTTAAATTTTCCTGTGAAGATGGCCAATGAAGTCCATGG
>Chr1:1981013..1981052  + TAIR102
CGCTTCGTTTGTGAGAAAAGGAAGTCAGGAGAAACAAAAA
>Chr1:1981170..1981209  + TAIR102
CATTCATTTTACTTTTTCAGGGATAAGAGGTGTTTTAGGC
>Chr1:1981434..1981473  + TAIR102
ATGCATTTTATTAACTGCAGAGACATGACCAAGTGTCTCA
>Chr1:1981639..1981678  + TAIR102
ATAATTCTATGATTTTTCAGACTATGATAATAGTTGCATG
>Chr1:1981838..1981877  + TAIR102
TGATCTTTTATGAATTGCAGCGACACTGGATTTAGTTCTT
>Chr1:1982458..1982497  + TAIR102
CTCAATTCATGATGTCTTAGGTATACATTCTTTTGGGTCA
>Chr1:1982743..1982782  + TAIR102
TATTGATGATGCCTGGACAGATATTACCACTTGTCAACCC
>Chr1:1982906..1982945  + TAIR102
AATATATGATATTCATGCAGCCACTCATAACATTGGGGTA
>Chr1:1983026..1983065  + TAIR102
AGTTTGTGATTCATATTTAGGTTTACTTTATGGATACGCA
>Chr1:1983237..1983276  + TAIR102
CTCCATTTTTACTTTTGCAGATACGCACACTTGGAATGTT
>Chr1:1983434..1983473  + TAIR102
GTAACATTTGAGTAATGCAGGACGAAACGGTGGACGAAAA
>Chr1:1983628..1983667  + TAIR102
TTTACTTCTTTGATGTGTAGGGAAAGAGATTTGCTACTTG
>Chr1:1983794..1983833  + TAIR102
TGGTTACCTTTTGGTAACAGATTCCAATAGCATTAGACAT
>Chr1:1984059..1984098  + TAIR102
CTGTCTCCCAATCTATATAGGATTGTAAGGGAGATTTGCT
>Chr1:1984287..1984326  + TAIR102
AAATTTGGTCCTGTTGACAGCTAAGTGATTATGAGGAAGA
>Chr1:1984539..1984578  + TAIR102
CTTTGTCATTCTACCTGTAGAATCCTTGAAAGGGCTCATT
>Chr1:1984730..1984769  + TAIR102
CTTTCGTTCTAATTTTGTAGGTTGTAAGACTTTTGTTACT
>Chr1:1985054..1985093  + TAIR102
TTTCCAAATTATTTGTGTAGTGTCTTAACTCCTTATTACA
>Chr1:1985240..1985279  + TAIR102
TGAAAATGACTGCATAACAGAGGAATGGTCAAACTATTGC
>Chr1:1985439..1985478  + TAIR102
ATATTCCTCACTATTTCTAGTTAGGGGAATGATGTACTAC
>Chr1:1985669..1985708  + TAIR102
ACTCTATTTTCTTCTTGCAGCTACCAATGGTGGCTATCTT
>Chr1:1985939..1985978  + TAIR102
TAATTATACATTATGGTTAGGTATCCGTCATTGCGTGTTG
>Chr1:1986211..1986250  + TAIR102
CTTTGATTTTGATTTCTTAGGAAATATATCGTATCAAACT
>Chr1:1986408..1986447  + TAIR102
ATTTCCTTTTTCCATTTCAGGACAACTACTTTGAAGAGTG
>Chr1:1986624..1986663  + TAIR102
ACTTCTTTCTGACCTCGCAGTGTTTCTTCACTTGCTTGGT
>Chr1:1986894..1986933  + TAIR102
TACCCACGATTCTTTTACAGGGTGCGTTTCCATTATGGCC
>Chr1:1987085..1987124  + TAIR102
CTGATCATGGTAACATCCAGGGTACAATTCAACTCTTCGT
>Chr1:1987416..1987455  + TAIR102
ACATGTATTCTCTGTTTCAGATAACGGTGCTCACGGTATA
>Chr1:1988300..1988339  + TAIR102
TTGCCCTTTTCTTCTCTAAGGTTTATGGACTCTCTTGGGC
>Chr1:1988505..1988544  + TAIR102
GTCGTTTAATCATTTGACAGATGGTATCAATGGGTAGACG
>Chr1:1988781..1988820  + TAIR102
TCCGTTGCTATGTTTTGAAGATCGGGCAAGCGCTGCGTAG
>Chr1:1989200..1989239  + TAIR102
TAGTAAATGTTGTTCTTCAGCCTAGGCCATACGGAAGAGT
>Chr1:1992687..1992726  + TAIR102
CTTTGTTGTTGTTGGTCCAGCAAACAGTAATAGGTTGAGA
>Chr1:1993004..1993043  + TAIR102
AAAGCTTGGTTTGGTTTCAGGCAATATCTGTCAAGGAAAC
>Chr1:1993524..1993563  + TAIR102
GTTTTGTTTTGCTTGTGTAGAATCGCAAATATCATTTGCA
>Chr1:1990983..1990944  - TAIR102
CTTGTATCCTCGCATTGCAGGCATTTGACATGAAAACATG
>Chr1:1991535..1991496  - TAIR102
CTTTCCTCAACTCTTTTCAGATTCTTTGGTGGTTGTTTTG
>Chr1:1995059..1995020  - TAIR102
GTTCTGAATCTCCCACACAGGAAGCTTATTTTTGGAATGA
>Chr1:2003023..2002984  - TAIR102
CTTATTCAATATAATTGCAGCCACTCCTAGCAGCAGGTCG
>Chr1:2003902..2003863  - TAIR102
GTACCATTGGAAATTCACAGGTGGGGAGGCAAATACGAGA
>Chr1:2004117..2004078  - TAIR102
TATGATTGGGTTTGGTGCAGTGGAATCCAGCGACATTAGA
>Chr1:2004254..2004215  - TAIR102
TTCTGTGTTATAACTCGCAGGGTATAAGGGCTCTGACCAT
>Chr1:2004471..2004432  - TAIR102
GTGATGTCTAAATTTTCCAGATCCGTGAAGGTAGAAAACA
>Chr1:2004806..2004767  - TAIR102
TATACCTTTTCCTCTTACAGGAAGCTGAAGCAAGCAAAGA
>Chr1:2004947..2004908  - TAIR102
GGGCTATGGCTGATCTGCAGGCAGTCGGTAATCAATGAGT
>Chr1:2005190..2005151  - TAIR102
CTTTCTTTTCTTATTGTCAGAAATTGATGGATCTGGAGGC
>Chr1:2005491..2005452  - TAIR102
AATGTACTTGAGTTTTGCAGGAGAGTTCTTGGCTTTAACT
>Chr1:2005654..2005615  - TAIR102
ACTATTTCTTTCATTGATAGGTTTTTGCGACTCCAGAAGC
>Chr1:2005827..2005788  - TAIR102
AACAGAATAGAATTGTATAGGTGTCTCTGGTTAATGGAAT
>Chr1:2005980..2005941  - TAIR102
TGATATGTCGTTTTTAACAGAGGATTCTTGCCTTGAGGTT
>Chr1:2006136..2006097  - TAIR102
AACATAGCTTATTTGTGCAGGGTACAGGTAGAGCTTTCTC
>Chr1:2006284..2006245  - TAIR102
TCGAATAATTTGAAACTCAGGTCTTTAAGCTTGCAGAATA
>Chr1:2006454..2006415  - TAIR102
GGAATCTGGCATTCTTACAGGTTGTTATTGGAGAGGAAAA
>Chr1:2006622..2006583  - TAIR102
TTGACATTTTTGTTGACCAGATTAGTAAGTTATTGTTGTC
>Chr1:2008166..2008205  + TAIR102
TTGTTTTTGTTCCATATTAGGCGCCCATCTTCATACTCCT
>Chr1:2008703..2008742  + TAIR102
CTCTTATGGGTCTTTGGTAGGTCTATGTGCCAGGTGTACT
>Chr1:2009241..2009280  + TAIR102
CAGTTGAAATGTTATTGTAGATCCTTACTATCGTGAACGC
>Chr1:2009477..2009516  + TAIR102
TTTTCGTTTTCGCTCCTTAGATATCCTTGAGGGGGAAATA
>Chr1:2009706..2009745  + TAIR102
TTCTTATCTTGCTTGCACAGATCCTCAAAAAGGGGAGAGA
>Chr1:2009997..2010036  + TAIR102
TACTGTTTTCCAAAACGCAGGTGCTGGTTGTCCAGAACTT
>Chr1:2010539..2010578  + TAIR102
CATTATCACCCATGTTTTAGACAGCACTGAACAGCCAAAT
>Chr1:2011067..2011106  + TAIR102
AATTTGCTTATTTCTTGTAGGAGACTGTTGTATCTTTGAG
>Chr1:2011334..2011373  + TAIR102
TTTGTTTGCCATTTTGCTAGGTGCACAATTAACCCTAGCG
>Chr1:2011519..2011558  + TAIR102
GTATCTTCATGTGTTTGCAGCATCCTAGGATCGGAGGACC
>Chr1:2011693..2011732  + TAIR102
AACCGAGTTATGTTTTGCAGGGAGTGGTTAAAACCCGGTG
>Chr1:2016676..2016637  - TAIR102
TAGTTGTGTTTATTGTGCAGTACCATGAACTGGCAGCGGA
>Chr1:2017016..2016977  - TAIR102
TTGTTTACTGTTGTTACCAGTTTCCACAGATTCTGACACT
>Chr1:2017408..2017369  - TAIR102
TCCCCTTTTTGGGTTCTCAGAAGTCAGGAAATGCTGTCCT
>Chr1:2017808..2017769  - TAIR102
TGGTACTACGTTCTCTACAGGCAGCAAATGTGGCACACTC
>Chr1:2018072..2018033  - TAIR102
AACTTTGTTAAATCCATTAGTGGGAATTTAAAACTAGCTC
>Chr1:2018366..2018327  - TAIR102
CTGAACCAATGTTTTTCTAGATGCCTTTGCTGCTCTTAAG
>Chr1:2018739..2018700  - TAIR102
TATATTTCTTACATTTGCAGTTCGTCTGACGCAGAGTTAG
>Chr1:2018950..2018911  - TAIR102
AATTCATTTGTTTTCTTTAGCGCTCCCATGGCTCGGATGA
>Chr1:2019965..2019926  - TAIR102
TCTTGAATATTCCATGTCAGGAAATAAGACTAGGGGCACA
>Chr1:2020126..2020087  - TAIR102
GTTATTTTGTTGTAATACAGCATGTGCAAAGGCCTCTACT
>Chr1:2021017..2020978  - TAIR102
TTTTTTTTTTAATTCTGCAGCTTAGTAATGATACTTGTCT
>Chr1:2021425..2021386  - TAIR102
TGGTTTCTCCTTAACCACAGGTTTTGACAGAAGCTGTGCG
>Chr1:2021926..2021887  - TAIR102
CATGATCCATTGCCTTAAAGTGCAGGGACTGAGGGATTTG
>Chr1:2022199..2022160  - TAIR102
CACGACATGCAACAATGCAGGTTCACTTTTTGCGTTACTT
>Chr1:2022382..2022343  - TAIR102
CCCTTGTAATTTGATGTCAGCCATGGAAGTTCAAGTTCAT
>Chr1:2022650..2022611  - TAIR102
GAACACATGAAACATTGCAGGTTTGCTACATAATAGGAAG
>Chr1:2023304..2023265  - TAIR102
CATTTCATTGATATGTGCAGGGAGTTTGTCATCTTTTTTC
>Chr1:2023797..2023758  - TAIR102
TATCATTTCTTTGTATGTAGGAATACTTGGGAGCCTTGAT
>Chr1:2024042..2024003  - TAIR102
GATTGATATTCATGCTGCAGTCTTGCGATGATATATTTGA
>Chr1:2026414..2026453  + TAIR102
TTTGGTGGACATTTTTTCAGGGAGATGATGATTGAGTACT
>Chr1:2026823..2026862  + TAIR102
TATTACCTCATTGGGTGCAGCTTATAACAAACGACAAGTT
>Chr1:2028033..2028072  + TAIR102
TGAATCACTTGATGTTTCAGGTACTGTTGTTTATCTCTAT
>Chr1:2029030..2029069  + TAIR102
AAACTCTGATTGTGTTTCAGGTGATCTATTCATGCTGTAA
>Chr1:2029267..2029306  + TAIR102
ATCGATTGATACTTCTTCAGGATCTGAATGGTTACCCACT
>Chr1:2033050..2033089  + TAIR102
TTCTTGGTGGATTCTTTCAGGGATGTTATGATGGAATACT
>Chr1:2034804..2034843  + TAIR102
TATATGGTGAATTGTTTCAGGGATGTCACCATAGAATATT
>Chr1:2035225..2035264  + TAIR102
GTTTGTTTGTATTAATGCAGCTTATAACAAACGACAAGTT
>Chr1:2036500..2036539  + TAIR102
GAATCACTGAGTTGTTTCAGGGATATTATGATGGAATATT
>Chr1:2037574..2037535  - TAIR102
CATAAATGTGTGTGATGCAGGAAACTTGAAGTGATGATGG
>Chr1:2037750..2037711  - TAIR102
AGAAACTAAACCTTATGCAGGATCAGAAAGTGAGTTGGCA
>Chr1:2038564..2038525  - TAIR102
TTTTTCATTTTTCATATTAGTTGTGTAATCGATGTCCGGG
>Chr1:2038963..2038924  - TAIR102
TTTTACTTGTGGAATCATAGGCGCGGTTTCTTAAAGCTTG
>Chr1:2039602..2039563  - TAIR102
TTTGTTCTTGATTTTTATAGAGAAATCAGCTTCTTCGCCT
>Chr1:2039755..2039716  - TAIR102
CTTTTCTTATTTATCTTCAGAAAGCACAGGACTCGCAGAA
>Chr1:2040861..2040900  + TAIR102
GTTGGCTTTCTATTGTGTAGCTTACGTCTTTGAGCAGCAA
>Chr1:2041055..2041094  + TAIR102
TCTTCTTGGATTTTCTGTAGGAGTGGGGAAGAAAGGCGTC
>Chr1:2041610..2041649  + TAIR102
TTATTTGAATGATGTTACAGATCTTTGAAGCACGATCAAA
>Chr1:2041818..2041857  + TAIR102
CATTCTTATTCGAAATGCAGGTTGTTCTTATTGCTGGTGA
>Chr1:2042200..2042239  + TAIR102
CTCAGTTCTTGATATTTTAGGTGCCTCAATATCTTCTAGA
>Chr1:2042404..2042443  + TAIR102
CTTCTTTTCCTAATTTGAAGTTTCTGATCGAATATCTTGG
>Chr1:2042561..2042600  + TAIR102
CTCAATATATCATTGTCTAGGTTCGGCTGCAAAGTGAAGG
>Chr1:2042942..2042981  + TAIR102
ACCCGTGTATCACTTTGTAGGACGAAATCCATGAAAGGGA
>Chr1:2043260..2043299  + TAIR102
TGATGTTTTTTTATTTGCAGGGACTTGCTTCCGTCTAATC
>Chr1:2043376..2043415  + TAIR102
AATATTTTCTATGGTAACAGATTCTGATGAGTGCTACTCT
>Chr1:2043570..2043609  + TAIR102
TTTTGCGTCCGTATCTACAGGTGAGAACCTTTTTTCTGGA
>Chr1:2044687..2044726  + TAIR102
TATAATATCAATATGTTCAGGTTAAGATGCTGGATCCGAA
>Chr1:2045853..2045892  + TAIR102
CCTTCCATATGCATTTGTAGGTTAAACATCCAAAGGAAAA
>Chr1:2048600..2048639  + TAIR102
GTGATTTGGGCTTTATGCAGGTTAATTACCTCCTAGGGAA
>Chr1:2048906..2048945  + TAIR102
TGAATCTGATGTTCTTACAGGGAGGCTTTGACAACAATGC
>Chr1:2049947..2049908  - TAIR102
TGTTGTGTTGTGCTGTGCAGATAGCATTGAACTGGTTGGT
>Chr1:2050178..2050139  - TAIR102
TTTGACTTGTGACGTTACAGCTTCAACCCCTGTTGAATAG
>Chr1:2050576..2050537  - TAIR102
CTCTTTTGTCTTTTTTCCAGGTGCTCTAACTGGTAAATAC
>Chr1:2050890..2050851  - TAIR102
ACTGTTGTGCGATTTTTCAGAGAAGCGGCTTCGTGATGCT
>Chr1:2051051..2051012  - TAIR102
ATTGTGAGTTATGTTTTTAGGATATCTTGATGGTCTTGGG
>Chr1:2051174..2051135  - TAIR102
TTTTCTTAATTATATTTCAGGCCAGGACTATGGGGAAATG
>Chr1:2051416..2051377  - TAIR102
TTGGTGAGATTTTCGAACAGATTCATCCGTGAGAGAAAAG
>Chr1:2051544..2051505  - TAIR102
GAAATCTCCATCTTTTATAGTTTTCCCTGGGTGCTATAAG
>Chr1:2051713..2051674  - TAIR102
TTTATTCTCTGTGATGGTAGACAGAAAATTGAAGGCGGCT
>Chr1:2052895..2052856  - TAIR102
ATGTTGGCAATATAATGCAGCTAGCAGCGGTGGCAGCATT
>Chr1:2053092..2053053  - TAIR102
ATTTTATTGGCTGTGCTCAGGCGACACCAAGACTCAGTGA
>Chr1:2053310..2053271  - TAIR102
TAATCCGCCCTCTTATGCAGATATGCAATGACTGGACAGT
>Chr1:2053668..2053629  - TAIR102
TGCTTATTGTGCGATTACAGGTAGGAAGGGAGTTCAAGGA
>Chr1:2053932..2053893  - TAIR102
AGTTGTTTGCTCTTCCTTAGGTTTCCATGGTCTCTAGGCT
>Chr1:2054268..2054229  - TAIR102
GAGTATCTTCATGTATGCAGCAAATCATAAGAATTCAAAA
>Chr1:2057063..2057024  - TAIR102
TAATTGTCTCAATTTTGCAGGAAATTCAGTGGATAGAAGA
>Chr1:2060796..2060757  - TAIR102
GAGAAAAAAAAAACATGCAGATGAAGAAGAAAAAGGCAAC
>Chr1:2061095..2061056  - TAIR102
TTTTGTGTAACATTTTGCAGGCAATCGAAAGAAAGCAAAA
>Chr1:2061465..2061426  - TAIR102
AATAAGCTTTCTTTTGTCAGGCTGGAAAAAACATGCTTGA
>Chr1:2061757..2061718  - TAIR102
TCTCCTGGTGTGTGCTTCAGGCAGGATTTAGGATAACAGC
>Chr1:2062455..2062416  - TAIR102
ACATGTATCTTTCTACTTAGGCCCGGTTGAAGAAACATAG
>Chr1:2062841..2062802  - TAIR102
ACTCACTATTTGCTTTGCAGTTGAAGGAAGCGCAGGAAAT
>Chr1:2062964..2062925  - TAIR102
GGAGGATGACAATGATAAAGGTGATGGGAACAATCCTCGT
>Chr1:2063691..2063652  - TAIR102
ATTTTTTCATATAAATCCAGAATTTAGGTGGTGGATTGGA
>Chr1:2063976..2063937  - TAIR102
TACCTTACATGGTCTGTCAGATAAGGACTCTGGTAACATA
>Chr1:2064319..2064280  - TAIR102
TCTGGCTGTGTGTGACGCAGGACTTGAATGAAGATGATTT
>Chr1:2064945..2064906  - TAIR102
GACATTTTTTCTTTTGGCAGGAAAGGGCAGAGATGTTGGT
>Chr1:2065392..2065353  - TAIR102
TAATTTCTTATGATTATCAGGTTCATATTGCTGGAGTTGG
>Chr1:2066063..2066024  - TAIR102
GATTTATCTTTTATTGGTAGGTATACGCCGCGTGAAGTTC
>Chr1:2066342..2066303  - TAIR102
TTAATCTGTTTCACCCTCAGGAAACCTTTGAATTCCTCAA
>Chr1:2066634..2066595  - TAIR102
TTGGCTGGTCATGGATTTAGGTAAACAGAGAAGGTTTCAA
>Chr1:2066843..2066804  - TAIR102
AGTTTTGATTGTTCCTGTAGGTTGGAAAGTCTCTCGTGAT
>Chr1:2067068..2067029  - TAIR102
GATTTTACTTGGTTCTGCAGGCGTTTGGTGTTAAATCGGT
>Chr1:2068229..2068268  + TAIR102
GTTCCCTGTTTTGCTTATAGAAATACTGGGAAGCAGGTGG
>Chr1:2068965..2069004  + TAIR102
AGTTGTTTCTCTTTTTTTAGTCGAGCTGATTTCAAGGAGG
>Chr1:2069338..2069377  + TAIR102
CTCTTTAATGAATTACTTAGGTGGAGGCTCTAACTGGCAT
>Chr1:2069634..2069673  + TAIR102
GAAAACATGATCATCATCAGGTGGAAGTGGTTGACACTGT
>Chr1:2074227..2074266  + TAIR102
ATTTGGGACATGAAACGTAGCAAGGCAAATGGGATTCAAG
>Chr1:2074535..2074574  + TAIR102
TCATAATATATGAATCTCAGGTACTGAGCGCTGATGCTGA
>Chr1:2074702..2074741  + TAIR102
TTGTGTGTATATGTATCTAGGGAGCTGAGGATTAAGAGGG
>Chr1:2075038..2075077  + TAIR102
GGTTTTCACTATGGAAGCAGAGCATTCTGGGCAGGAGCAG
>Chr1:2075248..2075287  + TAIR102
TGTTTTGTGAGAATATATAGGTTCATCAGTCATCAACAGA
>Chr1:2075660..2075699  + TAIR102
GTTTTTGGCTGAGATTGTAGGAGAGCTATCATGTGCAGAA
>Chr1:2076064..2076103  + TAIR102
GAAGTGTGATTGTGAAACAGCTGATAGGTTGGAAAGAAAA
>Chr1:2077330..2077291  - TAIR102
CTTTGTTGATGCGATTTCAGATGATTAAGGATGCGATTGT
>Chr1:2079421..2079382  - TAIR102
TACTTATGGTTTATGTTCAGATAGAGATAAAGTGTATGGG
>Chr1:2079604..2079565  - TAIR102
AATGTCTCATTCTGTGATAGGGATGGAAATACAACAGTTT
>Chr1:2079787..2079748  - TAIR102
CAAGGGCTTACTGGTTACAGGGAAGGAGGAACTTCTTTAC
>Chr1:2080327..2080288  - TAIR102
AGTTATTTTGTTTTTTGCAGTCATGTAAAGAGTCCATCTC
>Chr1:2080814..2080775  - TAIR102
ACTTGTGTGCATGGTTTTAGGCCTGACCACAATTTGCAAG
>Chr1:2084166..2084205  + TAIR102
ATGCTACCATTATTCTGCAGAGATTCACGACAAATGACCT
>Chr1:2084298..2084337  + TAIR102
TTTTTCTCTCTGTGATTTAGGAGGATGGAGAAGGCTTGAA
>Chr1:2084467..2084506  + TAIR102
GTCGTAATCATGGGTTGTAGGTAATACTTACAAAAACAGG
>Chr1:2084788..2084827  + TAIR102
TTGGGTTTTTTTTGTGTCAGGGTCAAATTCTACCAACAGT
>Chr1:2085205..2085244  + TAIR102
GACATGATTGTTTCTTTCAGCGCTCTCCGCAGGGTGAAGC
>Chr1:2085696..2085735  + TAIR102
CTTCTGATTGCTGTTTGCAGGAGCCAGAAAGAATAGTCTT
>Chr1:2086558..2086597  + TAIR102
GGAATTTGTTTTTTTGGCAGGGAACAAAGAGACCATTGTG
>Chr1:2087623..2087662  + TAIR102
ATTTTGAACAAAATTTTCAGAAATGTTTTATCTTAGCGAG
>Chr1:2087839..2087878  + TAIR102
GTGGATTTTTGCTATGAAAGGTTTTAGCTGATTTGGGGCT
>Chr1:2088282..2088321  + TAIR102
CTTTGTTTGTGTGATTGTAGGTAGGTCTTAGAATTGTTGT
>Chr1:2088541..2088580  + TAIR102
GGTACCTCTATACTTGGCAGTAACACTTGGATTCTTTGAC
>Chr1:2088746..2088785  + TAIR102
TAATGTTTTTTGGTTCACAGGAAGCAAATGATATGGGTGT
>Chr1:2088900..2088939  + TAIR102
CGAGGCATTGTAAATGGCAGATCAAGTTTCGAGTAGAGAG
>Chr1:2091850..2091811  - TAIR102
TGTTGTCTTTTTCCTCGCAGCGTCGAGGCTGTATTACCCC
>Chr1:2092329..2092290  - TAIR102
GTATATAGTTTCTGAAACAGGTCGTAAAAGCATGGTTTCG
>Chr1:2093238..2093199  - TAIR102
TTTTGTGTTTTGATTTTTAGGGCTTGAGAAGAAATCACGA
>Chr1:2093440..2093401  - TAIR102
AATGGTTGGACTAATAATAGGCTATAGATGGTCTATACTG
>Chr1:2093651..2093612  - TAIR102
CTAAACGTTTTTTGAGGCAGGTGGGAACACCAAGAACACA
>Chr1:2093926..2093887  - TAIR102
CGTCTATATTTTGGTACTAGGGACTCCCTCCAAAAGAGTA
>Chr1:2094170..2094131  - TAIR102
TCGTTTTGCTGCATCCGTAGGACGATTGGAAGAATCTGGA
>Chr1:2094402..2094363  - TAIR102
TGTATTTTGCTGTGCTTTAGGGAAGCTGTTAAAAGGAGAA
>Chr1:2094594..2094555  - TAIR102
TTCTGGACCTTAATTTTCAGGTTGGTGTAAGGCTAGCAGA
>Chr1:2094853..2094814  - TAIR102
TCTTATGTCTTCAAGGACAGGTTTTATGTGACAGGCACTA
>Chr1:2094987..2094948  - TAIR102
CCCTTCATATTTGCCTGCAGTGTTTCATTGTGAGCACAGT
>Chr1:2095171..2095132  - TAIR102
TTATTCTCTGTGCTGTATAGCTTATTACTTGCCCCAAAAT
>Chr1:2095428..2095389  - TAIR102
CTTAACTGTGGTTTGAACAGATCTTCAACTCATTGAACTC
>Chr1:2095711..2095672  - TAIR102
GCTTAATTTGAAGGGAACAGGGGAACCTAAACTTGATAAC
>Chr1:2098215..2098176  - TAIR102
GGAATGTTTGTTTCTGTCAGATCAACATTGCCTACGAGTC
>Chr1:2098430..2098391  - TAIR102
AGTTATTTGTCGACTTGCAGGGTTACCTTGACCCGGAATA
>Chr1:2098759..2098720  - TAIR102
ACAAATATGTGTTTTGGCAGTTAAATTAAAAGAGCCTCTA
>Chr1:2099014..2098975  - TAIR102
TTGTATTGTTAAGCGTGCAGATGCTGGTTTATGAGTACAT
>Chr1:2099380..2099341  - TAIR102
TTTGATTCATTCATGTGCAGCTTCCAAAGCTTCTTTGAAA
>Chr1:2099646..2099607  - TAIR102
GTCATGCTTTTTATGTTCAGTGTTTCCTTCAGCTTCGCCA
>Chr1:2100373..2100334  - TAIR102
AACAACGTTTGTTTTTTCAGGCTTCAGGGGAATCCGTTGT
>Chr1:2100641..2100602  - TAIR102
CAGTTCCTTTATGTTTTCAGGGATCTGCGGAACAATGGGT
>Chr1:2100836..2100797  - TAIR102
TTGTCTACCTAATGTGACAGGTCGCTTGCAAACAATGCTC
>Chr1:2101025..2100986  - TAIR102
TTCTGATGAAAATACTGCAGCGATCTATCCAATAACAGTC
>Chr1:2101226..2101187  - TAIR102
TTGTCGGACATGAATTCCAGGGACCTAAGTCAAAATCAGT
>Chr1:2101398..2101359  - TAIR102
TGTCGTATGCCCACGGGCAGGAGTCTTAGGAACTGCAGCT
>Chr1:2101755..2101716  - TAIR102
CCTCATGTTTATTTTGGCAGACAATTAGATAACAATCACT
>Chr1:2101944..2101905  - TAIR102
TTTTTTCTTTTTTCTTACAGCCTTCTTGATAACAACAATT
>Chr1:2102169..2102130  - TAIR102
TCAATCTTATCTTTTTCCAGTCACATGAACAATAATTCTA
>Chr1:2102429..2102390  - TAIR102
TGCTAACTTCACTTTTCCAGGCTCCTGAATGGAAATCTGT
>Chr1:2102575..2102536  - TAIR102
AACTTCTTCTCTAATGCCAGGAGTTTCATGTGGAATAAGA
>Chr1:2102744..2102705  - TAIR102
AGCTTTGTTTATACTTGTAGGCAATTGTTCAGTATGAATC
>Chr1:2102978..2102939  - TAIR102
GATGTTTTTTTTGGTTTTAGTGAGGGCTTTGCGAGTGATC
>Chr1:2105754..2105793  + TAIR102
AATTAGGGATTTGATTACAGGATTCTAGCGAATCGACAAT
>Chr1:2105998..2106037  + TAIR102
TGTTGTTTTGATTGATCCAGAGAGACACAAATGGACTAGC
>Chr1:2106164..2106203  + TAIR102
TTTGCTTTTTGATGTTACAGCTTTAAACGAAGCGTTGAGG
>Chr1:2109743..2109782  + TAIR102
TTTGCTTTGGTGTTGGACAGGTCTCATACTTTTTCAGGAA
>Chr1:2109898..2109937  + TAIR102
TACTCTCCTTTGAATTGCAGGAACATGGTTACAGTTGTGC
>Chr1:2110150..2110189  + TAIR102
ATTGATGCTGTATCATATAGGTTTGTGATGGAAAGCTCTT
>Chr1:2110338..2110377  + TAIR102
TTTTTCCTGTTTATTTGCAGTTTGTCCCTGAAGGTTATGT
>Chr1:2110499..2110538  + TAIR102
GTGGTGAATGTAAAACGCAGGGGTCCACTTCCAATAAAGA
>Chr1:2111879..2111840  - TAIR102
GGTTTACTCGGGTTTGTCAGATGAAAGAGAGCGAGAAGGA
>Chr1:2112356..2112317  - TAIR102
TGCTTCTTTGTTGATTGCAGTTCTTCATCGTCCTGTCTTG
>Chr1:2112619..2112580  - TAIR102
TCTTAACCAATTGTACACAGATGACAAATACCATCCAGAA
>Chr1:2112858..2112819  - TAIR102
CTTATTTTTTTTCTTTGCAGTCGAAAAATCCAGTTTTCAT
>Chr1:2113158..2113119  - TAIR102
TTCTGTTCCGTTGATAATAGATGACTAAACTAGCTATCAT
>Chr1:2113441..2113402  - TAIR102
TTGTTATTTTGTATGTACAGCGACTACTTTGACAAGTTGG
>Chr1:2114109..2114070  - TAIR102
TATAATTTTTGGTGGATTAGATCATCGTAGATCGTGATTG
>Chr1:2115418..2115379  - TAIR102
TGGAGTTAACTCTCTCACAGGTACATGTTTGATTTCTCCC
>Chr1:2115662..2115623  - TAIR102
TAATCGGACTGTAATTGCAGGAACAACTGGATGATGAATC
>Chr1:2115903..2115864  - TAIR102
TATACATATTTTGGATATAGGACAAAGGAGCAGCTTGGTT
>Chr1:2116097..2116058  - TAIR102
AACCTGCATCTGATTTGCAGCTTTACTATCAAATCGAGCC
>Chr1:2116416..2116377  - TAIR102
TACCTCTGTTATGTTTTCAGATATTTATTGAGGCTCTATG
>Chr1:2116714..2116675  - TAIR102
TTTTCTTTCTAACCTTGTAGGTTATCAAAGAAAACATGGA
>Chr1:2116993..2116954  - TAIR102
TAATATCTGACTTTTTGCAGGCCAGTATAGCAAAACTTGA
>Chr1:2117450..2117411  - TAIR102
TGAAATTTTGCTTGTTTCAGAGTTCCAACAAGAACCTTGG
>Chr1:2117686..2117647  - TAIR102
TGAAAGTGTTAATTGTACAGAGAATATGCTTGCTTATCCA
>Chr1:2117998..2117959  - TAIR102
ATGGCAACTTTTGTTAACAGATTTATGACATCATTGGTTA
>Chr1:2118403..2118364  - TAIR102
TATCACATTGTGTTTTTTAGAGGGTAGAGGAAGTCTGCAT
>Chr1:2118738..2118699  - TAIR102
TTACCTTTAATATCTTGCAGAATCTCTCGACATGCTTGAA
>Chr1:2118985..2118946  - TAIR102
TCCTTCATGTGCTCTGGAAGGTAACAAGAAGAGCTTAAGT
>Chr1:2119170..2119131  - TAIR102
AACAAAATCCAAATTTGTAGAATTTAACCAGGCCCTCCAA
>Chr1:2119377..2119338  - TAIR102
TGTTTTCTCGTTATTATTAGATTCTCTCAGTTTTTTGTTG
>Chr1:2119798..2119759  - TAIR102
CCGGTTTTGACTTCTTGCAGTATGATAGTTACTTGTCTAA
>Chr1:2120077..2120038  - TAIR102
CATGTTTATGTTTGGTGAAGAACACATGCTTTTTATGGGT
>Chr1:2120251..2120212  - TAIR102
TTTTGTGTTGTGTGTCTCAGGCTGCTGCAGCTATGTGTGT
>Chr1:2121768..2121807  + TAIR102
ATGCATTCCTTTTGTTGTAGAGAGCCTCTTAGATACTGAA
>Chr1:2122417..2122456  + TAIR102
ATTTTTGTTTGTTTGATTAGTGGAATGACTCCATTGATGA
>Chr1:2122688..2122727  + TAIR102
TGCATTCTTTTGTGATTCAGGTATGGTGCAAACTGGAAAC
>Chr1:2122838..2122877  + TAIR102
ATAGACACATTCTCTCACAGGGTGATATTAAAGATAAATT
>Chr1:2123486..2123525  + TAIR102
TTTCCATTCTTTGCTTATAGGTATTGGAGTACTGGAGTAG
>Chr1:2127065..2127104  + TAIR102
CTACAAATATGCCACTGCAGCTAGTCTGATCGATGATTCC
>Chr1:2128057..2128018  - TAIR102
TAAGGCCTTGAATGATGGAGGGAGGCAGCTGTGGCCACAA
>Chr1:2128236..2128197  - TAIR102
TAATTTTATCTTTCAATCAGGGATTTCGAAACCGAACCGA
>Chr1:2130571..2130532  - TAIR102
TTTTTTTTTTGGTTTTACAGGTCTTGTCGCTGAATGATTT
>Chr1:2131651..2131612  - TAIR102
AAATCCCTTCATTGATGCAGGTCCGTAGGGTTTTCACAAA
>Chr1:2131883..2131844  - TAIR102
TTTTTGTTTAATCTTTCCAGGTTGTCAGGGATGCCATTTC
>Chr1:2132192..2132153  - TAIR102
AAGCACCTTCTCTTCCTCAGAAATCTATCGGCAGAAGCTT
>Chr1:2132715..2132676  - TAIR102
GTCTTTCTACTGTATGGTAGCTCGTGGCAATGAGCCAACT
>Chr1:2132957..2132918  - TAIR102
CTTGGATCTATGTGGCTTAGGTGATGAGTCTGATTTTGAG
>Chr1:2133158..2133119  - TAIR102
AACGACCTGATTTTTTCCAGGAAGAGTTTGGCATCTGTCG
>Chr1:2133683..2133644  - TAIR102
CAGTTTCTTCTCCCTCATAGCTTGCTGAAGACCTGTTTAG
>Chr1:2133825..2133786  - TAIR102
TTCTAAACATGTTCTTGCAGATATTAACGTAGAAAACCTT
>Chr1:2134210..2134171  - TAIR102
TGTCTTGACCTCATTTCTAGGTTGAGATTGCTATTCGTGA
>Chr1:2134438..2134399  - TAIR102
GTTGTATGCTTCCAGTGCAGGCATTTATGAGGCTTGTATA
>Chr1:2134601..2134562  - TAIR102
AATTCCTTGGTTTTGTTTAGATTGGTCGCAGGATTTTTAG
>Chr1:2134831..2134792  - TAIR102
GCATCTTAATCTTGATTTAGGTATGTAACTTCCGTGCTTC
>Chr1:2134976..2134937  - TAIR102
ATCCTTCTTATATGTTGCAGGTACGGTGTCAACAAAGGAG
>Chr1:2136851..2136890  + TAIR102
TGTGATCTCTGTGGGTGCAGCGGATACAATATGCAAAATC
>Chr1:2137047..2137086  + TAIR102
AAACTGCACATCACTTTCAGTTGAAAGGAAGCGACATGCT
>Chr1:2138465..2138504  + TAIR102
TGCGAAATTTTTAAACGCAGGCTGGGATCATCCTAGGACC
>Chr1:2139557..2139596  + TAIR102
TTTTCATTCATATTTTGCAGGTTCTAAACACAGAATGCTT
>Chr1:2149130..2149169  + TAIR102
GTTGATGTATATTATTATAGGAACTATATGACATTGGATG
>Chr1:2149799..2149838  + TAIR102
TATTCCTTTGAATGGGACAGGGTTAAAGGAGACGACGAGA
>Chr1:2151725..2151686  - TAIR102
AGTGATTCACAATTGAATAGGTAATCGTTGCTCGTCCAAT
>Chr1:2153730..2153769  + TAIR102
CTTCTTGTCACATTTTAAAGGTTAATGGGAACCACGAGAC
>Chr1:2154032..2154071  + TAIR102
TGGGAAAACCATTAGGACAGAGGCAAAAGGGAGTAATTGC
>Chr1:2154254..2154293  + TAIR102
CTTATAATGTCCTTGCACAGTTGCATACGGCATAGAGAGG
>Chr1:2154527..2154566  + TAIR102
TGACTTCTTTTTCTTATCAGGTAAATAAAATTCTTCACGA
>Chr1:2154699..2154738  + TAIR102
TGAGTTTTTGTTGTTGATAGTGAATATGGTTGCGGCATAT
>Chr1:2154862..2154901  + TAIR102
AACTGGAATTGTTTCTTCAGGTTCTGGAGATAAGAGGGGA
>Chr1:2155775..2155736  - TAIR102
ACCGGATGCATTATTTGCAGAGAACAACAACGCCGGGAGC
>Chr1:2158857..2158818  - TAIR102
TCATCTGTGTTAATGTGCAGGGTGTGTGTGGATGTGACCG
>Chr1:2161343..2161304  - TAIR102
CTGAAACCTACAAAACGCAGATACAAGAGTCTCATCGACG
>Chr1:2161664..2161625  - TAIR102
TTGTCTTTCTACTTTTACAGTTAGCCCTGATGGTGGTTTG
>Chr1:2161905..2161866  - TAIR102
TGGGTTAAATTGATTAACAGGGAAAGTGAATACGCAGCAT
>Chr1:2162116..2162077  - TAIR102
GCAATTTCTTTTGTTTTCAGGATGTAATCAGAAAATACAC
>Chr1:2162406..2162367  - TAIR102
TGTCTATGGAAATGTTTTAGATTGGTGGTTATGGGATTGA
>Chr1:2162649..2162610  - TAIR102
CGTTTTTTACACTTGGCCAGGTTGCTGCTGAATCTTTCTT
>Chr1:2164373..2164334  - TAIR102
ATCTTTTGAATTATTTGTAGGGTCGGTTCGTGAAAAGAGA
>Chr1:2164654..2164615  - TAIR102
ATGATTTAGAGTGTATGCAGAGGGGAGAAGTGCCAGTGAT
>Chr1:2167367..2167328  - TAIR102
TTTGATGAGTTTTTACGTAGGCGTCTGAAAATGCCCTGTT
>Chr1:2167834..2167795  - TAIR102
GGTTGTTATATGTTGAGTAGAGTTGTTTGGCTATGAGGTA
>Chr1:2168192..2168153  - TAIR102
TCTTCTCACTGATTGTGCAGGTTCGATGAAGAATCTCTTC
>Chr1:2168889..2168928  + TAIR102
TTTGTTTTTATGTGATGCAGACTCTATGTCAGGGGAACCA
>Chr1:2169321..2169360  + TAIR102
TTGTGTGTAAATATGTACAGGTCGAAGTCAAACCAGTATC
>Chr1:2169642..2169681  + TAIR102
GGTTGATTGTTTTTTTGCAGGGATCTCGAGTTCGAGTGTT
>Chr1:2170504..2170543  + TAIR102
TTGTTGCTTTTGTGTTGCAGCATGGGGCATTTGAATGCTT
>Chr1:2170682..2170721  + TAIR102
GTCACTTTTGTTGGTTGCAGAGCGATCATTTCCCGTTCAT
>Chr1:2171045..2171084  + TAIR102
TAATCTTTTTATTTCTGCAGCTTGCTTTGCACTATGCTGC
>Chr1:2171626..2171665  + TAIR102
GTCTCCTTTTTAAAAACCAGGACTATGAAAACTTCATAAG
>Chr1:2178460..2178421  - TAIR102
TATTTTGGATGTTTCAACAGATGCCACTTCACACTATAAT
>Chr1:2178640..2178601  - TAIR102
TACTGTTGGTGTTTACGCAGGCTGTTCTGAGAGCCTTGTA
>Chr1:2178854..2178815  - TAIR102
TCGCTACTTTGACAATGCAGGCTTGAACCTGTGATCATTG
>Chr1:2179003..2178964  - TAIR102
TGTGGTGCATATGACTGCAGATCTCGAAAAAAGGACAAAT
>Chr1:2179219..2179180  - TAIR102
TTCTCATATTTTCATCTTAGGTGCAATGGCGTGCCCTGGA
>Chr1:2179375..2179336  - TAIR102
ATTGATTTTGTTTATCCCAGATTTGGACCAGTACACTTCA
>Chr1:2180037..2179998  - TAIR102
TTTGCAACTTTGAAACGCAGTGACTCTGGTAAACTTTACG
>Chr1:2180371..2180332  - TAIR102
AAGCGCTGATTTTCTTCTAGGTGAATACGCATCTCACCCC
>Chr1:2180644..2180605  - TAIR102
TTATTCTACTTTTGTTGCAGGTGAACAATATTAGTGGTTA
>Chr1:2180845..2180806  - TAIR102
TTACTCTTTTTTTTTGCCAGGTTTATGAGCCTGTAGAAGA
>Chr1:2181031..2180992  - TAIR102
GAGTTTATGCTACTCTGCAGAATGGATTTTGAAGCTGGAG
>Chr1:2181197..2181158  - TAIR102
ACCTTTTATCTCTTATGCAGATCATTTTTCTGGAAACACT
>Chr1:2181476..2181437  - TAIR102
TAAATAGTTTTTAGCTGTAGGTTGGAATCTTTGATGCAAC
>Chr1:2181602..2181563  - TAIR102
AATGTATCACATGCCACTAGGTAGCAGCACTTGCTATGGA
>Chr1:2181834..2181795  - TAIR102
AACGCATGAGCCTTTTGTAGAGTGCTGATTTCTTCCGAGC
>Chr1:2181952..2181913  - TAIR102
ATTGCTCCGTTTCTTTGCAGTACCGACGGCTTAAACATGG
>Chr1:2182156..2182117  - TAIR102
TCCCGTCAAAATTGTATTAGGTTGGCTTGCCTGCTCGAGG
>Chr1:2182440..2182401  - TAIR102
TGTATTCGTTTTAATTTTAGAATTCAATGCCAGCCGCTGC
>Chr1:2182736..2182697  - TAIR102
CGCATACATCTCACCCATAGGAAATGACGATCGTTGTTCC
>Chr1:2183046..2183007  - TAIR102
ACTTTGATGTCTCATAGCAGTGTCCTTTAGAAAGTTTGGA
>Chr1:2183529..2183490  - TAIR102
GCCCTTTTTTTGGTGTGTAGAGACTTTGGACTTCAAGTTT
>Chr1:2183713..2183674  - TAIR102
AATTAATTCTTCTTTAACAGCTTCCGATGCAACGTGAATC
>Chr1:2184974..2184935  - TAIR102
CTAACATTAGTTCAATTCAGTTTGCTGGCGGTTTTGATGG
>Chr1:2185185..2185146  - TAIR102
GAACCTTTACCTTGTTGCAGCTAAAATACAGCTCGCTGAG
>Chr1:2185530..2185491  - TAIR102
TTAAATCTTCACATTTTCAGGTTAGAGGAAAGTGTTAACA
>Chr1:2185936..2185897  - TAIR102
CGGTGTTTGCACATTTGCAGATTAAATCTGACACTGACAG
>Chr1:2192633..2192594  - TAIR102
AATCTTATTTTCCTTGTCAGATTGCAAAACATTTATGCAA
>Chr1:2193175..2193136  - TAIR102
TGCTTCTGATATTTCTGCAGTTAAATCGGGCATGAGTGTT
>Chr1:2193433..2193394  - TAIR102
TTTTGTTTGTGAATCTAAAGGAAATCGAAGCTTTATCGAT
>Chr1:2198519..2198480  - TAIR102
TGATTACGATAATCCTGCAGGGCGGTTATGTGGATACATT
>Chr1:2198939..2198900  - TAIR102
TAGCTTTTTTATAACCGCAGGCAATATTCGGAGTCTATGA
>Chr1:2202630..2202669  + TAIR102
TAAACCTGCATGCATGACAGAAAACGAAAAGATGATGGTG
>Chr1:2205159..2205198  + TAIR102
CATGCTCTTGGTTTAAACAGGTGCATTGTGAGACTGTAAC
>Chr1:2205463..2205502  + TAIR102
CACGCAAATTTATATATTAGGCATAGGTGAAGATGAGAAG
>Chr1:2205714..2205753  + TAIR102
TGTCCATTGTTTCTTTCCAGGCAAGGGATATACTTTCTTC
>Chr1:2205866..2205905  + TAIR102
TCTGCTAGTTTTGACTTCAGTCTGGAGTGAAGCTTGTGCG
>Chr1:2206123..2206162  + TAIR102
GGATCACTCTGTTTCGATAGGATTGGTATTGATGAGTGGA
>Chr1:2206319..2206358  + TAIR102
AGTCTCTTTGATCAATGAAGGTGGCTGAGAGAGAAGGCAA
>Chr1:2206601..2206640  + TAIR102
GAGGGAGTTTTCTTGTGCAGGAAGGGAAAGGAATATCAAT
>Chr1:2215493..2215532  + TAIR102
AATCGAATCGAACTGAGCAGATCCAAACCAGAATCGATCT
>Chr1:2216135..2216174  + TAIR102
TTTCTTTTGTTTAATGACAGATGCAAAAACAGATGCAAAA
>Chr1:2216307..2216346  + TAIR102
AATTATGTTTTGTTGGACAGAATGTTAGGTTCCTTGCAAA
>Chr1:2216457..2216496  + TAIR102
TTTATTTATCTCTTGCACAGACTGGCATTAGCGCAAAGGC
>Chr1:2217440..2217401  - TAIR102
AAGACGTTTCCTTGTCACAGGCTGAAACAATTGGAAAAAG
>Chr1:2217729..2217690  - TAIR102
GGAATTCTTTGCATCATAAGGTACAAAATCTATGCAGAAG
>Chr1:2217879..2217840  - TAIR102
ATGTGTGTTTTTAAATACAGGACTGGGCAGAAGAAGCAAA
>Chr1:2218145..2218106  - TAIR102
TCTCGAGTGTTGTGATGAAGGTCGGAGACAAATCTAAGGC
>Chr1:2218572..2218533  - TAIR102
TTGAATTGGTGAAAAGCCAGGTGGATTCACCGGGATTTAG
>Chr1:2218927..2218888  - TAIR102
TGAGTAATTTCGTCGAACAGGTTGACGACTTTATAGCTCA
>Chr1:2220854..2220815  - TAIR102
ACCTTGATGACGTCTAACAGAGAAACTGCCGGAAGTGAAA
>Chr1:2221402..2221363  - TAIR102
TGGGATTGATTTCGTTGCAGTGATACATGAACCTGAAGGT
>Chr1:2229809..2229770  - TAIR102
GTCTAAACATCAATCAACAGGAGATACGATTTTTCCGCAA
>Chr1:2229996..2229957  - TAIR102
AAGTAGGTTTGTTGCTTCAGGGGATATTAAAAGTCGGTCA
>Chr1:2230224..2230185  - TAIR102
TCTCACAACTTCCACTGCAGCTTAATAAGTTATATCTAGA
>Chr1:2230408..2230369  - TAIR102
TCTCTTGACACAATTCACAGATCATAATATGTGCTGCTGC
>Chr1:2230625..2230586  - TAIR102
TATTGTCCTCAATATTGCAGGTGAGGATGGATCATATGGC
>Chr1:2230809..2230770  - TAIR102
CCTCTTATTCAAATTTTCAGAAGTGCTCTTGAAATCTTAG
>Chr1:2231047..2231008  - TAIR102
CTTTATCTGCATTGTGCCAGAAAGTTGCTGCAGCATCAGG
>Chr1:2231214..2231175  - TAIR102
TAAGCTCTCGGTTCTGACAGGTTCTTTCATATGTTGCATT
>Chr1:2231413..2231374  - TAIR102
TTCTACTATTTCTTGTGCAGGCAAACCTATGGTTATAACA
>Chr1:2231588..2231549  - TAIR102
CTGTCGTTTTTGATTTCCAGGTGTAGCAAATGCAATAGAC
>Chr1:2231787..2231748  - TAIR102
TAATTCAAACTCTTTTCCAGGTTAATAATTGCAGATGAGA
>Chr1:2231975..2231936  - TAIR102
TAGGCTTATTTTGTTGTTAGATTCTTGGTGAAATCAAGCC
>Chr1:2232121..2232082  - TAIR102
ACATTGGTGCATTTTATCAGGCAGGTTTGCCACCAGTGGA
>Chr1:2232429..2232390  - TAIR102
ATATATATATCAGTCTATAGATGAAGAGCAAATGAGAGCT
>Chr1:2232603..2232564  - TAIR102
CAGATGTTATTTGTTTGCAGGAAGTTGTGGAAGATTCTAA
>Chr1:2240719..2240758  + TAIR102
GGTTTGTTTGGTGAAAACAGAGCGGAAAAGTATTTCAAGA
>Chr1:2242347..2242308  - TAIR102
TATGTATTTTGGTTTTGCAGGTTTATTTGCTGGAGTGGTC
>Chr1:2242578..2242539  - TAIR102
TTCTTTCTATTGTGTGGCAGTTTGGTGGGTTCATTAAACA
>Chr1:2242790..2242751  - TAIR102
TGTTTTACTCTCTCTGGCAGGGATGTGACAAAAGATTCAA
>Chr1:2243281..2243242  - TAIR102
TGATCTCATCTTTGTGACAGCTTACTCTTCGTCGAGTTAT
>Chr1:2243462..2243423  - TAIR102
ACTAAGAGTTTGCAATACAGATCATTTCTGCAATCAGCGG
>Chr1:2243684..2243645  - TAIR102
ACATTACATTTCTATTCCAGTTTGAAATACATAAACGTCG
>Chr1:2243904..2243865  - TAIR102
TCCTTATACGTTTATTTCAGAACTTAATCAGCTGTTTGGT
>Chr1:2244180..2244141  - TAIR102
TTTCTTGATTCTTCCTCAAGGTTTCTTAGATGGAGACGGA
>Chr1:2251393..2251432  + TAIR102
TTTCCCAAAAGAGATCTGAGGAGGAAGAAACAAGGAAGGC
>Chr1:2252335..2252374  + TAIR102
TCTGATCCTTGCTCATGTAGGTAGCAATGATGGATTGGTT
>Chr1:2253203..2253242  + TAIR102
TCCTTGTACCGTTATGACAGGAACGTGTCCAAAACTTGAC
>Chr1:2255068..2255107  + TAIR102
ATGGTGATCAAAATTTGCAGGAGGTGTAACGAGTATGGAC
>Chr1:2255550..2255589  + TAIR102
TGAAAGCAATACTTTTGCAGACCGTTCCATTGTTCATCTC
>Chr1:2256276..2256315  + TAIR102
TTTTTGATCATCTTACGCAGATGACAATTGGAGGCATTCT
>Chr1:2257926..2257887  - TAIR102
GAAAATACGTATGAAATCAGGCACAGGTCGGTATCGGGAA
>Chr1:2258467..2258428  - TAIR102
TTTGTTTCTTCCCTTTGCAGGACGACATAAGTCTCCTAGC
>Chr1:2259172..2259133  - TAIR102
TGAGCTTTTGATATTTCTAGGTAACTGATGTTCACCTTGT
>Chr1:2259405..2259366  - TAIR102
AATCGCTTTTGTTACATTAGGAGTGTCTCAAGCGATGCTG
>Chr1:2259606..2259567  - TAIR102
ATTGTTCTATTTTCTTGTAGATGTCTTACTCAAGAAGGTC
>Chr1:2261428..2261389  - TAIR102
TTTCTTTTACACGTTTTCAGTGTTAATGATCCAGTTGCTA
>Chr1:2261983..2261944  - TAIR102
TTGCTTTTTCTGTTATGTAGGCTAGAGCTGGACTGGATTA
>Chr1:2262374..2262335  - TAIR102
TTTTATCTGTTGATATGTAGACCAAAGCGAATTATGATAA
>Chr1:2263695..2263734  + TAIR102
TTGTGTTGGATGATTTACAGCGCAAGACAAGATTGCTGAT
>Chr1:2263931..2263970  + TAIR102
ACCTGATGTTATTGTTGCAGTTGTGATCTCTGTGACTAAA
>Chr1:2264141..2264180  + TAIR102
TTTTGTTTTGTGTATTGCAGCCGGAAGATGCAATTGTGAT
>Chr1:2265108..2265069  - TAIR102
AGATACTATGTTCATGACAGGGACGTTTACACTGGTGGAG
>Chr1:2265788..2265749  - TAIR102
ACAATGGTTGCATCTGTTAGGGTGCATCTACGTTATATGG
>Chr1:2266047..2266008  - TAIR102
CTGTCTATCTTTCTTGTCAGAATTTACAACTATGGCTGGA
>Chr1:2266196..2266157  - TAIR102
ACTTGTCGTTTTGAATCCAGCCGTCAATTCTTTCATTGCA
>Chr1:2266403..2266364  - TAIR102
TCTACGTTTGGTTAAATCAGGGGAACCCTTTCTGGAGATT
>Chr1:2266763..2266724  - TAIR102
ATTTTTCTTTATCATTTCAGCTATCCTGATGAATTTGAAA
>Chr1:2267139..2267100  - TAIR102
GTGTGTTTGGTCCGATGCAGATCACGAGTTGCTAGAGCTT
>Chr1:2267573..2267534  - TAIR102
TACTTAAACTTATCTTACAGGGGAACTCTTGGATGCTGGT
>Chr1:2267883..2267844  - TAIR102
AATTAAGCTGTTGTTTGCAGATATGGGGACTTATATACTG
>Chr1:2270812..2270851  + TAIR102
TTCTTGTTCTGGTGTGGCAGAACTTTCAAACATGACAAAC
>Chr1:2270990..2271029  + TAIR102
AGTGTGACATTGAGATGCAGGTTTAACAGATTTCAGAGAT
>Chr1:2271158..2271197  + TAIR102
TGTGTTTCTTGGTGGTGCAGGTTTAAGTACGGCGAAACTG
>Chr1:2271322..2271361  + TAIR102
GTGTTTTCCCGGATCTTCAGGTTTAGAAAGCCTCCAAGAG
>Chr1:2271501..2271540  + TAIR102
ATGTTTATTTTGCCTGGCAGTACTGAAAGATCTTAAAATG
>Chr1:2272431..2272470  + TAIR102
TCTTATTTGATTAATTTCAGGCTATTTAGGGATTTGCAGA
>Chr1:2276221..2276260  + TAIR102
GTGAATGTGTATATGCGTAGGTTGATCAGACGCTAGGATT
>Chr1:2276655..2276694  + TAIR102
GTATGTGTAATCTTGACTAGGTTGAAGGCAAAACAGTGAA
>Chr1:2278567..2278606  + TAIR102
ATTTTATGTGGTTGATGCAGTACCTTGTGACACATTTTAG
>Chr1:2279238..2279277  + TAIR102
CTTTGGTGATGGTCCTGCAGGAAAGAAGTGTCTGCCCAGA
>Chr1:2279446..2279485  + TAIR102
ACCATTTCATGATATCACAGATATGCCACACCATTTGGTT
>Chr1:2279757..2279796  + TAIR102
TTTTTGTGATTTGGTTACAGTGCTGACTTCCATGACTACC
>Chr1:2279941..2279980  + TAIR102
TCGTCTCTGGTGTTCTTCAGGATCTTTGGTACTGACAAGG
>Chr1:2281683..2281644  - TAIR102
TTACGTTTGAAAATGAACAGCCTGATCGTCCGGATGAGCT
>Chr1:2282079..2282040  - TAIR102
ATACGATGTCGTTTTTGTAGGTTGCGGCTAGGTGTAAAGA
>Chr1:2286838..2286799  - TAIR102
TGTGTGTGTGTGTGTCATAGGGGCATTGAATCAGCTAGCA
>Chr1:2287247..2287208  - TAIR102
TGTAATCTTTTGATTATTAGATAAACAATTTGGGAGCGAT
>Chr1:2287527..2287488  - TAIR102
TTCTTAAATCAAATATATAGGCATGCTATAGTAGAGGAAT
>Chr1:2288243..2288204  - TAIR102
TTTGAATGTGGACTTACCAGTATCTTGAAGACGAGATATT
>Chr1:2288435..2288396  - TAIR102
TAAGCTTTATTTATATGTAGGAGCCTTGAATCAACTGGCA
>Chr1:2288733..2288694  - TAIR102
ATTGGTTTGCCATTATGCAGATAAACAATGTTGGCAAGTA
>Chr1:2289076..2289037  - TAIR102
GAGGTTGAGCTTGACTTTAGGTATGCAATAGTGGAGGAAC
>Chr1:2291643..2291682  + TAIR102
GTTGTTTCTGATGAAATCAGATTCCCGGAGGACGAAATTC
>Chr1:2292007..2292046  + TAIR102
GAGTGTTTTTGTCCGAGTAGATTTGGGAGACGAAGATGAT
>Chr1:2292285..2292324  + TAIR102
TCCTTATTGTTTTTGAGCAGACACCATTGCAGACTCCCCT
>Chr1:2292520..2292559  + TAIR102
GATTATCTACTTTATTGCAGCCACCGCCTTCTCCGTGGAC
>Chr1:2292639..2292678  + TAIR102
AATGTCTGACCTGCTGCTAGCTTATGTGGATGGCCGTGAT
>Chr1:2292876..2292915  + TAIR102
TTTAAATGGAATACGTCCAGGATTTATTTGTGCCATCTTC
>Chr1:2293316..2293355  + TAIR102
GGTGGGAGTACATTTTTCAGGCAAACTTTGAATGTGCTGC
>Chr1:2293757..2293796  + TAIR102
TTTCATTTACTGGGTTGCAGATATACAGTTATCAAGGACC
>Chr1:2293906..2293945  + TAIR102
TCCCTCTTTTTTTTTGTTAGAAATCCAAACGAGCACTCCT
>Chr1:2294151..2294190  + TAIR102
ATGTTTGGTGTTGTAATTAGGTGACGCGCACAAAGAGCAG
>Chr1:2294307..2294346  + TAIR102
AACACTCTCTACCTTTTCAGGCAACAGGCGAGTTCGACTT
>Chr1:2296749..2296710  - TAIR102
GGCCATGTATACTTTTTCAGGCAGCAGGCGAGTTTGACTT
>Chr1:2296913..2296874  - TAIR102
ATGTTTGGTGTTGTAATCAGGTGACGCGCACAAAGAGCAG
>Chr1:2297157..2297118  - TAIR102
TTCCCTCTTTTTTTTGTTAGAGATCCAAACGAGCACTCCT
>Chr1:2297305..2297266  - TAIR102
TTTCATTTACTGCGTTTTAGATATATAGTTATCAAGGACC
>Chr1:2297693..2297654  - TAIR102
ATTGGAGCACAATTTTGCAGGCAAACTTTGAGTGTGATGC
>Chr1:2297956..2297917  - TAIR102
TTTAATCAACATTTATCCAGGATTTATTTGTGCCATCCTC
>Chr1:2298206..2298167  - TAIR102
AATGTCTGGCCTGCTGCTAGCTTATGTGGATGGCCGTGAT
>Chr1:2298345..2298306  - TAIR102
TTTCTTTTTCTTTATTGCAGCCACCGCCTTCTCCGTGGAC
>Chr1:2298653..2298614  - TAIR102
TCCTTATTGTTTTTGAGCAGACACCATTGCAGACTCCCCT
>Chr1:2298931..2298892  - TAIR102
GAGTGTTTTTGTCCGAGTAGATTTGGGAGACGAAGATGAT
>Chr1:2301645..2301684  + TAIR102
TTTTCGATGAACTTCTTGAGATTGAAGACGACGAAGATGA
>Chr1:2304887..2304848  - TAIR102
CTAGGCTTTGGGAAGAAGAGGGAACCACCGAAGAAGGGAT
>Chr1:2305806..2305845  + TAIR102
CAATTTTCCGGTGAAATTAGGGATTTGTGTACGGCGGTGG
>Chr1:2306133..2306172  + TAIR102
AAATTGCTTTTCTTTTGCAGATTATGAGAACTACTATCCA
>Chr1:2306438..2306477  + TAIR102
ATGTATTTGTTGCGATGCAGATGGTTCAAAGAAAAATGAA
>Chr1:2306678..2306717  + TAIR102
TGTTATATTTGTTGGTTCAGATTAGTTTCCAGGAGTTCAA
>Chr1:2307261..2307300  + TAIR102
TCTATTTTGTTTTTTGCCAGATATATTTTAAAGATGTTGC
>Chr1:2308264..2308303  + TAIR102
TGGTGGTTTCATGACCGCAGGTAATAAGCAAGCTGGAGCG
>Chr1:2308884..2308923  + TAIR102
CTGGTGGGTTTTGATTGCAGGTATTGATTGGAAGAATATC
>Chr1:2316227..2316188  - TAIR102
TGGTTTTGGTGATTGATCAGGAGAATAAAGATTCGACCTT
>Chr1:2318632..2318593  - TAIR102
CTAATTTTGGGATTGATTAGGACAAATGGAAGACGCTGGT
>Chr1:2318775..2318736  - TAIR102
TTGTGCATATCTATCTGCAGGTGGCGTGACGTAAAATTGC
>Chr1:2319140..2319101  - TAIR102
AACTTTTTTGACATCATTAGGTGTCTCCCATCACCAGGGA
>Chr1:2319481..2319442  - TAIR102
ACTTTACTTCTTCTCGCTAGAGGACAGTGTTGGAAGCTGT
>Chr1:2319649..2319610  - TAIR102
TTTTTTCTTGTTGTGCTTAGTGAAACTTGGAATCAAGTCA
>Chr1:2319809..2319770  - TAIR102
TTGAACTTTGTTTTTGGCAGCTTCAGCTTTTCTATCATCC
>Chr1:2320058..2320019  - TAIR102
TTTGTCTGAAAATGTTTTAGACTTGGACTTGAAGTCTGAT
>Chr1:2320887..2320848  - TAIR102
TGTGTTTTGTGTTTTGCTAGAAGAGTGCTTTCAAGAAGAA
>Chr1:2323134..2323095  - TAIR102
TTTAAAATCTTTTGTTATAGGTACCACAAAACCAGCTTGT
>Chr1:2323435..2323396  - TAIR102
CGAGGTTTAACATATGGTAGGAATTGAGTATTTGCATACT
>Chr1:2323608..2323569  - TAIR102
CCACTTGGTTGTTATTGCAGGAAAACCTGGTTGTTCTGTT
>Chr1:2323817..2323778  - TAIR102
ATGTCGTCCTTGATTGTTAGGTCGAACTACTTTTAAGAGT
>Chr1:2324120..2324081  - TAIR102
TGTTAAATTTTTCTATGCAGTTACACGCTCATCCTTCAAA
>Chr1:2324350..2324311  - TAIR102
CTACGTTCTTTATTCTTTAGGGTTGACGAAAATATGATTT
>Chr1:2324514..2324475  - TAIR102
ATTTGTCTATATATTCACAGAAACTTAAGTGGAAACAAAC
>Chr1:2324679..2324640  - TAIR102
ACAATTTTTTGTTGCAACAGGGACCTGTCCCAAAACAACT
>Chr1:2324818..2324779  - TAIR102
GTCTTGGATCTTCCAAACAGAGATTTGTCTTCAAGTGGAT
>Chr1:2325052..2325013  - TAIR102
TAATTTGCACCATGTTTCAGTCATTGCTGTAAAGAATATT
>Chr1:2325606..2325567  - TAIR102
ATATAACTTGATTTTGGCAGTTATCCCCAAGATGTGCATG
>Chr1:2326325..2326286  - TAIR102
TCCCTTTTCGGTCTTACCAGGATTCATCAGTTTGGATTGT
>Chr1:2327526..2327565  + TAIR102
TTTTCTTTTGCCTTTATCAGGATTCATCAGTTTGGATTGC
>Chr1:2328152..2328191  + TAIR102
TTTCCATCCTTTCTCTTCAGGTATCCAGAAGATGTCCATG
>Chr1:2328711..2328750  + TAIR102
ATTCTGTTATTGTGTGTTAGTCCTTGCTATCAAGAGCATA
>Chr1:2328961..2329000  + TAIR102
TGATCTTTAATTACCACCAGAGACTTGTCCTCAAGTGAAC
>Chr1:2329170..2329209  + TAIR102
TTCATTTTTGCATATGATAGGGACTTTTCAAATAATAATC
>Chr1:2329323..2329362  + TAIR102
TTTATTTTTTACCTAGGCAGAAACTTAAGCGGAAACAACC
>Chr1:2329514..2329553  + TAIR102
TAGCTTGTTTACAATACTAGCATTCAGGGAAATCCAAACC
>Chr1:2329764..2329803  + TAIR102
TTATTTGTGTATGGTTCTAGGTCCATCACCAAGCCAACAA
>Chr1:2330056..2330095  + TAIR102
TATTGTACATATTTGGATAGGTAGAACTTCTTCTAAGGGT
>Chr1:2330270..2330309  + TAIR102
GTCTATGCTAATACATGCAGGTAGCTCCATCATTAGCTGG
>Chr1:2330409..2330448  + TAIR102
CCAAAGAACTTTGGAGACAGGTTTGGAGTACTTGCATATT
>Chr1:2330677..2330716  + TAIR102
ATAATCATTTCGTCTTGCAGATACTACCAAACTAATAGGT
>Chr1:2331858..2331819  - TAIR102
TCACTTTACATTTTCCTTAGGTCATCTAACAACAAAGAGT
>Chr1:2332066..2332027  - TAIR102
TTTCTGGTACATAATCTCAGGAGTACAACGCAAAGCTTTC
>Chr1:2332314..2332275  - TAIR102
TTGTTTTTCTTGGGTTACAGGAGGTTTGTACTTCCAACCG
>Chr1:2332552..2332513  - TAIR102
CAGTTTTGATGATTTTGCAGGCTGAAGTGAATTACCTTGG
>Chr1:2337919..2337880  - TAIR102
TTTTGGTATGTTTGATTCAGTTGATGGAGTGGATAATCAG
>Chr1:2339005..2338966  - TAIR102
TTAATTTGTGTGTGGTAAAGTTGCGAGAAGAACTACAACA
>Chr1:2339005..2338966  - TAIR102
TTAATTTGTGTGTGGTAAAGTTGCGAGAAGAACTACAACA
>Chr1:2341764..2341803  + TAIR102
GTTTTTTTGGTATGACAAAGTTGCGAGAAGAACTACAACA
>Chr1:2343385..2343346  - TAIR102
GCTTGTTTGTGTTACCATAGGTCCTGCTAGTGCCTATTGG
>Chr1:2343541..2343502  - TAIR102
TATATCAATGAGTTTTGCAGAAAGGTGGGAAAGCTGGACA
>Chr1:2343712..2343673  - TAIR102
TGTAATTGAGCTTAGTTTAGGTGGTAATGGTGGGAGAGGA
>Chr1:2343983..2343944  - TAIR102
GTCTTGTTGTTGTGGTGCAGGAGACTAGAATGAGAGATAG
>Chr1:2345087..2345048  - TAIR102
TATGGTTGCTTGTTCTACAGGTTTAGGTCTAAGTTCTTTA
>Chr1:2346182..2346143  - TAIR102
TCATTACTCTGTTTTCTTAGGTTGGAAGACCCCAAGAACC
>Chr1:2346409..2346370  - TAIR102
AAACGTAATTTAATTTGTAGATCATAAGATTCGAAATGGG
>Chr1:2350752..2350791  + TAIR102
ATGTTCTTGTGGTTTCTTAGGAAGTTGAGAGAATCAGAAA
>Chr1:2350953..2350992  + TAIR102
TTGGTTATGTTATTTTGCAGCCTAAATGGAACAATGCACT
>Chr1:2351302..2351341  + TAIR102
GTTTTATTTGTGTATTGTAGGTATGGATTTCCATGAATTG
>Chr1:2367754..2367715  - TAIR102
TGAGATGCTGCGTTGTGCAGAGAGCGGTGGAGAACGGTGC
>Chr1:2368011..2367972  - TAIR102
AAAGAAACTGATACATACAGGTGGGGGGAGCTAGAGAGCG
>Chr1:2360196..2360157  - TAIR102
ATTGCGTCAAATACATGTAGGCTTACGTTTTGCAAGAGAG
>Chr1:2360440..2360401  - TAIR102
TGTTTTCATTTGCATTGCAGAGGTTATATGGCTCCTGAAT
>Chr1:2360772..2360733  - TAIR102
TGGGTGATCTTCTTTTGTAGGAAAGGATGAGAGTTCTAGA
>Chr1:2361071..2361032  - TAIR102
TGGTCCTTCTCTTGGTGCAGGGTGAATTATCTGAGGGGAA
>Chr1:2361299..2361260  - TAIR102
AATTTTTTATGAATGAACAGAGCTAAGGGGTCTAGATCTT
>Chr1:2361542..2361503  - TAIR102
ACCGTATTTTCTTGTGGCAGATTTCAAACCTCCGGTATAT
>Chr1:2361832..2361793  - TAIR102
GCATGTTTATCTGCTCACAGGATCAGTTGGTGATTAAAAA
>Chr1:2362318..2362279  - TAIR102
AAATTGAAACCTTCTTGTAGATTTATATAAATTGTACATA
>Chr1:2362493..2362454  - TAIR102
CTCTGTCTTTGATGTTACAGACACAAGGGTTCAACCTGTT
>Chr1:2362685..2362646  - TAIR102
TTTGTGCTTCTATTTTCTAGAAATTTGGTGGAAAGCTTCG
>Chr1:2362840..2362801  - TAIR102
TTGTTTTTCTTGATGTGCAGAGATGTTTCTTTTAATAACT
>Chr1:2362990..2362951  - TAIR102
TTCTGAGTCTTTTCTATCAGTTATTTGACAGGAAACAAAT
>Chr1:2363130..2363091  - TAIR102
GTTTACTGTGTACTGTGTAGTGACCTCAGTTTTAATCTCC
>Chr1:2363305..2363266  - TAIR102
TTAACCAATCTCAAATGCAGGATACTGAGAAAATGCAAAA
>Chr1:2363456..2363417  - TAIR102
TGGTGGGTTGTGATTGATAGGAGAATTAGCGACTTAGGAG
>Chr1:2363632..2363593  - TAIR102
ACCAAAAAAATGTTTTGCAGGCAGATGCATGGTTGCGGTT
>Chr1:2363782..2363743  - TAIR102
TTGTATTTGTGGGGTGTCAGGAGGATAAGTGATAATAATT
>Chr1:2363949..2363910  - TAIR102
CTTCTCTGTTTTTGCTTCAGTCATCTCCCTTCAAATGCTT
>Chr1:2364184..2364145  - TAIR102
GATCATCTGAAATTATGCAGGAGCCTAGAAGGAAATCAGT
>Chr1:2364387..2364348  - TAIR102
TTTTGATGTACATTACACAGATCTTTCATGGGGAACCGAT
>Chr1:2364542..2364503  - TAIR102
ATACAACAATTTTGGTGCAGAGACCTAAGCCGTAACTCTC
>Chr1:2366205..2366166  - TAIR102
TATGGTTTGAAATTGGGAAGTGAGGGCATTAAAGGAGATA
>Chr1:2369169..2369208  + TAIR102
CCTTCTGTTATTTTTCACAGATCTTTGTGTATCAAGTAAA
>Chr1:2370909..2370870  - TAIR102
TTATGGGTACCTACCTACAGGTGATTGGTTTGTATGTGGG
>Chr1:2371216..2371177  - TAIR102
CTGACTATGATGAATAAAAGGTACATGATCTCTTCCAACA
>Chr1:2371420..2371381  - TAIR102
AAGCTCTTGGAATTTTTCAGGTAGCAAAGGAGGCATCTGA
>Chr1:2371879..2371840  - TAIR102
TACCTTTTCAATGATTGAAGGATCCTCCAAGGAAAGAGGT
>Chr1:2372248..2372209  - TAIR102
CCAATTTTGAAATTATGCAGGGTGCCGTAGAAAATGTATT
>Chr1:2372524..2372485  - TAIR102
CTTTTTTAACATTATTGAAGGTTGTTGTCGGCTATGGAGT
>Chr1:2372682..2372643  - TAIR102
GTGTGTGTTTATTTGAACAGGTTTTGGTTGAGAAAATGGG
>Chr1:2374225..2374186  - TAIR102
GATTTTGATCTCTTTGACAGTGGAAGATAATGGGGAAAGG
>Chr1:2376248..2376287  + TAIR102
AACCTACGTTCACGAATTAGGAGAACCGGGGTGTGATTCA
>Chr1:2376861..2376900  + TAIR102
GAGTGTATGTAATTTAATAGGACAATTGGGAGCTAAAGAG
>Chr1:2378247..2378286  + TAIR102
CTGCTTTCTCTCTGTTTTAGACAAGACGATGAATCCTATA
>Chr1:2378523..2378562  + TAIR102
TATACAAACTTAAATTGCAGATTCGAAGAAGAAAGAAAAA
>Chr1:2378658..2378697  + TAIR102
AAACTTGGACAAAATTGCAGGTGCGAAAAAGAAACTTAAG
>Chr1:2378913..2378952  + TAIR102
TTTTTGGTTGTTGTCTAAAGGTACTACTGCTGAAAAACCT
>Chr1:2380851..2380890  + TAIR102
TCTAATGCTGCTATTTGCAGGTGGTAGATGAATATGATGA
>Chr1:2381975..2382014  + TAIR102
CATATAATCCTTCTTTTCAGGTCACGACTGCAATCTCACA
>Chr1:2382203..2382242  + TAIR102
TATTTCAATGATATCCTCAGTCCTCAATAAACGGGTCTAC
>Chr1:2382384..2382423  + TAIR102
TGGTTTTTTTCTTTTTATAGGATCTATTCAGGGCCTTCAT
>Chr1:2382662..2382701  + TAIR102
TTTTGGATTCTTATTTGCAGATGTCTCATGGTAGCTCCCA
>Chr1:2382820..2382859  + TAIR102
TAATTGGTTTACTGTTCCAGGATTGGGAGTTTCTCCAATA
>Chr1:2383327..2383366  + TAIR102
ATTCTTTCCTTTCTCTTCAGGATCTCCGCAGGTTCTTTCG
>Chr1:2383622..2383661  + TAIR102
TGTTTTCTGAAACTTCTTAGGGTCTCGATTGAAACAAGGC
>Chr1:2384106..2384145  + TAIR102
GATTGATCGGTTTTATACAGGTAGTAGTGCTGATTATCCA
>Chr1:2384293..2384332  + TAIR102
TCTAGTGCGGCTCCTTGCAGATGGGAAGGTCTGGTGGGTT
>Chr1:2384552..2384591  + TAIR102
GTATATTTGATTGGTTTCAGACTGGTGGAGCTCCGGGTAT
>Chr1:2385087..2385126  + TAIR102
TTTTTTTTTGGTGGATGCAGCAAGGGCTCTTTGCAAAATT
>Chr1:2385217..2385256  + TAIR102
TAACAATTTTTGTCGTGCAGCATGCCGAAAGATGAGGCGC
>Chr1:2385768..2385807  + TAIR102
CCAAAATCATTTCTTTGCAGGAAAATTTTGTTCTCTATTA
>Chr1:2387583..2387544  - TAIR102
GTTCTTTTGGACTTTTACAGATGTGTTGAAGGTTTTAGCA
>Chr1:2398709..2398670  - TAIR102
TTTCTACTTGTCAATGGCAGGCTGCAAAGTACTCTTCTTC
>Chr1:2400873..2400834  - TAIR102
TGTGATTATTTTCTTTGTAGCCTTCAGGCCAAGCTGCGAA
>Chr1:2401123..2401084  - TAIR102
TGTCTCCTTGTGTATTGAAGGTGACAAATCACACGGTGGG
>Chr1:2401278..2401239  - TAIR102
TCAGAAATTGGTGTGTGCAGGACGCGCTTTGATGGTGGCA
>Chr1:2401466..2401427  - TAIR102
CTATTTCTTTTCACTTGCAGATGAATGTGAATGAGTCCCG
>Chr1:2401656..2401617  - TAIR102
CAAGAAACGTATAAGTGCAGAAAGTCATGAGCAGAATATT
>Chr1:2401891..2401852  - TAIR102
GATTTCTTATGAATGACTAGTTTTGCATGCAAGCTGCTGC
>Chr1:2402298..2402259  - TAIR102
TTTTCCTTCGGATGCTTCAGGGTATCACTCTCATCCTCTC
>Chr1:2404473..2404434  - TAIR102
TTTTTCTTGTGTGTTTGTAGTCCGATCTTCACACATTTGG
>Chr1:2405282..2405243  - TAIR102
TTTTCAAATTTCTGTTTCAGGATCTGGAACTGCTGGAATT
>Chr1:2408531..2408492  - TAIR102
GAAGCTATTAAATTGTGCAGTTTGGTTACATCGTGCTGAC
>Chr1:2408861..2408822  - TAIR102
TGGTTACCAATCAAATGCAGGTTACATTGGTGAGTTTGAG
>Chr1:2410916..2410877  - TAIR102
ATAGTTATGGTTTCTTACAGCTTCATGGTAATGGTTCGCG
>Chr1:2411371..2411332  - TAIR102
TTCCTACTGGATTTGTCCAGGTTTAAGCAATCGAACGGTG
>Chr1:2411561..2411522  - TAIR102
GCTTTCTTATTTTTCCTCAGGAATATCCACTGATCTCCAT
>Chr1:2416591..2416630  + TAIR102
AATTTTTTAATAATTTGCAGTCGAAAACCGTAAGCTTTGG
>Chr1:2418195..2418234  + TAIR102
GTGTGTGTTTATTTGAACAGGTTTTGGTTGAGAAAATGGG
>Chr1:2418354..2418393  + TAIR102
CTTTTTTAACATTATTGAAGGTTGTTGTCGGCTATGGAGT
>Chr1:2418627..2418666  + TAIR102
CCAATTTTGAAATTATGCAGGGTGCGGTAGAAAATGTATT
>Chr1:2418990..2419029  + TAIR102
GACCTTTTTAATGATTGAAGGATCCTCCAAGGAAAGAGGT
>Chr1:2419447..2419486  + TAIR102
AAGCTCTGGGCATTTTGCAGGTAGCAAAGGAGGCATCTGA
>Chr1:2419657..2419696  + TAIR102
ATGACTATGATGAATAAAAGGTACATGATCTCTTCCAACA
>Chr1:2419968..2420007  + TAIR102
TTATGGATACCTACCTACAGGTGATTGGTCTGTACGTGGG
>Chr1:2422488..2422527  + TAIR102
TGATTGTTGTTGATGATCAGATTATATAACTGCAAGCTCA
>Chr1:2422929..2422968  + TAIR102
TTGTAAACTTCTGGTGTTAGGTCGAGGTTGGAAAGCTTCA
>Chr1:2423265..2423304  + TAIR102
TTTGCCTCTCACAAATATAGGTGAGGAGATCAATGTGCCG
>Chr1:2424819..2424858  + TAIR102
TGTTATTGTAACTGTCTCAGAGAAGCTCCACAGCTAGCAT
>Chr1:2425149..2425188  + TAIR102
CTTAATTTTACAAATCGTAGGTAAAAGCAAACAGTTTTCC
>Chr1:2425412..2425451  + TAIR102
CTTGTTTTTCTTTTGTGTAGATTCGTCCCATAGACAAAAA
>Chr1:2425675..2425714  + TAIR102
CTTTGCCTGTGTAAATGTAGGATGATGGTGTTTATCGACC
>Chr1:2425932..2425971  + TAIR102
GGGTGAATGAATATGAACAGATTAGAGACTATTATGGGGT
>Chr1:2426394..2426433  + TAIR102
GTATTGTTCAATTTTCGCAGACAAGGCACTGATATGGATA
>Chr1:2427357..2427396  + TAIR102
ATCAAGAAGTCATGTTTTAGGTACACCCATCCAGTAGGGG
>Chr1:2427873..2427912  + TAIR102
TAATGTTTCTATGTATGCAGTACGATGTTTATGGGGACTT
>Chr1:2428580..2428619  + TAIR102
AAATTGTGTGTTTGGTGCAGTCACCGAGGAGGGATTGTTG
>Chr1:2429203..2429164  - TAIR102
GATTTTGGTTTTGGTTACAGTGAGCGTCATGAACGATGGA
>Chr1:2430261..2430222  - TAIR102
TTCACGGTGCTTTTTAACAGGCACGACCATTGTTCAAAGA
>Chr1:2430732..2430693  - TAIR102
GTTGTTTTGACTGTTTCAAGTTCTCCCTTCTGGTAAAAAG
>Chr1:2431027..2430988  - TAIR102
AAACTTGGTTCTGCTGCTAGGTTGTTGCAATCAAGCAACT
>Chr1:2431363..2431324  - TAIR102
ACTCGTTCCATGTGTTGTAGATTCAACAAAAGTCAGTCCA
>Chr1:2434376..2434337  - TAIR102
AATATGTTTTAATTTGACAGTGGATGAAGCATTGAAGCAG
>Chr1:2435079..2435040  - TAIR102
TACTTTTTTGTTGTCTCCAGTACTTCCTTTACCAAATTTT
>Chr1:2435309..2435270  - TAIR102
ACGTTCATATTGCTACACAGGTTATCAAAATTAAAGATAT
>Chr1:2435508..2435469  - TAIR102
ATCCTTTTTTATGATTACAGCTGTGCTACAAACTCAGAGA
>Chr1:2436513..2436474  - TAIR102
GTTACTACTGATTTCTGCAGACATGGTCTTATACTCTTAT
>Chr1:2436788..2436749  - TAIR102
GAACCGGTGTTGTTTGATAGGAATCTACTCGACGGAAGTC
>Chr1:2438191..2438230  + TAIR102
TCTGTCTGGCTAAACTGCAGATGGCACTCTGCTGGAACTT
>Chr1:2438471..2438510  + TAIR102
GTGTGAAATTGATCATTCAGCTTGCTGGTGTTGTGGCCGT
>Chr1:2438689..2438728  + TAIR102
AATGCATATCTTGATTTCAGGACAAGCCCCAACCACCTCC
>Chr1:2438915..2438954  + TAIR102
AGCAAAATATGATATCGCAGGGACGATGCCACAAGGATAG
>Chr1:2439068..2439107  + TAIR102
ATCAAATTATATATGGGCAGGGAACTCTTGAGCGGAGAGA
>Chr1:2439258..2439297  + TAIR102
TCTTGTGACAATGTGAACAGGATGAAGATGCCTTTTTCGC
>Chr1:2443276..2443315  + TAIR102
TTATTTATCTATATTTTCAGGAACTTCCAGAATCACAAAG
>Chr1:2447181..2447220  + TAIR102
CACTATCTTGATTTTGGCAGATAAGAACAAGAATGATTGA
>Chr1:2447325..2447364  + TAIR102
TTCTAATGCACCTTTTACAGGTATCTCTTAAGCATTCAGG
>Chr1:2447824..2447863  + TAIR102
ACCCAATATTTCATTTACAGTTATACTGCGGTTGGTGTTT
>Chr1:2448028..2448067  + TAIR102
TATAAGTCATTTTCTCTCAGAAAAATCGCATGTGCATATC
>Chr1:2448208..2448247  + TAIR102
TGTTGATTTGCATCTTGCAGTGGTAGTGACTGCTGTTACC
>Chr1:2448682..2448721  + TAIR102
TGTTAAAAACAATTATGAAGGAAATCAGTGACCTCTTTTT
>Chr1:2448909..2448948  + TAIR102
TCTTGGACGAAAATAAGCAGCCTCAAAGGACCATGTTAAG
>Chr1:2449143..2449182  + TAIR102
CCTGGATTTTAAAATTTCAGCTAATCTTGATCTGGGACTC
>Chr1:2449324..2449363  + TAIR102
CCTTGTTTGTGGTGCTATAGCAAATGAGAGCACTTTTAAG
>Chr1:2449634..2449673  + TAIR102
CTGATTTTCTTTTTTAATAGGAAATGGTACGCTTGATGAA
>Chr1:2449897..2449936  + TAIR102
TATTAATTACCGTGTTTCAGGCACATGCCTAGTTTGTGGC
>Chr1:2450188..2450227  + TAIR102
ATCTTCTTTTTTCTTTTCAGGTTTCTTTGTTGATATTAAT
>Chr1:2450467..2450506  + TAIR102
TGTCTTCATTTTTTTTACAGTTGAGAACCTTTTTGATCCG
>Chr1:2450743..2450782  + TAIR102
ATTGTTGTTTCTGCATCCAGGCAAATGAAAATCTGGGGTA
>Chr1:2450966..2451005  + TAIR102
CTTCTCTTCACTACGTGCAGGGCTGCTTACATAAGAAGAA
>Chr1:2451548..2451587  + TAIR102
CAATATTAATGTTTTCTCAGGAATTCCTGGATCTGCTAAA
>Chr1:2451748..2451787  + TAIR102
ATATTCTACATACGGGACAGGAAAATATTGGCCAAAGGTT
>Chr1:2452024..2452063  + TAIR102
TTCTCGTATTTCCCTATTAGATTGAAGATATGTGTCGGAG
>Chr1:2452449..2452488  + TAIR102
GCCCCTCTATGAATGCACAGGAACCGATACAAATCCATAT
>Chr1:2452637..2452676  + TAIR102
CATGTGCAATAAATATTTAGGGAAAGCTCGACAAGGAATC
>Chr1:2452787..2452826  + TAIR102
GAACTTTCTTTAAATTTTAGAACCGTAATGAATTTGAGAG
>Chr1:2452983..2453022  + TAIR102
TTCTCTTTGTGCATATACAGGACTCCTTTACCTGATCCTG
>Chr1:2453422..2453461  + TAIR102
TCTGATTTTTCTTGTTGTAGACTCGAGTCAACAAAAGGAA
>Chr1:2453678..2453717  + TAIR102
TTCTGGTTTGCAACTTTCAGGTTCCATTTGAGTCTATGGT
>Chr1:2453968..2454007  + TAIR102
ATAGATGTTATTCTTATCAGTTGGCTGCAGCAAACCCAAC
>Chr1:2455518..2455557  + TAIR102
GATTGTTCTTTTTTTTGCAGATTTGTTGACAGTCTCTAAC
>Chr1:2456094..2456133  + TAIR102
TTGTTACATGTTGTTTGTAGATGGATGCCACTACCCCCAA
>Chr1:2458971..2459010  + TAIR102
GATTGTTCTTTTTTTTGCAGATTTGTCTGAAAAGTAGCTA
>Chr1:2459551..2459590  + TAIR102
TTCTTTCATGTTGTTTGTAGATGGATGCCACTACCCCCAA
>Chr1:2464257..2464218  - TAIR102
TTGTTACATGTTGTTTGTAGATGGATGCCACTACCCCCAA
>Chr1:2466314..2466275  - TAIR102
TTCCTCACCAATGGTGGCAGGTTCAAGCAGCTGATTCTCT
>Chr1:2466725..2466686  - TAIR102
AACATGTTTGGTTTCGGTAGGTGAGTGATCCGCCGGTGAA
>Chr1:2468285..2468324  + TAIR102
CATGTTTATTGTTGGTTCAGATAAAGGAGAAGGATACTGC
>Chr1:2468432..2468471  + TAIR102
AACTGGATCTGAGTGTCCAGCAAGAAACTGGGGAATTTGT
>Chr1:2468720..2468759  + TAIR102
ACTTGCATTTGTGATTTCAGGAAAAAGAGACGTTGAATCG
>Chr1:2469688..2469649  - TAIR102
GTGTACTGGAAATGGAACAGGGAAGAACAGCGCTATGGGA
>Chr1:2470173..2470134  - TAIR102
TAACTCTTGGCTTTTGGCAGCACTCGCGGAAGGAACTTGT
>Chr1:2470455..2470416  - TAIR102
CTTTCTTCTGGCATCTGCAGAAAAGCTGCGTACAGAGAAC
>Chr1:2470908..2470869  - TAIR102
AAACTTTGTCATTTGTGTAGGTAATGCAAACAGCATCAAA
>Chr1:2471967..2471928  - TAIR102
AATCTTACCTTGTGGTTCAGATGTCACTGTAAAAGCGTGG
>Chr1:2472116..2472077  - TAIR102
TTGTTTATCTTATGTTACAGGGAGAAATGGTTGACCAATG
>Chr1:2473616..2473577  - TAIR102
CTGTAATATCTTGAATGCAGATAGTGTTCCCGAGAAACTT
>Chr1:2473745..2473706  - TAIR102
TCATTTCTACTCGTTGGCAGCATCCGTAGTGAGTAACGAC
>Chr1:2474067..2474028  - TAIR102
ACTGGTTTTTGTGATTGAAGGAGATGTTCATTGAGCGGTT
>Chr1:2477656..2477695  + TAIR102
TCCTTTTGTTATGAGCGCAGGTGGAGATAATATTAGACAA
>Chr1:2477946..2477985  + TAIR102
TTGGGTATTAATGTCTGCAGTCTAAGGGATAAAGCTCAAG
>Chr1:2478166..2478205  + TAIR102
AATAGTTTCTTCTCTTTTAGGTTTCCATTCATCTCTTGTG
>Chr1:2478368..2478407  + TAIR102
CGAATAATTTTATCTTGCAGCTGATGAACTTGCTTTTTTC
>Chr1:2478579..2478618  + TAIR102
CTTCTCTCTGTTTGGTGTAGGTTGTCATTTGCCTTATGAT
>Chr1:2478959..2478998  + TAIR102
GTAACTTTTGATGATCACAGGGGCATCAAAATGTTTTCTG
>Chr1:2479103..2479142  + TAIR102
ATTTACGCGACTTTTTCTAGGTTTTGGTTCGCTTGGTTGG
>Chr1:2479380..2479419  + TAIR102
TGCATTACAACTTGAATCAGAGTCCTCCGGAGGTTCAGGC
>Chr1:2479570..2479609  + TAIR102
CTTTTTCCCTGTTTTTGCAGCTACGTTGCAAAGATATTTG
>Chr1:2480158..2480197  + TAIR102
ATTTTTTTTTTTTTCTGCAGATGACTTGCTTATGCTTCTC
>Chr1:2480386..2480425  + TAIR102
TCTTATTTTCTTTGTTTCAGATTGTGGAGTTCATTGCAGT
>Chr1:2480577..2480616  + TAIR102
AATACTCTCGACATATGAAGGTACCCGTACAATAATGCTC
>Chr1:2480900..2480939  + TAIR102
TTTTCTTTTGTGCGAGGTAGCCCACTGTAGCTGCCTCCGG
>Chr1:2481195..2481234  + TAIR102
GTTCATTCCCAAATCTTTAGGAAAACAGCGAATGGAATGA
>Chr1:2481560..2481599  + TAIR102
AAACTAATTGTTACGTGTAGGCGCCCAACTACCCTACAAG
>Chr1:2481776..2481815  + TAIR102
CGTCTTTGTATTTCTCTCAGGACCACAATGCCCTTGATAG
>Chr1:2481952..2481991  + TAIR102
TGTGTTTATATACTATACAGGATGTTTACTTCGACGATGA
>Chr1:2482191..2482230  + TAIR102
TTTTTGGTATTTTGCCGCAGCTTGTTTACAAATTCGAATT
>Chr1:2484145..2484106  - TAIR102
CTTTGGTTCTGTGGGTGCAGAAGCAGTCCTGTTCTTCTGA
>Chr1:2486866..2486827  - TAIR102
GTTTGGTTTCGTTGGTGCAGAAACAGTCCTATTCTTCTGA
>Chr1:2489765..2489726  - TAIR102
ACTCCATGATTCGTGTGCAGTCTAAGAGAAGCATTGTTGA
>Chr1:2489978..2489939  - TAIR102
TTTGACAATGCATCTAACAGACGCGTACAAGAGTTCCTAA
>Chr1:2490186..2490147  - TAIR102
CTTTTATATATACACTTCAGATGACGGTAAAAACCCTTAT
>Chr1:2490309..2490270  - TAIR102
AAATGGCTGTGACATTACAGAATGGTACATCTGAAGTTAC
>Chr1:2490446..2490407  - TAIR102
TTATTTCCTTGATGCTTCAGAAGCAAGTGTCACAATTTCA
>Chr1:2491177..2491138  - TAIR102
AGCTTTTTTAAATTTTGCAGAGGAGGCTAGACAGCATGTT
>Chr1:2491374..2491335  - TAIR102
ATTTTCATTTCACTTCACAGATTGCAGGATTGACAAATAA
>Chr1:2491594..2491555  - TAIR102
TCATCCTTGGCTTTTCTTAGCGAGATGCACGAAAATTGAA
>Chr1:2491988..2491949  - TAIR102
GTTGACTCGTAAATTTATAGGAAGGAAAAGTGCAAGTTGT
>Chr1:2492353..2492314  - TAIR102
CTGTGTTTGTGCTCTTGTAGTTTTTTGAGGAAGTTGTATG
>Chr1:2492610..2492571  - TAIR102
ATTGGCAAATTATATCTCAGTTATTGGCTCTTTTGCGGAA
>Chr1:2492783..2492744  - TAIR102
ATAATCGTTTTGGTAATCAGTAGGGTTTGGAATCGAGGCA
>Chr1:2494189..2494228  + TAIR102
ATGACAAAAAATCATCAAAGGTTGTAGATTTGAGAAATAC
>Chr1:2494590..2494629  + TAIR102
CTTTTTGTCTTTTAGATTAGATTTTTTTTCTTTCATTAAT
>Chr1:2495622..2495583  - TAIR102
TGTGTTATCTCCGGTTTCAGGTGAGGGAGAGATGCAGAAA
>Chr1:2495749..2495710  - TAIR102
CAATAATGTAATTTTGACAGGGTGAGTCGGAGGAGGGGAA
>Chr1:2495915..2495876  - TAIR102
GTGGTCTCCTCCATTTGCAGCCTGCTCATGAGAAGATTGG
>Chr1:2496080..2496041  - TAIR102
CTTGTTTGTTTCTGGTGCAGAATGATCTTGTTCATGGATG
>Chr1:2496316..2496277  - TAIR102
GTGTGTTTTCCCACTTGCAGGTTTGTTGAGATTATGGCAC
>Chr1:2496475..2496436  - TAIR102
GGTTTTTGAGTGGTTAACAGAGAAACTAAGGAAAAACCAG
>Chr1:2496672..2496633  - TAIR102
TTTTTATTTTAAATTTTCAGGTACGTTGAGTTAGTTAAGA
>Chr1:2496845..2496806  - TAIR102
GAGCTGTTTATCTTTGGCAGGTGGTATGCAAAGAGATTTT
>Chr1:2497065..2497026  - TAIR102
TTTCATCATCATTGCTTCAGTTTTCTGAAGATTTCCAAAT
>Chr1:2497235..2497196  - TAIR102
CAAAAGCATTACCTCTGTAGGATTTGAAGAAGAAGCCAAA
>Chr1:2497453..2497414  - TAIR102
TGCTGTTTCTATGTATCCAGATATATGTTCCAACCAATCC
>Chr1:2497692..2497653  - TAIR102
TGTATTTTTGTATTCTGCAGATTAGCTTACCTTCAGGCCT
>Chr1:2497885..2497846  - TAIR102
AAATTGTTAATCTTTGGCAGTGGTGCTCCCAGAAGGACAA
>Chr1:2500835..2500796  - TAIR102
TTTTCTTTGAAAATTTGCAGGGCAGGTGCGCGATTTGCTT
>Chr1:2502524..2502485  - TAIR102
TAATAGCACTTTTTCTCCAGGTAAAATTCAGCAGCTAGCA
>Chr1:2502808..2502769  - TAIR102
TCTCAGTTGCTTGTGAGCAGAAATCAATCTTGAAAGCTGA
>Chr1:2503090..2503051  - TAIR102
AGGAGATGCCTTTTGTGCAGATCTTTTCCATGAAGGTGGC
>Chr1:2503357..2503318  - TAIR102
AATTTAATATTTCTGGACAGTGTGCCCAGGATGCATCTCC
>Chr1:2503655..2503616  - TAIR102
TCGTTCTGGATATCCTGCAGGAAACAATGGGTGCTCAGGA
>Chr1:2503894..2503855  - TAIR102
TAAATCGACTCTTTTGACAGGGTGATCAAGTTACATGTCC
>Chr1:2504193..2504154  - TAIR102
AAATTCACTTTTCTGGACAGTATGGTCAAGATATATGTCC
>Chr1:2505726..2505687  - TAIR102
TGTTAATAATGCATTTTCAGAGTTGGATTGCAGCCTTGTT
>Chr1:2506031..2505992  - TAIR102
ACAGATTATTTTGTTTTCAGGATGCTTGCACAAGCATGGT
>Chr1:2506833..2506794  - TAIR102
GCTGACTATCTTTCCTACAGGGGCTTTGGAGTCACCAAAA
>Chr1:2507835..2507796  - TAIR102
ACAGTTTTTATTTTCAGCAGGCAACACAAACCCCTGAAGG
>Chr1:2508302..2508263  - TAIR102
TGTTTGCAACTTGTTGACAGACCTGTGACCATCCATACGT
>Chr1:2508941..2508902  - TAIR102
TCTATTTTGCATTTGATTAGGATATGAAAGAAACTGGACC
>Chr1:2509135..2509096  - TAIR102
AGTTGTTCAAAATTTTGAAGGGTCAACGGTGATTGTCAAA
>Chr1:2511897..2511858  - TAIR102
ATAATTCTTTTTCCATGCAGCAATCTAACTCAAATGCTAG
>Chr1:2512077..2512038  - TAIR102
ATATTTTCAAAATGTTGCAGATGAGGACTGTGACATTAAA
>Chr1:2512338..2512299  - TAIR102
AATATTTGATAATTGACTAGTTGGAAAGATACTTGAAGAG
>Chr1:2512554..2512515  - TAIR102
ATAATGCACATGTAATATAGGTTTGTTCTTGAGGAACACA
>Chr1:2512822..2512783  - TAIR102
TTGTTTTGTTCTTGTGGCAGATGAAATTTGAAGGAGGAAA
>Chr1:2513126..2513087  - TAIR102
TATAACCAAAAAAAATATAGAGGACGAAACGCAGTTTAAC
>Chr1:2517116..2517077  - TAIR102
TTTTGAATGATATTTATTAGGATGCTAATTCGAATGCGAG
>Chr1:2517287..2517248  - TAIR102
TTCCTTTAATAAAATTTCAGGTTAGGACCGTGACAAGAAA
>Chr1:2517538..2517499  - TAIR102
AAAATTTGGGTTGGTTTTAGTTGGAGAAAGAATTAGAGGG
>Chr1:2517750..2517711  - TAIR102
AGAACTTGCAAACAAACCAGGTTTGCACTTGAGCTGCATA
>Chr1:2517952..2517913  - TAIR102
GTTGATTAATCCTGTTGCAGTTAAAATTTGAAGATGGAGC
>Chr1:2518391..2518352  - TAIR102
TTTGCTTAATGGTGATGTAGAGGACGAACGCGAGTTTAAC
>Chr1:2525029..2525068  + TAIR102
ATATCGTATAAATGTTGTAGATTCTGTGGTATGCCGTTAC
>Chr1:2525234..2525273  + TAIR102
ATCATACATGGTTTGTCCAGGTTTCACTTGAAGCTCCACA
>Chr1:2527936..2527897  - TAIR102
TAAAAAAATGGTATGTTCAGGTTTCACTTGAAGCTTCACA
>Chr1:2528190..2528151  - TAIR102
ATATCGTATAAATCGTGTAGATTCTATGGTACGCCGTTAC
>Chr1:2536376..2536415  + TAIR102
CATCTTTTTGTAACTCTCAGATGTTTCGGATCAAGGACCC
>Chr1:2536547..2536586  + TAIR102
TATATTTTACGTTATTCCAGATTGCTGAAGAGGCTGGATT
>Chr1:2536857..2536896  + TAIR102
GATTCTTTATTATGGTACAGGATACTACAACAGCTCCAAC
>Chr1:2537019..2537058  + TAIR102
CATATGAATTTTACTTGCAGCAACTGGGGTACAGAGAGTG
>Chr1:2537310..2537349  + TAIR102
AAACTATGTTGTTGTCACAGGGCACATTGGGGTTACCGTT
>Chr1:2537510..2537549  + TAIR102
ATTTGATGAAAACCTTGCAGGAAAGATGAAGAATATAGCC
>Chr1:2539779..2539740  - TAIR102
TTCTTTGAATTTGCTTGTAGGTGAAAAAATAATGTTGCAT
>Chr1:2540183..2540144  - TAIR102
TTCTGGAACGCAATCTGCAGATGGATGGTGAATACCAAGA
>Chr1:2540349..2540310  - TAIR102
TCGTTGTTGTTGTTTTATAGTTGGGATATGAGATACGTTC
>Chr1:2541017..2540978  - TAIR102
AGTTTGTGTTCATGTGTCAGCTTTGGCGATGCTGGGGTGT
>Chr1:2541229..2541190  - TAIR102
GACGCTTAAAATATTTACAGGGGAAAAATAGCAGGAAGGG
>Chr1:2541741..2541702  - TAIR102
TACAATTTTCTACATGATAGGATCCAAATTCGAAGCATTT
>Chr1:2543001..2542962  - TAIR102
TTTTCCCTGCACATTTTCAGATTGCTGATTTGTACCAAGC
>Chr1:2543194..2543155  - TAIR102
CAATTTTGTTTCGTTAAAAGGGGATTTCTCTTCGTTTTCC
>Chr1:2543374..2543335  - TAIR102
AAAAATATGTTTGCTTAAAGGTCTGGGAAGTGAAAGCAGC
>Chr1:2543536..2543497  - TAIR102
GTAATGATTCAAATATCCAGCAATACTACCGAGTTGGAGA
>Chr1:2543688..2543649  - TAIR102
TATACGGTTTGGGCTACTAGGTACTGGATTTTCTGATGCC
>Chr1:2543860..2543821  - TAIR102
GCCTTATGATTTCCTTCTAGGTGTCTATGGTGCATTTTTA
>Chr1:2544001..2543962  - TAIR102
CTATAGGATTACATGTGCAGCATTGGGGACTCTGTGGATC
>Chr1:2544181..2544142  - TAIR102
ATTCTTTTTTTCTTTTGCAGCTGCGAAGGTTTAATCATTA
>Chr1:2544877..2544838  - TAIR102
GTTCACCTTGCTTCTAGCAGAAGCTATACGAATCATTTGA
>Chr1:2545115..2545076  - TAIR102
TTTTTCTTTTCTTTTTCCAGATTTTGAGCACTCGAGCCCG
>Chr1:2545661..2545622  - TAIR102
AGTGAAACATCTCAATGCAGATTAAAGAAGCCTTCTGTGA
>Chr1:2545834..2545795  - TAIR102
TCATCAATCAATTTCTGCAGATACATTTTATGGAGGATGG
>Chr1:2546159..2546120  - TAIR102
ATTCTGCTCTGTTCTTGTAGGCTGCAAAGATTGTTAAACA
>Chr1:2546506..2546467  - TAIR102
CTTCTTAATTTACCTTGCAGGCAAAATTGCGGTTAGGGTT
>Chr1:2546684..2546645  - TAIR102
TTGCATGTTAACTATTACAGGAAAGTGGAAAAGATAGTAA
>Chr1:2546929..2546890  - TAIR102
AAATTGAACTTGATTTATAGGAACTGGGAGACTTGGGACT
>Chr1:2549270..2549231  - TAIR102
TTTTCATACATTAAATGCAGGTGTGCTTGATTTACGTGGG
>Chr1:2550011..2549972  - TAIR102
ATGTTTCTCATTTTTAACAGAGGATTAGTCTGGAGGTCTT
>Chr1:2551121..2551082  - TAIR102
TTCTTTTCTTGTTCTTGAAGGTCGGAGCAGTCTTAAGTGA
>Chr1:2552720..2552681  - TAIR102
TAAAACTCTCATCTTTGCAGATATGTTTGATTTTTAACGG
>Chr1:2553606..2553567  - TAIR102
TCTTTGGACATGTTTCACAGCTAATAAGGCCAGAGGTTTT
>Chr1:2554720..2554681  - TAIR102
GTAATGCCTTGTTGTTGAAGGCAGGGATAATTTTAGGTCA
>Chr1:2556827..2556788  - TAIR102
CTTGATTTGTCTAAAACCAGGTCTGCGCAATTTTCGTGGG
>Chr1:2557586..2557547  - TAIR102
ATTATTTTGTTGTGTTACAGGTTCTTCATGTGAAGTCCTT
>Chr1:2558710..2558671  - TAIR102
ATCGGAAAATTATGTTGAAGGCCGGGGCAGCTTTGAGCCA
>Chr1:2561983..2561944  - TAIR102
CTGATCTTGTCCTGAACCAGTCTAAGGGATCACCGACACC
>Chr1:2568141..2568180  + TAIR102
GTTTATGATGCTTTGTTCAGGTTAAAGAATTTCGTGCCCA
>Chr1:2568492..2568531  + TAIR102
ATAAGAGGCTAGTTTTGTAGGTGCTGCATTCTGGGGAAGG
>Chr1:2568768..2568807  + TAIR102
TTATTTTTTATTGTTTCCAGGATGACACTCTCCTTGTGAT
>Chr1:2569128..2569167  + TAIR102
TCTGATTTTAAGTAATCCAGGGAAATGCCCAGAGGCCTGA
>Chr1:2569349..2569388  + TAIR102
GAAAATTGATGTGAGTGTAGGTAGTAGCTACGCTGGGGGA
>Chr1:2569536..2569575  + TAIR102
TTCTGTTTTTTACTTGTTAGGGATGCTGAAGATCACATAA
>Chr1:2569999..2570038  + TAIR102
AACACAAACGAGTTATCTAGGTGGGAGCTGGGTATCTTGA
>Chr1:2570188..2570227  + TAIR102
CATCATGTGTCTCTTTTCAGGTGGGTTTTCCATTTTGCTC
>Chr1:2570453..2570492  + TAIR102
TTTATTTCTTTACGATGCAGGTTGCTCTAGTTGCACTAGC
>Chr1:2570688..2570727  + TAIR102
TTTATTATTTCATGTATCAGGCGCTGGCAGAGCTGTATGT
>Chr1:2570858..2570897  + TAIR102
TTTTCCTTTTTTATCTCCAGCTTCTCAAACCAGAAGTGTT
>Chr1:2571245..2571284  + TAIR102
TTCCTTATCTAATTGTGTAGGTGGTCCAGTTAATGTTGCT
>Chr1:2571564..2571603  + TAIR102
AAAATGATTACATATTGTAGGTAGAACTCTATGCAGAATA
>Chr1:2571730..2571769  + TAIR102
GATCTATTGCAATATCTCAGGCATATGAACTTTGTGTCAA
>Chr1:2571978..2572017  + TAIR102
CTTTGATTGATATTCTGCAGGCTGTGGAATTTGTGTCCAT
>Chr1:2572172..2572211  + TAIR102
TTCTTTTCCACCAATTTTAGGTGGGCTTGCTGTTGGAGCA
>Chr1:2572476..2572515  + TAIR102
ATTGTTTCTTCTGCTTTCAGATTAAGGGATCGATTGGTCA
>Chr1:2572646..2572685  + TAIR102
GTGTGGGGGTTGTTGTACAGACGGATATTGTTAATCTTCT
>Chr1:2574391..2574352  - TAIR102
CTGGTGTGGACAATAATTAGGATGGAACCCGAAGACGTCG
>Chr1:2574613..2574574  - TAIR102
GCAAAACAAAAAATGGACAGGTCTACGCCAAAGTGAGTGG
>Chr1:2574799..2574760  - TAIR102
CTTGCGGAATTCTTTACCAGGAAAATCCAGAGAGAGCCAA
>Chr1:2574997..2574958  - TAIR102
TTTTTGGTGGGTATTTTCAGAATCTTCTGCGACGGGAGCC
>Chr1:2575220..2575181  - TAIR102
TCACTTTTTTCTGGTTGCAGCTGAGGGTGCTGAGAATGGA
>Chr1:2575416..2575377  - TAIR102
GCTCGTCTTGTTTACTACAGGATCCTGAATTTTATGTACT
>Chr1:2575989..2575950  - TAIR102
TCATTGGTTTTGGTATGTAGGTTAAATACTGCTCAGAGAA
>Chr1:2576206..2576167  - TAIR102
TGTTGTTTTGGATTTTGCAGACGATAAATCTAGCTGCGAT
>Chr1:2577299..2577260  - TAIR102
ATAATGAAATTCCATTCCAGGTTCTCTGGAGGTGAATGTT
>Chr1:2577448..2577409  - TAIR102
AATGAGTGATTGCTTTGCAGATTTGGTTCTTAAAGACAAA
>Chr1:2577596..2577557  - TAIR102
TTTTTCTTTTGCTATTTCAGTCAGGAAGTTCAATATGGTG
>Chr1:2577977..2577938  - TAIR102
AAAAGATCTCCATGTTGCAGTGACGTTGATGTCTTTCCCC
>Chr1:2578133..2578094  - TAIR102
ATAAAACGTTCAACCTGCAGGTTGCAAATGCTGTTTCGCA
>Chr1:2578497..2578458  - TAIR102
GCTGCAAAAAAATATTTCAGGCCACATTATAATGTGAACC
>Chr1:2579112..2579073  - TAIR102
GTCTTCAATATTGCTAACAGGTGTAGCAATTTACAATCTG
>Chr1:2579698..2579659  - TAIR102
TTTTTTTTTTGGATTTTCAGATTCAACTAAGTTTCTTTGA
>Chr1:2579968..2579929  - TAIR102
AATCTTGCTGTTATTTACAGGCTTTACTACACAAAGGTTA
>Chr1:2581711..2581672  - TAIR102
CATACGTGTTCACGTTTCAGGTATATTCTCTTACTTGACA
>Chr1:2581983..2581944  - TAIR102
TTATTTTCTTGTAATTATAGGTTTCATTTATAGACAAATG
>Chr1:2582178..2582139  - TAIR102
GTGGTTGCTTTATCTGACAGGAAATGATCAGCTCGTGGAG
>Chr1:2582578..2582539  - TAIR102
GTCAATTGATGTTTTTGTAGATCGCAGCTGCAAATAAGAC
>Chr1:2583058..2583019  - TAIR102
GTTGTTGTGGCTTTGCACAGTTCGGGAATAAGAAAGCAAT
>Chr1:2584115..2584076  - TAIR102
ACTAATTTTGAGTTATGCAGGTATACCTACAACCTATAAA
>Chr1:2584462..2584423  - TAIR102
ACTATCTTCTTGCAACGCAGGCAACAATATCGGCACCAGT
>Chr1:2584730..2584691  - TAIR102
AGTTTTCTGTTAAATATCAGGAAAAGAACCAAATGCACCA
>Chr1:2585104..2585065  - TAIR102
ATTGGGGTGTGTTTGATAAGGTCCGAAATGGGGAAGGTAC
>Chr1:2586539..2586500  - TAIR102
ATGATGATGATGGAAACTAGGGACATGGTGGCACTGCGGA
>Chr1:2591297..2591336  + TAIR102
TAATCTACTACGTTTTGCAGTCATCTTGGGAAGATCGCGA
>Chr1:2591485..2591524  + TAIR102
GAGTTGAGGATTTTTTTCAGGACGGCTTTTCTTTCAAGAC
>Chr1:2591641..2591680  + TAIR102
ACTGCAATGCCAAATTACAGGACAAAATGGAATTGGAACT
>Chr1:2592162..2592201  + TAIR102
TATTTTATGTTCATGAGCAGAAAAATCATCTATCTGGCCT
>Chr1:2592479..2592518  + TAIR102
TCTTTATTCTTGGAACGCAGAGAACAACGTCCTCAAGATT
>Chr1:2592645..2592684  + TAIR102
GATGTTTTCTTGGTGTCCAGATGTGCGGAGTGGGCAATGG
>Chr1:2593233..2593272  + TAIR102
CATCTTTGCACTTAATTCAGTGTGTTGGCGAAGATGTAGA
>Chr1:2593403..2593442  + TAIR102
TTCTTGGTTATTTCTTGTAGGTTGAACTCCTCCAAAGATG
>Chr1:2594073..2594112  + TAIR102
TTCTTTCCCTTGTGGTTCAGGAATTGGGATTCCGTTGTGA
>Chr1:2594306..2594345  + TAIR102
GTTTCTTAATTAAATGCCAGGCTGTTACAAAGGCAAAACT
>Chr1:2594724..2594763  + TAIR102
TGCTGGGAATCATCTCGCAGACAATGGCCTCCTACTCTGT
>Chr1:2594973..2595012  + TAIR102
AAGTTTTCCATTCAGCACAGGCTTACAAGGCAAATGTTGT
>Chr1:2595410..2595449  + TAIR102
TTTGACGCTTTGATTGCCAGCAACTGATCGATAACCTTGG
>Chr1:2595946..2595985  + TAIR102
CGGTTTTATTGATTTTGTAGCTTGAGAAGTTACGAGATGA
>Chr1:2596247..2596286  + TAIR102
AGTTTCCTCTAAATTCTCAGCCACCATCAATAGTTACGGA
>Chr1:2596455..2596494  + TAIR102
TTGTTTCAAATGGTTTGCAGTGATTATTACCATTTGAAGA
>Chr1:2596674..2596713  + TAIR102
AAGTTTTCTGCTATTGGTAGGCTTATAAACGAGTACTTGA
>Chr1:2596924..2596963  + TAIR102
GTCTTTGTATGTTATTAAAGCTTTCGAGATAGGAGGTATG
>Chr1:2597112..2597151  + TAIR102
GACATTAAAATTTGGAACAGGACATGGTAGTGGTTTACGA
>Chr1:2597288..2597327  + TAIR102
TTACTTAAAACTAATTCCAGGGGTGCAAGATGGTATTCCA
>Chr1:2597669..2597708  + TAIR102
AATGGTTTTCATTATTGCAGAGACATGAAGAAACTCACCA
>Chr1:2597899..2597938  + TAIR102
TAATTTTGGTTTTGGAACAGACTCTTGTAGATCCTGTACG
>Chr1:2598063..2598102  + TAIR102
TTGTAACCCTCTCCATTCAGGCAATGATTATTCCTGCATC
>Chr1:2598749..2598788  + TAIR102
TTTCTTTCCTTTCCCTACAGGCCGAGCTTTTTGACAAATT
>Chr1:2598990..2599029  + TAIR102
TTCTTTCACATTTTCTCCAGAATCAAGGAAAAGATATTGC
>Chr1:2599611..2599650  + TAIR102
TAACAACTTTTCATGATTAGGGTACACCGGTAAGCGAACG
>Chr1:2599745..2599784  + TAIR102
TAAATCTTCAAAATTAACAGAAGTTATGAAGTTTCATTTG
>Chr1:2599977..2600016  + TAIR102
GACTTGTATGACCTCTATAGGTGGCAAATCCCGTGCCTAG
>Chr1:2600518..2600557  + TAIR102
TGTATCCCTTCGTTTTGTAGGTTGGGTGATCTAAGATCTT
>Chr1:2600729..2600768  + TAIR102
TGTCTTTCCGACCTTTTCAGATAATACAGCTGGTCCCAAG
>Chr1:2601003..2601042  + TAIR102
ATTTTCTCGTTTCTTTACAGGTCAAGATTCAAGAAGATCA
>Chr1:2601585..2601624  + TAIR102
CTCATATTTGACCATGGCAGGGCATATATGAAACTAAGGT
>Chr1:2602077..2602116  + TAIR102
CATGGTTTACTTGTATGCAGCACCTCAACAGGGCGTGCTA
>Chr1:2602338..2602377  + TAIR102
TTGTGAATGCTAATAATCAGGTGCACTACGTTGACCATCC
>Chr1:2602739..2602778  + TAIR102
ATTTTTACCTTTTCTTGCAGAGAAGAAAATTGTGGACCAA
>Chr1:2602973..2603012  + TAIR102
GGTTTGGTTGCAATGCGTAGCCTGTCTCCTGGCAACGTCC
>Chr1:2603160..2603199  + TAIR102
TTTCCTGTACAACTGACTAGGTGCCTCTGGGGAATTTTGG
>Chr1:2603495..2603534  + TAIR102
AATTTTCTTTTGTATAACAGGTCCTTTGGGTGTCAGATAA
>Chr1:2603698..2603737  + TAIR102
GACATGCTTCTTTGACACAGGTGCAACAGACAAGTTTAGT
>Chr1:2603829..2603868  + TAIR102
AATTAACATGCAATGTGCAGATCCATAACTTGGCTGTTAA
>Chr1:2604166..2604205  + TAIR102
TCTATAATTTCATATTGTAGCCCTTCCTCGAAGCTCCATG
>Chr1:2604513..2604552  + TAIR102
CATTTTTCGTCTATTTGCAGGTCATGCAAAAGGTGTTTGC
>Chr1:2604772..2604811  + TAIR102
TTGTGCTTCGCCTCTGACAGTGATATCTTTGAGTGGATAT
>Chr1:2605158..2605197  + TAIR102
TCTTTTCTTCTACATTTTAGTATAACTACGCTGGTATCCG
>Chr1:2605374..2605413  + TAIR102
CATTTCATCTATCTTGGCAGAGGGATTTCATTATAATCAT
>Chr1:2605581..2605620  + TAIR102
TTTTGTTTTCTTTTATGCAGATTGGATCAACCTTCATAAA
>Chr1:2606059..2606098  + TAIR102
ATTTAATCTCTTTTCTATAGGTAATGAGAAAGAGTCTGTT
>Chr1:2606503..2606542  + TAIR102
TACTGTTTTTCTTGTTGCAGCAACTGTGATGCCTACAGAG
>Chr1:2611125..2611086  - TAIR102
TTTATATATGCAAAACACAGATGCATATGTGGGGACATGG
>Chr1:2614983..2615022  + TAIR102
CCTCTTTACTTCTCCGATAGCTTTTTATTTTCCTCGTTTT
>Chr1:2615498..2615537  + TAIR102
AAAACCTTTGAATCTTGTAGATCATTGCATTTATTCACTG
>Chr1:2616015..2616054  + TAIR102
TTGTTTAATGCATTTTATAGGATGTATGTATCTTTCATTC
>Chr1:2616679..2616718  + TAIR102
ATACTCTTTTATTTTTGTAGTTTGTCAAGAAATTGTTGTC
>Chr1:2617737..2617776  + TAIR102
TTTTTTTCCCTTTTAATCAGAAGGAGCTTGTAACAGAGGC
>Chr1:2618595..2618634  + TAIR102
ACCGTCAAGGATTGGGATAGGGAATATTCGAAAATCATCC
>Chr1:2618716..2618755  + TAIR102
ATAAGCTAACTTGTAGGCAGGAGGAACAAGATTGAGATTG
>Chr1:2619095..2619134  + TAIR102
AAATCTGTGTCTTCTTGTAGTGTTACTGAATCAGGGTTGA
>Chr1:2619671..2619710  + TAIR102
CTATTCCGTTGTCTTTGCAGGTTATCCGGCGTGGCTTTTG
>Chr1:2620007..2620046  + TAIR102
TATATATCTCTACCTTACAGGAAAAGCTACGGGAAAGAAA
>Chr1:2622220..2622181  - TAIR102
GGAATTATCAATGTGAATAGGACACTGATGAGTGATGAAA
>Chr1:2622454..2622415  - TAIR102
TATTATTAATCTAAATGAAGGCTGATAACTTGAGGCAGCA
>Chr1:2623469..2623430  - TAIR102
AGAAAGGGATGTGATCTTAGATATTGGTGTCGCAAATGGA
>Chr1:2623962..2623923  - TAIR102
TGAAAATCGAATGTACGTAGGAGCTGCAATATTTGACATG
>Chr1:2624116..2624077  - TAIR102
ATTGTTTATGTCGATGGTAGGGGCTGTTCATGGGTGGTTG
>Chr1:2624353..2624314  - TAIR102
TATACATATGGTTTGAGCAGGCGTATGTGCAACAGCTAGA
>Chr1:2624744..2624705  - TAIR102
CTTAAATCTGGATTATGCAGACGTTGAGACGTTTGGCCCA
>Chr1:2624943..2624904  - TAIR102
TCTGTTCTCTGACATTGCAGAGGAAGGCTACAACTTCAGG
>Chr1:2631510..2631549  + TAIR102
ATCTTGTTTGTGTTTGGCAGTGCAACGGTGTTTGGGGTAT
>Chr1:2631837..2631876  + TAIR102
GTATGTGTGTGTGGGTTCAGGCTTGGTTCAGAGAGCTGCC
>Chr1:2632251..2632290  + TAIR102
GTTTTGGTTTTTGTGTGTAGATGGCAGACCCTTTAACTGC
>Chr1:2633206..2633167  - TAIR102
ACTATTAAAATTCTTTGCAGATCGATATTGTGCGGAGGAT
>Chr1:2633919..2633880  - TAIR102
ATCATTATTGCCTTTTTCAGAAAAGGAGTGTTCGTCTTGC
>Chr1:2634171..2634132  - TAIR102
AACTTGTTTTTCGTCTTCAGGATTATTGCTCTATTTGCAT
>Chr1:2634439..2634400  - TAIR102
TTCTCCTTTATGCATTTCAGTTACTCTATCGGAGATGAAG
>Chr1:2635131..2635092  - TAIR102
GATTGTTTTATATTTTGTAGGGCCTGTGATTGAGAAACAG
>Chr1:2635642..2635603  - TAIR102
TTTCTTTTGGAACCCAGCAGAAGAAGAGTGCCAATTCATG
>Chr1:2636177..2636216  + TAIR102
TGTCTTTGTTTCGTTTCCAGGATCAGATCTTAGCTAAATT
>Chr1:2636628..2636667  + TAIR102
TTCTTTGTGGGTTAATACAGTAAGCTTCAGAGTGAGGCCG
>Chr1:2637067..2637106  + TAIR102
CATCTTGTATCTTTTCGTAGGCTGAGAAGATGGGGTTGGA
>Chr1:2637415..2637454  + TAIR102
CTTTGCTTTACTTTACACAGGAAAATTCCCAACTCTTGTG
>Chr1:2638574..2638613  + TAIR102
ATCTGTCTTTTGTCATTCAGAGTCGTAAGGACGTTGAAGG
>Chr1:2638702..2638741  + TAIR102
CTTTTTTTTGTTTCTTTCAGAAGTACACAACCTCGATTTC
>Chr1:2638887..2638926  + TAIR102
TGCTGTATTTGTCTGGATAGATAATCTGGTGGAGAATCTC
>Chr1:2639233..2639272  + TAIR102
ATGGTTCCTTGGCATGACAGAATACTCAGTGCATATTCCA
>Chr1:2639441..2639480  + TAIR102
AGATTTTCTATGTACTGCAGTGAGTTTGAGGAATTGGAAG
>Chr1:2639746..2639785  + TAIR102
TTTATCTAAATTGTTGACAGTCAACGATGAATCTTGGGAA
>Chr1:2640291..2640330  + TAIR102
TAACGAGTTGCTTTTGACAGGAGGATGAATTCATTGACAA
>Chr1:2641294..2641255  - TAIR102
GTGTCAAAAATGAATTAAAGCTTTGAGAGGAACTGGTTGA
>Chr1:2641584..2641545  - TAIR102
ATTTCTCGTATGTTTTTTAGCCTTTTTAAAACCAACATTA
>Chr1:2642400..2642439  + TAIR102
CTTCAAGTCTTGCGTTGCAGGGCGTTTTGGTCCCCTTCTC
>Chr1:2642970..2643009  + TAIR102
TTGTTTTAAACTGAAACCAGGTTCATAAGATGGTTGACCT
>Chr1:2645308..2645269  - TAIR102
CTTTTTATTTGTACGTGCAGGATCTTGCATTGAAGCAAGA
>Chr1:2645486..2645447  - TAIR102
AGAAAGATTCAATTTTTCAGTGACTGCCTTAAAGTTGGAA
>Chr1:2645648..2645609  - TAIR102
TCTCCAATTTTTCATTGTAGCTACGGATTCTGTCGGAAAG
>Chr1:2646681..2646720  + TAIR102
TAATGTTTTTGGTGAAACAGAGACACAAATTCTAGCTCAA
>Chr1:2646871..2646910  + TAIR102
TTGTCTATCTTCATCTCCAGACCTCCGTGGACACCTGAAA
>Chr1:2647463..2647502  + TAIR102
TCTCCTGTATTTTGGTTTAGCCTTGAGGAAAATGAAAAGC
>Chr1:2647661..2647700  + TAIR102
TATACTTGTCCTTTTTTCAGATTGTTATGGTAGTTGATGC
>Chr1:2647801..2647840  + TAIR102
GAAGATTCATCGTGACACAGGCATATGCTCAAGAAATTGA
>Chr1:2647964..2648003  + TAIR102
GTTTAACTTTTGACTTGTAGGGAGAAATGGGCAGAATATT
>Chr1:2650947..2650986  + TAIR102
GGGTGTTCTTTTCTCTGCAGGGCTAGCTGGGGCAACTGCT
>Chr1:2651122..2651161  + TAIR102
TAAATGAATTGAGGCTACAGGCTTACACCTTTTGGAGAAC
>Chr1:2651312..2651351  + TAIR102
AAATTCTTTCTGTTGTACAGGGTGGAATTGGTCCTGCTGG
>Chr1:2651475..2651514  + TAIR102
TTGATTATGTCTCTATCCAGGGTTGTTGTTCAGGGTCCTG
>Chr1:2651669..2651708  + TAIR102
AACTCCATTCGAACTACTAGGAAAACGTCCACTTGCTGAT
>Chr1:2651846..2651885  + TAIR102
TGTTTGTACGTTGTAACTAGGTATGCAACTGCAAGTGCGC
>Chr1:2652463..2652502  + TAIR102
TTCTACGTTTGAATTGATAGCCTCTGGCCAGTGCATATGG
>Chr1:2652641..2652680  + TAIR102
TTCTTTGGTTAATTATTTAGGTCTTTGTAAATGCAAGACT
>Chr1:2653439..2653478  + TAIR102
ATATATTGTTGATACTTTAGGGGTGTTACTCGATGACTTA
>Chr1:2653799..2653838  + TAIR102
GATCCATCACCACTTTGTAGGAGAACGAATAAGGGTGTGG
>Chr1:2654187..2654226  + TAIR102
TCTGGCACTTTGTTATTTAGGTGGTGGTTGCTGCTGAAAC
>Chr1:2654696..2654735  + TAIR102
ACCTAACTATGTCTTAATAGGTTATAGCTCATCTTTTGAA
>Chr1:2655025..2655064  + TAIR102
TTTTGTTGTTTAATTGTCAGATATATCGACTACCTCTTCT
>Chr1:2655206..2655245  + TAIR102
TTCTATTTTTGGTACTGCAGGTTGAGTACCAGCATAATGT
>Chr1:2655373..2655412  + TAIR102
ATGTTGTGGTTGCTTTGTAGGGTGAACGTGATGGAATCTG
>Chr1:2655652..2655691  + TAIR102
TGTTAATTTGGATTTGTTAGGTCGGATCCAACTGAAAATG
>Chr1:2655999..2656038  + TAIR102
CCAAAACTTGGCAATTGTAGCCTGACCGTGTCATGGAGTT
>Chr1:2656229..2656268  + TAIR102
GTTTTTATACTAAATCTCAGGTACTGCAAACAATGCTGGG
>Chr1:2656458..2656497  + TAIR102
GTAGTATGCACTTTTCGCAGGAGCTGAACGCAAATAGGCC
>Chr1:2659113..2659152  + TAIR102
TTGGTTTGATGTGTACTTAGGGGCTACACTTGGGAAAGGA
>Chr1:2659387..2659426  + TAIR102
GTATTGTGATATATGTGCAGCTGCGTTGTCGACGTTCGTA
>Chr1:2659754..2659793  + TAIR102
AGTGAATGTGAAATTGGCAGATTTTGGGGACGAATATTTT
>Chr1:2659963..2660002  + TAIR102
TTTTGATATTTTGCGTTTAGGCTAATTACGCAGAATGGGA
>Chr1:2660419..2660458  + TAIR102
TTTCTTATTTTTTCTATTAGATCCCAGTGGACATAAAAAA
>Chr1:2663350..2663389  + TAIR102
TTTGTTTGGTGTGTAATTAGGGGCCACACTTGGGAAAGGA
>Chr1:2663664..2663703  + TAIR102
CAATATATATATATATGCAGCTGCATTGTCGACGTTCGTG
>Chr1:2664138..2664177  + TAIR102
AAAAAGTGGTAATTTGGCAGAATTTGGGGACGAATATTTT
>Chr1:2664375..2664414  + TAIR102
ATTTGTTCATTTGTGTTTAGGCTAATTTTGCAAAATGGGA
>Chr1:2664700..2664739  + TAIR102
TCTCTTGTTTTTCTATTTAGATCCCAATGGACATTAAAAA
>Chr1:2668039..2668000  - TAIR102
TGATTCTGAATTTCGTGTAGGACGAGCTATGAGGCGCAGA
>Chr1:2668187..2668148  - TAIR102
TGTTTTGTTTTGTTTTGCAGCCGAATCCACGTGATTATAT
>Chr1:2668394..2668355  - TAIR102
ATACAAATCAACGTTTACAGGAAGCTCGGATAGCACGGGA
>Chr1:2668544..2668505  - TAIR102
TACTTGGCCATATGCACCAGTCTGAGAAGGAGTTATTTGC
>Chr1:2668811..2668772  - TAIR102
AAATGATCTTAACACTGCAGGTGAAGGCTGGCTCAATCTT
>Chr1:2669480..2669441  - TAIR102
CTCTCTCTCTACTTGTTTAGCCCGAGGACTGGGACGAGGA
>Chr1:2669715..2669676  - TAIR102
GTTCTTCCTTTTGTAACCAGGGTTTTGATTCTATTCCACG
>Chr1:2669898..2669859  - TAIR102
TAACAGTCTGTATTTTGCAGCCAGAGGACTGGGATGATAG
>Chr1:2670819..2670780  - TAIR102
GATTTTCTTGATGTGTTTAGGTATTCAGACTTATAATGAT
>Chr1:2671416..2671377  - TAIR102
CTTAGTAAGATTGTGTTCAGGTGGATGGAAAAGTAGGTGG
>Chr1:2672901..2672940  + TAIR102
CCATTGTGATCCTTGTACAGAGTACATTGAGAAGCTAGTG
>Chr1:2674147..2674186  + TAIR102
ATTTACTGTCGGATCTGCAGTTTGATCCAAACGGGAGACA
>Chr1:2678083..2678122  + TAIR102
AGACATGTATGAATGATTAGGTAAGTGTACCATACGCAAG
>Chr1:2678300..2678339  + TAIR102
TAGTTTTTGAAATCATGAAGCCTCATAGACAGCACACAAC
>Chr1:2678534..2678573  + TAIR102
CTTTTATTTTCATGTGGCAGCACCGGAGAAAAGACAACGT
>Chr1:2678659..2678698  + TAIR102
TAAACTAAATTGTTAATTAGGGAGGAAATCCAAAGGATTA
>Chr1:2679255..2679294  + TAIR102
CTTTCAATTTTTGGGTGTAGTGGGCACATTTTCCTCACAT
>Chr1:2682684..2682645  - TAIR102
TTTTTGTTGTTGTTGTTCAGATTACGGAAATACTGGTTGA
>Chr1:2683056..2683017  - TAIR102
GTTGATTGCGCTATTTGTAGGAAATTTATGCTTTTGATTG
>Chr1:2683594..2683555  - TAIR102
CAACTTTGATGTTTTATTAGGTCAGAGCTATGTGATCCTA
>Chr1:2684861..2684900  + TAIR102
TTTGTGGTCATCCTATCCAGCTGAAAACGGCTAGGGAAGC
>Chr1:2685230..2685269  + TAIR102
AACTACTGCTGGTGCGACAGGTGCTGCATTGTCCTTCTTA
>Chr1:2686170..2686131  - TAIR102
ACGAATATTGTATGTTGCAGCACGGAGTTGCAATAAGGTC
>Chr1:2686851..2686812  - TAIR102
TAATTTCTTGTGTCATCCAGGTAGAGATTGGTAAGTATTT
>Chr1:2687055..2687016  - TAIR102
TATATTTAAGTTTGTATCAGATTTGAAGCTGGAACACCTG
>Chr1:2687198..2687159  - TAIR102
GTATTTCGATCCTCTTTTAGGTGGCGGAGAAATGATCTCA
>Chr1:2687387..2687348  - TAIR102
ATATGATAATCATGCTTCAGATGTGTGGACCTACAGGCAT
>Chr1:2687614..2687575  - TAIR102
TTATGTTTCTTTTTGTTTAGCATCTTCTCTTCCTATTGAA
>Chr1:2687910..2687871  - TAIR102
GAATGATGCAAGCTTTTCAGGTTATACTTACAGTTGCTGA
>Chr1:2688279..2688240  - TAIR102
TGATTGAGTTTTTATTTCAGGAAGTGAATGGGTCAAAGCT
>Chr1:2689368..2689407  + TAIR102
GTTTTGTTTTCAATATGTAGTATTCAACACAGATAGCAAC
>Chr1:2691886..2691847  - TAIR102
TTGGTAATGAACATTTTCAGCCTCGATGGAGTGACCTAGA
>Chr1:2692148..2692109  - TAIR102
TGCAAAATATTATCTTGCAGTGTGTGGGTGATGATGAATA
>Chr1:2692489..2692450  - TAIR102
ATTCAATATATGCCTCACAGGGGAGATGTTGTTGAAGTAG
>Chr1:2692850..2692811  - TAIR102
AGCTCTTATGCTCATGACAGGAAACGGCGCTTAATCATGT
>Chr1:2693456..2693417  - TAIR102
CGATCTTTATTTGGTGGCAGTGTCTTTGAACGCTTCATCT
>Chr1:2696995..2697034  + TAIR102
TAACTAAATGTTGTTTGTAGGAAGGCATAAAAACTGCTCT
>Chr1:2697263..2697302  + TAIR102
ACCTTTTGTGATATATGTAGGTGGGAAGATGACTTAGATG
>Chr1:2697433..2697472  + TAIR102
CTGTCGTTTATGTCACACAGATTCCACTAGGAGTTACAGA
>Chr1:2697852..2697891  + TAIR102
CACGATGTTAACCTTTGCAGTGCAGACCTACCTATGAGTT
>Chr1:2698091..2698130  + TAIR102
TGCATTTTCTCTGACTTTAGATTATATTGGCTAGAGAATA
>Chr1:2698607..2698646  + TAIR102
ATAACAAATTTATGATACAGGGACACCGCGCCGAATTGTA
>Chr1:2698951..2698990  + TAIR102
GTGGTCCATTTTTTCAATAGGTTGAGCTGGTCATTCTTCC
>Chr1:2699174..2699213  + TAIR102
GAAATCATTAACCAATGTAGGATGAAAGCAATGAAGAAAA
>Chr1:2699447..2699486  + TAIR102
AACAAATTTTACTTTGATAGGGTCCAGTAAAAAGATTAGC
>Chr1:2699793..2699832  + TAIR102
TTACCATTGTTGTATGGCAGGTTATCTTTGTGGTTGATGC
>Chr1:2700001..2700040  + TAIR102
TACACCAGTAATTGGTTTAGGTTTCGATTATTCCTTTCCG
>Chr1:2700235..2700274  + TAIR102
AACAACTATATTCATATCAGGCTGTAAGAGTAGGACTTAA
>Chr1:2700498..2700537  + TAIR102
GCGGGTGTTGTGTTGTTTAGGATGAGATTCTGGAAGTTGC
>Chr1:2700714..2700753  + TAIR102
ATTGTTCTTCTTCCTCACAGGAAAATATTATTACTTGCCA
>Chr1:2701672..2701711  + TAIR102
TTGATGGTCCTCTGTTACAGACTTCAGTGGCTTTTACAAG
>Chr1:2702242..2702281  + TAIR102
ATTTACTTACACACCTTCAGGCCATGGGTAGAGCTGCAAC
>Chr1:2702561..2702600  + TAIR102
TGCGATGCAAATGGTTTCAGCCAAGATATAACAGATGGGA
>Chr1:2702787..2702826  + TAIR102
AACTTGATCTTGTGATTCAGCAATGATTGAAGAGAGAGCA
>Chr1:2704060..2704099  + TAIR102
ACTTTTGTTGGGACGTGCAGCTAAACACAACAAGGGTTCA
>Chr1:2704475..2704514  + TAIR102
TAACTTCCTTGTATTTGTAGGCGAAGTATTTAGAAGCTTT
>Chr1:2705517..2705556  + TAIR102
ACTTTGGTTTCTTTGTTTAGGACCTTCTGAAGTTAGAAAG
>Chr1:2705859..2705898  + TAIR102
TATTTTCGAAATGGTCACAGGAAGGGTGCAGAGGGCTTGT
>Chr1:2706086..2706125  + TAIR102
TTTTAAGGGATGATTGGCAGTTTCACATGGTGGAAGCAAC
>Chr1:2706389..2706428  + TAIR102
TGTAATGTAAAAATATGCAGGAAGTGATAGCAGATCCAGA
>Chr1:2707735..2707774  + TAIR102
ATTGCTTTTGATCATGTCAGGGGATATTTGACATTGTGCC
>Chr1:2708167..2708206  + TAIR102
GAAGCCCAATTATCTGTTAGGATAGAACTCGCAAAGTGCA
>Chr1:2708368..2708407  + TAIR102
ATGTGCTTATATTATATCAGATTAAATGTGGGGATCTGTT
>Chr1:2708854..2708893  + TAIR102
CTTTCATATGATTTTTGCAGGTATATCCTGTCATCAAAGA
>Chr1:2710739..2710700  - TAIR102
GTAAAATTGTTGACTTTCAGGTGAAAAAGATGAACGACTT
>Chr1:2713527..2713566  + TAIR102
TGACATGTGTAAATTTGCAGACAACTTTGAGGATTGGGAC
>Chr1:2713789..2713828  + TAIR102
ATGGTTTATGATTGTTGCAGATATGTCAGTTTGCAGAGAT
>Chr1:2714044..2714083  + TAIR102
ATTTGTTTTATCTGTTTCAGATCAAGAAATTCAGAGATGC
>Chr1:2715377..2715338  - TAIR102
TCTTTGCATACATGTACCAGGCAAAAAGAAGAAAAACCAG
>Chr1:2715574..2715535  - TAIR102
TCTTCCGTCTGGTTTATCAGCTGCATCAGAAGACTCCAAG
>Chr1:2716029..2715990  - TAIR102
GTTGTTTGATTCGTCAACAGGAGCAGAAAGATATGGTGGA
>Chr1:2724244..2724283  + TAIR102
ATTATGGTTTTGCCTTCCAGAACCTGCAAAATTTTGGATG
>Chr1:2724941..2724980  + TAIR102
TTTTTTCAATTATTGGGCAGAAACCTTTGAGCGAGGAAGA
>Chr1:2725102..2725141  + TAIR102
GATTCCCCATTGATCTGAAGGCTGCAGAAGCTCAAGAAGC
>Chr1:2725280..2725319  + TAIR102
TTAAGAGTGTGCCTTTTTAGTTGGATGAAGCTGTTGCTGC
>Chr1:2725483..2725522  + TAIR102
TTTTCGTTTCTTTCTTAAAGGAGCAACTTGATGGTGCTGG
>Chr1:2725758..2725797  + TAIR102
TCTATACATTTCTGGTGTAGACGACATGGAAAACTTTTGG
>Chr1:2726513..2726552  + TAIR102
TTATTTAATTTTGTTGTTAGGTGGAGGAAATTGAAGAGAT
>Chr1:2726930..2726969  + TAIR102
TGACATTAAATCATCTACAGGTCAAAGAAGAGGATGATAT
>Chr1:2727428..2727467  + TAIR102
TTCATTTGGTTTTATATCAGGTTATTAGGTGTGCGGCAGA
>Chr1:2728230..2728269  + TAIR102
AACGTGACTTTTGCCTACAGGTTGATGACTCTTTGGAACG
>Chr1:2728639..2728678  + TAIR102
GCATGGTTTTTTTCTTTTAGCTCAAAGAAGAAATCGAAAA
>Chr1:2728835..2728874  + TAIR102
TGGGTTCTTTCTTTTTGTAGGCACGACAGGAGCGCCTTAG
>Chr1:2729196..2729235  + TAIR102
TTTGGAGTTTTTTTTTTCAGGTAACAGGGATAAGATTTAT
>Chr1:2729455..2729494  + TAIR102
TCTCACTTAAACCTATTCAGGTTATAGCATTCCTGTACAC
>Chr1:2730382..2730421  + TAIR102
CTAAACCTATGTGGCTGCAGGATGGACCTGATATACTTGT
>Chr1:2730616..2730655  + TAIR102
CTATGTCTGTACTGCAACAGATGGTTGATTTTGTGAGAGA
>Chr1:2730762..2730801  + TAIR102
GTGGTTCTCCATACCTGCAGCTTCCAAAATCCAATAGAAA
>Chr1:2731203..2731242  + TAIR102
TTTGGTATTACGTCTCCCAGATTTTGAATCATCCAGGGAT
>Chr1:2731743..2731782  + TAIR102
GTTGTTTTGGATATTGACAGAGAAACAGAGAACTATGAAT
>Chr1:2731913..2731952  + TAIR102
TAACCCTGTCTTTGTGCCAGGATTGGTGGGTCGACCTACT
>Chr1:2732220..2732259  + TAIR102
ACTTCCCTTGATGGATGCAGAATTGATGGAAAAACTGAAA
>Chr1:2732507..2732546  + TAIR102
CGTGGACTTATTGGTTGCAGGTATGGCCAAAAGAAGCCCG
>Chr1:2732673..2732712  + TAIR102
AGATCTGTTAATATGATTAGGTAACCAAGGAAGGGCTAGC
>Chr1:2733030..2733069  + TAIR102
TATATGTCCTTTTTCACTAGCTGGATTTCCAGTTTCCATG
>Chr1:2735654..2735615  - TAIR102
TGTACCTTTCCTTTTCACAGGTTTGGTTTCTCCATTCACT
>Chr1:2737938..2737977  + TAIR102
TATGCATGGTGTTGTTACAGAATTGTGATGTGAAGCCAGC
>Chr1:2738141..2738180  + TAIR102
TATATTCACAAGTTTGGCAGGTAACTGCGAGATGGCATCC
>Chr1:2738305..2738344  + TAIR102
AACTGCAAACCTGTTTCTAGGAGTTTGAAGACACTTTAAA
>Chr1:2738929..2738968  + TAIR102
ACAATGATTTTTCAATATAGGTGCTATATGGTGCTGACCT
>Chr1:2739566..2739605  + TAIR102
TTTTTGTTTACCTGAAATAGCATGTTGAAGATCACCACTT
>Chr1:2740038..2740077  + TAIR102
TTTGATGCTCTTTCGTGTAGGTTACACAACTCTCCCCGTC
>Chr1:2740808..2740847  + TAIR102
TTGTCATGTTTTTTATTTAGGCACGCATTGACATGGAACG
>Chr1:2742164..2742203  + TAIR102
TCTATTCTTCTTTGGTGCAGGATTTCGTAGCCGGGTTAAG
>Chr1:2742615..2742654  + TAIR102
TGGTATGTTCTTTTTGTCAGGTTTACTTGGAGAGTAATCC
>Chr1:2743039..2743078  + TAIR102
TACTCTAATGTGATTAACAGGCTATCGAAGCATTAGACGT
>Chr1:2744006..2743967  - TAIR102
ATTGATGTTTTCTTTGGCAGCAAGCAATGCTAACGATGCA
>Chr1:2744158..2744119  - TAIR102
TATGTGGGATGTGTTTTCAGGATCAGAATAGTTATACACC
>Chr1:2744357..2744318  - TAIR102
TTACATAACAACAAATTCAGATTTTCATGGATATGGAGGA
>Chr1:2744838..2744799  - TAIR102
CACACACACTCTGGTTTCAGGTGTGTCTCTCTAAAGGTCT
>Chr1:2744973..2744934  - TAIR102
CTTGAGATCTCTTTTTGTAGGCACTTGGAGTTCCAGTCCA
>Chr1:2745164..2745125  - TAIR102
CCATGCACCTGATAATGCAGCTCTGGTGGGAGATGTTTGA
>Chr1:2748796..2748757  - TAIR102
CAGTGCTAATTCGGTTGCAGGAACTTATAGTGACGGCGTC
>Chr1:2749282..2749243  - TAIR102
CAGTGAACAATGTTTTGCAGGCATACACTGGGTTCTTAAA
>Chr1:2749597..2749558  - TAIR102
ATGTTTGACACTGGCTGCAGGAGGAAGGCGAAGAAAGTGG
>Chr1:2749821..2749782  - TAIR102
TCTGTTTCTTTCTTTTGCAGAGTGCATGGATTGCGATAAA
>Chr1:2750096..2750057  - TAIR102
ATTTACCCTTGTTGTTACAGGTTTTCCAGGTCCTCCAAGA
>Chr1:2750245..2750206  - TAIR102
GTGAATTTTTCATAATTCAGGTTTCCAAGGACATTAAATA
>Chr1:2750412..2750373  - TAIR102
TCTGTTTTACCTTTTGATAGCTTGAGAAGGCATATGATAA
>Chr1:2750613..2750574  - TAIR102
GAGTGTGTGTACCTTCTCAGGTTCTTGGTGTTAACCCTAT
>Chr1:2750798..2750759  - TAIR102
AGGATGATTGAAATTCTCAGGCTTCCCCTCGGAAAGGTGT
>Chr1:2757703..2757664  - TAIR102
TATCTTTATTATCAATGTAGGACGCGTTACTTTTCCACGC
>Chr1:2757973..2757934  - TAIR102
TTGAATTTATCTTGTAACAGCGTATACCAAACCCTGTTTA
>Chr1:2758212..2758173  - TAIR102
GTAACTATCATTTACTGCAGACAATGAAGTGCTTATAATA
>Chr1:2758429..2758390  - TAIR102
CATGTTGAACTATGTTGCAGAAGTATGCCAAGTACGTAGG
>Chr1:2758752..2758713  - TAIR102
TTTGATCTTTTGGGTTTCAGGGGAGCTGATAAGTGTTATA
>Chr1:2758928..2758889  - TAIR102
AATGTTTCTGGGTAATGCAGTACCGCAATATGACTACAGT
>Chr1:2759085..2759046  - TAIR102
TTCTTATCTTTCAATGACAGTACAATGCACAATTTAAAGT
>Chr1:2759265..2759226  - TAIR102
TTACAATAATGTTGTTGCAGGCTAACAGAGGGCTTGGACT
>Chr1:2759505..2759466  - TAIR102
ATTCTTCATCTCTCGCGCAGATAATAATCGTAAACTAGAT
>Chr1:2760892..2760853  - TAIR102
TTGGTAATTTTTTTTTGTAGAATGGTAGTGTTTGATAGAA
>Chr1:2761269..2761230  - TAIR102
ATAAACTGTCTAATGTGAAGATTGACAGAAGAAGTTACGG
>Chr1:2763278..2763317  + TAIR102
AAGACTTGCAAATGATGCAGGGCCCTCAATATGTTTGCAC
>Chr1:2764216..2764255  + TAIR102
TTTATTTTGATGACCTGCAGCCGCGAATTCACTCATCGTG
>Chr1:2764390..2764429  + TAIR102
ATGAGAGTTTTCTATTTCAGCGCGCCCGAGAAATATATTT
>Chr1:2764573..2764612  + TAIR102
TTGTTGTTGTTCTTTGGCAGTAATGCTGAGAGAGTTCGCG
>Chr1:2765036..2765075  + TAIR102
CCCTGTAATGCAATGGACAGGACCATGTAAGTTCTGAAGA
>Chr1:2765556..2765595  + TAIR102
GTTCCAATTTCTTCGTTCAGAGAACTACATCTTCTGGGAG
>Chr1:2766925..2766964  + TAIR102
ATTGAGATCTTTATTCGCAGGAAGAAGCTTGGCAGCATGT
>Chr1:2767592..2767631  + TAIR102
GTGGTTGTAATTAATGCCAGTTCTTGGACATGAGTTCGTT
>Chr1:2768040..2768079  + TAIR102
TATGATTTTTTTTGCTGCAGGTGGCTTAGCATACATGGCA
>Chr1:2768313..2768352  + TAIR102
GGCTTATTACATGGATGTAGGAATTCAGCAGCACAAGGCC
>Chr1:2769272..2769233  - TAIR102
TTGTTGAAACAAAACAAAAGACGTAGAAGGTGCGAACAAG
>Chr1:2770944..2770905  - TAIR102
TTGTTGATTCTTTATCTCAGGTACGATGGGAGGTGCAATT
>Chr1:2772024..2772063  + TAIR102
CCTATGGATGTGGTTGATAGGTTTGAGAGGGAGAAGGAGA
>Chr1:2772424..2772463  + TAIR102
TTTTTTAATGGCTTTCTCAGGCAAGCATCAGTAGCTTTGA
>Chr1:2772677..2772716  + TAIR102
TGTTATCTCTGTAATTGCAGAGGGAGGTAAAACACCGATA
>Chr1:2774831..2774870  + TAIR102
TTGTAGTAAACTATTTCTAGGAATATGGCGTGCTTGACTA
>Chr1:2775499..2775538  + TAIR102
GTTTACTTCTCCCAATGTAGGTTTTGGCAGATAGTGTCAG
>Chr1:2775688..2775727  + TAIR102
CATATCTCCCCTTCTTTCAGAGAGTACTTGGTTGATCTTA
>Chr1:2777020..2777059  + TAIR102
GCTTATCTTGTTTTGGTTAGGGTCCTATGGAGAGGTCTAT
>Chr1:2777577..2777616  + TAIR102
TTTGTTATGATTGGATTTAGGAAGTTGCTGTCAAGAAATT
>Chr1:2777786..2777825  + TAIR102
TAATATTTCCCTATCTGAAGGTACGGATTATGCGAAGATT
>Chr1:2777978..2778017  + TAIR102
TTTTTGCTGTTTTATTATAGAGGAAGCTTGTATCGAATCC
>Chr1:2778148..2778187  + TAIR102
CAGACTATTGTTACTTTCAGGCAATGGGGATGAACTGCTT
>Chr1:2778342..2778381  + TAIR102
TTATCTTACTAACCTTGTAGGTCGGTGATTTTGGGTTGTC
>Chr1:2778535..2778574  + TAIR102
TGCATTGTTAATTTTACCAGCCTGAATGGATGGCTCCAGA
>Chr1:2778717..2778756  + TAIR102
TGTTGGCTGTTTTTCGTCAGGTGTGATGTGTACAGTTTCG
>Chr1:2778973..2779012  + TAIR102
TTGGTTTTATGTTTGGGCAGGGATCCGAATCTGCGGCCGT
>Chr1:2780138..2780177  + TAIR102
TCCAGTAAATATTATTGTAGGTTCTCATGTTTGGTTTGAA
>Chr1:2780335..2780374  + TAIR102
TATATATCTGACTTGTATAGGTCACTGCAAAGTTGTCAAA
>Chr1:2780561..2780600  + TAIR102
TCTATTATTGTTCATGACAGACATACACAGGAAACATCCT
>Chr1:2780802..2780841  + TAIR102
TATCTTCTTTATACACTCAGGGCCATGATTAATGAGGGAA
>Chr1:2781052..2781091  + TAIR102
TTTGTAATATCTGTCTCCAGTCAAATCCCGTCCTTGAAGC
>Chr1:2781194..2781233  + TAIR102
TGTACTATGCTTTGGCTCAGTCGCTTCGGTAAATTTGTTG
>Chr1:2781426..2781465  + TAIR102
TAACATAGTTGAACTAGCAGGAAATTGAAAAGTACAAGCT
>Chr1:2781677..2781716  + TAIR102
TTCTGCCTTTATATCAACAGGAAGCAATTTTCAGGGTGGT
>Chr1:2781888..2781927  + TAIR102
AATTAGAAATCTCGTTTCAGGTGTGATTTAAAGGCACTTG
>Chr1:2782119..2782158  + TAIR102
ATATCTCTAGTAATGTGCAGGTTGGTAGACAAGATTAATA
>Chr1:2782297..2782336  + TAIR102
CTAATACCCTTTTGCTGCAGTTTTGAACAGTTCTGTATTA
>Chr1:2782426..2782465  + TAIR102
TCAAATCGGCTTTTTTTCAGCACGTTTTCAAGATGGAACA
>Chr1:2782630..2782669  + TAIR102
CTTTTATTTTCCATCTGCAGAAGCCTGGTGGAATTGTTGC
>Chr1:2782752..2782791  + TAIR102
AACGAGGTGTAATTTTTCAGCATGTTTCCAAAGTCAACCC
>Chr1:2782953..2782992  + TAIR102
CATGTCTTCTAAATCTCCAGGTTCTATATCAGTCTGAACT
>Chr1:2783278..2783317  + TAIR102
TATTGGCCTGGTTGATGCAGCTGCAACTCCAGCAACTGAT
>Chr1:2783545..2783584  + TAIR102
CCCTTATGTTATCTTTCTAGGGTGTTTTAGAGGCGATCAG
>Chr1:2783747..2783786  + TAIR102
TTCTGACTTCTCCTGAACAGCTTCGATGAGAAAGTCGCAT
>Chr1:2783928..2783967  + TAIR102
ACCATATTTTGGTAATGCAGATTGGTAAAACAAAGGTCTT
>Chr1:2784220..2784259  + TAIR102
TAAACTTTCATATATTGTAGGAAGACTTTCCTGCAAACAT
>Chr1:2784514..2784553  + TAIR102
TTTCCTGTTACTAATGGCAGGCTCAGTGGCGTTGTCACAG
>Chr1:2784930..2784969  + TAIR102
AACATTTGTATTATCTTCAGGCTGCAAGGGAAACAGGAGC
>Chr1:2785108..2785147  + TAIR102
GCGCTGAACTAATTTTATAGGGTGACTTAGAAGAAGCAAA
>Chr1:2785444..2785483  + TAIR102
AATCATTTGTGTTTTAACAGGTTACTCTAGAGAACGAAAA
>Chr1:2785689..2785728  + TAIR102
CTAGAAGTTAATGTGATCAGGATGGAAGAAAAGTGCAGCA
>Chr1:2785897..2785936  + TAIR102
ACTCTGTTTAATATTTACAGAGAGGTTCAGAGAGTGGTCA
>Chr1:2786037..2786076  + TAIR102
TGGCTTTAAATTTGAATCAGGATCTGCATAGCCATTCGAT
>Chr1:2786380..2786419  + TAIR102
TGCGAAAGTTGATCTCTCAGACTCAAGATAACAACAATAC
>Chr1:2786639..2786678  + TAIR102
TAAATGTTATCATCAATTAGAGCTTCCGCGGGGCACCCCC
>Chr1:2786933..2786972  + TAIR102
CTGGCTGCAACTTCAAATAGGCACCAAGAACATCGAGGGC
>Chr1:2787162..2787201  + TAIR102
TCTTCTATTTATGCTTTTAGGTTCCTTCATTTTTGGTGCG
>Chr1:2787336..2787375  + TAIR102
TCCTTTGTTGTCCACAACAGCCTTTTATTGAGACGCGAGT
>Chr1:2787506..2787545  + TAIR102
ACTAACAACAACAATTTCAGTATGCGGGTTCTTCGTGGGA
>Chr1:2787642..2787681  + TAIR102
AATTCTTGCTCCAAATACAGGTTGTACATCAAAAACCAAA
>Chr1:2787847..2787886  + TAIR102
TAAATTGAAACTGTGGACAGGTACTAAGCATACAACAGTT
>Chr1:2788025..2788064  + TAIR102
TCTCTGACTATGTATAATAGGTAATAGCAAATATGAGGGT
>Chr1:2788182..2788221  + TAIR102
AGGTTTTGATGATTTTGCAGCATCCCTTTCTCGGTTGATG
>Chr1:2801810..2801849  + TAIR102
TGCGGCTACCATTATTTCAGGTTTAACTACCGGCACATGG
>Chr1:2801962..2802001  + TAIR102
TCTTTACTTGGTGTTTCTAGGACAGTCAAGAGACTTGGAA
>Chr1:2802368..2802407  + TAIR102
ATGAAATCATTTTCTTTCAGGTAGATTATCGTGGATATGA
>Chr1:2802804..2802843  + TAIR102
ACATTATTTCGCTTGCCTAGATTCAAGGAGCTGATGATAA
>Chr1:2802997..2803036  + TAIR102
TGAAATAATTTTTTTGGTAGCTTCAATCTCCTGGTGTTTT
>Chr1:2803221..2803260  + TAIR102
TAATGTTGTTTTTGCTTCAGATTGGTGTATCTGTTGTAGA
>Chr1:2803517..2803556  + TAIR102
CTCCCCTTGCTGCTGTGCAGTTTATTTAGGTCCTACGATC
>Chr1:2803856..2803895  + TAIR102
TTACTCGTTCTGGGAACTAGGTACCGGTCACAAATTTCTT
>Chr1:2804232..2804271  + TAIR102
ATGTTATGTTGTTGTTGCAGAAGCAAAAATGCCCATATTC
>Chr1:2806738..2806777  + TAIR102
TGTATATTTTTGGTTACTAGGCTCCACGGAGAAGCACATC
>Chr1:2807291..2807330  + TAIR102
GCTGCTATCAATATTTGCAGGAAGTATTGAGGCATAGAGA
>Chr1:2807522..2807561  + TAIR102
TCTGCTTTTCCTTTTTGTAGTATGTACTCCGATCTTTTGT
>Chr1:2810205..2810166  - TAIR102
AAAACAATTGATTTATGCAGGAAAAGTGTGAAAATCTAGA
>Chr1:2811046..2811007  - TAIR102
GGTTGATGATGATGTTGCAGGGGAGTAAGAGTGGATCTGA
>Chr1:2812544..2812583  + TAIR102
TATATTCTATAAATTTGCAGGAGATGATCCTCAACAGGTT
>Chr1:2813442..2813403  - TAIR102
CTGGTTTTTTAATATGTTAGACACCTTTGTGGAGAGGATA
>Chr1:2814778..2814739  - TAIR102
AAAATGAATTTTCATATCAGGTGTATCAGATAAAAAGGAA
>Chr1:2821943..2821904  - TAIR102
GTATTTTGATGATGATGCAGGCGGAACTGAGAACGAAGAA
>Chr1:2822114..2822075  - TAIR102
AGAGTTTAAATCTGGTGCAGGCTGATTCAACCATTTCGAA
>Chr1:2822661..2822622  - TAIR102
CTCAAAATTTATTTTTCTAGGAGGGTGAGATTGTAAAAGA
>Chr1:2823032..2822993  - TAIR102
CACTCATTTATTCTTGGCAGTTTTCGAAAGCCGAAGGCAA
>Chr1:2823240..2823201  - TAIR102
TGTATATGTTATTTATGCAGTCATTATGCAAGCTTTTAAA
>Chr1:2823717..2823678  - TAIR102
CTAGATGTGGTTTTTGACAGGTTAAAACCACATCACCAAA
>Chr1:2823917..2823878  - TAIR102
ACTGGTTTCATCTTTTGTAGTTGACCTGAAGAAGCAAACT
>Chr1:2827852..2827891  + TAIR102
TTTGTTTGGGTTTTTTGCAGGTGTGACCACTGTGAGTGGA
>Chr1:2828086..2828125  + TAIR102
TTATTAAATTCCTATTTTAGGTCCACATTTCAACCCCGAT
>Chr1:2828360..2828399  + TAIR102
TTTTGTTTTGCTTTTCTCAGGAACTGCCACCTTCACAATC
>Chr1:2828486..2828525  + TAIR102
ATTTTGTGTTGGCTTAACAGATTCCTCTTACTGGACCAAA
>Chr1:2828733..2828772  + TAIR102
ATTGGTGTTTTACATTTCAGGAGGCCATGAACTCAGCCTG
>Chr1:2829011..2829050  + TAIR102
TTTTGTCTATGACTTCGCAGGCATCATTGGTCTCCAGGGC
>Chr1:2829724..2829685  - TAIR102
AATTTGTTTGGGTTTGACAGAAAAAGCTGATAATGGTGGG
>Chr1:2829930..2829891  - TAIR102
GATGAGCTCACATTTTGTAGGGAAGAGATAAAGACTGCAT
>Chr1:2830161..2830122  - TAIR102
GGGCTAACTGCTTTACTTAGATTGTAGAGGAGCTAGTTAA
>Chr1:2830298..2830259  - TAIR102
TATATGATATGTTTTTGTAGATATGCTGCGTGCTTTTGAA
>Chr1:2830432..2830393  - TAIR102
CTTATATTTGTTTCCATCAGGTTCTGGAGCCAACAAGAAC
>Chr1:2830926..2830887  - TAIR102
GAGACATCTTCTATGTGCAGTACCGAATGTGTCGAGGTAT
>Chr1:2831108..2831069  - TAIR102
TGTTGTGTTGATGAAAGCAGAGTACAGAGGCTAGAGAGAA
>Chr1:2831265..2831226  - TAIR102
CGGTTTCTTGGACTGATCAGGTTTCGATAGGGCCCTTGCT
>Chr1:2831640..2831601  - TAIR102
GAGACTTATCTTTGTGACAGCCATGAATATGTGCAGTGTC
>Chr1:2831784..2831745  - TAIR102
CTGTTGAAAAACACTTGTAGGGAATTGAGTTTCTACGTAT
>Chr1:2832167..2832128  - TAIR102
CTTTCTTGCTTTATTTTCAGATACTCACTGCAAAGGACTA
>Chr1:2832397..2832358  - TAIR102
CTTTTTCCATGTCTCTGTAGCCTCCTAGATTTGACAATGG
>Chr1:2832581..2832542  - TAIR102
CGATCTTCATATTGTTCAAGGTTCAATCTCATGCAGCTTT
>Chr1:2832791..2832752  - TAIR102
TTTGCTATGTCAATCCTTAGGTTTCTTTATCCAAGCGATT
>Chr1:2832995..2832956  - TAIR102
GTTTAAATTTTCATTTCCAGATTCTTCGCACAGAAGTCAG
>Chr1:2833419..2833380  - TAIR102
ATGTCTATGTTTGTTTTCAGCTTCTACGGAAAGATATTGC
>Chr1:2834281..2834242  - TAIR102
TTCTTTGTTCACTTGTAAAGGGAATTTCTGTTCAACGATC
>Chr1:2834416..2834377  - TAIR102
TCTCATTCTCCACTTTGCAGGTACCTGAAGCATATTGACA
>Chr1:2834564..2834525  - TAIR102
GTCTTTATTGTGTTATGCAGTCATCAATAGAGCATTCTGC
>Chr1:2834814..2834775  - TAIR102
AAACAAATTGCTTACCTCAGGTAATTGATATTGAGGAGAT
>Chr1:2835012..2834973  - TAIR102
GGCATGTTGTTTATAAACAGGACTCAGAAGTATCAAAAGT
>Chr1:2835474..2835435  - TAIR102
TGATCATATGTTCTCTACAGTGCATGAAGGAGACGTGAGA
>Chr1:2835855..2835816  - TAIR102
CCATTTCCTTTGTTTTCCAGGCTGGTCTCTCGCAAGAATC
>Chr1:2836078..2836039  - TAIR102
ATAACTGTTCTACCTTTCAGGTTGCTGCAAGTTTTGGTTG
>Chr1:2836310..2836271  - TAIR102
TGAAGGCTTATTGTTACCAGGTTTTACAGCACTGTATCAC
>Chr1:2836677..2836638  - TAIR102
GCTGACTAAATTTCTCTCAGGTTCTTCGCTTGCTAGATGA
>Chr1:2836796..2836757  - TAIR102
GTCCAGAGTTGTAACTACAGGTATCGGAGAAACGTGGCTC
>Chr1:2837087..2837048  - TAIR102
CATATTGCCTCTTTTTGTAGGCCTTGCTTGAACTATTAGA
>Chr1:2837330..2837291  - TAIR102
TTTGCTCTGTTTATGTTCAGCTTCCTTGTACTGTAACGTG
>Chr1:2837618..2837579  - TAIR102
ACTGACAGCAGCTAGTGCAGAAGCAATGTCCTACATCAGG
>Chr1:2837885..2837846  - TAIR102
TGCTTCTTTTATGTTCATAGCTGATAAAGCAAAGTCAAGA
>Chr1:2839820..2839859  + TAIR102
GTGACTGAATTTTTCTGTAGGTGGTTGCAGATATAATGTT
>Chr1:2840483..2840522  + TAIR102
GGCTTTACCATTCTTGACAGACTGTTTTTGCACCAAGAAG
>Chr1:2842985..2843024  + TAIR102
TGTGCAATTGTGTTTTGCAGTTAACTTTGTCGGCTTCAAA
>Chr1:2843159..2843198  + TAIR102
GAGTTTTCGATTTATTGTAGAGTGATCCGATGGCTGTCAT
>Chr1:2843392..2843431  + TAIR102
ATGAATCTTTTTCTTTTCAGTTTTCACGTGTATGATGTTG
>Chr1:2843537..2843576  + TAIR102
TATACTGTATAACTTTGCAGACATTAAAGCTAAAGGATCA
>Chr1:2843726..2843765  + TAIR102
ATTCCTCTTTCAATCACCAGATTATGACAAGACAAAACCG
>Chr1:2844000..2844039  + TAIR102
ATCTTATTTTCTCTTTCTAGGATCCTTTCTTAAGAATATC
>Chr1:2844215..2844254  + TAIR102
TGATTGTTTTGTTTATGCAGGACACCCCATTGGTTATCGA
>Chr1:2844357..2844396  + TAIR102
AATTATACTGAACCTTGCAGAAAGACAGAGAAATCTGTAG
>Chr1:2844536..2844575  + TAIR102
ATTTTATTGGGTTTCTGTAGGTTCTGAAAGGCCAGCTCAT
>Chr1:2844733..2844772  + TAIR102
ATTGATGGTCTGTCTTTCAGCTTCAAATGGCGATCCCCGA
>Chr1:2845049..2845088  + TAIR102
TGGCTTCTGTTTTTTTCCAGGCTATTATGGAAGTAGGAGA
>Chr1:2845340..2845379  + TAIR102
TATTCTCTTTTCGTTTTCAGGTTGTTGGAGTTGAAGGAAT
>Chr1:2845619..2845658  + TAIR102
AAAAATGGATGTGTGAACAGGATGGAGTCCTTACAGACAT
>Chr1:2845822..2845861  + TAIR102
TGACCTTGTAAATATTTCAGATGCTTGATGCTGATAATGG
>Chr1:2846012..2846051  + TAIR102
TTAATTTGGTGGGGTTGCAGGTGGACTAGTGTCGGTGGTG
>Chr1:2847385..2847346  - TAIR102
GATTTGGTTTGGGTTGATAGGTGTTGGAGCTGGCGGGAAA
>Chr1:2848717..2848756  + TAIR102
TGCACTATCATAATTTGAAGATGTCATATTCATCGCCTGC
>Chr1:2848891..2848930  + TAIR102
TCTATTTATATTTTGGCCAGTATTCGTTTTTCACATCGGT
>Chr1:2849110..2849149  + TAIR102
GTTCATCTCTTTGATCGCAGACAATGTGGATCGCGGATGT
>Chr1:2849268..2849307  + TAIR102
TGCTGTGGTTTATTTTCAAGGATAAAATGCTGTTAAATAT
>Chr1:2849440..2849479  + TAIR102
GATTTGATCAAAACAAATAGGTTCCTGTATATATAGCAGA
>Chr1:2849590..2849629  + TAIR102
TCTTGCGTTTGAACTTGCAGCTTCTACAAAGTTTTGGGAT
>Chr1:2849776..2849815  + TAIR102
GATTTTCAATCTATGACTAGGTGCAATCCCATGTGGTATC
>Chr1:2849932..2849971  + TAIR102
CATATTAATGTTCATCTTAGGCTATGTATGGTAGAGAACG
>Chr1:2850117..2850156  + TAIR102
CGGTTTAAAATGTGAAACAGGAAACAGTGGAAACCTCTAG
>Chr1:2850457..2850496  + TAIR102
AATTCGTTGAAAACGATTAGATTGGATTGGGCCTAATGCT
>Chr1:2850659..2850698  + TAIR102
ATATTGTCTTGGGTATTTAGGTTTTCCAAGCGACATAGGA
>Chr1:2850795..2850834  + TAIR102
CAACTTATTCTTGTTTTTAGGTACCGCAATCTATTATTGT
>Chr1:2850949..2850988  + TAIR102
GTTTGAAACTTTTTTTGCAGAGCTCTTCTATCGGTCTGTG
>Chr1:2851097..2851136  + TAIR102
TATTTATCCCCCACAAGCAGAACCATGGTGATTTTCAAGA
>Chr1:2851258..2851297  + TAIR102
CAAGTCATACTATATACCAGGGTTATGTCTTATCCTTTGG
>Chr1:2851417..2851456  + TAIR102
TTATTCATTATCTATGGCAGGTGTTTCCGGTGAATGTGAA
>Chr1:2851875..2851914  + TAIR102
TGTTTTATTGGAATTTGCAGGAACATATTTCATATTTGCT
>Chr1:2852886..2852925  + TAIR102
TCTACTTCTATGTTGGCCAGTATTCGTTTTTCACTTCGGT
>Chr1:2853090..2853129  + TAIR102
TTCGTCTGTTGATATCTCAGACAATGTGGATCTCAGATGT
>Chr1:2853251..2853290  + TAIR102
TTTACTGTGATTATGTGTAGGATATTATAATGCTTAATAC
>Chr1:2853416..2853455  + TAIR102
TTTATTTATAAAATAAATAGGTTCCTGTGTATATAGCAGA
>Chr1:2853584..2853623  + TAIR102
TCTTGCGTTTGAACTTGCAGCTTCTACAATGTCTTGGGAT
>Chr1:2853759..2853798  + TAIR102
TTCAATCTACGATCGACTAGGTGCAATCCCAAGTGCTTTC
>Chr1:2853926..2853965  + TAIR102
AATGTTCCTCTCTTAATTAGGCGATGTATGGTCAAGATCA
>Chr1:2854123..2854162  + TAIR102
CCAAAATATATATGAAACAGGAAACAGTGGAAATATCCAG
>Chr1:2854314..2854353  + TAIR102
GTTTCGTTGAAAATGGTTAGATTGGATTGGGTTTAATGCT
>Chr1:2854503..2854542  + TAIR102
ATACTGTTTTGTGTAATTAGGTTTTCCAAGCGACATAGGA
>Chr1:2854638..2854677  + TAIR102
AACTTTTTTCTTTTGTAAAGATACCGCAATCTATAGTTGT
>Chr1:2854792..2854831  + TAIR102
TATTGTTTTTTATTTTGCAGATTTCTTCTATCGGAATGTG
>Chr1:2854948..2854987  + TAIR102
ATGTTTTCCTCGGTGAGCAGAAGAATGGTGAATTTCAGAA
>Chr1:2855110..2855149  + TAIR102
AAGTCATATATGTTAACCAGGGTTATGTCTCATCCTTTGG
>Chr1:2855261..2855300  + TAIR102
TGATTTTCAAAATTTGGCAGATATTTCCGGTGAATGTGAA
>Chr1:2855469..2855508  + TAIR102
TTGGTTTGTTGGATTTATAGGAACATATTTCATATTTTCT
>Chr1:2856401..2856440  + TAIR102
CTTCTAATTACGTCTGCTAGGTTTGGGTTTCGTGCTGAAT
>Chr1:2856586..2856625  + TAIR102
CCTGGATTTGGTGAATGCAGTGAAATCGATGCGGCTATTG
>Chr1:2856756..2856795  + TAIR102
ATGTGTGTTACTTGGTGTAGGTGTGCCGACGTAAATGTGA
>Chr1:2856921..2856960  + TAIR102
AATTTGTGTTTCTCTCATAGAGTGCTTGTCAGCTTGGATG
>Chr1:2857067..2857106  + TAIR102
ATGTTTTTATTCTTGTTCAGATGTGGAATGGTTTCAGCTG
>Chr1:2857281..2857320  + TAIR102
TCCTACTTTTCTATCTGTAGGTTCTATCCATGTGTGAAGC
>Chr1:2857411..2857450  + TAIR102
GCTTTGTTTCCTTCTCGCAGCCAGAATCAAAGATGATGAT
>Chr1:2857759..2857798  + TAIR102
CGGAATTTTGTGCTCTTCAGGGATTATTTGTTGTTCGGAC
>Chr1:2857916..2857955  + TAIR102
TTTACATATGAAAATTACAGCTTTTTGTTGAATGGAAAGG
>Chr1:2858056..2858095  + TAIR102
TTATTGTAATTTCTTTTCAGGAGTCTGGGCCGCAGCTTCC
>Chr1:2858217..2858256  + TAIR102
CAGATACCCATTTGCTATAGGTAGTTACTTGATTGCTATT
>Chr1:2858483..2858522  + TAIR102
CTTTTCCAATTTGTCTGTAGATTGTGACATAATTGAGGGG
>Chr1:2858633..2858672  + TAIR102
AATCATCACAATTATAACAGCCGAACGCGTATCAAACTTC
>Chr1:2858975..2859014  + TAIR102
TATGTTTCTTTCTGCTGTAGTGTTTTGATTTCTGGAATTA
>Chr1:2859173..2859212  + TAIR102
ATCTTGGCTAATATCCACAGATTCTAGAAGAAGTGGGACG
>Chr1:2859933..2859972  + TAIR102
TTTTTCTTATATGTTTGCAGAATCAGAGCCCGTCCCCTGC
>Chr1:2867663..2867702  + TAIR102
TTTGGGGTTGGATTTTACAGGCAGGTTATTCATCAGTTGC
>Chr1:2867823..2867862  + TAIR102
GTTTTTGTTTACTACTTCAGTACTCCATGTTTGGTTCAAT
>Chr1:2867991..2868030  + TAIR102
TGAATTTTTCTCTTAAACAGACTATGTGGTTTGCTCAAAT
>Chr1:2868211..2868250  + TAIR102
GTTAACTCTGTTGCCTTCAGATACCAGTTTACATTGCAGA
>Chr1:2868378..2868417  + TAIR102
TTGTTCAAATGTCGTTACAGCTGATGCAGAGTTGTGGATT
>Chr1:2868549..2868588  + TAIR102
TATCGGTTTCTGTCTCTCAGGTCTCATTCCATGTGCGTTG
>Chr1:2868696..2868735  + TAIR102
TGGTTTACAATGGTGTATAGGGAAAATGGGGACATGAAAA
>Chr1:2868884..2868923  + TAIR102
ATTGGAAATGTCAACTATAGGAAACCATGATCTTGTTTGA
>Chr1:2869058..2869097  + TAIR102
GTTTGTGACATTTTGTTCAGATTGGTGTGGGACTAATGCT
>Chr1:2869231..2869270  + TAIR102
TATTTTCTTACTAATGGCAGGGTTTCCAAGCAGCATTGGC
>Chr1:2869358..2869397  + TAIR102
CATGTGTTCTGCTTTTGTAGATACCAAAAGCTCTATTGGG
>Chr1:2869694..2869733  + TAIR102
CTACTTTTGTTCTTGGACAGTCATATGGCATGCTTGATGA
>Chr1:2869840..2869879  + TAIR102
AATTTGACATCATATTACAGGGTTTCATCTCTTCATTTGC
>Chr1:2869994..2870033  + TAIR102
TTACATTTTTTATTTTGCAGATATTCCCAATGAATGTTAA
>Chr1:2873938..2873977  + TAIR102
TTAATTTCTCGGTTTTGTAGGTTGGTTTTTCATCGGGTGC
>Chr1:2874076..2874115  + TAIR102
GTATTTAATTGATTTTACAGTACTCAATGTTCGGGTCGAT
>Chr1:2874291..2874330  + TAIR102
TCCCACTTTTTCTGAAACAGACGATGTTGTTTTGCGAATT
>Chr1:2874472..2874511  + TAIR102
TTTATTTTAATATTTTGAAGAATGCAATGTGGCTGGACTG
>Chr1:2874628..2874667  + TAIR102
AAAAGTTGTGTTTCATGTAGATTCCGGTGTATATAGCCGA
>Chr1:2874796..2874835  + TAIR102
TTTTGTTAAAATGTGAACAGTTGATGCAAAATTGCGGAAT
>Chr1:2874976..2875015  + TAIR102
TGATGTTTGTATGTTTGCAGGATTGGTGCCATGTGTGTTC
>Chr1:2875190..2875229  + TAIR102
TATACTGTTATATATGACAGGCGAAGTTAGGTCGTGATAA
>Chr1:2875395..2875434  + TAIR102
TTGATTTCTTTTTTTTTCAGGATACCATTGACATGACAGA
>Chr1:2875615..2875654  + TAIR102
ACATATATATTTGTATTCAGATCGGAGTTGGTTTAATGTT
>Chr1:2875804..2875843  + TAIR102
TTATAATTTTTTATTTTCAGGATTTCCAAGTGCTATTGGC
>Chr1:2875941..2875980  + TAIR102
AATTATTTGACTATGTTTAGGTTCCAAAAGCAATGCTGGC
>Chr1:2876101..2876140  + TAIR102
TTTTATATAAATTTAAACAGGCTTCTTGTTCTGCAATGGG
>Chr1:2876306..2876345  + TAIR102
TTTTGTTAAATGTTATGCAGTCGTTTGGCATTCTTCCAGA
>Chr1:2876619..2876658  + TAIR102
AAATTTTATTTTGCTTGCAGATATTTCCGATGAATGTGAA
>Chr1:2876835..2876874  + TAIR102
ATATTGTTTACTTTTTAAAGGAATGTTCCTCATCTTCTCA
>Chr1:2878696..2878735  + TAIR102
TGTCTCACCTAATTTCAAAGGTTTTCTGGAGTCTATGTGG
>Chr1:2881093..2881132  + TAIR102
TTTTGCTGCTGTGATTGCAGATCTCGAGGATGTGGGAAAC
>Chr1:2884629..2884668  + TAIR102
TTATTGCTTGGTTTGATCAGTTTTGATGTGGAAGGACGCG
>Chr1:2884914..2884953  + TAIR102
TGTTCTTACTTAATATGCAGTATAAACGGAGAAAATGCGC
>Chr1:2885130..2885169  + TAIR102
ATTGGTTTTTGATCAATCAGGAACTGATACCGGAGGGAGT
>Chr1:2885331..2885370  + TAIR102
GGATCCAACATTGTCTTTAGGATGGTTTGCTCGGGACACA
>Chr1:2885594..2885633  + TAIR102
TGATTTTGTTCTGTATCAAGGCAACACTGTAGTAAAGAAG
>Chr1:2885820..2885859  + TAIR102
TAGGCATAACCAAAGTTTAGACATGAATTCAAGATAAACC
>Chr1:2886079..2886118  + TAIR102
AATCATACCAAATTTTGTAGGAGAAGGGTGTGTTGGTGAT
>Chr1:2886294..2886333  + TAIR102
GTGTTTTTTTCCCATGATAGGTGAGCATACCATTGGGGCT
>Chr1:2889618..2889657  + TAIR102
TTTCTTATTCGTTGTTAAAGGTCAAGGAGAAGCATGGATA
>Chr1:2890248..2890287  + TAIR102
GAAAGTCTGGTTTTCTTCAGGTTCTGGAGCCATCAGCTTG
>Chr1:2891504..2891543  + TAIR102
AAAAGCTTTGTTCTACTCAGGTTCTGATTGCAGCCAATTT
>Chr1:2891642..2891681  + TAIR102
TCTGTGTTGGTGCTAAGTAGGCTCATATTCAGGAGCTTGA
>Chr1:2891808..2891847  + TAIR102
TTTTTATTTTCTGGCCTTAGAGATATTTGGGTACAGTGAG
>Chr1:2891998..2892037  + TAIR102
GGTGAGAACGATTGAATTAGGTTGTCCGGACATACACAAG
>Chr1:2892162..2892201  + TAIR102
ATGTTTCTATGTTTTCTCAGGGGGCTAATATCCTTGTGGA
>Chr1:2892380..2892419  + TAIR102
TGACTTGATTTCATCTCTAGGCTACGATGACTGGTGCAAA
>Chr1:2892604..2892643  + TAIR102
CCTGTGGCTATTGTTCTCAGCTCTGCTGACATATGGAGCG
>Chr1:2892767..2892806  + TAIR102
TGGACATACTTTCTTTTCAGGTTGCTGCTATCTTCTTCAT
>Chr1:2892979..2893018  + TAIR102
CATTGGATCCGTCTTGACAGGGTACCAAATCTGCGGCCAA
>Chr1:2893103..2893142  + TAIR102
TGATTTTGTTTTATTCGCAGCATCCTTTTGTTATGGGGAA
>Chr1:2893247..2893286  + TAIR102
TTATTTTTGTTATTTTCCAGAACAATCTTAGCACTCCACT
>Chr1:2893395..2893434  + TAIR102
GTCTGTTTCCTTTGTTTCAGTCCAGATTCTACTTGCGACG
>Chr1:2893731..2893770  + TAIR102
TATAAAATCTATGTGTACAGAGCTGTGATGACATAAGTGA
>Chr1:2893995..2894034  + TAIR102
TGAATATGTATTTGTCTCAGGCTGCAGATCTAAAGAAGTT
>Chr1:2894610..2894649  + TAIR102
GGCTGGTTTTGGCTTTGCAGTGTTGCTTTGTCAGAGATAG
>Chr1:2894873..2894912  + TAIR102
TGTGGTTTATGTTATTGCAGAAATCATGCGCCAAGCAGGG
>Chr1:2896013..2895974  - TAIR102
TCCTTTGACCCCCCGCACAGGTTGTAAACACGACTTCTAA
>Chr1:2896393..2896354  - TAIR102
TGGTTTTTCCTCTGTAACAGGCTCAACTGGTAAACTACAT
>Chr1:2897205..2897166  - TAIR102
TATACCTTATTTATTCTCAGGTGTGGCAAGAGTTTTGGAT
>Chr1:2897490..2897451  - TAIR102
TGTTTTTGTTAATTTTCCAGGCTGTTCAAGATCAACGGAG
>Chr1:2897746..2897707  - TAIR102
ATGAAATATTGAATTAACAGCTCTATTTCTATAAACCTGA
>Chr1:2898090..2898051  - TAIR102
ATAAATTGCTTTTATTGCAGCCTGTAAGAATAATTGATCC
>Chr1:2898249..2898210  - TAIR102
GACAACATTTTTTCTTCTAGGGACCGGAATACTGGCATAT
>Chr1:2898383..2898344  - TAIR102
GATTGGACTATCCATGACAGATTGGAAAAGATGTAGCTGC
>Chr1:2898692..2898653  - TAIR102
TTGTTTTGACGGTTTTGCAGTTATTGAATCAATACGTGCA
>Chr1:2898920..2898881  - TAIR102
AGGATCTTAATTGTGAACAGTGTATTGGGCACATTGGTGA
>Chr1:2900263..2900224  - TAIR102
GTGTATATAAAACACAACAGGTGTAAGGAGGCTGGTGATA
>Chr1:2900485..2900446  - TAIR102
ATGTGTTTGTGGGTTTTCAGGCGCTACAGTTGGGGCAAGA
>Chr1:2900747..2900708  - TAIR102
TGATATTTGTAATTGGCCAGTGATATAACTGCTCTGGCTA
>Chr1:2900898..2900859  - TAIR102
ATGTTTCCTGGTTATTACAGCTGAAGTCAGTTCAATTCCC
>Chr1:2901459..2901420  - TAIR102
AATTAAGCATAATCTTCCAGGTATATGCAGATACTTTAGA
>Chr1:2901892..2901853  - TAIR102
GTTTTATATATGGCTATCAGGTTGGACCCTATGATAATCT
>Chr1:2902191..2902152  - TAIR102
GCAAATTTGTAAAATTGCAGCTTGGAACTCATGGATCAAA
>Chr1:2902461..2902422  - TAIR102
CTAATTCCAGATGCTTTCAGGGAATCCCTTTGGCTCCTCT
>Chr1:2902731..2902692  - TAIR102
GGTGATTGGAAATTTTACAGGTTATTGCATTGGATGTTAA
>Chr1:2902981..2902942  - TAIR102
ACATGGTGATTATATTGTAGGCTGACCCGTCCCAGGAAGC
>Chr1:2903439..2903400  - TAIR102
GTTATTTCATTCTCATGCAGTATAAGTTTTTTGTTGATGG
>Chr1:2903960..2903921  - TAIR102
TGAAATGGGCATTTGAACAGGTGGACAGAGCATGTGCCAA
>Chr1:2912325..2912364  + TAIR102
GTTCTTTTGTGCTTGTTCAGGTTTCACTACGTTGAGGATG
>Chr1:2913145..2913184  + TAIR102
ATTGATCTTACTATTCGCAGGTCTCAAAGTCATTTGCTGA
>Chr1:2918814..2918853  + TAIR102
ATTGATCTTACTATTCGCAGGTCTCAAAGTCATTTGCTGA
>Chr1:2921357..2921318  - TAIR102
CTTCGTTATGGCTGCAAAAGGTTTGGAGCAGAGCTTGGAT
>Chr1:2921529..2921490  - TAIR102
GTTTGGGTTCTTAACATCAGATTGGAAAGATATCATTATA
>Chr1:2921749..2921710  - TAIR102
CCCATGTATACAATTCTCAGTCGAATATTCAGGTGGCACT
>Chr1:2921923..2921884  - TAIR102
GACTCTTGCTATTGTTTCAGGAGTTGAGCCATGGACATTT
>Chr1:2922082..2922043  - TAIR102
TTTGTTTACTCTGGTTTCAGGTGTCACGCCCGTTGTATGA
>Chr1:2922546..2922507  - TAIR102
TCGTTGAAACTGTTAATCAGGTATACCTATTGGTGCACAC
>Chr1:2923013..2922974  - TAIR102
GTTCATAACTTGATTCACAGGTTGATGTAAGACTTGGGGA
>Chr1:2923737..2923698  - TAIR102
TGAAGTTTTGTTTCTTGCAGCAACGTGTGTCGGATACCAG
>Chr1:2923900..2923861  - TAIR102
TAGTTTGTTCTACTCTATAGAAGTTGAGATTGATCTTGTC
>Chr1:2924125..2924086  - TAIR102
CTCTTTGTGAAAAATTGCAGGTTCGGATCCGGGAAATACC
>Chr1:2924328..2924289  - TAIR102
GATGTCTCATGCATTTTAAGGTACTCGGAGATATCACTTG
>Chr1:2924568..2924529  - TAIR102
ACTGGTTTTCTGTGTTGTAGGAATACTCAGCAGCAAGCAC
>Chr1:2929774..2929735  - TAIR102
ACAAGAAACCAATATTTCAGGGGAGTGCCACAGATTGAGG
>Chr1:2930101..2930062  - TAIR102
CTTAACTTTATTGAAAACAGATATTCTACTGCTTGATGTT
>Chr1:2930919..2930880  - TAIR102
GCTTCTTGGTTGTTTTGTAGCGTATTTCAATGATGCGCAG
>Chr1:2931300..2931261  - TAIR102
TTTTGGGTGTTGTGTTACAGATTTGATGATCCTGATGTAC
>Chr1:2933264..2933303  + TAIR102
GAATTATTTCAACTAAATAGGAATGGTTGAATCTAGCGAA
>Chr1:2933538..2933577  + TAIR102
TTTGTGTTTATGTATATAAGGGTGGACAAAAATTTGGACG
>Chr1:2933676..2933715  + TAIR102
TTGTTTCGGCTGAATTATAGATAATTGCTTTAAGTGCTTC
>Chr1:2933932..2933971  + TAIR102
GAGCAATGGTTTACTTGCAGTTACATAACTTGGAAACATT
>Chr1:2934529..2934568  + TAIR102
TAATCTTTATGTCCATGCAGGTTGTTGCATTTGGGATCGC
>Chr1:2935041..2935080  + TAIR102
TTATTATTACCTTTGGACAGACGTGGATGTATCTGGCAGT
>Chr1:2935248..2935287  + TAIR102
GACATCAAACTGATTTTCAGGTGGCAGTATATCCAGGAAA
>Chr1:2935447..2935486  + TAIR102
CTATTTTCAATTTTGTGTAGGCATCCGTTTTCAATTACTT
>Chr1:2935777..2935816  + TAIR102
AATGAATTTTACATGGAAAGGTTTCCGAGGCTGTTAATCG
>Chr1:2936366..2936405  + TAIR102
TTTTTCTATTTTGTTGGTAGGGGTTTTCTACTGTGGTAAT
>Chr1:2936772..2936733  - TAIR102
AATGGTAAATGTGTGTGCAGGTGAACCATGAGGATTTCAA
>Chr1:2936992..2936953  - TAIR102
TGTTGGCGATGGGGTTACAGATACATTCAAGGAAAATGAA
>Chr1:2937292..2937253  - TAIR102
TCATAATTTTACAAACTTAGGTTATTGCAGCGACAAATCG
>Chr1:2937461..2937422  - TAIR102
GACTTTTAATTGGCTTACAGCGAAGTTAGTGGAGACCGTG
>Chr1:2937657..2937618  - TAIR102
TTTTTTAGACTTATGTATAGATGTTCATCGGAGATGGAGC
>Chr1:2937945..2937906  - TAIR102
CTGTTTTTGTAATTAAACAGATACAAGAACTTGTTGAAGC
>Chr1:2938235..2938196  - TAIR102
GGGTTAATTATACTTTTCAGACCATCTTCCTCCCTGTTGT
>Chr1:2938461..2938422  - TAIR102
CTATTATCCGTGCTTTCTAGATTCTTGAGATGAGTCCAGA
>Chr1:2938817..2938778  - TAIR102
AATACGTTGATTTGTTGTAGGAAGAATCGCAGAGGACAAA
>Chr1:2940172..2940133  - TAIR102
GGTCTCATAATCATTGGCAGATTCTTTGGCGCGGTCAAGA
>Chr1:2940468..2940429  - TAIR102
CATTCTTATATGTCATATAGTCCGTGGAGACTGTAGCTAA
>Chr1:2940596..2940557  - TAIR102
TTCCTGTTATGCAATTGCAGGTCATTACAAATAGGGATAT
>Chr1:2940890..2940851  - TAIR102
TTTGATTCATTATGTCACAGCGATGATTCAGCAACCACGT
>Chr1:2941074..2941035  - TAIR102
GTTGGTTCTTATTTGTGCAGGTACATACAGTATGTGTGGG
>Chr1:2941292..2941253  - TAIR102
GTGAATAACTCACTAAACAGGTTGGAATGGAATCAGAAGG
>Chr1:2941493..2941454  - TAIR102
ATGACATATTTTGCTTTCAGCTTGTGCCGGCAGTGACTGA
>Chr1:2941668..2941629  - TAIR102
AATCTATTGGTTGAAATTAGGTTGAAAGATCAGTGGCTTA
>Chr1:2942921..2942882  - TAIR102
TTACATATTATGTTTTGCAGGTGATATCTGGTTGAAAATG
>Chr1:2944266..2944227  - TAIR102
GACTTCTAAATGCAATGCAGTGTGTCACCTGCTAGATCCA
>Chr1:2944476..2944437  - TAIR102
TCTCTGAATTTACTGTTCAGGTGAGGGAATATGAGTCGAG
>Chr1:2944606..2944567  - TAIR102
TAAAATTTTTGATGTGACAGATAAGGAAACTTGATGCCAC
>Chr1:2944799..2944760  - TAIR102
CATTCAGTATTTCTTTGTAGGCATGTCTGGGGTTGTGGAT
>Chr1:2944980..2944941  - TAIR102
TGCTATTTACGGGTGATTAGGATCACATGCGCAAAGCTGG
>Chr1:2945134..2945095  - TAIR102
TTTACTACCTAAACATGTAGTGCTTGTGACCGGATTACCG
>Chr1:2945322..2945283  - TAIR102
TCTTTGTGTGATGTTTTTAGGTTGAGATTGCACATGGTGG
>Chr1:2945476..2945437  - TAIR102
TAGTTTGTTATTGGTGGCAGTTTGAAGATCCTCGTGATGC
>Chr1:2945628..2945589  - TAIR102
CTTATGTATATTTGTTTCAGTATGGACCAATTGTGGACAT
>Chr1:2946526..2946565  + TAIR102
CTTCCACTGTTCGCTTGCAGGGAAGAAGATACCATAGTTA
>Chr1:2947190..2947229  + TAIR102
GTTCACTACTTTTTATTTAGGTTTTGTTTGGAGGAGATTT
>Chr1:2947368..2947407  + TAIR102
TGTTTATGTTAATGTTGCAGTACCCGGGACTTGAATCAGT
>Chr1:2947537..2947576  + TAIR102
TGACTATATTTCTCGTGCAGCCCAAACCATCTGACCCTAG
>Chr1:2948154..2948193  + TAIR102
GAATGTTTGGAGTTTTGCAGACCCAAATATAATGAAGAGG
>Chr1:2948373..2948412  + TAIR102
ATGAATCTGTATTTGTTTAGGCCATATATGCAGAAGGAAA
>Chr1:2948690..2948729  + TAIR102
TTTCTTGTGTATGTTCACAGAAAGAGCATTAACAAAGGAA
>Chr1:2948871..2948910  + TAIR102
TTCTGAAATTTGTATTGCAGATGGAACGACTAGACTGAGG
>Chr1:2950352..2950313  - TAIR102
TTTCAATATTTTGATTATAGGTTTTCCGAAGGAGTCCAAC
>Chr1:2950545..2950506  - TAIR102
AATGTTAAAATTCATTTCAGATTTTCAAGATCGAGAAGCT
>Chr1:2953438..2953399  - TAIR102
GCTCGTGTTTTGAAATGTAGATTGGGAAAGGATCTTCTCT
>Chr1:2953782..2953743  - TAIR102
GAATCATATGTTTTTACCAGGAAGCATTGCGAACAAAAGG
>Chr1:2953991..2953952  - TAIR102
ATTTTTATCTGTACGTTCAGCTTCCTGATGCTGGAGGGAG
>Chr1:2954182..2954143  - TAIR102
TGATTATGCCAATGCAATAGGTCGGCCCACTACGATGCTG
>Chr1:2954527..2954488  - TAIR102
AAGATCTGTTGTGCTTACAGGGGAAACTTCAGGAACAACC
>Chr1:2954791..2954752  - TAIR102
TTTTTCTGTTTTGTCTTCAGATATTTGACGGACACAATGG
>Chr1:2955114..2955075  - TAIR102
GTTTTCTGTGATGAACAAAGAATTTGTTCCAGCCAATGCT
>Chr1:2956744..2956705  - TAIR102
GTAATAATGTTGATGATCAGGAGTATGATACCTTCGCTAA
>Chr1:2957289..2957250  - TAIR102
TGTAGTGAAATTACTTGCAGGGTCAAAGTGACTCTGCATC
>Chr1:2957591..2957552  - TAIR102
CCTTTGTTATTTGCTTTCAGATTGCTAGTTTGAAACTTGC
>Chr1:2957850..2957811  - TAIR102
GCATGTATGTGTGTGTGCAGGAGGACAAGCGAAAACGCTC
>Chr1:2958242..2958203  - TAIR102
TTTATTGTTTATACTTGCAGCTGTCTCACAGTACACGTCC
>Chr1:2958660..2958621  - TAIR102
TTGACTTGTGAACACATTAGAGATTCGAAACAGTACACAA
>Chr1:2958941..2958902  - TAIR102
AATTTTACTATGGTAATCAGATGGGACCTAATGAGCTCAC
>Chr1:2959142..2959103  - TAIR102
GTTTAACTTTCTATATGTAGAGGCGGTGTTTGCAGACACT
>Chr1:2959499..2959460  - TAIR102
GTCTAACGAATGTATAACAGGAAGCATAAGAGTTTACTGT
>Chr1:2959707..2959668  - TAIR102
ATCATTCCTCATGGTTTTAGGCAAGCATTTGCATGGACTT
>Chr1:2959928..2959889  - TAIR102
GAGTGTATATGTGTTGGCAGGAACTGAAACATGATCTAAA
>Chr1:2960198..2960159  - TAIR102
ATGATTACATATTTATGCAGTACGGAGAAGAAAACGTGAC
>Chr1:2960422..2960383  - TAIR102
TTGAATATGCAATTATTTAGCTACTGATGAGCGCGGGAAA
>Chr1:2960599..2960560  - TAIR102
CCGTTCTTGTTTATTTCCAGATTGTGGAAGATATGCTGAA
>Chr1:2960757..2960718  - TAIR102
ATTTTTAGTTTTTTTTTTAGGGAACTGCCAGTTCAATAGA
>Chr1:2961089..2961050  - TAIR102
GCTTGATGTGTTGTTCTCAGGGAGGTAAATCCGCAAGAAT
>Chr1:2961369..2961330  - TAIR102
TTGTTTCAGTCTTGATTCAGGTCGTCGAAGCTCCAAATGA
>Chr1:2961811..2961772  - TAIR102
AATCATCACAATTGGTGTAGTTGGAGGAAGGGATTTGCCA
>Chr1:2965364..2965403  + TAIR102
TATCGCTTTTGGTGTTGCAGAGATTAGTTCAGCACCAGCC
>Chr1:2965601..2965640  + TAIR102
TGTGTGTATAAACTATAAAGGTTGATGCTGTTGTCTACCT
>Chr1:2968423..2968384  - TAIR102
AAAACTATGATTGTACGCAGATTGAATTGGTGTAATGAAA
>Chr1:2969097..2969058  - TAIR102
TATTGTTTGTTTGATTGCAGGTGCTGAAAAGACAACACCA
>Chr1:2969514..2969475  - TAIR102
TTCTATGTTTTCTGTTGCAGGCAAAGCGAAAATTCATAAT
>Chr1:2969675..2969636  - TAIR102
TACTATCATATTATTTTCAGCTTATAGCTATGCTTGTGAG
>Chr1:2969824..2969785  - TAIR102
AATAGTTTCTTCTTTCGTAGAATGGGGATCATCTCCACAG
>Chr1:2970154..2970115  - TAIR102
ATAGTACAGTGATTTTCCAGGAGATCTATCTAGGTTTGAG
>Chr1:2973248..2973209  - TAIR102
TGCGTGATTTGGTTTTGCAGGATGAGCTATAGGTGAAAGG
>Chr1:2973462..2973423  - TAIR102
ATATGTGATATAAATTCCAGGCTGAAGACGAACCAGAGGA
>Chr1:2973576..2973537  - TAIR102
CTTTTTCTGTGTTGATACAGGAATCCAAGGACGCACCTGC
>Chr1:2973785..2973746  - TAIR102
AATCTAATATCACATTGCAGGCGGAGAAAGCAGCTTTCGA
>Chr1:2973974..2973935  - TAIR102
AATACATGTTACTCTTCCAGGTGAAATCAGGATCATTGTT
>Chr1:2974127..2974088  - TAIR102
AAATAAACTGATTACCGCAGACTTCAAGGATGACCCAGAG
>Chr1:2974692..2974653  - TAIR102
GCTGTCAAATATTTTTGTAGCAAATCAAGAACCCCAACTA
>Chr1:2974861..2974822  - TAIR102
TTCGTTGTCCTTTCTCTTAGCCTGAGGACTGGGATGATGA
>Chr1:2975052..2975013  - TAIR102
CCTTTTATTTATTTGTACAGCCTGAGGACTGGGACGAACA
>Chr1:2975484..2975445  - TAIR102
ATCTGCTTTTTTACCTGCAGTATCATGTTTGGTCCTGATA
>Chr1:2975774..2975735  - TAIR102
CAATTGCCATTGTCTGGCAGGTATCCAGACCAGTGAAGAC
>Chr1:2975976..2975937  - TAIR102
TGTTATTTCCATTTCTAAAGATGGCTGGGAGAACAGATGG
>Chr1:2979743..2979704  - TAIR102
TGTTCTTTGTGATTTTGCAGAATCTTGTAAATGGTTTTGT
>Chr1:2979962..2979923  - TAIR102
TGAATGAAATAATATTACAGGAAGGAAGGATGAGAGGGCA
>Chr1:2980100..2980061  - TAIR102
AAATATTAGCATTCATGTAGGGTCACAGTTTGAAAGCAGC
>Chr1:2980318..2980279  - TAIR102
TTGTCTTCTATTGTGTGCAGAACTACACAGCTGGGAATCC
>Chr1:2980798..2980759  - TAIR102
TAAGATCTATATGTCGATAGATCAAGATCACCTCTAAAGT
>Chr1:2981032..2980993  - TAIR102
TGTGATGGTATTACGTTTAGGATATAGGTACGTCAAAATC
>Chr1:2981418..2981379  - TAIR102
TTTAGACCTTTTGATCATAGGTGCTGCATCTGATGAACAA
>Chr1:2981642..2981603  - TAIR102
TGATCGGGTTCATTTTGCAGATATGCTTACCCACCACCCG
>Chr1:2982007..2981968  - TAIR102
TTTGATGGTTGTGTGTGTAGGCTGAGGTTTCTTGGCAAGG
>Chr1:2982181..2982142  - TAIR102
TATAATCCTACTTGTCACAGATTGAGAAACGCTGCTTTTG
>Chr1:2995325..2995364  + TAIR102
TAACACGGTTTGATAAACAGAGCGTAGTCCTCCAATTGAT
>Chr1:2995517..2995556  + TAIR102
AATGAAAAGTTTGTTTGCAGTTTGAGGCTGCATGGGCTTT
>Chr1:2995873..2995912  + TAIR102
CTTACATGATATCATTGTAGGCGGTGTGGGCCTTGGGAAA
>Chr1:2996207..2996246  + TAIR102
TGGTTATTCATATGTTTCAGGTGAAGCCTGCGTTGCCAAT
>Chr1:2996618..2996657  + TAIR102
TTAATATATCTTTCTTCAAGTCATCAATCACCTACGGTTC
>Chr1:2996781..2996820  + TAIR102
ACTGTGTCTTTGCTTGTCAGTTTATAATTGAGAGTGGCGT
>Chr1:2997182..2997221  + TAIR102
TTATATATTTGAAACAATAGGCTGTGGTTGGCGCTGGAAT
>Chr1:2997435..2997474  + TAIR102
TAACACAGTTTTGCATGCAGATATTTGGTGACCCAAGGCT
>Chr1:2998935..2998896  - TAIR102
CAATTCACTTCTATGGTCAGGTGACAATACAAGACGGAAG
>Chr1:2999147..2999108  - TAIR102
CTTATGATGTGCTATTGCAGGTTAAAGGAGATATATATAT
>Chr1:2999356..2999317  - TAIR102
TTTTGATGTCGGATTTAAAGGATCTCAGTTGGGAGCTCAA
>Chr1:2999528..2999489  - TAIR102
CTGTTATTTGTTTCTTGCAGCTCTATGGTGGCATACAGAG
>Chr1:2999688..2999649  - TAIR102
CTCATCTGTTGGCGAATCAGGTACTGCACTGGTGGAATCA
>Chr1:2999955..2999916  - TAIR102
TGCTGAACATCTGGATGGAGATGGGAAGTCTGAGAATAAG
>Chr1:3000153..3000114  - TAIR102
CATTGTGTTGTGATTTGCAGGAGTTAGTGACCTTTAGTCC
>Chr1:3000737..3000698  - TAIR102
AAACTTTGCTTATTGGTTAGGTTGGTGGGAAATTAACTGC
>Chr1:3001860..3001821  - TAIR102
ATTGGAGTAAAAATGTGCAGTTATGTGTTCTGGTGGAACT
>Chr1:3002122..3002083  - TAIR102
AACCACATACCACCATATAGTTTGCAGCTGGGTATCAACG
>Chr1:3002341..3002302  - TAIR102
CTTATGATTCATTGATGCAGCTGGTGCCATCGGATATTCC
>Chr1:3002847..3002808  - TAIR102
TCTTTCTGTGCCTTGTTTAGGTGAAAATCCAAATGTTGAG
>Chr1:3003080..3003041  - TAIR102
CAAACTTTTGATTTGTTCAGTATATTGGGTCCATGCATGA
>Chr1:3003326..3003287  - TAIR102
TGATTTTCACTTGTTATCAGAAAGGGAGAAAAGTGCTACT
>Chr1:3004341..3004380  + TAIR102
TTTTTAAAATGGGGTTTCAGGTCGTTAGTCGAAATGCATA
>Chr1:3004848..3004887  + TAIR102
AGAATTGATTTGTCATGTAGGATATTGCTTGGGAAGGAGA
>Chr1:3005053..3005092  + TAIR102
TTCACGTTCTTTATGTACAGATTCTTTCAGACATGATAAG
>Chr1:3005755..3005794  + TAIR102
TTTGATCTTTTCATCCTCAGGGTCTTCTGAAAACAATGTT
>Chr1:3005973..3006012  + TAIR102
TGACATGATTTATTCCTCAGGTTCAATCCTGTAGTCGGTG
>Chr1:3006121..3006160  + TAIR102
CTTTTTATAATTATCTGCAGATTAAAGATGGTGATCTTGT
>Chr1:3006592..3006631  + TAIR102
GACATTTGTGTTTTTTCCAGGAAGAGCTATATGATCTTAT
>Chr1:3006979..3007018  + TAIR102
TGATGCTTTGTGGTTTGCAGACCGAGTTGTTGTGTGATGG
>Chr1:3007270..3007309  + TAIR102
CTCTTCTGGTTAATAAAAAGGCCACTACCTTGGGATGGAT
>Chr1:3007666..3007705  + TAIR102
TATGATCGCTGTTTGGACAGGTGATTACGATTGAGCCAGG
>Chr1:3007901..3007940  + TAIR102
ATTGAAATTTCTCATTGCAGATTCCAAGGGATTGGGATAA
>Chr1:3010304..3010265  - TAIR102
GTCATTAATTTTGATTTCAGTCTCAGAAGGTGTAAATGGG
>Chr1:3010905..3010866  - TAIR102
GTTTTTATTTTGATGTGTAGACTGTTTCATGTAACCGGAA
>Chr1:3011514..3011475  - TAIR102
ATGATAGTAATAAAATGCAGGATATTTTAGCCCGAGTGGA
>Chr1:3013111..3013072  - TAIR102
TCACCAATTCTTGTTGGCAGATGCAAAGAAACAATTTCAG
>Chr1:3013392..3013353  - TAIR102
CTCCTTTTTTCACTCTTCAGGCAGCTGCATGGTTTATCCT
>Chr1:3014123..3014084  - TAIR102
TTCATCATTTTTCTATACAGTCTTTGGCTCGGATGAACAA
>Chr1:3014448..3014409  - TAIR102
TGTATTTGTTCTTGGACCAGGGTGCTGCGTTGGCGTTTTA
>Chr1:3014600..3014561  - TAIR102
AAAACTTTATGCTTTCTTAGATACAGGCACCAGTTGAAAA
>Chr1:3016015..3016054  + TAIR102
CTTTGTTGTTAAAATTGCAGTACAAGAGGAAGGTTCATCA
>Chr1:3016228..3016267  + TAIR102
ACCAATGGTTGCTTTTGCAGGTTACATTGTTCACAAGGGG
>Chr1:3016438..3016477  + TAIR102
TTTTTCTCGGCCTTTTCTAGATTCTTCACTTGAAAGGAGA
>Chr1:3016640..3016679  + TAIR102
ATGCTCTCTTTTTTTCTCAGGGAGGGAGGCCGAAGAAGTT
>Chr1:3016796..3016835  + TAIR102
ATCTTCCGTTAATGTTATAGGTACATCTACTGTTCTTCAG
>Chr1:3017025..3017064  + TAIR102
TTGGGACATAACTGATGCAGGAGGATGCAGTTGATCCGAA
>Chr1:3017388..3017427  + TAIR102
AAATCATTCTGTAATTTCAGGACTTGGCAACAGCCTTTCT
>Chr1:3017657..3017696  + TAIR102
TGTTTTCAACTCTCTCTCAGGCCGGTGGGTTTCCGGAGCC
>Chr1:3017839..3017878  + TAIR102
ATATGTATATTCTCTTGCAGCATTTCTTTGCATCGGTGGA
>Chr1:3020264..3020303  + TAIR102
CAATAACTATTTGGATGCAGTTTGTAGAGTACAGCAAGCT
>Chr1:3020741..3020780  + TAIR102
GATTTGTGTGTGTTTTATAGGATTTCTTGAACATGTACTT
>Chr1:3020972..3021011  + TAIR102
CTTCTCTGTTTTGTGAATAGGTTCACAGGCCAAGAAGGAA
>Chr1:3026572..3026533  - TAIR102
ATATGATATATGTATATTAGGTTTATGGGATCAGCACTTG
>Chr1:3026819..3026780  - TAIR102
ATAAAACACGGATCATGCAGGGAGTGGTGGCGTCTGCGTT
>Chr1:3027065..3027026  - TAIR102
AAATATTATTTTGGTTACAGACGAAGATGAGTGAAACATT
>Chr1:3027431..3027392  - TAIR102
CAAGACTTTTTTCTTTTCAGACAAGAAACCGTGGGGATCA
>Chr1:3027634..3027595  - TAIR102
TACATTGATTTTCTTTGCAGTGCGACTGGAAACCAAGTGC
>Chr1:3027773..3027734  - TAIR102
ATACACGGTTTCTTGTGCAGGAAGACAAGACCGAAGATCA
>Chr1:3032097..3032136  + TAIR102
CTTTTCTGACATATTGGCAGGCCAGAGTTTGAATACAAGT
>Chr1:3032367..3032406  + TAIR102
CCTTGCATTATGTTTTGCAGATCCTTTGAAAGAGATGATG
>Chr1:3032646..3032685  + TAIR102
TTGTTAAATTTGTTTTGCAGATATTGTATGATGAAGGAGG
>Chr1:3033163..3033202  + TAIR102
TACTCAATTGTTTTGTGCAGGCTTTGAGAAACCCTTAATG
>Chr1:3034213..3034174  - TAIR102
TTTTTATTATCTTTTTCTAGGTTTTGATGGAGTAGAGATC
>Chr1:3034454..3034415  - TAIR102
CTTTGTGTAAATATTTGTAGATTGTCAGCCAAATGGAGAA
>Chr1:3034669..3034630  - TAIR102
ACTTTTTTAATCTCTTAAAGGTATCAAAACATGCCAGGGA
>Chr1:3034885..3034846  - TAIR102
AATCTGAATATAAATTCCAGAATCGTTATGGCGCCAATGG
>Chr1:3038897..3038858  - TAIR102
TTGTTGGATCAAACCTGTAGGTATAAAACCGAAGTACCAG
>Chr1:3039191..3039152  - TAIR102
GTGTGCCTTAATGTTGAAAGAGTGGAGATTCATGTGCAAT
>Chr1:3039690..3039651  - TAIR102
TTCCTACTGCTTTTTTTAAGGTTTTCTGATGGATATGGAA
>Chr1:3039844..3039805  - TAIR102
TGTATAAATGATGTTTCCAGGTTATTATATCAGAATCAAT
>Chr1:3040052..3040013  - TAIR102
CACTTCTGTGCCCGTTACAGGATAGATCACATGTTAGGAA
>Chr1:3040338..3040299  - TAIR102
TAACAGCTTTTCTTCTTCAGGGAGAATCAGAAGCAAATAG
>Chr1:3040584..3040545  - TAIR102
GAATGATGCTAAATGTTCAGGGAGAATTGTGGGGGCAAGA
>Chr1:3040763..3040724  - TAIR102
ATTGGTCTTCATTGTCACAGGATGTTGCTATATTTGGGGT
>Chr1:3041108..3041069  - TAIR102
TGAGGTAGAATGTGATGCAGGTTTTGCTGAAGAAACTAGA
>Chr1:3041399..3041360  - TAIR102
TCTCTATTTTGTGTGAATAGGTTTCGTCAAGAGACTATAG
>Chr1:3042470..3042509  + TAIR102
TTATTGTTGTATACTTTTAGGTGACAGAATCTACGGATTT
>Chr1:3042723..3042762  + TAIR102
TGTTTGTTTATGAGTCGCAGGTCGAGATGGAGGGATGTAA
>Chr1:3042996..3043035  + TAIR102
TGGTTTTCTGGTATCAACAGGTGAAGACTATATTTCTTCC
>Chr1:3043347..3043386  + TAIR102
AATGCTTCTATCTATTTCAGGTTCGAGCTAAAATCGGCAA
>Chr1:3043496..3043535  + TAIR102
ACTTGTGTGTTTCTTTAAAGATTTGGATTTCAGTTTTATG
>Chr1:3043702..3043741  + TAIR102
GATAAGTTTTATTAATACAGGTGGGGAGACATTGAATTTC
>Chr1:3043903..3043942  + TAIR102
GTGTTTGTTACTTATTGCAGACAAGTGCTTCTTTGAAGTT
>Chr1:3044198..3044237  + TAIR102
CCTTATCTGCTTTTGTTAAGGTTGGGGATTTAGGTTATGC
>Chr1:3044392..3044431  + TAIR102
AAACGTTCGGGCTTTCTCAGTGTGCCACTACTGATCCTGA
>Chr1:3044628..3044667  + TAIR102
TTTTTGTGTGCCATGAGCAGGAAACAAGATTGAAAGCATC
>Chr1:3044884..3044923  + TAIR102
ACAAGGATTGATGATTGCAGGTATATGGTCCAGAGGCAAC
>Chr1:3045619..3045580  - TAIR102
AGCAAGAATTCAACTTACAGGAGCGGAGAGTGCGCAGAAC
>Chr1:3045916..3045877  - TAIR102
TCATCAACATTATTTTGCAGGTGAATTTGGTTGAGTGGTT
>Chr1:3046121..3046082  - TAIR102
TTTTGTTTTGAGTATTGCAGGTATGTTGCTCCTGAGTATG
>Chr1:3046375..3046336  - TAIR102
AGTTTTGTTTTCATGTGCAGTCTTGCATATCTACACGAGG
>Chr1:3046578..3046539  - TAIR102
TGTGAGTTTGTTGCTATTAGGATATTGGTTTATGAGTATA
>Chr1:3046758..3046719  - TAIR102
CTTGAAGTTTGATTTTGTAGGGGACAAGCAGAGAAAGAGT
>Chr1:3047429..3047390  - TAIR102
GATGATTTTGAGTCTAGCAGATTAGGAAGGAGAACAATGG
>Chr1:3049150..3049189  + TAIR102
GGTTTGTGCGTTTGTGGCAGTTGATCTATGGTCTGAGGTC
>Chr1:3049364..3049403  + TAIR102
GCTGTGTATCTGAGAAATAGTGGCTGGTTGGTGAAAGGGG
>Chr1:3049658..3049697  + TAIR102
CTTCTGGTGCTTATTGACAGAGGGAGAGAGAGTATTGCAG
>Chr1:3049937..3049976  + TAIR102
GTATCTTTTCAAACTCTCAGGGAAAAGTTGTTAAAGCTCC
>Chr1:3050672..3050711  + TAIR102
CGATTACTCAAATATTGCAGTGAACCTGAAAGCATTGTCA
>Chr1:3051123..3051162  + TAIR102
GTGTATGTTCATTTTTGCAGAGAGCTGACGAACTACTTGA
>Chr1:3051351..3051390  + TAIR102
TTCTCATAATGTTGTTGCAGTATAAAATTATGTCAAGGTC
>Chr1:3051562..3051601  + TAIR102
TGTGTGGTGTTTGCTTCCAGTGTTATGTCATGTTTGTTCT
>Chr1:3051750..3051789  + TAIR102
GCATGTGTTTCACATCTAAGGCCACCGCTGGCCTGGCTGT
>Chr1:3051895..3051934  + TAIR102
ATTTTCATTTCTCTTTTCAGGGGAAACATTCTTCTCAGTC
>Chr1:3052129..3052168  + TAIR102
CATGGTGCTAATGTGCTCAGGTGAAAAGATACTCTTTCTG
>Chr1:3052287..3052326  + TAIR102
TTAATAACGTTATTATGCAGTCGGAAACTTACCGAAAAAT
>Chr1:3052558..3052597  + TAIR102
TTTGTTCTTTCTAACAACAGCTTTGCTCGAACAAATGTTC
>Chr1:3052713..3052752  + TAIR102
TTCGTGTGTATATGTTTTAGGAACGGTCTTCAAAACACGA
>Chr1:3054617..3054656  + TAIR102
GGATTGTTGTTCCAAAACAGGCACTGGTTCTTGTATATAC
>Chr1:3054860..3054899  + TAIR102
TCTCTGTATTTATATTCAAGGGTTGGAACTCCGCCAGCGA
>Chr1:3055578..3055539  - TAIR102
GCTTTTCTGCGGGATGGTAGATGGGAGAGCGAAACGATGT
>Chr1:3056305..3056266  - TAIR102
TCTGTTCTCCTATTGTGCAGTTTGTGAAGGAATTGGCTGA
>Chr1:3056679..3056640  - TAIR102
GCTGTTTTCAATATGAGCAGGAGGCAGAAACAAGAGTTAA
>Chr1:3058493..3058532  + TAIR102
TTTAAGACAATTATTTTCAGATAAAGAGAGGTCAAAGGAG
>Chr1:3059280..3059319  + TAIR102
TATGTTATATTTTTCTTTAGCGGACAGGAAGAAAACAGAA
>Chr1:3059787..3059826  + TAIR102
TTTTTTTTAATAATTATCAGACTGAGCTGATTGATCCAGC
>Chr1:3060062..3060101  + TAIR102
CTTTTCTTTTTCTTCTTTAGAATTGGTATCCACTCTCCAA
>Chr1:3060503..3060542  + TAIR102
TTCGATTTTAATTTTTGTAGGAATGAAGAAAGTGTGATGA
>Chr1:3061091..3061052  - TAIR102
TTGGACAACTACTGGTTAAGCGTCGTCTGTCCCTTTAGTG
>Chr1:3061438..3061399  - TAIR102
TTCTTTCTGTGCGATGCTAGATGGGAGAGCGAAACGATAT
>Chr1:3061621..3061582  - TAIR102
CCTTTGTTCTTCTGGATCAGGTGGAGAATCAAAGGAGAAT
>Chr1:3064936..3064975  + TAIR102
TGTGTTTCTTTTCCTATTAGACTGAGCTGATTGATCCAGC
>Chr1:3065206..3065245  + TAIR102
TTTCTTATTTTCTTCTTCAGAATTGGTATTCACTCTCCAA
>Chr1:3065657..3065696  + TAIR102
CTTGTTGATGATTTTGTTAGGAATGAAGAAAGTGAGATGA
>Chr1:3067597..3067636  + TAIR102
TTGTACTCTGGAATTTGCAGGTTGAGCTGATCAATCCAGC
>Chr1:3067871..3067910  + TAIR102
TTTTATTTTTTCCTTTCCAGCAATGGTATGTACTTTCTAA
>Chr1:3069609..3069648  + TAIR102
TTTGTGTTGTTGTTGTATAGGTGATGAAAAGAAAACAGAA
>Chr1:3069933..3069972  + TAIR102
GTGTTTCCGAGGGTTTGCAGATTGAGCTGATTGACCCGGC
>Chr1:3070210..3070249  + TAIR102
TTTTTATTTGACTTCTCCAGCTTTGGTATGCGCTCTCAAA
>Chr1:3070654..3070693  + TAIR102
TTTTGATTTTGCTTTTTAAGGGGTGAAGCAAGTGAGATCA
>Chr1:3077358..3077397  + TAIR102
TTGTGTGTGAAAAATAACAGACCTGTAGATGAAGTTGTGG
>Chr1:3078326..3078365  + TAIR102
TATTGAATATTGTTGAGCAGGATGTGGAAGAAGAATCAGG
>Chr1:3078525..3078564  + TAIR102
TTACTGTCCTCAATTTTCAGAGACGGCGTGATAGGATCAA
>Chr1:3078823..3078862  + TAIR102
AACATTTATATGGTTTAAAGGTGGACAAAGCTTCGATGCT
>Chr1:3078964..3079003  + TAIR102
AACACAATAATCGCCAACAGATCATGTCAATGGCGTCTGG
>Chr1:3086526..3086565  + TAIR102
AGCTGAGTCTTCTTCTACAGGTTTGCAGAGATGTGGGAAG
>Chr1:3086832..3086871  + TAIR102
TTTGGTCTGTTTATACTCAGATGGTCACAGATTGCGTCAA
>Chr1:3089812..3089773  - TAIR102
TGTTGGAAAAACAAAAACAGGGGATTGCTGTGGCTGTTGG
>Chr1:3090048..3090009  - TAIR102
TTCCTTGCTTTGAGTTTCAGGTTTCAAGATGAGCATGTTA
>Chr1:3090476..3090437  - TAIR102
TATATCTTGTTTCTTTACAGATTGGAAATAGTTTAGCCCC
>Chr1:3090642..3090603  - TAIR102
TTGCTTTCAATATCCCTCAGTGTTTTTTCCCTCAATACAT
>Chr1:3090780..3090741  - TAIR102
ATTGTTCTTTTATCTTTTAGGGTTTGCAAAACACACTTCC
>Chr1:3090927..3090888  - TAIR102
TGTCTATTTTGTAAATGAAGCGTTGATGTATCTGGAGGTC
>Chr1:3091138..3091099  - TAIR102
AATAATATTATTACGTTAAGGCTTTGCTCAGCGGATGTTC
>Chr1:3091330..3091291  - TAIR102
TATGTTGTTTATGCAATTAGGCGGCACAACTTCAGTATAG
>Chr1:3091494..3091455  - TAIR102
TTTCAAATCATTATTGGCAGACTTTTACAATTGGAACAAA
>Chr1:3091724..3091685  - TAIR102
GTAATTAATTTTGTTGAAAGGGAGGTGCATGGTGTGACAG
>Chr1:3091907..3091868  - TAIR102
TAATTAAATTTTTGTGGCAGTGTGTCTGGATGGGTCAGTG
>Chr1:3094075..3094114  + TAIR102
CTTGTTTTTCTTTTTTGCAGGAATCAAAATCAATGGCTTC
>Chr1:3095719..3095680  - TAIR102
TATTGGGATTATGAAAACAGGTTAACGCATACCGGAGCTG
>Chr1:3096092..3096053  - TAIR102
GTTGGAATTTGACTGTGCAGATGCTTGGATTTGGAAATGA
>Chr1:3096979..3096940  - TAIR102
TCACTTGCTTATCTATGCAGGAACTGAGGAGCAGAATGTC
>Chr1:3099243..3099204  - TAIR102
TTGTCTTGTCTCTGTGTCAGGAAAAAAATGTCAGGCTCTA
>Chr1:3102368..3102329  - TAIR102
GACTTTTTTGTTTTGTTCAGGTGGTGGATCTGATTAGAAG
>Chr1:3105465..3105504  + TAIR102
TGAGAATCATTATGGTGCAGGTGACATCCCCATATGGCAA
>Chr1:3105777..3105816  + TAIR102
CTCTATGACAATTGCTTAAGGGTGTGGAGCTGGAGATCAG
>Chr1:3105928..3105967  + TAIR102
TATCAAAATGGTAATTGCAGAGAAGCAGACATGAGGACAA
>Chr1:3107329..3107368  + TAIR102
TGATGGTGGGGTTGTTTCAGATTGGGAACAGGATCATAAG
>Chr1:3109190..3109229  + TAIR102
TGTTGGATTGTTACTGTTAGATTGGACAAGGGACGTATAG
>Chr1:3109551..3109590  + TAIR102
AATGTATTGTGCTTCTGCAGATTAAGTGCTATATGAAACA
>Chr1:3110211..3110250  + TAIR102
TTCTTTTTCTGTTTCTTTAGTTCTTTACTACATCGCCTTT
>Chr1:3110408..3110447  + TAIR102
AATTTCCTCTGATCCACCAGAAAGAAAGACACTAGCAGTA
>Chr1:3110605..3110644  + TAIR102
TATTTTCTTGTTTTGTAAAGAAACGTCAAGGGCAGCATAA
>Chr1:3111107..3111146  + TAIR102
ATTTGTTTGGTTATCTTTAGGTTAACGGTGAAAAGAAAGA
>Chr1:3113121..3113082  - TAIR102
CGAATTCTTCGATGCTCCAGCACAAGTGTCTGCCCTCCAT
>Chr1:3116488..3116449  - TAIR102
TTTGCGTTTTTTTGGGGTAGGCACTGTCACTTAATGGCAT
>Chr1:3118858..3118819  - TAIR102
CCTATGATCTTTGTTCTAAGGTGGAAGGAAGGACTGTGAA
>Chr1:3120097..3120136  + TAIR102
TTTTTTTTCCTTGGAACCAGATCCGATATCAGAAGCCCCA
>Chr1:3120368..3120407  + TAIR102
ATGATGAATTACGATTGCAGGTCTTGCACACGTACAAGGG
>Chr1:3120606..3120645  + TAIR102
AGAGTTATTGATCTTGCTAGGTTCCTGTACTTGAGACTCC
>Chr1:3120767..3120806  + TAIR102
CTGTTGATATCTCAATACAGTAAGCCGATTGAATGGTGAC
>Chr1:3120939..3120978  + TAIR102
TGCATGTTGTTTTTTCGCAGGCACAAATTGAGCAATGGAT
>Chr1:3121151..3121190  + TAIR102
TGATTGTTATATAAATGAAGGCTGAAGAAGGTGCGATCTC
>Chr1:3124089..3124128  + TAIR102
TTCTGATATGATATTTTCAGGTCTATCGGGTGATTCCAAG
>Chr1:3128422..3128383  - TAIR102
AGTTCTTTACTTCCCTGCAGGAGGAAAAATTAAAAGGTAA
>Chr1:3128987..3128948  - TAIR102
AAATCCATTGAGCGTTGCAGTATAATTTTGTTGGGAGGAT
>Chr1:3129201..3129162  - TAIR102
ATTGCTTTTGCTTTCTTCAGGAAAACTGTCACCTCCAGAG
>Chr1:3129448..3129409  - TAIR102
CATTGCTGACGTCTGTGCAGAAATCAGGAGGGTCTCTAGT
>Chr1:3130205..3130166  - TAIR102
TTGTTCTTAACCTTGTGCAGGTACTTGACTGAATTATTGC
>Chr1:3130819..3130780  - TAIR102
CTTTCTAAGTGGATTTACAGTGTTAAAGATGATGGAATCT
>Chr1:3133618..3133657  + TAIR102
CTTTTGGTTGTCGTTAACAGAACAAACAAATGGGTCCAGA
>Chr1:3136684..3136645  - TAIR102
ACATGTTGGGGGTGTTTCAGATTGGCAACAGGATCATAAG
>Chr1:3138951..3138912  - TAIR102
TGAATGGCTTATTAATGCAGCACGAAACGGGATTATGCAA
>Chr1:3139617..3139578  - TAIR102
GAAGTTTTTTTCCTGCTCAGGTGTTTCCAATTGCTATGTT
>Chr1:3141074..3141113  + TAIR102
CTTTGTCCTGTTCTCTGCAGAATTGTTGCAATAAATACGA
>Chr1:3141274..3141313  + TAIR102
TTTTTGATTTATTGACGCAGATATGATATGGAGACGATAC
>Chr1:3141725..3141764  + TAIR102
AACGAAAGTTGCCTGTGCAGGACGACGATAGTGACATGGA
>Chr1:3142010..3142049  + TAIR102
CGTTTCTCTTGTATTCCCAGGTGATGGCTGCTTCATATGT
>Chr1:3142910..3142949  + TAIR102
ACTGACTATTTTCTTTGTAGAGGTGGGCGCTTATAAGAAA
>Chr1:3147150..3147111  - TAIR102
GAATTTTTCAACTTTCCTAGATATGGAGGAGAAGGTAAAG
>Chr1:3148588..3148549  - TAIR102
ATATGCTCTGTTTTGGATAGCAAGTGGACATGGAAACTGG
>Chr1:3149100..3149061  - TAIR102
TTTTTCTCTGATTTTCTCAGCTTTATCTGAACTGGTTTCC
>Chr1:3149524..3149485  - TAIR102
GTTTGCTCTTTCTATTTCAGTTGCCACAGCAGGAAAACTC
>Chr1:3150229..3150190  - TAIR102
CAACATTTTTTCTGATTTAGTTACTTGTGCGAGGAGTGGA
>Chr1:3150577..3150538  - TAIR102
TATGTTGTATCATTCTACAGATCTAGACTTGGATGACTCA
>Chr1:3150712..3150673  - TAIR102
TTGCTAAATTCTTATAACAGCCTTCACTGGAGTTTAATAG
>Chr1:3150992..3150953  - TAIR102
TATTTTTCTGTTATTTACAGTTATTTGAAGAATCAGATTC
>Chr1:3151311..3151272  - TAIR102
GTTTTATGTTGTCTTTTCAGCTTTGATGAACCTTTTGAGG
>Chr1:3151528..3151489  - TAIR102
GTCCTGTTTGTTTATTGTAGGGATGACGTGGAAGTATCAG
>Chr1:3152041..3152002  - TAIR102
TTGCTTCATGTGGTTTCCAGACATGGAGGAGTTAAAGATT
>Chr1:3152598..3152559  - TAIR102
TTTGCTGGTCAATTTTGTAGGTTGGATTGATCATTCTCAG
>Chr1:3152891..3152852  - TAIR102
TCCAGTTTTCCACTTCGCAGATTGACTTAAGCACCGCTGT
>Chr1:3153257..3153218  - TAIR102
TAACCCCTTCACATTTGCAGGAGGAGCAAATTGATATGAT
>Chr1:3153774..3153735  - TAIR102
AAATGGTTAATTGTTGCCAGTCTGCAATGAAAAACGTGTT
>Chr1:3154876..3154915  + TAIR102
CTGGGAATTTTGCGATTAAGGTGGTCTTGAGGTTCCTGCT
>Chr1:3155197..3155236  + TAIR102
TTGTGATGGTTTACTCTCAGGTGAATGTGAAAACACAAGT
>Chr1:3155724..3155763  + TAIR102
TTTGTTCTTTCTTTCAACAGAATGTTTCTGGGAAGTGTAA
>Chr1:3156004..3156043  + TAIR102
AAACCATCTTCACTTCTCAGGATATATATGTACATATGCA
>Chr1:3158644..3158683  + TAIR102
TTACAATCTTGTTAATGAAGGTGAATGTGTCGTCATTCTC
>Chr1:3159501..3159462  - TAIR102
CTTGCATATTGTCTTTACAGGAATAGAAAGCGTGACTGTT
>Chr1:3159672..3159633  - TAIR102
TTTGGCTTGTGGATATATAGGCTTTGAAGTTTGGACAGGT
>Chr1:3159822..3159783  - TAIR102
TCATTTCCATGATGTTCCAGGCTGCAATTATCAATTCTCA
>Chr1:3160101..3160062  - TAIR102
ACATTATTGGTTCCTAACAGGAGAGAGCTGAAGCTGCATC
>Chr1:3160807..3160768  - TAIR102
GTATGGTTGTACATCTGCAGAATTCCTACCGAAGCTTCAC
>Chr1:3161037..3160998  - TAIR102
TTGTCTTGGTTTGCTTACAGGACCAGTTCGATACCATTGA
>Chr1:3161441..3161402  - TAIR102
TCTGGGTTAATTTGTTGCAGGTAACAAGATTCCTGTAATC
>Chr1:3162424..3162463  + TAIR102
ATTTTGTGATGTTAATGTAGACTGAATGGACCAGAGAAGA
>Chr1:3164375..3164414  + TAIR102
TTGCTTATGATTTTTGGTAGGCTGACAAAATGATAAAGGA
>Chr1:3164746..3164785  + TAIR102
CGGATTTGTACATTTGACAGAGGAGGGCAGAGACCGTGTG
>Chr1:3165731..3165692  - TAIR102
ATTGTAATTATTGTTTGTAGGTGCCAATTGCTATTGGAGG
>Chr1:3165973..3165934  - TAIR102
AAATGGTTTGGTTGTTGCAGATGATTTTTGATGCAATCGA
>Chr1:3166154..3166115  - TAIR102
GTTTCAATATTGATTTTCAGGTGCGAGTTAACATTCCAAA
>Chr1:3166436..3166397  - TAIR102
AATGTATGTGACTGAAACAGTGAGACCGTCAAGTTTGGGC
>Chr1:3167231..3167192  - TAIR102
TTGTTGTTGCTTTTGCGCAGTTGTTGATTAAAGGATCTGC
>Chr1:3167601..3167562  - TAIR102
TTACTCTTGTTTCTCTATAGGGAGCTCCTGATACTTGGAC
>Chr1:3168889..3168850  - TAIR102
TTCGTGTGGTGTTATTTCAGATGACACAGGGATGTTTTGG
>Chr1:3169254..3169215  - TAIR102
AGCAACATTTGATTGATCAGGGATGGAGAGTTGCCGCCAT
>Chr1:3169491..3169452  - TAIR102
ATATGTGGTGTTGAGTGCAGCAACATGGGAGGCAGTGTGT
>Chr1:3170065..3170026  - TAIR102
TTGAAAATGTAATGTTGCAGGTACAAGTAACGTTAGAGAA
>Chr1:3170707..3170668  - TAIR102
CTTTGAAAATTGTTTTGTAGGGTTTATGATTATGATTGAT
>Chr1:3173196..3173235  + TAIR102
GGATTTGTTGGGGGTGGCAGGTGCCAGAGAGTGATAGAGA
>Chr1:3174434..3174473  + TAIR102
CTTTCCCCTTTCTCATGAAGGATTGCCAATTGTTTGTCAA
>Chr1:3174600..3174639  + TAIR102
TCAATCTTCTTGTCCTCCAGTTACCAAATACTGAAGTTTG
>Chr1:3174977..3175016  + TAIR102
ATTTCGAGTTCTATTTTCAGGGAAATGAAGATCTTATCAT
>Chr1:3175121..3175160  + TAIR102
CTCTTTTCATATGATTTCAGATACCCAATTATGGAATATT
>Chr1:3175331..3175370  + TAIR102
TATCCAACTTGTGTTTGCAGCTAGGCCCCAAATTTATGAA
>Chr1:3175733..3175772  + TAIR102
CATATGCTCTTGTTAATTAGATGGGGATAGCTGATGCCAT
>Chr1:3175922..3175961  + TAIR102
TTCTTTTTACGTACTATCAGGCTGCACTAGTGGCGAGTAG
>Chr1:3176110..3176149  + TAIR102
ATCCGATGTTTTCACTCCAGGTGGTTGCAAACATGAGAGG
>Chr1:3176285..3176324  + TAIR102
GCTTATTTTGTGATGTGCAGGGACCAACAATAAGTCCAGT
>Chr1:3176575..3176614  + TAIR102
TGTGTCACATGTGATTGCAGGTGGGAGGAAGTGGGGTACT
>Chr1:3177238..3177199  - TAIR102
TATCTATGAATTTGCTTCAGTTGAACGAATCCTGGAGGCG
>Chr1:3177401..3177362  - TAIR102
AGTCTCTTTATGCTGTGCAGGTTCGACTGATTGTAGGAGC
>Chr1:3177887..3177848  - TAIR102
GGTGACTTGTTGTTATGCAGGCAAAGTCACCTATGAGATC
>Chr1:3178472..3178433  - TAIR102
CATCAATGATTGGTGTACAGGAAGCATGCAGAGTTCTTGT
>Chr1:3178708..3178669  - TAIR102
AATTTATTCACTCATTGTAGATACTTCTACCGCTTGCTAT
>Chr1:3178932..3178893  - TAIR102
CTTATGTTGTTATTAAGCAGAGAAAAGATGGTGATGTTAT
>Chr1:3179225..3179186  - TAIR102
CGCTATTTTTTTAACTGTAGTTACCACCTCATGAGCCTGG
>Chr1:3179570..3179531  - TAIR102
ATTGATATAGCGTCTTTTAGGATGCCGGAGTGCATGCACT
>Chr1:3179921..3179882  - TAIR102
ATTTTTGCAATACATTGCAGGAGGCTTTTCATAAGTTTAT
>Chr1:3181319..3181280  - TAIR102
TTTTGTGTTTATTGAATCAGTATGAGATGGAAGGCAACAG
>Chr1:3181808..3181769  - TAIR102
CTTACCCGTCCTTTATACAGGTGAATGCGAGTAGACAATT
>Chr1:3182373..3182334  - TAIR102
TTCTATTTGCCTTTTTAAAGGGAAAGGAAGCCGCAGGACA
>Chr1:3182683..3182644  - TAIR102
GCGCTGGGTCATTTTCATAGGGAAATCACCGTGACAAAAA
>Chr1:3182837..3182798  - TAIR102
GCTTGTGATGCATTTTGCAGGATCTGATGTAGTATCTTCT
>Chr1:3183067..3183028  - TAIR102
AAGTTTGGTTATCTTTTCAGTCTCCTCCAAAGAGTACCCC
>Chr1:3183210..3183171  - TAIR102
CCCCTTAATATTAACTCTAGCTGAGGCTACTTTTGCGCAA
>Chr1:3183393..3183354  - TAIR102
TTCCCTTTCAATGGTTGCAGTGTATCTTCAAAATTGATAA
>Chr1:3188435..3188474  + TAIR102
AAGGAATGTAACGGTGGCAGGTTCCGGTGAGTACGGTGGT
>Chr1:3189837..3189876  + TAIR102
TGTCGTGTTTTAATTAACAGAGGATTATGACAAGGAGGAG
>Chr1:3193222..3193183  - TAIR102
AGATTATTGCTTAAATACAGGTATTGATGATGCGTCTAGA
>Chr1:3193841..3193802  - TAIR102
TGAATGGAATTCAAATGCAGTATAAAACATTTTCTGATGC
>Chr1:3194570..3194531  - TAIR102
ATCGATTTCGATTTCTGCAGAAGAGAGAGTGAATGTTCTT
>Chr1:3196222..3196183  - TAIR102
GGTTTTATGTGTTGTTGCAGAGCTATCTGGCATACCTCCT
>Chr1:3196637..3196598  - TAIR102
CTCTTCTGGTGTTATTGTAGTTGGAAGCTTGTATCCATCC
>Chr1:3196803..3196764  - TAIR102
AATATTCTATTTATGCTCAGGTGTTCCAAAAACGTTTGCC
>Chr1:3197346..3197307  - TAIR102
TGCTTTGATATGTCATGCAGGTTTTAGGTACACCAACAAG
>Chr1:3197666..3197627  - TAIR102
CTTGCTAATTTGTCGTACAGCCTCTGTTTCCTGGTGAGAG
>Chr1:3197903..3197864  - TAIR102
CATGTTCTCGTTCTCTGTAGGTAAAAGGAGAACCCAATGT
>Chr1:3198028..3197989  - TAIR102
TTACAGATGTTGTTGTGCAGGTGAACCCACACACGCATCA
>Chr1:3198537..3198498  - TAIR102
GTTTCTGTTAATGGTGACAGATTTGCAGGGCGCTTGCTTA
>Chr1:3198948..3198909  - TAIR102
TTTATGTTTCCTTTTGGTAGGCTAAATGTAGGGAAACTGG
>Chr1:3199093..3199054  - TAIR102
GATTTTTTTTGGATTGGCAGACAGTCAGTTACATATCAGA
>Chr1:3199273..3199234  - TAIR102
AGGTTTTCGTTACGTTGCAGGATAGTGAACCAGATATTAT
>Chr1:3202689..3202728  + TAIR102
TTGATGATGATTATTTATAGGGGCATGTTGGTCGTTCTCG
>Chr1:3203025..3203064  + TAIR102
AAGTCTCTTTTGTTCTGCAGTTGAAACAAAAGGTTGTGAC
>Chr1:3203251..3203290  + TAIR102
AATTTTACCTTTTGATGCAGGGAATATTCTCTGGCCCGTG
>Chr1:3203769..3203808  + TAIR102
AGCTATTTCTTTTCTGACAGAAAACTGGTAATTTCACTGC
>Chr1:3206091..3206130  + TAIR102
AATTTGAATTTGGTGTGCAGATACTCTACTTCGAAAGATG
>Chr1:3206258..3206297  + TAIR102
AGTGGTTTTTGACATGTTAGGCTAGGCATGGAACTCGTTC
>Chr1:3206666..3206705  + TAIR102
ATGTTTAAATCTCTTGGTAGATTCCTAGGGCATCTGCAAG
>Chr1:3206944..3206983  + TAIR102
TACATGGTCTATGATTGCAGAGCTATAGAAAAGCTAAAGA
>Chr1:3207200..3207239  + TAIR102
ATTTGTTTTGAAATCTACAGGAAGCATCATTGCTTAATGT
>Chr1:3207357..3207396  + TAIR102
TGTAACACAATCATCTGTAGGTTGCTTTGCTGGAATGGAC
>Chr1:3207589..3207628  + TAIR102
CCTATTCAATTATCATGCAGAAAAGCTCCCACCTGGAAGT
>Chr1:3207800..3207839  + TAIR102
AGGTCTTAAATGTCTTACAGAGTTTGAGAAAATACAGAAG
>Chr1:3208148..3208187  + TAIR102
TATCTCTATACAAATTTCAGGGTTGTGATGGAAAAGATTT
>Chr1:3208278..3208317  + TAIR102
TTTTATCTTTCTTATTACAGGCCAAAGTGGTAACTCCTCA
>Chr1:3209105..3209066  - TAIR102
ATTTGGTAATCTTTTTGCAGGTTCGGGTGAACGATCTTTC
>Chr1:3209320..3209281  - TAIR102
TATAAACATTGGATTTGTAGGAAGCAAGCAAATGGAGGAT
>Chr1:3209670..3209631  - TAIR102
GAGTGAAATATTGGAAACAGGCTCAAAGATTAGCTTAGGA
>Chr1:3209892..3209853  - TAIR102
GGTCTTAATTACGTTGACAGGGTTATCAATTCTGGTCTAA
>Chr1:3210074..3210035  - TAIR102
ATAGTTTGGTTTTGTAACAGATTCATAAGTAGTGAGGATA
>Chr1:3210269..3210230  - TAIR102
AGATTTGGTTGTTGTTTCAGACAAAGATTGAAGAAGAAAA
>Chr1:3210506..3210467  - TAIR102
TGTGTGTGAAATGGAAACAGGTATTTCACAGCACTCACTA
>Chr1:3210759..3210720  - TAIR102
AAAGTTGATTCATCTTATAGGTGGATGACAAGTATGAGTA
>Chr1:3211129..3211090  - TAIR102
GAGACATGAGTTAATTTCAGGTTTGTAATGCTGCAAAACT
>Chr1:3211320..3211281  - TAIR102
TTACTTGGATTACTTTACAGGATTGAAGCAACAAAGATGG
>Chr1:3211470..3211431  - TAIR102
AATTGATCTGATTTCTGTAGTTACTGGGACGTAGTGTGGA
>Chr1:3214487..3214448  - TAIR102
CTCAAAACTTGGGGATGAAGATACGTGTGAACAATGCGAA
>Chr1:3214728..3214689  - TAIR102
GTTACATTTTCGTTTCATAGAAAAAAGGATAACAAAACAT
>Chr1:3214932..3214893  - TAIR102
AATTTCTTAATCTCTTGCAGATTCCGGCAATATGGTTTAT
>Chr1:3215274..3215235  - TAIR102
ACAATTCATTATATGCGCAGGATGTTATATATATGTGGAA
>Chr1:3215488..3215449  - TAIR102
CCATGAACATTTCATTGCAGGAGTATCAATTTTGGACAAG
>Chr1:3215667..3215628  - TAIR102
GGTTTATTTATGATTTTAAGGTATGTAGATAAAGATTTCA
>Chr1:3215895..3215856  - TAIR102
GATATATTTTACTTTCTCAGATGAATGTGGAAGCAGAGAG
>Chr1:3216136..3216097  - TAIR102
GTTTGACGCTTGATCTTTAGGTATTTATTAGTGCACACTA
>Chr1:3216381..3216342  - TAIR102
TTGCTTTAACCTGGTTTTAGGTTGACGATAAGTACCAATA
>Chr1:3216620..3216581  - TAIR102
AATTTTAACTGTGATTTCAGGTTTCATTACATGGCAGTAA
>Chr1:3216821..3216782  - TAIR102
CTGAAGAACTGTGGAAACAGATTTGTTATGCTTAGTGGAT
>Chr1:3217010..3216971  - TAIR102
TTATTTTCTTTTGGAAACAGAATCAAAGGATCAAACTTTG
>Chr1:3217204..3217165  - TAIR102
TGTCTCTGTTTCATCTTCAGGTATTGGGATCTCGTTTGGG
>Chr1:3217412..3217373  - TAIR102
GTGTATGGATATTGTTTCAGGTGGTGATGGATAATGGCAT
>Chr1:3220407..3220368  - TAIR102
TTGGTACTTTCTATTTGCAGATTCGAATCAATGATGCGGA
>Chr1:3220726..3220687  - TAIR102
GCTTTATTATTTATCTGCAGGTTCAGGCAATATGGGTTAT
>Chr1:3220966..3220927  - TAIR102
TGATGGGCAAAACAACACAGGTTGCATGATTGAGATGGGT
>Chr1:3221178..3221139  - TAIR102
ACTAAATCTTTGCCAATCAGGGATACCAATTTTGGGCTAT
>Chr1:3221438..3221399  - TAIR102
CATGTTGAATTTTTGTATAGGTTCATAAACAATGATTTGA
>Chr1:3221659..3221620  - TAIR102
TTGTATGAGGTAATCTGCAGATGATGGCTGAGGTTGAAAG
>Chr1:3221906..3221867  - TAIR102
TTCCGTAATGGTTATTTCAGGTGTTTCACAGTACTCATTA
>Chr1:3222156..3222117  - TAIR102
TCATTTTTCTTCTCTGACAGGTAGATGATAAATACCAATA
>Chr1:3222506..3222467  - TAIR102
TTGCGATTCTTTTTTTACAGATTCCATTACATGGCTGTGG
>Chr1:3222853..3222814  - TAIR102
CTAGTTGCTCTTTCTTTCAGGTTTATAATGCTCCGTGGCT
>Chr1:3223051..3223012  - TAIR102
GTTTGATATCATATATGCAGCATCAGTGGAGTGACTTTCA
>Chr1:3223423..3223384  - TAIR102
TAATATAAATGAATGTATAGGTACTGGGACCTGCACTGGA
>Chr1:3223669..3223630  - TAIR102
TATAGACGGAAATGGTGCAGGTTGTGATGGACAATGGGAT
>Chr1:3223851..3223812  - TAIR102
TTTCCTTACACTAATATCAGGCTCAGAGGGGACAGATCAA
>Chr1:3225033..3224994  - TAIR102
TCATGACATGGATTGTACAGAAGGATCCCGAGAGCAGCAG
>Chr1:3225245..3225206  - TAIR102
CTCGATTTTCCGAATATTAGGAAGTATGTGGCAACAGGAC
>Chr1:3225461..3225422  - TAIR102
TTCTGTTCTGTATTGAGAAGATAGCATGCTCGATGTGCAA
>Chr1:3226149..3226110  - TAIR102
GATTATCTTAATGTTTTCAGTGACAGAGACATTCCATCAC
>Chr1:3228310..3228271  - TAIR102
TTGAAAATGTTGTGATGCAGACTCCAGGTCTGAACATTAT
>Chr1:3228645..3228606  - TAIR102
AACCTTCTTTTTTGACTTAGGGGAATTTGGCAACAAGTAC
>Chr1:3229287..3229248  - TAIR102
TGTCTTTGATCTTTATACAGTGCTCTTCATGAGAAGGACA
>Chr1:3229482..3229443  - TAIR102
CTCTGTTGTTGAATGATCAGATTCTTGGGTATGGTTGGGC
>Chr1:3230820..3230781  - TAIR102
GTTCACACGTTTAAGTGCAGTGACATGGAAGCGGATACAT
>Chr1:3230942..3230903  - TAIR102
TCTTTTTTTGATTCGTTTAGGTTTGCCAATTGTGAACTCC
>Chr1:3231204..3231165  - TAIR102
AAAAAAAAAAACATGTGTAGGTTATGGGAGAGACCAGAAA
>Chr1:3231652..3231613  - TAIR102
CTTTCATATGGTTAAAATAGATAGAGAGTGATGAAGACGC
>Chr1:3231831..3231792  - TAIR102
TAACTGTTCGATATTCTCAGGGACTCTATCCATGTGATCG
>Chr1:3232157..3232118  - TAIR102
ACTGTTCCATTTAATTTCAGAGCAATGGAAACTTCAATAG
>Chr1:3232576..3232537  - TAIR102
CATTCTTGATAATTTTGCAGGTTTCGGAAAGGCGCAACCA
>Chr1:3234104..3234065  - TAIR102
TTAATACTTTTATTTTTCAGCATGGCTTCATCTACGGAGA
>Chr1:3234229..3234190  - TAIR102
ACTAATATGTTATTTTACAGGTTTGCCAATTGCGAAATTC
>Chr1:3234425..3234386  - TAIR102
ATTAATTTTGCTGTATTTAGGTTATGGAAGAGGCCAGAGA
>Chr1:3234602..3234563  - TAIR102
TATTTTGGATCATGCTATAGATTGAAAGTGAAGAGGACAA
>Chr1:3234787..3234748  - TAIR102
GTATATATATGTGCATGCAGGGAGTCCGTCCTCCTGACAT
>Chr1:3234994..3234955  - TAIR102
ATTGGCTTATGTATATATAGAACTATGCAAACCGCAGTTG
>Chr1:3235178..3235139  - TAIR102
CGTTTAACGCTTCTCTTAAGGTTGAGAATCTCCGCGAACG
>Chr1:3235398..3235359  - TAIR102
TCTTCTTTGTTTTCTTGAAGTTGCGACATGGACAAGCGTT
>Chr1:3238356..3238317  - TAIR102
TATGTTATTTATTTTGTCAGACAAGTGGAATCCCGGTTTC
>Chr1:3238757..3238718  - TAIR102
GATTCTTTTTTGGTAACTAGGATACACTAAGGAAAGAAGC
>Chr1:3245139..3245178  + TAIR102
TCCTATTGCTTTATTTTCAGAGAATGATAATCGCAGAACC
>Chr1:3246003..3246042  + TAIR102
CTATTGCTACTCTTCTGCAGATAACTTACAGCGTCCCATA
>Chr1:3246195..3246234  + TAIR102
TAAAAGTTCTGTTGTGGCAGGCTTATCTTTGGGTGTGCTA
>Chr1:3246540..3246579  + TAIR102
AATCATTTATGTGTTTGCAGGTAATTGTGTCTGTTGGCAG
>Chr1:3246808..3246847  + TAIR102
AAGCGGCTAATGCGAAATAGATGAGTGTCAAGCGAGGAAC
>Chr1:3256863..3256824  - TAIR102
CTTTTTTTTTGCTACTCCAGGATGGGTATGTTCCATATCA
>Chr1:3257005..3256966  - TAIR102
GGTTTTGAAATTATTTTCAGCAAAAGACGTTGTGCAGTTT
>Chr1:3257311..3257272  - TAIR102
GACTTATGTATTTGTTGCAGATAGTTTGATGGATCCATAC
>Chr1:3257663..3257624  - TAIR102
ATTTCTGTTAACTGCTATAGGGGCATCACTTAGACCTAAG
>Chr1:3258146..3258107  - TAIR102
TGATTATAACTAATGTGCAGATAAACAACCGGGCAATACA
>Chr1:3258287..3258248  - TAIR102
AAATTTTTTCTCTTATGCAGCCTGCACAAGTTGCATCCAC
>Chr1:3258557..3258518  - TAIR102
TTTATTTTTCCCCTTTTCAGGGATAATTACACAAAAATCT
>Chr1:3259124..3259085  - TAIR102
TTGTTTTTGTAACTCATTAGGCCTTTACTCAAATCGCTTC
>Chr1:3259569..3259530  - TAIR102
AACCAACATGTTTGGTGCAGTGATGCGAGTAATGGTAAAA
>Chr1:3259915..3259876  - TAIR102
ACTAGTTGTGATTGACGCAGGGGTCAGCTACATCGGCTGT
>Chr1:3260352..3260313  - TAIR102
CATATACCTGTGTGTCACAGCGCTTGATTCAACCTCAAAC
>Chr1:3260614..3260575  - TAIR102
GTATCTTTTAATTCTTTTAGATGGTATCAAATAAAAATCA
>Chr1:3261053..3261014  - TAIR102
TTGCATCTTTTCATCTGCAGCTGCTTGGTTGGCTTTGAGG
>Chr1:3262472..3262433  - TAIR102
CTGGTTTTATGTTGAAGCAGAAGAGCCTTTCTTTATCTTT
>Chr1:3262928..3262889  - TAIR102
TTAAATGATTTGTATTGCAGTTGGAGGATATACACTGCAG
>Chr1:3266959..3266998  + TAIR102
TTTAATAACATAAAACGCAGGTGGTAAAAAGGTTCAGCTA
>Chr1:3267167..3267206  + TAIR102
TTTTTGTACGTCTTCGTTAGAGCGATTGGGAAATCAAATT
>Chr1:3267480..3267519  + TAIR102
GTATACAATATATATGAAAGGTGGGAAGATTGGTAAGACA
>Chr1:3267861..3267900  + TAIR102
ATGTCTTGTTTATTTTGCAGGACACATTGAGATCAAGCCC
>Chr1:3268281..3268320  + TAIR102
TATCCCTGTATTATTCGCAGGTGTATGCGCAGCCGTTTTT
>Chr1:3270718..3270679  - TAIR102
TGTTTTGTTTGATTGATCAGATCATTGCCGACTGAGACAA
>Chr1:3275234..3275273  + TAIR102
TTTTATTACCTGTTTTGCAGTGAGTGAAGTTCATGGACGT
>Chr1:3275544..3275583  + TAIR102
TAATGTGTTCTCTATAACAGGTACATCGATTGTGTGGATG
>Chr1:3276379..3276340  - TAIR102
AATACAACAAACTTATGCAGAGGAGATGATAAGAGAATTA
>Chr1:3276586..3276547  - TAIR102
TAATGATATAACCTTCGCAGCTTCAACGTGGTCCAGTCAA
>Chr1:3276729..3276690  - TAIR102
TTGACCTCCTTTGTTCTTAGACCTTGTTGGGTGGAGTACA
>Chr1:3276927..3276888  - TAIR102
TCCTCTGCTTTTGTGAACAGTTCTGCTTTGCAATGCTTCA
>Chr1:3277181..3277142  - TAIR102
TGGCATTTTGACTGCATTAGGTCCCATTGTTTTCTGGATC
>Chr1:3277606..3277567  - TAIR102
TCTTAATCTCTTTTGTTTAGGTTAGGTCGGTGATCAAACG
>Chr1:3277855..3277816  - TAIR102
ACTTTATAATCATTTTGCAGGCAGTAAACGCAACCATTCC
>Chr1:3278132..3278093  - TAIR102
AATTTTGTGTGTGGGTACAGTGCTCAGAATTGGAGATTCG
>Chr1:3279670..3279709  + TAIR102
GAAGTGGAACTTATCTGCAGAACATATGCCTCGAGAGACA
>Chr1:3280266..3280305  + TAIR102
GGCTTACTATTTCACTGCAGGAAACCGAAAAAAACACTGA
>Chr1:3280695..3280734  + TAIR102
GATAATGTTTTTATCTGCAGAACTTATGCTTCGAAAGATA
>Chr1:3280951..3280990  + TAIR102
ATGTTCTGCCTTATATGCAGAGAAGCCGAGAATTCTGTTC
>Chr1:3281420..3281459  + TAIR102
AGTTTGTTCCCTTTTCCAAGTGTTCAGGGAACACACGACG
>Chr1:3281681..3281720  + TAIR102
TTGTTTCCATTTTTCTACAGAGTCATGCTTTTGGGATGAA
>Chr1:3282309..3282348  + TAIR102
GCTCTTTCTCTGTTATGCAGGTTCGTAAACGCAATGTTTG
>Chr1:3285405..3285444  + TAIR102
TTTTCTGGTCGACTTTGCAGGGACTAATAGAGGGGATGAA
>Chr1:3285667..3285706  + TAIR102
GTCAGTTTTTTTTTTATTAGGTTCCTCCTCCGGGCAAAGG
>Chr1:3285877..3285916  + TAIR102
AAATTTGATTGCTTGTATAGGAAGGCACAGCGGCGTTGAA
>Chr1:3286072..3286111  + TAIR102
TTGGTGATTAACTGTGAAAGGTGCTTGAAGTGATGAGAAG
>Chr1:3286284..3286323  + TAIR102
AAGTTTATTGAGTCTTTCAGGGCAATACAATAGTGACACC
>Chr1:3286703..3286742  + TAIR102
TGTTGATAAATAATCTGCAGGACTGAGTACAAAGTTGGAG
>Chr1:3288582..3288621  + TAIR102
GTTGTAATTGTATCATATAGAAATGGAGATGATGTATATG
>Chr1:3288841..3288880  + TAIR102
GGTTTTGGGATTCTTTGCAGGCGATATACGAAGGTACAAA
>Chr1:3289100..3289139  + TAIR102
GTGATGATGTGTTTGTTCAGGTTCCTCCTGCAGGGAAAGG
>Chr1:3289309..3289348  + TAIR102
TTTTGTTCACTGATTTGTAGGAAGGGATGGCTGCTCTTAA
>Chr1:3289483..3289522  + TAIR102
GATAAACCACGTGTTTGTAGGTTTTGAAAGCACTGAGCAG
>Chr1:3289662..3289701  + TAIR102
TAATTGTATCATTGATTCAGGGTCGGACAATCTCAACTCC
>Chr1:3289836..3289875  + TAIR102
CACACCTGAGTTATGATCAGGTAGTAGAGAAGGCAGTTCA
>Chr1:3290030..3290069  + TAIR102
AATCTTTCTGAAACATTCAGAGTAGAGTATAAAACCGGGG
>Chr1:3290906..3290867  - TAIR102
GATGTATGAGTTTCTTTCAGATTCTTATCGCTATGGACAG
>Chr1:3291229..3291190  - TAIR102
CTTTTTTTTTTTTTTTGCAGATAATCAACGTCTATATTAC
>Chr1:3291974..3291935  - TAIR102
TATTCATTGACTACATGCAGGCTGGCTTCTTCATGACCTA
>Chr1:3292347..3292308  - TAIR102
CCCTTTGAAAAACATTGCAGGAGGTTTATGGAGCAGGTCA
>Chr1:3292917..3292878  - TAIR102
ACTTTTCTGCTCATTTGCAGGAACGTCCCGTTGCTTTTGT
>Chr1:3293475..3293436  - TAIR102
TGTGTCACTTTCTATTTTAGAATGAGACGGAGAGGATGTG
>Chr1:3294359..3294320  - TAIR102
TACGTGTTTCACCACTGTAGGAGTATAAGAACATAGCCAA
>Chr1:3294545..3294506  - TAIR102
TTTACTATTTTTATTTCCAGGCTCTGGGTTCATTGTCTCT
>Chr1:3294842..3294803  - TAIR102
GTTTTTTTTAAACTCTGCAGCATTCGTATTTTCTCAATCG
>Chr1:3295400..3295361  - TAIR102
TTTCTTGCTTTTCCTTACAGATCTTTTGACGACCTAAGTT
>Chr1:3297617..3297578  - TAIR102
ATGCATTCGTTTATAAGCAGAGCATTCCAGTACTGTGGAG
>Chr1:3298012..3297973  - TAIR102
GTTATACTTTTTTCTTCCAGGCACTATGGCTTCACCGGCG
>Chr1:3298410..3298371  - TAIR102
TCTCTACAATTATATGACAGGAAGAGCTGGATTGGAATGA
>Chr1:3298592..3298553  - TAIR102
TTGTTTTCATTAATGTCCAGCGGCTGATGCTCAAGATTCT
>Chr1:3298842..3298803  - TAIR102
ATACATGTTGTCTGTTCTAGGTGATACAAGAGTTGAACAA
>Chr1:3299142..3299103  - TAIR102
AAAATACTTGCCTTTTGCAGAGATCAAAGATGAACTATCG
>Chr1:3299470..3299431  - TAIR102
TTTGGTTTTTATTTTAACAGAAGGTGGATAATTAAGATGA
>Chr1:3299763..3299724  - TAIR102
TGTGTGTGTCCTGGAGATAGGAAGTTGATTTTGTCAAAAA
>Chr1:3300196..3300157  - TAIR102
GTTTGTCTCTCTGAATTCAGTGATGAAGTAGGGTTTATTC
>Chr1:3300856..3300817  - TAIR102
CGGAGTATGGTTTTTTCTAGGTGACGAGGATTTGGAAGCA
>Chr1:3301118..3301079  - TAIR102
AGAGTATGTCGAATGAATAGTTACCGGGTCTCTCGAACTT
>Chr1:3301274..3301235  - TAIR102
TAGAATTAGGTTCAAAGAAGGTTATGCTCGATGAAATCAT
>Chr1:3304270..3304231  - TAIR102
ACATCTTCTTCTTATCTTAGGTCGATTGAAACCTGAGCTC
>Chr1:3304445..3304406  - TAIR102
TTTCTTGTCTCATCTTGCAGACAACACTAGAGAGTGAACT
>Chr1:3304654..3304615  - TAIR102
TTGCCATTTTCTCCTTTTAGCTTCTGCAGTCAAGAGACAG
>Chr1:3304818..3304779  - TAIR102
ACTGCTTTTATTTTCTTCAGTTTTTGTCTATGAAACTTGC
>Chr1:3304985..3304946  - TAIR102
GTTGGTAATTGTTCAACTAGATCACCGGAAAAGCGGTTAT
>Chr1:3305136..3305097  - TAIR102
TTTCTTTTGTTGTTTTGAAGGTTAGAAGAGAAAAGATCAG
>Chr1:3305430..3305391  - TAIR102
AGTGTTGTTAAAATTGGCAGAAAGCTGTGGAGGAATTTCA
>Chr1:3311352..3311391  + TAIR102
GGATTCTGTGTTTTGTGCAGGTGCTTGATTTCTTTGGGGT
>Chr1:3311507..3311546  + TAIR102
TTTCGTTTCCGTATATGTAGGTTGTTCATCATTCCAGGCT
>Chr1:3311946..3311985  + TAIR102
TTTCTTCACATGATCTGCAGTACTGCCTGAAGAGAAAAGT
>Chr1:3312379..3312418  + TAIR102
GTTCTTTTTAATTGATGCAGGAACGCCATTCTGGAAACTG
>Chr1:3312901..3312940  + TAIR102
AATTTACTATTCTATCACAGGTCATTCTGCTGATATTGGC
>Chr1:3313208..3313247  + TAIR102
CTCCCTTTGTCTTGTTGTAGGAGCTACGTGCCTACCAAGC
>Chr1:3313584..3313623  + TAIR102
TAACATGTACATAATTGCAGGGTGCTTCTCTATCCTACCA
>Chr1:3313744..3313783  + TAIR102
GATGTGTTGATGCTAAACAGTGGGATGTAAGATTCCAGCT
>Chr1:3314086..3314125  + TAIR102
GTTTTCCCCGGAAATTGCAGGTGAAAGCTGTTCCGTGGAA
>Chr1:3314327..3314366  + TAIR102
GAATATAATATTATTGCCAGGGAACTGATGTGGTCGCGGG
>Chr1:3314724..3314763  + TAIR102
TGTATTTGCTGTTGTCATAGGAGGCAACTCCATTGAAAAA
>Chr1:3315054..3315093  + TAIR102
AATCTATTTTATTTGTATAGGTAATTGCGGGTATTTGTGT
>Chr1:3315526..3315565  + TAIR102
CTTTCCTTTTATTTTCCCAGATTGCAGTTGCCCTTGCTGT
>Chr1:3315875..3315914  + TAIR102
ATGATGTTTCGGGTATCTAGGTGTTTAGCTCTTGGAACAA
>Chr1:3316362..3316401  + TAIR102
CTCTTCTGCTTGTATGTCAGATATGTGTAGTCCAATCTGC
>Chr1:3316908..3316947  + TAIR102
AGTGTTTACTTTTTTTGCAGCTTGACTTACCTGCTCAGTC
>Chr1:3317318..3317357  + TAIR102
TTCTGTTACTTATTTTTCAGGTTGGGCTCCCTGGTTTTGA
>Chr1:3317779..3317818  + TAIR102
TGATTGCTATCTTCATCAAGGTTTATGTTTTGGAGTTTAC
>Chr1:3318135..3318174  + TAIR102
ACCATGTCTTTCTGCAACAGTTTTGGCGATGAAACATTGA
>Chr1:3318348..3318387  + TAIR102
ATCTTGTGTTTCCTTTGAAGGTGGGAATGCTTGATCCACC
>Chr1:3318525..3318564  + TAIR102
TGATTAGCATGAATTTTCAGTCCACAGCAGAGTCACTATG
>Chr1:3318826..3318865  + TAIR102
TTGTTTCTCTATTTGTGTAGGGTTGAACCTTCCCACAAAA
>Chr1:3319072..3319111  + TAIR102
TATGAACCTTATTCTCCTAGGTGGCAATGACTGGTGATGG
>Chr1:3319630..3319669  + TAIR102
CTCCTTCCTCTGAATTCCAGAGTGCTTCAGATATGGTTTT
>Chr1:3319884..3319923  + TAIR102
ACTGTTTCTCATCTTGACAGGCTGTTGCAGAAGGAAGGGC
>Chr1:3320109..3320148  + TAIR102
TTCGTGGTAAATAATTGTAGGTTCAACTTCTGTGGGTCAA
>Chr1:3320547..3320586  + TAIR102
TGTTTGTTGTTGAATTCCAGGTTGGTGAAGCAGTGGTCAC
>Chr1:3320763..3320802  + TAIR102
CTGTCTATATTTCTTTGCAGTTTATGTCGGCCTGGCCACT
>Chr1:3320965..3321004  + TAIR102
AACGATTCATATCAATTCAGATGAACTTTGAAACTTGCGC
>Chr1:3321192..3321231  + TAIR102
AAGAAGGTATGTGATTGCAGGGTTATAACCCCAAGGAGTA
>Chr1:3321387..3321426  + TAIR102
ATGGTCACTGCTTTATATAGGTCACGCCATTATCCTGGGC
>Chr1:3321677..3321716  + TAIR102
ACTTAATGTAAAAACTGCAGGTTATCATCATCGATGAGCT
>Chr1:3321857..3321896  + TAIR102
CTGATGTGTTGTTAATGTAGGCATGAGATTCAGGTTCAGA
>Chr1:3328056..3328017  - TAIR102
GAGTCTTTTGGTGTTTTCAGGACGCCTGCTGAACTAAAGA
>Chr1:3328282..3328243  - TAIR102
AATCAAACTTTGGTTAATAGATTGTTAGAAAAGCATGGGT
>Chr1:3338668..3338629  - TAIR102
GTATTATTCTCTTTCACCAGCTCACTCCCGAAGACAGAGT
>Chr1:3338895..3338856  - TAIR102
TTTGTTGTCACGTGTTGCAGTTGATCCTCGACATGAACTT
>Chr1:3339255..3339216  - TAIR102
CTGTGTCTGTTCTTATGCAGGCATTGTTTTCTAAGCTACA
>Chr1:3339848..3339809  - TAIR102
AGCTTTATTTGTTCTTTCAGGACATACTTGAGCAGTTAAC
>Chr1:3340949..3340910  - TAIR102
TTTATGCTTGGTTTGTGTAGAATATCTGAAGAAGCGGTGG
>Chr1:3341190..3341151  - TAIR102
GGTAATGTTGAACAATGCAGGGGATTAGAAAGCTTTGCTG
>Chr1:3344150..3344111  - TAIR102
CTATTATTTTCGGGTAACAGGACCAAATAAATGGAAATTG
>Chr1:3344399..3344360  - TAIR102
TGTATATATTGATGGAACAGTCAGGTGGAAAATCATGTTA
>Chr1:3344545..3344506  - TAIR102
TATTATATGTACTAATTCAGGTAAATCCAACATTGTACAA
>Chr1:3344848..3344809  - TAIR102
ATGAAATTGAACGCTATTAGTTTGCGGTGGCTAGGACGGT
>Chr1:3345161..3345122  - TAIR102
TGGTGTTCGACATGTTTTAGATGCGCCCAATATGGAAAAG
>Chr1:3345354..3345315  - TAIR102
ATATATTGCTGTAATGATAGAGTATAGATGGAGAAAGATA
>Chr1:3346903..3346864  - TAIR102
ATAATGTGGACTTTGTGTAGGTATCGGTGAATGGAACATT
>Chr1:3347130..3347091  - TAIR102
ACATGAGAGAAGTTTAACAGAGACCTGCTGGAACCAAAGT
>Chr1:3347261..3347222  - TAIR102
TGATTCATATATATGTACAGGGACACCAAAGATTGGGAAA
>Chr1:3347457..3347418  - TAIR102
TCTTCTTCTTGATGAGTCAGCTTAGCAATTACAACTCCTT
>Chr1:3350067..3350106  + TAIR102
GCTTTGTTCTTTTTGTGTAGTTGCTTCGAGGGCTCAAGTA
>Chr1:3357475..3357436  - TAIR102
AGTTATGGGTGAATATGCAGGTGGCTGTTGTTGTGGATTT
>Chr1:3358114..3358075  - TAIR102
TAATTTGTCTCTTATGGAAGGCATTCACAGGGTTCATGAA
>Chr1:3359321..3359282  - TAIR102
TGTTGTTATGTGCTTGTCAGGCAAAGTGCTGAATATACCT
>Chr1:3360252..3360213  - TAIR102
GGTTTTTGGAAATGCTTCAGCTCCATGCAGTTGCATCTGA
>Chr1:3367456..3367417  - TAIR102
TTTATACTTGAATTTTTTAGAGAGTTGAATGGGGATCCCC
>Chr1:3371178..3371217  + TAIR102
CTTTTTGCATACTGAACCAGGGAGCTGGAAAGTCTGCAGT
>Chr1:3371325..3371364  + TAIR102
GCTACACTTACTATACACAGCCGACGGGTGAGAATGGTGC
>Chr1:3371575..3371614  + TAIR102
TCTACATGGGTATATTTTAGGTGCTTTGAGACATTCTCTG
>Chr1:3372012..3372051  + TAIR102
GTTTACCCTTTACATTGCAGCTCCACCATTGAAATTAGTT
>Chr1:3372244..3372283  + TAIR102
TTCTTGGGTCTCTTTGCAAGATTGCTGAATACGCGCAACA
>Chr1:3372508..3372547  + TAIR102
TCACTCCTCCCTACTTATAGGTACTAGGACAATAGGCATT
>Chr1:3372950..3372989  + TAIR102
CTTTCAAATTCTTTGTACAGGCTCCAGGGTAAGTCTCAAA
>Chr1:3373424..3373463  + TAIR102
ACTTTTTGATTCTTGTTCAGGGAAGTGGTTGGAAAGTTGT
>Chr1:3373606..3373645  + TAIR102
AAAATATCTTTGATTTTCAGGTTGTTTTGGAGGCAGATGG
>Chr1:3373993..3374032  + TAIR102
TGGTCTTAACTTTTGATTAGGTTCACCGAGTTCTTGTTGA
>Chr1:3374161..3374200  + TAIR102
TCTGACTAATCATCAACCAGGTTGTAGCTATAGCAAGTGC
>Chr1:3374392..3374431  + TAIR102
CACTGTATTGACTCCATCAGAATGGAAAGACAACGTCGCG
>Chr1:3374594..3374633  + TAIR102
TCTACATATATGTTTATCAGGCTACTAGTCCTCAGCCAGA
>Chr1:3374958..3374997  + TAIR102
TACTTACTCTTTTCATTTAGGGTACTTAATGAAGAAAAGT
>Chr1:3375105..3375144  + TAIR102
TACTGTTTACCTTTTTCTAGCTTGGCTATACCAAAAAGCA
>Chr1:3375444..3375483  + TAIR102
AACTTTATTAATCCACTCAGGAATGCACTATTGAAGAAAT
>Chr1:3375676..3375715  + TAIR102
CTCAAACTATTATGTTGCAGCTCACAATGCCCTTGTGCTT
>Chr1:3376155..3376194  + TAIR102
TTTCCTTGTCTGTATTTCAGGATAAGATGGTTAGGAAACC
>Chr1:3376382..3376421  + TAIR102
TGTGAATTGACCATGAACAGGCTGTTGTTCTTTGTCAAGT
>Chr1:3376533..3376572  + TAIR102
CTCCTGTATTTGATCTTTAGTGCAATAGGCAATGAAAGGA
>Chr1:3376859..3376898  + TAIR102
TGGTATCACTTGTCCTACAGAGAGTAGCCCAAGAGCAAGT
>Chr1:3379250..3379289  + TAIR102
TGAGGAATGCTGCTTGACAGAGGCTGTTAGATCAGAGGGT
>Chr1:3381822..3381783  - TAIR102
TGTGATGTCAAATGTAACAGGGCTGTGAAGGCTGCGACGA
>Chr1:3382217..3382178  - TAIR102
AACCAAAACTGTATCTGCAGGTTGCACCTTACTGTGCATC
>Chr1:3382896..3382857  - TAIR102
TTGGTATATGCATGTTGCAGTTAACAATGCTGGTACCATC
>Chr1:3383371..3383332  - TAIR102
TTATGGTCTTATGTTTGCAGAAATCAAACAGCAGTGTCGA
>Chr1:3385078..3385039  - TAIR102
GTGTTTTGTTTCCATGTCAGGCAACCTTCAAGAAGATCTA
>Chr1:3385414..3385375  - TAIR102
GATTTTCATCTACTTTTCAGACTTGTTCTCGTGGATCTGC
>Chr1:3385561..3385522  - TAIR102
TAATTACACATCCTCATCAGGTGAATTGCGAGTTTGTCAA
>Chr1:3386088..3386049  - TAIR102
AAATTTCATATCCATTTCAGGTGTGTAGAAATGGCTCATT
>Chr1:3386486..3386447  - TAIR102
TTTTCCCGCCTTCCTTGCAGTATACAGATGAGGAGGCTGA
>Chr1:3387429..3387390  - TAIR102
TTTGTTCTCTCATTCTCCAGGATAAAGCTCATTGTCCTTT
>Chr1:3387686..3387647  - TAIR102
GTGTTTTGATTTTTGTGTAGAGTTCCAATGCGGAGTTTGT
>Chr1:3387902..3387863  - TAIR102
TTTTGTGCTTCTCTTGGTAGGCTAGTGGGAATGATGAGTG
>Chr1:3391355..3391316  - TAIR102
ATTTACTGAATAAATTGCAGCTTATACGTTACATTGTTGG
>Chr1:3394053..3394014  - TAIR102
TGATAAAATCTGTGTTACAGAAAGCCAAAGACAGTCCAAG
>Chr1:3396120..3396081  - TAIR102
AAATTTGATATGAATGGAAGTGGTTTATCTCTGTGAGAAG
>Chr1:3397656..3397617  - TAIR102
ATTGATCAACATGAATGAAGTGGTTTGTCGCTCTAAGAGG
>Chr1:3401461..3401500  + TAIR102
TATAATTTCCGGTTTGGCAGGGCCATAAGCCTCATAAACC
>Chr1:3402029..3402068  + TAIR102
GTGGTTTTTTTTATAAGCAGGAGAATGGGTAATGTACCCT
>Chr1:3403467..3403506  + TAIR102
TGGTGTGTTTTCGTTTACAGGAGACAAGGCATTTGTCTTC
>Chr1:3403658..3403697  + TAIR102
TGTTGATGATGTGCATGCAGAACATCTAAGGAGATTTCAG
>Chr1:3404781..3404820  + TAIR102
TTGTTTCTGTGGAACTTTAGGAATTTCTAGAGGATGCTGG
>Chr1:3405692..3405731  + TAIR102
GATGATGGATGATGAAACAGTACGTTGCCGGAGGAAGAGT
>Chr1:3407964..3407925  - TAIR102
TTGAGAGACAATATTCACAGGAAATGGTAACGGAGAACTT
>Chr1:3408092..3408053  - TAIR102
TATTAATCGTAAAATTTCAGGGAAGAGTCCCGACATGGCC
>Chr1:3408609..3408570  - TAIR102
TCTTAAAATGTTCTTTGTAGGTTCCATTTTTCACTGATGA
>Chr1:3408833..3408794  - TAIR102
CATTTTCTTTTTCCTGTCAGGTTGTTGACAAACCTGCTCC
>Chr1:3409191..3409152  - TAIR102
TCGTTTTATTTTTTTGACAGGCCTGCTCCGCTGAACTCTG
>Chr1:3409369..3409330  - TAIR102
TCTATATTCATGGTCTAAAGCTAATACTACTGGAAATGCT
>Chr1:3409533..3409494  - TAIR102
ATCTCGCATTATTTCTGTAGCCTGCTGGTGTGACACCCTT
>Chr1:3410345..3410306  - TAIR102
TCGTACTCTTCAATTCTCAGGTGGACCACTTCCTGCTGGC
>Chr1:3410672..3410633  - TAIR102
TTGCATGATTTGTTTTGCAGGTGCGCAGGCTTCAACCCCT
>Chr1:3411435..3411396  - TAIR102
TTTATTTGTTTCCTTTTTAGGATCTTCTGGTTTTGGGCAG
>Chr1:3411909..3411870  - TAIR102
CTGAAACATTGTTCTTATAGCTTTTGGACAGTCATCTGGT
>Chr1:3412123..3412084  - TAIR102
ATCATTGTTCTTTTTTCCAGCTACAGGATAATATAATTTC
>Chr1:3415528..3415489  - TAIR102
TATCTCTTTGCTTCTGACAGCTTGGATGATGAAGTAGAAG
>Chr1:3416963..3416924  - TAIR102
ACGATTGTATGTGTGAACAGGGGAACAAACCAGAGGAGCT
>Chr1:3417168..3417129  - TAIR102
CGAAATGTTACTCTTTGTAGGGTGACAATTACTTTGAGAT
>Chr1:3417452..3417413  - TAIR102
CCGTGTTTATTTTGGCGCAGAGATTAATAGATGATGAGGT
>Chr1:3417668..3417629  - TAIR102
TTGGTTTACGGTTGGAACAGATTCCGTTATATCCAACTGC
>Chr1:3417919..3417880  - TAIR102
ATATTTTGTTTTTGGTTAAGGGAGAAGAAGAAAGAGTTTG
>Chr1:3418148..3418109  - TAIR102
TATCTCGAAACTTGTCTTAGTTTTGTCGAAAATGCAGCTG
>Chr1:3418577..3418538  - TAIR102
CATTTGTGTTTCGTTTTCAGATGCATTGTCTTTAAACGGA
>Chr1:3418752..3418713  - TAIR102
GATCCGTTTTTCATCAACAGCAACTGGCGAAGACGCATGG
>Chr1:3424520..3424481  - TAIR102
ATAAACTACAGTATTTGCAGGTATTGAAAAACCGACGACA
>Chr1:3424661..3424622  - TAIR102
TCAGTCTTTTGCAGGACAAGTACAAAGAGTTGATGAACCA
>Chr1:3425086..3425047  - TAIR102
TCAGTTACTTCTTTTTGCAGTAAAAGTTATTCCATCAGCG
>Chr1:3425400..3425361  - TAIR102
CTCTTTGATTGGCTAACTAGGCACAATGACACAGTTGACA
>Chr1:3425660..3425621  - TAIR102
CATTCATCTTGATATAACAGGATAGAAAGGTGTTTACATC
>Chr1:3425866..3425827  - TAIR102
CTAGTGTCTCAAATGTTTAGGCATTGTATTCTGAAATGAA
>Chr1:3426001..3425962  - TAIR102
GTTTACTTGACCAGCCTTACCTTCAGAAAACTTTGCAGGT
>Chr1:3426231..3426192  - TAIR102
TATCTTCTTCACTTATGCAGAGAACATCAGAGCGTTAGAA
>Chr1:3426456..3426417  - TAIR102
CTGTTGTTTCTTGTATCCAGTGACTGGCTTGAAAGAGAAA
>Chr1:3426741..3426702  - TAIR102
AAATGCTGGTGTGTTTGCAGGAGTCGTTTTGTGAAATGAA
>Chr1:3426984..3426945  - TAIR102
GTTTCTAATTGATTTTGCAGGTGAGTTATCTTCAGAACGA
>Chr1:3427155..3427116  - TAIR102
GTTTGGTGCTTTCGCTACAGAAACAGAAGCAAACGGAGGA
>Chr1:3428898..3428859  - TAIR102
TCTCCTTTGTATGGTAACAGGATAAGAATGTGGTGACTGT
>Chr1:3429164..3429125  - TAIR102
GTATGATGTGTGATCTGTAGGTTCCACACGAAGGACCTAT
>Chr1:3429426..3429387  - TAIR102
GACTTCATCAAATTTTGTAGGTTTTCTGTTTGCATGGAGG
>Chr1:3429614..3429575  - TAIR102
GTTTTGCTTCTCTGTTTCAGCTATGGTTTTTATGACGAAT
>Chr1:3429848..3429809  - TAIR102
TCTTGCTTTGTTCTTTGCAGATCGTGGCTACTATTCAGTA
>Chr1:3432256..3432295  + TAIR102
TCTTTTTTTTGTTCTTCCAGAAATCAGTCTGCGGGAGAAA
>Chr1:3432521..3432560  + TAIR102
CATGTGTTTGTGCTATGCAGAAACAAGCTACCTCGAACCA
>Chr1:3432759..3432798  + TAIR102
GTGTCTTATCTTGGTTGCAGAATCGACACTAATGGTGTCA
>Chr1:3433027..3433066  + TAIR102
TGGGGTTTCTACTTTTGCAGACGAGGTTTGGAGATGATGA
>Chr1:3433240..3433279  + TAIR102
GATATCATCTGTTGGTGTAGGTTACTATGTTATTCAAGGG
>Chr1:3433599..3433638  + TAIR102
TAGACTCTTATCTGCCACAGAAAAGAAAACAACGATGTAA
>Chr1:3433927..3433966  + TAIR102
GTCCATGTTAATTTTTGCAGACTCCCCTGTCGGGGAAGGT
>Chr1:3434246..3434285  + TAIR102
GTGGTCTTTTTCCCATGCAGTATGCAGTTGAGATCCCAAG
>Chr1:3434652..3434691  + TAIR102
TTTCTGTAATTTGTGTTCAGGTATGAAATGGACATGTTAC
>Chr1:3434872..3434911  + TAIR102
TATGTGATTGTATCTAATAGCTATGAACTTAAGATGCATT
>Chr1:3435348..3435387  + TAIR102
CCTTGTGTCCTTAAATGCAGGTTTAGTGGCAGAAGTGAAA
>Chr1:3436038..3436077  + TAIR102
TTTTGGTTTATGGTCCACAGGTTATCCAGTCTTCCAAATT
>Chr1:3436723..3436762  + TAIR102
GTACTTATGTTGATTTCCAGATGTTGTACGAGAGAATACA
>Chr1:3436888..3436927  + TAIR102
TCAAAGCATAACACGTTTAGGTTCATGGATGCACTCTATA
>Chr1:3437131..3437170  + TAIR102
GGTTTGTGGATACGCTTCAGCTCCATTCGGTTGCATCTGA
>Chr1:3437361..3437400  + TAIR102
TACTTTGGAACTGATTGCAGTCATCAGAAGGAACACGTCT
>Chr1:3437601..3437640  + TAIR102
TATAACTAAACTCTCTGCAGGAACAAAAAGAAATTCACCA
>Chr1:3437813..3437852  + TAIR102
CAATGATTCAACTGCTGTAGGTGAAGTACGTAGCAAATAC
>Chr1:3438050..3438089  + TAIR102
ATATAACTGTTCTGTTTCAGGTGTTAGTGTGGAGGTCCTT
>Chr1:3443019..3442980  - TAIR102
AAAAAATGATTTTTGAACAGATGCCTTGAGGAAGGTGCTC
>Chr1:3443189..3443150  - TAIR102
TTTCCGGTCATCTGAAACAGGAATCGTCCAATTTCAGAGA
>Chr1:3443349..3443310  - TAIR102
GTTTAAATGGATATTTTCAGAGATTGAAAGTTGATTTGAT
>Chr1:3443513..3443474  - TAIR102
CCGGTGGTATCGTTTGTCAGTTACGGCGGTAGATAGTGGA
>Chr1:3453545..3453584  + TAIR102
TTCGGCTTAATTAAGGTTAGGCAAAACCAATAACTGGTGT
>Chr1:3453762..3453801  + TAIR102
CTGATTCTGTTATGTAACAGATAGTTAATCTTCATCACAT
>Chr1:3454093..3454132  + TAIR102
GTAATTGGTTTTGTGTGCAGTCACAATAAAAAACGTGCTA
>Chr1:3454346..3454385  + TAIR102
CCTATTCTTACTATGTTCAGGATTTTGAAGCTCTAACTCC
>Chr1:3454548..3454587  + TAIR102
ATTGGTTCTGTTCATATCAGGATGTGCATGATAGATTTCG
>Chr1:3454834..3454873  + TAIR102
TTATGTGTTTGTAATAAAAGGATTCGGAAGCGCTTTCTGA
>Chr1:3455024..3455063  + TAIR102
TTGAATTTTCTCTTTTGTAGGGTAAAGCTGTTGTCACATT
>Chr1:3455243..3455282  + TAIR102
TATATCGTATTTTCTGTTAGGTACTCTAATATTTACGTAA
>Chr1:3455535..3455574  + TAIR102
CTTCAACTATATATTTGAAGGAACATCTTGAATATGATGT
>Chr1:3455718..3455757  + TAIR102
CTTCTTCTTTTTTCATGCAGTATATACAACCGCATGAACA
>Chr1:3455977..3456016  + TAIR102
TTTTACCTTCTTTGCCAAAGCTATGAAGGTACTGGTAGAT
>Chr1:3456563..3456602  + TAIR102
TGAATTTTCTTTGGATTCAGGTTGCCTTTTCAAGAAAATA
>Chr1:3456781..3456820  + TAIR102
TATTTTTCTTGCATTTGTAGCCATCCTCTGCCAAGTCAGT
>Chr1:3456949..3456988  + TAIR102
CATTAAGTGGTATTCTACAGCGAATGATGGCACTTTGTGT
>Chr1:3457128..3457167  + TAIR102
TTATTTTCTTTTTGGCACAGGTCCTGTTGATGAGTCCAAA
>Chr1:3457404..3457443  + TAIR102
TGAAATTGATATTTATGCAGGTCTGTCTCGAAGGACAGAT
>Chr1:3457664..3457703  + TAIR102
CTTGATTACATTCTATGTAGATGGGATATGGGTCTGCTGC
>Chr1:3457769..3457808  + TAIR102
TAATTGATTGATACGTGCAGATACTTTGAGGGTCAGCTAG
>Chr1:3457940..3457979  + TAIR102
ACTTGAATTTTTTCCCTTAGGTTTCTTTGCTTGAGGAACA
>Chr1:3458213..3458252  + TAIR102
CTAAAATATGGTTGGATCAGAGTGCTGTGACTGGTGAGCA
>Chr1:3458424..3458463  + TAIR102
AATTCTTCTACTCTGTTCAGATTTCAGGATAAGGTTCTCT
>Chr1:3458623..3458662  + TAIR102
TCGTTTCACAATTTTGTTAGTGTTTTGAACCCTAAGATCA
>Chr1:3458968..3459007  + TAIR102
ACTTTGTTATCTTTTCAAAGGTTTATGACATCTGCAAAAC
>Chr1:3459227..3459266  + TAIR102
ATCATGACGTTGACTTACAGAGACAAATGCAGTTGGAGAG
>Chr1:3459506..3459545  + TAIR102
ATGGTTGCTTTTGGTTGCAGAGAGTGCTTGAACCTCACAA
>Chr1:3459666..3459705  + TAIR102
CTCAATGCTTGGGTTTAAAGGAACAAATGAGGGCAAGGAT
>Chr1:3460322..3460283  - TAIR102
TGTACTCACTTCTTTTGCAGTTTGTGATCCAAAGAGCATG
>Chr1:3460928..3460889  - TAIR102
TGTGCTCTTGAATATCTCAGCTGCACCTGCAATGGAGGGA
>Chr1:3461882..3461921  + TAIR102
TTTCTCTGTGAATTTTGAAGGCTTCTTCTGGGTTGGGCCA
>Chr1:3462375..3462414  + TAIR102
TTTGTGTTTTCAGCTGACAGTTTTGTGGAAAGTGGTTGGG
>Chr1:3462723..3462762  + TAIR102
CTGTATATTTTATCTTGCAGGATGCAACTTTGGAGATGAA
>Chr1:3462883..3462922  + TAIR102
TACCCATGTTTGTGTTTCAGACTGTAGAGGAAGTCAGTTT
>Chr1:3463218..3463257  + TAIR102
ATTTTTTCTGGTTATGGCAGACTTTATGCGCTACACTGAT
>Chr1:3463400..3463439  + TAIR102
GTTCCAATGTTCTTGCGCAGGGTGCAAAGGAAATCGCAGA
>Chr1:3463594..3463633  + TAIR102
TTTTTTTGAAATGGAGGTAGGGATTCACAAGTCTTGCTGG
>Chr1:3463761..3463800  + TAIR102
TTATGGATAATCTGTTTCAGTGGAAATTACGGTGGTGCTT
>Chr1:3464017..3464056  + TAIR102
CTTGGCCTTTCCACCTGCAGGAACTTCATTTGCATGGAAA
>Chr1:3464190..3464229  + TAIR102
AGATGCATTTTCGTGTGCAGGGAAAGTGGCTTTGCTAGAT
>Chr1:3464438..3464477  + TAIR102
AAGATTTTCAATGGTTTCAGGGAGCTGAAAAGATTGCAGA
>Chr1:3464589..3464628  + TAIR102
ACACGTTTTTGGTAAAATAGGGTGGAAATAACATCCACGC
>Chr1:3464753..3464792  + TAIR102
CACTCTCAATATTTCCTCAGTTAGAGGTTGGTTATAATCC
>Chr1:3464957..3464996  + TAIR102
TTCATTTCTTATTCCTGCAGATAGCTGCCAAGGGTGCTGA
>Chr1:3465148..3465187  + TAIR102
ATGTGGTACGTTATTTGCAGGGAGCTTCCTGCTTAGCTCG
>Chr1:3465320..3465359  + TAIR102
TTATTTTGCCTCATTTGTAGGATGATGGAGCATTCGCCAT
>Chr1:3465502..3465541  + TAIR102
TTCCCTTTTGTGTTATCCAGAGTGCGCTCACGGATGCTAG
>Chr1:3466177..3466216  + TAIR102
TTCTCTCTATTTGAATGAAGATCTGGAAGCAGAAGCTGGT
>Chr1:3466512..3466551  + TAIR102
ACATTGGTTGTTCCTTGCAGCGCCTTATGCTTTACCAGTG
>Chr1:3466976..3467015  + TAIR102
GATCTTCTTTTGATTTGTAGTCCACATCGGTGTACAAACC
>Chr1:3467134..3467173  + TAIR102
TCTTTCTTTTTTTTCAAAAGCTTTGGGTGAAGATAGACGG
>Chr1:3467419..3467458  + TAIR102
CTTCTACCTGAATTTGGCAGATTCAAGAGATTGTGACAAC
>Chr1:3467681..3467720  + TAIR102
TTTCATTACTATGGTTGAAGGTTCGTACAATCAGTTTGTT
>Chr1:3467953..3467992  + TAIR102
CTTCACTTTCTGTATTGTAGGTGCAAGAGATGGAACAACT
>Chr1:3468090..3468129  + TAIR102
AACCAACATCTTTACTGCAGGTGAATATTGTATGTGGAGG
>Chr1:3468267..3468306  + TAIR102
TTTCTTATTGTCCTGACCAGTCACAAGGGATTTTTGACAA
>Chr1:3468548..3468587  + TAIR102
TGATTTCCCTTATTGTGCAGGGTACTGATTCAGGCGTTGA
>Chr1:3468779..3468818  + TAIR102
TAAATAGTCTTTTTTCATAGGTCTATCCAAGGGATATCTA
>Chr1:3468947..3468986  + TAIR102
ATATGCGATGATAACTGCAGGCTGAGATTGCTAGCAGAAT
>Chr1:3469130..3469169  + TAIR102
TGATAATGTTTGTCTCTCAGGGTGCTAGAGGAACTGCAAG
>Chr1:3470320..3470359  + TAIR102
TTGATGTGTGATATAACCAGGAGACTGAGAAATTTAGGGA
>Chr1:3471083..3471122  + TAIR102
ACCATTGTGATTATTGACAGATCTTCGAGACGTTCTTGCG
>Chr1:3471932..3471893  - TAIR102
GTTTGTGTTTTATTTGATAGGAGAAGAAACAAGGGAAGCA
>Chr1:3472167..3472128  - TAIR102
TGGTTATTGTAATTTTACAGAAGTGATGAAGGTGTTACGG
>Chr1:3475262..3475223  - TAIR102
TGTTCTGTTTCTTTTTGCAGTTCAACAACATTATAAACGT
>Chr1:3475498..3475459  - TAIR102
AAAAACTGAAAACATTGCAGGTGCTGGTGGTCTAAGTCTA
>Chr1:3475675..3475636  - TAIR102
TGATTTGCAATCATTTCCAGGTAAATTTGGGGCTATCTTT
>Chr1:3475848..3475809  - TAIR102
TTCTTGATGATCCTTTGTAGAGAGAATGCCGGCTTGTTGG
>Chr1:3476019..3475980  - TAIR102
TGAGGTTCTCTGTTTTTAAGGGATTTGGAATTCTTCTCTG
>Chr1:3476187..3476148  - TAIR102
TTGTGTGATCAATGGAACAGTCTACAGGGACATACATTGC
>Chr1:3476377..3476338  - TAIR102
TTTAAATGCTACGCATGCAGGATTAGAGTGCCTCACCCTA
>Chr1:3476634..3476595  - TAIR102
CATTTTGTTGATGTGTGCAGTACATTCCTCATCTGATGCA
>Chr1:3476771..3476732  - TAIR102
TTGTGTTCCGCATATTACAGCTAGCAAAATGCATTGAGAT
>Chr1:3476916..3476877  - TAIR102
TTTTTCTTTCTCTTGTTTAGGTTTTTGAGTCCCTTATCTG
>Chr1:3477107..3477068  - TAIR102
TCCTTGATGAGAAAATGCAGAGATTTGAACAGATCATGCG
>Chr1:3477384..3477345  - TAIR102
GTCTTTTGTCTCAAATGCAGGAAGATAAGGTAAAGTTGAT
>Chr1:3477564..3477525  - TAIR102
TAACCTCTTGTTCGGATCAGCGGAGACAATACTTCTGGGG
>Chr1:3479685..3479646  - TAIR102
TTCAATTATTGGATTTACAGATTTTTGGTAGACAACATTC
>Chr1:3480385..3480346  - TAIR102
ATAATAATTTCGATATGCAGTTATCAAACGCAGAGACTTA
>Chr1:3480610..3480571  - TAIR102
TAATATCGACATATTTGCAGGAGCTGGGTTGGTGTCAAAG
>Chr1:3488437..3488476  + TAIR102
AACATGTAAAGTGTTTGCAGATGTGTTTATGCGAGCGAGT
>Chr1:3488624..3488663  + TAIR102
TAATAGTCCTTGTTTAACAGATGGGACCTCAACCAGTGAA
>Chr1:3489055..3489094  + TAIR102
ATTTGCTCTTTCTCTCACAGGCATTGGAGTTTAAAAGCAT
>Chr1:3489183..3489222  + TAIR102
TTCTGACACTTTTGTTATAGAAATCAGATGATAAAGTGAT
>Chr1:3489357..3489396  + TAIR102
AATTTTGATGACATCTGCAGGTTACCAGAAGATATTTACT
>Chr1:3489465..3489504  + TAIR102
CTTTTTTTCACTTTATCTAGTGATCAAAGTGATGGGCGAG
>Chr1:3489654..3489693  + TAIR102
TTCTGCTTCTGTTTGACTAGGTACGTGCAACATCACGTGT
>Chr1:3490035..3490074  + TAIR102
TGTCCTTTCACTATGATTAGGGTAATGACAGGGATGCATA
>Chr1:3490348..3490387  + TAIR102
TTCCCTCTTGAATGTTTCAGTCTTCACTGGAGCTTAGTCA
>Chr1:3490590..3490629  + TAIR102
ATTACAAGTTATTGTTGCAGATTTCTGAGAGAGGAATGGA
>Chr1:3490787..3490826  + TAIR102
TAATTTCATCACCTTTTCAGGTTCCACAACAGAAGAACGA
>Chr1:3490981..3491020  + TAIR102
TGTATTGTCTTCATCTCCAGATTCACAAGAAGTGGTTTAA
>Chr1:3491586..3491547  - TAIR102
GTTTTGTTGCACATTTGCAGGGACTAAGACAAGCAGAGGC
>Chr1:3494224..3494185  - TAIR102
TTTATTACATATATTTGCAGGCTATCATTAGTCGGATTGG
>Chr1:3494633..3494594  - TAIR102
TTTTTTTGGGATCTAAACAGTTACCAGTGCCTCACCTTAT
>Chr1:3497219..3497180  - TAIR102
ACCTAAATGAATATTTGCAGGCTATCATATGTCGGATCGG
>Chr1:3502534..3502495  - TAIR102
TATTATTCATTTTTATCCAGTGGATATGATGAAAGAAGGC
>Chr1:3504004..3504043  + TAIR102
GTTGTGTTTGTGCTTCTTAGTCAGAAAGGTTATTGGAGGA
>Chr1:3504717..3504756  + TAIR102
AGGTTATGCATATTTTCCAGACTCATCCTTCTCAGGGTTG
>Chr1:3504862..3504901  + TAIR102
TCCCATCATGTCATTCTTAGGTAATGGTGCCAGAGGCTTT
>Chr1:3507012..3507051  + TAIR102
GAATTCCATTTAAACTACAGGTTTATTGAATGGGTGGGAT
>Chr1:3507289..3507328  + TAIR102
AGCTTCTTTCTCAATTGCAGGATTCATGGAGAAGTAGTGA
>Chr1:3507430..3507469  + TAIR102
ATCTCCATGTGTTTTGGCAGGAAATGTTCAGCACTCGTGT
>Chr1:3507579..3507618  + TAIR102
AAAATGTTGGTCTGTATCAGAGACCGTTTGATGAAAGCAT
>Chr1:3508117..3508156  + TAIR102
TTTCTTTGTGCTATATGCAGTTGAACAAAATTGGAATTTT
>Chr1:3508396..3508435  + TAIR102
AAACTCTGGTTTCTTTTCAGGTGAAAATTGAAGTCCACGA
>Chr1:3508661..3508700  + TAIR102
TTGGATTTATTCATTCTTAGGCGAACAAAGACGGGATTGC
>Chr1:3509263..3509224  - TAIR102
GAGTGTTTCTCTTTTTGCAGGTTGTTAGAGCTCTGGACAC
>Chr1:3509522..3509483  - TAIR102
ATTTGTTGGTTTTTTGGCAGGCACGTCCAAGGCTAATCGA
>Chr1:3509766..3509727  - TAIR102
CATAACATAATGCAATGCAGGTATCTAGCACCAGAATATG
>Chr1:3509929..3509890  - TAIR102
ATTTGATTTGTTACGTACAGGTTGCAGATTTCGGACTCGC
>Chr1:3510124..3510085  - TAIR102
GGCTTTAATGAATTTCATAGGCCACCCAAAGATTATCCAT
>Chr1:3510337..3510298  - TAIR102
TTTTCTTACGTTGTTGTCAGGCAAAAACTTACCGGTTTTG
>Chr1:3510939..3510900  - TAIR102
ATTATTGTTTCTTGTCGCAGAAGGATTCATCCATTACAGA
>Chr1:3513214..3513175  - TAIR102
TTCTTTTACTCAATTCGCAGGCTTGAGGTTATCTCGACCA
>Chr1:3513452..3513413  - TAIR102
CTTGCTCTCTCTCTTACCAGGTACATCCAAAGCACATGCG
>Chr1:3513663..3513624  - TAIR102
TTGATGCTTCGTAACTGCAGGATGAGCTTCGGGATGCAGT
>Chr1:3513869..3513830  - TAIR102
CCACTTATTCTATTTTACAGATCCGTCCCTTGTGGAGACA
>Chr1:3514025..3513986  - TAIR102
TAAATAATTTGTTTAAACAGGGTTTAATGTGGAGACGGTT
>Chr1:3514270..3514231  - TAIR102
GGATCTCTTGACATTTTCAGGATCAACAGTTAAAAGGAAA
>Chr1:3516081..3516042  - TAIR102
AGAAACCTTGAATTATGCAGGAGATGACTGTATCTCGATC
>Chr1:3516367..3516328  - TAIR102
CTGATTTTTGTTTCTGTTAGGCATTGAGATTCTCTGGGAG
>Chr1:3516481..3516442  - TAIR102
TTTGTTTTTACATATGACAGATCAGAAGTGAGCTTGATGA
>Chr1:3516791..3516752  - TAIR102
CTTTGTTGTGAATTATGCAGCTTGATGGTACGATTATAGC
>Chr1:3516999..3516960  - TAIR102
GAGTTTCATAACGGTTGCAGGCGTTTGAAGCGGCTTGGGT
>Chr1:3524681..3524642  - TAIR102
TTTGCTTTTATGTGGTTCAGGCAGCTCAAATGGCGAAAGG
>Chr1:3525423..3525384  - TAIR102
CTATTCTTCTTCTTCCTTAGCTGCAGGTTTCTATACTTCT
>Chr1:3525991..3525952  - TAIR102
TTCCTAATATATATATGCAGGATCTAGAAGGAAACTAGAG
>Chr1:3530802..3530841  + TAIR102
CTAGTGGTTGATTTTGTTAGGTTCAACATATGATAGAGAG
>Chr1:3533388..3533427  + TAIR102
AAACTTTTTTTCTGAAACAGGTGGACATTTACTCTTGTCA
>Chr1:3533503..3533542  + TAIR102
GATACTTTTTTTCTTCGTAGTATGCTTCGGTGTTATCTGT
>Chr1:3533830..3533869  + TAIR102
AAAGTTTTCTGTTGGGATAGACTTGTGCAGGTGCTGTTGT
>Chr1:3534061..3534100  + TAIR102
ATGTGTTATTTTGACTGCAGCTCGATGTTTGTATGCATTC
>Chr1:3534216..3534255  + TAIR102
CTTCTTTCTTCCTTATCCAGCGATTCCCACTGTTCCGGAT
>Chr1:3534504..3534543  + TAIR102
TTGTTATACATGTTTTGCAGGTGGCCATACCAATTTCTTG
>Chr1:3534662..3534701  + TAIR102
TTTTACTAATGTTTCTGCAGGTACTTGGGAGTGGCTGTGA
>Chr1:3536367..3536406  + TAIR102
TCTATTTGTATCATATGTAGGTAGAGATGAGTGGATGCAA
>Chr1:3536630..3536669  + TAIR102
TGAGGCTCCAATTTCTACAGGTCAAGACAATATTTTTACC
>Chr1:3536809..3536848  + TAIR102
ATAACATTTCCCATGTACAGATCAAAGCTGAAATTGAAGA
>Chr1:3536954..3536993  + TAIR102
TATTTCTTTTGGTGTGCTAGATCTTGATTTCACTTTCTTG
>Chr1:3537139..3537178  + TAIR102
TTGAGCCCTCAAACTTGCAGATGGGGCGACATTGAATTTC
>Chr1:3537317..3537356  + TAIR102
TGCACCTTTTGTGGTTGCAGACAAGTGCGTCTTTGAAGTT
>Chr1:3537496..3537535  + TAIR102
CACTAAAATTTCTTATCTAGGTTGGAGATCTCGGGTATGC
>Chr1:3537675..3537714  + TAIR102
AACAATACAATATACTGCAGTGTGCTACAGCAAACCCGGA
>Chr1:3537890..3537929  + TAIR102
GTGATTATATTTCTCAACAGGAAGCAAAGCTGAAAGCAGC
>Chr1:3538699..3538660  - TAIR102
TTTATACTAATGAATTGCAGGTACAACAAGCATTGGATCG
>Chr1:3539161..3539122  - TAIR102
TCAATAAAATTTTATTGCAGGGCAAGACATCAAGAAACTG
>Chr1:3539712..3539673  - TAIR102
AGCTTTAAATGTTTTAATAGGTACGGATCGATTTTGATGG
>Chr1:3540039..3540000  - TAIR102
TTCTTGGTTGCATTTGTTAGAAAATTTTCATGCAAGGCTA
>Chr1:3540368..3540329  - TAIR102
TTGTTTTCTTCTTTGTTTAGCGATCTTGAGGAATGAAATC
>Chr1:3540852..3540813  - TAIR102
TTTATCTTTAATTTCTGCAGTACAAAACCCTTGCCGGAAC
>Chr1:3541312..3541273  - TAIR102
GCTTGTTATTCGGTTTACAGGTAGGTGAGAGAGGAATTCA
>Chr1:3541922..3541883  - TAIR102
AAAGCTCTGTTTTTGTATAGGTCTCTTGGTCAGGCGGCTC
>Chr1:3542268..3542229  - TAIR102
ATCCCTCTGTTTAAAATTAGGTGATCGGGAATGTGAGGAC
>Chr1:3542557..3542518  - TAIR102
AATCGGTATTTTTGTTGCAGGTAGGGAATTTCATGCACTT
>Chr1:3542940..3542901  - TAIR102
AAAAAAATGAATGGAAACAGAGGTTGCATGTTGGATGCAT
>Chr1:3543077..3543038  - TAIR102
ATTTATTTTTGGATGTGCAGTACTCGTTGGATTTTGTATA
>Chr1:3554801..3554840  + TAIR102
ACCGTTGTTCTTGTTTTTAGGAAATTTGATGATGGATTCC
>Chr1:3555207..3555246  + TAIR102
TGTCTTCGTTTGGATTGTAGGAAAGATTCTACTTTGGTGA
>Chr1:3555401..3555440  + TAIR102
CTGATCTTCATTTGCTTCAGATATCTATTGCATTCCCAGA
>Chr1:3555702..3555741  + TAIR102
TAATCCTACTTAACGTTCAGATTGTTTGCAACAAAGTAAG
>Chr1:3555914..3555953  + TAIR102
CTAATTCTTGTTCCCTTCAGAAAGTCTTAGCTGCACATGG
>Chr1:3556121..3556160  + TAIR102
CTTTTCTTTCCGTGATGCAGGTGATCCCGCGGAAGGTCTG
>Chr1:3558844..3558883  + TAIR102
TAATTGTTCAATATCTACAGGAAGAACACTACATTTCAAA
>Chr1:3559130..3559169  + TAIR102
TGCTTGTTGTTGTTCTCCAGATCCAGAAATTTGCTTTAAG
>Chr1:3559333..3559372  + TAIR102
CTGTTTTTTTCTGTTTGCAGGAGAAGATTAAGGGTTTAAA
>Chr1:3559522..3559561  + TAIR102
TTGTAAATTCCTTTTTGCAGAGCCACTCAGAAAGAGCCAA
>Chr1:3559761..3559800  + TAIR102
TGGTAAATTCTTCTCTGCAGAGCCACTGAGGAAGAGCCAA
>Chr1:3560037..3560076  + TAIR102
TATTGAACCTACTACTATAGATGCAGGCCAAACAACTGTG
>Chr1:3560177..3560216  + TAIR102
CAACTTTTTGTTTTTGGCAGAAGTACATGGAAGATTCTTC
>Chr1:3560329..3560368  + TAIR102
GTGGTTTTCTCGTTATCCAGATATGCTGCAGAAAGTAGAG
>Chr1:3562326..3562365  + TAIR102
ATGTTCAAATCAATGTGTAGGTGAGAAGATGGAGGTGAAA
>Chr1:3563660..3563699  + TAIR102
TCAACTTTTATCTAATGTAGATTTGGAAATGAGTGATGCT
>Chr1:3563941..3563980  + TAIR102
AAATCCTTTTGCTTTTGCAGGTGATGGAAGCTAGAGCATT
>Chr1:3565712..3565751  + TAIR102
CTTTCGTCTAATATGTTCAGGGTGATTCACAGTCAAATGA
>Chr1:3565965..3566004  + TAIR102
CAGTCTTATACTGATCGTAGGTCTTCAAGCATTACTTCGA
>Chr1:3566138..3566177  + TAIR102
TTTACTTATGTTACTGGCAGTATGAGTTACTTGACGAGAT
>Chr1:3566389..3566428  + TAIR102
ACTGATGTTTTGTTTTCCAGGTTTTCTTGGATGTGATAGA
>Chr1:3566585..3566624  + TAIR102
CTTTATCCATGTTATTACAGTGGAATGCCAGAGTGTAAGC
>Chr1:3566817..3566856  + TAIR102
TCTCTTTCTTCAAAATGTAGGTGTGTTCGATTAGCCCGTT
>Chr1:3567008..3567047  + TAIR102
TTCGCATAATACTTGTTCAGGTAAAGCCTCTTATATGGGT
>Chr1:3567206..3567245  + TAIR102
AGAGTTCCTTTTTTCTGCAGCTATGCAACAAGTGTTGAGA
>Chr1:3567423..3567462  + TAIR102
TAAGTTTTGAAACAATGTAGGAGCATACATTGAAAGCAGA
>Chr1:3567661..3567700  + TAIR102
GTTAATTATGGGTATTGCAGGTTCGATACCTGAAGATCAT
>Chr1:3568767..3568728  - TAIR102
GAAAACATGTTTGAATGAAGGGATGAGGACTGGCAAGAGA
>Chr1:3569286..3569247  - TAIR102
TCTTATTGTTGCTGTTACAGGACAGATGATGGAGTGAGCA
>Chr1:3569573..3569534  - TAIR102
TGCGAAACCATGATGTTTAGGCATTTGAAGGGTTTGAAGA
>Chr1:3569761..3569722  - TAIR102
GATTTTGGTATGTGTTTTAGGGCAATACCCTGAATGGGAT
>Chr1:3569960..3569921  - TAIR102
ATGATAACATTGGTTTCCAGGGCAAGGGAATTGTTCTATT
>Chr1:3570155..3570116  - TAIR102
TTATTGCTTTGATTGAGCAGAGATTAGGAGGCTTATCTTA
>Chr1:3572859..3572898  + TAIR102
TGTAGTTTCAAAATGTGTAGGCATGCAGATGGATGTTGGA
>Chr1:3574429..3574468  + TAIR102
GTTTCAAAATCAATGTGTAGGTGTGAGGATGAAGGTAAAA
>Chr1:3575383..3575344  - TAIR102
TAAATTAAATTAAATTTCAGGATCCGAAGCATGGGAATTG
>Chr1:3576186..3576147  - TAIR102
TTCTTATGTTTTGGCAACAGAACGATGCATATCAAGCAAC
>Chr1:3576362..3576323  - TAIR102
TGATAATTATTTGCCATTAGGTGAGTCCAGAGCTCTATGG
>Chr1:3576629..3576590  - TAIR102
GTTAATTATACTGAGTATAGCACGCGGTGGGATACGTGAG
>Chr1:3577556..3577517  - TAIR102
TGTGAACTTAAATACTGAAGGATCCTCCAGAGAGGCCAAG
>Chr1:3577731..3577692  - TAIR102
ACTCTGTTTTATTGTTGCAGAGCCCCGATGGAGACATCAT
>Chr1:3581434..3581395  - TAIR102
TTCCTTCCGTTTTCTTGCAGTGTACCAATGGACGAGGAAG
>Chr1:3581651..3581612  - TAIR102
AAATTTAAAACACCATTCAGGTGTTGGGCTACCCAAGCAA
>Chr1:3581848..3581809  - TAIR102
CTGTTGTGTTTTGGTTTCAGGTGGTCAAAGGCCTTGGGGA
>Chr1:3582100..3582061  - TAIR102
ACCGGCTATGTAAATCTCAGGTCTGGGCTTCGAAATGGAA
>Chr1:3582276..3582237  - TAIR102
TGTTATGGTTTTGGTCTCAGGTTGAAGAACTGAAAAGTAC
>Chr1:3582732..3582693  - TAIR102
TCTCCCTCTGGATGTGGCAGGCGGTGAACGATAAATTGCT
>Chr1:3583177..3583138  - TAIR102
ACCCTATTTGTTTTTTCTAGGTTGGTGCTAAATCAAGAAA
>Chr1:3583490..3583451  - TAIR102
TAATTTTCTCTTTCATGTAGAGAGGTAAACGATAGTGAGC
>Chr1:3583747..3583708  - TAIR102
TTCTGGCTTTTCACTTGCAGATCTGCTTTGCCACATGTTT
>Chr1:3584045..3584006  - TAIR102
CTTCTCTTTCTCTTGATCAGTTGGCAGGTTATTAGTCCTG
>Chr1:3584271..3584232  - TAIR102
TCATTAAAACTCTTTACCAGGTTAGTATATTTACTGAAGA
>Chr1:3584544..3584505  - TAIR102
CTATTCTACTGCTTTTTCAGGGATGGCAATTTGCCCTCGA
>Chr1:3584855..3584816  - TAIR102
TTAATGTTTTCTTGTTGCAGAAAATCATGTACTTCATCAG
>Chr1:3585150..3585111  - TAIR102
GGGAAGGAATATTGATGTAGGGTTTGCTTGAAGCTCGTCA
>Chr1:3585307..3585268  - TAIR102
GTTGGCACTTCCCTCAACAGGACTTGCTTCGTTTCGTCCT
>Chr1:3585464..3585425  - TAIR102
ACATTTGTGTTGTCCTTCAGGGTGAAGGTTTCATGGTTGG
>Chr1:3585605..3585566  - TAIR102
GCCTTCTTTATTTTGTCTAGGCTGTTCATTCAGGGGCAGA
>Chr1:3585929..3585890  - TAIR102
TGACACTTTTCTTATTGTAGGCATTGATGGATTATATCAA
>Chr1:3586091..3586052  - TAIR102
AGTGAACTTCTTGCTTGCAGCGGAAAAATGACTGCAAGGG
>Chr1:3586525..3586486  - TAIR102
TTCACACCAATTTACTGCAGGGAGATAAGCAAAGCGCAGG
>Chr1:3586841..3586802  - TAIR102
CCATTTTTTTTCTTTTCTAGATTCAACATTGCAGCAGATC
>Chr1:3587180..3587141  - TAIR102
TTAATTGTTCCTTTTGAAAGGATTATGGCGATGGAAAGGG
>Chr1:3587412..3587373  - TAIR102
CATGTTAACCAAAAATGTAGGTTCAAACTTTTGAGCTGGA
>Chr1:3587604..3587565  - TAIR102
GTGAGTCATTGACACTGCAGGACCCACCTTCAGATATACT
>Chr1:3587829..3587790  - TAIR102
TTATTACTCCCTCTAAATAGGTGTTTGTTACTAAACTTTC
>Chr1:3588330..3588291  - TAIR102
AATTTGTCTCTGATCAATAGGAGGAGTATGAAGCCGCCCG
>Chr1:3588903..3588864  - TAIR102
ATAATCTAAAACATATGCAGGTATAAAAATAATGGTCAGA
>Chr1:3589094..3589055  - TAIR102
CTTTGAGTTCTTATCTGCAGTCCGGTGGCAATTCTCACCT
>Chr1:3589291..3589252  - TAIR102
TTTCTTATTTTCCATGTCAGAAATTGGGTTCTACCTTCTC
>Chr1:3589485..3589446  - TAIR102
TTATGAATGTAATTGAATAGGTTGAAGTCACTTCTACAAC
>Chr1:3589614..3589575  - TAIR102
AAAGTTTCATCCTTTAACAGGCAGCCGAGAAATTTAGTCT
>Chr1:3590095..3590056  - TAIR102
ATCTCTACTTTACTTAACAGATCCGGCAAGTTTGATTCAG
>Chr1:3590563..3590524  - TAIR102
GTATGTGTGAGTGAGTGAAGAAGAACAAAGAGCGAAGAAA
>Chr1:3590819..3590780  - TAIR102
AGACAAAAACAGGAAAATAGAAAAAAGAAAGAAAAATTAA
>Chr1:3593131..3593092  - TAIR102
AACCTCCATTCTCTTTGCAGCTTGAGACCGGATTTACAAT
>Chr1:3593499..3593460  - TAIR102
TGTCTCTGATTGGTTAACAGGGAGAGTTTACATGGTAGAT
>Chr1:3594334..3594295  - TAIR102
TGTTCGATGAAATGTCTCAGTCAAATGGACTCTCTTCCTG
>Chr1:3596970..3597009  + TAIR102
TCTTATTTCTCTTAAACCAGCTTCAGTACAAGCATCCTTT
>Chr1:3597174..3597213  + TAIR102
ATCCATTTACTGCTGAACAGGTGACTGTTCTGTCTCTGAA
>Chr1:3599657..3599696  + TAIR102
GGCTATGTGAATGTAATCAGGCTTTGAAAGATGGGATGAG
>Chr1:3599942..3599981  + TAIR102
CTTGTCCTGCCATTTCAAAGATTGGAGAACTGAAGAAGCT
>Chr1:3600204..3600243  + TAIR102
CTTTGCATTACTTTCTCCAGGGAGCTCGGGATTGGAATTG
>Chr1:3600402..3600441  + TAIR102
TCACCATCTCTTAATTTCAGGGTTTACCGAGATTCCAGCA
>Chr1:3601513..3601474  - TAIR102
ATTGTTTCCCTGTCTCACAGCCAATATCGTACAACATTCC
>Chr1:3601829..3601790  - TAIR102
ATTCTTAGTTTCTTCTGCAGCATGAAGGAGATGCCTGGAA
>Chr1:3601997..3601958  - TAIR102
TGCTAACTTAGTGCATACAGCTGCAGGATAACATCAGTCT
>Chr1:3602270..3602231  - TAIR102
TTTTGTTGAACTATTCGCAGGTTTAAGTGACGCAGTAATG
>Chr1:3602479..3602440  - TAIR102
CCATGCTTCTTCATGGTAAGGTGGTGGATACATCCCCAGA
>Chr1:3603075..3603036  - TAIR102
TCGGGTATCTATTTTCACAGAGAAAACGGAGGAAACGAGA
>Chr1:3604041..3604002  - TAIR102
TATTTTTTTTCCGTTTGTAGATTAAAAGATGAACCCAAAA
>Chr1:3604703..3604664  - TAIR102
CTTTGGGGGCATCATCGTAGCTCAAATCAGCTTCAATTAT
>Chr1:3606730..3606691  - TAIR102
ATGCCTTGTTCTTCTTTCAGGTTTACTTTATAAACCATAG
>Chr1:3606981..3606942  - TAIR102
AAAACCACTTGTTTTTGCAGGTTGCTATGTTAATGCTTAT
>Chr1:3607962..3607923  - TAIR102
GTCGACCTGTTGTTATGCAGAGTGGCTGGCCAGAACTTCA
>Chr1:3608195..3608156  - TAIR102
AAGAGGTGTTTGGTTTATAGAACGGAGAACATGGCTCGTA
>Chr1:3608448..3608409  - TAIR102
ATCTTAATTTATTTCTCCAGTTCCAGTATTACTACCGGAA
>Chr1:3608635..3608596  - TAIR102
CTGTATTTTCGCCTTTCTAGGGCGATTATGATCGTCTACA
>Chr1:3608797..3608758  - TAIR102
TGTTACTTTTCCTTTGACAGATCAAGGTTTCAAATTCTGC
>Chr1:3608982..3608943  - TAIR102
TTAATCACTATCTTTTTCAGGTTGAGAGAGAAAAATTTCT
>Chr1:3609201..3609162  - TAIR102
TGATTCTTCTGCATCTACAGGAGAATATCAAGAGGTGTGT
>Chr1:3609541..3609502  - TAIR102
CTGCCTAATTCTTTGTTCAGGTATCAATCTACAGTTCTTG
>Chr1:3609731..3609692  - TAIR102
TGTATCTTAAACGAGGACAGGTCAGGGATGATGATGAAGA
>Chr1:3609947..3609908  - TAIR102
TTTGTTTGCTATTGTGATAGGCTGTACTAAAGATAATCAA
>Chr1:3613662..3613701  + TAIR102
ATGTGTGTGTTTGTCTGTAGGAACTAGGGCTTCTGGAAGT
>Chr1:3615161..3615122  - TAIR102
GTTTTCTGATTGTGTTATAGGGCGAGAAACGATCAATTAG
>Chr1:3615333..3615294  - TAIR102
GCCTTTTTGCATATGAACAGTTGAAATGGCGAAGTCTTGT
>Chr1:3617039..3617000  - TAIR102
AATTGTTTTTGAAAACGCAGAGGAGCACGTCCGTCGATAG
>Chr1:3617691..3617652  - TAIR102
ATGTTTTGTGTTTGGGCCAGTACCTGGAGAAAGCATTAGT
>Chr1:3617949..3617910  - TAIR102
AACAGTGTGGCTTTTTGCAGCGAAGACGGATCAGCATTGT
>Chr1:3618218..3618179  - TAIR102
TTGTACCCCACAAACTGCAGGTGAGGTCCCTCTCATTAGA
>Chr1:3618806..3618767  - TAIR102
AATACATATCGTTTCTGCAGTCACCTGTGCGATACTTGGA
>Chr1:3618979..3618940  - TAIR102
CAATTATGCTACCTTACCAGGCTGAAAATGGAGCAGATAG
>Chr1:3619424..3619385  - TAIR102
TCTGCTATTCGTGTTCTCAGGGATCTCATCATCACTATAG
>Chr1:3620056..3620017  - TAIR102
GTTCCTTTGTACTGATGCAGGTAATTAAACAGGGGTATCT
>Chr1:3620584..3620545  - TAIR102
TGTGATTGTTCTTCTTATAGATATTAACATATGCTCAGCA
>Chr1:3621062..3621023  - TAIR102
TTGGCCTCTTTATGTTTCAGGGATATGACTTGTTGAATCA
>Chr1:3621262..3621223  - TAIR102
GCATTGGTTGAAGAGTGCAGGTGAATTCACTGATGACTAT
>Chr1:3621399..3621360  - TAIR102
CTGTCATATTTTAATGACAGGATCTGGAGAATTCAAAGTC
>Chr1:3621836..3621797  - TAIR102
GTTTTCTTATCTGCTTGTAGTCGCGCGAAAAGTTTGTGTC
>Chr1:3622067..3622028  - TAIR102
TGCTGTTTCTACTTTTGCAGGAGTCTCGCCATCGATTTGA
>Chr1:3622482..3622443  - TAIR102
TTATGTGAAATTTTTTCTAGGTGGAGCATGTGCTACTTGA
>Chr1:3622853..3622814  - TAIR102
ATTATTTTGAGTGACACCAGGGCCCGTTATATCCAAATTC
>Chr1:3623040..3623001  - TAIR102
AAATTTACTTTGCTTTCTAGGGGGACTTTGGGAGAGGCAT
>Chr1:3623458..3623419  - TAIR102
GTTCTAATTGGTTTGATCAGGTTTGTTCCTTGGAGGGGAC
>Chr1:3624273..3624234  - TAIR102
TTCTGTAATATACTATACAGGCAATGGAGTTAAAAGGTGA
>Chr1:3624524..3624485  - TAIR102
GGAATTTATATACTTTCAAGAAATGGCCATATTTAAATAC
>Chr1:3624796..3624757  - TAIR102
TCTTTTACTATATAATACAGAATCTAAACCATCAGATGTT
>Chr1:3625088..3625049  - TAIR102
CACAGCTTGTTCTTGAACAGTACATATCAGGACTAGAATA
>Chr1:3625368..3625329  - TAIR102
TCAATCTAAAATTTTCCGAGGCTATGGAGGTCGCAAAGAT
>Chr1:3626400..3626361  - TAIR102
ACATTTGTAAAATATTGTAGGCCGTTGAATGGGGAAAATG
>Chr1:3627977..3628016  + TAIR102
GTTGAATCTGGAATTTGCAGGACCAATCCGTTCAGAGAGA
>Chr1:3629078..3629117  + TAIR102
TTATTTTGGGTAATGTTCAGGCGAAAAAGTCGTTCTATTT
>Chr1:3629825..3629864  + TAIR102
TTCACTGTATTTGCTACCAGGCGACAGCGTGAAGCAGAAC
>Chr1:3630235..3630274  + TAIR102
AAAGAGAGCCTTTGTTTCAGGGTGTTATGCGGTGTTTGTC
>Chr1:3632695..3632656  - TAIR102
CATTGGAACTATTTTTTTAGGCTGCGGGTACAATTAGGAG
>Chr1:3632939..3632900  - TAIR102
CATGTTTATTTTTGTTTCAGTCGGTTTGACTCAGGAACAC
>Chr1:3633309..3633270  - TAIR102
TTGTTGTCCCCAAATGGCAGGCAAATTTACTTAGACTGCT
>Chr1:3633709..3633670  - TAIR102
GCTTTGTGGTCTTTTGATAGGTACGCTTTGTAGTCATGGG
>Chr1:3633905..3633866  - TAIR102
CCAGCTTTTTTTGTTTCTAGGTTCTACTCAGAATGTTGCC
>Chr1:3634277..3634238  - TAIR102
TTTTCAATGGAATGTTTCAGGAATTTAAGGCAGATGTTCA
>Chr1:3634985..3634946  - TAIR102
CAATCTTTTGAGGTTCACAGGTATACTGTAGGAAAAATTA
>Chr1:3636341..3636302  - TAIR102
GATACTTTGTGTATCTTCAGGTCTGGAGATAGAGAATTCC
>Chr1:3636534..3636495  - TAIR102
ATCTTGTTGTTTTTTCTTAGCTTATGCAGAAAATTGTATC
>Chr1:3640527..3640566  + TAIR102
TGTAACTGTCCCCTCTGCAGATTAGCAACAGTTTTGAAGG
>Chr1:3640723..3640762  + TAIR102
AAGTGTTTTTCTTTTTGTAGCTCTTTGAATGGATGCAACA
>Chr1:3641221..3641260  + TAIR102
TCTTATCTTTGATGTCTTAGTTGCTTGCAGGTTGCATTAA
>Chr1:3642059..3642098  + TAIR102
CTAGCTGCAAATATTTGCAGGTGATGATGACAACTTTACT
>Chr1:3642360..3642399  + TAIR102
AAATTTGTTTTCTTCTCTAGATGCCGTATTGTATGTTGAT
>Chr1:3642765..3642804  + TAIR102
TGTCAGTTTTCTTGTTTCAGATGGCTATGCCAACAGCATC
>Chr1:3643176..3643215  + TAIR102
GATTTATGAAAAACTTGCAGGAACTTTGCTCGTCCTTGAT
>Chr1:3643434..3643473  + TAIR102
TGGTCATCATTCTGTTTCAGGACAATGCGAAGATGATCTC
>Chr1:3643712..3643751  + TAIR102
CTGTGTACTTTTGTTTTCAGGTTCAGTTTGAGATTGCGAT
>Chr1:3646129..3646090  - TAIR102
TACCTTATGATGATATGCAGAAGTAAGGGTTGATGAAGAT
>Chr1:3646372..3646333  - TAIR102
TAACTGGAAATGTTTTCCAGGTTGGAAGATGCTTCTCACT
>Chr1:3648391..3648352  - TAIR102
ATCTTTAAACTCTCTTTCAGGGCCAAAGTAAGCAAGTACG
>Chr1:3648561..3648522  - TAIR102
CTCTGTGTTTGTGGTGGCAGCAATTCAACGCTTCAGCAGA
>Chr1:3648756..3648717  - TAIR102
TCCTTGATCTTTTTCTCTAGAATCTCTCTGCCAACATGTA
>Chr1:3648977..3648938  - TAIR102
ACTTCCATAATCTGTTGCAGGTTCCCTTCTTCTGTAAAAG
>Chr1:3649168..3649129  - TAIR102
ATTTACCTATTTGTATCTAGGTGAATAACGCAAAGGCTAC
>Chr1:3649440..3649401  - TAIR102
ACTGTTTTCTTTGCATCTAGGTCAAGAAACACAGACATGA
>Chr1:3649744..3649705  - TAIR102
ATCTTCTGTGCGTTGCACAGGTTGAACTGGTGAAGCAAAC
>Chr1:3649980..3649941  - TAIR102
CTCCTATTTTATTGCTGCAGGTTAGATACTGCGAAAATGA
>Chr1:3650182..3650143  - TAIR102
CATATAAAATATAATTTCAGATACGAGTTAAGCATATGAT
>Chr1:3650370..3650331  - TAIR102
CTATATTATTTGTAATCAAGGAATGCGGTCGTGCTGGCAG
>Chr1:3650554..3650515  - TAIR102
ATTAACATTGCACATTTCAGGAATCAACAAGCCTGATGTC
>Chr1:3650748..3650709  - TAIR102
GAATTGGATACTATTTTCAGGAGTTTGGTCATAAAGCAGC
>Chr1:3650971..3650932  - TAIR102
GCTTACCAAGAAGTTTGCAGGTATTCTGTTGTTCCCAAGA
>Chr1:3651186..3651147  - TAIR102
AATTTTTGTGGAATACACAGAGTCTTGGTATTCTGAAGCA
>Chr1:3651401..3651362  - TAIR102
CTATCTATTTTTGAATACAGAAGCGATTCTCTTTTAAGGC
>Chr1:3651769..3651730  - TAIR102
TATCTGAATCATGGTTACAGGCCAATATACCAGCTGCTTC
>Chr1:3651969..3651930  - TAIR102
CTAACATCTTTCTTTGGCAGCTCCCCGCTCTGATCTGTGG
>Chr1:3652255..3652216  - TAIR102
TGTTTCCTTGCAAAGTTCAGGTTAATAACAAAAAAGTGTT
>Chr1:3652695..3652656  - TAIR102
CAACTGTCTGTTGTTGCTAGGTTACGGCTGAAGAAACAAA
>Chr1:3653099..3653060  - TAIR102
TTTTGTTGGTATCTACTCAGTTGGGGCTTTGTCCAGAAGC
>Chr1:3653361..3653322  - TAIR102
GTTAAAACTTTGTGATACAGAATATTGACGTCGACCAAAT
>Chr1:3653995..3653956  - TAIR102
TTGGTATCCTATGTGGGCAGGCTTGGCGTGCTCTTTCAAG
>Chr1:3654281..3654242  - TAIR102
TTTGTTCTCTTTCTGCCTAGGTCAATTGCGTTTCCCAGTG
>Chr1:3654896..3654857  - TAIR102
TATTCACTTTTACAATGCAGTAGGAGTCACCTCCCCGAAG
>Chr1:3655079..3655040  - TAIR102
TTTTTTATTTGTTTGTTAAGTGACTGAATTGCGGTGTCAA
>Chr1:3656420..3656381  - TAIR102
AGCTACTTGTTGTTTCGTAGAGGATCACCATTGCAGAAAT
>Chr1:3656602..3656563  - TAIR102
TGTGTGATCTTGTTATACAGAAAATAATGGCTGTCCAGTA
>Chr1:3656790..3656751  - TAIR102
AGCATTTTTTCTTCTTTCAGATGGCTGATGTATGGTCTTG
>Chr1:3657031..3656992  - TAIR102
TGTTATTCTCTTTTTTTTAGTCCTCTCTGCTGCACTCTAG
>Chr1:3657204..3657165  - TAIR102
TGTTGACTATTTTGTTGCAGCAAATATGCCATAGAGATCT
>Chr1:3657644..3657605  - TAIR102
TGGGTTTATGGATTTTATAGGTGGTGTTGACTCCAACCCA
>Chr1:3657833..3657794  - TAIR102
GTTTGTTTTTTTTGATACAGATTGATGAGAATGTGGCAAG
>Chr1:3660305..3660344  + TAIR102
TTTGCCTTCACCTTTTTCAGTATCAAGCCGAGGAGCAGGT
>Chr1:3660602..3660641  + TAIR102
CTTTTCTGTTTTTTCCACAGAGAATGTCGAGAGAAGTGTC
>Chr1:3661030..3661069  + TAIR102
TCGGGTGGTTCTAACTTCAGATGATCTACCTTTGTGGGGT
>Chr1:3661142..3661181  + TAIR102
CTGTCTCATTGCTGTTGTAGGCTTTGTGGGTGAGCTGCAT
>Chr1:3661321..3661360  + TAIR102
TTATGTATCTATTTTAATAGATCATTCATGTTAATCTCAC
>Chr1:3661701..3661740  + TAIR102
AGAGTTTGTTCTTTTTGCAGATCCACTGGTTCTCCATCTT
>Chr1:3661985..3662024  + TAIR102
GTGAGTATTGATGGGCACAGGAACGGGATGTAAGTGAAGA
>Chr1:3662264..3662303  + TAIR102
TCTTATTCTAATTATTTCAGGAGAGGAGCAATCGTCACAA
>Chr1:3662443..3662482  + TAIR102
TTAAATGCTGGTTTATTCAGGTAAACATTGGATCAAGTGC
>Chr1:3663177..3663216  + TAIR102
TGTTTTTGTTTGTTCGACAGGTCTACTATGTGTATGGATT
>Chr1:3663535..3663574  + TAIR102
GTTATGTGAAAATTTTGCAGGAGCTGTTGGCTACCTGGGA
>Chr1:3665676..3665637  - TAIR102
CCAATTTATTGATTTTGCAGATATTGGAGCTCGGGATTGT
>Chr1:3666575..3666536  - TAIR102
ACCATGGAAACATCCAAAAGAGTCCATTTTGCAGATCATT
>Chr1:3666838..3666799  - TAIR102
CTCTTCTATTGCTCTTATAGGTTCTTTGGAAATTGTTTCC
>Chr1:3667716..3667677  - TAIR102
ATACTGGTTTGAAATTGCAGGTACCTATACGTAGCTGACA
>Chr1:3668027..3667988  - TAIR102
GAAATTGTTTTCTGAATCAGGTATATCTCTACAGCTCCTT
>Chr1:3668214..3668175  - TAIR102
CCCATATTTTTCTTATGTAGCTGAATAAGAGGAACATTAC
>Chr1:3669339..3669300  - TAIR102
CATCTTTTATGTTTTTGTAGGTTTGATGATATCACTTTCG
>Chr1:3672410..3672371  - TAIR102
TTTCACCTGAATCTGAACAGATGGGATCTCGGCATAAGAA
>Chr1:3672580..3672541  - TAIR102
TTTCTTTCTGGTGAATGCAGGGTTCTCGTTCAGTTCTGGT
>Chr1:3672724..3672685  - TAIR102
TCATCAATTTCATGTATCAGTGGGGAATCAAGGAAAGATC
>Chr1:3672849..3672810  - TAIR102
TATATTTCCTGCTAATGCAGAATGCATTTGAAATGGCAAC
>Chr1:3673115..3673076  - TAIR102
TATCTGTTTTGTTGTCTAAGCTTGTCATGTTGGTTGGAAC
>Chr1:3673248..3673209  - TAIR102
ATTCAGTGATTTCCTTGCAGGCCTGAATATGTACTTTTGG
>Chr1:3673389..3673350  - TAIR102
GTTTCTTGATGAATCAACAGCTGGCCACTTTGGGTTTACG
>Chr1:3673591..3673552  - TAIR102
TCATTACTTTAAAATTTCAGAAACATAATTTGCCATTTAC
>Chr1:3673811..3673772  - TAIR102
AATATATGTTTGCATTGCAGCTTTGTTTCCTGCGGCAATT
>Chr1:3674040..3674001  - TAIR102
TTCTTGACTTTGTTCAACAGCAAAGAAGACCAAGGTGATG
>Chr1:3674546..3674507  - TAIR102
CTTTTTATCACGTAACACAGATTTACAGTTGGAGAAAATG
>Chr1:3674976..3674937  - TAIR102
GATGTTGGATCCAATGCCAGGGCCGTGAACCATTTGTGTC
>Chr1:3675288..3675249  - TAIR102
TTGTTAAACTTTCTTGGTAGAGTTGATGTTGCTGGGACTT
>Chr1:3675435..3675396  - TAIR102
ATGTTCTGTTTTGTTTTCAGTGGTTAAAGAAGACTAGAAG
>Chr1:3677713..3677752  + TAIR102
GAAGATTGTTGAAACTCTAGGTTATCGCTGTGATGGCCGG
>Chr1:3677951..3677990  + TAIR102
GGTGTGTCATGAATTCTTAGGGGTTATATCCTTCTTTGTG
>Chr1:3679695..3679656  - TAIR102
GTTCTGTTTTTTTGTAACAGATTGATTATGCAACAAGAAG
>Chr1:3680497..3680458  - TAIR102
TTGTTTGTAAAAATTGATAGGCAATCCACCGGAGATATTT
>Chr1:3685668..3685707  + TAIR102
GTGGGAGCTTATTGTTTCAGGATTTCCCAATCCATAATTG
>Chr1:3685901..3685940  + TAIR102
ATTCATTTTCATGACTCCAGGGTCAAGACGAGCACTTTAT
>Chr1:3686437..3686476  + TAIR102
TTTTGTTTACCCCCATCCAGATACTTCTGGTTCTGTAAAG
>Chr1:3687005..3687044  + TAIR102
AATACAAATTCTATATGCAGCGTTGGGTGGAATACGACGC
>Chr1:3687274..3687313  + TAIR102
ACGCTAATTTTGCTTTTCAGAATCATTTGCTCGGATTTAA
>Chr1:3687469..3687508  + TAIR102
CTGGTTGGACTGATGGCTAGGTCTTCACCTACGTGGAGGT
>Chr1:3687682..3687721  + TAIR102
GCCACTTATATCTTTTGCAGTTACCAATGAGGTTGTGACA
>Chr1:3688405..3688444  + TAIR102
GATTATCTATCTCTCTGCAGGTTTTGATGAACTTAACAAA
>Chr1:3688839..3688878  + TAIR102
GTTAACTGATATTTTCGTAGATCACGGCTTGCTTCAGCGA
>Chr1:3689079..3689118  + TAIR102
TGGTTATTTTTTGTATTCAGGATGATGAAGAAGCTGTTTT
>Chr1:3689263..3689302  + TAIR102
GCTCTTGGACTCACTAGCAGTAGAAGTATACGCAACTCCA
>Chr1:3689434..3689473  + TAIR102
TGTGTTTTTTGTATGTTCAGGCATTTCACATGACTCTGAA
>Chr1:3690644..3690605  - TAIR102
CTCTTGGTTCAACCTCACAGGAAAAGAGAGAAGCAAAGAT
>Chr1:3690878..3690839  - TAIR102
GACAATGATATAAATAACAGATCAGAAAAGAGATTGAAAC
>Chr1:3691153..3691114  - TAIR102
TAATGTTTGAACTGTGTTAGGTTCTAGCAAGATGTGAAGG
>Chr1:3691410..3691371  - TAIR102
CTTGCTTAATGGCTACACAGGTCTCCTTATTTTCAGAAGA
>Chr1:3692454..3692415  - TAIR102
TCTATGCATTGTTCTTGTAGTGGAAAAGGTGTTAGCTGCA
>Chr1:3692673..3692634  - TAIR102
ATCAAAACTATTGCAAACAGTTGCTTGACAATTTCTACAA
>Chr1:3692846..3692807  - TAIR102
GTTTTCTGGATCAATGGTAGATGGTGATGCGTACGATGAA
>Chr1:3693530..3693491  - TAIR102
TGTTATAAACTTTGTTACAGCCTTTAAAAGGGCAAACACC
>Chr1:3695083..3695044  - TAIR102
TCTTGATGATGCTATAACAGGTAAGTGGGTGGCTTCAAGA
>Chr1:3695276..3695237  - TAIR102
TCTTTTTGTGATGGATCCAGTGGTGACACAGACGGAAGAG
>Chr1:3695636..3695597  - TAIR102
CTTTGGTATTCTAACTTCAGCATGGAGATCTTTAATAATT
>Chr1:3695857..3695818  - TAIR102
ATTTTGTTGGGATGCCTTAGATGCCACCGAGGCTCATGGG
>Chr1:3696235..3696196  - TAIR102
TTTTTTTTTTTGCTACATAGTTGGGGAATCCTGAGACATC
>Chr1:3696512..3696473  - TAIR102
TAAAATAAATATACTTGCAGGAAAATACGTACCTGAGCTA
>Chr1:3696738..3696699  - TAIR102
GTCTTTGTCTTTTCTATCAGCAAGAGACGCATACACTTTT
>Chr1:3696927..3696888  - TAIR102
AGGTTGATTTGCTGATGCAGAGGCCAACATGCTGTTTTTA
>Chr1:3697138..3697099  - TAIR102
TGAATAATGTGTATATATAGGTCCAGGTTGTTCTTCTGTG
>Chr1:3704058..3704019  - TAIR102
ACATACATTGAACTGCACAGCAAAAGAAGAGAAAGATGGT
>Chr1:3704360..3704321  - TAIR102
CTTTCTTGCTGTTACTTCAGGTTTCTGTAATGATAATGTC
>Chr1:3705060..3705021  - TAIR102
TGTCCCTTCTTCATTTATAGGTTGCACCTAAAGATGCTGT
>Chr1:3705410..3705371  - TAIR102
ATACGTACTTGAATTGCCAGGAATATGCAGAAGCTGGAAC
>Chr1:3705642..3705603  - TAIR102
CTAACTAGTAAAATCATTAGATACACTTCTCGATGGAAAA
>Chr1:3706568..3706529  - TAIR102
GTAATTATCTTTTTCTGCAGGGACTTGGAAAAACAGTTTC
>Chr1:3706753..3706714  - TAIR102
CATACATTACACATGAACAGCGTATTGCATTGTCGTGGAT
>Chr1:3707052..3707013  - TAIR102
GACATTGCTTGAAATAACAGGATCTTTCTCAGCATAGTTC
>Chr1:3708489..3708450  - TAIR102
ATTGTTATATCATGTTGCAGTTACACCTTGCAGTCCCACT
>Chr1:3709076..3709037  - TAIR102
TTTTGAGTGATTACTTCCAGGTTAGTCAAGAAATAATGTC
>Chr1:3710344..3710383  + TAIR102
ACTCTTCTTTTCGTAATCAGATGGCAGATAACGAAGGGAA
>Chr1:3710553..3710592  + TAIR102
CGACCTTTTTTTCTAATCAGAATGAAGTGAACCAAGTAGA
>Chr1:3710932..3710971  + TAIR102
TCCTTAACAAGAAACAGCAGAAGTAGGTGTTGCGAGCATC
>Chr1:3711153..3711192  + TAIR102
AGAGATTGTGGTATTTGCAGATACTGAAGACGAATTTTTC
>Chr1:3711541..3711580  + TAIR102
ACTTTCCACAACTTATGCAGCTGGCGTTTCTGGAAGAATT
>Chr1:3711952..3711991  + TAIR102
TTATGTTTGTGACTTAACAGGTCCCAAACTTCTAGACTTG
>Chr1:3723583..3723622  + TAIR102
TTGTTTAATAACTTCTGCAGTTTCGGCGATTAATAACTTG
>Chr1:3723810..3723849  + TAIR102
ATTATTGTTGTTGGCTGCAGAAGGATACCTGGCATGAAGG
>Chr1:3724047..3724086  + TAIR102
TTCTTTGTTTGAGTGGACAGGGACTTCAGTAGCAATCATA
>Chr1:3724204..3724243  + TAIR102
GTTTCATTTTCTTGTTTCAGATCTCTCTCAAGCAATCGCT
>Chr1:3724359..3724398  + TAIR102
ACTCTTTCTTTTCCCTTCAGGTCATTGGGAAGCAATCTTC
>Chr1:3724510..3724549  + TAIR102
ACATTAAGTTTCTAATGCAGGGACTTATCGTCTAACATAC
>Chr1:3724656..3724695  + TAIR102
GTGATGTGGTCGGACTGTAGGTATTTGCAGGACAACAAGC
>Chr1:3724819..3724858  + TAIR102
TTTTCATATTTTTGATTCAGGAATGTAGAAAACAACTTAT
>Chr1:3724968..3725007  + TAIR102
CATTGTCATTATAACCGCAGAAAAGATGGAACTCCGTTCA
>Chr1:3725558..3725597  + TAIR102
GGTGTTTTCTTTTGTTGCAGTTTCTCGGGAGCCTATGGTT
>Chr1:3726007..3726046  + TAIR102
TGACACGTTGTGATCTATAGTTTCTTGCGGTGAAGAAGCT
>Chr1:3726352..3726391  + TAIR102
ATCTTAGAGTTTGGTTTCAGGTTTCTTCATGAGGTATGTC
>Chr1:3726574..3726613  + TAIR102
GTTTGCTTATAAAATTGTAGATGGCGGGTTATGCCGCTCC
>Chr1:3726826..3726865  + TAIR102
AACCCTGTTTTTTTTTGCAGGACAAGGCCGAGGGGACATC
>Chr1:3727096..3727135  + TAIR102
ATGCTTATCTTTGTCTGTAGATGGAACCAGGATTTAGACC
>Chr1:3727656..3727617  - TAIR102
CAGGCCATAGGTTTACTAAGAGCCTCATTCGTGACATCCA
>Chr1:3728064..3728025  - TAIR102
TCCTTGCTATCCCTTTGGAGTCTGTATGGGAAATCACTGG
>Chr1:3733777..3733816  + TAIR102
ACTTGGATTTGGAAAATTAGAGGAGTTTGTGGCACATTCT
>Chr1:3734134..3734173  + TAIR102
ATTTTATGTGTTGTTGGCAGAGTCTTTGTGGGCATACAAG
>Chr1:3734407..3734446  + TAIR102
CTCTTGCTCTTGAAGTGTAGTGGTTCGAGCTTTTACTGGA
>Chr1:3734719..3734758  + TAIR102
CTCTTTATTGTACTCAATAGGTATGGGATTTGACTGCTGG
>Chr1:3734962..3735001  + TAIR102
ACCACCCTTTCGTAATTCAGGTTCTGCTGACAGGACTGTG
>Chr1:3735169..3735208  + TAIR102
TGGTGTCCTTTGTTTTCCAGGCTACTGGAGTTCGTGCAAT
>Chr1:3735331..3735370  + TAIR102
AGTTCATGCACATAATGCAGGTTTATTCATGGGAACCAGT
>Chr1:3735551..3735590  + TAIR102
AGTTCGTGTTTGTTTCTCAGGAACTTGAGCCATATGGAGC
>Chr1:3736228..3736267  + TAIR102
TGAACTCTCTTTGTTTAAAGCCACAGGTGGAAATTTGAAT
>Chr1:3736792..3736831  + TAIR102
TCTCTGCAACCTTGCCTCAGGTATGTTCCTTAAACCACCT
>Chr1:3737306..3737345  + TAIR102
ATAAAATTTCTGTTCTGTAGACACTGAGTACCCTAGCGGC
>Chr1:3737456..3737495  + TAIR102
ATAAATTGATATGTTTACAGTAAATGTTGTCTCGGGGAGG
>Chr1:3738297..3738336  + TAIR102
TGGTTTGTGGCTTTGTGCAGAAGGAAGAGCCGAATATATC
>Chr1:3738500..3738539  + TAIR102
GTTGACTTCTAAACATGCAGATTGTAAGACATTTTTGGGA
>Chr1:3738659..3738698  + TAIR102
ACTCATAGATGTTGGGACAGGTTCAAGCAGATGTGATCAG
>Chr1:3738875..3738914  + TAIR102
TGAGAGTAACGACTGTGCAGGCCGGTAAATGTCTCCTTGG
>Chr1:3739082..3739121  + TAIR102
GTAAATAAACCACAATGCAGGCTAGAAATTTGCCAAATTT
>Chr1:3739283..3739322  + TAIR102
TCTTTTTGCTATGAATATAGAAGAGGCGGTCTAATAACAA
>Chr1:3741697..3741736  + TAIR102
TATGTTGAATTGTGTTGCAGGTAAAATATGATACATGGTT
>Chr1:3741883..3741922  + TAIR102
GGAACATGGTACAATTGCAGAGTAAATCCGGGTGGAAAAT
>Chr1:3742066..3742105  + TAIR102
TTCTTTCTTACTTTGTTCAGATAGAAGAAACAGATTATCC
>Chr1:3742183..3742222  + TAIR102
CACTTGTGGATGGTGTTCAGGAATCTGAAGCAGTTAACGA
>Chr1:3742384..3742423  + TAIR102
GTTGTGATTATTTAACACAGGGTGTGGAAATGACTAACCG
>Chr1:3742557..3742596  + TAIR102
GTAAAGCTCTTGTGTCTCAGTTTCTTCCCGCGAATTTCAC
>Chr1:3742876..3742915  + TAIR102
TCCTCTCTTGGTTGTTATAGGTGGTTTGCAAAACGATTCC
>Chr1:3743052..3743091  + TAIR102
GTGACACTATTTTTCTGCAGATATTTGAAGATAGTTAAAT
>Chr1:3743250..3743289  + TAIR102
CATGATGCCTAAAAACACAGGAGAGTTTACATCAATAGAG
>Chr1:3743403..3743442  + TAIR102
TCTGTTTTCTCTGTTTGTAGATTTGTTGAAGGAATGGCTC
>Chr1:3743560..3743599  + TAIR102
ATTTGTTTTGATTTCTGTAGAATGATTTGGTTCATGGATG
>Chr1:3743964..3744003  + TAIR102
TGTTCCTATGATATCCGCAGAAGACGGCTCGTGATGTTGG
>Chr1:3744218..3744257  + TAIR102
GTTTGTGATGAAACAAGTAGATAAGGAGACAATCGACATG
>Chr1:3746324..3746363  + TAIR102
ATTTTTGTCTACATTCTTAGAATCCTGGGAGTGTTCCTGC
>Chr1:3746784..3746823  + TAIR102
TTTATTTTGTTTCTGTGTAGGATCTTAAACGAAAACAGGA
>Chr1:3746943..3746982  + TAIR102
TATATTACCTTTCTTTGTAGCCGGAATTGTTATCGAGGCA
>Chr1:3747197..3747236  + TAIR102
ATGTGTCCATGTTCCAACAGGGTTGGTTCTCGCACTTTTC
>Chr1:3747374..3747413  + TAIR102
TTTTTTTTCTCTTTTTTCAGGAGTAACAATTTGGCTTCTC
>Chr1:3747579..3747618  + TAIR102
TTTGTGTTGAATTCCTGCAGAAGTGATAGTGCATTCAACT
>Chr1:3747731..3747770  + TAIR102
CTTTCTGTTTCTGGCTACAGCTCCACATACTTTTCTGCCT
>Chr1:3747883..3747922  + TAIR102
GATGATCTTGAAATATACAGGGGCATATTACCTGCAATAG
>Chr1:3748054..3748093  + TAIR102
TGTTTTTTTCCTTTTTACAGATCTTCTACTTCATTGGGTT
>Chr1:3748201..3748240  + TAIR102
TAACATTTGATTGTGTGCAGCAAGTATACATGTACTTCAG
>Chr1:3750485..3750446  - TAIR102
TCCGATAAATAATTTTGCAGAAGAATATTTCAATACAAGG
>Chr1:3750760..3750721  - TAIR102
AATTTTAATTGTATACGCAGGTATGCTTCAGAGAGTATAA
>Chr1:3751303..3751264  - TAIR102
TAATGGTTATCATATATTAGGGATTATGGCACGACGATCT
>Chr1:3751469..3751430  - TAIR102
GAAGGAAACAAAATATGTAGGTATGGGATAGAGAGATCAT
>Chr1:3751637..3751598  - TAIR102
TTTTTTTTTTCCTTAAAAAGCCGATGCATGTGGGATTCAC
>Chr1:3751795..3751756  - TAIR102
ATCCTTGTTCAATCACATAGATAACATGACCGAAGCCCTT
>Chr1:3752025..3751986  - TAIR102
CCAAACCGGATTAAAAACAGGGGATTGTCATGATCAACAT
>Chr1:3752315..3752276  - TAIR102
TGTTTTTGTGGTGTGACCAGAATCTTTTAGAAGCCGGACC
>Chr1:3753875..3753914  + TAIR102
ACTTGTTTCATTTTATGCAGAATGATTGACTTATCTACTT
>Chr1:3754247..3754286  + TAIR102
TTTGCCTCTGTTTGTTTCAGGTCATTGCTAAATTCTTGGC
>Chr1:3755233..3755272  + TAIR102
GGGAATTATGTGTTGCACAGGGAATAGTCCTGAAGATATT
>Chr1:3756281..3756242  - TAIR102
TTAATTTCGTAATTTTTCAGAAAGGAATTCTATGAGAGCG
>Chr1:3760394..3760355  - TAIR102
AGGAAATTCTTATTTTGCAGGCGTTAATAGAAAAAAGAAG
>Chr1:3767212..3767173  - TAIR102
TGTTTCTTTGTGGATGAAAGCCACGACGATGTATGATACA
>Chr1:3767540..3767501  - TAIR102
CTGGTATATGAGCTTTGCAGAGGAAATTGGAAGAGCTAAT
>Chr1:3768010..3767971  - TAIR102
GTGTGTTGTTTTGTTGGTAGGGATTTTGTGACTGGTTTTC
>Chr1:3769254..3769293  + TAIR102
TTATGTTAAAATTGGTGCAGGTATTTCACAATAACAGGAG
>Chr1:3777880..3777919  + TAIR102
TGAATTTAAAATATTTACAGGTGGTGTGACGTCTATGCCG
>Chr1:3778909..3778948  + TAIR102
GTTAATATCACTATTTACAGGCTGTGCCACTGTACCTCTC
>Chr1:3779631..3779670  + TAIR102
CACTCTCTGTGTAATTGTAGGCTGTGGTTGCAGCTTGCAT
>Chr1:3786694..3786655  - TAIR102
TCTGTTGATCAATCAATTAGAGAGATAGAGACAAGAAGAC
>Chr1:3787775..3787736  - TAIR102
ATTTTTAAACTGTATATCAGGCATGGGAATGTTGGCTCGA
>Chr1:3788005..3787966  - TAIR102
CTGTTTGGGAATATGAACAGAGGATACATGTCTCCTGAGT
>Chr1:3788327..3788288  - TAIR102
TGGTTTTTCTTATTGGCTAGATTTGACGCTAAAGCTTCAG
>Chr1:3788640..3788601  - TAIR102
GTTTGCAACTCTGCTTCTAGGGAACACTGTCAGACAAGAA
>Chr1:3789246..3789207  - TAIR102
TTTTGTGGTAAATCTCTCAGCTGGAAGCAGGAGGACCAAG
>Chr1:3795746..3795785  + TAIR102
TCTTGCCAAATCTCAAATAGAAACAAAGGATAAGCGACCA
>Chr1:3795935..3795974  + TAIR102
AACCTTGCATCCGGTCTCAGCGAAAAAGAAAGGAAGAGAT
>Chr1:3796198..3796237  + TAIR102
TTGACTTTTTTTTGTTGCAGGGGAAGTTGCAAGAGGGGCA
>Chr1:3796491..3796530  + TAIR102
GAAGCTAATGTGTTGTTCAGACTCAAGGAGGGCAAAACTT
>Chr1:3796809..3796848  + TAIR102
AGAGAAAATGTATCGTGCAGTGGCTATATGGCACCTGAAT
>Chr1:3797018..3797057  + TAIR102
AGAGCTCCTCTGTTTTATAGGTATGGTCAATCTGGAACGA
>Chr1:3797717..3797756  + TAIR102
CTATATCTAAAATTGAGTAGTTTTTCGTCTTGAGAGGCTG
>Chr1:3799127..3799166  + TAIR102
TCTTGCCAACTCTCTATTAGAAACACAGGACAGGCGACCT
>Chr1:3799316..3799355  + TAIR102
TACCTTGGATTCGGTCTCAGCTAAAAAGAAAGGAACAGAT
>Chr1:3799566..3799605  + TAIR102
TTGACATATTTTTGTTGCAGGGGATGTTGCTAGAAGGTCA
>Chr1:3799860..3799899  + TAIR102
GAAGCTAATTTGTTGTTCAGATCCAAGGGAAGCAAAACTT
>Chr1:3800182..3800221  + TAIR102
AAAATAAATGTATCGTGCAGTGGCTATATGGCACCTGAAT
>Chr1:3800391..3800430  + TAIR102
AAAGCTTCTATGTTTCATAGGTGTGGTCAATCTGGAACGA
>Chr1:3801326..3801287  - TAIR102
TGAATGAAAATTGTGTGCAGATGGGTAGTAAAATGAAGCC
>Chr1:3801637..3801598  - TAIR102
TAAATTTTCTGTATTTGCAGTATGAATTCAATCTCAATAA
>Chr1:3801758..3801719  - TAIR102
AAATTTTCTTATCTTTGCAGAATGCATTTCAACTTGCATT
>Chr1:3802022..3801983  - TAIR102
GTGAAAATATATAACTGCAGGTAATTCTAATAGTTGGAAC
>Chr1:3802142..3802103  - TAIR102
TCGGTTTTCTTTTGAAACAGGATTACGTTCTTACCTCTGG
>Chr1:3802278..3802239  - TAIR102
TCTCTGCCAACTTTATGCAGTCCGGTTATCTGGTTTGTCG
>Chr1:3802459..3802420  - TAIR102
TAACATTCTACATATTTCAGGCGCATTTTGCTCCCGGTAA
>Chr1:3802706..3802667  - TAIR102
GAATTAGTCTTGTTATGCAGATCCTGAGAGGTTCAGGTTT
>Chr1:3802837..3802798  - TAIR102
TGTTTTCTTGAGTATTGCAGATGAGGACGTGGAAGTCGTG
>Chr1:3803047..3803008  - TAIR102
CTATTGATGGATTTACTCAGGGGAAAGTGGCTTTTGTATC
>Chr1:3803406..3803367  - TAIR102
TTCTACGTAACTTCATTCAGAGCTTATGCTGTTGGGATTC
>Chr1:3803579..3803540  - TAIR102
TTTTTTTGTGCCTTAAACAGTGGTTTAAAAAGAAGCACAA
>Chr1:3807443..3807482  + TAIR102
TTTTGGGAATTATGTTGCAGATTGATATCTTGAAGCGATT
>Chr1:3808013..3808052  + TAIR102
CAACTACCTTCGTCTTGCAGGGAATGAGTCTCACAGAAGT
>Chr1:3811764..3811803  + TAIR102
TACTTACCAACTTTTTGTAGAAACACATAGCAATCTAGCA
>Chr1:3812239..3812278  + TAIR102
TTGGTAATCTTTTTTTTTAGGGAAAATTACCTGAAGGACA
>Chr1:3812548..3812587  + TAIR102
TTTTTGCTAACTTTTCTCAGACCCAATGAAGCAAAAGATT
>Chr1:3812856..3812895  + TAIR102
TTCAAATATTGTTATTGCAGCGGCTATATGTCACCGGAGT
>Chr1:3813088..3813127  + TAIR102
TAAAGACTTGGTTTTTACAGGCTTGGAAGCTGTGGAACGA
>Chr1:3814450..3814411  - TAIR102
TATGTTTCTCCGTCTTGTAGATTTGGGATCTATGGGAAAA
>Chr1:3814678..3814639  - TAIR102
GTTTCAATCTTGTTGCACAGCGGATATATGGCACCGGAGT
>Chr1:3814994..3814955  - TAIR102
TCTTCTTATCATCATGCTAGATGAAGAGCAGAGAGCAGAG
>Chr1:3815302..3815263  - TAIR102
TTTCCTTTGTTTCTACTTAGGGCGTGTTACAAAACCGTAT
>Chr1:3815603..3815564  - TAIR102
TGAAACATGTTCAAGTGCAGAGTCAAACAGGCATAGAAGC
>Chr1:3815811..3815772  - TAIR102
GAGTTTCTTGCTTGTTTCAGCGCGGTGGAACAGAAATGGC
>Chr1:3818053..3818014  - TAIR102
TATCTCCTTATTTTGACCAGGCATGGAAACTCTGGAACAC
>Chr1:3818288..3818249  - TAIR102
ACAAAAGCATAACACCACAGCGGTTATATGGCACCCGAAT
>Chr1:3818620..3818581  - TAIR102
CTTGTTGCTGTGTAATCCAGACCCGGTGAAGCAAAGACTT
>Chr1:3818935..3818896  - TAIR102
TGCTCTACTTTCATTTACAGGGGAGGTTACAAGAAGGGCT
>Chr1:3819213..3819174  - TAIR102
TGCATTGCTTTGTTTAACAGAGAAGAACAGAAACACAAGG
>Chr1:3819411..3819372  - TAIR102
TTGCACCAAATCTTTTGTAGAAAAGCGGACCAATCGGTCA
>Chr1:3828605..3828566  - TAIR102
ATGTTGAGATCTGTGTGCAGCTGTAGATGAGAGTGGATTT
>Chr1:3830254..3830215  - TAIR102
CTCTTAAACATAATTTGCAGGCATTGAAGGATAAAGCCGA
>Chr1:3833147..3833186  + TAIR102
TTTTGTTTATCTTGTTTCAGCTGTCCATGCTACAGATTCG
>Chr1:3833318..3833357  + TAIR102
CTGTATTTTGTATGTGTCAGGGTGCTGTTCATATGATTCT
>Chr1:3833589..3833628  + TAIR102
GATACTCTTACTTTTGATAGGGTACTGATAGTTTCTTGGA
>Chr1:3833746..3833785  + TAIR102
TGTGATGTGATGTGATGCAGGAATCTAAAACTCTGGAGAT
>Chr1:3834901..3834862  - TAIR102
AGTAATTGGTTTGATTACAGGGTTGGCAACGGAAACTTGA
>Chr1:3835302..3835263  - TAIR102
AATAATCTATACTCTGACAGGAAGTAGAGGAAGCATTCAA
>Chr1:3835689..3835650  - TAIR102
CAAGTGAATTGTTACTTCAGGTTGATAACTTTATTCACGC
>Chr1:3837096..3837057  - TAIR102
ATTTGTTGTTGTTATTGCAGAGTTTTGATCTCTAAAATCG
>Chr1:3839207..3839246  + TAIR102
TTGTATTTCATTTGTAATAGATGAAGAAGGAGATGGCCTC
>Chr1:3839402..3839441  + TAIR102
TCTAATTATCACCTCTGCAGGCTACTGCAGAAAAAGCTAA
>Chr1:3839830..3839869  + TAIR102
CATTCTGTTAACATTTGCAGATCCGACTCACAGAAGCTCA
>Chr1:3842634..3842673  + TAIR102
GATTTGTTTGCTTGTTTCAGCGCGGTGGAATGGAAATGGC
>Chr1:3842852..3842891  + TAIR102
GAACACTTTCACAAGTGCAGAGTCTAACAGGCTTAGAAAA
>Chr1:3843371..3843410  + TAIR102
CCTCCTTGTTGTTCTCATAGATGAAGAGCAAAGAGCAGAG
>Chr1:3843700..3843739  + TAIR102
TTTCAATCTCACTGTCACAGTGGATACATGTCACCAGAGT
>Chr1:3843938..3843977  + TAIR102
TTTGTTTCTTCGTCTTGTAGATTTGGGATCGATGGGAAAA
>Chr1:3845286..3845247  - TAIR102
GTATGCGTTCATCTGTCCAGTGTTATCCTCGGATCGGACC
>Chr1:3845495..3845456  - TAIR102
TTTAACACTTCTATGCACAGATGCCTGAGGAGCCTAAGAT
>Chr1:3845682..3845643  - TAIR102
CTATGGTCTTTGTTTTCCAGAAAAAAGAATCTGGTTTACC
>Chr1:3845858..3845819  - TAIR102
TATGTTATTTCCATTTTCAGCCAAAACGCCAGAAAGAAAC
>Chr1:3846365..3846326  - TAIR102
TTTGTTTTTTGTCTTTGAAGGAATTGGTCAAGTCTGTTTT
>Chr1:3848391..3848430  + TAIR102
TACTTGTGTCTATTTTCCAGCATGGAAGAGGCGAAGAAGA
>Chr1:3848586..3848625  + TAIR102
TCTTTTCATTATTTTCACAGGTTTGCCTGGAGTTCTCTGG
>Chr1:3848746..3848785  + TAIR102
TCGTTCTTTCTCGGGTTTAGGCGACAAGTACATCAATGGA
>Chr1:3853738..3853777  + TAIR102
TTATGTCTTATTGTTAACAGGAAAATAATACCGAAAATAA
>Chr1:3854322..3854361  + TAIR102
AAGGTTATATTACTTTTCAGAACTGAGAAGATAAAAGATC
>Chr1:3854850..3854889  + TAIR102
TTACTATACACGTATTATAGGGAGTGATAGGACAAGCAAT
>Chr1:3855116..3855155  + TAIR102
TTGTAACTTTTGCTATACAGTGTGATTGGATCAGTAGGGA
>Chr1:3857350..3857389  + TAIR102
TTACGTCTTATTGTTAACAGGGAAATAATACCGGAAATAA
>Chr1:3857575..3857614  + TAIR102
TTTTGGGTTTAAATTTGCAGGGCGAGTTTGATGCAATTTT
>Chr1:3858202..3858241  + TAIR102
AAAATTACATATCTTTTCAGGACTGAAAAGATAAAAAGTC
>Chr1:3858896..3858935  + TAIR102
AAACAACTCTTACCTTATAGGGAGTGATAGGACAAGCAAT
>Chr1:3859173..3859212  + TAIR102
TTCTAACTTTTGCTACACAGTCTGATTGGATCAGTAGGGA
>Chr1:3860139..3860100  - TAIR102
GTTTTTTTGGTTGTTGTTAGATCTTTATGTGGATGCATAG
>Chr1:3860308..3860269  - TAIR102
AGGGTGTTCCCGTCACCCAGGCGGATCTCGTCAGCTCGGC
>Chr1:3862739..3862778  + TAIR102
TCACCTTGTGATTGGTTTAGGTGATTGGAAACAAATGGGA
>Chr1:3863564..3863603  + TAIR102
ATATCCTTATTATTTTGCAGGGACGCACTTGATGCACTCC
>Chr1:3863760..3863799  + TAIR102
CCACGTACTTTTCCTTGCAGCTCTGGAGAAATCAGACAAC
>Chr1:3864847..3864808  - TAIR102
TTTTTCTTTTATATCAAAAGGATGGTCCTCAAACCGATTG
>Chr1:3865034..3864995  - TAIR102
TCATTTGATTTCCTGGACAGGTGTTGAAGGAGAGAGGCAT
>Chr1:3865156..3865117  - TAIR102
ATTTGTACTGGCTGGTGCAGAAGTGCGGTTTTTGGTGGTG
>Chr1:3865454..3865415  - TAIR102
CCTCAGTTTTGTATCTGCAGGAAAATAGTGCTTCAGTCCT
>Chr1:3869547..3869508  - TAIR102
TTGTTTTTTCTTTTTTGCAGTCGTTAGACTCTTAGCAGGA
>Chr1:3870998..3871037  + TAIR102
ATTTGATGTTTATCCTTCAGGCACCTCATCATCATCATCA
>Chr1:3871322..3871361  + TAIR102
CATACCTTTGTTTGTCTTAGGATCTTTTTTGTTGTCAGCT
>Chr1:3874852..3874891  + TAIR102
TCCTTTATGGTTTTTTGCAGATTGTGGCTCATTTCACTGC
>Chr1:3875136..3875175  + TAIR102
TACTATGTTGGATTGGTCAGGAAGTGGCAAGTCAACTAGA
>Chr1:3875804..3875765  - TAIR102
TAATCGTGCTCTCTCTACAGGTAACTGCAGCTACATGTTC
>Chr1:3876040..3876001  - TAIR102
AAACTGAAATTACTCCACAGGAGACTGGAGTTGGAGGAAG
>Chr1:3876285..3876246  - TAIR102
TATACTTTGGATTTGCACAGGGAATCATATCGATCAAGCC
>Chr1:3879117..3879078  - TAIR102
TTTAATCCAATCCAAACCAGGTTCTTCGTGGATAGGGTAC
>Chr1:3879730..3879691  - TAIR102
GATTAAATTTGGTTGAGCAGATGTGTTCGGAGAATGGGGC
>Chr1:3879929..3879890  - TAIR102
TTGGATAAAAAATAAAACAGGATGTGGATTTCAGACAAAG
>Chr1:3889581..3889620  + TAIR102
ACACTTTGACCTTTTACTAGACACTTAAGGTGACCGCGAA
>Chr1:3889938..3889977  + TAIR102
TGCTTTGAAAACATGTACAGCTGCCAATGGAGACGGGTTT
>Chr1:3893543..3893582  + TAIR102
TTCCGTTTCTTATAAAGCAGGCTCTAAAGAAGATTGCTGA
>Chr1:3893915..3893954  + TAIR102
TTCTAGAAATATATTTGAAGCTTCTAATGGTAATGGATTC
>Chr1:3907810..3907771  - TAIR102
TGTAATGGAAACATTTCCAGGTGTTAATCAATGCTTGGTC
>Chr1:3908189..3908150  - TAIR102
TTTTCATGACTTGATATCAGGATATGTTTATAGGAGGTAT
>Chr1:3908771..3908732  - TAIR102
TGTTGTGGCTTTGGATGAAGAGTGTCTGCATTCTCAATCT
>Chr1:3915408..3915447  + TAIR102
TATCAGTATTTATTTTGCAGATGGTTTCTGCTAAAGTGAT
>Chr1:3917001..3917040  + TAIR102
GTTTTTTCGTGTAAATGCAGATTCATACCAGAGCTCTGCT
>Chr1:3917147..3917186  + TAIR102
CATTTTAATTTACTGTACAGGTTTTTGTTGGTGGATTAGA
>Chr1:3917718..3917757  + TAIR102
TTTTTGATATTGGTTTCCAGTCGGGGGATCCGAGCCAGTT
>Chr1:3920982..3921021  + TAIR102
TTCTGGTTTCCCATATGCAGAGATTCTTTTCTTCCTTTGA
>Chr1:3922362..3922401  + TAIR102
TTATGCTTCCCTATTTCCAGGTTCAAGATTCTTACCCTTT
>Chr1:3922712..3922751  + TAIR102
TGCTGTGTATGTTTTGTTAGATTGGGCCTTTTCATATATC
>Chr1:3922895..3922934  + TAIR102
AACTTTCCGTTTCTGAACAGCTAATAGAATATCATAAGGA
>Chr1:3923164..3923203  + TAIR102
CAATAGTTTCTCTTGTGTAGGGTAATGAGCCTAAGGCTAT
>Chr1:3923471..3923510  + TAIR102
AACAATGTGTATACGAGCAGATGTTAAATACATATCGGAA
>Chr1:3923701..3923740  + TAIR102
TGGCTTATGTTTCTGAGCAGCTCATCGATCCTATTGAAAA
>Chr1:3923961..3924000  + TAIR102
GATGTTTTTTTCGTTTTCAGGTTCTCGATGAATGCCATAA
>Chr1:3924228..3924267  + TAIR102
GGATTGTGAATGTGTTTCAGGACATGCAAGTACATTGGGA
>Chr1:3928602..3928563  - TAIR102
ATTTTGGTTTTCAAATTCAGGTGGAGAAGGCTTCGAGACG
>Chr1:3928806..3928767  - TAIR102
AATGGTTTGATTTGGTGCAGGGAATATGGACAGGGATGAT
>Chr1:3929025..3928986  - TAIR102
GACAAAATTTATTAAATCAGGTGTGGCCGTTGGATGTGGA
>Chr1:3929354..3929315  - TAIR102
TAATTTTATTTTTACTACAGTGTGAGAGTTAGTAACGAAT
>Chr1:3929513..3929474  - TAIR102
TAATTTGTTTTTATTTGCAGCATGTCAATCTCTGCAATGT
>Chr1:3930927..3930888  - TAIR102
TTTAATGGCCGGTGACATAGCTTGGAATGGGAAGTGCAGT
>Chr1:3938895..3938934  + TAIR102
TTTTTGTGTGTGTGTGACAGTTGAAAAACAATGGAATTGG
>Chr1:3939573..3939612  + TAIR102
CTTGTCCTTGTTCTTGGCAGGATTACTTCTCTAAATGGGG
>Chr1:3952325..3952364  + TAIR102
CAGACATGTTTGGCTTTCAGATTGCTTCATTGGAAAGTCA
>Chr1:3953719..3953758  + TAIR102
TTTTTCATTTCAATATGCAGTTGTAGTGCCTGGCGGTGCA
>Chr1:3954060..3954099  + TAIR102
TCCTCAATTTTTATTGGCAGATGGAAAAAACAGCTCGCTT
>Chr1:3954416..3954455  + TAIR102
TCTCTTCTTCTTTTTTCCAGCTAAGGTCCCATTGGATGCT
>Chr1:3954671..3954710  + TAIR102
TGTATATCTATTACATGCAGGTTGGTGGCCTAGGTGATGT
>Chr1:3954866..3954905  + TAIR102
CTTAAACTTTGTGAAAATAGGTGAAGGACTTGCAATTTAA
>Chr1:3955074..3955113  + TAIR102
TCGTTGCTTGACTGTTGCAGATTGTTTCAGCGAGGATGTG
>Chr1:3955287..3955326  + TAIR102
CATGGTCTCACCATCTACAGGACATTCTTCACTGTCATGA
>Chr1:3955577..3955616  + TAIR102
TGCTCTTAACGTTATACTAGGTTTCACCAACTTATGCTAA
>Chr1:3955791..3955830  + TAIR102
ACACTTTGTGTGTTTCTTAGGTACCTTATACTTCAGAGAA
>Chr1:3956052..3956091  + TAIR102
ACCGGTTTTCTTGAAAGCAGGTTGTCTTATTAGGTTCAGC
>Chr1:3956277..3956316  + TAIR102
TTTTGTGTTTTACTCTCCAGATTTATGCTGGGGCTGACTT
>Chr1:3956484..3956523  + TAIR102
GGTTTATCTTTGTCCAACAGGACTCTTTGATACGGTTTTT
>Chr1:3956691..3956730  + TAIR102
TTGTTTCCTTTTGTTCCCAGGGCGATATCGGCGTGGTACG
>Chr1:3958149..3958188  + TAIR102
AATGATCATCATTATATCAGGATGTGGAATATAGTACCTG
>Chr1:3958313..3958352  + TAIR102
GAACTTGTGTTTCTTTGCAGGTTTTGGACTATGGTAACAA
>Chr1:3958438..3958477  + TAIR102
GAACTCAAAACAAATTGCAGGATCTTAGATAAATCCATTT
>Chr1:3958715..3958754  + TAIR102
GTTTTTAAACTATCATTCAGGAGAGAATCTTAAGAAACTT
>Chr1:3958885..3958924  + TAIR102
TTGGAATGTTCTGATTTCAGTGTGTTGTCCCACGGGATTC
>Chr1:3959043..3959082  + TAIR102
AGCTTTAGAAAACAAAACAGGAACATACGGAGGGATACAT
>Chr1:3959246..3959285  + TAIR102
CTTGATCCGATTTTTTGCAGCCTCCCTCAAGAAGGCTTTA
>Chr1:3959437..3959476  + TAIR102
TCTGGCAAAAAAAAAAACAGGAGTGTGAAGTACCATGAGC
>Chr1:3959662..3959701  + TAIR102
ATTTATTTTGTTGAAATAAGGGATTTACTGCATAAGTATG
>Chr1:3959945..3959984  + TAIR102
GCATTATTGTTTCTTTACAGATTGTGAACTAAAAGCAATG
>Chr1:3963583..3963544  - TAIR102
CAACTAATATGTTCTGATAGGTACATAAGATATTGGGATC
>Chr1:3963742..3963703  - TAIR102
GACAACCCATCCACTATTAGTCTACATTCTCCACATTTCC
>Chr1:3965230..3965191  - TAIR102
TCCATCTTTTTGGTATTTAGTTGTCCATACCGGTGATCCC
>Chr1:3967766..3967805  + TAIR102
ATGAATTTTGATTTGTGTAGGAATCCTATAAGACGTATAG
>Chr1:3967987..3968026  + TAIR102
GTTGTGTTTGATGTTTTCAGGACTTTCTAGTAATGTTTCT
>Chr1:3968612..3968651  + TAIR102
GGAAGTAATCCTTGTTTCAGATGTACTTGAATTGTCCCGG
>Chr1:3968764..3968803  + TAIR102
[truncated: 7,980,669 more chars]
