# Supplementary material for: Comparative Analyses between Retained Introns and Constitutively Spliced Introns in Arabidopsis thaliana Using Random Forest and Support Vector Machine
Source: PLoS One. 2014 Aug 11;9(8):e104049. doi: 10.1371/journal.pone.0104049 (PMC4128822; doi:10.1371/journal.pone.0104049)
Supplement: File S2 — All extracted data used in the article. (ZIP) [file pone.0104049.s002.zip › data/CSIs_fasta_data/ConIDdonor.fasta]

>Chr1:3894..3933  + TAIR102
CGATCCTTGGAACTTGCGCTGTAAGTTCCGAATTTTCTGA
>Chr1:4257..4296  + TAIR102
ACCTCTTACCAGAACATCAGGTTTTCTTCTATTCATATAT
>Chr1:4586..4625  + TAIR102
CTAGTAGTGCAGGTTCTGTGGTGAGTCTTTCTCCATATAC
>Chr1:5076..5115  + TAIR102
ATACTGAAACTGGATCAATGGTAAGCTTTTTTTACTCATA
>Chr1:5307..5346  + TAIR102
AGCAGCAGAGCAAAGAAAAGGTTTAACACTCTCACTGAGA
>Chr1:7176..7137  - TAIR102
AAACTCCATGGCTCTTAAAGGTCAGACCTTCAAAATGTTC
>Chr1:7583..7544  - TAIR102
TTGCTAAATGAAGTTTCCAGGTGATTACTGATTCTTCTTC
>Chr1:7781..7742  - TAIR102
CTGTTCTTCTATCTATAAAGGTTAGATCGTTTCTTTTTAA
>Chr1:7961..7922  - TAIR102
CTATCTTCTTCTAGACTGTTGTATCCTTTTGTTTTATAAT
>Chr1:8255..8216  - TAIR102
CAGCAACTGTCAATATTCAGGTAAAAAACTATTTCAATTC
>Chr1:8436..8397  - TAIR102
ACATCGAGTGTGAACGCATGGTCTGTTTTAATCACTTTCT
>Chr1:8590..8551  - TAIR102
ACATTCGTCTCATGAAATGCGTAAGATTTTTGTATTAATG
>Chr1:13354..13315  - TAIR102
TCTCTCTCTTATATTATAAGGTGAGACCACAAGAACTTTT
>Chr1:24432..24471  + TAIR102
AAGTGCCTTTGGTTTATCAGGTACCGCCTAATAAGAAACA
>Chr1:24636..24675  + TAIR102
GAGAGTTTGAGTCTAAGCAGGTTGCTTTTTGATGCTTCTT
>Chr1:24943..24982  + TAIR102
TTCGCCTGTTAATTTAAAGGGTACTGATTGTTTCTTGTAT
>Chr1:25416..25455  + TAIR102
GTCAATGGTGTGCTTACAAGGTAAAAAAACAACTTAGTAA
>Chr1:25724..25763  + TAIR102
AGAGCTCCCTGATGATCCTGGTAAGTATTAATCACATTCT
>Chr1:25978..26017  + TAIR102
CTGCTTTGGTTCTTCCTAAGGTTAGGATTAAAGTGAAAAA
>Chr1:26184..26223  + TAIR102
CCAAATTCCGAGATGGGCATGTATGATTTTTTTTGTCTTT
>Chr1:26433..26472  + TAIR102
TACATACTCATGGTTGAGAGGTACATAAAAAGCTTTAAGA
>Chr1:26757..26796  + TAIR102
TCTCAGCTTCCTGGTGACAGGTAAGTTTGCCGATAATTTT
>Chr1:26993..27032  + TAIR102
CAATGCGTCTTGCACAACAGGTGGACATAATAGTTTGTTT
>Chr1:27262..27301  + TAIR102
GTGTGGCGGATGTACTTAAGGTAATATTAGCACTAACCTA
>Chr1:27694..27733  + TAIR102
TTGATATTACAGAAAACCAGGTTAGACTGAACAACAACCT
>Chr1:28412..28451  + TAIR102
GCTGACTATTACAAGCAAAAGTAAGAAAACATCTTCAAAT
>Chr1:28786..28825  + TAIR102
TCCTCGGTTTGAACAGTCAGGTTATAAGAAATTCTTTTCA
>Chr1:29061..29100  + TAIR102
ATCCTATTCCCACATCAAAGGTATATATATATATATTATG
>Chr1:30046..30085  + TAIR102
CAAGCGCCCTCGAAAAACAGGTAAACAAGATTAAGAAACA
>Chr1:30292..30331  + TAIR102
ATACAACTGCTGCTTGGAAGGTTAGTTAGTTAGTTATTTC
>Chr1:30797..30836  + TAIR102
TGGCCAATGCCTTCTTACAGGTAACAACAATTTAATAGAA
>Chr1:31540..31501  - TAIR102
GAAGCTATCCAGTACTCAATGTAAGCCTCTGTTTCTTTAT
>Chr1:31712..31673  - TAIR102
CCGTCGTTTCTTCGAAGACTGTATCCTTTTTCTTCAGTGT
>Chr1:31952..31913  - TAIR102
TAATGCCTATGATTGACCAGGTAAAACCTAAACTTGATCA
>Chr1:32107..32068  - TAIR102
ATGTCTTAGTCATCATGCAGGTATTACTCTTTCTTTCTTT
>Chr1:32301..32262  - TAIR102
AAAAGACAGGACTCATCAAGGTTAGATGAGAACAAAGTTT
>Chr1:32450..32411  - TAIR102
CTCCACAGATTTTCAATGTGGTAAGTTTTTTCCTACTCTT
>Chr1:32566..32527  - TAIR102
ATGGCATGATCTTGAGATTGGTATATAAATCATTCTAAAC
>Chr1:33048..33009  - TAIR102
TGTTTCGTTTCGATCCAAAGGTACGTTTTTTTTTCTTTTG
>Chr1:34420..34381  - TAIR102
GGAAGGAAGTCTCCGAAGAGGTAAAACAAAAACCAATGAT
>Chr1:35749..35710  - TAIR102
AAAAAATGCCGTTCTCTGAGGTTTATTCCTGATCTTTCTC
>Chr1:36829..36790  - TAIR102
AGCTTGGCAACGAATTGAAGGTCGAAAGTTTATCTTTTGA
>Chr1:37042..37003  - TAIR102
GAGAAGAATTATTAGCTAAGGTACTACTACTAATGAAATA
>Chr1:37392..37353  - TAIR102
GCTGCGGTGGATTCGTTTGGGTGAGGCTTTTGTGAATAAT
>Chr1:39155..39116  - TAIR102
ACTCCTTTATACCTTGGAAGGTATCTTCTTCGATAATCTC
>Chr1:39428..39389  - TAIR102
TCACCGTCATCATATACGCTGTAAGTTACAAACATCATAT
>Chr1:40232..40193  - TAIR102
GCTTTGGCCCTTATTTTCAGGTAACGATGGAACCATCTAA
>Chr1:40492..40453  - TAIR102
TTCGTCAGTGGCCTTCTCGGGTTAGTCCTCTCAAACCTAA
>Chr1:45665..45626  - TAIR102
CTTTATCATTCAATGGAACAGTTAAGTTCGTTATCCATAA
>Chr1:46063..46024  - TAIR102
TTGCTTCTCTTGATGGAACAGTAAGAGCCCGGGAAACCAA
>Chr1:48094..48055  - TAIR102
CGATGAGCTCCGTGATGCTGGTAAATATCGACTTCCTTCT
>Chr1:48955..48916  - TAIR102
CCACCAATAATACCAGCCTGGTACGCTTCCTCTCCTCGTC
>Chr1:50438..50399  - TAIR102
CTGCTGAGGAGAAGAAGAAGGTAAATGAAATAGCAACGAT
>Chr1:50902..50863  - TAIR102
ACGAGGGTATCGCTATCACGGTATCTTTCCTTTGACTCCT
>Chr1:53164..53203  + TAIR102
TGTCAGATCGACAATCCATGGTTAGTATAGCCTCCTAGGC
>Chr1:53605..53644  + TAIR102
CACAAGCTTTCTCTCAAAAGGTAAAATTAATTAAACCGGC
>Chr1:62069..62030  - TAIR102
ATACCCTCGAGTTTCACAAGGTATATTTTCGGTTTAATCT
>Chr1:63576..63537  - TAIR102
GGGGTGGTGGCAAATGGAAAGTAGACGGAAGAAAGAACAA
>Chr1:64770..64731  - TAIR102
AGCTCTCCGTAGCTACAGAGGTAAGAAAGAAAAAAATACT
>Chr1:64920..64881  - TAIR102
TCCGTAAAGACAACTACAAGGTCTGTTCTTCTTCTTCTTC
>Chr1:65129..65090  - TAIR102
ACTTGTTCGAGAAGCAAGCGGTAAGAACTTTTTTCTACTT
>Chr1:65350..65311  - TAIR102
CTGCTTTTAGTAACTCCAAGGTAAACACCGCCATTTCCAA
>Chr1:65582..65543  - TAIR102
TCGAACCCAACCCTATTACCGTAAGTGCCTCTTACATGAA
>Chr1:66126..66087  - TAIR102
CAAACTACGTTGCCCCTGAGGTATTATGTACTAACTTTCA
>Chr1:66281..66242  - TAIR102
CCTTCTCACGACAAGTTCGGGTAATGCCATTATATTTTTC
>Chr1:66469..66430  - TAIR102
TCTACCACAGAGATCTCAAGGTCTTTCTTTTGTTTTTGTG
>Chr1:66697..66658  - TAIR102
GTGAACTCTTTGATAAAATCGTAAGTAACCTAACTTAGAG
>Chr1:66854..66815  - TAIR102
ATGTGGTTGAAATCATTGAGGTACGAAACTAATTAGTTAT
>Chr1:67343..67304  - TAIR102
GTCACAAAATGGTCGAACAGGTTCGTTAATTGTGTTTGGT
>Chr1:70859..70820  - TAIR102
AGGACAAATGGAGAAATATGGTGCGTATGTGATTCCTTTC
>Chr1:71060..71021  - TAIR102
ACGAAGAGAAGATGTTGAGGGTAAAACCACCACACTTTTT
>Chr1:71961..71922  - TAIR102
CTCTCCTCAAGAGTCCTTATGTAAGCACCCCTTTTAGAAG
>Chr1:73144..73183  + TAIR102
AAACTTGCTGAGTGCGCCCAGTAAGTCTCACCTTTTCTAT
>Chr1:73376..73415  + TAIR102
CTACAGCTGTCGCTGCCCAGGTTGTTTGTGATGATAAAAC
>Chr1:73721..73760  + TAIR102
AACCGGTCTTGGAGGAAACGGTAACTCTCTTTACATTATT
>Chr1:74357..74318  - TAIR102
TGATAATAAGATCTTTGGAGGCAAGTTCTGCTCAAGATTT
>Chr1:83903..83864  - TAIR102
ACATGGTTGCTGTTCTTTGGGTAAGTTTTGTCTTTTAATC
>Chr1:87899..87860  - TAIR102
GACACCGCCGGTCAAGAGAGGTTATATCATCTATATCCAA
>Chr1:89062..89101  + TAIR102
TCGCCTACATCCAAAGACAGGTTCTTTTTTCAATTATATA
>Chr1:89244..89283  + TAIR102
CACAGCTGCTGAAACTGAAGGTATTTTCAGTCTCTTGTCT
>Chr1:91614..91653  + TAIR102
CGTATTTATTAATTGCATTGGTATTTGACTTTGATCTGAA
>Chr1:92051..92090  + TAIR102
GTTTTGATCTTGGTCCCGAGGTAAACATTGTGTTGACAGG
>Chr1:92482..92521  + TAIR102
ACAAGCTTTCCAAGACCAAGGTGATATCCTTTTTTTAGCT
>Chr1:92914..92953  + TAIR102
TTATAGGTAGTAAGAAAGAGGTAAGTTTCTCATATTATGC
>Chr1:93152..93191  + TAIR102
GATGTACAGCTACTGCACCTGTATGTTTGTACTGATTTCA
>Chr1:94262..94301  + TAIR102
TGTGAGATATGGTTTTAGAGGTAAAAATCTAGCCACCACC
>Chr1:95056..95095  + TAIR102
TTGTTGTTTTCACGGGTCAAGTAAGTAGCAACCACTGAGA
>Chr1:96138..96177  + TAIR102
CTTCGCTTATTCTCACCACGGTAACTTTAGATTCATTCTT
>Chr1:97786..97825  + TAIR102
TTAATCTCGCTCACTTCGTTGTAAGTCTTCGATTGTGTTT
>Chr1:98586..98625  + TAIR102
ACCCTAGTTCCTGTTGTTCTGTAAGTCCCAGCACCTTGTT
>Chr1:113176..113215  + TAIR102
AAATTAAAGCTCTAATTCAGGTATTATAAATTCGCGTTAC
>Chr1:114414..114453  + TAIR102
ATATAAATGAGCTGAATCAGGTTTTTCTCACTCTCTGTCT
>Chr1:121512..121473  - TAIR102
TTCATAGGGACAATATAAAGGTTAGCTTCTCTAAACTCTT
>Chr1:123804..123765  - TAIR102
GCCAGCAAAGGCCACCTAAGGTCAAACAACTTTCTGATAT
>Chr1:124011..123972  - TAIR102
CAGATGATTTACGTACTCAGGTATATATTATCATGATATC
>Chr1:124230..124191  - TAIR102
TTGGTCCGGACCATATCCAGGTTCTTTTCCCGATGCTCGT
>Chr1:124518..124479  - TAIR102
CATACAGAGCTGGCTCTCAAGTAAGTTTAGCACTCTTGAT
>Chr1:124733..124694  - TAIR102
ACACTGGTGACTTTAACCAGGTCTGTATATATTATATGGT
>Chr1:124940..124901  - TAIR102
CAGTTACATATGGAACGAAGGTCCATGTCTACTCCTCAGC
>Chr1:125348..125309  - TAIR102
TCCGAGGCTTATGCCATAAGGTAATTTATGAATGCTCTAA
>Chr1:125761..125722  - TAIR102
TGCGTTCTTTAGGATATGTTGTAAGTTGGCTTTCTTAACC
>Chr1:125955..125916  - TAIR102
AAGTTGCTATTCCGAAACTGGTAAATGAGTCTAAATTTTG
>Chr1:126095..126056  - TAIR102
ATACTGGACTTCATCACAAGGTTTTACACTACAACTTCAA
>Chr1:126705..126666  - TAIR102
AATGCTCTAAATATCAATAGGTGATAATTTCTTACTTAAT
>Chr1:126954..126915  - TAIR102
ATGAAAATACTGCTGCTCATGTCAGTGTTTTTTAAACCTT
>Chr1:127551..127512  - TAIR102
CATTTTCGGAGCGCAATAAGGTATATTTCTCTATCTGAAT
>Chr1:127670..127631  - TAIR102
TCAGTAGAGCCTTCGATAATGTAAGTCATATGTTCTTATT
>Chr1:127887..127848  - TAIR102
ATCATCTTCTCTCCATTGATGTAAGCCTATGATGATGAAT
>Chr1:128047..128008  - TAIR102
TCTCACTCCTCCTCTTCAATGTATGCTCGTATTTGTCTCT
>Chr1:128498..128459  - TAIR102
TGTTCTCACGTTAACGGAAGGTAAACTTCTCTCGCGCATC
>Chr1:128987..128948  - TAIR102
ATTATTCGCTCTCCCATGAGGTAAATAACCTGAGATTTTA
>Chr1:129872..129833  - TAIR102
AAACGGAGGCTATTTTGAAGGTCTGTGTGTGATTTATTTT
>Chr1:130058..130019  - TAIR102
GAAGAAGAAGGAAGAGAAAGGTACCAACCAACGACGAAAA
>Chr1:130391..130352  - TAIR102
CCCGCTATTCCTCTCACTCGGTAATTATTGAAAAAAATTT
>Chr1:132843..132804  - TAIR102
CAACTCCAACATACTTTTCGGTTCGGTCACTCCCATCAGC
>Chr1:133322..133283  - TAIR102
GCCTCGATCTCCTCAAGAAAGTGAGTAACAAGCTTTCTCT
>Chr1:133660..133621  - TAIR102
TACTTATCGGCAATATGCAGGTATTAGCCTCAAATAATCG
>Chr1:133930..133891  - TAIR102
TGGGGTCTTCGAAATCTGAGGTTTGTAAGACACACATAAA
>Chr1:134308..134269  - TAIR102
TCTATATGTTAGCCAGTCATGTGAGTTTCGGATCTTTTGA
>Chr1:134601..134562  - TAIR102
CTATCCTTCCTCTCCCACAGGTAAATGACTAGTTTGATTA
>Chr1:136215..136254  + TAIR102
TTTTTAGATTTTTTTTTAAGGTAACATATTCTTCCTTGTG
>Chr1:136797..136836  + TAIR102
AGAAACTCAGTCTCAACAAGGTTACATATACTTCCTTCTA
>Chr1:137739..137778  + TAIR102
GTGAGCATTGTGCTTTAAAGGTATGATCATCACAATTACG
>Chr1:138522..138561  + TAIR102
GCGAAGGCTGTGGCCTGTGGGTGAGGTCGTGCCAAAGTCT
>Chr1:138759..138798  + TAIR102
TCTTCATCACGTTCCCACCGGTTTATATCTTCTCATCCTT
>Chr1:139095..139134  + TAIR102
GGCAAGCTTACCAGCAGCAGGTCCTTGTCCTCTCTCTCTC
>Chr1:139326..139365  + TAIR102
GTGAAGAACATGCACATGAAGTAAGCATCCTAGCCAAAAA
>Chr1:142262..142301  + TAIR102
TCAAAGCTCCTCTTCATCTCGTAAGCTTCTCCAATCTACC
>Chr1:142620..142659  + TAIR102
GTGGTGATCACAGACTTAAGGTACAGCGAGAGAAATCAAA
>Chr1:143805..143844  + TAIR102
ACAACCTCGGAATCAAACTGGTATCTTAAATCTGCTTTCT
>Chr1:143958..143997  + TAIR102
AGGCGGCAGGTCCAACTACGGTACGGCATCTTTTTCCGTC
>Chr1:144090..144129  + TAIR102
TGGAGATAATACTCAACAAAGTGAGTTTTTTATATTTGAA
>Chr1:144208..144247  + TAIR102
CACCAGCTACTGGTACAAGGGTAAGATTTTTGTGACCATT
>Chr1:144332..144371  + TAIR102
CAGACAGGCTATGCCACGAGGTTTGTTTTAAAAAAAAAAC
>Chr1:144540..144579  + TAIR102
CTGCCAGTTTCATAAGAGAAGTTAGTTACTCTTTTTCTTA
>Chr1:144985..145024  + TAIR102
CTCTTGTTGCTCTTCAAGAGGTACCAATCCTTCAACTTTT
>Chr1:145188..145227  + TAIR102
TGCAAGACGTGTTACTCTAAGTAAGTACTCTAAAAGAAGA
>Chr1:147314..147353  + TAIR102
TGTTGCCTCTTCTTCTGAAGGTAACAACTTTCTCCGCTAT
>Chr1:147520..147559  + TAIR102
TATAAGCTTGTCGGTGAAAGGTTTTTCATGTTTTCTCTTA
>Chr1:151412..151373  - TAIR102
CAGCAAACAGTCACGATGATGTAAGTACAACGTTCCTTGT
>Chr1:151951..151912  - TAIR102
GTACCCAAATCAACCAAACGGTAAGGTTTCCTTCTCTGTT
>Chr1:152105..152066  - TAIR102
AACGCCAACGAAACCAGATGGTAAGGTTCTTTTCTTTTTC
>Chr1:157848..157809  - TAIR102
TCCTCTGCATTCTCTCTCAGGTACAACAACAGTTTCTCTA
>Chr1:158273..158234  - TAIR102
AACCATTGCTTCACAGAATGGTAAGAGATCATCTTTTTCC
>Chr1:160098..160059  - TAIR102
CTTGGCAGATTAGCTCCAACGTAAGCACAACACAATTCCA
>Chr1:160437..160398  - TAIR102
CTTGTCTCGGTATAATACCAGTAAGAACTTTCACATCTCT
>Chr1:160587..160548  - TAIR102
GTTCAAGCTGGCAAATACTGGTATGTTTGGGGTTACGTTT
>Chr1:162506..162467  - TAIR102
CGGAATCACTCTTCTTCGAGGTGCGTTTGATTTTCCTATA
>Chr1:168782..168821  + TAIR102
TTACCCAGCTCCTGGAACAGGTAACAACCTCTTCCTCTCA
>Chr1:169238..169277  + TAIR102
TATTGTCCCTTGGGATTCAGGTTCTTTTCCCTCTCTCTCT
>Chr1:169490..169529  + TAIR102
TACGCAAATCCGAAATCAAGGTACCTTTTTACTAATTTGC
>Chr1:169691..169730  + TAIR102
AGCCTATTGGAGGTGTTAAGGTAAACTAGTAATAATTATG
>Chr1:169974..170013  + TAIR102
GCCAGACACCGTCTCATTAAGTCAGTCTTTTTCTCTCTCT
>Chr1:170143..170182  + TAIR102
AGTGAAAGGCTCGTGTCATGGTGAGTTTAAGCATCTCATG
>Chr1:170294..170333  + TAIR102
CGACAGCTTCACATCACGAGGTAAACCTCTCCCTACCAAT
>Chr1:170488..170527  + TAIR102
TTCATGCACTCCCAGCAGAAGTAATTTTTTGAATCCTTCC
>Chr1:170741..170780  + TAIR102
ACCAACATCTTCCAAAACAGGTAACCAATTTTAAGAATTC
>Chr1:172640..172601  - TAIR102
ACTTTCCACAGCGCCGGCAGGTAAAACCTACTAACTCCGT
>Chr1:176319..176358  + TAIR102
GTCTTAAGAAGTTTAGACAGGTACTATAAATCATTCATTA
>Chr1:176733..176772  + TAIR102
CCCTCCCCGTACTATGCCGCGTAAGCATTGTTAAAAACAT
>Chr1:181366..181327  - TAIR102
AACGGTTTCTACTCTCCCAGGTAATCATTTTTCCATGCTC
>Chr1:182080..182041  - TAIR102
AAAAGCTGAGAGCAATGAAGGTCGATCTCTCTCTCTCTCT
>Chr1:185990..186029  + TAIR102
CCCGTCAAAGCAAAGTACAGGTATGATTCTGATTTCACAA
>Chr1:187803..187842  + TAIR102
TCTACTTCGATGTCCCAGAGGTATGTTTGTTGGCAATGTC
>Chr1:188157..188196  + TAIR102
TTTGCAGCATATAAAACCTGGTATGAGTTTTCTTGTCAAA
>Chr1:188395..188434  + TAIR102
CACAATGGATGGAAGCATGGGTATGACTTTCTTTTCCAGT
>Chr1:189301..189340  + TAIR102
TTATCGCATACAGAAACAAGGTAAACCTTTTTCTCTCTCT
>Chr1:189445..189484  + TAIR102
CTGGTGGGAAGTTACTGCAGGTAGCTCTTACATTAGAGAG
>Chr1:189656..189695  + TAIR102
TTAACTGCAGGAATTCCTCTGTAAGTCTCTGTCCTTACAG
>Chr1:190809..190848  + TAIR102
TTCCTTGAAGCCCTTCATCTGTATGTTGACACGGATTTCA
>Chr1:190979..191018  + TAIR102
GATCAAAAACAGTGATACAGGTAATCAATCAAACATATGC
>Chr1:191239..191278  + TAIR102
TCCACAAAAAGCTCCTAAATGTGGCAACCTTAAACCTTTT
>Chr1:191456..191495  + TAIR102
ACCAAGTTCTGTTATCAAAGGTAAAATATGTGCTTAAGTT
>Chr1:191673..191712  + TAIR102
TTGTGGAAAGCCACATAGAGGTAACAATTTTGCTTGAGAT
>Chr1:191870..191909  + TAIR102
ATCCAATAAATCTTGAGACGGTATGAAAACCAATAACTCT
>Chr1:192007..192046  + TAIR102
GTCCCGAGTTTGATGAACAAGTAAGAGCTAGTCGACTCTT
>Chr1:193370..193331  - TAIR102
TCAATGAGTCTTTAACTGAGGTAAGTTTTAAGTTTTGGCA
>Chr1:196523..196562  + TAIR102
AAGAACTTGCTTAACAATAGGTACTTCCAAATCTTCAATT
>Chr1:197200..197239  + TAIR102
TGCGTGGAAGGTGCATACAGGTATATATACCGCTGCTCGT
>Chr1:197403..197442  + TAIR102
ATACTGGGGATGGCCAAAGGGTAAGTCTGGAATAGCTTTT
>Chr1:197652..197691  + TAIR102
CGTGTGATGGGAACTTTCGGGTAAACTATTAAACTCATTA
>Chr1:198164..198203  + TAIR102
AAGATCTACTCTATCGCGATGTATACAAAACAATTTGCCT
>Chr1:199940..199979  + TAIR102
CCACCGATCTATCTCTTTAGGTGAGTTTTGTTTATTTTTT
>Chr1:202489..202528  + TAIR102
GGCGCTTCTGGCATCGTCTGGTTAGCATCTAAAACTGTTG
>Chr1:202892..202931  + TAIR102
AGCATATGGATCATGACAATGTAAGCTTTTGTCTTATTTT
>Chr1:203109..203148  + TAIR102
TAACTGATGATCATTCACGGGTACGCATTAACCTCTCCTG
>Chr1:205930..205969  + TAIR102
AGGAAGTTGGCTTCCATCAGGTTAGTCCTCTGTTTTTATT
>Chr1:207224..207263  + TAIR102
ATAGATGGAATAAACATAGGGTAAGTAAACAATGTTATCA
>Chr1:209589..209628  + TAIR102
CACTTATTTTGGTGCCACAGGTAACTGAATGATCAATAAT
>Chr1:209847..209886  + TAIR102
TCGCCACACCATATCGATAGGTACAAATTAATCAGTCAAC
>Chr1:210125..210164  + TAIR102
GCCGCACATGACGAATCTTTGTAAGCTTTTCTTTTTCTTC
>Chr1:210600..210639  + TAIR102
CAATGCATGAAATCTCCCAGGTATTATTTTTGTTTTTTGT
>Chr1:211360..211399  + TAIR102
CACTTTCTCCAAAAACTCTAGTGAGTACCTTTTGTCCAAT
>Chr1:211698..211737  + TAIR102
GCTTCCGCCGATTTCTTAAGGTGATTTGTTTATATACACT
>Chr1:212554..212593  + TAIR102
AGAAAGACCTAATCTCAAGAGTAATATATACATGACCTTC
>Chr1:214387..214426  + TAIR102
GATATACTATGGGAGACCAGGTAATTTCACTCGATACAGA
>Chr1:214563..214602  + TAIR102
ACTGTTAATCAATTTAACAGGTAATTAAAAGCTAACGACT
>Chr1:214878..214917  + TAIR102
GCAACTGACGGAAATAACCTGTAAGTTTTAATTTATATAA
>Chr1:215535..215574  + TAIR102
AGAATCAATTAGTCTCAAAGGTCACTCTTTTTCTTTTTTA
>Chr1:215941..215980  + TAIR102
CAATTTCTCCAAAAACCCTAGTAAGTTTAACTATGTCCCC
>Chr1:216274..216313  + TAIR102
AGTTCCACTGATTTCCTACGGTAATTCACTTAAATCACAA
>Chr1:217071..217110  + TAIR102
AGAGAGGCCTAACCTTAACAGTAAGTCTATTTATAACATT
>Chr1:219602..219641  + TAIR102
GCTCTTGAATTCACAACAAGGTACCTAACCGCTCGGTTTA
>Chr1:222641..222602  - TAIR102
GAGGCAACTCCTCGAGAAAGGTATTTTCCATGCTCAATTA
>Chr1:223570..223531  - TAIR102
ATTTCATGTCCATTTGCAAGGTTTCTCTATCTCTCTCCTC
>Chr1:223964..223925  - TAIR102
TCTCGCGCCGTTCTTACACGGTAACCACAATCACCGGATC
>Chr1:226190..226151  - TAIR102
ACCACGCTTGGGACGACCACGTGAGTACCCCATTACATCA
>Chr1:226415..226376  - TAIR102
CTCGTGACTCCCACGTTCCGGTATAATTTTGTTTTGATTC
>Chr1:226868..226829  - TAIR102
CTGTACTGCTGGAATCTCTGGTAACCCCATTTTTTTTATC
>Chr1:229324..229363  + TAIR102
GACAAGATCCTGAAACTAAGGTCCCTATCGATTTCTTTAA
>Chr1:229705..229744  + TAIR102
CTCGAGAAGATTTGTGCTAGGTGAATAATAATAATATTAC
>Chr1:229915..229954  + TAIR102
CTGCTCTTTCCACTTTGCAGGTTACTTCCTTTAATTCGCC
>Chr1:230440..230479  + TAIR102
ACGCCAACACCAAGAAAAAGGTACATTGATTTGCTCTGCT
>Chr1:231803..231764  - TAIR102
CTACCCACAAAGCCGTTCTGGTAACAGATGATTTACATTT
>Chr1:233406..233367  - TAIR102
CATCGTCCCATTCATACTAGGTAAGAACACTGAACCCACA
>Chr1:233567..233528  - TAIR102
AATGTCTGCTTATGGTCTAGGTATGATCCCTCACGTAGGG
>Chr1:234269..234230  - TAIR102
CTTGTAACTTTCGCACTGAGGTTTGCACTGTTACAATCTC
>Chr1:234548..234509  - TAIR102
GTGAAAGCGTGATGATTGTGGTAAGTTTTTCTTTTTTGCT
>Chr1:234954..234915  - TAIR102
TCCGCGTACCAAATCTTAAGGTATTACCAATTCCTTATCA
>Chr1:235217..235178  - TAIR102
GGATAGGGCAAGATATACTTGTAAGCGCGGGTTTCCATCT
>Chr1:235737..235698  - TAIR102
TTGGTCTCTCTACTCTCATGGTATGTATAGTTCTTCTCTC
>Chr1:235864..235825  - TAIR102
TTTGCATAGGTGGCGTAGAGGTAGAACGTTTATCTTGTGA
>Chr1:236164..236125  - TAIR102
AGCAAGACAAGCTGCTAAAGGTGATTGCTGGCTCAAAATT
>Chr1:236448..236409  - TAIR102
AGTCAAAAGTAACGCTATAGGTAATTCTTCGTATAAATCA
>Chr1:236692..236653  - TAIR102
TATCATAAACAACAGTACAGGTAATTCACTAAAGGCTTTT
>Chr1:237523..237484  - TAIR102
GCAACAACAATTTCGTTCTGGTTTGATTTTTGATCTATTT
>Chr1:240371..240332  - TAIR102
TCATATGTCCTATCTCACAGGTATGTGGACCAGGACCCCC
>Chr1:240763..240724  - TAIR102
TGCAGCTATATGAAGACGAGGTGATCAATCTTAGATTTAA
>Chr1:240979..240940  - TAIR102
CCATTGTTCAGGATGGTACTGTCAGAAACAGAAGTGAATA
>Chr1:241325..241286  - TAIR102
CCGTTGAGGCCATTCGCAGTGTAAAACACCTGCACAAATT
>Chr1:241558..241519  - TAIR102
ATGCATCAGAGGATCAATCTGTATGTTCTAAATATTGTTG
>Chr1:241824..241785  - TAIR102
GGACATCTCATCTACACAAAGTGAGAATTTTGAATACTCT
>Chr1:242002..241963  - TAIR102
TCAGATCATCATTATTCAGAGTACGTATTGGAAACCTAGG
>Chr1:242233..242194  - TAIR102
ATTTTTGTCAACAAGAAGGGGTATATTAATCTGTTGTCCT
>Chr1:242468..242429  - TAIR102
AAAAACAGCTTCTCCGGCTGGTAAGCTTCATGATCTTCAA
>Chr1:243355..243316  - TAIR102
TCATATGTCCCATTTCAAAGGTTAGGACTCAAAGCCTCCA
>Chr1:244054..244015  - TAIR102
CATCATCTGAAGAACAATCAGTATGTAAACCCCACTTTGG
>Chr1:244276..244237  - TAIR102
GGAAATCTCATCCAAACGAGGTGAGATTGAGGATTATACT
>Chr1:244524..244485  - TAIR102
GCTGATTCACACTACTCCGAGTACGTATATCTTCAGTATC
>Chr1:244789..244750  - TAIR102
ATATCTGCATAGATGAAGGAGTGAGTGCTCTTCCAACTAG
>Chr1:245170..245131  - TAIR102
CATTTCCATGACCCCTTCATGTAAAACCATCTCTTCCCTA
>Chr1:245896..245857  - TAIR102
GAAAATCGGATATAGAACAGGTAAATTTCGAAACGAAATT
>Chr1:246750..246711  - TAIR102
TCAAGTGTCCCATTTCAATGGTTAGGATATTTGAAGTATA
>Chr1:246968..246929  - TAIR102
AGTCACCTAAAGAACATCCAGTAAGTAGCAAGATTGTCAT
>Chr1:247186..247147  - TAIR102
GGGAAACTCATCAAGCAAAGGTTAGCTTGGGATATTACAC
>Chr1:247381..247342  - TAIR102
GCTGATCCTCACTATTCCAGGTAAAGATAACTTGAGAATC
>Chr1:247596..247557  - TAIR102
ATATCTGCATAAACAAAGGGGTGAGTTCTCTTTTCGGTTG
>Chr1:248210..248171  - TAIR102
ATTTTCGTTGACCACTTCTTGTAAGTCTTTTTCTTTTGTT
>Chr1:249287..249326  + TAIR102
GTCTTTCCTCCTAATTTAAGGTGCCATCTCGCTTCTCTCC
>Chr1:249674..249713  + TAIR102
AACTCCTCATTAACGATCAGGTTTGCTACTTAGCTATAGA
>Chr1:249911..249950  + TAIR102
TTCAATTGGAGAGTCTAAGTGTAAGTATGCTCTTTCTAAA
>Chr1:250132..250171  + TAIR102
TAAAGAAGTATTTCTTGAAAGTGAGTTCTATGATTGTCTC
>Chr1:250569..250608  + TAIR102
ACACTTCACTTCAGCAGCTGGTAAAATCACTTCATTTCCT
>Chr1:250844..250883  + TAIR102
CGTTCACCAGAGAGATTCAGGTAAAAATATTAGTGCTTCA
>Chr1:251047..251086  + TAIR102
CAACAGCACCACAAGTGAAGGTTTGTCCTGCTTTCCATGT
>Chr1:251165..251204  + TAIR102
AGCGTGGTCAAGCGGCCAAGGTAACTCTAAATTCTCAACC
>Chr1:251297..251336  + TAIR102
AGGTTCCAGCAGCACCACAAGTGAGAGTCTCTTGCTTTTC
>Chr1:251421..251460  + TAIR102
AGCGCGGTCCAGTAGCCAAGGTAACTCTCACTCTACTGCA
>Chr1:251575..251614  + TAIR102
CAACCACAATTTCCGAGAAAGTAGGTCAAACATTGGTTTG
>Chr1:251808..251847  + TAIR102
CCGAAAGCACTCGTACGCAGGTACTGGGTTGCATTTTCGC
>Chr1:251987..252026  + TAIR102
GATCAACGAGAACACCAGAGGTATGAAACTTTCTAAAGTC
>Chr1:253438..253477  + TAIR102
CAAGTCCGAAACAATTGCAGGTAGTTTATCTTTTCTCTCA
>Chr1:253660..253699  + TAIR102
AAGGTGAATTCTTGGAAGAGGCAAGTTCACTTTTGATTTC
>Chr1:253855..253894  + TAIR102
ATTCATAAGTCCAGCAAGAGGTATGAAAAGAAAGGTCCAA
>Chr1:259709..259670  - TAIR102
GCAAGATTCATTGCAACAAGGTAATTAAGAAACAAACAGT
>Chr1:260137..260098  - TAIR102
ACATGGCAACTCTTCCAAAGGTAACCACACTTAAGATGAT
>Chr1:260527..260488  - TAIR102
AACTAGATTCCATGCTTATGGTAGTTACTACACCAGAACA
>Chr1:260689..260650  - TAIR102
GCAATGGAGCCACTGTTGAGGTAAACAAGATTTGCTTATA
>Chr1:260940..260901  - TAIR102
CGCTATAACCAATCTTTATGGTAACTAAACACTAATACGC
>Chr1:261148..261109  - TAIR102
CCAAGAAATTTCAGAGCCAGGTTTTGTGTTTCTCCGTCTC
>Chr1:262946..262985  + TAIR102
CGCCATGAACACCGAGTCAGGTAAGCCTATAACGTGAGAT
>Chr1:263120..263159  + TAIR102
TGTTGTGCCGAAACGTTACGGTCGGTCCATTCTCAATTTC
>Chr1:263280..263319  + TAIR102
ATTTTATTTTGCAAGGAGAGGTTTGTTTCTGAGACTAGAT
>Chr1:263425..263464  + TAIR102
GTATGATTACTTCGGCGTTGGTGAGAGATGAATGCTTTCT
>Chr1:263553..263592  + TAIR102
ACATTGTTGCTATGTCCCAGGTATTTGCTGACTTTTGATA
>Chr1:263751..263790  + TAIR102
TGCAACTCGACCCTTTAGAAGTACGTACGGACGGTGTTCT
>Chr1:263915..263954  + TAIR102
GAGGACAATTTGTCGGACAGGTATCGCATTTTCTCTAGGA
>Chr1:264141..264180  + TAIR102
TCTCGTTGGAGATATTGACAGTATGTACATAATCTCACTG
>Chr1:264373..264412  + TAIR102
TCTTGCTGGCATCATTTCAGGTTTCCCATTTTATTCTTTA
>Chr1:264563..264602  + TAIR102
CTGTACCAGATCCTGATACGGTAAATCATTTCTCCAGATT
>Chr1:264693..264732  + TAIR102
ACTGATCCTCATTTACCGAGGTAAGTGGTAGTGTTTTCCA
>Chr1:264882..264921  + TAIR102
CAGACAAAGTCTCCTCCGAGGTTAACAACTCGCTGAAATA
>Chr1:265058..265097  + TAIR102
GATGATCAAGCTTTGCACCGGTAAGTAACTCCATCTATGT
>Chr1:265418..265457  + TAIR102
GCACTTAGCCTGGACCATGCGTAGGTTTTTATTTTCTCTT
>Chr1:265607..265646  + TAIR102
ACGAGTGGTTGCTCTATGTGGTAGTTTTTTCTATCCTTGT
>Chr1:265826..265865  + TAIR102
TGTTCAACAGGAAAGGAGAGGTACTCTTTCTCTATTCTTT
>Chr1:266705..266744  + TAIR102
CTTTCGCACAACTAGCACAGGTTCGTACGTTTCTTTGCTT
>Chr1:267558..267597  + TAIR102
CATAGGAGGAGATATGGCTGGTATTTCTTTCTACTATATT
>Chr1:268611..268650  + TAIR102
CGATCCATGGGAGCTTCCTGGTGACATACTAGCTCTCTTT
>Chr1:268975..269014  + TAIR102
AGAAGAAGAATAGTCTCAGGGTATGGAATCAGATCTGATT
>Chr1:270641..270602  - TAIR102
AGCCCAACGCTCTTGATCCTGTGAGTTTCTCTCTCTCTCT
>Chr1:271270..271309  + TAIR102
TTCGCCCTCACGTTCTCGAGGTTGGACCATAATTGTGATA
>Chr1:271414..271453  + TAIR102
AGTTATCGAGATTCAAGAGAGTGAGAAGCTCTTACACTCT
>Chr1:272464..272425  - TAIR102
CCATTGAGTTTTACACGCAGGTATGTCTTTCTTTCACACT
>Chr1:272670..272631  - TAIR102
GTTACAAAGACGATGAAGATGTAAGTCGTCATGCTTTACG
>Chr1:273083..273044  - TAIR102
AGCATATTCCTCCTAGCCATGTAAGTGCCCATGGTAGCTA
>Chr1:273253..273214  - TAIR102
ACCTGAGTATCTACGAACTGGTGAAATTGATTTGCACCCT
>Chr1:273448..273409  - TAIR102
ACAGAGTTTTATTTGACGAGGTAATTACTTAAACGCAACT
>Chr1:273672..273633  - TAIR102
AGCCAAACACCTTTTCCACTGTAAAAAGAAAATGCCTTTG
>Chr1:273882..273843  - TAIR102
CTGATCCTCGCCAATTCCTGGTATGGCATGTACCTTTCAG
>Chr1:274186..274147  - TAIR102
TCTTGAAGCTCCAGATGTTGGTGACGTCTCTGTTTTTCTC
>Chr1:275511..275550  + TAIR102
ATTTCAAGCAGAGAACAATGGTCTCTTCCTACATTTCATT
>Chr1:275878..275917  + TAIR102
AAAATCTTTTTCATCGCATGGTACAACTCCCTGCCCTTGT
>Chr1:276424..276385  - TAIR102
TCTGATAAATTAGACGTGAGGTATGTCATCCTATTTACTC
>Chr1:276725..276686  - TAIR102
AATCGTACCGAGAACTGAAGGTGTGTGCGATGCTGATTCT
>Chr1:276889..276850  - TAIR102
ACTCAATCATCTATATGCAAGTAAGGGGATGAGCCTTGTT
>Chr1:277096..277057  - TAIR102
CAAGCTACTTTAACATGCGGGTTAGTTTTCAATACTCTTC
>Chr1:277251..277212  - TAIR102
CTTCCTTCCGTTTGAACAAGGTTCACTAGCTGCTTTATAC
>Chr1:277512..277473  - TAIR102
GAATGTTCTTGGAGTTCAAGGTTTCTGTACCCTGAATTTT
>Chr1:277736..277697  - TAIR102
AGGTAGTAATAGCAACAAAGGTAATGCTGCAAGAGTTTTC
>Chr1:277966..277927  - TAIR102
GTACATTTCTCAATTGCCATGTAATTTACCTTCAATTTGC
>Chr1:278335..278296  - TAIR102
CGTCTCTTCTCCTTCCCAAGGTCTCTGTCACTCTTTGCTT
>Chr1:278790..278829  + TAIR102
GCGATTGTGTGATAAACTTGGTAAGAATTTTTCATTTTGT
>Chr1:279069..279108  + TAIR102
TCTCGGCTACGACCCTCGTGGTATGTTTTTGGACTTTGGA
>Chr1:279221..279260  + TAIR102
AATCACTAACATGGGTGCAAGTAAGTGCTTACAATATATA
>Chr1:279406..279445  + TAIR102
TGAGGTGCATTTTGAAACAGGTAATGGAACCTACTTTCAT
>Chr1:279557..279596  + TAIR102
GTCAATATTGCTCTGCAGGGGTATGATTCTGGTTTTCTAA
>Chr1:279891..279930  + TAIR102
CCTTATTTTTAGCACCAATGGTGAGGCGTTCTTGTCGTTT
>Chr1:280069..280108  + TAIR102
TGGATACTTCATGCATCCAGGTGCGTTTTACGCTTATTGG
>Chr1:280351..280390  + TAIR102
CCTACATTACACCTGATGTGGTAAGTTAGCTGTACAAAAT
>Chr1:280549..280588  + TAIR102
TCTTGCGGTTAATTCCAAAGGTTGTTATCCATAGAAAATG
>Chr1:280718..280757  + TAIR102
CTAAAGCTTCAGAGTTTCTGGTGCGCCTATGATTAATATG
>Chr1:281102..281141  + TAIR102
GCTGGTGGTGGTGGAATTAGGTAATTTCTTCACGTTGATG
>Chr1:281329..281368  + TAIR102
TTGTTCTTGAAAAGCGTTTGGTAGGTCGTCTCCATCAAAA
>Chr1:281517..281556  + TAIR102
CTCCAGAGAAAATGCCAAAGGTTAGCTCGAGAGTTCTTAC
>Chr1:282170..282209  + TAIR102
TTGTGTCAACAAGTTGTGTTGTAAGACTACTTTAACTTTG
>Chr1:282747..282786  + TAIR102
AGGTTCCTCCGTTGTCTGAGGTAAAGGTTTCCTTCTTTAA
>Chr1:283034..283073  + TAIR102
ATTGCAAAGGAACCCTTCAGGTGCACTCATTACTCATTTT
>Chr1:283212..283251  + TAIR102
CAGCAAAAACTTTCAACCAGGTTCGTATTATAAAATCTCT
>Chr1:283317..283356  + TAIR102
AAACTGAGAAGCCAGAGCTGGTAGGTTCATCATTACATGT
>Chr1:283514..283553  + TAIR102
CTGTTTACCCTCTTGAAAAGGTTAGTGGTATACGCATCTG
>Chr1:284616..284655  + TAIR102
TACTCAACTTTCCATGATTGGTTAGCCTCTCTATCTGTCC
>Chr1:286332..286371  + TAIR102
CTTGCTCTTCTTGGAGCAGGGTCAGTTTGAAAATTTACTC
>Chr1:286604..286643  + TAIR102
AGATGATCCCTCACCAGGAGGTATGAACAATTGTTCTTGT
>Chr1:286788..286827  + TAIR102
ATTTCAGAAAATTCCTGGAGGTAAGTAGTATTTTTTTTTC
>Chr1:287114..287153  + TAIR102
TTTTCAACATCGGCCTTGAGGTATTATTTGATATATGTGT
>Chr1:287261..287300  + TAIR102
TTGGATTAGGCTCAGCTCAGGTGATTTAAAGATCCGTGTA
>Chr1:287495..287534  + TAIR102
CCACTGCTGTTGTCCTTCAGGTAACATTTTTGGTTGTATT
>Chr1:287691..287730  + TAIR102
TTTCCGTCTTGCTTTTCCAGGTTTGTTCAGGAAAAAGTTA
>Chr1:287835..287874  + TAIR102
CTAATTCATCGAAAGGAGGGGTAAGCTCATCTCTAGGGTT
>Chr1:288157..288196  + TAIR102
TAATTGCTGGTGGCCGTCTAGTGAGTCTCAGATACTTTAA
>Chr1:288486..288525  + TAIR102
CTAGTTTACTGACAGCTAGGGTATGACCGTGACCTTGTTG
>Chr1:288702..288741  + TAIR102
TGGGACTCTTCTTCATGACGGTAATATGAGTTTCCTAATA
>Chr1:289072..289111  + TAIR102
TCGGAGAAGCTGTTAATCAGGTTTGTTATCAACATGGCGT
>Chr1:289367..289406  + TAIR102
TATTGCCCGTCGAGAGTGAGGTAGGAATCTTAATGATTCA
>Chr1:289573..289612  + TAIR102
GATTTGGTCGAGTTGGTCAGGTTTATATATTATCTGAACT
>Chr1:289757..289796  + TAIR102
GTTGCCCTTGATGTCAGCAGGTAACATAACATTGCTTATT
>Chr1:290075..290114  + TAIR102
GAGACGCTGGTAGTAAAGAGGTAGGTACACACAAAAACAG
>Chr1:290327..290366  + TAIR102
AAAAAGCCGGTGCTACTGCAGTAATACTCACAGACCCCTT
>Chr1:290476..290515  + TAIR102
CAGCTGCTGTTCTTGCTCAGGTAAAACATAAATGTTTCCT
>Chr1:290633..290672  + TAIR102
ACTTGTCTGAACTGACCGAGGTGTGTTTCATTGTCGATAT
>Chr1:293390..293429  + TAIR102
AATTCAATGGCAGACCCAAGGTTCATGCTTCTTCTCTCTC
>Chr1:294101..294140  + TAIR102
TCAAAGCTCAGATTGCTGAGGTACACTTTCCTACTTTCTC
>Chr1:294367..294406  + TAIR102
CCACCATGGGAAAGTTAGAGGTACCATCTTGATTTCTTCT
>Chr1:296381..296342  - TAIR102
CACTTATCTCTTGTTATCAGGTATATTTACCAGATCTCAT
>Chr1:296645..296606  - TAIR102
GGAACAAGGATAAACACCAGGTACGCAAGCTTTCCTCAAG
>Chr1:296801..296762  - TAIR102
TTTGCACATCCTTGGTTGAGGTCTGTTCACTGCCATTGAA
>Chr1:296970..296931  - TAIR102
GCAGGACTGGGATTTACAAGGTTAGGAGAAGCCTGCAATA
>Chr1:297120..297081  - TAIR102
CGCTTGTTCTGCTCGGAAAGGTAATGTTATTGTTGCTTTG
>Chr1:297551..297512  - TAIR102
AAGTTTTCCGTCTCTTCAAGGTTGGTTTCTTCATCTTTTA
>Chr1:298032..297993  - TAIR102
GTACGAGAATATTCGTAAAGGTAAAGTATTTACTTGGATC
>Chr1:300622..300583  - TAIR102
ACAATTCAATTTCAGATGAGGTAAAGTTCTTTTGTTTCCC
>Chr1:304716..304677  - TAIR102
TTGCTGGTCTTCCAGCCACTGTGAGTAATCTCTCTCATGT
>Chr1:304899..304860  - TAIR102
CCAAAAATTTCTTCTCTTTGGTAGCTAAAACTTGCTTCAG
>Chr1:305057..305018  - TAIR102
ACTTCTTCCCTCAGCCCAAGGTTTTGATTCTTCAAACTTT
>Chr1:305193..305154  - TAIR102
TTTGATCAACTTCTATTCTGGTACGTACTTGTTCCATTAT
>Chr1:305366..305327  - TAIR102
AAGTTGTTCTCTTACTCCAGGTTAACCATTCATTACTTGT
>Chr1:305566..305527  - TAIR102
CAGATTCTGCTCTTGCAAAGGTCACTCTAGTTTCTCTTTT
>Chr1:305804..305765  - TAIR102
CAGTTCTTGCCATCGAAAAGGTTTGCTTGCTATATCAATT
>Chr1:306064..306025  - TAIR102
CCAGAAAGTCCCTCGGCCAGGTTCTCTCACAATCCACTCG
>Chr1:306912..306873  - TAIR102
AGCATTTTCTACATGAGAAGGTAATACATTGGATCTCTCA
>Chr1:307460..307421  - TAIR102
ATCCGATGGTTTGATGACAGGTTTGCACTGACTTTATGAC
>Chr1:307908..307869  - TAIR102
GAAGACCAAGTACTTGAAAGGTTATAATCCATAAGCTTTT
>Chr1:308167..308128  - TAIR102
ACATCAAGCCTAATTCAAGAGTAAGTATTCATTTGTAACT
>Chr1:308816..308777  - TAIR102
CTATCAACCTCTTCTCAAAGGTCCCATTTTTTTTTTTTTT
>Chr1:310962..311001  + TAIR102
AATGAAACCACTGATTTCAGGTTAGACGGTTGAAATATAA
>Chr1:314106..314067  - TAIR102
AGTACTATACGACGACGAAGGTGCCTATTTATTTGCTGTC
>Chr1:314460..314421  - TAIR102
ATCGGCAATTCAAAGACCCGGTAACATTTTTTCAATTGTT
>Chr1:314671..314632  - TAIR102
TTGGTGGCTTGATGACTCAGGCATGTCTTTAAGCTTGTCA
>Chr1:316238..316277  + TAIR102
GGTTCCTAGATTGGCTTCAGGTTAGATCCGGATTAAGTGT
>Chr1:316421..316460  + TAIR102
CTCCACTCAAGCTTCCGATGGTATAGTATTGTTCTTACCA
>Chr1:316694..316733  + TAIR102
ATCAATTCTTCTTGGAAGCCGTAAGTTTTTTTTTTAATCT
>Chr1:316878..316917  + TAIR102
ATCACGCAACCGAGTTACAGGTCTCAATCTTGATCATTTA
>Chr1:317071..317110  + TAIR102
TTGGATGGCGATTCCGAAAGGTTGACATATTTACACTACT
>Chr1:317174..317213  + TAIR102
TCCTTTGAACACTTCCTCTGGTATGTTTGGTACTGGTGTT
>Chr1:317623..317662  + TAIR102
CATTGACTTTTGCAACCATGGTATGCCAATCTTTGTTTCA
>Chr1:317826..317865  + TAIR102
CTCCATGTACCTTCTCTCTGGTTGGCCAAATATTTGTTTG
>Chr1:318021..318060  + TAIR102
ATGGTAACAAAGGAAATGAGGTAAGATGTTTTGCAGCTAT
>Chr1:318414..318453  + TAIR102
GGCAGCTGCTTGAAGCTCAGGTTAGCAGTACAAGTCTTCG
>Chr1:318794..318833  + TAIR102
TCTCAGCTATGCTTGAAGAGGTATGATCACCGTTTTTTCT
>Chr1:319082..319121  + TAIR102
GTGGATCTCCTTAATTCAAAGTAAGCAGTTGAATTTGAAC
>Chr1:319277..319316  + TAIR102
GAGAGCCATGAAGAATCGAGGTACAATGTAAAAAATCTGT
>Chr1:320271..320232  - TAIR102
AGAAGCCAATTTCTAAAGTGGTTAGCTTCACAAACCCCAA
>Chr1:320399..320360  - TAIR102
CCCGAGAAAAGAAGGCTCAGGTAACGTTTTGAATCAGGGT
>Chr1:320788..320749  - TAIR102
AATCTCAAGCTGCCAAGCAGGTACTTGCATTGGTTTGTTA
>Chr1:321770..321731  - TAIR102
ATGAACTTGCTTTAAAAAAGGTTTGTCTCTGGACATGTTT
>Chr1:321977..321938  - TAIR102
GCTCATAAGACATTCCACAGGTACTTCTCTTCTCATTTCC
>Chr1:322532..322493  - TAIR102
CCGATATTCATCGCCTTAACGTACAAATTTCTCTCTTCCG
>Chr1:323065..323104  + TAIR102
TGCGTTTCCGAGCAACAATGGTGAGTCGTTTGTCCATTGT
>Chr1:323263..323302  + TAIR102
AGGTTCCCAAGAGTGCTGAGGTTAGTTATTCACTCAGCTC
>Chr1:323821..323860  + TAIR102
AGATCCGAGACTCCCTTAAGGTATCTCTATTCTCATCTCT
>Chr1:324397..324436  + TAIR102
TGCTTGACATTATGGAAAAGGTAAACCAACCTCTTACCCT
>Chr1:325622..325661  + TAIR102
CGGAGCCGCAGACAATGGAGGTCCGTTTTCATTTCTTTAT
>Chr1:325994..326033  + TAIR102
GTGTCGAGTTGCAACCTGAGGTTTCTCTCCACTTCTTAAT
>Chr1:326209..326248  + TAIR102
TTGCCAAGCCTGTTGTTGAGGTCTCTTTTTCTCTCCTTCT
>Chr1:326498..326537  + TAIR102
TCTCTGTCTCATATTTGCAGGTTGGGATACTATTGATTGA
>Chr1:326796..326835  + TAIR102
GAAGTCATGCAATTCTCATGGTAATTCACCTCTGTTTAGC
>Chr1:327065..327104  + TAIR102
TGAACGTGTTCACAAGTCGGGTATAAACCTCTAATAATCA
>Chr1:327367..327406  + TAIR102
GTTGAGAGATTCATTTGGTGGTTAGTTATCTTATTGCTCA
>Chr1:327557..327596  + TAIR102
CTATATTATTTGGTCAAAGGGTGGGCTCTTACTACTTTAA
>Chr1:327847..327886  + TAIR102
ACTTTGCAGAGGCCTTAGAGGTTAGTTCATGCAAAATCCA
>Chr1:328088..328127  + TAIR102
ATGGTAAACGTAATGGAGAGGTACTTGCCCGCGGAACTCT
>Chr1:328303..328342  + TAIR102
CACTGAAGACAAGATCAGGGGTACCCATTGTTTAAATTCT
>Chr1:329011..329050  + TAIR102
TGCTACACTATGTGAGCAAGGTAATGGAAATTTCTTCTAA
>Chr1:329192..329231  + TAIR102
GGCCAATCTTGCAGCTGAAGGTAACTATCATATATGCATC
>Chr1:329417..329456  + TAIR102
CGCCAATCTCGCAATGAACGGTAAACTCTCATTGCTACTA
>Chr1:329679..329718  + TAIR102
TGCTAATCTCTGTGGCAACGGTAAATTAACATCCCCAACA
>Chr1:329905..329944  + TAIR102
GTCCCGAGCAACCACTCAAGGTAATGCTCTTTTCCAGTAT
>Chr1:330136..330175  + TAIR102
ATGCCATTTGGCCCAGCATGGTTAGTGCGATCCTTGTCTT
>Chr1:331553..331514  - TAIR102
TTCAGATTTTTGTGATTCAGGTCAGTCAAGTCTTCAGTCT
>Chr1:332295..332256  - TAIR102
TTGGTTTCCACTGTTAGCCGGTAAGCCAAAATTCATACTT
>Chr1:332743..332704  - TAIR102
GATGGAAGAGTATGTTCATGGTATTTGATCCATCAAACTT
>Chr1:333148..333109  - TAIR102
ACAAAGATTGTGGAAATAGCGTAAGGATCAATCTTTTCTT
>Chr1:333924..333885  - TAIR102
AAAACATTGAAGCAATAAAGGTTTGTAACTTTTTTCTCAA
>Chr1:334490..334451  - TAIR102
GAAAAGGCTCGCAAATCTGAGTAAGAAGCTTCCTTTATTT
>Chr1:334918..334879  - TAIR102
ACCCTATGGTGAAGAGCAAGGTACATATTTGAGCTGTTTC
>Chr1:335438..335399  - TAIR102
CTTACAAGCTTGAACTTCAGGTAAAAGTTTACCTAAAGTT
>Chr1:335935..335896  - TAIR102
TCATCCAATATATTTGAGAGGTATGATCTAATATCTTGTT
>Chr1:336436..336397  - TAIR102
GTCTTTAGAACCAGCGATAGGTTTGTTTTGTTTATCTTCT
>Chr1:338968..339007  + TAIR102
ACTCTCCGTTTTATATCAAGGTACTTGCTTTCCTCCTTCC
>Chr1:348108..348147  + TAIR102
TCGTCAGATCAGCCGCGATCGTAATCTCCATCTTAATTTC
>Chr1:348248..348287  + TAIR102
GGGATTCTAAAGCTTGGAAGGTCTCTCTTTCTCTCTGTTT
>Chr1:348435..348474  + TAIR102
CACTGATCAAGGCATTTCCTGTATGTCATTTATTTGCCTC
>Chr1:348621..348660  + TAIR102
ATCCAACCTTCCAAAGAGAAGTACCATCATCCTTATCTCT
>Chr1:348766..348805  + TAIR102
CGGGAACCCTTGTACAGGAAGTAAATACAACATGCCTCTT
>Chr1:348957..348996  + TAIR102
GCATTGGTGCTTTACGCGAGGTTTTTCTCTTCTATGCTAT
>Chr1:349080..349119  + TAIR102
ATTTCCCCATAGATAATCAGGTATAGGTTCTATTCCCTTT
>Chr1:349347..349386  + TAIR102
CCGTATTTGCTTCCCTCAAGGTAAATACCTTCTGCACAAT
>Chr1:349701..349740  + TAIR102
TGGATAGATCAGTGGATCAGGTTTTAAGGCTCATCTACTA
>Chr1:349867..349906  + TAIR102
GGAATAAACATGTCATTGAGGTAATTCTATTTTTCTTTCT
>Chr1:350128..350167  + TAIR102
GACACACACATATAGCAGATGTATAACACAATTATATACA
>Chr1:350277..350316  + TAIR102
GCCGCACAAATGAGATCAAGGTCAGCGCTAAGAACTTATC
>Chr1:350551..350590  + TAIR102
AACTCTCCACTCATGTAGAGGTTTGTCTCACCATTAAATT
>Chr1:350764..350803  + TAIR102
ACTTTCTGAGGACGAATCAGGTGAATAAGTTTGAAACATG
>Chr1:350947..350986  + TAIR102
AGGGTGTGAAGCTAATGCAGGTAGCTTTTCGTGTGATAGA
>Chr1:351141..351180  + TAIR102
TCAAATTTGACGCTGGAAAGGTAACAGATTCAGTTTAATT
>Chr1:351310..351349  + TAIR102
GGTTTTATCCCATGATCGAGGTAGATGAACACCCCGGCTT
>Chr1:351800..351839  + TAIR102
GTGGGGCAACTCGATCCGAGGTATACATTCAAACAAATCC
>Chr1:351982..352021  + TAIR102
ATCCCCCACAGTACATCACGGTAACACAACATATCCCTTT
>Chr1:360259..360220  - TAIR102
AGAAAAGCTGGAACACTTGTGTAAGCCTCAGTCTCTTTAT
>Chr1:366840..366879  + TAIR102
CACCGGCAAGACTACTCCAAGTACGTACTTAATTCTCTTA
>Chr1:370878..370839  - TAIR102
CGCTGCCGCTTCCAACACTCGTAAGTAGTCCTCCTTCATC
>Chr1:373767..373806  + TAIR102
TCGCCCTCCAGCTTTCTCAGGTACTTCGTTTTCTGTCTCT
>Chr1:374170..374209  + TAIR102
ATTAGATGCAAAGACCACTGGTAAGACTGTCTCTTACTAG
>Chr1:374481..374520  + TAIR102
CATGAAGCTCCTGTTTTCAGGTGCTGCTTATGAGTTGCTT
>Chr1:375219..375258  + TAIR102
TCTATAAAGCTGCTTGCAAGGTGTGTTCTCATACTCTCTA
>Chr1:375434..375473  + TAIR102
TGCATTCTCCAAGGAAGCTGGTGAGATACCACACATCTGT
>Chr1:375700..375739  + TAIR102
TTGGAATGACACACATCAAAGTATTTCTCCTCGACTGGTC
>Chr1:375983..376022  + TAIR102
AAATCTGCCATGAGCTAAAGGTGAATAGAAAAATGCGTGG
>Chr1:376232..376271  + TAIR102
ATAAGGATCTCTTTGCTGAGGTAACATATCGTTTCACAAT
>Chr1:376455..376494  + TAIR102
CAACAACTTCCCTTTTAAAAGTTAGTTAGTTTCCCTTTTT
>Chr1:376796..376835  + TAIR102
AAGGAATCTTTGGTTCCAAGGTTTGATATTGACAAACTAT
>Chr1:377009..377048  + TAIR102
AATAGCCTCCATACTCTTTGGTGAGTAGGATATTTTACTT
>Chr1:377286..377325  + TAIR102
GTAAACCTGCAGATTCAAAAGTATGGATTCTTTTGTAATT
>Chr1:377596..377635  + TAIR102
CTTTCCCTGGAAATGGCGAGGTAGGATTTGGTTTATTAGT
>Chr1:378017..378056  + TAIR102
ATGTTTCTGTCAATCCTAAGGTGATGAATTTCTCTTGTTT
>Chr1:378172..378211  + TAIR102
TCGTGCAACCACTTCAACAAGTAATCTCCAGTCAACTTAG
>Chr1:378346..378385  + TAIR102
GAAGGGAAAACGCAATCGAGGTACTTTACTATTTTACTAC
>Chr1:378630..378669  + TAIR102
CAGTACATGGTTATGAAAAGGTACTGATAGTTGTATTCTT
>Chr1:378835..378874  + TAIR102
ATACTTACGAAAATTGCAAGGTTATTTTTCTTCACACAAG
>Chr1:379070..379109  + TAIR102
CAAAATCCTTGATTGTGGAGGTAATTGCTGCTATTTCCTT
>Chr1:379211..379250  + TAIR102
TCATTCCGTTCACTTCAAAGGTTGGTGATGGTTGATTGGC
>Chr1:379414..379453  + TAIR102
ATCTGAAGTTTGACATAGAGGTATCTGATAGTTCCTATTG
>Chr1:379751..379790  + TAIR102
CCTCGAAGTTATTATCACAGGTTATTTTATGTGTAGTCTT
>Chr1:379984..380023  + TAIR102
CATTGTTTTCTATTAGTCAGGTACGATTTTCATAGGAATG
>Chr1:380155..380194  + TAIR102
ATGCACTTTCCATTTCAAAGGTTTGTGACTAATGGTCTCC
>Chr1:380356..380395  + TAIR102
CAAAGGAGCTTGTGCTAAAGGTTGGCCAATCTAAACCTTT
>Chr1:380678..380717  + TAIR102
TGGCTCATGTGACTTGCAAGGTTTTTCCTTCTTATAAGGC
>Chr1:380979..381018  + TAIR102
AACAGGCTGCTACAGAAAAGGTTTGTGTCAGATATTAGAT
>Chr1:381313..381352  + TAIR102
CTCAGCAGAGAGTTTATGAGGTACTGTTTTTAACAGGTAG
>Chr1:381615..381654  + TAIR102
TCTCCAGTCTCACTTTTGAGGTGCTTAGTTGTAAAGCAGA
>Chr1:381813..381852  + TAIR102
CCTCTGACGCTGCTACGAAAGTGAGATATACTGTGTTTTC
>Chr1:382021..382060  + TAIR102
GTCAAATTGTTACTCAGAAGGTTACTAAAGTGGTTATCCT
>Chr1:382152..382191  + TAIR102
CAGGAGATGATGAAATCCAGGTATTTGATTTCCTAGTGCC
>Chr1:382548..382587  + TAIR102
TTAAAGAGCTCACTAGTTGGGTATGTTTACAACCTTTTCA
>Chr1:382910..382949  + TAIR102
TCTTGATGGAGGGAGAAACAGTATGCTGAATTGCTTAACC
>Chr1:383111..383150  + TAIR102
TTGTTGATGCGCTGGCAAAGGTTGCAATTTTAACATTCTT
>Chr1:383510..383549  + TAIR102
ATAGGCAAAAGGATGAGAAGGTGTCAGATGTCTTCATTAC
>Chr1:383669..383708  + TAIR102
CTGCGGGTTTCCAGAATCGGGTAATTGTCTGCATGTTATT
>Chr1:384211..384250  + TAIR102
GTTTTTTCCGAATTCTTCTGGTGATTTTACCTTTTAAGAA
>Chr1:384430..384469  + TAIR102
TTGTTTTTTCAATATTGAAGGTAGAGTGCTCATTTTTTTT
>Chr1:384586..384625  + TAIR102
GGTTATTTCTTCTTTCAGAGGTAAGGGGACACATACTCTT
>Chr1:384821..384860  + TAIR102
CGGATGGTGCAAACTTTCAGGTGCATTTTGTTGTCCTTGA
>Chr1:384950..384989  + TAIR102
CTTAAGATTCCTGCTTTCAGGTTAGGACACAAACCTATTT
>Chr1:385305..385344  + TAIR102
ATGCTGAACTCGGAGGACCGGTTTGTGCCTTTTTCTCTTC
>Chr1:385604..385643  + TAIR102
CTTCTACCCCAAATTTAAAGGTACGAGATGATAGTGGAGA
>Chr1:385798..385837  + TAIR102
ACGTGGATGAGTATCTTACGGTAATGGGAACACCTGATTC
>Chr1:386024..386063  + TAIR102
TGCTATATACTGGAATGCAGGTATGGGTCTAATTTCTATA
>Chr1:386314..386353  + TAIR102
TATTCTTCGAATCTGATCAGGTGAGTTTGCTTTGCTTGTC
>Chr1:387603..387564  - TAIR102
GATGGGATCCGACCAAAGAGGTAACGAATATTAGATATGA
>Chr1:388558..388519  - TAIR102
TTACACACATTGTCCAACTGGTAGTTTTCTTCTTCCCTTA
>Chr1:388735..388696  - TAIR102
AGTTAAAAAGATGTTTTGAGGTGTGTTTTGGTTTGGGCCT
>Chr1:388870..388831  - TAIR102
TCAATGAATGCATGTATGCGGTGAGTACTCTTTAGCAGTC
>Chr1:389069..389030  - TAIR102
CCCTTGCTGAGTCTAACAAGGTATATTTGTCTTAGGTTCA
>Chr1:389245..389206  - TAIR102
CACCTGGGGAGACTACAAATGTATGACCCCTTTGTCATAT
>Chr1:389429..389390  - TAIR102
CTCTACCCAATGTTGCCCAGGTACTACTACTTTATGCTTT
>Chr1:389924..389963  + TAIR102
GATGCATCCGCCAGTAAATTGTACGCCTACCTCTTTCTCT
>Chr1:390231..390270  + TAIR102
CTACCTATTTTCAGTTGCTGGTGCGTCTTCTTTTTCTTCT
>Chr1:390380..390419  + TAIR102
TGGAACTTGATTTTAAGGAGGTACTACTGGATGAGCGTGC
>Chr1:390545..390584  + TAIR102
CAATGCATCTATTTCTATTGGTAAGAGCCTTTTTTCCCCC
>Chr1:390845..390884  + TAIR102
TTTGCAGATATGGATCTAAGGTATCCATGAATAATTTTTA
>Chr1:391104..391143  + TAIR102
TATTTTTCTTATATGAGCAGGTTAGCTCAACTGTGATTTT
>Chr1:391244..391283  + TAIR102
AAATGATTAGAAATTTGGAGGTAAGAACGTGTACTCTACT
>Chr1:391522..391561  + TAIR102
TTCTTGATAATGGATGGCAGGTTCGTTTTGCAGTTAGAAT
>Chr1:391697..391736  + TAIR102
GATACTCAAGAAAAACGCAGGTCAGTACTGTACGTTTTGT
>Chr1:392281..392320  + TAIR102
ATGCTGTCAATGATGCAATGGTACGTACATGAGTCTCTAC
>Chr1:393856..393895  + TAIR102
CAGCTTCAGCAAGCTGAGGAGTAAGTCTCACACTCTACTA
>Chr1:394134..394173  + TAIR102
AGCTTTATGAGGATGTCAAGGTACATTCCCTGTTTTTGTT
>Chr1:394432..394471  + TAIR102
CTTGTTGAACTCTGCCACGGGTCAGTCTTTTTTTTGTAGT
>Chr1:395927..395966  + TAIR102
GTCGTGGTGGTGACAATCAGGTATCTGATGAATTCTCTCT
>Chr1:396069..396108  + TAIR102
TTCGGCTTCCAGCTGACGAAGTAAGTATTGCCTCTCTCGT
>Chr1:396198..396237  + TAIR102
AGGAGAGTATTCTTATGCAGGTTAGGTACTTTTATCTTTC
>Chr1:396337..396376  + TAIR102
TCTTTGGTTATGAGACCAAGGTGCCGCCATTGTTGCTCTC
>Chr1:396515..396554  + TAIR102
TTTTAGCTGGAGGGAAGAAGGTACCACTAGTTCCCTCTTT
>Chr1:396706..396745  + TAIR102
TTCTGGTGACCGAACCGCAGGTGGGTGCAACACACACTCT
>Chr1:396844..396883  + TAIR102
GAACTAGATATTCCAGTAAGGTGCGTTTATCTCTTCCATA
>Chr1:397079..397118  + TAIR102
AGATACAGATGCACCTAAATGTAGTTAAACTCCTTCCTCG
>Chr1:397724..397763  + TAIR102
TAGCAGAGGCAAAGTTTTCGGTAATGTCTCGTTCTTTGTC
>Chr1:397945..397984  + TAIR102
TAAAAATTGTGGAGACAAAGGTAAAGCTATAAGTGATGGA
>Chr1:398132..398171  + TAIR102
TCCGATAAAAATTTATTTTGGTAATATTTTTTCTTTCCTA
>Chr1:398327..398366  + TAIR102
TTTCGGATGTACAGAAATAGGTACAGAAATTTTGTAATGT
>Chr1:398507..398546  + TAIR102
CAGATTATTTTACGGTAGAGGTAGGGGAAATTTACATCAA
>Chr1:398694..398733  + TAIR102
TAAAAGAACAGTGTGGAAAGGTTTGTTAAGCCTAATTTAC
>Chr1:398947..398986  + TAIR102
ATGCACATTGGATAAGAATGGTACTTGATCAGGGGCCATT
>Chr1:399091..399130  + TAIR102
GAAGCTGGAGAACCAAGAAGGTTAGTGTTGTAGACTGATG
>Chr1:399374..399413  + TAIR102
CAGTAATCTTACTGATGCAGGTATGTGTATTTTGGATAAA
>Chr1:400744..400705  - TAIR102
TCTGCATCCATCAAAGAGAGGTATTTATCTTACATCGTTC
>Chr1:400950..400911  - TAIR102
TTCCTTATGAAACTGCCAAGGTATATATATGCCACTTGAA
>Chr1:401183..401144  - TAIR102
GTGGGGCACATGGAATTATTGTAAGCAACATCTTATCTAG
>Chr1:401342..401303  - TAIR102
AAACAATTAAGCTCCAAATTGTATGTAACTATTTTCACAC
>Chr1:401480..401441  - TAIR102
GCACTATTGGAGTCGATTTTGTAAGTTGATGTTTTCTTTT
>Chr1:401614..401575  - TAIR102
GTCTTCTTTTGAGATTCTCTGTAAGTTTTTTTTTTTGTCT
>Chr1:401794..401755  - TAIR102
AAAACCATGAATCCTGAGTAGTAAGTTCCTTTCTCCATCG
>Chr1:403790..403751  - TAIR102
TCTTCTACTATCTTGTTCAGGTCTCCTCTCTTTTTCTTCC
>Chr1:404205..404166  - TAIR102
GTATCGTCTCCGAGAGCGAGGTCCTTTTTCTCTCTCTCTT
>Chr1:404650..404689  + TAIR102
CAAGTTTCTTCAATCCTATGGTAATTTCTTCGTTTCGTCT
>Chr1:404934..404973  + TAIR102
ATCGCCATCATTTGGACTCTGTGAGTGACCTCTCTTTTTA
>Chr1:405297..405336  + TAIR102
GGTTTATAGCCTTGTTGCAGGTTTCTCTTCTGTTTCTCCC
>Chr1:405466..405505  + TAIR102
TAAGATTTTTCCGGATTCAGGTATGAAGTTCCTTTAGTGC
>Chr1:405746..405785  + TAIR102
TATTCTAGCTTTGGGATTAGGTAATTACTTCTATTCATCT
>Chr1:405932..405971  + TAIR102
ATCCAGCTTTGAGTTTCCTGGTATGTATTATCTTTGTGGT
>Chr1:406113..406152  + TAIR102
TTGGTCTTGAACTTTTATTGGTGAGCTGGTGACGAATATT
>Chr1:406291..406330  + TAIR102
AACCGCTCTGTTGGCCGTAGGTTGGTTAAAATTCCTCTTC
>Chr1:407531..407570  + TAIR102
AAAGCGCTTGCATCAGATTGGTGAGTGACTTATTCTGTTA
>Chr1:407802..407841  + TAIR102
GAAGATGATTTTCCGTGGAGGTATGTTAGCTGTACTACCT
>Chr1:408119..408158  + TAIR102
AATTTCACGTACCTGGTGAAGTGAGTATTTCATCATATAG
>Chr1:408310..408349  + TAIR102
GTTTCCCTCCCATTGTCTTGGTAAATCGGTGGGCGTGGGG
>Chr1:409119..409158  + TAIR102
GTGCCAACCAAGCTCTCGAGGTCCGTGTCCTCCTTGTATT
>Chr1:410874..410913  + TAIR102
GTACTCTGCTTCTCTCAAATGTGAGTCATGCTCCTGATCT
>Chr1:412239..412278  + TAIR102
TTCAATTCTCATGCTTACCGGTACAGAGTATTTCTATCTT
>Chr1:412771..412810  + TAIR102
TTCCTATGCAGAATGAACAGGTTATTAGTCCCTCAACCGC
>Chr1:412984..413023  + TAIR102
AGACTTCGGCCGACACATCAGTAAGTAGAACGACTCTAAT
>Chr1:413276..413315  + TAIR102
CGATTGGGGGATTAAGACAGGTAAAATTCTTTCTTGCTCT
>Chr1:414443..414404  - TAIR102
AGCTAGCTCCAAATTGCACGGTAACTCCTTGCTTTATCCC
>Chr1:415651..415690  + TAIR102
TGTCACCGAGCCCATCACGTGTACGTACCTTTATCCACCA
>Chr1:415942..415981  + TAIR102
TTCCTCTGTTACACCCCCTCGTACGTCGTTTGTAAAAACA
>Chr1:416819..416858  + TAIR102
GTCTTGGCCTGATGAACAATGTAAGTTTATTTACTTCAAA
>Chr1:417143..417182  + TAIR102
TGTGCCAAAAGGGCGTCAAGGTTTGTGAATATATGAGGGA
>Chr1:417501..417540  + TAIR102
AAAACATCGACTCCTGTGAGGTACATCTTTGAATTCTTAT
>Chr1:418858..418897  + TAIR102
CACCCCTCGGAAGTTTCAAGGTGCACTCTGTTTTCTTGTC
>Chr1:419191..419230  + TAIR102
GTCGACAGGGAGACCAACTGGTGCGCTTTTCTAAATTTTT
>Chr1:419875..419914  + TAIR102
TTCCTCTGTTACACCCCCTCGTAAGTCCTTAATTAACAAC
>Chr1:420870..420909  + TAIR102
TACCTAGATATAATCTACAGGTCCTCATCATCATCATCAT
>Chr1:421072..421111  + TAIR102
GTCTGGGTCTCATGAACCAAGTAAAGAAACTATCTCTGAC
>Chr1:421372..421411  + TAIR102
TCTGCCAGAGAGGCGTTCAGGTCCTTTGTTTTCCTTTTGC
>Chr1:421889..421928  + TAIR102
TGAATGTCCACTCCTGTGAGGTAAGCATTCAAAGCTACCC
>Chr1:429267..429228  - TAIR102
TAGTGTCACTAACTCAAGAGGTGAGCTTTCTTATCTCTCT
>Chr1:429481..429442  - TAIR102
ATTTGCTAACTCCAAAAACAGTAAGCAAATTTCTACTTTT
>Chr1:429870..429831  - TAIR102
AGCTTGTCAACAATTCTGAGGTGGGTTCATCTCAAAACTT
>Chr1:430088..430049  - TAIR102
ACGGTTTCTCTCATAACCAGGTACTCTCTGTTTTTTTTTT
>Chr1:430433..430394  - TAIR102
CGATCCTTGGGAGTTACCTTGTAAGTCATTCATATCACCG
>Chr1:435469..435430  - TAIR102
TAGTGTCATTAACTCAAGAGGTGAGATTTATTATCTCATT
>Chr1:435669..435630  - TAIR102
ATTTGATATCTCCTAAAACAGTAAGCAAAATTTTACTCTG
>Chr1:436016..435977  - TAIR102
ACAGTTCTGGAGGATCTGAGGTGGGAGAATCTCAAACTTT
>Chr1:436296..436257  - TAIR102
CGTCCTTGTTTCCTAATCAGGTAATTTTTCAATTCCAAAC
>Chr1:436641..436602  - TAIR102
CGAGCCTTGGGATTTACCTTGTAAGTCGAGTTATTTTTTC
>Chr1:438237..438198  - TAIR102
TAGTGTCATTAGCTCAAGAGGTGAGCTTTATCATCTCCTT
>Chr1:438441..438402  - TAIR102
ATCCGATTTCTGCAACAACTGTAAGCAAAATTTTCCTATT
>Chr1:438802..438763  - TAIR102
TTTTGAGTGTAGAGACAGAGGTGAGTCAATCTCAAAAACT
>Chr1:439071..439032  - TAIR102
CGTTCTCGTCTCCTAATCAGGTCATTTTTCGATTCTCTTG
>Chr1:439425..439386  - TAIR102
CGACCCTTGGGACTTACCTTGTAAGTCTTTCTAACGCGAG
>Chr1:441155..441116  - TAIR102
AGCCTCTAATGTACCAACCGGTAATGTCATTATTTTTAAA
>Chr1:441417..441378  - TAIR102
CAAGGCCGTCTCTCGAGAAGGTGAAAACCAAATTTTCTTA
>Chr1:442737..442698  - TAIR102
CGATTCCTCCTTAAGAAACTGTATGTTTAACCATGAAACT
>Chr1:443648..443609  - TAIR102
TCGACTATGAAGAACTTAAGGTAAATAAAACTAAACCAAT
>Chr1:443998..443959  - TAIR102
TTTGCCTAGCACTTCAAAAGGTAAATACATTCTCTTCAGG
>Chr1:444277..444238  - TAIR102
CTGTTTTCAGCATTATCAAGGTGAGATATTCGGAAAACTA
>Chr1:444508..444469  - TAIR102
CCGACAGTGATGCTCATAGGGTAAACATCTCTTCAAAAAA
>Chr1:444702..444663  - TAIR102
ATGCCCATTATTCTCTGCGGGTTAGCTTCTAGTCTTTGAG
>Chr1:444865..444826  - TAIR102
CTATTGTAAGACTGCATCAGGTTGGTCATCCTTTCCATCA
>Chr1:445473..445434  - TAIR102
AACAAACAGTCGTGGTGATGGTAAGATTCTTTATTTTTTA
>Chr1:445667..445628  - TAIR102
CTTCAGTTATCTGTCTCCAGGTACACACTTTGTCTCTTAG
>Chr1:445863..445824  - TAIR102
ATAAACGCGTTGATCAAAAGGTTTGCTTCTATTCTTCTGA
>Chr1:446049..446010  - TAIR102
ACAAGCCGCTTTCAGTTATGGTTCGTCGTCGCTCTTCCTC
>Chr1:448831..448792  - TAIR102
CTCTTATCATAGGCGCTCAGGTAAGAAAGAGACACAGTTT
>Chr1:449074..449035  - TAIR102
AGAACGATAAGGACGAAAAGGTTTGTGTTTTCGAATCTCT
>Chr1:449244..449205  - TAIR102
TGCGAAAACAAGAGTTTGAGGTATGGTTATTTATACATAT
>Chr1:449733..449694  - TAIR102
GCTCTCGAGTTAATCAAAGGGTCAGTAGCTACTCTTTTGG
>Chr1:449958..449919  - TAIR102
TCCGTGTCAGTCCTTTCCAAGTACGTAATTCAGTTTCCCT
>Chr1:450170..450131  - TAIR102
TCGGAAAATTGAAGCAAAAGGTGTGTTTTGTTGTTGTTGT
>Chr1:452602..452563  - TAIR102
TTCACCTGTCTTTAGAGCCGGTAAGCTCCTCGTCTTTTAC
>Chr1:453346..453385  + TAIR102
TTTCATCCTTCAACTTGCAGGTACTTTAAACTTTCGTAAT
>Chr1:453628..453667  + TAIR102
TGACCTCACTGATTCTTCAGGTTTTGATCTTAATCCACAC
>Chr1:453791..453830  + TAIR102
ATCGGTTTGCAAATGCCACCGTGAGTTTATTATCACCTCC
>Chr1:454044..454083  + TAIR102
CAGTATTCGAAGGATCTTAGGTCGGTTTTAATCTCTTAGC
>Chr1:454317..454356  + TAIR102
TCTGCATCAAATATAACTTGGTAACACAACTTTCTCCATC
>Chr1:454521..454560  + TAIR102
ACGGTGTAGTAACCCAAGAGGTAAATTCTCAGCAAAGAAC
>Chr1:454821..454860  + TAIR102
TTGCTTTTACCGTTTACGAGGTAATGAAAAAGATTTTTGA
>Chr1:455021..455060  + TAIR102
ATGACGGCGAAGATTATTGGGTATGAATTCTCTGGATTTT
>Chr1:455128..455167  + TAIR102
GGAACCGAAGCTGGGGTGATGTAAGTTCTTCTTTTCTCCA
>Chr1:455883..455922  + TAIR102
CATCCTTCAACTTGTTGCAGGTACTTGAACCTTCATAATC
>Chr1:456212..456251  + TAIR102
TGACCTCATGGATTCTTCAGGTTTTGATCTTAATCCACCC
>Chr1:456375..456414  + TAIR102
ATCGGTTTGCAAACGCCACTGTGAGTTTCTGATTACCTCC
>Chr1:456627..456666  + TAIR102
CAGTATTGGAAGGATCTTAGGTCGGTTTTAATCTTTTAGA
>Chr1:456742..456781  + TAIR102
ATCGTCTCACTAAAGATCAGGTAACAGATCATTTACTTGA
>Chr1:456898..456937  + TAIR102
TCTGCATCAAATATAACATGGTAACATAGATTTCTTACTG
>Chr1:457116..457155  + TAIR102
ACGGTGTAGTCACTGAAGAGGTAAATTCACTTTTTAACTG
>Chr1:457410..457449  + TAIR102
TTGCCTTCACTGTTTACGAGGTAAATACTAGGTTCTAGAG
>Chr1:457608..457647  + TAIR102
ATGACGGTGAAGATTATTGGGTATGACTCCACTTTTGACG
>Chr1:457732..457771  + TAIR102
GGAACCGAAGCTGGGGTGATGTAAGTTCTTCTTCTCTCCA
>Chr1:458751..458712  - TAIR102
CATATCTACCCGGATTCTTGGTAAGTCATCAGTCTCTCTA
>Chr1:459040..459001  - TAIR102
CTGCTTCGAATATTCTTCAGGTATCTATGTCTCTCCTCTG
>Chr1:459522..459483  - TAIR102
TCTACAAGAATCACGTGAAGGTTAGTAATAATATGAAAAT
>Chr1:460342..460303  - TAIR102
ATAGTGAAGACGTTTTCAAGGTAACACGCATGCATATACA
>Chr1:462494..462455  - TAIR102
TGCTGAGAAGCTTAGGAGAGGTTTGCTTTATGAATCCTTT
>Chr1:462746..462707  - TAIR102
GAAGTCCAACTCCCAATTGAGTATGAATACATTCTCAATC
>Chr1:462895..462856  - TAIR102
AGATACCTGATCATCTTAAAGTAAGTTGTTTAGTGTCGAT
>Chr1:463142..463103  - TAIR102
TTGATTGAAGATCCCAACATGTAAGCAAATCTCTCTTTAC
>Chr1:463440..463401  - TAIR102
GAGGAAGAAGAGAAGCGAAGGTCAGCTCTAAATTGAAAAG
>Chr1:464781..464742  - TAIR102
CGTTGCCGATAAATCTCACGGTAGAAATTACCTTTGTTCG
>Chr1:466751..466712  - TAIR102
ACCTTCAACTTCAACTTCAGGTCTATATTTAACTTTATTC
>Chr1:466977..466938  - TAIR102
TCGTACCTAATTGTCACAAGGTTGGTGTGTATATAGATCC
>Chr1:467205..467166  - TAIR102
TCCAGGTCTTAAGTAGTGATGTAAGTCGATACATAGATAT
>Chr1:467703..467664  - TAIR102
GATATCTCTTTAACTAACATGTAAGTATAATTAAACAGGA
>Chr1:469952..469991  + TAIR102
TAAACTCGAAGGCGGAGGAGGTATTACCGTGACGGCGGAT
>Chr1:470269..470308  + TAIR102
AGTTTACTAGAAGAGTTTTGGTAGAAGCTCTGTTTTTGGT
>Chr1:470463..470502  + TAIR102
CCAGAGGCAATCTCTGCAAGGTATTGTATTATATGCTAAT
>Chr1:472687..472648  - TAIR102
GGTCCAATTCAACTATCGTGGTAGGTTCATTTTCACTAAT
>Chr1:474868..474907  + TAIR102
GACCTCAACACGCTTTTGAGGTCCCTCTTCATATCTCTTA
>Chr1:477186..477225  + TAIR102
CTGAAGAACCCTAATTTCAGGTGAGTACTACTCTCAATCC
>Chr1:478284..478323  + TAIR102
CGCCTTTCTAGTCTTCCAAGGTACCTTTTTACTTATTCCC
>Chr1:478650..478689  + TAIR102
AGCCCGACCACCTCATTAAGGTAAGAAGAGGAACAATTTA
>Chr1:481600..481639  + TAIR102
TCTTCTCTCAATTTTGCCAGGTAAATTATATTCTGGAGAC
>Chr1:487345..487384  + TAIR102
GATGATCCTTTCAAGTTCAGGTACGTATACATGTATTACT
>Chr1:489043..489082  + TAIR102
TGGTCGGTGACTGCCTTCAGGTACTAACCACATTTTGTTT
>Chr1:490987..491026  + TAIR102
GCACGCCGTCTGGTTTACCTGTAAGTCTTCTATTCTCTTC
>Chr1:491360..491399  + TAIR102
CGAACATCTCAGTATCCAAGGTAATTGAATTTTATGCATG
>Chr1:491784..491823  + TAIR102
GTACTGTTCAACGCAAAGAGGTATATATCGTTTTTGTTTC
>Chr1:491940..491979  + TAIR102
TCTGGTACCGTCACTGAAAGGTGTTTATTTCTCTGTTCTT
>Chr1:492139..492178  + TAIR102
TCACTCCAACACAAAGAGAGGTTTAGACTTTATATCTCAA
>Chr1:492333..492372  + TAIR102
ACAATGTCACTCCCATGAAGGTATATATATTAGCCTTGGT
>Chr1:492504..492543  + TAIR102
GAGAGCAGATTGACATGCCGGTAACTACTCTTTTGTTCTT
>Chr1:495369..495330  - TAIR102
AAAAACTGGCAGAGAAACTGGTAAGAAGATAAGAAAAACC
>Chr1:495582..495543  - TAIR102
TTAATGCGGTGATTGATGAGGTAACAAACAAACCTGACTT
>Chr1:495776..495737  - TAIR102
GCGGCCAACAATGTTACAAGGTAGGAGAAAGTTGTTAATT
>Chr1:495931..495892  - TAIR102
CACAACCATGCCTACTATTGGTAAATCTCATTATCACTTC
>Chr1:496779..496740  - TAIR102
AAAAACTGGCAGAGAAACTGGTAAGAAAATAAGAAAACCT
>Chr1:496991..496952  - TAIR102
TTAACGTGGTGATCGATGAGGTGCAAAGAAACCTTACTTC
>Chr1:497184..497145  - TAIR102
GCGGCCAACAATGTTACATGGTAAGAGAAAGTTACTAATT
>Chr1:497348..497309  - TAIR102
CACAACCATGCCTACTGTTGGTAAGTCTCTTTATCACTCT
>Chr1:505518..505479  - TAIR102
CCCGGTGGCCATGGAATTAGGTTTATTATCTCTCTCTTTT
>Chr1:505864..505825  - TAIR102
CAATTCCATTATCTCCAATGGTAAACCCATTTTTATTTTA
>Chr1:506156..506117  - TAIR102
GTCCTTGCGATAGCCCCATTGTAAGTTCGACGTAACCTTT
>Chr1:506386..506347  - TAIR102
TTCCCTGTAAACCTCACCGGGTAAATTACACTAATTAATT
>Chr1:506663..506624  - TAIR102
GCTCCTACCAATTTTTCCAAGTAATAGTTCTCTACTAAAT
>Chr1:512093..512054  - TAIR102
CTTTTGCTCCAGTTGCATTTGTAAGCCTATTTTGACAAAT
>Chr1:512233..512194  - TAIR102
CTTCCTCGTGTTTAGTAGAGGTTAGTTAGTTATCTTGTCC
>Chr1:512397..512358  - TAIR102
ATCGAAGGCTTTGAAAATAGGTAAACTCAAGAAATTTGGT
>Chr1:512544..512505  - TAIR102
TTCTCGCAAAAAATTTACAGGTAAAATTTTTATTATATCA
>Chr1:513166..513127  - TAIR102
CATTTTTGTCATCTGTTGAGGTATTTTTTTGGGAAAAATG
>Chr1:514125..514086  - TAIR102
GGCCAAAACTACTTAAAAAGGTTAGCTTTTTTATTCTAAA
>Chr1:514290..514251  - TAIR102
TATTAACCCCTGTGGCATCGGTGCGTATCTTTTTACCTTA
>Chr1:514441..514402  - TAIR102
CTTCATCGTGCATCGTAGAGGTAAAGAACACTCCATTTTA
>Chr1:514572..514533  - TAIR102
CTTGAAGGTCTTCCTAATAAGTAAGCAAGAGATCATAAAG
>Chr1:514724..514685  - TAIR102
GGCTTGCTCGTAATCTTCAGGCAAGAATCCATCATTCTGT
>Chr1:514911..514872  - TAIR102
CTTTTATTTCATCTGTCCAGGTGGATTTGATTTTTTGATC
>Chr1:515112..515073  - TAIR102
ATGGAGTGGCAAGACTGCTCGTAAAAATCTCTCCTTTATC
>Chr1:520909..520870  - TAIR102
GTCATGAAATTGCCCCCGAGGTAAACATTTGCAACTCTGT
>Chr1:523656..523695  + TAIR102
CTTCTCGCCACATCTTTCAGGTCTGTTCTCTTTTAACTTC
>Chr1:524417..524456  + TAIR102
TTGTTGATGTTGTCTCAAAGGTAAAAATCCAAACTTTACT
>Chr1:524556..524595  + TAIR102
ACTTGGAGCAGCTTTTCTTCGTAAGTTTACACTTTACTTG
>Chr1:524818..524857  + TAIR102
AAGATGCCATGGGTGAAAAGGTAATGCAATGGATATAGAA
>Chr1:525119..525158  + TAIR102
CAATCGGGTCCATCCGAACGGTAAAGCTCAAACATTTCTA
>Chr1:525443..525482  + TAIR102
ATTGTAGTTGCGGGTTCAATGTAAGTAAAAGCCTAGACAA
>Chr1:527183..527222  + TAIR102
GATTCAGCGCCGACGCAAAGGTTCGTACATCAACCGGTTT
>Chr1:527558..527597  + TAIR102
CTTTCAATAATGTCTTCCAGGTGAATAACTGTCTTAATCA
>Chr1:527902..527941  + TAIR102
TAACCATTCGCGCAGGAAAGGTAAACAAACTCTTAAACCA
>Chr1:528290..528329  + TAIR102
TCATCTCTAGCATACAACAGGTAATGGAAAAAAAAAACAG
>Chr1:530080..530119  + TAIR102
TTGTTGATGTTGTCTCAAAGGTAAAAATCCAAACTTTTTT
>Chr1:530217..530256  + TAIR102
ACTTGGAGCAGCCTTTCTTCGTAAGTCATTACCCGCGATT
>Chr1:530559..530598  + TAIR102
AAGATGCCATGGGTGAGAAGGTAATGCAGCTAACAGAGAA
>Chr1:530883..530922  + TAIR102
CAATCGGGTCTATCCGAACGGTAAAAATCAGTCTTTCTAA
>Chr1:531199..531238  + TAIR102
ATTGTGGTTGCGGGTTCAATGTAAATGCCTAGATCATTGG
>Chr1:532986..533025  + TAIR102
GATTCAGCGCCGACGCAAAGGTCTGTTCATGGCTTTCTAG
>Chr1:533326..533365  + TAIR102
CTTTCATTGATGTTTTCCAGGTGAATTGATGTCCTCGTCT
>Chr1:533697..533736  + TAIR102
TAACCATTCGCGCAGGAAAGGTAAAACAAATCTTTGGACC
>Chr1:534088..534127  + TAIR102
TCATCTCTAGCATACAACAGGTAATGGAATAAAAACAGAA
>Chr1:538111..538150  + TAIR102
TTCGAGCCTCTCCGTTCAAGGTTTTTTTGCCATTTTCCAC
>Chr1:538309..538348  + TAIR102
CAAGGAGTTTGGTCCATTAGGTGAAACTTGAGCTTTTAAC
>Chr1:538514..538553  + TAIR102
TTAGTCAGCTCTTCCAATATGTAAACTTATGAAATCTACT
>Chr1:538700..538739  + TAIR102
ATGCTGTTGATCCTACTAAGGTCAGATATTGTTGAATTCT
>Chr1:538834..538873  + TAIR102
TGGTGGATCAGTTACAGCTGGTAATAACAACTTTGTCAGC
>Chr1:538989..539028  + TAIR102
TGTGTTGGTCTAGCTGCTAGGTAAAACTTTCACCATCCTT
>Chr1:539270..539309  + TAIR102
GCTTAGTGCTGGAACCAAAGGTAGTCTCTTAATCCTTTCA
>Chr1:539460..539499  + TAIR102
AAACCGACATTGACATTCAGGTCATTCATCCTCGCCTTTA
>Chr1:544785..544824  + TAIR102
GCGAGTGGTTAATGGAGAAGGTTAGTTTCACTCCAAACAT
>Chr1:545043..545082  + TAIR102
AGAGATTTCTGCATATCAAGGTAAGAGACATTTGGTTGCT
>Chr1:545944..545983  + TAIR102
ACATGGGTCTTCACCAAAAGGCATGTGTGTTTTTTGTTTC
>Chr1:546216..546255  + TAIR102
GATGTAGACCGATTTATATGGTTAGTTTTTGCATTACATA
>Chr1:546381..546420  + TAIR102
TGGATGTTTCGGACATATTGGTAACAATATTCGAATAAAA
>Chr1:546618..546657  + TAIR102
GTCATTGCCGTCGTTGCATGGTAACTTTGAATCTTTCTTT
>Chr1:546755..546794  + TAIR102
ATGAGCCCGAGTCTAGATCCGTAAGCATTAAATTCATTTA
>Chr1:546920..546959  + TAIR102
GTGAGCATTGTTACCTCAAGGTCTCTATCTCTCTCCCTCT
>Chr1:547153..547192  + TAIR102
GAGATATTTGGGAGAAACAGGTAAAAAAATAAAAATAGAT
>Chr1:547355..547394  + TAIR102
CTACACAAAGACACAATCAGGTACACTAACCTATGTCGTA
>Chr1:547652..547691  + TAIR102
TGCTGCGAGAAATATTGCGGGTATGTCATTCAATTTTTCC
>Chr1:547860..547899  + TAIR102
TGTCGGAGTTGTCCTCTTAGGTAACACTTTCACTTCAATA
>Chr1:548032..548071  + TAIR102
TCCTTCAAACCAATAAAAAGGTAATCAACGTCAAATCCGT
>Chr1:548162..548201  + TAIR102
GATGGGGTGCATTTACATGGGTAAGCAATCATGTAAATAT
>Chr1:548420..548459  + TAIR102
TCTTTACCTTGAATGATCAGGTAACTTCAGAATAATTTTG
>Chr1:548583..548622  + TAIR102
GACCTAACTGCTACGCCAAGGTACTAAGCCGTTATACTTT
>Chr1:552294..552255  - TAIR102
CTGCTATTGATTTAGGACAGGTAATTAGCTTGGTTTTGGT
>Chr1:552475..552436  - TAIR102
ATGGAATTGGAGCGAGTGAGGTGAATCTCATAGCCAATAT
>Chr1:552706..552667  - TAIR102
CTGCTGGGATTCGAGCCCAGGTCTCCACGGCCACAACGTG
>Chr1:553414..553375  - TAIR102
GTCTCCGATATCAAATTCTCGTAAGCTCTCAATATATGAA
>Chr1:553619..553580  - TAIR102
ATCCCTATACAATATTCACGGTAAATTGCTCTTCTTTTTC
>Chr1:554491..554452  - TAIR102
GTAGATACTTGGCTCTCATTGTAAGTTCTAAATCCATCCC
>Chr1:554815..554776  - TAIR102
GAAACAGCAGTCACAATCAGGTAATGAATTTTCTTTAAAA
>Chr1:555591..555552  - TAIR102
TTTGTGAAATTTGTCTCCAGGTTTGATTTCTAGTTTATCA
>Chr1:555745..555706  - TAIR102
CTTGTTCAGGAACCATCAAGGTAAATATCGAATTCTAGAT
>Chr1:557089..557128  + TAIR102
TCAATGGGCCCTCTCACTCGGTCCAAAAGCTTGCAATAGT
>Chr1:561921..561882  - TAIR102
TGCCGGCACTGCCTCTTCAGGTAAACCTAGTTTCCTCTTA
>Chr1:564678..564717  + TAIR102
TGTGGGAATCCATCGGACGGGTCAGATTATTTCTTTCTCT
>Chr1:565692..565731  + TAIR102
GATTCCATTTCAACGCTAAGGTTTAATTTAATCTTTTATT
>Chr1:565934..565973  + TAIR102
AATCAATGGGGTCTCAACGGGTAAGATCACGCCACGTCAG
>Chr1:566121..566160  + TAIR102
CGCTGATTCCATCAAAGCTGGTAAATAAAATTATTGATTT
>Chr1:568720..568759  + TAIR102
GGTGGAAACGTAACAGAAAGGTAAATACTTCAACCCATAA
>Chr1:569204..569243  + TAIR102
CAAGTACAAGGGCAATGGAGGTATTTCATTCTTTTTAATT
>Chr1:572855..572816  - TAIR102
ATCCTTGTCTTAACAAACAGGTACTACAACTACCATCCCT
>Chr1:573357..573318  - TAIR102
TTGAGCCTATTGAATTTGAGGTATTTGTTCTTTACAATCC
>Chr1:573508..573469  - TAIR102
CTAGATTCGTTGTGATTCAGGTAAGAATAGGAAAGAGCTT
>Chr1:574139..574100  - TAIR102
ATTCAATTTCAAAAATCAAGGTTCGATTTTTATTTCTTAC
>Chr1:576126..576165  + TAIR102
GACGGGGACGGCCCAAGGAGGTCAACACGTTACGATAGCT
>Chr1:576594..576633  + TAIR102
TCTTCCGTCTAGTAGCCAAGGTAATCTTCTTCACAATCCT
>Chr1:576893..576932  + TAIR102
AGTCGGCGGTGAAGTTCAAGGTACCGCATCGTTTCTATTA
>Chr1:577573..577612  + TAIR102
ATCGTATCATCGTCGATGAGGTCAGTACCAAGACCTGCTG
>Chr1:577922..577961  + TAIR102
CTCAACTTTTTCTATAGCACGTAATGATATCTCAACATTG
>Chr1:578060..578099  + TAIR102
CTTACCACTCTCAATTCCTGGTTACTTTCTCCTTTCCCAT
>Chr1:578225..578264  + TAIR102
ACATCTCTTGGTGGAAAGAGGTAACTTTGAGGTGCCATTA
>Chr1:578601..578640  + TAIR102
AGCAAGACAACATTTGATGGGTAAGTTACTTTTGTTCTAT
>Chr1:578772..578811  + TAIR102
TTCTTATCCGACTGAGACAAGTGAGTGGTATCGATAGTTT
>Chr1:578998..579037  + TAIR102
ACCCTTCCAAGGACTACTTTGTAAGTGTTCCAGTCGATAT
>Chr1:579293..579332  + TAIR102
GTACAAAGATTGAGGCTTTGGTATGTGCCCTTTGAGATCT
>Chr1:579506..579545  + TAIR102
TAAGTTACGCCTTGGGGAAGGTAATTTCAAGCGCAACCAA
>Chr1:579780..579819  + TAIR102
ATCTAACAGCCGCTTCGCATGTAAGAAGTGTACAACTTAT
>Chr1:579948..579987  + TAIR102
GGACAGTGCAAGCCTGTCAGGTTATATTTTTGAGTTGTCC
>Chr1:580111..580150  + TAIR102
AAGGAAGATTTGTTTGAAAGGTTTCTTATTTTAAACGATA
>Chr1:580726..580765  + TAIR102
CTCCCGTCGATCAATCTACGGTGAGCTCTCTGCTCTCACT
>Chr1:581167..581206  + TAIR102
AACTCTCTTTCAAAAAGAATGTAAAGTCTTTAGTTAAAAC
>Chr1:581296..581335  + TAIR102
GATTTGGCGACGAGCAAAACGTAAGCCGCTATCCTCTTCA
>Chr1:581537..581576  + TAIR102
TGGAATACGTCACAGATTTGGTAGTGAGCTTTTTCTTTTT
>Chr1:581699..581738  + TAIR102
TCTTGTATCTTATCCGCAAGGTAAAAATTCTTTTTAAAAA
>Chr1:584599..584638  + TAIR102
CTCTCCCTACGGAAACGAGAGTACGTTCTTCGTGTTCTAT
>Chr1:584937..584976  + TAIR102
CAGGAGATTGCTTTCAATTGGTACGTGATTTATAAATCTC
>Chr1:585125..585164  + TAIR102
ATGACTTCACTCAACTTCAGGTGAGCTTGCCTTTCTTATA
>Chr1:585349..585388  + TAIR102
GTGAGGAAGTTCGAGAACAGGTATCAATTTAGATTCAATA
>Chr1:585923..585962  + TAIR102
CGCCTTGTTCAGCTCTTGGCGTAAGTAATTTTCTTTTAGC
>Chr1:586082..586121  + TAIR102
GAGATGATATTCAGACTCAGGTAGTCTATTATCCGTAACT
>Chr1:586301..586340  + TAIR102
GGAACACAAGTCAAATTCAAGTGAGTTATATACATTATTA
>Chr1:586547..586586  + TAIR102
GGCAATCATGACCAAATCAAGTACAACAAATCTCATTGTT
>Chr1:588521..588560  + TAIR102
TCTATCCGAGAGACCCTGAAGTAATAATTGTTTCTTTTCT
>Chr1:596591..596552  - TAIR102
ATCATGCTGGAATCATTCAGGTAACTTCTTTTGTCAAAAT
>Chr1:597540..597501  - TAIR102
GCAATTATCAGTCCTTACAGGTAAAGAACTTTTGCTTTAG
>Chr1:599911..599872  - TAIR102
AACTTTGTTGATATTCTCAGGTTTCTTCTTCTTGTTCTCC
>Chr1:600084..600045  - TAIR102
GCATTTGTTGCGACTCTTTGGTAAGGCCAGTTTTTGTAAT
>Chr1:600453..600414  - TAIR102
CAAATGAAGAAACATGGCAGGTAAGCTCTTTGTGGATTAT
>Chr1:600740..600701  - TAIR102
TTGTTACTCAGATGCAGAAGGTATTTCTATCAGCCTGTTA
>Chr1:600955..600916  - TAIR102
AGCAAGATTCTGTTGATACGGTAATCGCTCCTTTAGTGGA
>Chr1:601246..601207  - TAIR102
GAAACCTAGAAGCCCTAATGGTCAGTCAGCTTCTTCTTTT
>Chr1:601566..601527  - TAIR102
TGGCAGGGTTGGAACAAAAGGTTAGAGCTTCATCCAATAT
>Chr1:601672..601633  - TAIR102
AATATTTTGTGCATTACATTGTAAGTAGATACTGTATATG
>Chr1:601831..601792  - TAIR102
ATTGCTTCTACGAAGCCAAGGTTAGTGAAATACACTCTCT
>Chr1:602735..602774  + TAIR102
TGCTGCTAAGTATCAATCAGGTTTATTATCCAAATCCCCT
>Chr1:603106..603145  + TAIR102
GTCATGAAGCTAACAATGGGGTTTGTGAATTCACTTCCTA
>Chr1:605534..605495  - TAIR102
ATAGGATGAGAATCTCAGATGTAAGTCTTGACTTTTTCTT
>Chr1:605724..605685  - TAIR102
ATGGAAAACGATTCTACCGGGTAAGACACAGCATCATCAG
>Chr1:605938..605899  - TAIR102
TCTAATTGCTAGACCTAAAGGTAAGTAAACATTGTTGTTG
>Chr1:606195..606156  - TAIR102
ATCGCTACAATATGTTGGAGGTAAAAAAAACTCCATCGTG
>Chr1:606548..606509  - TAIR102
CTCGAGTGGATGAATCCGATGTATGTAATTCTTTCATTTT
>Chr1:608261..608222  - TAIR102
ACACCTGCTCCAACTGCAGCGTAAGTGTTATTTCAATTTT
>Chr1:608417..608378  - TAIR102
GAGAGGAGCGTTTAGCTAAGGTCAGAGCTTAACTTCTTAC
>Chr1:608835..608796  - TAIR102
GGGTCGTCACTCTGGATACGGTATATACTTCACAACTCTG
>Chr1:609299..609260  - TAIR102
CATCTCCATGGCCAATTCCCGTATGTTGTTGCTTTTTTCT
>Chr1:611045..611006  - TAIR102
ACTACGGTTCAAGAGGCGGAGTAAGTATATACATCACTGA
>Chr1:611637..611598  - TAIR102
AATGCAATCTTCCTCCAACGGTAAGACCAAATAACTATAT
>Chr1:612038..611999  - TAIR102
GTTCCACCAATACTTTTAAGGTAAAGTTTAGTTTCATTTT
>Chr1:614013..613974  - TAIR102
GCTCCATCGCAAAGAAACAGGTTTGTTTCAAAACCAATGT
>Chr1:614259..614220  - TAIR102
CTCTTCCCAATATACACCAGGTTTTTGCATATATACCACT
>Chr1:614468..614429  - TAIR102
CTAGAATCCTTCTCTCCAAGGTTATACAAATCTTTGAAAC
>Chr1:614741..614702  - TAIR102
GTTCTTACTCTGGATATCAGGTTCAACATTTTAAACTTTT
>Chr1:615008..614969  - TAIR102
TCCTCCAACGAGCCATTACGGTACTGTAAATGTGTCATTT
>Chr1:615296..615257  - TAIR102
CTGATACCATTTATGTTCAGGTTTTTTACTTTGCTCTAAA
>Chr1:615871..615832  - TAIR102
CTGATGGCTCTGCTCTCAACGTAAATGACACTACTTTCTC
>Chr1:619309..619348  + TAIR102
TTTCAATTCCGCCACATTTGGTACGTCACACAATCACATG
>Chr1:624250..624211  - TAIR102
CTCTCGAACGCCGTTTTCAGGTAACATCTGTTTCTGAAAC
>Chr1:625392..625353  - TAIR102
AATTCCAATTTCTCCAAACGGTAAACTTCTTTTCTTCTCT
>Chr1:626985..627024  + TAIR102
TCGAAGATTTGTTCAGTAAGGTAAAGGATTCGTCTTTATG
>Chr1:627146..627185  + TAIR102
CTGGTTATGCATTCGTTGAGGTCAGCTTACCACCTCTTAT
>Chr1:627363..627402  + TAIR102
TTGATGGGCATCGTTTGAGGGTTAGTTATTATTACTCGAA
>Chr1:627595..627634  + TAIR102
TAGGAGATCAGAGTTTCGTGGTATGTAGTCATATAATTTG
>Chr1:627728..627767  + TAIR102
CTTCTTGGCAAGATCTCAAGGTGACTTCACACTGGTCAAC
>Chr1:627873..627912  + TAIR102
AGTGTACCGTGATGCTAGAGGTAATAAGTGTGCCCATATA
>Chr1:628000..628039  + TAIR102
ATGAGGACATGAAGTATGCGGTAAGCTATTTTCCCTGTTT
>Chr1:628149..628188  + TAIR102
TTTCGAATGGATATGTCCGGGTTAGTTGAAGCTGACTTTC
>Chr1:629302..629341  + TAIR102
CAAGATCTCCTCTACCTTCTGTGAGTAACAAGATCCAACT
>Chr1:629475..629514  + TAIR102
CACACTAGGAGTCCATCGAGGTACATAATCTTTCTTAGAA
>Chr1:630684..630723  + TAIR102
CTGGCACATCAGCTTATCAGGTTCTTCAACCCTTTTTTGA
>Chr1:630876..630915  + TAIR102
GGATGTTTTTGCTCATGCCGGTTTGGTTTCTTCTTCTCTT
>Chr1:631014..631053  + TAIR102
ACCAGTATCACAAATACAAGGTCCCTTTTCTTCCCATCTA
>Chr1:631160..631199  + TAIR102
CTGGTCAAGGCTTTTACCAAGTATGATTTTTCCACGACTC
>Chr1:631317..631356  + TAIR102
TGATGAATTGATCACTCATGGTTAAACTTGTACCCTGACC
>Chr1:631499..631538  + TAIR102
TGGCTCAGCCAAGAAATCGTGTATGATTCTTCTCCTTTCA
>Chr1:632024..632063  + TAIR102
AATGACTTCTATATTGGTTGGTAAGTCATTAAGAACCTAA
>Chr1:632329..632368  + TAIR102
TATAGCCGTGGAAATGACCTGTAAGTTATATGATACTGTC
>Chr1:632430..632469  + TAIR102
ACACATCAATCGAGAATGAGGTTTGTATGTAGATATCAAT
>Chr1:632596..632635  + TAIR102
TGTCTATATCCTAGAGAATGGTCTCTCTTTATCTCTCTCT
>Chr1:635632..635671  + TAIR102
TTGTTCTCGTGAATGCCCAGGTACTGTTCGACATAATTAC
>Chr1:635967..636006  + TAIR102
TCCTCAAGAAATATGACAAGGTTGATAATCATCTACTATT
>Chr1:636340..636379  + TAIR102
TGACTTGTTCAATATGCCTGGTAAGAAACTTAAGAAGAAT
>Chr1:636710..636749  + TAIR102
AATGCCCGCTTTGCCGTGAGGTTAGACACATTCTCCACTG
>Chr1:637621..637582  - TAIR102
AACATGGTGATGACATTGAGGTTAGATCTATAATCCTACT
>Chr1:638277..638238  - TAIR102
AAGCGAACTTGAGGAAGACGGTACGTTTTTCTCCTCTGTC
>Chr1:643324..643285  - TAIR102
AGGGCTTCAATGGGATCTCAGTAAGTAAACATCTTGCATC
>Chr1:643663..643624  - TAIR102
TGAATCAAGAGACTTCCGGAGTAAGTTTTTTTTTTATTAC
>Chr1:643896..643857  - TAIR102
TCGACTTTTATATAAACTTGGTAAGCTCTTAGTCTGTGAT
>Chr1:645594..645555  - TAIR102
TCAAAACCGCACATGATCAGGTTTGAGAAACTGAAACATA
>Chr1:645774..645735  - TAIR102
TTCTTGAAAAAGAAAAGAAGGTTTGTCTCTGTTTTAAAAA
>Chr1:645918..645879  - TAIR102
ACTCAGGGAGTGACTTAAAGGTCTGTAACTTCCTCCATCC
>Chr1:646145..646106  - TAIR102
ATTAGACGGCTTCCCCGAAGGTAATGAATGATAAACTGTC
>Chr1:646796..646757  - TAIR102
GCAAAGGTCAACTTACAAAGGTACCTTTCTTGCTTTTTAA
>Chr1:647057..647018  - TAIR102
GCACAAAGAAATCTCTGAAAGTAATTATATAGAAATCTTA
>Chr1:647203..647164  - TAIR102
CTTATCATCTCGGCAGAAAGGTGAGCTGAAAATATTGATC
>Chr1:647386..647347  - TAIR102
TCAAACCCTTCCTTCTGATAGTGGGCATCTTTAACTTTTC
>Chr1:647550..647511  - TAIR102
ATATTACAAGCATCCGTGCGGTGAGCATCTTTCAGTGAAG
>Chr1:647722..647683  - TAIR102
TGACCATCCAATTACCTGAGGTCTAAGCCTGTACTATTTT
>Chr1:647943..647904  - TAIR102
TGCTGGACCTTGCATTTCCGGTATGATAATCTTTTATAAT
>Chr1:648121..648082  - TAIR102
TGGACAACCGAAAGGAAAAAGTAGGAGTTCTATTTAATAT
>Chr1:648381..648342  - TAIR102
CCATTAATGAAATCTTTGAGGTAGTTCTACCACTTTTTGT
>Chr1:648527..648488  - TAIR102
CCATGGTTTTTTTTGTACTGGTAATTTTCGTGCTAATATC
>Chr1:648785..648746  - TAIR102
TCTCTCCGAGCTCCACCTAGGTATTGTTTTTTGTTTTTAT
>Chr1:648930..648891  - TAIR102
AAGTTACACCTTCAAAGCAGGTACGGTTGCTTATGTCTTG
>Chr1:649387..649348  - TAIR102
ACTCTCTCTTGTTACCTGGGGTAAACTTCTGTTTTTTTTT
>Chr1:649570..649531  - TAIR102
CTTACTCTCTGGACCATCTGGTATAAGGGAAACTCTGGAC
>Chr1:649781..649742  - TAIR102
AACTTCCCATATTTCTTAAGGTCAGCCGTGCTTATAATTT
>Chr1:650582..650543  - TAIR102
CCCCTGGGAAACATGCTTATGTATCCTTTTACAAGTTCTT
>Chr1:650810..650771  - TAIR102
GTGAACTAAGGCAGTCTGAGGTATGGACACTATCTGATTG
>Chr1:651147..651108  - TAIR102
TTCTTTCTCAGTTTCCTCAGGTTTGTGTTATTTGATTTAT
>Chr1:651339..651300  - TAIR102
GGTGACGCCTACACCTGCAGGTTTCCATGCCTGCATGTTG
>Chr1:651730..651691  - TAIR102
GTCCTACCAAACGATCCAAGGTTAAGATCGACACCTACGT
>Chr1:655952..655913  - TAIR102
GAGTCCGCAGATCGGGTAGAGTAAGTTTCATCTAGAAACC
>Chr1:656153..656114  - TAIR102
TCGCCTGGTGAATGGGAAAGGTCGAAACTTTCATTGCCAT
>Chr1:656336..656297  - TAIR102
CATCTCTTCCTTCAATTGGGGTAACGAAAAGATTCTGTCT
>Chr1:656607..656568  - TAIR102
TAAGGGATACAGTTCGACCTGTGAGTTTCTTTTTCTACTT
>Chr1:656846..656807  - TAIR102
TGCTGCAATTAACATTGGAGGTGAGTCATAGACACCACTT
>Chr1:657161..657122  - TAIR102
TTAAGGAGCTGCAAGAAGAGGTCTTGCACTCTCCTTTTGT
>Chr1:657411..657372  - TAIR102
GCATGTTGTCATGCTTACCGGTAAGAACCTCGAACCATGT
>Chr1:657875..657836  - TAIR102
ATCTCTTTAAGAGAGGACGGGTAAGTACTAGAGTTCGATT
>Chr1:659442..659403  - TAIR102
TGGAGACTTCAAGCTTTTCGGTAAGCAGCAAAACACTTAA
>Chr1:659575..659536  - TAIR102
AGCCTTTCATCTTCCGCAACGTGAGTAATATTTGTCAAAA
>Chr1:661920..661881  - TAIR102
TGGAGACTTCAAGATTTTCGGTAAATACAAATATATATCA
>Chr1:662061..662022  - TAIR102
AGCCTTTCATCCTTCGCAACGTGAGTACATAAAACATCTG
>Chr1:663634..663595  - TAIR102
CGGGGGTCTTAAGTTGACTGGTGAGTTTAAAACTACATTT
>Chr1:663779..663740  - TAIR102
CGAGTTTTCTCGCTATCAATGTACTTTTCACATCTAAATA
>Chr1:664036..663997  - TAIR102
AGAATTAGCTCGTAAAGATGGTAATCATACTCATTTATAT
>Chr1:666133..666094  - TAIR102
AACCTTTCCTCTCTCTCAACGTAAGGAATGATATCGCAAA
>Chr1:667170..667131  - TAIR102
ATCCGAGTATATGCGCCATGGTCAGTTTTGATTCCACTCT
>Chr1:667754..667715  - TAIR102
GGTTCACCTAAATTATCTGGGTAATCAAACTCTCAACATC
>Chr1:667976..667937  - TAIR102
GATCATCAAGCGATGATGAGGTTTTATTCTTTTCCTTTCT
>Chr1:668192..668153  - TAIR102
TAAAAAGAAGCTCTGAACTGGTATTATTGATTATACAGTG
>Chr1:668632..668593  - TAIR102
AGCCAAGAAAAGTAGTAATGGTACTGTTTTATCCAAAACT
>Chr1:668875..668836  - TAIR102
AAAATGGGTCAGATGATGAGGTTACCTTCTAATCTTGGAG
>Chr1:669098..669059  - TAIR102
ATGTAACTCTGGAAGCAACTGTGAGTCTTTTTCGTTGCAA
>Chr1:669246..669207  - TAIR102
AAAGCTCGAAAAACTCATAGGTACATATAATATATCCATT
>Chr1:669480..669441  - TAIR102
AGAATGCGAAGGAACAAGAGGTAATGTTTAATCTCAACTT
>Chr1:669639..669600  - TAIR102
TTCCGATCAGAGCATATCTGGTGAGGACTGATGATTGCTT
>Chr1:669769..669730  - TAIR102
GGCGGCGAAGTAACTTACCGGTGACTGTTATGCATCGCTG
>Chr1:671938..671899  - TAIR102
ATGTAACGGTGGAAGCAACTGTGAGTCGTTTTCGTTTTCA
>Chr1:672125..672086  - TAIR102
AAAGCTCGAAAAACTCATAGGTATATATTTTGCGATCAAG
>Chr1:672351..672312  - TAIR102
AGAATGCAAAGGAAGAAGAGGTAATGTTTAATCTCAACTT
>Chr1:672537..672498  - TAIR102
TTCCGATCAGAGCATCTCTGGTGAGAACTGATGATTGCTT
>Chr1:672670..672631  - TAIR102
GACGGCGAAGAAACCTTCCGGTGACTGTTCTACATCTCTG
>Chr1:673687..673726  + TAIR102
CTTAGCCAAGACTTCTTCTGGTAAATCTTCGTTAACTCTG
>Chr1:674005..674044  + TAIR102
GCGGCTTAGATATCAGCAAGGTAAAATTGTTGATTTGGAT
>Chr1:674146..674185  + TAIR102
AAGCAAAAGATGTCGCCAGGGTAAGCTTTCTTTGGATTCA
>Chr1:674685..674724  + TAIR102
TCAGAGATCAAAATGTGCAAGTAAGTTTGTTGTCCCTAAA
>Chr1:674861..674900  + TAIR102
CGGACTTTCATGAAATCCGGGTAAGCGAAAGGGTCTTTTA
>Chr1:675058..675097  + TAIR102
TTGTATCTAGATTCAGAGAGGTATAATTTTCTCTAGTTTT
>Chr1:675208..675247  + TAIR102
GCAAGCTCTTGCTGCTCTTGGTCAGTACAGTCCCTTCTTT
>Chr1:675475..675514  + TAIR102
TCTTGGTGATTATGCATCAGGTAAACACTGGCTTCATTTT
>Chr1:675926..675965  + TAIR102
AGTTACAACAACTTCTTAAGGTATGTTATTTGCATTCTTA
>Chr1:677983..678022  + TAIR102
CAACGTATGCAGCTGTACACGTATGTCTTCTTATTATAAT
>Chr1:678174..678213  + TAIR102
TTGATTACAATAAACAAACTGTGAGTAATATACCATGTTT
>Chr1:678503..678542  + TAIR102
AAGACGCTGTACTAGCACTTGTAAGTATCTCTAACTGAGT
>Chr1:678854..678893  + TAIR102
CTGAGCCGAAACTAGTTGCGGTTAGCTGAAATATATAATT
>Chr1:679041..679080  + TAIR102
CATTGTTAAGAGACGACAAGGTAATCGACTTGTGTTGGTT
>Chr1:679269..679308  + TAIR102
CCGAGGCAGCTACTGATAAGGTTTATATTCTTTGCTCATT
>Chr1:679471..679510  + TAIR102
AACACAGCCTCTTCCATAAGGTGTGTGTATGTGTGTGTGT
>Chr1:679711..679750  + TAIR102
TTGAACTTACGCTTGAGAAAGTAGTTTTCTTCTTCCTTCA
>Chr1:679978..680017  + TAIR102
CTTCTAAGATGGAGGGCATGGTTAGTCACATGAGTTTTAT
>Chr1:680245..680284  + TAIR102
TCAATCTACCCATTGAAATGGTAAGTCGTTTATTTTGTAA
>Chr1:680465..680504  + TAIR102
TAGTAGTTACCACCTACCAGGTATGTTTCTGGTTTGTTGT
>Chr1:680758..680797  + TAIR102
ATAAGATGAGGAGAATTAGGGTATGATGATATTTTCATTA
>Chr1:681006..681045  + TAIR102
ATCTCAGCAAAATGTTCAAGGTAAATACAAAAACTCTAAT
>Chr1:682262..682223  - TAIR102
TTTCACAGCTTTTGGCATTTGTAAGTTCAGTTAGGTTACT
>Chr1:682751..682712  - TAIR102
TTTGCAAGTGATTCCTTCAGGTATTTATTACAATTTGGAA
>Chr1:683421..683382  - TAIR102
ACATGGCTGATCGTCTTAAGGTTTGGACATTTTTATGGAA
>Chr1:684883..684844  - TAIR102
AAATAAGCATTCTCTTGAAGGTATTATTTGTGAAAGATAT
>Chr1:686075..686036  - TAIR102
CGCCCACTAAAATTCTTATGGTGATTTTGTTTTCTTTTTC
>Chr1:686524..686485  - TAIR102
AAGTTCAACAAAACCAATTGGTAAAGATCATTAAACAACT
>Chr1:686863..686824  - TAIR102
ATGTTGCTCTCTCTTACATTGTAAGCTTCTTCTGACCTCT
>Chr1:687134..687095  - TAIR102
CTTTGTTCAAGTCTCTCTATGTAAATGGGTATTTAAGAGT
>Chr1:688300..688261  - TAIR102
AGTATGTGGATTTTATAAAGGTTAAAACTCTTTTCCTTCA
>Chr1:688477..688438  - TAIR102
TTCAGGCAGCTAAGCGAAAGGTGAGAGGGATAGGGTTGAA
>Chr1:688698..688659  - TAIR102
GATGCGTCTTACAGGGAAAGGTTAGGCATTTAAACAATCA
>Chr1:689055..689016  - TAIR102
TTCGAGATATATTTGAAAAGGTAAGTTATATTTCTTCTTC
>Chr1:689270..689231  - TAIR102
GCCCTCCAGGAACAGGGAAAGTAAGTAAGCCATTTTTTCT
>Chr1:689551..689512  - TAIR102
CAGCCCTTGGTGCTCCTAAGGTAACATTCACAGTTTTCTT
>Chr1:690004..689965  - TAIR102
GCGTTTCTCAATTCCTTAATGTATGTGAGTACAATGCTCC
>Chr1:690418..690379  - TAIR102
AAAAATCGAATAGCAATTTCGTAAGATTTTCATTTCTTTC
>Chr1:690776..690737  - TAIR102
ACTTTTAATATGGCACGAAGGTAAAATGGTATACTTTTTT
>Chr1:691140..691101  - TAIR102
TTTACTGCATGGTATACCAGGTACATTTGCTTCGGTTTCA
>Chr1:691462..691423  - TAIR102
ACGACTATATATATTTTAAGGTAATATTGGTTTTCATTTT
>Chr1:692194..692155  - TAIR102
CTATCAACTCTGGTTCTTTGGTATGTCCTTCTCATCTTGT
>Chr1:693552..693591  + TAIR102
ATCAGACATGCCTCTGAATGGTAATATATACTCTGTTTCA
>Chr1:694164..694203  + TAIR102
CGAGTTTCTGTCTTCATAAGGTAAAAAGCAAATTTAAGAA
>Chr1:695457..695496  + TAIR102
CCGTTGACATTTACCTCAAAGTAAGAAAAATCATCAATCT
>Chr1:695774..695813  + TAIR102
ACGGTCAGGAAGTGGAGCAGGTAAACTCAGCATTAAGCAA
>Chr1:701662..701701  + TAIR102
CTCACGCTCCTTTGTTCCAGGTTTCACAATTCTCTGTTTT
>Chr1:701856..701895  + TAIR102
AGAACACCCCTCGTTATTTGGTGGGTTTTCGAAATCAAAC
>Chr1:702000..702039  + TAIR102
GTCACTGTTGTTGATGGAAGGTAAAATCTCATATGTGGTT
>Chr1:702164..702203  + TAIR102
ATGTTTAGCCCCAATCTTAAGTAAGTTTGCTACTCTTTAA
>Chr1:702449..702488  + TAIR102
CGCAACTCGATGCTATGGAGGTTGAGCTCATAATATTTTG
>Chr1:702578..702617  + TAIR102
AGCCCATGCGAGAAGAGGGGGTGAGATCTGTTATAATTGT
>Chr1:702718..702757  + TAIR102
TAAAGAAGCTGAAAAACGAGGTAAAGAGGTGGTTACAAAA
>Chr1:702882..702921  + TAIR102
GATATCTTTGTTAGCCTCCAGTAAGTAGTCAGTAGCTTCC
>Chr1:703079..703118  + TAIR102
GATATGTTTGATGAGAAATGGTAAAGACTAATCAAAAGTG
>Chr1:703237..703276  + TAIR102
AAACCGGCATATCTCAACTGGTGTGTACAATTTCTCTTAT
>Chr1:703362..703401  + TAIR102
CAGATGTTGCTAAATGGCGGGTAAAAGCTCTGGCTCTACT
>Chr1:704607..704568  - TAIR102
CATTATCTTCATCAGTTGAGGTTAGACTAGAGAGAGATAC
>Chr1:705083..705044  - TAIR102
TTCTCAGGCTCCAAGTTAAGGTAAACACCCAAGTCATTTT
>Chr1:705321..705282  - TAIR102
TTGTACCTACCGTTAACAAGGTTGGTATCTTTTTCTCTAG
>Chr1:705553..705514  - TAIR102
CACATAGCATCGCTGAGAGGGTAAGATGTTTGATACACTT
>Chr1:708170..708209  + TAIR102
GACGAAAGGCTTGATTTCAGGTAAGAGTTCTTGTGCTTGA
>Chr1:708490..708529  + TAIR102
CTTGGCTTGTCGCCCAACAGGTAATAACTTGCGTCTCAAG
>Chr1:709448..709487  + TAIR102
TTCTGCAGGAAGACCAGCAGGTTTTAAACAAACATTACTT
>Chr1:710260..710221  - TAIR102
ACAACCATGCTTTGAATTCTGTAAGAATGAAACCCTTTTG
>Chr1:710714..710675  - TAIR102
GCCTATCTACATGGAGCCCGGTACTACGCTAAATCTCATT
>Chr1:711111..711072  - TAIR102
GGCTTGTTGGACCTTCAGAGGTAAGAGACCCTAGTAGTTT
>Chr1:711282..711243  - TAIR102
CGACAGTAATAAGCTCCTTGGTAAGTTCTTATGGATTAAT
>Chr1:711524..711485  - TAIR102
GAATCTTCAAGACGCAGCTGGTTCGTAGCTCTCATCTATT
>Chr1:714336..714297  - TAIR102
GGTACAAACAGAGAGGAAAGGTACATTACACAATATTTTC
>Chr1:714577..714538  - TAIR102
AAAAACAGTCAGGAGAGAAGGTTTGTGCCAGTTCAAAGTC
>Chr1:715026..714987  - TAIR102
GAAGAAGAATTTAGAAAACGGTTTGTGATGTGCATTTAAA
>Chr1:715679..715640  - TAIR102
AATCTTCCAAGGAACAGCATGTACGGTACCATCGTTCTTT
>Chr1:718954..718915  - TAIR102
CTTTACTTCTCCTGTGTCAGGTTGGCATTACAGACCTACT
>Chr1:720700..720661  - TAIR102
TGCTGCTTCTCCAATTGGAGGTATATAGTAGTCTTAAAAA
>Chr1:721924..721885  - TAIR102
GAAATTCTTGGAGCGTACAGGTAAAGAATGCCCTGCATTA
>Chr1:722135..722096  - TAIR102
GGAAAACCTCACATCGATTGGTAAGAACCAGTCCATTCTT
>Chr1:722985..722946  - TAIR102
TCACAGAAGACACTAAACAGGTAGCTTCTTTTTCTTGGAT
>Chr1:724294..724255  - TAIR102
AGAACTATCGTACAGACCTGGTAAATGTAGTCTACATAGC
>Chr1:724700..724661  - TAIR102
ACATACGCAAGCACCATCTGGTACGCCAGTGAATTATGCA
>Chr1:724909..724870  - TAIR102
TTCACAGACATGCAATGCAGGTAATTTTTGCGCATCTATT
>Chr1:725255..725216  - TAIR102
TCCAGACTAGACGACTTGAGGTTCTGTTTCAATTGTTTTT
>Chr1:725571..725532  - TAIR102
TTGAAGTACTTGTATCTGGGGTACATTTTCGACTTTTTCC
>Chr1:725708..725669  - TAIR102
TCTTTTCAGATGTCACCAAGGTTTGCCTTTTCTTTCTGAA
>Chr1:726056..726017  - TAIR102
GTAGATCAGTTAGTTACTATGTAAGCTATTCCTAACTCGT
>Chr1:726294..726255  - TAIR102
GTTCATCTAGTTCTGAAAAGGTACTTACTTTGATAATCCA
>Chr1:726729..726690  - TAIR102
TTCAACTTCTCTCCTTCAAGGTAATTTCTTCTTCTTTTCT
>Chr1:730396..730435  + TAIR102
AATCATCACGCCTCTTATAGGTAACCAAATTATCAATCAT
>Chr1:730591..730630  + TAIR102
AACATGTGCTTTCACCAGCGGTAAGGCTTTCCTTGTGAAA
>Chr1:731054..731093  + TAIR102
TGGTCTTTGCCCTTATTCAGGTTCCTGTCCCTTACAATTG
>Chr1:732947..732908  - TAIR102
TCGAGAATGGACCAGCCACAGTAAGTTATTTTAGAAAAAT
>Chr1:737252..737213  - TAIR102
GCTTCAGGAGAATCTTACAGGTATGTGATTTTCTTGTTTT
>Chr1:737581..737542  - TAIR102
TGGCCTTCATTGACTTAGTGGTAATTCGTTTCTATTTTTT
>Chr1:737893..737854  - TAIR102
TAGTACAAGTATTATTTCCGGTAAGCCTCACAGAATTCTT
>Chr1:740031..740070  + TAIR102
CGGCTCGGACTGGTGCACAGGTATGAGTTTTGATCCCCGA
>Chr1:740226..740265  + TAIR102
AGAGACATGGGTGATAAAAGGTACCATTACAGGCCTCCTA
>Chr1:740483..740522  + TAIR102
CACATGGAGGTGGGGGGAAGGTATGTTATGATATACGGCA
>Chr1:740738..740777  + TAIR102
CGAGGCATATAGAAGTCCAGGTAGTGAGTCGTGAAATTTC
>Chr1:741582..741621  + TAIR102
AAATGAACACCCGTCTACAGGTGCTTCTTTGATCTATATG
>Chr1:741776..741815  + TAIR102
ATCCGAGGTGCCAATGTCAGGTATGGCTCTTCCTCCTAAA
>Chr1:742031..742070  + TAIR102
TGTTGCAGTCTCACCATCAGGTGAAGTACAAAATTGTGTA
>Chr1:742298..742337  + TAIR102
ATTGCTTGTCTAACTTTCAGGTAGATTCCCTGAGAACCTG
>Chr1:742717..742756  + TAIR102
TTGGAATGAAAGTAATCATGGTCAGTTCGCATGGGTCTAG
>Chr1:742963..743002  + TAIR102
ATGGAAGCTATCTCATTGAGGTTTAAAACTTCACATCCTC
>Chr1:743184..743223  + TAIR102
GTCTAGCTGCGTACTTGAAGGTAAATCATTAGCATTATGT
>Chr1:743527..743566  + TAIR102
TAGAGGCAATGAAGATGGAGGTTAGTATATAAACATCTTC
>Chr1:743697..743736  + TAIR102
TGCTCTATTCAGGATCAAAGGTTAGTGGTAATTTAGTACC
>Chr1:747512..747551  + TAIR102
ATCACCTAGCCTGTGTAACAGTAAGAAACTTAATTATTCT
>Chr1:747707..747746  + TAIR102
TCCGGCGAATACACCATCAGGTTCACCACAAATACCTCAA
>Chr1:749476..749515  + TAIR102
CTTCGTATTTTCGATCTTATGTAAGTTCATTGCCTCCTTC
>Chr1:749930..749969  + TAIR102
TGGCGCTGTCTTAACACAGTGTAAGTTAGTTACTACATAT
>Chr1:750279..750318  + TAIR102
GTAGTATTATTACTAGCCTGGTAAGATAAAGTTTTGTCAA
>Chr1:750453..750492  + TAIR102
ACCGGGACTTTAAGATAAGGGTAAGCTAGTCTAATCCACT
>Chr1:750608..750647  + TAIR102
TTTTGTCTTGGACATTCAGAGTAAGTTAGAGTTTAAAGCA
>Chr1:750855..750894  + TAIR102
CTGGAAGTGGAGATTCAACTGTAAGTGATCTTAAAGTCTA
>Chr1:750997..751036  + TAIR102
CATGTGAAGTTAGTACAGTGGTAGAAATTTCGATCCTTAT
>Chr1:751204..751243  + TAIR102
GCAGCAGTGGCAATTCAAAGGCAAGTCTAATATTTTAGCC
>Chr1:751338..751377  + TAIR102
ATACTCTCTCTATCACAAAGGTATGAATCCTGTTAGCAAA
>Chr1:752641..752680  + TAIR102
ATATAGCAGATATTCTCACAGTAATGACATTTTTATAATT
>Chr1:755400..755361  - TAIR102
TCAACTTATGCAGGAAGAAGGTAAAGATTCTTGCTTTCGA
>Chr1:756519..756558  + TAIR102
TGGACCACCTCACTGAAACAGTAATCTCGTGTTTCTTCTT
>Chr1:756716..756755  + TAIR102
CAATCGTGTCATGGGTTATAGTAAGTAATCCTCTTGTTCT
>Chr1:757667..757706  + TAIR102
GAAGATATAAGTGATAAGATGTAAGACTTAACAATTACAA
>Chr1:757987..758026  + TAIR102
CCATCAAGATGTATGAAAAGGTAATATATTAGGATTATGA
>Chr1:758240..758279  + TAIR102
AGGAGAGGAAGATGGATTAGGTGAGGCTTTGATTAACTTC
>Chr1:761791..761830  + TAIR102
TGTTGCTCTCTCCGACGAAGGTAACAACTGATTTCATTCA
>Chr1:762372..762411  + TAIR102
TCCACAAGGCGGCTCCACTGGTGATTTTTATTTCAAACAT
>Chr1:762559..762598  + TAIR102
CGTTTCTGATGGTTATAGTGGTAATTCTGCACTCAACTCC
>Chr1:763191..763230  + TAIR102
CTGCACCAATACTTAAGGATGTGAGTAATTCAAAATTCTA
>Chr1:763411..763450  + TAIR102
GCCCTTTAACTGAAAGTGAGGTAGAAGTTACCGTTTTACT
>Chr1:764047..764086  + TAIR102
TCTATCGTGATGCTCGTGAGGTTTATCAGAAACAATATTT
>Chr1:764578..764617  + TAIR102
GAAGGCAGGCTCTCTCGTTGGTATAAATTCTATTAGATAT
>Chr1:765236..765275  + TAIR102
AACAAGATATTCGAGAAGTGGTGAGCTTCAAGTATTAAAT
>Chr1:765581..765620  + TAIR102
GGCCTTTGCTCCGCTGGAGGGTAATAACACTGCTCTAAAT
>Chr1:774134..774173  + TAIR102
AAACTGAATTTATGGATTTGGTATGTTAGTCCTACAGACG
>Chr1:774520..774559  + TAIR102
CAGAAGCACTTTCAAAAAAGGTTTATTCTTTTTCTTACCT
>Chr1:774681..774720  + TAIR102
TGGATCAACTTCCTACCCAGGTAACTTTTGCATAAATTGC
>Chr1:774860..774899  + TAIR102
ACTTCAGATACAACAGAAAGGTATACACTTCTCTGCTAAT
>Chr1:775028..775067  + TAIR102
CCCACAAATGATCTAATATGGTACTTCTCTTATTCACAAT
>Chr1:776336..776375  + TAIR102
CTGGTGTTTATACTTTAGAGGTAAGATTAAAAAAGTTAAG
>Chr1:776743..776782  + TAIR102
ATAAGGCAAGAAATTGATAGGTACGCTAATTTTTTCCTAT
>Chr1:777218..777257  + TAIR102
ACTGAGAGGGGACTTATCTGGTAAGTATGTGTTCAGGAAG
>Chr1:777720..777759  + TAIR102
TTCCAGATCCTATATTGCAGGTAAATATGGTGTTGACCTA
>Chr1:778046..778085  + TAIR102
ATGGTTCTAACTCGGGGAAGGTATGTGGTATATAAAAAGA
>Chr1:778314..778353  + TAIR102
ATGAAACTGGAATTCTGAAGGTAAGGTCTTCTTCATCGCT
>Chr1:778591..778630  + TAIR102
GTTTTCTTCTCTGTGGCCAGGTAAAATTTTTATTTTTGAA
>Chr1:778877..778916  + TAIR102
TTCCAGTATACATTAAGCAAGTAAGTTGTACTCAAATGAA
>Chr1:779061..779100  + TAIR102
TCCTAACTTTTGATGCCTTGGTATGATTCTTATTTTATGA
>Chr1:779231..779270  + TAIR102
ATGATATTTGCAGACAAAAGGTACATGCCCGCCTTAAGTT
>Chr1:779627..779666  + TAIR102
CTATTCACATTGCTCGAGAGGTAAACCTATAACTCGCTGC
>Chr1:780817..780856  + TAIR102
CAACACTCTGTTCTCAAAAGGTACTTTTCGTCTTGTTGGA
>Chr1:783156..783195  + TAIR102
GGTTCACTCCAGTCGCTGAGGTTTCCGTGTTTTCTTTTGG
>Chr1:783577..783616  + TAIR102
CCACAAAGAAAGACCTCCTCGTAACTATATTTCACCAACT
>Chr1:783823..783862  + TAIR102
CGAGATTCGGAATCAATGAGGTTATCATTTAGTCTTTTGC
>Chr1:784007..784046  + TAIR102
GTGATTTCTTCGCCTACCAGGTTCTCTCTCTCTTTCTCTC
>Chr1:792773..792734  - TAIR102
CAACACTTTGTTCTCAAAAGGTATTTTTTTTCCTTATCTC
>Chr1:793848..793809  - TAIR102
TTTTACACGGTGTTTGTGAGGTATGAGCCACGACATCACT
>Chr1:794041..794002  - TAIR102
AACTAATCGAGGGATATGAGGTATAGATTCTTCAGATATG
>Chr1:794561..794522  - TAIR102
GTTTGCTCCACCACCGTGGGGTAATATGACATTCCATTCA
>Chr1:794918..794879  - TAIR102
TTGAGAGCCTGGCCGGACAAGTGAGTGCCTTTTTCACTCT
>Chr1:795121..795082  - TAIR102
TCTTATTGATCCCCAAAGAGGTAATTCGAAGTTCATTTTT
>Chr1:796007..795968  - TAIR102
GGTTGGCGTAGCTCTAGCTGGTAAGTCTCTTCTGCAGTCA
>Chr1:796555..796516  - TAIR102
AGGTGTCAGTATTTCGTTGGGTAAGTTTTCGCTCATTTAC
>Chr1:796795..796756  - TAIR102
CCACTTGGTTGGGAATGATGGTACTGACATTTCTTTAAAA
>Chr1:797060..797021  - TAIR102
TTCAAAAATCTGGCTTCAAGGCATGAAAATCTAGTAACAC
>Chr1:797332..797293  - TAIR102
CATTTCTGCTTGGTAGAACGGTATGTCTCTTATGGTTCCA
>Chr1:797565..797526  - TAIR102
TTCCTGCTTCTGTACTCACGGTAGTTCTGGATTCATAACT
>Chr1:797747..797708  - TAIR102
CCTTTTGGTCCACTTGCATTGTAAGTTTTTCATGTTTGCT
>Chr1:798020..797981  - TAIR102
TTTTTCTCCCGGTCGAACAGGCAATTTCTCCCTCCCTCCT
>Chr1:799412..799451  + TAIR102
CGCCGAGAAAAAACAGGCCGGTACGCCTCTTTAATTTTTT
>Chr1:799698..799737  + TAIR102
GCAATGCAGCTGCTATGGAGGTTAATTATTGTTGATTTGT
>Chr1:799891..799930  + TAIR102
TTGTTCTTGCTTTTGGAGAGGTAACTTACTTTACATATCT
>Chr1:800093..800132  + TAIR102
TTGCTTACCCTATCGGAAAGGTGATGTTGTTGTAGACTAC
>Chr1:800446..800485  + TAIR102
TCTCAATTCACAGCCAGGAGGTAGTTTCCCTTTATGATCT
>Chr1:800681..800720  + TAIR102
CTCTGGATTTGAGCCAGAAGGTATGTATTTGAATTAGATG
>Chr1:801020..801059  + TAIR102
GTAAATACAAAGTTAGACTGGTGAGTTAAGGTTAGAGTTG
>Chr1:801253..801292  + TAIR102
ATATCATTGGGCTTCTATTGGTACACCTGTCAAACTTTTG
>Chr1:801410..801449  + TAIR102
TCCATCAGGAAGATCCCAAGGTATATCTGACTTCCCTGAG
>Chr1:801870..801909  + TAIR102
TCTTTGAAGAACTTCTACAAGTACGATCTTATGCTTTTCG
>Chr1:802039..802078  + TAIR102
TACATCGATGTACATAAAAGGTATTGTAGTGGTATTTATT
>Chr1:802204..802243  + TAIR102
TAACACGTGCTTCACCAGCGGTAAGCAAGCAACATTGGCT
>Chr1:803098..803137  + TAIR102
CCCCTCTCTTGAACTTTCCGGTAAGCTTCGTCGATTTTCC
>Chr1:803668..803707  + TAIR102
GTTCTCCAGCCATTTGTCAAGTAAATCTCTATACCACAGA
>Chr1:803938..803977  + TAIR102
GTGCTAGACGCGCTGGCAAGGTTTGTGTGCATCTCTTCAA
>Chr1:804348..804387  + TAIR102
TGCGTGACCACCGGAAAGAGGTCGGTGCAGATACTATGCT
>Chr1:804833..804872  + TAIR102
GCTGTCTCGATTATGCACAGGCACGCTTCATGTCCCTACT
>Chr1:805051..805090  + TAIR102
TGTCCTAACTGCCAAAGGAAGTAAAGCCCATTACTCTTTA
>Chr1:805331..805370  + TAIR102
ATATGCTTCAGAAATTGGAGGTATCTGTATACTGTTTTAG
>Chr1:805633..805672  + TAIR102
CATTTCTCGGAGAGACAAAGGTGATCACTAGTTACACTTT
>Chr1:806068..806107  + TAIR102
GAGATGAGAAGGATTTGAAGGCATGCTTTTGGGGACAAAT
>Chr1:806390..806429  + TAIR102
AGAAAAGGCTCCTGTTACTGGTCAGTTTGAGTTTATTTAC
>Chr1:807998..808037  + TAIR102
TAACGGAAATATTTCCTCAGGTAAAAAACTGATCTCTTAT
>Chr1:808375..808414  + TAIR102
AAGCATTTCAGAGCGCGAAGGTACAACTTTATAGCCCTTG
>Chr1:809195..809234  + TAIR102
AAGATGCCAAAAGTAATAAGGTATGACACATAATCTTAGC
>Chr1:809563..809602  + TAIR102
CGAAGGAAGCAAATGACATGGTAACAAGATTGTTACCTGT
>Chr1:809769..809808  + TAIR102
CTCTTGCTATCCTTGATGAGGCATGTTTCTGTCTGCTGAT
>Chr1:810071..810110  + TAIR102
AGGCAGAGGAAAATTCCAAGGTACTATCACTGTAACAAAC
>Chr1:810215..810254  + TAIR102
CAGATTGTTGATACCTTACAGTAAGTCCCATTCTCGTCCC
>Chr1:812049..812010  - TAIR102
GTTGGAAAAGATGGGGATTGGTCTCTGATGAATGACACTA
>Chr1:817077..817116  + TAIR102
GAAATCGAAGAAAAACGAAGGTGAGTTGTTTAACCTATTT
>Chr1:818939..818900  - TAIR102
AGGACAAGTACCCTCACATGGTAAATTTTCTTTCTTTTAA
>Chr1:819314..819275  - TAIR102
ATCAGCAGGAAACAAAAATGGTAAATTTGAATGCTTTCTT
>Chr1:819764..819803  + TAIR102
GAAGCAACGAGATCATCAAGGTCAGTTTTTTACTTTCTCT
>Chr1:820058..820097  + TAIR102
TAGACTCATGGATGTTCATGGTATGTGACTTTGATCAAAT
>Chr1:820482..820521  + TAIR102
CTTGTCCCGCAGTTTCAGCGGTAGTTAATTCTTCACTGCA
>Chr1:820647..820686  + TAIR102
ACACTAGCTCCTCCAAAGAGGTATCTAATATCATCAACTA
>Chr1:824794..824833  + TAIR102
CATGACGATGCCTTCCTCAAGTAATTTCATCTCATTCTCC
>Chr1:824973..825012  + TAIR102
GTACGCACCTTGCGAGCCAGGTCTGTGATTGATCTTTGAA
>Chr1:825128..825167  + TAIR102
TGGTAGGCCGTGTCATTGAGGTAGATTTTTGTTTTGGTGT
>Chr1:825323..825362  + TAIR102
ACATGCCTGATGGTATTCAGGTACAGTTTGATTCTTGATA
>Chr1:825468..825507  + TAIR102
TAGAGCATGATGTCGTATGTGTAAGTCCTGTGATTAGTAA
>Chr1:825636..825675  + TAIR102
GAAGTCAGAAGTATGGCAAGGTTGGTTCTCATTTGGTCAC
>Chr1:826718..826757  + TAIR102
CGCTATTGTCTTCGTTGAAGGTCAGTTTACGGCCTTTTTT
>Chr1:829163..829202  + TAIR102
ATCGCCAGAATCAAATCGAGGTTAGCCACTTTTGTAGACA
>Chr1:831294..831333  + TAIR102
AGGTTCCAAAAAGGATTGTGGTACGTCCTCCTTCCTCTAT
>Chr1:832621..832660  + TAIR102
GCAGGCAAGAAAACAGAAAGGTAACATCCATGAAGATACA
>Chr1:832916..832955  + TAIR102
ATCTAATCCTCAGTGGAACGGTAAATGGTTACTCTATGGT
>Chr1:833348..833387  + TAIR102
AGAAAGAGGTGGGCAAGAAGGTATGTGGCTACGACTTTGT
>Chr1:833551..833590  + TAIR102
AGCGGAAAATGCCTTTGCAGGTAACGAGCCCTTGATGTAC
>Chr1:833937..833976  + TAIR102
TCTTTCAATGTGGCACAAAAGTAAGTGATGAGTCTTTCCA
>Chr1:834400..834439  + TAIR102
CTTTGACTCTCCCTGTCCCGGTGAGTTCTTATCTTTCATT
>Chr1:836309..836348  + TAIR102
CTGAAGATGATAAGGATCAGGTCCCTTGATTTTGTTTTGC
>Chr1:837214..837253  + TAIR102
CTGTTGGCCTTGCGAATCAAGTGAGTATTACTGTGGTTCA
>Chr1:837889..837928  + TAIR102
ATGCAGAGAATGCCGGAATGGTTAGTATTAAGATGGATCT
>Chr1:838295..838334  + TAIR102
ATAGAGGGATCACTTCAGCTGTAAGTATACTTTTTGGTTG
>Chr1:839208..839247  + TAIR102
CAGTGTGGCAAAATTCAAAGGTATTTGTTTAGTCAAAAAC
>Chr1:839450..839489  + TAIR102
AAAGCAACGTTGGAAGACAGGTATTCTTAAATGTTGGACA
>Chr1:839786..839825  + TAIR102
CGCCGAAAGTTCTGAAGAGGGTAAATTATTATGTTTCTGC
>Chr1:840392..840431  + TAIR102
GAGTCTGGAGTCTCCCTACGGTGAATCCTCCAGACACCTT
>Chr1:843250..843211  - TAIR102
ACATTGGAGATTTTCTTCAGGTTAAAAAGATCATGTTGCT
>Chr1:843696..843657  - TAIR102
GATTTGCCCGCGGTTTGCGGGTAAGTCATTCACTATTATT
>Chr1:845133..845094  - TAIR102
ACATCGGAGATCTTCTCCAGGTTAAAAAGAAAATATTGTT
>Chr1:845971..845932  - TAIR102
GACTTGCCCGCGGTTTGCGGGTAACGTTTCCCTTTCCATA
>Chr1:848208..848247  + TAIR102
TCGTTTCTCTTTATCAACAGGTTCGTTCCTAACCAAACTT
>Chr1:848478..848517  + TAIR102
AATACCATGTCTATATCCCTGTAAGCTTTGCTTACTCTCT
>Chr1:848694..848733  + TAIR102
CTCAAGGGTAGTAGCTCCAGGTTTGTCACAGTGAACACTG
>Chr1:848860..848899  + TAIR102
GATGTTCAGAACCGTGAAGGGTGAGTATATTTTTTAGCTT
>Chr1:849051..849090  + TAIR102
AACTTCAGGATCTCTTTAATGTGAGTTTTAAACTTTGCGA
>Chr1:854822..854783  - TAIR102
CAGACAAAGCATGGATGCAGGTAAGCCTCCCGTTTCTTTA
>Chr1:855050..855011  - TAIR102
TTCTGCTACAAATTACTGTGGTACATTTGTTATGTTTATA
>Chr1:855274..855235  - TAIR102
AAGGTGTTGTCTCATTTGGGGTTAGGCCTATTCCTTATTT
>Chr1:855424..855385  - TAIR102
GTCTTGAAAGACATCTTATGGTAACATACTCTCAACTATT
>Chr1:855707..855668  - TAIR102
CAGAATGCGAAGAAAGAATGGTACGTCTCTTCAGAGAATA
>Chr1:855878..855839  - TAIR102
TGTTGCTGTTTGCTTTGAAGGTAAGATATTCTTTCTTATA
>Chr1:856075..856036  - TAIR102
TCAGTGGAAGGAGATATCACGTAAGTTCAAGCTTCCTAGC
>Chr1:856389..856350  - TAIR102
CTCAAGACTTGCATAAGAAGGTGTATATATATATATGATC
>Chr1:856559..856520  - TAIR102
TTCCACTTCAACATGGAGCTGTATGTGGAATAATATTTTT
>Chr1:856778..856739  - TAIR102
TCATCCTTTATAATGAGGAGGTCTATACTCGTACACACTT
>Chr1:857032..856993  - TAIR102
AGAAGATAATCCTGATAATTGTAAAATCAAAGGAAACTTA
>Chr1:857298..857259  - TAIR102
GCATGGCGGGATTAGAGAAGGTAGCCCTGAATTTTTAAAT
>Chr1:857566..857527  - TAIR102
TGGTGAAGCAGTTGTTGCTGGTAAATATCTAACCGCTGTT
>Chr1:857723..857684  - TAIR102
CGAGATATCAACATACTGCGGTGAGAACCAACACTTCCAT
>Chr1:857990..857951  - TAIR102
GAATAGATCACTCAGGAGTGGTATAATATTTCTTCCCTAA
>Chr1:858139..858100  - TAIR102
AATCAGCCAAGTGGGAGAATGTTAGTAATTTAGTTGATTT
>Chr1:858618..858579  - TAIR102
CATATTCAGCGGGAATAATGGTACGTCTATCTATGTTTTC
>Chr1:858796..858757  - TAIR102
ACTAATAACAAGTGGATTAAGTCAGTTCATTTATGAATTT
>Chr1:859020..858981  - TAIR102
GCACCTTGATCCTTATTCAGGTGATTGTCCGAGAACACAG
>Chr1:859251..859212  - TAIR102
TTGACCAGGAAGTGGACAAGGTAATTGAGGATCTTGATGT
>Chr1:859417..859378  - TAIR102
CTCCTCCTTACCCGAGATCAGTAAGATTTTACTCCCGATT
>Chr1:861387..861348  - TAIR102
TGGTATAAGCAAATGTTTCGGTAAGCTCTTGCTTTCTTCC
>Chr1:861625..861586  - TAIR102
TTCCTCGCTTCAAACAGAAGGTTTAGTTAGTCCAAAACAA
>Chr1:862061..862022  - TAIR102
ACAATGGATATGGCTATCATGTAAGTTCTTGTTTTCTCAT
>Chr1:862333..862294  - TAIR102
ACGGAAGACATATAATGGAGGTATGTGCTTATTACATATA
>Chr1:862507..862468  - TAIR102
GTCTCTACAAACTAGCAAAGGTATGTATCTCCACTTGCTT
>Chr1:863478..863439  - TAIR102
ACAAGAAGACATTGCCTGGGGTAAGTCTTCTTTCTTGTTA
>Chr1:863879..863840  - TAIR102
GACAACACGAGCTCCTCGAGGTTTTTTTTTAATAAAAAAA
>Chr1:867428..867389  - TAIR102
GCTTCATTCTACTCTCTCTGGTAAAAATTTCTCTTTTTGG
>Chr1:869473..869434  - TAIR102
CAAGATGGGAATATGACCATGTAAGTTCTTTCCTCATTTG
>Chr1:869677..869638  - TAIR102
GATATGTCGAATTCAACTTGGTACTATGACCAAAACATTA
>Chr1:869894..869855  - TAIR102
GCTTCTGTCATTTGCCACTGGTAAGGGACTGATTGTCCTC
>Chr1:870163..870124  - TAIR102
ATGACTACTTTTACATCAAGGTAAGTTTTGTGAGATCCTG
>Chr1:870332..870293  - TAIR102
ATGTCAAGCATTTCCATTCGGTACTGAGCCTTATTCCTTG
>Chr1:870515..870476  - TAIR102
CGAGACAGATGCTCCAAAGGGTAAAAAAGCTAAAGTCTCA
>Chr1:870670..870631  - TAIR102
TCGCTGCTGGAGTCAGCTCGGTAATGAATCTCTCCCTTCA
>Chr1:872193..872232  + TAIR102
AGGGTGATGGGTTACGAGCAGTCTTTCACGTACCACAGGA
>Chr1:872374..872413  + TAIR102
ATCAGGCTCATCAGACTCAGGTGGCGGAGAACACCAACAA
>Chr1:872663..872702  + TAIR102
AGAAGAGGCTGAATTAACCGGTTTTGCTAATGATGACCTT
>Chr1:878559..878520  - TAIR102
TTCTTTCAGGCTATTCACTGGTTATCTTCTTTAATCTCAC
>Chr1:878754..878715  - TAIR102
CAGCTCACCGGATGGAAACTGTAAGTATAACCATGCTTCA
>Chr1:878930..878891  - TAIR102
TCCTCTAGTAACACAAGATGGTTAGTAACTCTCTCTATAA
>Chr1:881997..881958  - TAIR102
CTGTTGGAGTTGTTCTTTCGGTATATTAAAAATTACCTCT
>Chr1:882269..882230  - TAIR102
GGTCAAAGAATGAGCTCAAGGTACATATCCTTCAGCTTTT
>Chr1:886054..886015  - TAIR102
TCAATATCTGGGTCATTCAGGTTTCTCAACTTCTTCTACT
>Chr1:886215..886176  - TAIR102
CTACTAATGCTGCAGTCGGGGTACGTAACCTTTCTGTCTA
>Chr1:886412..886373  - TAIR102
TTCCAAGGAAAGTCTCTCACGTAAGAGTTTTCTTCTAGAT
>Chr1:886573..886534  - TAIR102
CTTTTTTCTTTTTTTACGTGGTAAGAAAACCGAATTTCTA
>Chr1:886715..886676  - TAIR102
CCTCTTTACCGAGCTACAAGGTAAAACCAGCTCTCTTAGT
>Chr1:886897..886858  - TAIR102
AGCTTGGATCAAAGGAGAAGGTTACTGTTTTTACCTAAAC
>Chr1:887034..886995  - TAIR102
CGCATTCACCACATTGTTAGGTATGTGAACCCTTCTTAGA
>Chr1:887244..887205  - TAIR102
AGAGGACGCAATAGCACGAAGTAGTGCAATCTTCTATATG
>Chr1:887387..887348  - TAIR102
AATTGAAGCGGAAAGAGCAGGTGATTTCTAGTAACCGAGT
>Chr1:887550..887511  - TAIR102
TCCCTTTGGATTCTGGCAATGTACGATATTTTCAATACCT
>Chr1:887744..887705  - TAIR102
AAGAGATCAATCCTTTTGCGGTAAAGAGCTCTGTTTCATA
>Chr1:895049..895010  - TAIR102
TTGTCTTGGCCTCAGATGGAGTAATACACTGAACTTTTAA
>Chr1:895374..895335  - TAIR102
CTTAAAACCTGACTTGCCAAGTATTATGCTTTAACAACAT
>Chr1:895602..895563  - TAIR102
CTGTTACAATCATTAAGCAGGTAATCTTGACAACAAAAGA
>Chr1:896034..895995  - TAIR102
ACGCAATGATTGTGTGGGAAGTGAGTTTCTTCTTCTTGTT
>Chr1:897375..897336  - TAIR102
TTGTTCTTGATCCCCTAAAGGTTCCTTCTTTTCCTCTGAT
>Chr1:901377..901416  + TAIR102
CACCCCAATCTCTCCCCAAGGTTTCATAACGTTTCTTTCT
>Chr1:901687..901726  + TAIR102
TCCTCCTTGATCCGCTTAAGGTTTGTCTTTTGATTGTGTT
>Chr1:902058..902097  + TAIR102
GAGTTCCTCTGATGGATAAGGTACATAATATAAACCTTGT
>Chr1:902328..902367  + TAIR102
TCTTTCCTCTTCTTTTCAAGGTGCAGATTCTCTCTGTCTG
>Chr1:904540..904501  - TAIR102
CTTCTTACATGGAATTCAATGTATCTCTTCTCACTCAATC
>Chr1:904747..904708  - TAIR102
TTTCCTCAAACTCTTAGAAGGTAAACAATAGGAATATGTT
>Chr1:904900..904861  - TAIR102
GCTCGATTTACAAAATAATCGTAAGTTTCTTAAACTGTCA
>Chr1:905138..905099  - TAIR102
TTTCTGCAAGAACTTATCCGGTAAATTACTCGTAAATACA
>Chr1:905287..905248  - TAIR102
AATCCATCTACCGATTTCAGGTAAGATTTGATCTATACTT
>Chr1:905516..905477  - TAIR102
AGACACGTCCTGATCATCAGGTAGGTGAATTCACTTTATC
>Chr1:905686..905647  - TAIR102
ACACTTTGTCTCCTCTTCAGGTTAGCATAATCACAAGTTT
>Chr1:905962..905923  - TAIR102
GGTCAAGTAGTTCCGCTCACGTAATAGCTCATTTGGCTAA
>Chr1:906154..906115  - TAIR102
TGTCGTTTTGGTTGTAACTTGTAAGTGAATTAAGCTCACT
>Chr1:907736..907775  + TAIR102
CCATTTCAATCCAAAAAGAGGTATGTTTTCACCATTAGTA
>Chr1:908551..908590  + TAIR102
CATCGTAGGATCTATAACAGGTAAATAACACAGACAACTT
>Chr1:908991..909030  + TAIR102
CTGGCAAAAGACTAGCACAGGTCAGTTTGCATTGCAAATC
>Chr1:910879..910840  - TAIR102
TTCAATCACCAAGCTCGCAGGTATAGACAAACGTCCGCCA
>Chr1:914928..914889  - TAIR102
ACGCTTACGTACTTTACAAGGTATGTCAAATTTGAAGATT
>Chr1:915557..915518  - TAIR102
AATGAAGGCCAATAGAAGAGGTTTGTTTCTATGTTTGTTC
>Chr1:917659..917620  - TAIR102
TCAGGACACTGCTACAGGAAGTATGTTCTCTCGTCTTTGT
>Chr1:918582..918621  + TAIR102
GTAATGGTGGCAAGTTACAGGTAAATGCCGATGACTATCA
>Chr1:918989..919028  + TAIR102
GGGGTTATTTATGCCAGAAGGTACTTCATTTACTCTTCTT
>Chr1:919169..919208  + TAIR102
GGCTGTATATGCATCCTAGGGTTAGTATTGTACCCACTAG
>Chr1:919374..919413  + TAIR102
GAATGAATTCAAGCGTGCAGGTTGTTGATTCTTCTAAGTC
>Chr1:919590..919629  + TAIR102
AGAATCATGTATCATCCACGGTAAAGATTGCAATGTTTTG
>Chr1:919798..919837  + TAIR102
CAATGCTCAAGCGTTTAAAGGTACAGGCTGATCATATCTC
>Chr1:921176..921215  + TAIR102
AGCGATTTGGCTGCGTTTAAGTGAGAATTTTTCTTTTCTT
>Chr1:921382..921421  + TAIR102
TCGTAGTTGTGTTGGACCTGGTAATTAATTATATTACCTC
>Chr1:923736..923775  + TAIR102
GCTATTACCACGAGAGCAAGGTTTGTCGTAAAATTAGATC
>Chr1:923958..923997  + TAIR102
ACAAATACAACCAAGTAGAGGCTAGTACTACTACTACTAC
>Chr1:925298..925259  - TAIR102
GTAAGAAGTCAAATGGATTGGTATATATGTCTCTCTGTGA
>Chr1:925570..925531  - TAIR102
AAAGAGAATCGAAGTCGAAGGTACTACTTGTAATTCGAAT
>Chr1:926179..926140  - TAIR102
TTGCAATTCATATAAGATCGGTATATAAATTTAACTAACT
>Chr1:934689..934728  + TAIR102
CTTTTGAAAAGCTGGAGAAAGTAAGTTTCTTTTGTTACCA
>Chr1:935050..935089  + TAIR102
TCAAGTTTACAGAGCCTCAGGTACTGCACATAAATGTTGA
>Chr1:935462..935501  + TAIR102
TCCTCCCTGGAAAAACCGAGGTATGCAAATTCTCGTAGAT
>Chr1:935778..935817  + TAIR102
ATCGTGCCCTTGAGAGTGAGGTAACTGGTTCATGATGTTT
>Chr1:936078..936117  + TAIR102
CTCTGTCAATGACAATGGAGGTAAGTAACTGTAAAAGGTC
>Chr1:938290..938329  + TAIR102
GAGAGATTCCGATCATACATGTTATTTTCTTACCAAAGTC
>Chr1:938511..938550  + TAIR102
GGCATTCTTGGCGATGACATGTGAGTTCTTCTTACATGAG
>Chr1:939781..939820  + TAIR102
CTATTCAGTTACTCTGTCAGGTTAGTTTTTGGATTTAGTT
>Chr1:939983..940022  + TAIR102
ATGCGAGTCCTAGCAAACAGGTTTTTATTAACCGAACCCT
>Chr1:940348..940387  + TAIR102
GGTACTTTGAAGGCGTCCAGGTATGTAGAAATATACAGTC
>Chr1:940659..940698  + TAIR102
ACCTATCCTTAAGGACTTGGGTAAGAATAAGACTGATCTG
>Chr1:941385..941346  - TAIR102
GCGCACACAGCCAAACGCAGGTACTTTTTAATCACTCGAA
>Chr1:941556..941517  - TAIR102
CCGAGTTTGATTCTACCAAGGTTACATACACATCTCTTTC
>Chr1:941713..941674  - TAIR102
TAGGACCACAAAAGATTGAGGTATTTAGATCTATATTCGA
>Chr1:941934..941895  - TAIR102
GGCACAATATCTTTCCAAAGGTTAGCGTTATGATCTAAAG
>Chr1:942050..942011  - TAIR102
ATCTAGATGATCCGCTGAATGTAAGAAAACCCCTTCACTT
>Chr1:942206..942167  - TAIR102
CTTCACCGAGGGTCTCAGAGGTATTTTCCAAGGAAATTTA
>Chr1:942672..942633  - TAIR102
CAACTGCTTCTGAAGTAGCGGTAGGTTTTGCTGAAAGAGT
>Chr1:942999..942960  - TAIR102
TTCACACCAACGAGTGTTTGGTAAGTTTCATGATGATTAT
>Chr1:943142..943103  - TAIR102
AGCTTCATCACAACGTTATGGTGAATTTTTAATCCTTTGA
>Chr1:945149..945188  + TAIR102
GGAGAGTTATCAGAATCAGAGTAACAATTCTTTTCCCTTT
>Chr1:945511..945550  + TAIR102
GCAATGCTCGATATGTTTAGGTACTCTTCTCCACATTTAT
>Chr1:945842..945881  + TAIR102
GATAAGTCAATGAGATTGGGGTATGCATTCCATTTGCATG
>Chr1:946053..946092  + TAIR102
TTGATAAATTTGAGGAGGAGGTGAAGCATCAACTTTTCTT
>Chr1:946191..946230  + TAIR102
ATGAAGCTCGTAATAAGCAGGTCAGAAACCCGACGCATAT
>Chr1:946793..946832  + TAIR102
TAGAGGGTAATAGTGTCGAGGTAACAAAAGAAAATGATCT
>Chr1:947274..947313  + TAIR102
TTTCGAGCAATGGATATATGGTACTGTCACTAATATTAGT
>Chr1:948448..948409  - TAIR102
GCACAACCAGTTATAAAAGAGTAAGTGACCTTCCCTTTTA
>Chr1:949316..949277  - TAIR102
CAAAACCTTTGAACAAAAAGGTACTACAACTACTGAACTG
>Chr1:949560..949521  - TAIR102
CAACAGAAGTGTCTAAGCAGGTCTGGAGCTTCTTTTCACT
>Chr1:950217..950178  - TAIR102
CTCCGAAGGAAAACAGAAAGGTGTGTTGTGCTTCATGGTT
>Chr1:950423..950384  - TAIR102
ATGATGGAAAATCAAGACAGGTGAGCCAAATTGTTTTAAA
>Chr1:950601..950562  - TAIR102
CATCAGAAAAGTGTGAAAGGGTACCTCACATTCTTAATAA
>Chr1:950900..950861  - TAIR102
AACAAGACCGTAGATGCCAGGTTCTCCATCGTTCTTTGGG
>Chr1:951145..951106  - TAIR102
CTGAAGAAGAGACGCTCAAGGTTTTTTTCTTACAATCAAC
>Chr1:951547..951508  - TAIR102
CTTAAGCTGCGCTCCTTCTCGTTAGTTTCTTTCATCTCTT
>Chr1:958989..959028  + TAIR102
CACCGCTCGCAACGACCAAGGTAAGGATCTTAATTATTTA
>Chr1:963488..963449  - TAIR102
CTACGCGTGCGGAATTAAAGGTGAGATTCTCTGAAACATT
>Chr1:963658..963619  - TAIR102
CCCGTGTTTTGGATGAAAAGGTTAGGGCTTATATTCGAAC
>Chr1:964314..964275  - TAIR102
TCTTCCTTTTTGAGAGAGAGGTTCTCATTATGCCTTTATA
>Chr1:964523..964484  - TAIR102
ATATAGGCGATATGATCAAGGTGCTTTTTTTTTTCTGTCT
>Chr1:964758..964719  - TAIR102
TCTTTGCAAAGGCGTTGGAGGTTATCTTTCTATCTCCCGC
>Chr1:964971..964932  - TAIR102
GTTCAGAGACTCCTGATGAAGTAAGTTTAAATTCGTGTAG
>Chr1:965143..965104  - TAIR102
AAATATCTTCTTTGTGGCAGGTAATTAATAAGTCAATTCT
>Chr1:965472..965433  - TAIR102
ATGTAACTCAGAATAGCAAAGTGGGTTAAGCCTTCTTGTC
>Chr1:965618..965579  - TAIR102
TGTTTGTTCAACTTATGATGGTGATCATCCCCTTATCATA
>Chr1:966465..966426  - TAIR102
AGAGCTTCATCTGGAATCAGGTTTTTTTCTGGCTTTAGGA
>Chr1:969334..969295  - TAIR102
TGTGGTACAATTTTCTCCAGGTACTTAGTGTATATCTACA
>Chr1:979910..979871  - TAIR102
GTGCGGTTATCCGTGCGCAGGTATAGCATTGGTGATCTTG
>Chr1:980204..980165  - TAIR102
AGCTCATTACCCAGAGAGAAGTACGTATCTCAACATTCTT
>Chr1:980797..980758  - TAIR102
GTAGTCATGATCTTCAGATGGTGCGTTTTGGTTTCTTCTT
>Chr1:986049..986088  + TAIR102
ACTCACGTTTGTTGTTCACGGTGCGTTTATATATATACTA
>Chr1:986522..986561  + TAIR102
AGCTTGACCGCAACCTTAGAGTAAGTCCAAACACAAAAAT
>Chr1:987263..987302  + TAIR102
TTCGTGGCTCCATCCGTAAAGTAAGCTCAACAAATCTTTA
>Chr1:989531..989570  + TAIR102
CCTTGCTTACGTTGTCCAAGGTAAGAAAATAAATAAATAC
>Chr1:989899..989938  + TAIR102
AGCTTGACCAAGTCCCTAGGGTAATCATCAAATTCAAGAA
>Chr1:990440..990479  + TAIR102
TTAGAGGTTATCTCTACAGCGTAAGTATCCCACTTTTAAA
>Chr1:991727..991766  + TAIR102
CCGTTAATCACAGATTGAAGGTAAACTGATCTGTTCATAA
>Chr1:992672..992711  + TAIR102
CTGATCTATCTCAGCTCAAGGTAAATAAACCTTGTCTTCT
>Chr1:993612..993651  + TAIR102
GGTTGGTGCCAATGGATCTGGTACGATGATCGATTTCTAG
>Chr1:994187..994226  + TAIR102
GTAAAACCGTTGGTTCAGCTGTGAGTAGTCCCTTATCTTC
>Chr1:994386..994425  + TAIR102
AGAACATATGATATTTGGAGGTAATTTTCAGTAAGTTGAT
>Chr1:994613..994652  + TAIR102
GACTCTTACATCCATTCAAGGTGAAAACAATACTGTTTCA
>Chr1:994895..994934  + TAIR102
TCAAAGAAGAATGTGATCAGGTAATATTCTACCAGCCTCT
>Chr1:996198..996237  + TAIR102
AGATCTTCCTCTCCAACTAGGTTTGCAATTCTCTTCTCCT
>Chr1:996715..996754  + TAIR102
CTAAAAAAGCTCAGAAGAAGGTAAACTTATTGTTGTATGT
>Chr1:996920..996959  + TAIR102
GATTCAAATCTCACTGAGACGTAAGTACTAAGAAAATATG
>Chr1:997257..997296  + TAIR102
GAAGACACCGGGAAAGGATGGTATGTACAATAAGCATTAC
>Chr1:997470..997509  + TAIR102
CTCGACATGAAGAAGAAATGGTAAATTCTGGTATCCAGAA
>Chr1:997647..997686  + TAIR102
GGGAGAAGAAAGAGGAAGAGGTATAACTGCGTTTTCTTTG
>Chr1:998496..998535  + TAIR102
CACGTGTACAATATTGGGAGGTATGTTCTACAACTGAGTC
>Chr1:998998..999037  + TAIR102
TCGAAATATACAAGGCAAAGGTATTTGCTCGTGGATGATC
>Chr1:999392..999431  + TAIR102
AGGAAGACAAGAAGCTACTGGTATATTTAACAGTTCCTAC
>Chr1:999661..999700  + TAIR102
AAGTGAACCTCGATTCCGAGGTACCCTTATCACTATTTTT
>Chr1:1000007..1000046  + TAIR102
GTCCACCTTATGAAGACATTGTAAGTACTCGTAACCATTA
>Chr1:1001728..1001767  + TAIR102
CTCAACGAGAGGAAAGAGAGGTACAAATATTTTAGATATA
>Chr1:1002048..1002087  + TAIR102
AAATGCTTCGCAGAGGCCAGGTTACATAATGTGACCCACA
>Chr1:1002365..1002404  + TAIR102
AACCGCAACTATATCCACAGGTTGGATCTTATAATTAAGT
>Chr1:1002668..1002707  + TAIR102
AGAAGAATCGAAGAATGCTTGTATGTACTTCTTATCTATC
>Chr1:1002843..1002882  + TAIR102
TACGGCATGGAATGTGACTGGTACGTGTACACACTTGTCT
>Chr1:1003013..1003052  + TAIR102
CAATGTCTACTTGTAGAAAGGTTTCAATACTTAATTTTGT
>Chr1:1003249..1003288  + TAIR102
CTGGTGCCTCCCAAATTAAGGTATCTTTCTCCTTTTTTCT
>Chr1:1003483..1003522  + TAIR102
ACTTTGAGAAGTTCGATGAGGTTTGTATTTTATCTTCTTC
>Chr1:1003635..1003674  + TAIR102
GAACAGGGCCATGGAGAAAAGTAAGTTGAGTTAATTACCT
>Chr1:1003875..1003914  + TAIR102
TTATCAAGTCCCCGGTATAGGTACGTATCTTAGTCCTTGA
>Chr1:1004008..1004047  + TAIR102
ATCGGTTAAGTCACTATTCGGTACGTGAAAATGTCTCAGA
>Chr1:1005495..1005534  + TAIR102
CTTTGGAGAGCTTTATCTAGGTAACAACAAAAGGACAATC
>Chr1:1005633..1005672  + TAIR102
AAGAAGTTGCTGTCAAGCTGGTAAGCTATTGTAACTTTCT
>Chr1:1005796..1005835  + TAIR102
TATGCTGCTTCAAGGAGGAAGTAAGTCTCATTTTTTTAAA
>Chr1:1006055..1006094  + TAIR102
TCATGCTTGCGGACCAGCTGGTGAGTATATTACATATATC
>Chr1:1006252..1006291  + TAIR102
TTGGTCGCAAAGCAAATCAGGTGCCATCTCTGATTAATTG
>Chr1:1006479..1006518  + TAIR102
CACAGGCACATACCGTACAGGTAAAGGTTTTTTCCTTTTC
>Chr1:1006623..1006662  + TAIR102
GAACACTCACCTTGGAGTCGGTGAGTGTGTTTTCCTATAT
>Chr1:1006778..1006817  + TAIR102
ATGTATTTCCTCAAAGGGAGGTAAGAGTCTACAACTTCCA
>Chr1:1006982..1007021  + TAIR102
AAGTAGCAACTCCTATAGAGGTATTGAAAATTCGACATTT
>Chr1:1007188..1007227  + TAIR102
CGACTTGTTTATTCGAGAAGGTTCTTATTGCACATTTCTT
>Chr1:1007356..1007395  + TAIR102
GTTCTAGTTCACGGACACGGGTAGTTTATGCTGCTTTCTC
>Chr1:1007506..1007545  + TAIR102
AAAACAGGAGAGGATTGCTGGTAAACTGTTTGTTCCTTTT
>Chr1:1007713..1007752  + TAIR102
GGCCTTTGTCTAAGCATCCGGTAAGATCCCTTACCAGACC
>Chr1:1011521..1011482  - TAIR102
AAAGCAGAGGATGTTGGCAGGTATGGTATCCACTAAACAC
>Chr1:1011673..1011634  - TAIR102
GCATTGATATCGCCTCGCAGGTTTGTTTATAACCATCGAT
>Chr1:1011797..1011758  - TAIR102
CAGAGGATTTGACAAACCAGGTACATTTCCGGGCTCTATC
>Chr1:1011961..1011922  - TAIR102
CTGCACAAATGGACATGACTGTAAGTTCTTTCAAATCCAT
>Chr1:1012184..1012145  - TAIR102
CAATGGCAGCTATGAGCAAGGTCAGATTCCCTATGTAACA
>Chr1:1012354..1012315  - TAIR102
GCATTGCTACTCATACACAGGTTTCTTAATTTAAACAACT
>Chr1:1012528..1012489  - TAIR102
CTGCTAAATCAGGCAATGAGGTATTTCAAGCATTCCTTAT
>Chr1:1012665..1012626  - TAIR102
TCGGATCTCTGCAATCAGAAGTATGAGTGTGGCTCAGTTA
>Chr1:1012887..1012848  - TAIR102
GATGACACAAGCTACCAGAGGTATTCTTTGTTCATATGCT
>Chr1:1013198..1013159  - TAIR102
TAAGAAACCTAATCCCAGAGGTTTAATTCCACCGGATTTT
>Chr1:1014853..1014892  + TAIR102
TGATGGACTACATGTAGATGGTGATGTTTTTGTTCTATTT
>Chr1:1015031..1015070  + TAIR102
TGCACTGATATAGTTACAAGGTAGCTCCATATATGACTCA
>Chr1:1015285..1015324  + TAIR102
GCTGCAGCTATCTCAGACAGGTCTTTTTGTGATTCTTCTC
>Chr1:1015499..1015538  + TAIR102
CGAGTTTCAAGAAAGATATGGTAGGAACCATTGATTTGTG
>Chr1:1015806..1015845  + TAIR102
GACATTAATAAAATTATTAGGTGAGTTTATTTTTTCTTTT
>Chr1:1016207..1016246  + TAIR102
TTGATAGAATATTTTCACAGGTTGGTTCCCAAAATTGTTC
>Chr1:1016430..1016469  + TAIR102
GAGCCTAGTCTTGAGTATTGGTACACATCTCCCCCTCCGT
>Chr1:1016932..1016971  + TAIR102
TTGACATGATTGGACCCGAGGTTAGTTACTTTACAAACCA
>Chr1:1017164..1017203  + TAIR102
ACCCATTTCTCATTCGCCAGGTAAGTTTGGCTTACCAGTG
>Chr1:1017462..1017501  + TAIR102
CTCCATTTTAGTCCATAGTGGTAAGTTCACACTGCTTGTG
>Chr1:1019623..1019584  - TAIR102
CGACTTTGCTTCAACAAGAGGTACATAACTAAGCCAACTC
>Chr1:1019925..1019886  - TAIR102
TTGTGTCAAATGTATCAAAGGTATGTTTGTTCTTACATTC
>Chr1:1020206..1020167  - TAIR102
AATCAAGGCTCAAATTAAAGGTATTATCTTGTCCATTTGC
>Chr1:1020532..1020493  - TAIR102
CAGGATTGCTCTATACATTAGTAAGTCCAAAGTCATGGTT
>Chr1:1020674..1020635  - TAIR102
TCAACAGGGAGACGTAGAGGGTACATGGATCTCTATTCTT
>Chr1:1021001..1020962  - TAIR102
ATAGGCAAGTACTCAAGCAGGTATCATTTTTTTGGCCTAA
>Chr1:1021306..1021267  - TAIR102
CCCGGGAAGAAAGTGGAAAGGTATACATACCTCTACTGGA
>Chr1:1021819..1021780  - TAIR102
TCGCTTCTTTTGAAGGAAAGGTGCGTTATTTCTCAAGTGT
>Chr1:1022850..1022811  - TAIR102
TGCTTCATGCATTTTTGAAGGTGAGCTATCTAATATGGAA
>Chr1:1023027..1022988  - TAIR102
ATCATAATCCACCCAGCTGGGTATTTAATTTAATTTTCAA
>Chr1:1025076..1025115  + TAIR102
CTCATGTTCGACCAGATGAGGTTGTTTATCTCCAACTTTC
>Chr1:1025549..1025588  + TAIR102
TGTTCTACTACTTCACATGGGTAAGTCTTCCATCTTCCTC
>Chr1:1031708..1031669  - TAIR102
ATATAAATTTCTTCGTTCAGGTCACATTACTTCTCTAATT
>Chr1:1031920..1031881  - TAIR102
CAAGAATACTGTGAATACAGGTATCACTCTCCTCTTCCCA
>Chr1:1032078..1032039  - TAIR102
GTCCAAATTTGTCACCAAAGGTAAAAAAGAAACTTATTGG
>Chr1:1032263..1032224  - TAIR102
AGTCTGGGAGCTTGATAAAAGTGGGTATTAAACATATGAA
>Chr1:1032601..1032562  - TAIR102
ACATAACAATGGCTCCCCAGGTACTCTTTTTTAGTTCCTC
>Chr1:1032827..1032788  - TAIR102
CTATAACTGGGGATGAGACGGTAAGCTCAGAAGTTGGTTT
>Chr1:1033206..1033167  - TAIR102
GAAGGTTCCCTCGTGTCAAGGTAATTTTCCGCAATGGCAG
>Chr1:1033457..1033418  - TAIR102
GTGCTCATCTAAAGACAGAGGTATGATGCATTCTCAATAT
>Chr1:1033895..1033856  - TAIR102
ATGTTACACCAGTTAAAGAAGTACGTACCTTTCTTTGTGA
>Chr1:1034141..1034102  - TAIR102
TGAAATTCCTTCCACTAGCGGTTAGACTCTGTATATGCAA
>Chr1:1034721..1034682  - TAIR102
TTGGCCTTCCTGTTTCTGAGGTGACCTCTGACTTCTCTTT
>Chr1:1034905..1034866  - TAIR102
CCATGCTTATTTCGCTGTTGGTACCGGCCTACTATCCTTA
>Chr1:1035159..1035120  - TAIR102
CTTTACTTTCACAAGCTCAAGTTAGTCCTTATCAGGCTAA
>Chr1:1035402..1035363  - TAIR102
GGATCCAGGTTACATAACAGGTAGTTTCGGATTTTTCTTT
>Chr1:1035905..1035866  - TAIR102
TATGGCTAGACACCACTAAGGTCCGTGATCTTCATTTCCT
>Chr1:1036673..1036712  + TAIR102
GAGCTCAAGTGCCCTCTATGGTTTGTTTCACCCACAGCTT
>Chr1:1036831..1036870  + TAIR102
TGCGACCACGTCTTCTGCGAGTGAGATTATCTAACTACTC
>Chr1:1037422..1037461  + TAIR102
AGTATGATGCTGCCAATCACGTAAGAGCATATTACTGATC
>Chr1:1038156..1038195  + TAIR102
AATCCGCTAGGGTATCTGAGGTAAAACCTTTAAAAGTCTT
>Chr1:1038357..1038396  + TAIR102
CATAGCGCATGTATCGAATGGTATAGAAAATGAAACCCAA
>Chr1:1038686..1038725  + TAIR102
CTAGATGCCGTTGGGATTATGTATGTTTTGCCACATTCTC
>Chr1:1038879..1038918  + TAIR102
GCCGAGCCCTTACCAAAAATGTATAATTCTGTTTCAGCAT
>Chr1:1039066..1039105  + TAIR102
CACTCTCTAAAAGTGATAAGGTCAGTACTAAGTTAATCTT
>Chr1:1039370..1039409  + TAIR102
ATGGATTATCAATGCAGCTTGTAAGTTAGATTGCTCACTC
>Chr1:1039587..1039626  + TAIR102
GACTCAGAGCAGAAACTAATGTAAGTATAAAAACACACCA
>Chr1:1040661..1040700  + TAIR102
CCGATGAAGCTAGAGATAACGTAAGTTTCCTTAAAAAAAT
>Chr1:1040955..1040994  + TAIR102
ATTCCAATCACTGAAATTTGGTGAGTGTGATTGTTTTATT
>Chr1:1042074..1042113  + TAIR102
CCAGTAGCAAGTACAGAGAGGTACGCATAAACCAGTAAAA
>Chr1:1042296..1042335  + TAIR102
AACAACATAGACAAATAATGGTGATGTACTCATTCCACAC
>Chr1:1042973..1042934  - TAIR102
TGGTCCAACCTAATGCTCAGGTACAACTATACCGGATATT
>Chr1:1043411..1043372  - TAIR102
AAGAAAAATGGCTTCTTCGGGTAATTTATGAAATTCTCTA
>Chr1:1046118..1046079  - TAIR102
GAACAAGAAGCGATCAACGAGTGAGTAATATCATCAGAGT
>Chr1:1046348..1046309  - TAIR102
CAATGGAGGAACTCGCATGGGTGTGTATAATTTCGCATAT
>Chr1:1046489..1046450  - TAIR102
CGGATCAGCATTATTATCATGTAATGATACAATGACGGTC
>Chr1:1046643..1046604  - TAIR102
TCAAGGTTCCTTAACCACAGGTAATGGCTTCCCCTAAAAC
>Chr1:1047006..1046967  - TAIR102
GAATGCACAACAAATTACAGGTAAAACATTCACCTTAACT
>Chr1:1048171..1048132  - TAIR102
TCATAAGCCTGTGATTTCAGGTATTGTTACATGAACTCAA
>Chr1:1048518..1048479  - TAIR102
ATAACAACGAGGATCTCAAGGTATGTTTAGTATCTGTTTT
>Chr1:1048739..1048700  - TAIR102
GAAGGAGGAAAGCTCCTGAGGTATACGACCTAAATATCTT
>Chr1:1048872..1048833  - TAIR102
AAGAGGAAAAGAAGTCCAGAGTAAGTTAACTTTCTTTAAT
>Chr1:1049033..1048994  - TAIR102
TCGACGAGGCTGATGCCCAGGTCTGTTTTTTCTGCTTAAT
>Chr1:1053475..1053514  + TAIR102
CTGGATAGATATTTCAGCAGGTAATTTTTACTGATTGCAT
>Chr1:1054787..1054826  + TAIR102
CAACTCAAGTCTTTGTCAAGGTATGAATTGTGTTTCTCCA
>Chr1:1055069..1055108  + TAIR102
CAAATATGGAATACCGACTAGTAAGCTTCAATGGTGATTA
>Chr1:1055271..1055310  + TAIR102
ATTCAAGGTTTTCATACTTGGTACGTCACATGGTCTCTAC
>Chr1:1055689..1055728  + TAIR102
TATCCTTAATATATATAGAGGTAATGGAAAAGAAAGAAGA
>Chr1:1056084..1056123  + TAIR102
ACCCTGCCTACGGTCAACAGGTAAGATACCAAAGATAGAA
>Chr1:1056269..1056308  + TAIR102
ATGGAGCGTATCCTGCTCAGGTAACCAAAATTCTTAATTA
>Chr1:1057311..1057350  + TAIR102
CATTCCCCATTGGCCTCCAGGTAACTCCAATTCCATTCAA
>Chr1:1060061..1060100  + TAIR102
GCCGCCTCAAACGCAACCAGGTAAAAAATTCATCTTCGAG
>Chr1:1060615..1060654  + TAIR102
GATTCCTTCTCCTGTAACAAGTCAGTTACTAATTCTGTTT
>Chr1:1060845..1060884  + TAIR102
GTAGGAGATGTTCCTTGGCAGTAAGTGACTACCCTTATAA
>Chr1:1065074..1065035  - TAIR102
AGTTTTGGTTCTCAGCGACGGTTAGTCTCATACAAATTAA
>Chr1:1065569..1065530  - TAIR102
CAGATGATAAAATCTGGGAGGTATCTATAAATATGTTGTT
>Chr1:1065954..1065915  - TAIR102
TTGAGCTAGTTGATGTTAAGGTACTATTCAAAAATACTAT
>Chr1:1066250..1066211  - TAIR102
ACATGGAACCATTGATCCAAGTAAGTATCTCTAGTTACTA
>Chr1:1066626..1066587  - TAIR102
TTGCTTGCTTTTGGATGCAGGTAAATCTATTTTCGATTTT
>Chr1:1066871..1066832  - TAIR102
CAGGAAGAATTTTGAATCGGGTATGTAGATGTGGTATTAT
>Chr1:1067782..1067743  - TAIR102
CTGCAGCTGATCTAATATTGGTAAGAAACTCTTTTTTCTC
>Chr1:1067946..1067907  - TAIR102
CTGGCTCTGATTTGTTTAGGGTAAGAAGCTATTCAAGTCA
>Chr1:1068376..1068337  - TAIR102
TCCCAAAAATCTCTGGCGAAGTAAGTTAATGTTTTGGGGT
>Chr1:1070707..1070668  - TAIR102
TTTTGATCTATTAAGAGCTGGTGAGAGCCAAAGTTTCCTT
>Chr1:1073550..1073589  + TAIR102
CCACCGCCATCGAATTCAAAGTACCTCTCTCTTCTCTGGC
>Chr1:1073842..1073881  + TAIR102
TATCTCCTCATAACGTTAAGGTAGTAAGCTAAACTTTCTC
>Chr1:1074112..1074151  + TAIR102
AGGCGGTGGTGGAAGCCAAGGTTAGATTTACATGAATATC
>Chr1:1074406..1074445  + TAIR102
TTGCAACTCATCTTGATATGATATCCTTTTGCCAGTTTCC
>Chr1:1074591..1074630  + TAIR102
TTATTGAGCTTTACTACGAGGTAATCACTCCTACTTCACC
>Chr1:1075002..1075041  + TAIR102
AACCAAAACACCCTCCTACCGTAAGGATCCTAAACTTGTG
>Chr1:1075181..1075220  + TAIR102
TGTCATCCCTGAGATTCCAGGTTTGTTTGTATGATCACAT
>Chr1:1076330..1076291  - TAIR102
GTCTTGTCTATGGAACAAAGGTAATTAATCCTAAATCGTA
>Chr1:1076585..1076546  - TAIR102
ATTTTTTCACAGTTTTGGAGGTAACGTCTATGCTCCAGTA
>Chr1:1076891..1076852  - TAIR102
ATTGCTTAACCTCTATCCAGGTTAGCCACAATTTGGTTGG
>Chr1:1077055..1077016  - TAIR102
TATTCTCTGGAAAAAGAATCGTAAGTGCTACTTCCAATTG
>Chr1:1077360..1077321  - TAIR102
CATCATGCTGTTCTTTGCAGGTAAAATTTCTCCTTATATC
>Chr1:1078446..1078407  - TAIR102
CTCTTCTCTTGACTGCTGAGGTGAGCTACATATTGAGGAT
>Chr1:1078701..1078662  - TAIR102
CTGTTGCATCTGGTCATAAGGTATCTTATTCCCTTTGAAT
>Chr1:1078857..1078818  - TAIR102
TATCAGAACTCATGATTTCTGTAAGCGCCAAGCAATATTC
>Chr1:1079265..1079226  - TAIR102
ATCGAAGGACACCCTGGGTGGTGAGTTAGAGAATGCTATC
>Chr1:1079429..1079390  - TAIR102
AGAACTCTTGCTTCTACACAGTAAGTATCATGAGTCGTAT
>Chr1:1079640..1079601  - TAIR102
GGACTTAATCTTATTTCTTGGTACCTTTCGTTCGTCACTT
>Chr1:1080252..1080213  - TAIR102
GCTAATGTCCATCGCCAGAGGTCAGGACTAGCTTATTGAC
>Chr1:1086478..1086517  + TAIR102
TTATTCGTTAAACAATAATGGTAAAGGTTTCTTTCATTCA
>Chr1:1087223..1087262  + TAIR102
TCTGCGCTTCAGGAAAACAAGTATGTGCTCTATTATCCTG
>Chr1:1087494..1087533  + TAIR102
ATGATATAAATGAGATTTATGTGAGTAACTTCACTGAGAT
>Chr1:1087783..1087822  + TAIR102
GTTGCAGATGCTGCATATAGGTAATTTAGCGCAGACTCTT
>Chr1:1088030..1088069  + TAIR102
TCGAGCAGAAAGTGTTAGAGGTGAAAGAATAGTTACACAT
>Chr1:1088290..1088329  + TAIR102
GTTAAGAACAATAATTCCAGGTAAGGAGGTTTCCTTGTAC
>Chr1:1088551..1088590  + TAIR102
TTTGTGCTGCACCAGAAGAAGTAAGTTTTAGATCAAAATT
>Chr1:1088794..1088833  + TAIR102
GGATCAGTTCCGAAGAGCAGGTACCTCCATCTGTTAAACA
>Chr1:1089012..1089051  + TAIR102
ACTGCCGCCGAGCTTCTCATGTAAATGGCTTGACTTATAT
>Chr1:1089248..1089287  + TAIR102
TACTCAAGGTTGTTTGACTGGTGAGTTTCTCTGTTCTCAA
>Chr1:1089475..1089514  + TAIR102
GAGAGTTTCAAGACAAACAGGTGCTTAACCGGTATGCCTG
>Chr1:1089950..1089989  + TAIR102
TTCAGCAGCACTTTAATCAGGTTTTGATCAAATAAGCTCT
>Chr1:1090143..1090182  + TAIR102
TTTTAGACTTAATAGAAAAGGTTATCTGTGATTATCTCTA
>Chr1:1090424..1090463  + TAIR102
GCTCTTCTAGATGAAGCTTGGTGAGTTTGAAACCCAATAT
>Chr1:1090674..1090713  + TAIR102
TTTGTCATTATGCTGGTGATGTGAGCATCTTTTGCTTATC
>Chr1:1090963..1091002  + TAIR102
CTATAGGTACCCGTTTCAAGGTGAGTCTGATTTTGGTCTC
>Chr1:1091186..1091225  + TAIR102
TACAGCAATTGCGTTGCGGGGTGCGAATGACATCTCTTTT
>Chr1:1091394..1091433  + TAIR102
CCACAAGTGTTGGACAAGAAGTAAGATGTCTCTTCCTCAT
>Chr1:1091543..1091582  + TAIR102
CGGGACTTGAAGGATATCAGGTAATTTCTTTAATTAGCAG
>Chr1:1091814..1091853  + TAIR102
AATCCAAGCAGTTTGTAGAGGTATTTAGATTGTCATCTTC
>Chr1:1092112..1092151  + TAIR102
AAGCTGCAACCATAATCCAGGTATGATGTTGTAAAATTAA
>Chr1:1092402..1092441  + TAIR102
AACTCAAAAATCTTAAGATGGTGAGATGTGGTTTCTTTCT
>Chr1:1092651..1092690  + TAIR102
AGTTAGAAAAACGAATGAGGGTGAGTTTTCTCTTTCCTCG
>Chr1:1092969..1093008  + TAIR102
ATGAAAATGAAAAGTTGAAGGTGGGTCTCGATTTTGGATC
>Chr1:1093229..1093268  + TAIR102
TTGAAGACTGCGATGCAGAGGTACTGTTTGCATGACTCTA
>Chr1:1093431..1093470  + TAIR102
CTCCAACTGCAACTATTAAGGTAGAATTGTTTCTAAGATA
>Chr1:1093566..1093605  + TAIR102
ACTTGGAAAACCAGTTCAATGTAGGGTAGCTCTTCCAAAA
>Chr1:1093723..1093762  + TAIR102
CTGCTGCAGAACGTCAACTTGTACTGGCCAATCACTTTAT
>Chr1:1093976..1094015  + TAIR102
TGATTGGTTCCGCGATTGAGGTAAATTGGGGTGCATTTTG
>Chr1:1094445..1094484  + TAIR102
TGTTTGGAAGAATGGCCTTGGTATTTTAACTTTCTGTGTT
>Chr1:1094723..1094762  + TAIR102
TAATATCTATGTGCATTCAGGTTTCATTGACTTCTCTCTT
>Chr1:1095010..1095049  + TAIR102
CCATATTGAAAGATAATTATGTAAGGAAATAGTAAAAGTT
>Chr1:1095158..1095197  + TAIR102
AATGTGCAACTATTTAACAGGTAAATAATACTTGAGAATT
>Chr1:1095424..1095463  + TAIR102
GGTGCGGCCAAGTCAATGAAGTAAGTTCCTACCTCACGTT
>Chr1:1095555..1095594  + TAIR102
GACAAGCTGTTGGGTTCCTGGTATGTTTTACTCTTGTTTA
>Chr1:1095702..1095741  + TAIR102
TAGTACATGATCTTTGCCCGGTAAAGCTCCTTCTTAGTTT
>Chr1:1095948..1095987  + TAIR102
TTGTTGGATGATAATTCCAGGTAACTCGAATCATTTCTTA
>Chr1:1097101..1097140  + TAIR102
TGTTCTTTCGCATCGCTCAGGTTCGTTTCGATCTCGAATT
>Chr1:1097512..1097551  + TAIR102
CCAGGCCACTATTAATATAGGTAACGCTTTTTTGAGTCTT
>Chr1:1097661..1097700  + TAIR102
AAGCTATTTCTGGTGTCCAGGTAAAATTTGATTATGCGGT
>Chr1:1097893..1097932  + TAIR102
CCTAGACCAATGTGCTACAAGTGAGTCCTTCTTACAACAG
>Chr1:1098082..1098121  + TAIR102
TCTCATTCGTTGATTGCCCGGTATGATGAGTTTTACCGTT
>Chr1:1098587..1098626  + TAIR102
CAATTCAGAAATTTATAATGGTTAGGTTTTCTTATCTCTT
>Chr1:1098917..1098956  + TAIR102
CAGGTGGAAGTATCCTACGGGTATCTATTCTCTCTCTCTC
>Chr1:1099278..1099317  + TAIR102
ATGTATTTGTTGAACTCGAGGTATAAACAACTCCTCACAA
>Chr1:1105269..1105308  + TAIR102
CCATGGTCGTTAGAAGCTCGGTAAGCAAAACAAAACTGAT
>Chr1:1106876..1106837  - TAIR102
AAGGGACAAACTTTGTGCAGGTTCTTTCTCTAAACCACTT
>Chr1:1107089..1107050  - TAIR102
GTAGTATATCCTACCCACAGGTGAATCAAATCTGTCTTTT
>Chr1:1107287..1107248  - TAIR102
CAGCTGTCAACATCGATAAGGTATTAAGGGCATCCAACTT
>Chr1:1107575..1107536  - TAIR102
AAAGTTTTAAATCTGAAATGGTTAGTCCTCTTTTTCTCTT
>Chr1:1107839..1107800  - TAIR102
CCATGGAAAAATACGAAGATGTATATGTTTCTCTTATTTT
>Chr1:1108004..1107965  - TAIR102
TCAACCCTCAGTGGGAGAAGGTAAAATCAATACATGACAA
>Chr1:1108419..1108380  - TAIR102
TCTAACGCTACTCTTTACAGGTTTCCTTTTACTTGTCTTC
>Chr1:1109846..1109885  + TAIR102
ACAAGCCTGTGAACTTTTCGGTTAGTGTTGAAATTGTAAA
>Chr1:1110204..1110243  + TAIR102
TCCACATGGATTTGTAATGGGTAATGACTCTCATAATAGT
>Chr1:1110344..1110383  + TAIR102
ATTGGATCAAATGAAGTGAGGTATGCCAATGCTGATTCTC
>Chr1:1110567..1110606  + TAIR102
TTGATGCAGCAATGACTCAGGTAACCAAATTAATTACTTT
>Chr1:1110800..1110839  + TAIR102
GAGAGTTGGTTCTGCAGCTGGTAGGTGTTCGTATATTACT
>Chr1:1111209..1111248  + TAIR102
AAATGCTAGAGATGTTGAATGTGAGATTTTTTTTTCTTCA
>Chr1:1111373..1111412  + TAIR102
CTATTTGATACTCTCGGCATGTAAGTTATATTTTCTTGAG
>Chr1:1111606..1111645  + TAIR102
GAACTGATTTGGATACTTTGGTATGATTCATAAATGCCTC
>Chr1:1111900..1111939  + TAIR102
ATTCAAGCATTCACAAGATGGTACGTGCTATTTCCAATCA
>Chr1:1112095..1112134  + TAIR102
ATAACCTTTCTAAACTTCGGGTATGGCTTTAGATTCATAT
>Chr1:1112390..1112429  + TAIR102
TTCTACATGCTTTCTCGAAAGTATGCAATTAGTTCCTCGT
>Chr1:1112571..1112610  + TAIR102
TTGGCGTTTCAGAAGATCTGGTATGACATAGTTAGTTCAA
>Chr1:1112762..1112801  + TAIR102
CATTGCCGAGAAATCCTGAGGTATCACTTATTTTTCTCAG
>Chr1:1112931..1112970  + TAIR102
TGGTGGAAAATATATATACAGTATGCTGCATAGGCTTTAC
>Chr1:1113172..1113211  + TAIR102
GGCGAGGTGAAGGCATGAAGGTAAGCAACCTCTACACATA
>Chr1:1113373..1113412  + TAIR102
CAACTAGCTTTTTCCCGATGGTAACCAACCTAATATAAAC
>Chr1:1113545..1113584  + TAIR102
CAGTGCCACACCCAGTTGAAGTAAGTACCTAATTCCATCC
>Chr1:1115173..1115212  + TAIR102
GTTTGTCACTTCTCAATTAGGTAAAAAGCTTACTCCTTTA
>Chr1:1115802..1115841  + TAIR102
TTCAAATTTTAAATTTACGGGTACTTGTTTCTATTTATGT
>Chr1:1116081..1116120  + TAIR102
CATAACTGTTCCTCATAAAGGTTAGAGTTTAATGTTTTTT
>Chr1:1116942..1116981  + TAIR102
GAAGTCATACTCTTGGACAGGTAGTTACTATCACGTTCAG
>Chr1:1117463..1117502  + TAIR102
ACAGGGCCTTACTTATGAAGGTACTCAGTTTAATCTAATG
>Chr1:1117737..1117776  + TAIR102
GATCAAGAATATTTCTGCAGGTAGAAAATTTTGCGATTTT
>Chr1:1118126..1118165  + TAIR102
CAACTGAAGCAGTTGTGAAGGTTTTGTTTTTACCTTTTGT
>Chr1:1118428..1118467  + TAIR102
TCAAAGGAGGATCTCTAAAGGTAAAATTCTTTCTTTACTC
>Chr1:1118862..1118901  + TAIR102
AACAAAACTTTTATGGACTTGTACGTTCCTCCAAACACTG
>Chr1:1119050..1119089  + TAIR102
AGATTCATGAATCGCTACAGGTTTGTCTCACTCTCACTTA
>Chr1:1121735..1121696  - TAIR102
TCGCTAAACAGCTTCTTCAGGTAATTATTTATTCAATGAA
>Chr1:1125709..1125748  + TAIR102
TCGGTCGCATGATTCGTAAAGTAACTACTCTTCTTCTCTT
>Chr1:1126105..1126144  + TAIR102
CAGAAAGGTCAGATTCTTCGGTGAGTGCTTTATTTTTGAT
>Chr1:1126344..1126383  + TAIR102
AAGACCTTGAATATGTTAGGGTAAGCATTTTATACAATCC
>Chr1:1126654..1126693  + TAIR102
CAGTGGGAAAGAGTTGGAAGGTAATGATGATATGTGGAGA
>Chr1:1126943..1126982  + TAIR102
TGGACTGATAAAAGCACAAAGTACGCCTTGTAAATGTGGA
>Chr1:1127237..1127276  + TAIR102
CCAGTGACGAAAGAAATCAGGTATGATGCGAAAGCTACTC
>Chr1:1127654..1127693  + TAIR102
CTAAGAAGAAGAAGCTACAGGTGAGTTTTCTCTCGACTCT
>Chr1:1128763..1128724  - TAIR102
ATTGGTGATGTTCCATGGGAGTAAGTCTTCTTTCATATAC
>Chr1:1129154..1129115  - TAIR102
GAAACATCCCCTCCTCGAAAGTAAGTTAAACTCACACAAA
>Chr1:1136601..1136640  + TAIR102
CCAGCCAAACCTCCGGCCAAGTAATTTTACTATTTTGTCC
>Chr1:1137126..1137165  + TAIR102
GTTCAGCTCTTTTACCATGGGTACGTTTTATAAGTATATT
>Chr1:1137579..1137618  + TAIR102
GTCGGCGACGTTCCTTGGCCGTACGTCTTCTTCTTCTCCC
>Chr1:1137782..1137821  + TAIR102
ATCGGATGCCATTGGTCTCGGTATGTATTTTCTACCAATG
>Chr1:1142740..1142701  - TAIR102
TCTTCTCGTATTCGTAGAAGGTATATATCAAACCCTAGAC
>Chr1:1142977..1142938  - TAIR102
TTTGCTGAGATCCAATCATGGTGAGTTCTTCAGTCTCAAT
>Chr1:1143999..1143960  - TAIR102
CTGTTGGTGGTCCTCCAAGGGTAAATTAGTCAAAAGTCAA
>Chr1:1144253..1144214  - TAIR102
GCCGTAGCAAGAGGCATACGGTAAAGATTCATCAAGTTTT
>Chr1:1144674..1144635  - TAIR102
TGCTTCAAACTGCTGAATTGGTACGTTGTTCTTAGTTCTA
>Chr1:1144895..1144856  - TAIR102
CTCAAAGATATCTTCCTAGAGTATAACTCTTTTTTCTTGT
>Chr1:1145314..1145275  - TAIR102
TTCGTGATGGCAGCAACAAGGTGATTGATTGTTCCATATC
>Chr1:1145516..1145477  - TAIR102
CTTCCAACCTCATCTCTCAGGTACTTTGATTTCAATCAAA
>Chr1:1146160..1146121  - TAIR102
GAGATTCTCCCACTATGTTGGTAAGTATTCTTATATCCTT
>Chr1:1146542..1146503  - TAIR102
AATGGTGAAACCCTTAGGAGGTAATGGTCTTCCTCTCTGC
>Chr1:1147967..1147928  - TAIR102
TTGATGCTGCTTTTCTCGATGTAACTTCCTTTCCTTCTTT
>Chr1:1148192..1148153  - TAIR102
AAATCCCTCCTCATCTCCTGGTAACAACCACATGAACAAC
>Chr1:1150137..1150098  - TAIR102
ATCGTATTCCTGTTGGGAGGGTTCGTCATTCATGCTTTTA
>Chr1:1150411..1150372  - TAIR102
AACCAGAAGTCGCCGAACAAGTAAGTTTGTTTCGGCTGTC
>Chr1:1150987..1150948  - TAIR102
AGAAATCTAAGAAGAAACAGGTGTGAGACTTTCTTCTCCT
>Chr1:1151231..1151192  - TAIR102
ATTCTTTCCCATATCTTCAGGTAACAATGTGTAATATGTT
>Chr1:1151522..1151483  - TAIR102
GTCGCCAGAACCGTACAAAGGTCGGCTGAAATTGGTTATA
>Chr1:1152336..1152297  - TAIR102
GACAAGGCAAGATGGACAAGGTATTTCACATTTCAACTTG
>Chr1:1152696..1152657  - TAIR102
GCTAAAGTTCAGGTGATCAGGTAATGCAAGATTAACTCTT
>Chr1:1152898..1152859  - TAIR102
CAAGAAATCAAAGTTTTCAGGTGATTTTTTCAGTCTTAAT
>Chr1:1154515..1154476  - TAIR102
TCTTTCTTCCACCATCTCAGGTTCGCTTCGATCTACAACC
>Chr1:1155369..1155330  - TAIR102
CTTGCCAAAACATTGTAAAGGTTGGTCATTTGTGTTTTGT
>Chr1:1157565..1157526  - TAIR102
GGCTGATCACTACGTTGCAGGTATATGATTTCTCAAATGT
>Chr1:1163625..1163586  - TAIR102
TATTGACTGAATTCTTGCAGGTTTGTCTATACACCTTTCT
>Chr1:1163810..1163771  - TAIR102
TCTTTGGTGCCTATCTTCTGGTTAGGATTTCTTCACTTTT
>Chr1:1163991..1163952  - TAIR102
TATCATTGCCCAACTTAGAGGTATGCCCATTGCGTTGATT
>Chr1:1164689..1164650  - TAIR102
ATCCTCTCCGCTTGGCAAATGTGAGTCTTTTCTTCTTTAT
>Chr1:1165782..1165821  + TAIR102
GATCTCCCTGTGGCTTGCAGGTAAGTAACTTACGGTTTTT
>Chr1:1166175..1166214  + TAIR102
ACATGGGAGATTTCTTGCAGGCAAGGCAATTTCTTCATTG
>Chr1:1177545..1177506  - TAIR102
ACATCGGAGATTTCTTGCAGGTAAGCTCACTGATCCATAG
>Chr1:1177940..1177901  - TAIR102
GATCTCCCAGTGGCTTGCAGGTAATTTTTTTTTCATTGAG
>Chr1:1180498..1180459  - TAIR102
CGGTCCGGGATGCAGGAGAGGTATGTAACAGTTACTCTTA
>Chr1:1180736..1180697  - TAIR102
CCTAAACTCATCCACTTCTCGTAAGTTTATCAGTCTCATC
>Chr1:1181688..1181649  - TAIR102
ATTTATCCTAGAAGAAGGTGGTGAGCAAAATTTGAATTCC
>Chr1:1182100..1182061  - TAIR102
AAGTTTTAGTTGCTGAGAAGGTACTGAATGCCAATTTTTT
>Chr1:1182473..1182434  - TAIR102
AGCTAGCACAAAGGCTTGCGGTAATAGCACCTCGCCCTGT
>Chr1:1182710..1182671  - TAIR102
GAAGCTCTATTCTTCTCTAGGTACATATATGCTTATCAAA
>Chr1:1183321..1183282  - TAIR102
CTAACAATCGTCTTATCAAGGTCTGTTTCCATCTCTAACT
>Chr1:1183549..1183510  - TAIR102
GCTCTCAATCTTGGCTTCAGGTCCTCTTTTTGCTCTTTAC
>Chr1:1186471..1186432  - TAIR102
ATCGCTTGGACAATCCCGCGGTAAACTACAAAACTTGTCT
>Chr1:1187279..1187240  - TAIR102
GTTGATGCCAATAACTGCAGGTAAAACCTTAAAGAGTATT
>Chr1:1187608..1187569  - TAIR102
CGTCTTTAACCACCTCTATGGTATATACTCTTTCATCTCT
>Chr1:1189620..1189581  - TAIR102
AGACTGGAGTATTGTCCAAGGTAAATATGACGCACTTACA
>Chr1:1189824..1189785  - TAIR102
GGGTCCTTGGAACTCCAGAGGTTCATAATAAAACTCTTCC
>Chr1:1190049..1190010  - TAIR102
CTCGTCAAGGACGATGCATGGTATGTATAACATGCCATAG
>Chr1:1190484..1190445  - TAIR102
ATGCCGCTCCTAACTGCAAGGTGATACGATCTGTTTGCTT
>Chr1:1190766..1190727  - TAIR102
TGCTTTCCCTCTTCTTAAAGGTAGTTAAGGGTTTTGTTTT
>Chr1:1191244..1191205  - TAIR102
GCTCGTTACTGGAGCTGCAGGTATAACTTTCATCTATATC
>Chr1:1191839..1191878  + TAIR102
GCGAAGTTACTATGGGCACTGTAAGAACAATCTCTCTTTA
>Chr1:1192015..1192054  + TAIR102
GCATTGACACTGCTGAAGCTGTGAGTTTTTATCTTCATTG
>Chr1:1192278..1192317  + TAIR102
AGTCTCAGCAACGTGACAAGGTATCAACCATTTATCATAC
>Chr1:1192554..1192593  + TAIR102
GACTTGCTTCAAATACACTGGTAACATCGCCTTATTTTTG
>Chr1:1192816..1192855  + TAIR102
ATCTCATAGTTGAAGGAAAGGTAGTGCTACTCCTTAAAAA
>Chr1:1193041..1193080  + TAIR102
AGTTAGATGTCGGTATGAAGGTAAATCTTTCTAGAATACC
>Chr1:1193302..1193341  + TAIR102
ACAAGGGATCACTAGCCAAGGTTTCTTCTTGATCCAACTA
>Chr1:1199095..1199134  + TAIR102
TTGTCGCCAAAAGTTTTCCTGTAAGTTTGATCAGATTCTC
>Chr1:1199342..1199381  + TAIR102
CTCCACCATCTGGATACAAGGTGCTATATTTGCTTTCTTG
>Chr1:1199622..1199661  + TAIR102
ACATTGCATCGATCGCAAATGTAAGAGTCTTTTGCTCACT
>Chr1:1200285..1200324  + TAIR102
CATCACTCCTTACTCCAAGCGTAAGTATTTGCTTCTTTTT
>Chr1:1200517..1200556  + TAIR102
ACATGTTTGAGAAGGACACGGTACTATAACTGCCATCTTT
>Chr1:1200844..1200883  + TAIR102
ATCGGAACAAATCATAACTGGTACACACCCGAAACCTGAA
>Chr1:1202871..1202910  + TAIR102
ATTTGGTGAAATTTTCCTAGGTATTGTTGATTTCTTATAT
>Chr1:1202997..1203036  + TAIR102
AAGAAGTGGCTGTTAAGCTTGTAAGTTGCAGTTCTCAAAT
>Chr1:1203154..1203193  + TAIR102
TATGCTTCTCCAAGGAGGAAGTAGGCTTTGCATTTAGTTT
>Chr1:1203401..1203440  + TAIR102
TAATGCTCGCAGATCAAATGGTAAATACTTTTCCTTTCTT
>Chr1:1203571..1203610  + TAIR102
TTGGACGCAAAGCAAACCAGGTGACTTTTTCATAAGACTT
>Chr1:1203749..1203788  + TAIR102
CACAAGCATATTCCATACAGGTACTTACATTGTCTCATCA
>Chr1:1203886..1203925  + TAIR102
TAACACCCATCTTGGAATTGGTGAGTCTTTTTTTATCGCT
>Chr1:1204088..1204127  + TAIR102
ATGTATTTTCTTCGAGGAAGGTAAATCGATAAATCTGTAT
>Chr1:1204247..1204286  + TAIR102
AAAGACTAACACCAGTGGAGGTATTGTTTCCCGCTCCAAT
>Chr1:1204500..1204539  + TAIR102
AGACCTATTTATCCGAGAAGGTTGGGAACTTGTCAAAAAT
>Chr1:1204685..1204724  + TAIR102
GCTCGAATTCCAAACCAAGAGTAAGTCCATTCTGAAGCTA
>Chr1:1204839..1204878  + TAIR102
CAAAGCGGAAAAGCCTCCAAGTAAGCATCAGATTTAAAAC
>Chr1:1205232..1205271  + TAIR102
TTCTTGCATCCAAGGACACGGTTAGTACATCAAAATAGAT
>Chr1:1208528..1208567  + TAIR102
ACTAGTTTTTTTTTGTTTTTGTTTTTTCCCCATGGAGGAT
>Chr1:1208793..1208832  + TAIR102
TGAAAATCAATGCTATCAAGGTTCGAATTCTCTGATCTCG
>Chr1:1209041..1209080  + TAIR102
CTACATTACTCAGATTTTCGGTGAGTCTCATCGACTCACT
>Chr1:1209240..1209279  + TAIR102
CGACCAATGTGCCAAGCTGGGTACGCTTTGTACATCTGTA
>Chr1:1212241..1212202  - TAIR102
CACATTCGTAGCATCTTGTGGTAAGTGAAAGGATACAAAT
>Chr1:1212505..1212466  - TAIR102
GCAGAGCAAAAGAAGCTGAAGTATGTTTATTAAAGCTTTA
>Chr1:1213249..1213210  - TAIR102
CAAGGATGGACTGAAAAAAGGTATTTCTTTTTGCCTTGTA
>Chr1:1213999..1213960  - TAIR102
TGAGGACGCTTGTTGGCCAAGTAAGTTGCTCTGTTTTTAA
>Chr1:1216103..1216142  + TAIR102
GTCAACAATGTCGAAGCGAGGTTCGCACTTTTCCTCTATC
>Chr1:1216509..1216548  + TAIR102
TGTTTTCATGTACTTCGAAGGTTAGATTACTTACTTTCTC
>Chr1:1218301..1218262  - TAIR102
ACTTCGAACTATTCATAGAGGTAAAACTGTCATTCATTTC
>Chr1:1219598..1219559  - TAIR102
TAATAACACATAATTTACAGGTTTGTACCAAATAAGCTCT
>Chr1:1219813..1219774  - TAIR102
CAATATTTCGTTGAATCCAGGTAAAAAGCATTGCCATGAT
>Chr1:1221975..1221936  - TAIR102
ATGAAGATGATGATGATGATGTAAGATTAATCTTGTTTGA
>Chr1:1222193..1222154  - TAIR102
ATTTCAGCAAGAAAATCAAGGTCTTTGTGCTTAACCATCA
>Chr1:1222508..1222469  - TAIR102
CAGGAGATCATCATCTCCAGGTATATATTCCAAACCTTAT
>Chr1:1224213..1224174  - TAIR102
CTCATGAGCAGCTCTCCATGGTACGTAATAATCCGTGCAA
>Chr1:1226742..1226781  + TAIR102
TTAGAAGATGAATTGTGCAAGTAAGGCACTCTTTCTTCTC
>Chr1:1226918..1226957  + TAIR102
TAATCCAGACGCATATATCCGTAAGCAAGTTCTTTTCTTT
>Chr1:1227139..1227178  + TAIR102
TTCCCATCAAAACTGGGAAGGTAATGCAACCACTGGAGTT
>Chr1:1227290..1227329  + TAIR102
TGCTTGGAACGTTTCAGACTGTAAGTTCTTATTTTGTATT
>Chr1:1227647..1227686  + TAIR102
TAAGTCACGCTTTGTATCAGGTAATTATGGTTAGGTGCAT
>Chr1:1227938..1227977  + TAIR102
TCTTAGTAATGGTAAACGAGGTATGCTTGCACGTTTGCTT
>Chr1:1228148..1228187  + TAIR102
AGCAGCGTAAAAAGAGACAGGTAACTGCATATATCAGTAT
>Chr1:1228428..1228467  + TAIR102
TGGACATCCTACATTCTAAGGTTTGACACCTAAGAACTTC
>Chr1:1228782..1228821  + TAIR102
TGACTGGTCACTCAAAGAAGGTCTGTCTTTTACTGTATTC
>Chr1:1228937..1228976  + TAIR102
TAACTGCTTCATCCGACAAGGTAAGCTAAGGTTATGTGTA
>Chr1:1229109..1229148  + TAIR102
TGAAAGATCATTCTGCCGAGGTAAGGATGTAACTGAAGAA
>Chr1:1229318..1229357  + TAIR102
CCGGTTTATGCCTTGCTCAGGTCTCCAAAATTTTAATCCA
>Chr1:1229604..1229643  + TAIR102
TTTGGGATGTAAAAAGTCAGGTAAAAACTCTTTGACCTTC
>Chr1:1229775..1229814  + TAIR102
AAAACGGTTATTTCCTTGCGGTGGGTACATTGACTGATTG
>Chr1:1229958..1229997  + TAIR102
CTTTCCAGATGCAAACTCGGGTATTCAACTACCTGAGCAC
>Chr1:1230097..1230136  + TAIR102
ATTGCTGCTTCAGATATAAGGTGAGGTCTACTTTGATACA
>Chr1:1232253..1232292  + TAIR102
TGGCTTTTCTCAAATTTCAGGTAAACCCTTTCTTTCTTCT
>Chr1:1232972..1233011  + TAIR102
AGATCCTTCCACTTCTACAGGTTAGATTTCGATTTCTGGG
>Chr1:1233581..1233620  + TAIR102
GATGAGGAAGAAACATGACGGTACCATTTTCTTCACTATA
>Chr1:1234623..1234584  - TAIR102
GAAGCCTCTCCAAATGATAGGTATAATTAGAAATATGTAA
>Chr1:1235013..1234974  - TAIR102
AAGGAAAAGACGAATTTGAGGTGGGTTTTGTGTCGTAGCT
>Chr1:1235204..1235165  - TAIR102
CAAGCATCTCCTGATGATAGGTCTGTTGGAACATTTTTTG
>Chr1:1235474..1235435  - TAIR102
ACTATGCCAAGTTCTTGGAGGTATTGAATTTTGACTCAAA
>Chr1:1240765..1240804  + TAIR102
GCTTCTCCTCCTCGTTCAAGGTTCGTCCTTTTTCTTATTA
>Chr1:1241658..1241697  + TAIR102
CTCAGAAGCTAGTGGACTAGGTAAGTTTTAAAGATCATCT
>Chr1:1242877..1242916  + TAIR102
TTCTCGCCGACTCATTTCAGGTCTGTAACTTTTCTGAATT
>Chr1:1243493..1243532  + TAIR102
CTTTAGAGCTCATCAGAAGAGTAAGCACATTATGCTTTTT
>Chr1:1243724..1243763  + TAIR102
CGATGCATCGAGCTTGAAAGGTACACATAATAGCGAAATC
>Chr1:1245180..1245219  + TAIR102
CGGCCAAACTAACCACCCAAGTAAATTTATTTTTCTCTTT
>Chr1:1245450..1245489  + TAIR102
ATCACAGCTCTTGCCATGGGGTAATTACTTTATTTATGAT
>Chr1:1248136..1248097  - TAIR102
TCCTTACATCGCCATTGGAGGTTAGTTTTTCCAAAGTCTC
>Chr1:1252561..1252522  - TAIR102
CCGCGTTCTCTCCTCTAAAGGTTTAGCTAAGAATCAATGA
>Chr1:1252846..1252807  - TAIR102
CTGCTGTTGATTTAGGACAGGTAATTCGCTTGATTTTGGT
>Chr1:1253031..1252992  - TAIR102
ATGGAGTTGGAGCGAGTGAGGTGAATCTCATAGCCAATAT
>Chr1:1253201..1253162  - TAIR102
GGGACATGCTCATTCAACAGGTATAACTAAACTGGATAAT
>Chr1:1254239..1254200  - TAIR102
AAGCTATAAAGTCTATGCCTGTAAGTAATAGTTTCTTCTC
>Chr1:1254560..1254521  - TAIR102
GCAAGATACGCTCAGTAGAGGTATTAAAATTCTCTTTCTC
>Chr1:1254885..1254846  - TAIR102
GACAAATAATTGCTCTTGTGGTAAGTCCAATTTCTAATAC
>Chr1:1255296..1255257  - TAIR102
AGCTGAAATGCAGGCTTCTGGTTAGTACTATATTTTTCGT
>Chr1:1257394..1257355  - TAIR102
CAAGCTCAGCTGTGGCGAAGGTACACACACACACTGTGAT
>Chr1:1259046..1259007  - TAIR102
GAGGAAGAAGAAGAAACCAGGTAGGTGACTGCGATTTAGC
>Chr1:1259747..1259708  - TAIR102
AATGGCATCGAATGGTCCAGGTATCTATCACCTGAGTGTT
>Chr1:1260031..1259992  - TAIR102
TAAAGTTTCTTGTGAACACTGTAAGCAGAATTTTTTTGTA
>Chr1:1260544..1260505  - TAIR102
AACGTATTGTGAAGAATGAGGTACAATAGATTACACTGAA
>Chr1:1260765..1260726  - TAIR102
CATTTCATCATCTTCTTGGGGTAAGTTTTCAGTTGTGAAA
>Chr1:1260961..1260922  - TAIR102
TCTCATTCCAATGGAATAAGGTAAAAGCTCAGATTGGATC
>Chr1:1261289..1261250  - TAIR102
AGGATGTGACGAAAATTATGGTTAGTATTGCTCATGATAA
>Chr1:1262106..1262145  + TAIR102
CAAATTCCATCATAACAATGGTACGAGCTTTCTCTTCTTT
>Chr1:1262662..1262701  + TAIR102
TTAACTGCTCTGGAAAGACGGTAAGAAAGTATAAAACTTG
>Chr1:1263021..1263060  + TAIR102
ATAATGCAAATGAAATATATGTAAGCTTCAATTCGATTAC
>Chr1:1263301..1263340  + TAIR102
GTTGCAGATTCTGCGTACAGGTAACTCTTTTGCCGTTTAA
>Chr1:1263549..1263588  + TAIR102
TGGAGCAGCAAGTTTTGGAGGTAATGAATTTTTTAAAATA
>Chr1:1263720..1263759  + TAIR102
GTTAGAAACAATAATTCAAGGTGGAGGAGAGGAGTCTCAC
>Chr1:1263973..1264012  + TAIR102
TTTGCGCTGCACCAGAACAGGTAAGCCCTGGTCTCTTCTA
>Chr1:1264224..1264263  + TAIR102
GGATCAATTCTGAAGAGCAGGTACTTTCTAGTTATTTTAC
>Chr1:1264427..1264466  + TAIR102
GTGGCAGCAGAACTTTTCATGTAAATGCTTCACTACTCTG
>Chr1:1264660..1264699  + TAIR102
TATTCTAAATTGTTTGATTGGTAGATGATTTTTTCTTAAG
>Chr1:1264842..1264881  + TAIR102
GAGAGTTTCAAGACAAACAGGTGCTTAACCGGTATGCTTT
>Chr1:1265197..1265236  + TAIR102
TGCAACAACATTTCAACCAGGTTGGACACTGACACTAGAT
>Chr1:1265373..1265412  + TAIR102
TCCTTGATCTTATTGAAAAGGTTAGTAGCACACAATGTGC
>Chr1:1265510..1265549  + TAIR102
GCCCTTCTAGACGAGGCTTGGTAATGTTAGAAGGTCATGT
>Chr1:1265721..1265760  + TAIR102
TTTGTCACTATGCTGGTGATGTTAGTGATCCTCATAACCT
>Chr1:1265974..1266013  + TAIR102
CAATAGGTTCTCAGTTTAAGGTCTGAACTCTGAACTAATG
>Chr1:1266189..1266228  + TAIR102
TGCATCAACTTAGGTGTGGGGTAAGCTTTAAATGTTTTAG
>Chr1:1266404..1266443  + TAIR102
CCAGAGACTACAAAGAGCAGGTAGCTTAACCAACACTTAA
>Chr1:1266593..1266632  + TAIR102
TGGACCTCAAAGGTTTTCAGGTGCAGTTTTATAATCTTAC
>Chr1:1266973..1267012  + TAIR102
AATTCAAGCCTTGTGTAGAGGTAATACATGTTATATGCGT
>Chr1:1267262..1267301  + TAIR102
GAGCGACAATCATTATTCAAGTAAGTTTAAGCTCGCATAT
>Chr1:1267495..1267534  + TAIR102
AATTGCGAAATCTTAAAATGGTAATCCTCGTTTACTAACA
>Chr1:1267850..1267889  + TAIR102
AGCTTGAGAAACAGATGAGGGTACACATTATTTCATCAAT
>Chr1:1268264..1268303  + TAIR102
CTGAGAATGAACAGCTTAAGGTTAGTCATAAAATTCTATG
>Chr1:1268539..1268578  + TAIR102
CTGAAAATCAAAAGCTGAAGGTAAGATTTTTAGATACCGA
>Chr1:1268803..1268842  + TAIR102
CTGAGAATGAGCGGCTCAAGGTAATCTTTCTACAGATGTA
>Chr1:1269085..1269124  + TAIR102
ATGAAAACAAAGACCTGAATGTTAGTTTTCCGTAGATATA
>Chr1:1269312..1269351  + TAIR102
TTGAAGACATCAATGCAAAGGTTTTGACGATTTGCATTTT
>Chr1:1269547..1269586  + TAIR102
TGTCATTTACAGGCGCTCCGGTAAATTTACAATCTCTCAT
>Chr1:1269646..1269685  + TAIR102
CTTTGGAGAATGGACATCAGGTAAGTAATGAAGTAGATAT
>Chr1:1269829..1269868  + TAIR102
GAATTGAACGACAACCCCATGTATGTGCCTAACGAATATA
>Chr1:1270088..1270127  + TAIR102
TGTTTGGTTCTGCAATAGAGGTAACCTGAGAAATTACGAC
>Chr1:1270405..1270444  + TAIR102
TTTTTGGAAGAATGACACAGGTAACGAGGAAATGGAAACA
>Chr1:1270729..1270768  + TAIR102
TGCTTTCTTCCTGCATTCAGGTATACCTTTGGTCACCCGA
>Chr1:1271112..1271151  + TAIR102
TCACATGGAAGAAAAACTACGTAAGAATATTTTTATATGT
>Chr1:1271250..1271289  + TAIR102
AATGTTCAACTTTTCAACAGGTTATTGTTTATATCCCTTC
>Chr1:1271447..1271486  + TAIR102
GCAGCCAAGCGACTGAAGAGGTAAAAACTTGCCTTAAAAA
>Chr1:1271580..1271619  + TAIR102
GACAAGCCGTAGTGCTCCTGGTTTGTCTTCTTTTCTTGAC
>Chr1:1271715..1271754  + TAIR102
TTACTATTAACCTTTGCTCGGTAAGTCTCTGCTTCTCTGA
>Chr1:1272002..1272041  + TAIR102
ATCATAACGTATCACCAGAGGTACATAGCTCTGAGCTCTG
>Chr1:1272158..1272197  + TAIR102
TTGCTGGACGACGATTCCAGGTACTGACTAAAATCATTTA
>Chr1:1280218..1280257  + TAIR102
CGATGGTCGTTCGTAGCGCTGTAAGTACCAAAAGTCTTAA
>Chr1:1280752..1280791  + TAIR102
ACGTCCCTTCATGGCTTAAGGTAATAAATAAAACATCTTT
>Chr1:1283087..1283048  - TAIR102
CGCAAATGGGGAAAGCAAAGGTAAGATCTGAAACACACTC
>Chr1:1283277..1283238  - TAIR102
TTGCGTTCATCCTAAATTTGGTAAGATTATTTCCTTATGA
>Chr1:1283502..1283463  - TAIR102
AGACGATGCTGCTAAGTTTGGTATGTTTTCAAACGTATTC
>Chr1:1283658..1283619  - TAIR102
TCACTCCAACAATCAGCAGCGTAAAGTTTCTAACATTTAT
>Chr1:1283813..1283774  - TAIR102
CCACAGTATATTACAGTGAGGTCAATATTTCTACGTATTT
>Chr1:1283988..1283949  - TAIR102
ATTACACAAATGCATTAGCGGTGAGTGTTTCTCTAGCAAT
>Chr1:1284120..1284081  - TAIR102
ATAGCTCCATCGTGTTACAGGTAATACAAGTCTCTGCATT
>Chr1:1284262..1284223  - TAIR102
TGGATGGACACATTGAAGAGGTAAATTCGCTTAAAATACT
>Chr1:1284375..1284336  - TAIR102
AATTTATGCAAGATTACAAGGTTAGCATTAATACAAAACC
>Chr1:1284647..1284608  - TAIR102
TGTACTAGGCACCAATTGTGGTATTTTCCTCATCCTATCT
>Chr1:1284809..1284770  - TAIR102
TGTGGGTTGCCAAGTGCAAGGTATGGGCTCAACATACTTT
>Chr1:1284945..1284906  - TAIR102
ATACTCTTGAATTAATCGAGGTTATTTGCCAAACCCTTAT
>Chr1:1285158..1285119  - TAIR102
CCAAGACCAGTATTAGCCAGGTTTTCCACCTTCCTAATGT
>Chr1:1285304..1285265  - TAIR102
GCTGTCGTTTGTGTGCAGAGGTAAAACTACTGTTGAATTT
>Chr1:1285535..1285496  - TAIR102
TAAGTTGAAGCCTGTCGAAGGTAAATAGACACTTCCCTTC
>Chr1:1285738..1285699  - TAIR102
ATGGAATGTCAAGGATTGAGGTAATGTCCATATAAATGGA
>Chr1:1285915..1285876  - TAIR102
CCAGCTAAAGACCATTGCAGGTTTTTTCTTTCTTTTTTGT
>Chr1:1286430..1286391  - TAIR102
TTCTTCTTCGCGTTCCAAAGGTGCTCAATTTATTTCTGCC
>Chr1:1288251..1288212  - TAIR102
GCTATAACTATATCCCGTTTGTAATAACTGATTTTTTACA
>Chr1:1289713..1289674  - TAIR102
GGCTTATTTGACAGCTCCAGGTGAAAAATATTCGAAAAAG
>Chr1:1290171..1290132  - TAIR102
CAAGCAGAAGAAGATGAAAGGTAAACCATATTCTCAAATT
>Chr1:1290791..1290752  - TAIR102
CAGGGAAACAAAATCCGCAGGTAAGAACGACTTGTAATAG
>Chr1:1295960..1295921  - TAIR102
TCTGCTTGCCTTCGGATACTGTAAGTAATGATAATATATC
>Chr1:1297725..1297686  - TAIR102
AGTTGATAATGAATTCCAAGGTATCTTTGAAAATCATCTT
>Chr1:1297964..1297925  - TAIR102
ATTCCAACATTTTCTTTCAGGTTATTTGATGCTTTTTGGT
>Chr1:1298141..1298102  - TAIR102
TTCTTGCTTTTGCTATTAAGGTACAATGTTTTCATTTTTA
>Chr1:1298490..1298451  - TAIR102
CTTTTGTGGAGAGCCTAACTGTATCCCCAGTCTTTTCATC
>Chr1:1298875..1298836  - TAIR102
AAGAGATCAAATCTTCTGATGTAAGCTTCTCTTTGATTTC
>Chr1:1302070..1302109  + TAIR102
CGTCACCGAGGCCCTTACAGGTAAGAAACAATGTAAAAAA
>Chr1:1302267..1302306  + TAIR102
CTTCCACTACTGCTGGCCGAGTAATTAATTGATCAATCCA
>Chr1:1304392..1304353  - TAIR102
AAAACCCCTTTGCTAAAGAGGTAATTAATAACTCAACCAA
>Chr1:1304640..1304601  - TAIR102
CTTATTCAAAGAATGCCGAGGTATATATAAAAGACATAAC
>Chr1:1304842..1304803  - TAIR102
ACTTAACTCACCATAACGAGGTTCTTTTCAAGACTTGTTG
>Chr1:1306811..1306772  - TAIR102
GTTCTCGCCTTGACAGAAATGTAAGTACCAAAATCTTCTC
>Chr1:1307699..1307660  - TAIR102
AACATCTCTTCTCTCCCTAGGTTTTTATCTCTACTACAAT
>Chr1:1314010..1314049  + TAIR102
GATGTGCTCTATTGCCACAGGTGACCAATTTCAGATTTGT
>Chr1:1314640..1314679  + TAIR102
ACATGTTCGCTAGGCACAAAGTTTGTAATCTGACTCTCTT
>Chr1:1314904..1314943  + TAIR102
TTGCATTGGAGAACTACAAAGTATTCCTTTTTTTTCCTTT
>Chr1:1315186..1315225  + TAIR102
GTGCCACAAGGGAGTCACAGGTTAGTTCTTGATCGCTTAT
>Chr1:1316418..1316457  + TAIR102
CATTGGCCATTTTTCCCTAGGTAATCAAATTCATCTAAAG
>Chr1:1318768..1318807  + TAIR102
AACCTATGATTCCGAGACATGTAAGCATAATTAATCTATT
>Chr1:1319168..1319207  + TAIR102
ATCATGAATCAGAAATGGAGGTACGAAATTTATGTTTTCC
>Chr1:1319505..1319544  + TAIR102
CATCCGAGCAAGCACGGCAGGTTTAACTCTTCTCTCGAGT
>Chr1:1319749..1319788  + TAIR102
GTCTTGCAGAGAAAAGACAGGTACACAATAATCTGTCAAA
>Chr1:1319980..1320019  + TAIR102
CACAACGACCCATTTGCAAGGTAACACTTTTCCCCAAAAT
>Chr1:1320191..1320230  + TAIR102
GCAATCGGGTCTCAGAGAAAGTATGTTGTTGAGTCCAAAA
>Chr1:1320354..1320393  + TAIR102
GCATTGCGGTGCCATCATTGGTAAGTTTCTAGCATGAGCA
>Chr1:1321999..1322038  + TAIR102
CTTCCGACGCCTCTCTCTCTGTAAGCTCTTCCGATGCTTT
>Chr1:1322302..1322341  + TAIR102
GATGATGTTGTCATTGTCGCGTTAAGTTTCTCTTCTTCTT
>Chr1:1322472..1322511  + TAIR102
TGCTTGCCTCTGTATTGAGAGTATGTCTTGTTCAGTTCTG
>Chr1:1322680..1322719  + TAIR102
GTTCTATGCTGGTTTCCCCGGTAATATTTTCTTCTGTATT
>Chr1:1322867..1322906  + TAIR102
AGCTGGTTTTTATGACATTGGTAAGATAGTAACTATCTTT
>Chr1:1323015..1323054  + TAIR102
AAGGATCAGTCAACCCAAATGTACCATGCTCTTATTGTCT
>Chr1:1323220..1323259  + TAIR102
AGGAGCAGGATCAAGCTGCTGTAAGTCAAATAAGCATTCT
>Chr1:1323381..1323420  + TAIR102
TAACCCCTGTAAAAACCAAGGTACATGCTGTTTTCCACCT
>Chr1:1323619..1323658  + TAIR102
AGACGGAACCACAACTGCTGGTACTTTCCCCAGATTAATT
>Chr1:1323809..1323848  + TAIR102
CCCATTCTTGGTGTATTCAGGTGGGCTTGATAGTTGATAC
>Chr1:1324009..1324048  + TAIR102
ACTTGTTTGAGATTAACGAGGTTTAAGATAATAGAACAAC
>Chr1:1324223..1324262  + TAIR102
ACATCCCTTGGGCGCTACAGGTATGCTTCCTCTTTGTTCA
>Chr1:1324372..1324411  + TAIR102
CGTAGTGTCAATGTGTATAGGTATGTAATATGTTCACTCT
>Chr1:1325609..1325570  - TAIR102
TTCTCTTCAAGTTTAACGAGGTATGTCACAACCTCCGGGA
>Chr1:1325874..1325835  - TAIR102
GCCCTTAATTTCTTCGACAGGTAATTGGAGGATTGGATGT
>Chr1:1326213..1326174  - TAIR102
AACAAGTGTTGGTACATGAAGTAAGTCGCATCTTCTTCCA
>Chr1:1326359..1326320  - TAIR102
TTGATTTCATTAATTTCAAGGTTTTGTTTCTTTTTCTTTT
>Chr1:1326656..1326617  - TAIR102
CTCCCCCAACTCTTAGACCGGTATGTCTTCATCTGTTGAA
>Chr1:1326899..1326860  - TAIR102
TGGCCTAAGTCATACCACAGGTGATTTTGGTGTCATATTT
>Chr1:1327063..1327024  - TAIR102
TCAGCAAATGCCTCTCTATGGTAAAGGCTTTAAAGCTCAG
>Chr1:1327244..1327205  - TAIR102
ATCCAGTGATGGACAAGACAGTAAGGCTAATTAATGACTT
>Chr1:1327413..1327374  - TAIR102
CACTCTCTCGTGTCCAGTCGGTATGTACTAGACAATGAAT
>Chr1:1327591..1327552  - TAIR102
TGTTTGATATCTGGAAAGAGGTAAGCCCAATTAAAGTGTC
>Chr1:1327856..1327817  - TAIR102
AGAAAGAAACCATCAATGTGGTGAGACTTTGATACCCTTC
>Chr1:1328053..1328014  - TAIR102
TGCTCTTGCGGAGTACACTGGTATCTTTCTCTCTTTAATT
>Chr1:1328476..1328437  - TAIR102
GTGAGTCGTGTGGTAAACAGGTAACTATTTCTTACTCTAC
>Chr1:1328741..1328702  - TAIR102
CCTCTGCGACAGATAGCAAAGTAAGTTCAAGTTCAACGTT
>Chr1:1329167..1329128  - TAIR102
TTGATGTTATTCTTAAGATGGTATGTGTATGTATGCTGGT
>Chr1:1329338..1329299  - TAIR102
ATTCTAGACCTAAATGTTTGGTATGCTTTACATACTCCTT
>Chr1:1329578..1329539  - TAIR102
GTGGATATCGCGTTGTTGAGGTATTCTTGTATACCTTTTA
>Chr1:1329783..1329744  - TAIR102
CTGGTCCTCCTGAACAAAAGGTGAGCGATAAACTGATCTA
>Chr1:1330166..1330127  - TAIR102
ATGAGCAAACCAATCGAGAGGTACTTTTCACTTCTTGGTG
>Chr1:1330493..1330454  - TAIR102
TGTGAAAGACAAATCTAATGGTACCATGTATTATCTATTT
>Chr1:1330699..1330660  - TAIR102
CAGGAGACTATGTTGTCCAGGTTACTATACTGTTCATGAG
>Chr1:1332156..1332117  - TAIR102
CCGAAAATCTTCGCTCACAGGTTAGACTCTCTCATACCCT
>Chr1:1332408..1332369  - TAIR102
TGATGGAAAACATTGAGAAGGTTTGAATCTGACCCTTTCT
>Chr1:1332608..1332569  - TAIR102
AGCTTGAATAAGGAGTTTGGGTACTTTTTCATTATCTCTT
>Chr1:1334930..1334969  + TAIR102
TCTCGCTGATAATGGCTTCAGTAAGTCTCTATCTCCCGAT
>Chr1:1335454..1335493  + TAIR102
AGCTTGAACAAAGAATTCGGGTACTTTTAACATTTTTAGT
>Chr1:1335664..1335703  + TAIR102
TGATGGAGAATATTGAGAAGGTTAGACTAAATTATCCATG
>Chr1:1335811..1335850  + TAIR102
CTGAGAACCTTCGCTCACAGGTTAATAATAACCACATCTC
>Chr1:1337106..1337067  - TAIR102
AGGAAACCTCTAGGATCTTGGTAAGACTAATAATCTCACG
>Chr1:1337363..1337324  - TAIR102
TCCTCATCGATCTATATAAGGTAACTAAACTCTGACCGAG
>Chr1:1337667..1337628  - TAIR102
TCCGAGCGAAGCATGTTCAGGTAAATTTAATATACATATG
>Chr1:1340156..1340195  + TAIR102
GTTCAAGAGTTTGAGCTTAGGTAATCTATACACACAATAC
>Chr1:1341359..1341320  - TAIR102
CGGGAACATTCCCAGTCAAGGTCTGTTTATAACCTTCTAT
>Chr1:1345089..1345128  + TAIR102
TTTGAATCAAATTCAATCGGGTAATTTATTCTGTCCTTTC
>Chr1:1346222..1346261  + TAIR102
CCTGAAATTTCTAGTAGCAGGTAATATTTTTTCCTTATCT
>Chr1:1346820..1346859  + TAIR102
CGTTGATCAGACACGAGCAGGTACATTTTCCAAGCTCCCT
>Chr1:1347021..1347060  + TAIR102
TTACCCGAAGCTCTAATACCGTAAGTCATGGATAAGAAAA
>Chr1:1347419..1347458  + TAIR102
TTGATATGGGCTTAGACTCGGTACTCTTTTTAACTCCGTT
>Chr1:1347596..1347635  + TAIR102
ATGGATCGTGACTTTACTGAGTATGGTATCTTATTGATAG
>Chr1:1347785..1347824  + TAIR102
TGCCAGAGTCTACAGTTCAAGTAAGCTAAAGGTTCACTTG
>Chr1:1347978..1348017  + TAIR102
TGCACAAATTCCACAAGGATGTAAGGATCTTTACTGATTC
>Chr1:1350430..1350469  + TAIR102
TCCACTAGTGTCCCAATCATGTATTCAATTCTCTCTTCTC
>Chr1:1350883..1350922  + TAIR102
CTGCCTTGTTGGCCTCCAAGGTACAGTTTATCTTTTTATT
>Chr1:1351193..1351232  + TAIR102
TTATATTCATACTCTTCTATGTAAGGATTTTGAAGTTTGC
>Chr1:1351615..1351654  + TAIR102
GTTGAACGAATGCTAGACAAGTATGGGATGCAGAATTTAT
>Chr1:1351862..1351901  + TAIR102
AAAGAGAATATAGACATGAGGTGAGTCTGGTGGCCACAAA
>Chr1:1352512..1352551  + TAIR102
TTTCTTTACAGCCATAACAAGTGAGGCAGTTTATTTACCT
>Chr1:1352754..1352793  + TAIR102
CTTTTCTCAGGGAGAATTTGGTAAAATTTATTTTCTCTAC
>Chr1:1353105..1353144  + TAIR102
TACGCAGCACTAGTGTTGAGGTGATTTGCTATATCTTTCT
>Chr1:1353425..1353464  + TAIR102
CAGCATGAGAAGATAATAAGGTAACTAAAGTCTGGAATAT
>Chr1:1353780..1353819  + TAIR102
TATACTCTGATCCAGAGCAGGTAACTCCATATTCTTTTTG
>Chr1:1354134..1354173  + TAIR102
TCTCGCGTTGGAGCATTTAGGTTAGTGAAGTTCCGATCTC
>Chr1:1354719..1354758  + TAIR102
AGGAAGCAGAGTCTATGCAGGTAAAATGCAAATCTAATTC
>Chr1:1357177..1357138  - TAIR102
TCAACCGCCTCGTCTCTCAGGTATTGTAGCCAGCCTCAAC
>Chr1:1358193..1358154  - TAIR102
GTCTTGAACATGGCATTCAGGTTCGTATCTAGATCTGTGC
>Chr1:1359400..1359361  - TAIR102
GCGACCCTGAAGGTCCGCTGGTAAGATCGTAATATCTTCT
>Chr1:1359739..1359700  - TAIR102
ATCTAGAGATCACCACGAAAGTAAGACATTGGTTTTTTCT
>Chr1:1360244..1360205  - TAIR102
ACCCTGATGAAGATAGTTCAGTAAGTAGACTCTTTTTGTT
>Chr1:1360457..1360418  - TAIR102
CGTTTGCGCGTTCTAATCAGGTAACCTTTTTGTGTTCTCA
>Chr1:1360699..1360660  - TAIR102
TCTGGAATACATACTTCCAGGTACTATATCTTACATCCTG
>Chr1:1361094..1361055  - TAIR102
ATGAGCTTCTGACGAGTCCTGTAAGTGATCCTGGTCTTTT
>Chr1:1361337..1361298  - TAIR102
TCCGTTCTACTGTCTGGAAGGTATGCATTTCAAGAATCAT
>Chr1:1361558..1361519  - TAIR102
AGGCTCATGTCTCAGCGGAGGTCAATGCAACCTTCCTTTT
>Chr1:1363817..1363778  - TAIR102
TAGACAAATGATGTATTCCGGTAAAAGATTTTGTCCAGTC
>Chr1:1365631..1365592  - TAIR102
TCACCAACCAAACATTTCAGGTAAACAATCGGGCATAAAA
>Chr1:1365892..1365853  - TAIR102
CCCTTAAGCAAGCCCACAAGGTAAATACATTTAACATTTG
>Chr1:1366058..1366019  - TAIR102
CAGTTGTGGAGGAGAAGAAGGTAAACAAAAAAGTATCAAA
>Chr1:1366237..1366198  - TAIR102
AAAAGCTTGAAGAAGACAAGGTATCTTCAATGCAGTAGAT
>Chr1:1366410..1366371  - TAIR102
GAAGTAAACGAAAGAAAACGGTTAGTCTTTTCTGGTTATA
>Chr1:1366620..1366581  - TAIR102
TGGAACGTGAAAGAGAGAAGGTTTTCTGTCTCTGATCCTT
>Chr1:1366826..1366787  - TAIR102
CTAAAAGCACAAGAATTAAGGTCGATGAGTATTCTGTTTT
>Chr1:1367166..1367127  - TAIR102
ACGTAGATGAAATGCCAAAGGTGGGTGTTTTGTCAATTAT
>Chr1:1367632..1367593  - TAIR102
CCGAGCACTCCATTACTCTGGTATAAATCTAACTTTTGGT
>Chr1:1367809..1367770  - TAIR102
TAGTGGAGAGGCTGCAGAAGGTACATTGCCATGTTAATGT
>Chr1:1368558..1368519  - TAIR102
AGCCTTGTCGCTCAAAAATCGTACGGATCTTCGATTTTCA
>Chr1:1369665..1369626  - TAIR102
CGACAATATATGGACTCAAGGTATCATCATCTCTCATCTT
>Chr1:1372847..1372808  - TAIR102
TTGGGTTCTTCTTCTTCTGGGTAAAATTCTCTGGATTCTG
>Chr1:1373770..1373731  - TAIR102
GCACGCACTGGGGACAACAGGTATATTACTCCCCAATCTC
>Chr1:1373936..1373897  - TAIR102
GGTTCGATGTTCAGTTCTCGGTTAGTTCGTACAGATTACT
>Chr1:1374267..1374228  - TAIR102
AAGAAAAGTATTACATACAGGTGATTTCAGAACTCTTTTT
>Chr1:1374761..1374722  - TAIR102
TTAAAGCCAACAGGTGTCATGTAAGTGGATTTTCTGTTAT
>Chr1:1375048..1375009  - TAIR102
TATTTCATTGCCTGAGAAAGGTATTATTCACTTTCCCTTT
>Chr1:1376639..1376600  - TAIR102
TGAATGAAGACGAAAAATTGGTATTTCACACACTGATCTT
>Chr1:1377158..1377119  - TAIR102
TACTGCAGAATTCCTCGGAGGTCTCAACTTTTTTCTCTCT
>Chr1:1377373..1377334  - TAIR102
TAATGGTCAGATTCCTCCAGGTTTGTTCATAAAAACCTCT
>Chr1:1377684..1377645  - TAIR102
CACGTGGCGGAATCAATAAGGTATGTGAATGCCCTCTCAG
>Chr1:1378132..1378093  - TAIR102
CTCTTGGGTACTAAATTCATGTAAGCTTCTTTCTTCCCTT
>Chr1:1379112..1379073  - TAIR102
AGGGTGAATAGTTAGCAAAGGTGACAACTTTCTTTCATTT
>Chr1:1381295..1381256  - TAIR102
TGCCTCCTTTACCATCAAAGGTTTAAAACAAGTTTCCAAA
>Chr1:1382370..1382331  - TAIR102
TTCCAATGATGACCAAAAAGGTTTTCTTTCTTACCTTAAC
>Chr1:1384021..1384060  + TAIR102
TAGGGGATGAACCAGTTCTCGTGAGTTTCTTCTCAATCTC
>Chr1:1384432..1384471  + TAIR102
TAAGTTCAACCAGCTTGAAGGTAGGCGCAAAGTTCAACTT
>Chr1:1384722..1384761  + TAIR102
CTCCAGTGGAGCTTTTCAAGGTGAAATGTTTGTGGATAGA
>Chr1:1384883..1384922  + TAIR102
ATCTCTCAGTTCCATTAAAGGTTTGCTTATCTGATCGTCC
>Chr1:1385482..1385521  + TAIR102
TACAAGAACATGAGCTACACGTACGTATGCCAGTTTTCCT
>Chr1:1385746..1385785  + TAIR102
ATCTGACCTAGCTGGATGGAGTAAGGTTCTTTTTGTTCAG
>Chr1:1386130..1386169  + TAIR102
GCTGGGTGATAATGCTTGAGGTATGTAATTATGTTGATGT
>Chr1:1386319..1386358  + TAIR102
GTTGAAAATAAACCAGAGAGGTACAGAGAATATTTGGCTC
>Chr1:1386550..1386589  + TAIR102
GGCTTCCAACAGGTTGTTTGGTAAGAAAAAAATGGTGTCC
>Chr1:1386738..1386777  + TAIR102
CCCCATTGGTTTCAACAAAGGTCTGTTCTTTTTTCCGTCT
>Chr1:1387049..1387088  + TAIR102
GTAGTTATCTGGACGCAAAGGTGCGAGATATCTGCAAATT
>Chr1:1387315..1387354  + TAIR102
GGAAAAGGCGAACTCTCACTGTAAATCAAGATTCTCTTTA
>Chr1:1388900..1388861  - TAIR102
GTCCACTGACCCCTGAGGAGGTACTTGCTTAACTTTTTAT
>Chr1:1389223..1389184  - TAIR102
GATATGTTGGCATTTGCGGGGTATGCTCTTTTGCAACAAT
>Chr1:1389600..1389561  - TAIR102
AGAAGATAAAAGCTTTTCAGGTACAAGCATAAAGAGATGT
>Chr1:1390012..1389973  - TAIR102
TCGTTTTGGCATGATGACAGGTACGTTGATTCCTTTACAT
>Chr1:1390283..1390244  - TAIR102
TGAATCAGCAACGTAGTGCGGTAGGTGTTCTGTTTTTGTA
>Chr1:1390470..1390431  - TAIR102
ACCACGATCTGACTGGCCTCGTATGTTCATCTCGTGTTTT
>Chr1:1390796..1390757  - TAIR102
AACCGACCCGTCCATCTAAGGTTAGATCACTTTTGCTATG
>Chr1:1391086..1391047  - TAIR102
ATTTTAAACGCGATGCGAAGGTATCGCTTCTCTCGCAATT
>Chr1:1392075..1392036  - TAIR102
TCTCGATCTCAAGCTCTCAGGTACGTTAACTAAACCACAT
>Chr1:1392276..1392237  - TAIR102
TGATCAAAGATCGTTCCAAGGTAAAGTTTGATTTTCAACA
>Chr1:1393288..1393249  - TAIR102
GACCAGTTGATATTCATAGGGTTAGCAACGTGTCCTGAAA
>Chr1:1393499..1393460  - TAIR102
TTGGCCTTACACTCATTGAGGTAAAGTATGCATATGTGAT
>Chr1:1393815..1393776  - TAIR102
TACGGGAGCTAGCTAATCTCGTAACTGTTAAATAGCTGTA
>Chr1:1394033..1393994  - TAIR102
TTCCAACTATCTGGTCTGAAGTGAGTTTTCCTAGGCAGCT
>Chr1:1394250..1394211  - TAIR102
GGTTCATGCCAAGAATGGCGGTAAGTACACAGATAACTAG
>Chr1:1395027..1394988  - TAIR102
ATTCCGATACTGGTGGACAGGTACATTGTGTTCCAAGTAT
>Chr1:1395164..1395125  - TAIR102
CTTTACGTTGTCCTCATCAGGTATTTTCTCTCTTGCTTCC
>Chr1:1395482..1395443  - TAIR102
TCACTCGCAAGAAGAAGCAGGTCCTTCATATTTACTAATT
>Chr1:1396805..1396766  - TAIR102
GCTAAGAAAGTCCGTGCACAGTAAGCTCCCCACTATTCTC
>Chr1:1397030..1396991  - TAIR102
CAGCGGATGAAGACAAAGAGGTTTGTGTTAAGTCTTCAAG
>Chr1:1397516..1397477  - TAIR102
GTGCTCACGTTGGAATTCAGGTTCGCACTTTATATGCTGC
>Chr1:1397687..1397648  - TAIR102
CCGTTGTTAGAGGGAGAAAGGTAAGCCTACTATCATATGT
>Chr1:1397849..1397810  - TAIR102
AGCAGGAATAGAAAGGCCAGGTGAACATCAAATTTCTCTA
>Chr1:1399303..1399342  + TAIR102
ACCATTCCTTGTTTGTGAAGGTTCGTAACTTCTTCTTCTC
>Chr1:1399755..1399794  + TAIR102
GCTTCCGAGAGTGTCAAGAGGCATGTGAATTTCTTCTACT
>Chr1:1401136..1401175  + TAIR102
CGACAATCTCCTCCTCTCTGGTATAATTCTAATCTGGGTT
>Chr1:1401488..1401527  + TAIR102
CAGTCCAGATACGATAATAGGTAATCTCTTTTTATTCCAA
>Chr1:1401725..1401764  + TAIR102
GTCATTCTTGTTGACCATGGGTTAGTATTACTCTCTAGGG
>Chr1:1401959..1401998  + TAIR102
TTATACGCCAATACCCAAAGGTTTGCTTTTATTCTCACAC
>Chr1:1403615..1403576  - TAIR102
ATTCCTCTAACCAATAAGAGGTGAGCTATTCTATTCCCCA
>Chr1:1404220..1404181  - TAIR102
GTGTATATGGAGCCTTGCTGGTTAGTAAACACATCCTTGT
>Chr1:1404636..1404597  - TAIR102
CAGCTTTGGGGCACACTGTTGTAAGTCATTCCTTGACCTT
>Chr1:1405129..1405090  - TAIR102
GTTTCACTGATATGTAAAAGGTTCATTATTTCCCTTTCAT
>Chr1:1405579..1405540  - TAIR102
ACATACACATAGAACCTTATGTAAGTTTTCTCTGGATTAT
>Chr1:1405762..1405723  - TAIR102
CAAATTTCATTGCTGATGAGGTAACATTATGCACCACCGA
>Chr1:1405976..1405937  - TAIR102
TACTATCTAGGGAACTTCAGGTATATGGTGCAGTCTAAAT
>Chr1:1406358..1406319  - TAIR102
AGAAAATGCTCCTTTAGAAGGTTTGTCTCTCAATCTTATG
>Chr1:1406560..1406521  - TAIR102
GAGAAGTGGATTTCAAAGATGTAAGATGTTGGAAAAGCTG
>Chr1:1406891..1406852  - TAIR102
TCAACTTAAGGAACGTTGAGGTACAAACTCGATGACCTAT
>Chr1:1407078..1407039  - TAIR102
GTGTCCGAGAGATCATGCAGGTTACCTTCTTTTTCTAATC
>Chr1:1408477..1408438  - TAIR102
CCACTAATACTTCTCTCTCTGTAAGAATGCTACTATACCT
>Chr1:1408636..1408597  - TAIR102
CAAGTACTAAAGTATTTCAGGTGAGTGTTAACTTACAAAT
>Chr1:1408816..1408777  - TAIR102
AAAGTCTTGAAAGCAAACAAGTAATTTGTCTACAACCATT
>Chr1:1408950..1408911  - TAIR102
ATGAAATGATTTCTGGAATAGTAAGTCTCATCATTGCCCT
>Chr1:1409371..1409332  - TAIR102
CTAAAATGATCTTAAGTGATGTAAGGAACCCGTTTTATTT
>Chr1:1409547..1409508  - TAIR102
ATTTGTCAGACACATTAGCGGTGAACAAATAATTTTTTTG
>Chr1:1409775..1409736  - TAIR102
ACTGCTACATGTGGTGGAAGGTGTTTATCTCTTTAAAATC
>Chr1:1409971..1409932  - TAIR102
TGGAGATTCAAACTCCAGTGGTATGTACAAGTCTTAGTTT
>Chr1:1410204..1410165  - TAIR102
GTGCACTCCTTGCTGCTCAGGTATTTCATTTTCTTTTGCT
>Chr1:1412035..1412074  + TAIR102
GCATCATGGTTTTATCAGGGGTACGAAATAATTTGCTTAT
>Chr1:1412492..1412531  + TAIR102
CTGCAGCTTTGTACTATAATGTAAGTTCCTAATTTCCTAA
>Chr1:1412885..1412924  + TAIR102
CTGTAGCTTGCATCTCCTTGGTGAGTCCTCCAATGACAAT
>Chr1:1413123..1413162  + TAIR102
TCCATCTGCATCTTCTTCAGGTAAAACCATCATGTCAAGT
>Chr1:1414175..1414136  - TAIR102
TTTGAGGTTAAACACCTCAAGTAAGTGCACCTTTTGTCTT
>Chr1:1414436..1414397  - TAIR102
TTTAAGAAAGACCCTTACGGGTGAGCTTAGAACACATCTC
>Chr1:1414665..1414626  - TAIR102
TAACTGAACTAACTGGGCCGGTACTGTTCTGTTCCCTAAC
>Chr1:1415012..1414973  - TAIR102
TCAATTGTGATGCTGAGCAGGTAATCACTAGATTTACGAC
>Chr1:1415216..1415177  - TAIR102
GTGGAGTTTTTTGCACCTTGGTAAGTAGTGCATATTAGTA
>Chr1:1415469..1415430  - TAIR102
CTCAATTTGCTATCAAGCAGGTTTGTCCATATCCTCTCAC
>Chr1:1415694..1415655  - TAIR102
CTCACAAGTCTGTCTCTCAGGTTTGTGTTATTTTGAGTTA
>Chr1:1416005..1415966  - TAIR102
CTTCTAATTTCAAGTCTAAGGTATGTCCGTGACCGTGATT
>Chr1:1416888..1416849  - TAIR102
GGAACCACTTTGATCCTCGGGTTTGTTTCCGGAAAGACTG
>Chr1:1417345..1417306  - TAIR102
TGGAGTCCATTGAGAATGCGGTTAGTGTGTCCCTCATTTG
>Chr1:1417993..1417954  - TAIR102
TGTTGCTACGGCTTGGATTGGTATGTTACAATTCCATATT
>Chr1:1418194..1418155  - TAIR102
ATTCATATCTATCCACCAAGGTGATCGAAGAATTTCAATT
>Chr1:1419806..1419767  - TAIR102
TTGTTCTTCCAGCGAGACCTGTAAGTCTCTTACTAAACTG
>Chr1:1420123..1420084  - TAIR102
AAGGCTGGGCCCCTTACATGGTTAGTCTGAATTGAAGCTG
>Chr1:1420467..1420428  - TAIR102
TCGGTTTACCTATGCGTCTGGTAATTTCCATCGTTGTAGC
>Chr1:1420844..1420805  - TAIR102
TTGGACAGCCGGATTGTGAGGTGCAGTTTCTTGTATCTCT
>Chr1:1420992..1420953  - TAIR102
ATCCTACTCATCTTCCACAGGTCAGAAACTAAACTTCATT
>Chr1:1421398..1421359  - TAIR102
ATCTTCCGACAAAATCGAAGGTTAACTTTCTTCTAATCTC
>Chr1:1425906..1425945  + TAIR102
CTCGGTCTCCGCTCAATCATGTAAAAGCTCCTTCCACATT
>Chr1:1427937..1427976  + TAIR102
GGCACTGAAAGTGCTTCTAGGTAACTATGAATCATATAGA
>Chr1:1428095..1428134  + TAIR102
TTCATTGTAAGCGAGGCAAGGTAAATCATTCACTCCAATC
>Chr1:1431826..1431787  - TAIR102
ATCTCGGCGATCAACTTGAGGTAACTACTGAACCAAACCG
>Chr1:1432311..1432272  - TAIR102
GATCTCGACGACGATTACAGGTAACCTTTTTTAGTTTCAT
>Chr1:1432610..1432571  - TAIR102
AAAACTGGGGCTTCTTTGAGGTACTCTCACTTTTCTTTTC
>Chr1:1438615..1438576  - TAIR102
TCAGCTTCTCTGTACATTGGGTATGTGTTTTTTTAGTTTT
>Chr1:1438830..1438791  - TAIR102
TCAATACTTGGAACACTCATGTAAGTAGCTTGAAGTCCAG
>Chr1:1439004..1438965  - TAIR102
TCGGTAGCTACTTGGGAATGGTAAATATCTTTTTCTTTTA
>Chr1:1439177..1439138  - TAIR102
TGGAGTCACAAATTTTGCAGGTTCTCAAGTCTCACCTATA
>Chr1:1439521..1439482  - TAIR102
TGATAAACCACATTCACGAGGTCATGTTAAGGTTGCTTTT
>Chr1:1439754..1439715  - TAIR102
GTCCCCGTTGGCTCTGTAAGGTATAAGTCGCCTCTTTTAA
>Chr1:1439917..1439878  - TAIR102
GCAGAAGATGACCCTCATTGGTGAGCTTCATTTAGCTATC
>Chr1:1440253..1440214  - TAIR102
TTCCAATATATATATCCGAGGTAATCTAATATGTGATTCC
>Chr1:1440465..1440426  - TAIR102
ATTCTTGGTGCCCTTGTGAGGTAATATCTTGTTACTAAGG
>Chr1:1441022..1440983  - TAIR102
CTCTTTGGTTATCACATTGGGTAATAATATAGCCAATTCA
>Chr1:1441236..1441197  - TAIR102
ATTGTCGACGAAGAAACCAGGTTCAGCTTTCTCACCTCCA
>Chr1:1448160..1448121  - TAIR102
ACGGGTGCTTTGGCCACCAGGTGGGTGATTTAATAATATT
>Chr1:1449256..1449217  - TAIR102
ACAGAGCCTAATTGGTGCAGGTAACTACTTGAACACCATT
>Chr1:1449732..1449693  - TAIR102
ATTCAGTTGCAGTGGACGAGGTGAGTTTAGCTACCTTCTA
>Chr1:1450596..1450557  - TAIR102
TCGTCATTGACTTCTCTCGGGTAAATATTTTTCTTTGCAA
>Chr1:1451470..1451431  - TAIR102
TAGAGCCCTTAAGAACTTGGGTAATGTTTTACAAAGATAC
>Chr1:1451684..1451645  - TAIR102
CGAAACTTGACATGCGTAATGTAAGATTGCATATGTTTCC
>Chr1:1452314..1452275  - TAIR102
TGGTGAAGGGCTTCAACATAGTATGATCACTTCTCTTCTT
>Chr1:1452528..1452489  - TAIR102
GTCACTTTCGGCCGTAGAAGGTTCAAATTAGGGTTTTATA
>Chr1:1457637..1457598  - TAIR102
CAGTAATGCTTCTTTTGCTGGTGAGTTAATTGTGAATGGT
>Chr1:1458367..1458328  - TAIR102
CGCTGTCACCATTCCCAAAGGTAAACAGAAGTTAGCTTGA
>Chr1:1459959..1459998  + TAIR102
TGCATTTGTCTGATGCAATGGTATCTAGCTCTCTAATTTC
>Chr1:1460178..1460217  + TAIR102
AAGAGTTTTTGGTAGATTATGTACGTATCATCCTCCTCCT
>Chr1:1461106..1461145  + TAIR102
GTGGGCAGAAAACAAACAAAGTAAGTGTTTGGTCATCTCA
>Chr1:1461245..1461284  + TAIR102
AGCGTGGAAAGAAAAAGCAAGTCTCTCATCCTCTATAAAA
>Chr1:1461533..1461572  + TAIR102
CGCAACATGCTTTCCTTCTCGTAGGTTCCAGGCACAATTC
>Chr1:1463509..1463548  + TAIR102
CTCTTAATCTCGATGGATCGGTAAAAGTCGATACCTTTCT
>Chr1:1464071..1464110  + TAIR102
TGGACGAGATGCGCAGGAAAGTGTTTCTTTCGCAGCGCAG
>Chr1:1465305..1465344  + TAIR102
GGAACCTCAACCTTAGACAGGTTTCTTATTTTCTAGTCGA
>Chr1:1471799..1471760  - TAIR102
AAGGAACTTGTGTTTGAAGGGTAAGTAAAACATTCTCAAC
>Chr1:1471967..1471928  - TAIR102
GGACAGTACAAGCCAATCAGGTTAGACTTTAGTTCTCTCC
>Chr1:1472149..1472110  - TAIR102
ATTTAACTGTTGCTTCACATGTAAGTGTTTAGTTAGCAAC
>Chr1:1472392..1472353  - TAIR102
TAAATTATACCCTTGGGAAGGTAATTTCAGGAGAAACTCA
>Chr1:1472622..1472583  - TAIR102
GTACAAAGATTGAGGCTTTGGTATGTGCTCTTTAATATCT
>Chr1:1473028..1472989  - TAIR102
ATCCGGCCGAGGACTACGTTGTAAGTATTTTAAGTCAATC
>Chr1:1473257..1473218  - TAIR102
TTCTCACCCGCCTGAGACAGGTGAGTGGCATCTACAGTTT
>Chr1:1473413..1473374  - TAIR102
AGCCAGGCGGAATTTAATACGTAAGTTACTTCTACTAGAT
>Chr1:1473690..1473651  - TAIR102
TTGCTCTTCCTCCTAGAATTGTATGTTCCTTTCTCTCCTT
>Chr1:1473940..1473901  - TAIR102
ATTTCTGTTGGTGGAACAAGGTAACTTTGGGGTGACACTT
>Chr1:1474114..1474075  - TAIR102
TGTAGAATTCTTGATTACGTGTAAATTTTTATCACACTTA
>Chr1:1474272..1474233  - TAIR102
TTGGAGAGCTTTACTCACTGGTTTGTTAACTTTTCCTGAA
>Chr1:1474615..1474576  - TAIR102
ATCGGATCATCTTGGATGAGGTCAGAACCAAAACTTACTG
>Chr1:1475650..1475611  - TAIR102
AATCGGCTCTGAATTTCAAGGTATTATGATTCGTCACTAA
>Chr1:1476041..1476002  - TAIR102
GATTCGTCCATCGACTGAAGGTAATCTTCACACGACCCTT
>Chr1:1487831..1487792  - TAIR102
CATTTCCTCCTCAAATATCAGTAAGACTTACAAAGTTTGA
>Chr1:1488038..1487999  - TAIR102
TTGATCCTGCTAGATGGGATGTAAGTTAAGTGTTATATCA
>Chr1:1488239..1488200  - TAIR102
GACTGACGTTGAAATGAATGGTTAGTATACATGTAAACAC
>Chr1:1488409..1488370  - TAIR102
AAATGGAATTCTTATCGCAGGTTAGATTCTGGTCACCTAT
>Chr1:1488580..1488541  - TAIR102
AGGTTCTACAAAGAGCAAAGGTAAGTGGAGAGAAAAAAAC
>Chr1:1488928..1488889  - TAIR102
CTTATCATAGAGCACTCAAGGTCTAAATTAAACCACCCTT
>Chr1:1489609..1489570  - TAIR102
ACTCGCACTTTAATCAAAAGGTAAAGACCTTTAGTCACTC
>Chr1:1490749..1490710  - TAIR102
ATTGCTTTATCTTAATTAAGGTCTGGTTCTCTTTTACTTT
>Chr1:1491959..1491920  - TAIR102
ATGCTGCGGAACTCCTCCTGGTAAGTCTTAAGCTCTTTTC
>Chr1:1492155..1492116  - TAIR102
TCTTATATATCAATCAATCAGTAAGATGAAGATGAGATTA
>Chr1:1492355..1492316  - TAIR102
GGCCCTGTCCTCTCTCAAAAGTAAAGCATCTTCCAGTTTC
>Chr1:1492547..1492508  - TAIR102
TGATGTTCATGTCAATATAGGTAAGTTCTAAAATCAACGA
>Chr1:1492752..1492713  - TAIR102
ATGGAGATTTCTTGAGACTGGTATAGTTCTGAATATAGTT
>Chr1:1492908..1492869  - TAIR102
CGGTTTGTCATTGGTCACAGGTGAAGTTTTGTTTTCTTTA
>Chr1:1493048..1493009  - TAIR102
AGCAACTTGGATGCCTCAAGGTTTTTATTACACTTTTATC
>Chr1:1493347..1493308  - TAIR102
AATACACATATTGCATTACAGTAAAGTTTCAATCTTTTGC
>Chr1:1493841..1493802  - TAIR102
GGAATGTTCTTCACCAATCGGTAAATTACCGAAATTTTTT
>Chr1:1498855..1498816  - TAIR102
TTTCCTGGGCAGTTTGATGGGTAAGAAATTCATTATGGCA
>Chr1:1499248..1499209  - TAIR102
TTAGCGGACGAGGATTACAGGTGCGAATTTTCCCTTTTCA
>Chr1:1499475..1499436  - TAIR102
AGAATGCAAGGAAACTTAAAGTGAGTATACTAAACTTCCT
>Chr1:1499725..1499686  - TAIR102
GATATGACCTCTTCAACAGAGTTAGTGCACTTGCCTCTAT
>Chr1:1499910..1499871  - TAIR102
TGATGGTAGCGGCTCTGAAGGTTTGAAACTTGAAACCTGC
>Chr1:1500175..1500136  - TAIR102
TTTTGCTCCTCGAGGAATCAGTAAGTAGATATCTTGTTTG
>Chr1:1500351..1500312  - TAIR102
AAGAGAAAAAAGAGTTTAAGGTTTAGTTCTTTTTTGTAAC
>Chr1:1500619..1500580  - TAIR102
CCATGGCCTGAACTCAAGAGGTCCACTGCTCTCATATCCT
>Chr1:1500823..1500784  - TAIR102
TTGTTCGCATCTCTGTAAAGGTAATTAATACCACCTGTCT
>Chr1:1501186..1501147  - TAIR102
CTCTCGTTATAGCCACTCAGGTACCATTGTTTTTCTATTT
>Chr1:1501444..1501405  - TAIR102
CCTTGGGAACAATTTCATGGGTACTGACTAATTTTGAAAC
>Chr1:1501709..1501670  - TAIR102
AAGTACGATCGTCAGCTCAGGTATACATACTCTTTTTCCT
>Chr1:1502981..1502942  - TAIR102
CAAATGCACGGCCTTTTCAGGTTACAAACTTCTCATCTTT
>Chr1:1503723..1503684  - TAIR102
GTCTCATCTTTTCAACCCAGGTACTTTTCATATACTACAA
>Chr1:1505974..1506013  + TAIR102
ATTTATCGGCACCATGGGAGGTATATATACTGCTTCTCCT
>Chr1:1507431..1507470  + TAIR102
TCAATGAAGTTGTTGCGGATGTGAGTAGCTACATTACTCA
>Chr1:1507787..1507826  + TAIR102
CAACTCATTACCATCTTCTGGTTAGTTTCCCAGTTCTTAA
>Chr1:1507898..1507937  + TAIR102
AACAATGTTCTTCTCTCATAGTAAGTACGCTATAATTCGA
>Chr1:1508414..1508453  + TAIR102
CACGCACAGGCTGGGGTTTCGTATGTAAAATCGGTTTTGA
>Chr1:1509711..1509672  - TAIR102
TGTATGCGCTCTAAGCCAGGGTATGTGCAATTTCATACTT
>Chr1:1510158..1510119  - TAIR102
GTGTTGAAGACGTTATCCAGGTTCTCACCATTTCCTTCCT
>Chr1:1510773..1510812  + TAIR102
CTTCCCTCGTCACTTCCATGGTACAGTGGTTTCTATTTTG
>Chr1:1512244..1512283  + TAIR102
CTTCTTTCCTCACTTCCATGGTACATTTTCTTCTTTCTCT
>Chr1:1513393..1513354  - TAIR102
GCTTGAAAACCATCCATTAGGTACTACTTTCACTAAATAT
>Chr1:1514013..1513974  - TAIR102
ACGAGAATTCAAGAAATGAGGTAACTATTTTAGTTACTAC
>Chr1:1514369..1514330  - TAIR102
TTCCTCTGGAGAAGTTGGCGGTATAACCTACTGTTTGTTT
>Chr1:1514609..1514570  - TAIR102
TGCCAAATGGATATTCTAAGGTAATATAATAAAAACATTA
>Chr1:1514881..1514842  - TAIR102
ATAATGGAGCTCTTCAAGTGGTAATTTTTTTTGCTTTTAT
>Chr1:1515057..1515018  - TAIR102
TTGAGATTCTCATGGATGTGGTAATTAACATTTTCATTTT
>Chr1:1515840..1515801  - TAIR102
ATGCTCGATTAAGGGAAGAGGTATGAGAATCAACTATTTT
>Chr1:1516606..1516567  - TAIR102
ACAAACGTACCCAAATGAAGGTATACTTTTTATATTATGA
>Chr1:1516802..1516763  - TAIR102
CAGATCCAGGAGATGGAAGCGTATGTGTTTAACTTACTCA
>Chr1:1521395..1521434  + TAIR102
TCCATGATTGTTTCGTCAGAGTAAGCTTGGTTCACTTGTT
>Chr1:1521670..1521709  + TAIR102
CCAGAGATGCCGTGGCAGTGGTAACATTCCATTTTCGCAA
>Chr1:1521929..1521968  + TAIR102
AGACCTTGTGGTTCTCTCAGGTATGTCTGCAGCTGGCACC
>Chr1:1526442..1526403  - TAIR102
AGACCTTGTGGTTCTCTCAGGTATGTCTGCAGCTGGCACC
>Chr1:1526701..1526662  - TAIR102
CCAGAGATGCCGTGGCAGTGGTAACATTCCATTTTCGCAA
>Chr1:1526976..1526937  - TAIR102
TCCATGATTGTTTCGTCAGAGTAAGCTTGGTTCACTTGTT
>Chr1:1530020..1530059  + TAIR102
TCCATGACTGTTTTGTCCGAGTAAACTCTTCTTTTCCCTC
>Chr1:1530317..1530356  + TAIR102
GCGACGCTGTCGTTTTCACCGTAAGCATCATATTCATCAC
>Chr1:1530573..1530612  + TAIR102
GGACCTCGTTTTACTATCCGGTAAAGCCTAAACTCATTCC
>Chr1:1532038..1531999  - TAIR102
ATTGGAAGCAACCTATTACGGTTTGTTGTCGTTTCAATAT
>Chr1:1532283..1532244  - TAIR102
ATTGTGCATGAGCGAGACCAGTTAGTATTCTCTATTCCCT
>Chr1:1532503..1532464  - TAIR102
CTGAGGAACTCGAGAAAATGGTAAGTCTTACTGTATTATT
>Chr1:1532749..1532710  - TAIR102
TTGGTGATCGTCCTGTACAGGTGATAATGATATGTTTGTC
>Chr1:1532936..1532897  - TAIR102
ATGGATGGTTTCTTGCAAAGGCAGGTTTTCCTTAATCAAG
>Chr1:1533371..1533332  - TAIR102
TCAAACCTCAAACATTGAAGGTTTGCCTTTCACAATTGTG
>Chr1:1533522..1533483  - TAIR102
TCAGCATCTTGAAACCAGAGGTTCTTCTCTTTAGATGTGT
>Chr1:1533962..1533923  - TAIR102
GTACTGCTCATGTATCAAAGGTAATCCTCGTTCTTCGATT
>Chr1:1535604..1535565  - TAIR102
TCGATCCCAATATCAGACAAGTACTTCATTCTATCTTTTC
>Chr1:1535994..1535955  - TAIR102
CTTGGGGATATACTGTTCAGGTTAATACTTTTTTACCCTT
>Chr1:1536316..1536277  - TAIR102
AAGAGCCTGGCTTCCATCAGGTTTTAAAGTCTATATGTAC
>Chr1:1537030..1536991  - TAIR102
CAAGATACTTCCCGGTTCAGGTAATTTAGTTCAATTTGTT
>Chr1:1539403..1539364  - TAIR102
GAAAAGAAGAAGAAACGCAAGTAGGTATTACACCTCATTA
>Chr1:1539801..1539762  - TAIR102
CAGAGACCACGCCGACCAATGTAAACATCAGCTTTAATTC
>Chr1:1540101..1540062  - TAIR102
ATTTGGACATAATTCCTAAGGTATATACTTATTTATTTTT
>Chr1:1541931..1541892  - TAIR102
GCATGCCTTTTTCTCATTTGGTAATAACTTTAATCGATTC
>Chr1:1542211..1542172  - TAIR102
CCCAAGCCGCCCAACAATATGTAAAATATATATATCTTAA
>Chr1:1547102..1547063  - TAIR102
GGACTCGAGTTGTTGCACAGGTAATTAACTAATTTATTAA
>Chr1:1550880..1550841  - TAIR102
AACGATCCCTCTAGGGACGCGTAAGTACAAAACACAATTT
>Chr1:1551231..1551192  - TAIR102
ACGCTAAGTCTCTCTATCAGGTAATTTATATATTTTTTAT
>Chr1:1551818..1551779  - TAIR102
CTAAGAACATCAGTTTCATGGTAATTTCATTAATTTATCA
>Chr1:1552068..1552029  - TAIR102
ATAAACTCCGGCATGTACTAGTATGTTGTCGATTTAGTTA
>Chr1:1554881..1554920  + TAIR102
CAGACGTCCCTCAAGCTAAGGTAATGAATGATCTTTGTTT
>Chr1:1556567..1556606  + TAIR102
GAGAAAGACTACGATCACAGGTAAACAATACATTTTAGGT
>Chr1:1556848..1556887  + TAIR102
AAATACATTTGAAAGAAGAGGTAATACTTTTTGGACAACA
>Chr1:1557060..1557099  + TAIR102
ACACAGCCATTTCTGAACAGGTTAATAAATATTTCTTTAG
>Chr1:1557309..1557348  + TAIR102
TTGCAGATGCTAAATCTAAGGTTAGCCATATAAAACATAA
>Chr1:1559395..1559356  - TAIR102
GACGGATTCTTCAAAGGCTGGTAAGTACTTATCATGAAAT
>Chr1:1559635..1559596  - TAIR102
CGATCACAACCAGTCTGCAGGTAAGAAAATTTTCTCTGTT
>Chr1:1561162..1561123  - TAIR102
AAAAGCTGCCTCAAGTTCAGGTTACTTAAACTTGGGACTC
>Chr1:1561332..1561293  - TAIR102
GATAATGAGTGGAACATAAGGTAATAACTCAGTGAATTAG
>Chr1:1561556..1561517  - TAIR102
TAGCTTGTCTAGAGCGGCAGGTAACCTGATTAAATGCAAC
>Chr1:1561763..1561724  - TAIR102
GTGAAGTTTCTCCATACTTGGTATAGGCTTTGCTTCCTCC
>Chr1:1561972..1561933  - TAIR102
CATCTCTGCCAACTACTATGGTAAATTTCATACCACCTTA
>Chr1:1562224..1562185  - TAIR102
TTGCTTGTGCACCTCCCCTGGTATGTTTTTTTCCTTCTTA
>Chr1:1562388..1562349  - TAIR102
TCAAACATGGATGGAGTCAGGTAAATAGTATGCTAATAAT
>Chr1:1562597..1562558  - TAIR102
CAAGGATGGCTGTCAACCAGGTAGCTGTTACTTCTTTCTC
>Chr1:1563031..1562992  - TAIR102
ACCCTGACGTAGTTCTTGAAGTAAGTTTTCTACATGATGA
>Chr1:1563184..1563145  - TAIR102
TGTTTTTTAGACCGGACCAGGTACTCAATTCTCATTTGAG
>Chr1:1563409..1563370  - TAIR102
AGTTTTCCGTCGCCATTGTTGTACGTATTTCTCTCCTTGT
>Chr1:1563601..1563562  - TAIR102
ACCGGCGTTCCAAAGTCAAGGTCTTTGCCTTGTATTGACA
>Chr1:1563944..1563905  - TAIR102
ATCCGGCTCTGATCAACAAGGTGTTTGGGTTTTTACTTCC
>Chr1:1564842..1564881  + TAIR102
TAAAACTCCTGCGATCTCAGGTGCCCTTCTTTTTCTGTTT
>Chr1:1565344..1565383  + TAIR102
TAGATGGGCCTCACGTCAAGGTAAACAGATTCAGACTGTT
>Chr1:1565681..1565720  + TAIR102
TGCATCATCAATTGGTCTTGGTAAGAATATGTTTTACTCC
>Chr1:1566086..1566125  + TAIR102
TTACTTTATCTCCAGAGCAGGTGAAAATTCACTCTGCCGA
>Chr1:1566471..1566510  + TAIR102
CAATCCTGATTCTTGCTTCGGTATGTTTTAGATGAGTCGT
>Chr1:1566709..1566748  + TAIR102
TCATCAAGACACATATACAGGTTTTGTGAGCGTTTCTGTA
>Chr1:1566986..1567025  + TAIR102
CAGTATCTTCTGATATCAATGTAACGTATCTTTTGTTTCT
>Chr1:1570265..1570226  - TAIR102
TTTTCTCTTACCTTTGGAAGGTACACTCTTAATTTGTTTA
>Chr1:1571007..1570968  - TAIR102
TGTCATCCTTTTCGATGCTAGTAAGTTCTCTCTTATGTTC
>Chr1:1571177..1571138  - TAIR102
AAGCTACATACGCAGAAACAGTAAGTTAAATTACTCATAC
>Chr1:1571315..1571276  - TAIR102
ACGAGTGTAGACCCGTTTTGGTAACTTAATCTCACTTTTG
>Chr1:1571968..1571929  - TAIR102
GAGATCTTCTCTTGGCATTGGTACTTTCTCTCTCTTGATC
>Chr1:1572192..1572153  - TAIR102
CTCCTCTAACTCTTAAACAGGTTGGGTGGCATATTCATTA
>Chr1:1579176..1579215  + TAIR102
AAAACTGCCTTGGTATGCAGGTATGTAATTGCAGCGAAAT
>Chr1:1579421..1579460  + TAIR102
CGGCATGTGTGAGAGAAGATGTAAGTTGTTTCCCTTATTG
>Chr1:1579600..1579639  + TAIR102
GTGGGCCTAAGTGCTTAGAGGTATTGACTTCTCTAATTCA
>Chr1:1580249..1580288  + TAIR102
AATGTCCTTTATAATTGCGGGTAAGTCTGTGTGTTTAGTC
>Chr1:1580692..1580731  + TAIR102
ATATCCGCGGCATCTCTCAGGTAATTTTCCATCATCTTAG
>Chr1:1581264..1581303  + TAIR102
TTTTTGATGCGATTGAATCGGTAAGTTATGTGAACTATAT
>Chr1:1582984..1582945  - TAIR102
AAAAGACTGTTGCCGGAGAAGTATGTTTGTTTAATCTTTA
>Chr1:1583589..1583550  - TAIR102
ATCGAAGCCACAATGTCAAAGTATCACTCTTCTTCTTCTT
>Chr1:1584133..1584172  + TAIR102
CGCTTTATATCTCTTCTAAGGTAAAATTTGTCGCTCCTTA
>Chr1:1585041..1585080  + TAIR102
CTCGAGAACATGAACTCAAGGTAATTTAAGCATCCTTGCC
>Chr1:1586049..1586010  - TAIR102
TACACCAACTATATGGTCAGGTACATATCCCTTAATCACG
>Chr1:1586177..1586138  - TAIR102
TCGAATCAACAGTCATCAAGGTATAATATACTTTGTAAAA
>Chr1:1586927..1586888  - TAIR102
ACCCTGCAGAGATGGTCAAGGTTCAATTTACTCTATATGA
>Chr1:1587615..1587576  - TAIR102
TCTTGAAGTCTCTGGAGATTGTACGTTTCTCTTCTTCCTT
>Chr1:1594559..1594520  - TAIR102
AGACGCTCCAAAATAGCTCTGTGAGTACTATCTACTCTTA
>Chr1:1594942..1594903  - TAIR102
CAGAAAGAGCTTGTGAATGTGTAAGCATCTGTGAGAGAGC
>Chr1:1595152..1595113  - TAIR102
GAGGGTTGCTCTTGCAGCTGGTAACTATTTGCATATCTTT
>Chr1:1595340..1595301  - TAIR102
GGGAGGTTTAACTTGGCAAGGTTCGTCGTAATTCCTCCAT
>Chr1:1595694..1595655  - TAIR102
TAGCCTCAAAACCCGAGCAGGTAGATACTCTTTTATCTTT
>Chr1:1596922..1596883  - TAIR102
TATCAGGCCGAGTAACTGAGGTAACCAATCTAAATTTATT
>Chr1:1597152..1597113  - TAIR102
CTAAATGGAAAATCAATCAGGTAGTTATTAACTTATTATT
>Chr1:1600514..1600553  + TAIR102
AGCACCTCTCCCTACTCCAGGTACTTATGTTTTTGATAAT
>Chr1:1600682..1600721  + TAIR102
GCAAACTTCTGATCCTGAAGGTACTCGCGAACTTTTTACT
>Chr1:1600843..1600882  + TAIR102
AACTTCGCAAACTCCTAATGGTAAACCATATAAATTCCTA
>Chr1:1602072..1602033  - TAIR102
ACCCACATATCATATGCAAGGTACCACTTACTTAGTTGTT
>Chr1:1603642..1603603  - TAIR102
GAACTGACCACGCTTATCAGGTTTTGTTCTCGCTTTACTT
>Chr1:1603895..1603856  - TAIR102
TGGAAGAATTACAACTCGAGGTATCCTCATTGTTTCAGAT
>Chr1:1604909..1604870  - TAIR102
CCCATTTTGCTACTGATTCAGTACGTATGATCAATTCTCT
>Chr1:1607659..1607620  - TAIR102
TTTTACAGCGACGTTATAAGGTAATAATTTCAGTTAATTA
>Chr1:1607890..1607851  - TAIR102
CTTTAACTCAAAGGGAACAGGTTGGTCAAAAAAAGCTTTT
>Chr1:1608542..1608503  - TAIR102
CATTTTTTCTGCTTTTTACGGTAACTTTTTCTTCATTTCT
>Chr1:1608887..1608848  - TAIR102
AAACGTCGCACTCCTGCTTGGTAAGTTTCCTTATTTTAAC
>Chr1:1609118..1609079  - TAIR102
CTTTACTTGAAAATGACCAGGTTAGTTTGTAGATATACTT
>Chr1:1609335..1609296  - TAIR102
GAGAACATCCTTCAGCATGAGTAAGATTGATGAAACTTAC
>Chr1:1609621..1609582  - TAIR102
TGGGTTATCTTGGAAATAAGGTTAGACTTTGTTCTTCATT
>Chr1:1610505..1610466  - TAIR102
GCTGATATCTATGTACTCGGGTATGTATGTTTCAAAACAC
>Chr1:1610693..1610654  - TAIR102
ATTGATGTCCAAAACTACAGGTATGTCTATATACACACAC
>Chr1:1610873..1610834  - TAIR102
AATCAAGAATACCAAAACTGGTAAAAAGACTCATACATAT
>Chr1:1611093..1611054  - TAIR102
AGATGATCCTTCTTCTGCTGGTAATTTCTCTCTCTCTCTT
>Chr1:1611281..1611242  - TAIR102
AGAAATCCAAGACTAATAAGGTTTCTTTATTCTCGAAATC
>Chr1:1620836..1620797  - TAIR102
GCATGGATGTATCTGAGTGGGTAAGGAATTTGGAGTATTC
>Chr1:1621067..1621028  - TAIR102
GCAACGAGCTTTTTTCAAATGTAATTTCTTGTTTTCTCCA
>Chr1:1623316..1623277  - TAIR102
CGATTTTTTCTCATCTAAAGGTTCGTTACCTTTCTCTCTC
>Chr1:1625183..1625222  + TAIR102
CCAAGCTTCGCTCTGAACTTGTGAGACCCCACTCTCCCTT
>Chr1:1625370..1625409  + TAIR102
TCTTCTCCGAGCGTCAGAAGTTGAGTTACAACATTACTTA
>Chr1:1625558..1625597  + TAIR102
TCTGGCCTTATGTTGATGAGGTATGTTTCTATTGTCTAAT
>Chr1:1625799..1625838  + TAIR102
AGTGGCACCTCAATTTACAGGTTAGTTTTGTTCATTTCTC
>Chr1:1626333..1626372  + TAIR102
GTGTATCCCTCCCCATTCAGGTATATGATTTGATTTCCCT
>Chr1:1626592..1626631  + TAIR102
GCGTTTCTCTTAGAGAAAAGGTTAGTGCCCTCTGCAACTT
>Chr1:1626897..1626936  + TAIR102
GACTTTCTGAAGCTATTGAGGTTTGGCATACTATTTAGTT
>Chr1:1627389..1627428  + TAIR102
ATTATACCTGGTGATTATAGGTACACCTCAGATTAAATAG
>Chr1:1627735..1627774  + TAIR102
CTAAAAGAAGCAAGACAATTGTAAGTAGTCCATCTAATCC
>Chr1:1628039..1628078  + TAIR102
ATACTAAGAACCGTGGAGAGGTTAGATCGGCTATAAATTT
>Chr1:1628419..1628458  + TAIR102
GTGCCAAGAGCAAAACTCGGGTAAGTCCTCTCATTTAAAG
>Chr1:1628623..1628662  + TAIR102
ACCACGACACCTTTGGAAAGGTAAAACCAAACCGCAACAA
>Chr1:1629653..1629692  + TAIR102
ATCCACCAACATCTCTGCGCGTACGCTTCTGAAATTGTTA
>Chr1:1630400..1630439  + TAIR102
TTATCCGGAAATGATCAAGGGTACGTAGATTTGTCATTTA
>Chr1:1631409..1631370  - TAIR102
GTGATCAACATGGATCCCAGGTCAGTGTTTTTAACCCCTT
>Chr1:1631598..1631559  - TAIR102
AAAATCAGCCTGAACACCAGGTAATGAATATGCAAGTTGC
>Chr1:1631935..1631896  - TAIR102
GACGCTCACAGTTTGTGCAGGTAAGCTTGACGTTTGGGAA
>Chr1:1632363..1632324  - TAIR102
CCTTGAAAATGGAAACAGAGGTAAATTTTAAATTGAGGAA
>Chr1:1632991..1632952  - TAIR102
ATACTGGTCTTAGCACAGAGGTTAGTACTTTCCACATTTC
>Chr1:1633151..1633112  - TAIR102
TATTTACAATTTATGACAAGGTATGCTCTTCATGCAATTC
>Chr1:1633419..1633380  - TAIR102
CTTGTGCGTCTTTGCAAAAGGTTGAAGCTACCCATACTCA
>Chr1:1633638..1633599  - TAIR102
TCTCTCGGCCTTTGTTTCAAGTGAGTTGTTGCTATAGCCT
>Chr1:1633953..1633914  - TAIR102
TTGCATCCGCACTTGATCAGGTATTTACTTTCCCTGAATG
>Chr1:1634623..1634584  - TAIR102
GTTCTGAGGGGCCAGGCACGGTAACTTCATTTGCTTATTC
>Chr1:1634937..1634898  - TAIR102
GTGAATTCACGATTGATTTGGTAAGTTCATCCATCTTTTG
>Chr1:1639382..1639421  + TAIR102
CTTCCCGGAATAATGAGCTTGTATGTACGCTTCTCTTCTC
>Chr1:1640295..1640334  + TAIR102
CAAAGTTTCTTAGTCAAATGGTAACGTGCGAGTCTAACAT
>Chr1:1641669..1641630  - TAIR102
GACCGTTTCCTAGTCAAATGGTATTCTATCTATATATACA
>Chr1:1648246..1648207  - TAIR102
CTGGATGGGGAATGCTTCTCGTAAGTCTTTCTCCTCCATC
>Chr1:1648518..1648479  - TAIR102
TCATTCTACTGATTGTGAAGGTATGAATCTTTAAGCACAT
>Chr1:1648645..1648606  - TAIR102
GAAAAAATCAGAGCTTTTGGGTAAGCTAACCTTATAACTA
>Chr1:1649550..1649511  - TAIR102
GGTTCTACTTCAGTACCATGGTAGGTTGAGATTCTCCCTT
>Chr1:1649869..1649830  - TAIR102
TAGTGAAGACATATTTGCAGGCACTAGCTTGATCTCATAT
>Chr1:1650063..1650024  - TAIR102
GTGCTAGCTAGTCCCTTGAAGTAAGTTTCTTCCCTGTTCT
>Chr1:1650235..1650196  - TAIR102
GAGCATATTTTCACTGGAAGGTACTAACAGAATGATCCTA
>Chr1:1650476..1650437  - TAIR102
AGACGATAGACATGAATCAGGTGCGATGCGTAGTTTTCTT
>Chr1:1650747..1650708  - TAIR102
CTGTTCAAACACTAGATCAGGTATAAGTTGAGAAAACTAA
>Chr1:1651001..1650962  - TAIR102
ATATTGAGACTTATGACGACGTAATATCTTCATTCTTTCA
>Chr1:1651275..1651236  - TAIR102
TGATATGGCAAAGGATGAAGGTGCTTGAAGAATCTTCTCT
>Chr1:1651456..1651417  - TAIR102
CCAAACTCTGACTAAAACTGGTAGACTTTAGTCTCCTCTC
>Chr1:1651667..1651628  - TAIR102
CTTGCAGAAGATCTTCCCAGGTTTCACTTTTCCATCTGTT
>Chr1:1651852..1651813  - TAIR102
CGCAACATGCTTTCCTTCTCGTAGGTTCCAGTCACGATGG
>Chr1:1652133..1652094  - TAIR102
CGGAAGCTTGGAAAGAAAAAGCAAGTCTCTTCCTCTTAAA
>Chr1:1652346..1652307  - TAIR102
ATGGAAGAAGAAGTCCCAAGGTAAGACCATTTCTATGAGC
>Chr1:1652533..1652494  - TAIR102
TTCGGCTAATCGAATATTTGGTACTTACTGTAGCATTACC
>Chr1:1652738..1652699  - TAIR102
GTCGGAGAACGAGAAGGACAGTAAGTTTTTAAAATCCCTT
>Chr1:1652986..1652947  - TAIR102
CTTTTCTATTGGCTAGTAAGGTGAAAATTAATCTTGTGAC
>Chr1:1653842..1653803  - TAIR102
GAGGACTTGATTAGTGATAGGTTTGCCCTGGCTTTGAATC
>Chr1:1654038..1653999  - TAIR102
TCTCTCGCAAGTTTGATCAGGTCTGGTTACTCCTGTTTAA
>Chr1:1654301..1654262  - TAIR102
CTTTCCGCCGTCTTGGAGAGGTTTATTGTTGTCTTCCTTT
>Chr1:1654470..1654431  - TAIR102
TCTGGTCACCAGTTATTCTCGTGAGTTTGCACATACTGTT
>Chr1:1654607..1654568  - TAIR102
GCATGAGTTTTTCCCTCACGGTAATGGATAACATAATTTC
>Chr1:1654851..1654812  - TAIR102
CATTCAGTTATTACGCTGAGGTATCACATTTACTTGTATT
>Chr1:1654995..1654956  - TAIR102
AGCGCTTTGTCACTTTTCAAGTAAGGACCCTAAAACTTAT
>Chr1:1655139..1655100  - TAIR102
TGATGATGTGGTGGTCTCAGGTAGTTTATTCATGTGCTTA
>Chr1:1655650..1655611  - TAIR102
TATACTAAAGCTTGCACAAGGTAATGATGCATAGTATAGC
>Chr1:1655849..1655810  - TAIR102
TTTATATCCTGTGTTTGCAGGTACCAATATCTTTTAGTTA
>Chr1:1656220..1656181  - TAIR102
TTCGACTTGAGAGAAGTGAGGTATGAGTAATAGAGACAAA
>Chr1:1656410..1656371  - TAIR102
GACTTGAATGAATATTTTTGGTAAATGCAGATGATCATCT
>Chr1:1656574..1656535  - TAIR102
TATACCAGACAATATCAAAGGTTACTTGCTTCAGTTATTC
>Chr1:1656814..1656775  - TAIR102
TCTGTTATATATATCACCATGTATGGATTCACTTTAGTCA
>Chr1:1657086..1657047  - TAIR102
GGTCGGAAAAGCAGCCTTTGGTGAGGGCTCTTTATTGTAA
>Chr1:1657282..1657243  - TAIR102
AACCTGACCAACAACCAAAGGTATGTATTTTGTTGGACTT
>Chr1:1657459..1657420  - TAIR102
AGTCTATGTTTGGTTTTCAGGTGATGTAGCAAATATCCTG
>Chr1:1657660..1657621  - TAIR102
CAATAATGAGATTGCCTGAGGTTATCCAGATTCTCAGCTT
>Chr1:1657907..1657868  - TAIR102
ATGTGGAAGTGGCTGATGAGGTGAACCTCATAGTAGATAT
>Chr1:1658103..1658064  - TAIR102
GCTGCGGATAAAGCTGACCGGTTTGTGTTTCACTAAATGT
>Chr1:1658318..1658279  - TAIR102
TTCTTCAACGATTAGAAAGGGTAAATATGAATGTATACAC
>Chr1:1658510..1658471  - TAIR102
TCCACGAGTTGCTTACCTATGTGAGTTGTAACAATTTCAT
>Chr1:1659275..1659236  - TAIR102
CTTCCTCTGTTCGTCGTCAGGTGATCCTTAAATCTCTGAG
>Chr1:1662933..1662894  - TAIR102
TCCATGGCTCCATTATGCTCGTAAGCTCTGCTTTATATCA
>Chr1:1663255..1663216  - TAIR102
CACCAACAGCACAATGCTCGGTACGCTCCAAAGTAGCCAT
>Chr1:1663826..1663787  - TAIR102
TCTTCTAAGCTCTCCAAAGGGTATGTCACGTAGTTATTAC
>Chr1:1664019..1663980  - TAIR102
TTTTCTTGGTCTTGTAAGAGGTATAACTTTTATCAAAAGA
>Chr1:1664175..1664136  - TAIR102
TAATGGAGTCTTTCTCCGAGGTTAATTCCCTCTTCTTAAT
>Chr1:1667256..1667217  - TAIR102
ATGCTGGTCGCGATACTAAGGTACTAATCAATCAATCAAC
>Chr1:1668018..1667979  - TAIR102
TGCTTCTTTTAGCAAATCAGGTAAAGATTCCTACAATTAG
>Chr1:1669508..1669547  + TAIR102
ACAAATTGCTAAATCTAAGGGTAATACTCTGTTACAGTTT
>Chr1:1670641..1670680  + TAIR102
TCCTGAAATAGACACTCCTGGTAAGTCCATTCTTGATTTT
>Chr1:1674123..1674084  - TAIR102
GGATTGGTAAAAACGTTATGGTAACTACATGGATTTCAAC
>Chr1:1674343..1674304  - TAIR102
TCGGTTCTGATATTTATGAGGTAAACCAGGTTTCTTGGAT
>Chr1:1674536..1674497  - TAIR102
GAGACGGGTGCATTCTAGATGTAATTTGCAAAACTCTCTT
>Chr1:1674751..1674712  - TAIR102
AACATGGAGAGTATTAAGAGGTGTAGATTGGATCTCAAGT
>Chr1:1674909..1674870  - TAIR102
CGATCTCTGAAGGAATGAAGGTAAAGGTTAAGAGATAGAG
>Chr1:1675151..1675112  - TAIR102
GTCAACAAGATTTAATCTCTGTGAGTTAGATATTTCTAGA
>Chr1:1675504..1675465  - TAIR102
AAGATCAAGGATGGTTTCAGGTTTAGTAAAACTTTAAAAT
>Chr1:1677920..1677881  - TAIR102
GTGCGGTTGATGAGGGTAAAGTACGGAGAAAATCCTATAA
>Chr1:1678135..1678096  - TAIR102
CTAGTGCACCAGAGGAGTATGTGACTAAAGAGGACCCTCC
>Chr1:1679697..1679736  + TAIR102
CTCGAAACGCCTTGCATTTGGTACCATTTCTACACCATTT
>Chr1:1679864..1679903  + TAIR102
GAACACATAAAACCTTCTTGGTATGTTTCCACTTTATGGC
>Chr1:1680287..1680326  + TAIR102
CACTAACAAATCTCGCGTTGGTAAGACTTTCTCATCCGCA
>Chr1:1680486..1680525  + TAIR102
ATCCAGCTTCGGAAGCTAATGTAAGTTCCTTCACCCGTTA
>Chr1:1680700..1680739  + TAIR102
CCATCAAGTTATTATGACAGGTTATCTTGGATAATCTTTT
>Chr1:1681002..1681041  + TAIR102
CACGGCTTACGAAATCAAAGGTACGATAATGATAATCATT
>Chr1:1681278..1681317  + TAIR102
CTGTACAACAATCTTAAGAGGTAAGTTTTTTTCATACATA
>Chr1:1683280..1683319  + TAIR102
CATTGTCATTAGCTCTTATGGTTAGTTGTTTTTGCTTTAG
>Chr1:1683622..1683661  + TAIR102
TCACTCTCATTCTCAATCTGGTAAGTAGGCTTTTATTTTT
>Chr1:1684522..1684561  + TAIR102
TGTCTGCTGCTAAAGAAACGGTAACTCCTTTTATTCCATT
>Chr1:1684750..1684789  + TAIR102
GGACTTCTGATATCTCTTTGGTAAGTGAATGTTCTGTCAT
>Chr1:1684968..1685007  + TAIR102
GCCGTGCCATTGGCAACAAGGTATGTCTTACTTCAATTCC
>Chr1:1685608..1685647  + TAIR102
ATACAACAAAGAGTAACACTGTATGTTCTTATCATATCAC
>Chr1:1685962..1686001  + TAIR102
GAATCGCTCAGGCCTTGGAGGTAAAAGTGGATTTGATACA
>Chr1:1686231..1686270  + TAIR102
GTAGTTTCATCAGTCATAATGTATGGTTTCATGACGACCT
>Chr1:1686689..1686728  + TAIR102
GTCTACCACGCTGGCTCGAGGTATTAAATTCTCTTTTGAC
>Chr1:1688408..1688369  - TAIR102
CAAACAAAGGCCGTATTAAGGTATCATCATCGCTAATTCC
>Chr1:1688917..1688878  - TAIR102
TGCAAAACAAGGCCATATTGGTAAATGAAACTTTAGAGAA
>Chr1:1690621..1690582  - TAIR102
ACCAAGGTTGCCCTACTGAGGTATATCCATATCATATTTT
>Chr1:1690998..1690959  - TAIR102
GGCCCAGGTCACGGGGTTAGGTATACACCACCGTCTAATT
>Chr1:1691708..1691669  - TAIR102
ATTGTCCTCCCGGTGTTAGGGTACATATGCTTCTCCTCTA
>Chr1:1694639..1694600  - TAIR102
ACGAAGGTTGCCCTAATGAGGTATATATCCAATATCCATA
>Chr1:1695015..1694976  - TAIR102
GGCCCGGGTCACGGGGTTAGGTATACACAACACACGCTCT
>Chr1:1695640..1695601  - TAIR102
ATTGTCCTCCCGGTGTTAGAGTATGCATCTCTCCTCTATC
>Chr1:1698155..1698116  - TAIR102
CCCTGTTAGTGCTCTTCGAGGTAACAAAAAGAAAACAATG
>Chr1:1702090..1702051  - TAIR102
TCGATAAATTGGAAGAAAAGGTACCGATAAATAGAAAATT
>Chr1:1704014..1703975  - TAIR102
TCGATAAATTGGAGGAAAAGGTACAGAATATAAATCCATA
>Chr1:1707176..1707215  + TAIR102
CTTCGATTCTGATTTTCTGGGTAAGAATGATCAAGACCCT
>Chr1:1708008..1708047  + TAIR102
CTGCCCATTCAAGTGTCCTGGTGAGTTTTATTAACTGGTA
>Chr1:1708216..1708255  + TAIR102
AGGTTTCTATACTCTTCCTGGTATGTTCTATGTGTTACAA
>Chr1:1708907..1708946  + TAIR102
TGCAAAGTTTCTCTCTGCTGGTAAGTTATATCGCACATTT
>Chr1:1709864..1709903  + TAIR102
TCTTGCTCAAGACCAATCAGGTTTTCTTAACTGATTCATT
>Chr1:1710501..1710540  + TAIR102
CTCATGGGTTCACCTGTTAGGTAAAGCTCTGTTTCTTGCT
>Chr1:1711103..1711142  + TAIR102
TCTCACTAACCAAGAGGATGGTCTGTGCTAGTATAACATG
>Chr1:1711321..1711360  + TAIR102
CCTCCAAGAATCACATCACTGTAAGTGTAGTCTAATTTTA
>Chr1:1711481..1711520  + TAIR102
CTCACAATGATTCAAGAGCTGTGAGTTTACCTAATTCAAG
>Chr1:1711648..1711687  + TAIR102
CTGAAGTTCTTGAGGGTTTTGTAAGTTCTGGACATATCTT
>Chr1:1711958..1711997  + TAIR102
AAACCGGAGAAACAAGTCCGGTACAATTACAAATCTATCT
>Chr1:1712266..1712305  + TAIR102
TCAAAGAGTTTCGCTCTGAGGTATTGTAGTAGAACTTCAG
>Chr1:1712532..1712571  + TAIR102
TGCACTTGATGCAGCACAAGGTATGATGAAACAAAGTGTC
>Chr1:1712808..1712847  + TAIR102
CCCGGATATCTCGATCCGCTGTCAGTTTTCTCTCTTATGT
>Chr1:1716289..1716328  + TAIR102
ATCTCTCTTTCAGTTCCAAGGTTTTGCTTATCCTAGCTAG
>Chr1:1716465..1716504  + TAIR102
TAGTTTCCCCTTATGGAAAGGTAACTTTGTTTTTTTTGGC
>Chr1:1716716..1716755  + TAIR102
CGGTACCTGATGCTACGCAGGTGAGTATGATCTTGAATCT
>Chr1:1718139..1718100  - TAIR102
GAACATAAGGAATCAATTAGGTAAGTTGCTTTATAACCCC
>Chr1:1718449..1718410  - TAIR102
CTGAGGATTCCATGAGCAAGGTACGATCACTAGGCATGTA
>Chr1:1718691..1718652  - TAIR102
TGAATACGTTAAGGACCAAGGTTCGTGCCTTTCTATGCGT
>Chr1:1719216..1719255  + TAIR102
ACATCAATTTCACCCTTCAGGTATATTAACAATCATATAC
>Chr1:1719878..1719917  + TAIR102
GCGAAATGTCTCAGTTTCAGGTATAATATAATTTCAACTC
>Chr1:1720783..1720822  + TAIR102
ATATCAGTTTCACCCTTCTGGTATATATATATATATATAT
>Chr1:1721074..1721113  + TAIR102
GCGATATGGCCAAGTTTCAGGTACAAAAATAGTCCTTAAC
>Chr1:1724253..1724214  - TAIR102
CCGGCAACATGTTTGACGTTGTAAGTCTGATTTTTGACTC
>Chr1:1726051..1726012  - TAIR102
CTGGCAGCATGTTTGACGTTGTGAGTGTGTTCTGTTTTTG
>Chr1:1726838..1726877  + TAIR102
CAACCACAATTTGCTTCCTGGTAATTAATCTCCTTGTTTT
>Chr1:1730989..1731028  + TAIR102
CGAAATAACTGAGCAAAAAAGTAATTATTTCTTCACAATT
>Chr1:1731366..1731405  + TAIR102
GTTTGCTCGCTCTAGGAAACGTGAGGATATCCTTGTTATT
>Chr1:1731528..1731567  + TAIR102
CAAATGTTAATAACTTGAGGGTACGCATTGGACTAATTCT
>Chr1:1731709..1731748  + TAIR102
GGTGTCATTGTCCTATTCGGGTGAGTGCATTTGTTTCTGT
>Chr1:1732070..1732109  + TAIR102
TAATACAGTATCCTCTCATGGTAAGTAATCCACAACAACA
>Chr1:1733280..1733319  + TAIR102
AGAACAACCACCAAAGAAAGGTTCTTTTCTCTATCTCTCT
>Chr1:1734195..1734234  + TAIR102
CCATTTGGAATTTTTGGCAGGTTAATATCTGAAACTTATA
>Chr1:1734773..1734812  + TAIR102
TTGCAGAAGCTGCTTATACTGTATGTTTGACAACACAGGC
>Chr1:1734938..1734977  + TAIR102
ACACCTTGGAGCCGTAAATGGTATACTATACCTGGTTAGC
>Chr1:1735198..1735237  + TAIR102
GACGAGGCCGAATTTGTAGGGTAAGTTTCTTCGTTTTCAT
>Chr1:1735631..1735670  + TAIR102
GACTTGGATGGGCTAACAAAGTCAGTCTCTATCTCTTTCT
>Chr1:1736025..1736064  + TAIR102
AGGAGACCCCAAATCTGGAGGTACGAGTTAAGCTATAACT
>Chr1:1736254..1736293  + TAIR102
CCTCATTACTGGGAATTAGAGTACGTTTTTAATTAATAAA
>Chr1:1736433..1736472  + TAIR102
TGTTCAGAATTTGTTACAAGGTAAATTTTTGATCATGCTG
>Chr1:1736712..1736751  + TAIR102
TTCAGAAGAAGCAATAGATGGTAACAACTTTAATCTCACT
>Chr1:1737182..1737221  + TAIR102
CTTGATCATCTTCCTTGGAGGTAACTCTCTAAAACACAAC
>Chr1:1745298..1745337  + TAIR102
CCTCGCCTCAGATAAAAACAGTTAGTCCTTTTTTTACTCA
>Chr1:1746483..1746522  + TAIR102
ACTCTGGTCTCTTTTCGCAGGTACAATTTATTTGTTTCCA
>Chr1:1746870..1746909  + TAIR102
CTAGAAGCATCGCTGAGCGGGTCAGTTATAAACACTTTTT
>Chr1:1747082..1747121  + TAIR102
TTGTCCCCAACATGGATAAGGTTACTTTATATCAAATATA
>Chr1:1747242..1747281  + TAIR102
GCCTTCAGCATCAACTTCAGGTTCCCTTATCTTACTTTTT
>Chr1:1748757..1748796  + TAIR102
TTGGCTCGATGAGCTTAAGAGTAAGTCTCGATGTGAATTA
>Chr1:1749894..1749933  + TAIR102
GCTCCAATGAATTTCAAATGGTAACAGGTTTCCCCAATTC
>Chr1:1750501..1750540  + TAIR102
GCTCCAATTTAACTTCAAAGGTCTTCCTTTTTCTTTTCCA
>Chr1:1750720..1750759  + TAIR102
GTTAATTAACGACAAAGAAGGTTGAGATTTTGTGTTTAAT
>Chr1:1750956..1750995  + TAIR102
CATTATGCAAAATAAGAAAGGTAAGGTCTAAGCCTTTTAT
>Chr1:1751253..1751292  + TAIR102
ACGATGAATTATCACCCAAGGTTTATTATACTCTGCTTTT
>Chr1:1751687..1751726  + TAIR102
TCGTCATTGGTGGTATGCAGGTAATGTTAGCTAATCTTGA
>Chr1:1751946..1751985  + TAIR102
AACGTTACACTCATAACAAGGTACTCTCAGAAACCCAATT
>Chr1:1752211..1752250  + TAIR102
GGGCCGGGCAAGATATTTTTGTAAGTCCATTTTAGCCTGG
>Chr1:1752537..1752576  + TAIR102
CTCGGCTACCTAATATCAGGGTAAATTTTCTGTATGTATT
>Chr1:1752711..1752750  + TAIR102
AGCAAAGTGTAATGATTGCGGTGAGTTTTCGTTATTTTCC
>Chr1:1753221..1753260  + TAIR102
CTCATATGCTTTATTTTCAGGTAACCCTCTTATGCATGAT
>Chr1:1755058..1755097  + TAIR102
ACAGCTAAGAAATGGGTCAGGTTAGGATTCACCAACCATT
>Chr1:1755294..1755333  + TAIR102
TCATTGGGCTGCAATGCAAGGTAGGCTTTGAGCTATAGAG
>Chr1:1755463..1755502  + TAIR102
TAGAGACAAAGCATCACATTGTAAGTTATTTCTGTCTAGT
>Chr1:1755763..1755802  + TAIR102
CATATGGGCCAAACTAACTGGTGAATGCTTTAAACCGAAC
>Chr1:1756175..1756214  + TAIR102
GGCACCCATGATTTTGCTAGGTGAGCAGATCTTCTTAAAG
>Chr1:1756396..1756435  + TAIR102
GCCATGGAGGAGGCAAAAATGCAAGTTTCTCTTGCTTTTC
>Chr1:1756748..1756787  + TAIR102
TCTGCAAATAATTAATCTTGGTAATGTTTGAAACTAATTA
>Chr1:1756938..1756977  + TAIR102
AAAATTCATATCACTAAAAGGTAAATTATTTACCAGTTTT
>Chr1:1757125..1757164  + TAIR102
CGACCAATAGCGGTGAGCAGGTTAGGTTTCTAGGTGGAAA
>Chr1:1757369..1757408  + TAIR102
AAGTCGATAAACTTATTCAGGTTTGTCTTCTTGAATCTGA
>Chr1:1757858..1757897  + TAIR102
ATGTCTGCCACATGGATGAGGTTAACAGTGCTTCTTTCTT
>Chr1:1758002..1758041  + TAIR102
GTGATAAATGTAGAATGATGGTATTACTTTCTCTGAGTTG
>Chr1:1758244..1758283  + TAIR102
TTGTCTTTGTCCTGTAGTAGGTGATTAACCCAACCCTTTC
>Chr1:1758387..1758426  + TAIR102
TTGTGCCATATGGATCCCAGGTATAATCTTCACCATTTGA
>Chr1:1758565..1758604  + TAIR102
GGGTTAAGAAAGTCAGTAAGGTTTGAGCTCTATTCTTTTT
>Chr1:1758774..1758813  + TAIR102
CTTATGGAGCTTGTATCCAAGTAAGAATTATTTTGATGGC
>Chr1:1758973..1759012  + TAIR102
CTGCTGGTCTCTGTGTTGAGGTACTTTCATATCCTACAGG
>Chr1:1759291..1759330  + TAIR102
ATCTGGCTGTGCTCGCACTGGTATGCAGTTGCATTGATCA
>Chr1:1759844..1759883  + TAIR102
CAGGAAGAGATTAGCATTCGGTAAGCGTTTATTCAGAAAT
>Chr1:1760233..1760272  + TAIR102
CGCACAGAGCCGGAGATATGGTAAGGCATTCTTATATTTT
>Chr1:1760393..1760432  + TAIR102
TTATATACAACTCAATGGTGGTACGTATCTGACTTTGTAC
>Chr1:1760793..1760832  + TAIR102
TTATCAATCATTCATGTGAGGTATGGTCAAGCAGTTTTGA
>Chr1:1760986..1761025  + TAIR102
GAGCTGACCTATGATTATAGGTTTATCTTCGTGCCCTTTA
>Chr1:1761362..1761401  + TAIR102
GCTAACGGCGTTATTTCATGGTGAGGAATGCATTGCAAAT
>Chr1:1762289..1762328  + TAIR102
TCTCTTGCTTCTTCAAATAGGTAAATTCAAAGCTTAAAAA
>Chr1:1763110..1763071  - TAIR102
TGGGTGGACTGAATACAACTGTAAGTGCTATATTCATACA
>Chr1:1763363..1763324  - TAIR102
AAACATGACACTTTTGGGAGGTACCTTAAATTGGATACAT
>Chr1:1763560..1763521  - TAIR102
ATGACTATCTGTTCCCTCATGTAAGCATCTTCAGCCTTTA
>Chr1:1763823..1763784  - TAIR102
TGCTTTCAGTACTCTGGCAGGTTAGTTATACGTCTTCATT
>Chr1:1763972..1763933  - TAIR102
ATGAACCATTGGTGAAGAAGGTACAGTTCAAGAAAATATC
>Chr1:1764386..1764347  - TAIR102
ACACCATTGGTACCCAATCAGTACGTCAACATTGTTTTCC
>Chr1:1765320..1765281  - TAIR102
AATGGCAGTGTCATTTTTGGGTATGTTTCCTTTTAATAAC
>Chr1:1765650..1765611  - TAIR102
CAAGACGAAGCACTCTCGGTGTAAGCTTTTTGTTTTGTGT
>Chr1:1765937..1765898  - TAIR102
GGTCGCCCTGATATCCCCGGGTCAGTTTCAGATTCCTCTA
>Chr1:1767371..1767332  - TAIR102
GGTGCCTTACCCATTTACTGGTACACATTTCTCTTCTACT
>Chr1:1767749..1767710  - TAIR102
TGTAGCCAGCAAAACGTCCTGTAAGTTTTCCTTCATTTTA
>Chr1:1768567..1768528  - TAIR102
ATAGCTGATCTGCATTGCGGGTAAGCATTTTTTCCACAAG
>Chr1:1769619..1769658  + TAIR102
TGTACTTACGTCAATAAAAGGTTCGTTCACAATTTCGAGT
>Chr1:1770384..1770423  + TAIR102
CAATTGTGCAAAAATGGAAGGTAAGATGACTGGCTTTCTA
>Chr1:1772758..1772719  - TAIR102
TTGGAAGATCTCTAGTCCCGGTAAATATCTCATCTTTCCA
>Chr1:1775868..1775907  + TAIR102
CTGCTTTCTCACTTAAGATGGTAAATGTTTTTTTTTCTTT
>Chr1:1776065..1776104  + TAIR102
CACCTTCTGATGACAACGAAGTAATTAACAACAATCTTTC
>Chr1:1776256..1776295  + TAIR102
ATGCACTCGCTGCTGGACAAGTATGCATTAATATCTCGTT
>Chr1:1776751..1776790  + TAIR102
TGGTTAGATTCTGTTGGAATGTGAGTTTTTTTTAGCTTGA
>Chr1:1776875..1776914  + TAIR102
TGTAAAACTGCTGCAAAATGGTTAGCAATACACGTTTCTG
>Chr1:1777076..1777115  + TAIR102
TGTAACTATGTTTTCTGTTGGTAATATACTTGTTCTTCTA
>Chr1:1777254..1777293  + TAIR102
GTACCTTCGATGCTGTCTTGGTACTTTATCAGCTGATGAT
>Chr1:1777419..1777458  + TAIR102
ATTGGGACAGTAATGAATTGGTATATATGCATTTATTTAT
>Chr1:1777550..1777589  + TAIR102
TGCCAAAACTAGATACTATTGTAAGATAAATCTATATTGT
>Chr1:1777705..1777744  + TAIR102
TCCTAGAAGCTGGACTTCAGGTTAGCAAAAGTCAAACTAG
>Chr1:1777904..1777943  + TAIR102
TTTATTGAAGGATACGCAAGGTATGTAACTTTTGTATATG
>Chr1:1778107..1778146  + TAIR102
AAGTTAACCGAACTAACTAGGTTTGATATTCCATTGTTTC
>Chr1:1780279..1780318  + TAIR102
TTGCTTCTTCACTATCACTGGTAAAATCCCTTTTACATTT
>Chr1:1780612..1780651  + TAIR102
CAACACCTGATGGCAGAGAAGTAATTCCTTTAATTCTCGA
>Chr1:1780791..1780830  + TAIR102
CTGCGCTACATGTTGGACAGGTATGTTTTTTCCCTCCATT
>Chr1:1781240..1781279  + TAIR102
ATGTCGAAGTCAACAGAGAGGTAAGCTTCCAAGATAATAT
>Chr1:1781780..1781819  + TAIR102
CGCATAGCTTTTGCTGGAATGTAAGTTCTTCAAATCAGAG
>Chr1:1781996..1782035  + TAIR102
GAATCTGAAAATATGAATTGGTATATGCTCCTTTTATTCG
>Chr1:1782279..1782318  + TAIR102
TGTAAATTTGAGTTTTGTTGGTAATGCTTTCTCCACATCT
>Chr1:1782525..1782564  + TAIR102
CGGCTAAGCAAGAAGGGTTGGTAAGACCTCTTGTACTTAT
>Chr1:1782720..1782759  + TAIR102
GCTGGGCAAGCAATCAAGTGGTATGGACAATTTATATTTG
>Chr1:1782849..1782888  + TAIR102
AGAAAATGCAATCAGAGAAGGTAAGAGTTATTAATCTTAT
>Chr1:1783214..1783253  + TAIR102
TCGCAGAGGCTTGGCTCCAGGTTAGCAGCTAAAAATCTTC
>Chr1:1783393..1783432  + TAIR102
ATTTTTTGAGTATTTGCAAGGTCAGAACTCTTATCTGTAG
>Chr1:1783609..1783648  + TAIR102
AAATTAACTGGTTTAACCAGGTAATTGTCTTGTTTACATC
>Chr1:1787024..1787063  + TAIR102
TCGTTCCGATTCCAATTCAGGTCTACTCCGAATTTGTGGG
>Chr1:1787247..1787286  + TAIR102
GAGAAACCAAGGCCCGCAAGGTAATATATAATAGGGTTTT
>Chr1:1787498..1787537  + TAIR102
TAATGGAACTGCTTCATCTAGTAAGTCTCACTATCTATAG
>Chr1:1787669..1787708  + TAIR102
ATCGTCGATCAAAACAGCAGGTTTTCTTTCACGAGACTCT
>Chr1:1787891..1787930  + TAIR102
GAAGCTTTTTACCTCCAAAGGTAGAAATATCTTACACTAA
>Chr1:1788269..1788308  + TAIR102
TAAAGAGCACATAACTGGTGGTGAGATTTGAATTACTTAT
>Chr1:1788487..1788526  + TAIR102
TTAAGGAATTGATCTATCCGGTACATTATCCCTTTTTAAT
>Chr1:1788815..1788854  + TAIR102
GTCCTAAGATTGCTCATCTGGTATAAGTTGCCCATATTAT
>Chr1:1789226..1789265  + TAIR102
TGGCTATAAACTTTCTGTTGGTGCGTCATCCTGGGATATC
>Chr1:1790327..1790366  + TAIR102
CCACTTTCTTCAATCCTCAGGTTTCTGCGTCTTTGTGTCA
>Chr1:1791004..1791043  + TAIR102
CGAGGGCATCAAATGCCGCGGTAAGCATTACATGTTTCTT
>Chr1:1791392..1791431  + TAIR102
CGGAGGATGAGGATATGATGGTCAGAATATATTCCTGTTT
>Chr1:1793322..1793361  + TAIR102
GTGGTGAAGGAGTTGGACTGGTAATTGCTTGTCGTTTCTT
>Chr1:1793592..1793631  + TAIR102
TCAATAATTGGTGGGAAAATGTAAGTGTGTTTTTTTAAAA
>Chr1:1793876..1793915  + TAIR102
GTATTTGACAATCGATCTGTGTAAGTTCATGTTCTACTTG
>Chr1:1794633..1794672  + TAIR102
CTCAGAGATGTTTGCAATAGGTAAATGTGTCTAGGCCCTC
>Chr1:1795238..1795277  + TAIR102
TCATTGTGAGAAATGCCAAGGTGCACTCCTATTTTACAAC
>Chr1:1795574..1795613  + TAIR102
CCTATGAGCTTCGAGATGTAGTATGTTTGCAAGTCTCTCA
>Chr1:1795936..1795975  + TAIR102
TACTGATGCTGTCAGTATAGGTAATGCCACTGCAACCTAA
>Chr1:1800270..1800309  + TAIR102
CTCTGTTTTGCCATGAGGCAGTATAGCTCCTATTTTCGTC
>Chr1:1801598..1801559  - TAIR102
ACATCTTCTTATTTGCTCAGGTACACGCTAAGAACTAACT
>Chr1:1802043..1802004  - TAIR102
CAGTTCTTCATTATCGCCAAGTAAGTAGCCTTAAGTATAA
>Chr1:1802376..1802337  - TAIR102
TTCTGTCTGTTGGTACATTGGTACGTCAAGGTCTTAATTT
>Chr1:1802665..1802626  - TAIR102
TTGTTGGTCTTTATGTTCAGGTGATAATATATATATATGT
>Chr1:1802961..1802922  - TAIR102
AAGAATCGAAGAACCCTCAGGTCTGCCTATATATATGTTG
>Chr1:1803217..1803178  - TAIR102
CCGTTATGACTGCTACTAAGGTAAGCTTCTTTCCTTTTAA
>Chr1:1803712..1803673  - TAIR102
CGCTCGCGATGCTGGACCTGGTCAGTTGAATGAATTACTT
>Chr1:1804835..1804796  - TAIR102
TCGTGTGGCTCCATCAGATGGTAAAGTTTTGAGATCATTT
>Chr1:1804971..1804932  - TAIR102
CTACTAAAAGTCTGTGTCAGGTTAGTTTATGGTTACTTTA
>Chr1:1805206..1805167  - TAIR102
ATGCATCCAGAACATCAAAGGTATGTATATATACATATAC
>Chr1:1805388..1805349  - TAIR102
TTTGCAAACGAGATAAACTGGTAATAACTGTAGAATTTGA
>Chr1:1805686..1805647  - TAIR102
GAGAGAAAGGTGGTTTCGAGGTGAAATCTGAAATCTACAC
>Chr1:1805983..1805944  - TAIR102
AAAGGAGATATGAAATTAAAGTATGCTCTCATAATGATAC
>Chr1:1806252..1806213  - TAIR102
ATAGAAGATTGGTTTTCCAGGTTTAATTGCATCCTTTTTT
>Chr1:1806557..1806518  - TAIR102
GTCGAAGAAGTGCTTAGTTGGTAAGTTGACTTTGGTATGC
>Chr1:1806782..1806743  - TAIR102
TGTTGTTAAGGAGGCCACAGGTTATCTTCAAAGACTGATC
>Chr1:1807326..1807287  - TAIR102
GTGAATCTGTTGCCAAACAGGTGGGACTTCGAAATCTCTT
>Chr1:1808755..1808716  - TAIR102
AACAATATCTTCTCAAGGAGGTGAGAGTTTGTTCTCTGTG
>Chr1:1809038..1808999  - TAIR102
TCAATGAGTTGTTAGAATCGGTAATAGTTACACTCAATAT
>Chr1:1809241..1809202  - TAIR102
AACTTCCAGCTTTTGAAGAGGTATAATGATTTCATGATAA
>Chr1:1809525..1809486  - TAIR102
AATTGCAGACATTATCTGAGGTACTTATCTAGTTTAAAGT
>Chr1:1809832..1809793  - TAIR102
AATCTTTAACTGCCCAAATGGTGAGCTTTGGTTGATAATT
>Chr1:1810525..1810486  - TAIR102
TCTCTCATTGAATCAAGATGGTAAGTGAAAGACTGTGGTT
>Chr1:1810891..1810852  - TAIR102
TACTGTTTTCACTAGCAAAGGTTAGTCGATACTTCTACTC
>Chr1:1811182..1811143  - TAIR102
ATTTAGATGATGGTATAAAGGTACTATTTTTCTAAACCTA
>Chr1:1811627..1811588  - TAIR102
ATGTTTCTTACCACAAGAAAGTAAATGAATTCTTTTACTG
>Chr1:1812469..1812430  - TAIR102
TAGCAGAGCTCTCAAATAAGGTTAGTTGGACTGGTTTCTG
>Chr1:1812852..1812813  - TAIR102
GTCTCGTCTGGAAGAATCAGGTCAGATGATATATATTATT
>Chr1:1813153..1813114  - TAIR102
GACTATAAGTTGGAAAACATGTAAGGCTTCTCCTTATAGA
>Chr1:1813405..1813366  - TAIR102
TATCAATGGACTTGGATATGGTGAGTCATCGGATACTTCA
>Chr1:1813946..1813907  - TAIR102
TGCAGGCTTTGGCATTCATGGTAATGCTTTATCCATTTAC
>Chr1:1814163..1814124  - TAIR102
TCGACTTTATAAGTTTACAGGTACATTTTAGCATTTTTTT
>Chr1:1814678..1814639  - TAIR102
ATCCTTTACGAATTCCAAAGGTTGTTGCATTTTTTTTTCT
>Chr1:1814945..1814906  - TAIR102
AAATCTTCCCTCGTAATCAGGTCTTTTTTCCTTACCCACT
>Chr1:1815193..1815154  - TAIR102
AATCAAATCGCAGCTGCTAGGTTTTCTTTGATTCCTCTGT
>Chr1:1815411..1815372  - TAIR102
GGCTTTTCCCCATCTTCCTGGTAAAATTCTCTCCTTCTTC
>Chr1:1817247..1817208  - TAIR102
ACGAATTCTCTCCAGTTCAGGTAATTCTTTGATCTCTATC
>Chr1:1822664..1822703  + TAIR102
CTTTCTTTGAATCGTGAAAGGTATCGTTTTTATATCTCTC
>Chr1:1823391..1823430  + TAIR102
GACTATCGGCACTGCTGCTAGTATGATTCTCTTTCTGACA
>Chr1:1824930..1824969  + TAIR102
ATCTTGAACTTATCAGATCCGTACGTAAAATCTTTCTCTT
>Chr1:1825627..1825666  + TAIR102
GATGTACTTATTTCACAAAGGTAAACATCTTTTTCGATTA
>Chr1:1825822..1825861  + TAIR102
ATGACCAGTCCGTACTCGAGGTGGGTACTCAACTGAATGA
>Chr1:1827265..1827304  + TAIR102
ACCTCGAACTAATCAGATCCGTACGTAAAATCTTTATGAT
>Chr1:1827687..1827726  + TAIR102
GATGTCGTTACTACACTAAGGTAATGTACAACAAACATTC
>Chr1:1827895..1827934  + TAIR102
ATGATCAATCTGTACTCGAGGTTAACTCCCATTGATATTG
>Chr1:1829496..1829457  - TAIR102
CTCGTTGCGATATCTGCCAAGTAAGTTTCTCTACAGATCT
>Chr1:1832357..1832318  - TAIR102
CTCTTCTTCGGCTGCAAAAGGTTTATTGTTTGCTCCTTGT
>Chr1:1833078..1833117  + TAIR102
CTCGTCAATTCGAACACACCGTAAGTTTTTCTCTCCTTGA
>Chr1:1833542..1833581  + TAIR102
TAACATGGAGAGAAGAAAACGTGAGTTGTACAAGTCATCT
>Chr1:1833783..1833822  + TAIR102
CTAATCTGTGCTGGGAACTGGTGAGATTTTATGATTGGTC
>Chr1:1833942..1833981  + TAIR102
AATATGTAGAAAAGCTTGAAGTAAGTCTGAATCTTGTTTG
>Chr1:1834161..1834200  + TAIR102
TCTGAACCGCACAATTCTTGGTCAGTTCTTTTTTATTTTT
>Chr1:1834347..1834386  + TAIR102
TGACTGAGGAGAATGGCAAAGTAATCGTAGTATTTCAGTA
>Chr1:1835964..1835925  - TAIR102
ACAGGTCCACCTACAGGATGGTGAGGATCTTTTCTCACAT
>Chr1:1836133..1836094  - TAIR102
CCCAGTTGACTCTCTTACAGGTTTGGAGACCAAATTTAAC
>Chr1:1836489..1836450  - TAIR102
GATCCAAAACGCGCCAAGAGGTATTTTTTTCTTTTCTGAA
>Chr1:1837447..1837408  - TAIR102
AGGCTTCTCATTAGATCTCTGTAAGTGCGTGAAAACTCAA
>Chr1:1843971..1844010  + TAIR102
GCGGCCTTCTTGCCATTCAGGTTCGAACTAGCTCTTTCAT
>Chr1:1844750..1844789  + TAIR102
CCGGTTATCTTGTAGAAAAGGTAATTAACCATTTGGGAGA
>Chr1:1844967..1845006  + TAIR102
CTTTTCTTACTTGGGGAATGGTAATATTTTATATTCTTTC
>Chr1:1845189..1845228  + TAIR102
GACACTTCCCGTAACGTTTGGTACGTTCAAAACTTTGATC
>Chr1:1848213..1848252  + TAIR102
CTGCCCTTTTCGCGCTTCAGGTAAACATATATCGTTTTGA
>Chr1:1848437..1848476  + TAIR102
CCAGTTACATCAGAGAAAAGGTAACAAAAATTTTAAAGTC
>Chr1:1848710..1848749  + TAIR102
CTTACCTAACTTGCGGCGTGGTAAGCACTCTATTTATTTT
>Chr1:1849196..1849235  + TAIR102
GACACCTCTCGTAACATTTGGTACTTAATTTATAGACCTT
>Chr1:1851822..1851861  + TAIR102
CTGCTCTTTTGGCACTTCAGGTAAATACTGTTAATTTTAA
>Chr1:1852078..1852117  + TAIR102
CCGATTATATCAGAGAAAAGGTAACAAAACTTTTTACATA
>Chr1:1852344..1852383  + TAIR102
CTTACCTAACTTGGACTGTGGTAAACTCTCAATTTACTTT
>Chr1:1852699..1852738  + TAIR102
GACACCTCACGTAACGTTTGGTATTTTATATACCCTCTCT
>Chr1:1853424..1853385  - TAIR102
TTCACCTTTGTACCTGGAAGGTATATGATGATGTGAAGAA
>Chr1:1853634..1853595  - TAIR102
GAGAAGCTGTCATAGGAAAGGTGTAGTTTTGCTTTTAGTT
>Chr1:1853934..1853895  - TAIR102
CCGTAACTAATGGTGTGCAGGTAAAGCAATGTGTTATTCA
>Chr1:1854754..1854715  - TAIR102
ATCCTGCTCCTTCCTTCAAGGTCAATTTCACTCTTTTCTT
>Chr1:1856255..1856294  + TAIR102
CTGCCCTTTTCGCGCTTCAGGTAAATATATATTGTTTTCA
>Chr1:1856476..1856515  + TAIR102
CCAGTTACATCAGAGAAAAGGTAACAAAATGTTTAAAGCC
>Chr1:1856744..1856783  + TAIR102
CTTACCTAACTTGGAGCGTGGTAAATACTCTATTTTATTA
>Chr1:1857212..1857251  + TAIR102
GACACCTCTCGTAACATTTGGTACTTAATTTATAGACCTT
>Chr1:1858353..1858314  - TAIR102
GTGACAAGAAATTACCAACGGTAATCTTTCTTTCATTTCA
>Chr1:1858537..1858498  - TAIR102
GTGGCCATGAATATACACTGGTTTGTTATCTTTATTGTGT
>Chr1:1858712..1858673  - TAIR102
TCGAAGGTACTCCAGAGCAGGTAAACATCATTTATCTAAT
>Chr1:1859348..1859309  - TAIR102
AACTCCTGGCCACACCAGAGGTTGAATACTTGCCATCTTA
>Chr1:1859580..1859541  - TAIR102
AAGACAGGTATGGTGCAAAGGTAGGCGGATCTTACTTCTC
>Chr1:1859999..1859960  - TAIR102
CCTCATTGCAAATTGAACTGGTTTGTGTGTTTGCTTTTCC
>Chr1:1877062..1877023  - TAIR102
CCATGAAGATTATTGGCCAGGTAATTCTTGGAGATTATTT
>Chr1:1869618..1869579  - TAIR102
GGATATGTTTTGTAGTGGAGGTACGTTATTTGGGAATAAT
>Chr1:1869882..1869843  - TAIR102
AAGGAGTGATGCTTATTGAGGTGTGCATTATTTTCTCGTT
>Chr1:1870176..1870137  - TAIR102
CTAAAAGTGCAAGTTCAAAGGTACTTAATAATTTCTAGTC
>Chr1:1870386..1870347  - TAIR102
TTGTGCCTAATGGATCTAAGGTGGTTTTTCTATTCAGAGC
>Chr1:1871686..1871647  - TAIR102
TTAACAGTCCATCGGATCGGGTAATGATCTTTCTCATTCA
>Chr1:1871933..1871894  - TAIR102
AGCTTGGCTCTTTGTGTAAAGTAAGTAAGATGTTCTAACT
>Chr1:1872245..1872206  - TAIR102
AAATTTCTGCTGGAATTAAGGTATCTGATAAGTTTTCAGT
>Chr1:1872369..1872330  - TAIR102
ACTCTCATTCGACACTTCAGGTTGGGAAATATGCACGTTG
>Chr1:1872764..1872725  - TAIR102
GTACACTCTCTTGGGGAAGGGTAAGGAAAATTTGCTTGCT
>Chr1:1873119..1873080  - TAIR102
CTTAATCACCACTCGCCAATGTAAGTTATCCAAAAGTTTA
>Chr1:1869618..1869579  - TAIR102
GGATATGTTTTGTAGTGGAGGTACGTTATTTGGGAATAAT
>Chr1:1869882..1869843  - TAIR102
AAGGAGTGATGCTTATTGAGGTGTGCATTATTTTCTCGTT
>Chr1:1870176..1870137  - TAIR102
CTAAAAGTGCAAGTTCAAAGGTACTTAATAATTTCTAGTC
>Chr1:1870386..1870347  - TAIR102
TTGTGCCTAATGGATCTAAGGTGGTTTTTCTATTCAGAGC
>Chr1:1871686..1871647  - TAIR102
TTAACAGTCCATCGGATCGGGTAATGATCTTTCTCATTCA
>Chr1:1871933..1871894  - TAIR102
AGCTTGGCTCTTTGTGTAAAGTAAGTAAGATGTTCTAACT
>Chr1:1872245..1872206  - TAIR102
AAATTTCTGCTGGAATTAAGGTATCTGATAAGTTTTCAGT
>Chr1:1872369..1872330  - TAIR102
ACTCTCATTCGACACTTCAGGTTGGGAAATATGCACGTTG
>Chr1:1872764..1872725  - TAIR102
GTACACTCTCTTGGGGAAGGGTAAGGAAAATTTGCTTGCT
>Chr1:1873119..1873080  - TAIR102
CTTAATCACCACTCGCCAATGTAAGTTATCCAAAAGTTTA
>Chr1:1885360..1885321  - TAIR102
GTTTCTTGTTCAACGCCAAGGTTTGTCATAAAATCTCAAT
>Chr1:1885852..1885813  - TAIR102
TAATTCCAAATCCCACCAAGGTTTACACTTACTTAAATAC
>Chr1:1889623..1889662  + TAIR102
AGCTCTCCCTAAACTAGCCGGTAAATAAGCCATTTTATAT
>Chr1:1889907..1889946  + TAIR102
CATCAACTCTTAGGCAACAGGTTTCTCCTCCTTTTCCATT
>Chr1:1894052..1894013  - TAIR102
GACTTCTGACTATGTCCCTGGTACTTCGCTATCCTGTACC
>Chr1:1894806..1894767  - TAIR102
CATGGTCCAGTAAGCAACAGGTAAGAGAAGATTTCTATTG
>Chr1:1895010..1894971  - TAIR102
ATCAAGAGATGAAATCTAAAGTACACCACTTACTTTCTCC
>Chr1:1895781..1895742  - TAIR102
CTACCAGTTGTTGATACAAGGTATGTTTCTTGGCATTAAG
>Chr1:1896800..1896761  - TAIR102
CTCTCACTCTCAGCCTTAAGGTTCTTATAATGCTCTCTCT
>Chr1:1897285..1897324  + TAIR102
TCTAATAAACTTCGTCGCAGGTTTGTTCGCTCCTCTCTTC
>Chr1:1898033..1898072  + TAIR102
TTTTCCACCAGACTTATATGGTAAATCTCTCTGAATCTTA
>Chr1:1901245..1901284  + TAIR102
ATGCTGCTGAAGGAGTGATGGTAAGTCTTTACTCTCTCTT
>Chr1:1901400..1901439  + TAIR102
TTGTAGTTGTTATCAATAAGGTACTTCATGCTTCAACGTG
>Chr1:1902698..1902737  + TAIR102
ATTCAGAGGTCGAAGTAAAGGTATCTAATTGTATCTCTAA
>Chr1:1902908..1902947  + TAIR102
AAAAGAACAAAATAACTATGGTAAGAGATCTTCTTTTTCC
>Chr1:1903180..1903219  + TAIR102
CTTTTGGCCCTGACAAACAGGTGAAATGCTTGTATTCTTA
>Chr1:1903382..1903421  + TAIR102
AAAGACTCCATTGTTCAAGGGTAATCATCTTTCTTCTGTT
>Chr1:1903665..1903704  + TAIR102
AACCTGTCTACTATGTGGAGGTACATAATCCCTTTCCATT
>Chr1:1903854..1903893  + TAIR102
CTCCAGCTTATATCGTGAAGGTTAGTTTTGTTTGTGTCTT
>Chr1:1904152..1904191  + TAIR102
TCAAGACCCGCCGTAGAAAGGTATTATGATTTCCTTTGTT
>Chr1:1909703..1909742  + TAIR102
GGAATAGCCAACAACAGATGGTATTTGCACCTCTCCCGAT
>Chr1:1909836..1909875  + TAIR102
TAGAGAGGGTGGCAACACAGGTAATTTTGCCTGTTCCTTT
>Chr1:1910023..1910062  + TAIR102
CAGTTCCAGCTCGTCTAGTGGTACATGCGTCTCTCTGAGT
>Chr1:1910208..1910247  + TAIR102
GGTGTTGACAAATATGTAAGGTAATCTCTATCATCCACTT
>Chr1:1911548..1911587  + TAIR102
GTCCTCCCAAACCTCTCCTCGTACGTGTTCCTCCTCTCTT
>Chr1:1911864..1911903  + TAIR102
CTCGCTGAGCTTGGTTTCAAGTCTGTTATATTTTTAAAGT
>Chr1:1912046..1912085  + TAIR102
CTTGTATCCCTCTTGTTCAGGTACTGCCCCACTTATCTGA
>Chr1:1912320..1912359  + TAIR102
TCCTTCCCCTACATTTAAAGGCATACCCAAGTCTTTTTTT
>Chr1:1912503..1912542  + TAIR102
GCTGGCATTCCGCGAGATTGGTAAGGAATATCATCCCACC
>Chr1:1912682..1912721  + TAIR102
ACAAGGAGCAACTCTCTGCAGTATGTTTCTTCTTTGTTCA
>Chr1:1914209..1914170  - TAIR102
CGACTAGTGCACAAGAACAGGTCCTCACCTTTCTCTTTTA
>Chr1:1914634..1914595  - TAIR102
CTTAAAGCCAACCCTTTCAGGTACCATACTCCCACAATGT
>Chr1:1916874..1916913  + TAIR102
CAGAAATCAAGGAAAATGCGGTATGAAATTATGTTTTTAC
>Chr1:1919526..1919487  - TAIR102
CCTGTCTTAAACGCATTCAGGTATGACTTTATATGATTTC
>Chr1:1922873..1922912  + TAIR102
GGTGTGCATTTCTTCCTGTGGTATGTTCGAAATCATAATT
>Chr1:1923239..1923278  + TAIR102
AGCTAGGCCATGGAAGTAATGTAGGCATATTTTCTTGATT
>Chr1:1923441..1923480  + TAIR102
GGATTGGTGGGGCAGCTAATGTAAGTAGTCATTGTCCCTA
>Chr1:1923723..1923762  + TAIR102
GTTGACAATGGCCGGATCTGGTATAACACACAACTCCGTT
>Chr1:1923902..1923941  + TAIR102
CAATTAAAGATCCTGATCAGGTAAATGCCAACCTTGGAAC
>Chr1:1924064..1924103  + TAIR102
GTGCAATTTATTCTGCAAAGGTACAGAGTTCAGTAGTTTT
>Chr1:1924304..1924343  + TAIR102
CTACCACTCCTAGCAAAGACGTAAGGAGCTTTATAAACAT
>Chr1:1924581..1924620  + TAIR102
ACAATATGCACACACTTCAGGTGAGAACCAATACATTATA
>Chr1:1924786..1924825  + TAIR102
ATAATGTATTGATGCAGCAGGTAAGCGGCACATTATTGTG
>Chr1:1925024..1925063  + TAIR102
TCAGATGCAGCCAATTCCAGGTCATATGCCTCCTCATTAA
>Chr1:1925223..1925262  + TAIR102
GAGAATTCTCTTTCCTCCTGGTAAAGCATTTTTTTCACCT
>Chr1:1925423..1925462  + TAIR102
TACCTACTGGCTCAGTAAAGGTAGGTCAAAAGGATTATTA
>Chr1:1927252..1927291  + TAIR102
GGTGTTCACTTCTTGTTGTGGTAATGTTTCAAAAATCACA
>Chr1:1927458..1927497  + TAIR102
AGCTAGGCCATGGAACTAATGTAGGCATATTGCAGTGTCA
>Chr1:1927643..1927682  + TAIR102
GGATCGGTGAGGCAGCTAACGTAAGTAGTCACTATGCTTA
>Chr1:1927890..1927929  + TAIR102
GTTGACAATGGCCGTATATGGTAATGCACACAACTTAATG
>Chr1:1928075..1928114  + TAIR102
CAATTAAAGATCCTGATCAGGTATATGCTATACCTTGGAA
>Chr1:1928233..1928272  + TAIR102
GTGCAATTTATTCTGCAAAGGTACAATTTTTGGTATTTCT
>Chr1:1928474..1928513  + TAIR102
TTACCACTCCTAGCAAAGACGTAAGGATCTTTCTGACCAT
>Chr1:1928851..1928890  + TAIR102
ACAATATGCGAACGCTTCAGGTGAGAAGCAGTACTTTTTA
>Chr1:1929059..1929098  + TAIR102
ATAATGTACTCATGCAGCTGGTAGGCTAAGGAATATAATC
>Chr1:1929289..1929328  + TAIR102
TAAGATGCAGCCAGTTCCAGGTCAGAAATACTTTCACTCT
>Chr1:1929477..1929516  + TAIR102
GAGAGTTCTTATTCCTTTTGGTTAGCATTTCTTCTCACAT
>Chr1:1929663..1929702  + TAIR102
TGCCTCCTGGCTCAGTTAAGGTAAATATGATTACTGTCAA
>Chr1:1930681..1930720  + TAIR102
CCATCGCTTACCTCAATCAGGTTTTTCTCTATCCATCGAT
>Chr1:1930816..1930855  + TAIR102
AGCTTCACAAATTACAGAAGGTAACGACCACCTATCATCA
>Chr1:1932177..1932138  - TAIR102
TGCGCTTCAAAAGATGAGAGGTGAAAGATCTTTGATCTCT
>Chr1:1935818..1935779  - TAIR102
GACACATCTCGTAACGTTTGGTAATATAATACTATATAAG
>Chr1:1936023..1935984  - TAIR102
CTTACCTTACATGCGGCGGGGTAATTTGTTTTAGGATTTA
>Chr1:1936247..1936208  - TAIR102
CCCAATACATCAAATACAAGGTAATGTAACGTATAGATAT
>Chr1:1936494..1936455  - TAIR102
CTGCTGTTTTCGCTCTTCAGGTTAACACCAGCGTTTTGAG
>Chr1:1939483..1939444  - TAIR102
GACACATCTCGTAACGTTTGGTAATCTTAATATTAAGACG
>Chr1:1939677..1939638  - TAIR102
CTTACCTTACATGCGGCGGGGTAAATTTATTTCTTCCTAT
>Chr1:1939893..1939854  - TAIR102
CTCGTTATATCAAATATAAGGTAATGTAGCGAAGAAATGT
>Chr1:1940125..1940086  - TAIR102
TTGCTGTTTTTGCTCTTCAGGTTAATACCGATTAATATTG
>Chr1:1946945..1946984  + TAIR102
CTGAATTGGATTCTGATAAGGTTTATTTCTCCCCGTCTCT
>Chr1:1948196..1948235  + TAIR102
AAAACGGCGAACCAAAGCAGGTTTGATGCTAATGTTTGCA
>Chr1:1948469..1948508  + TAIR102
CATTCGGGATTGTTTTTCAGGTATTTTGTGCTTCTCTGTA
>Chr1:1948827..1948866  + TAIR102
TCAAGCTTTACACATATCAAGTATGTACTGTTATTTGCAG
>Chr1:1948991..1949030  + TAIR102
TGAAACCACAAAATCTCTTGGTACGTTATCTAGCATGCCA
>Chr1:1949122..1949161  + TAIR102
TTGGAAGTGCAAAAGTATTGGTAAGGGTGTTATCTTTTCA
>Chr1:1949436..1949475  + TAIR102
CAGAGCTTCTTCTGGGCCAGGTTAGTGTGGATTTTTATGC
>Chr1:1949598..1949637  + TAIR102
AGCTTGTGGAGATCATAAAGGTGAAGTCTCCTTTATTAGA
>Chr1:1949801..1949840  + TAIR102
AAGCTCACCCTTGGCACAAGGTAGTTCATCTCACCTTTTG
>Chr1:1950002..1950041  + TAIR102
CAAGTCTACGCTGCACTGCGGTCAGTATCTCCCTCTTTTT
>Chr1:1950231..1950270  + TAIR102
TGTTCAATTTCAAACAAGAGGTAAAAATCAATAGCAAAGG
>Chr1:1952485..1952446  - TAIR102
GATACTGCTGGTCAAGAGAGGTCAGATTACGTTTCCTCTC
>Chr1:1954878..1954917  + TAIR102
ATTTGTCAAGGAACAAAAAGGTGAGTCTCGATTCGTCACT
>Chr1:1957363..1957402  + TAIR102
GAGCATGGATACTTCTTAAAGTACTTTTCTTCTCTACTTT
>Chr1:1957731..1957770  + TAIR102
TAGTAGAAGTCAAGCCTCAGGTAAGTTACCTCTCTTCTGC
>Chr1:1958157..1958196  + TAIR102
GGAACCAGATCTTTTGCCAGGTTTTACCCTCTTATGATCT
>Chr1:1960674..1960635  - TAIR102
TCACCGGTTTGGCTAAGCAGGTATCTCTTCTACACTCCCA
>Chr1:1960989..1960950  - TAIR102
GTTGGCCATGCCATATGTGGGTAAGTCAGAATCAGATTAG
>Chr1:1961393..1961354  - TAIR102
CAGGGCGTTTTGACCGGCAGGTATATATTTGACTAAATGC
>Chr1:1962990..1962951  - TAIR102
TCTTCTGCCAAATTCCACAGGTGCGTTTCACTCTTAGCTC
>Chr1:1967622..1967583  - TAIR102
AATGTTTCCGCTGAATTTATGTAAGTAGAAGCTATACTTA
>Chr1:1967883..1967844  - TAIR102
GTGGAGGTTGACAACACAAAGTAATCCTGCTGATACACAT
>Chr1:1968245..1968206  - TAIR102
TCCTAAGTTAGCCAATTTAGGTACGAATACAAATATAGGT
>Chr1:1968531..1968492  - TAIR102
GACAGGCTTCGACTAATGAGGTACCATTAATTTCTTATTA
>Chr1:1968803..1968764  - TAIR102
CACCCGATGATGTCCTTGAGGTACCATAAGTTTTTTATTA
>Chr1:1969329..1969290  - TAIR102
CCGCATCTCTCGTCCCCTTGGTATTCCCCTTCTCTTTTTG
>Chr1:1969864..1969903  + TAIR102
CGATTCTTCTCTCTTTGTAGGTCTCTTTCTTCCATTCTGG
>Chr1:1970978..1971017  + TAIR102
TTCAGCACATTTCTGACTCTGTAAGTATGTCTTTGCGACT
>Chr1:1971233..1971272  + TAIR102
GAGAGACTATTTCGTTAGAGGTAAACTAACAAAACCAGGG
>Chr1:1971544..1971583  + TAIR102
CGGTTACATTTGCAACAATGGTTAGTTATTTTATATACTA
>Chr1:1971702..1971741  + TAIR102
CTGTTTGCTTTTGCCTTCAGGTGCTTTATACATAACGATT
>Chr1:1971871..1971910  + TAIR102
AGCAGGAGTGTTGTTAACAGGTATGTTTTTCTTTGTCATT
>Chr1:1972112..1972151  + TAIR102
TGACGCAAGTTCTTTTGCAGGTATATTCTTTAACTCAGTT
>Chr1:1972260..1972299  + TAIR102
TGTGTAGAAAGAAACATTTGGTGGGTTCTGCTCTTGGTGT
>Chr1:1972553..1972592  + TAIR102
GAGCACTGGCTTTTTGTATGGTGAGCATTTACTAAACAAT
>Chr1:1972778..1972817  + TAIR102
AAGAGGCTGTCACCATAGTGGTATGTCCTATATTCATAAA
>Chr1:1973298..1973337  + TAIR102
AGTTTGTTCAACTGGTACAAGTAAGTAACTCTTGCTTGTT
>Chr1:1978977..1979016  + TAIR102
CGCAAGGGTTGCTTACCTTTGTATGATATCTCTCAAACCT
>Chr1:1979166..1979205  + TAIR102
TATTGCACAAGCTAGAGGAGGTTAATTGATTACATGATTT
>Chr1:1979415..1979454  + TAIR102
GGAGAAGGGAAAAAGACACCGTGAGATCTCTTCTTAATAT
>Chr1:1979599..1979638  + TAIR102
AAGCAAGAATTGACGACAAGGTTGATTAGTGTTCCCTTAC
>Chr1:1979799..1979838  + TAIR102
CAGTAATGGAACTCCCTGAGGTTGCATGTGCAAATTTTGC
>Chr1:1980031..1980070  + TAIR102
CTTTGGTTTTCGGTTTTCAGGTAACTTTCAAGTTTGTTTC
>Chr1:1980216..1980255  + TAIR102
ATCTCGAGAATTATGTCGAGGTAAATTTGTGTACTTCGTG
>Chr1:1980384..1980423  + TAIR102
CGGTGTGACTCATATTTGAGGTATCACTTCTCTTCGATAT
>Chr1:1980632..1980671  + TAIR102
TTTGCTACATTTTCCACAATGTAGGTTTTCCAAGTTCAAC
>Chr1:1980927..1980966  + TAIR102
TCTACCAGGTCTTACGCAAGGTACGTAACTTTCTGAAGCA
>Chr1:1981090..1981129  + TAIR102
GATCTGAATGAGTACTTTTGGTGAGTTTTCTTTGATTTGC
>Chr1:1981261..1981300  + TAIR102
TCTCGCAAGTTCCGAATCAGGTCTTTATCTTTATCTTTAA
>Chr1:1981557..1981596  + TAIR102
TCCTTGTATTGTCTCTACAGGTAGGATTCTGAATTAGAAT
>Chr1:1981757..1981796  + TAIR102
TTTTCTCAATCTTCTACAAGGTAACTTCTAGTCCGTTTCA
>Chr1:1982223..1982262  + TAIR102
GAAATGTTTGCACTTTTCAAGTAAGCAAAAATGATGTTAT
>Chr1:1982519..1982558  + TAIR102
CTTTCAGCTACTATGTGGAGGTGAATTAGCATCTTATGCT
>Chr1:1982825..1982864  + TAIR102
GCATGAGTTCTTTCCAAATGGTAGTGATCTTTACTCATAG
>Chr1:1982956..1982995  + TAIR102
TATGGGGTCCAATTGTCTTGGTAAGTAATCTGTGTTGATT
>Chr1:1983113..1983152  + TAIR102
CCTTCAGCCATCTCGGGGAGGTAATTGTTGCACTTCTCTT
>Chr1:1983342..1983381  + TAIR102
ATGCAAAGAGAAAGCACTTGGTATTAGCCACACATACAAA
>Chr1:1983529..1983568  + TAIR102
GAAGATCTGATCAGCGATAGGTTTGAGGACTTTTTGTTTC
>Chr1:1983710..1983749  + TAIR102
CTTTCTTGCTTGCTAGCAAGGTAAATAAGACAGCTCTCTC
>Chr1:1983958..1983997  + TAIR102
CAAGATGAATCTGATAAGAGGTGAGTATTTTTTTTTTTCC
>Chr1:1984183..1984222  + TAIR102
AGAAATTCTTAAAAATCCTGGTAATGTAAATATAGATTGT
>Chr1:1984388..1984427  + TAIR102
GTCATGGTTAACGGTCACGAGTAAGTCTTGATAGTTCATA
>Chr1:1984651..1984690  + TAIR102
ACATATCCTGGAGGGAAAAGGTACGTAATTGTTTTTTGTC
>Chr1:1984882..1984921  + TAIR102
CGTGACATGTTATCCTTTAGGTACATGTTTTAGCTTACTA
>Chr1:1985164..1985203  + TAIR102
CCTACAGAGGATATATCCTGGTAAGCTTCTATTTGGTGCT
>Chr1:1985360..1985399  + TAIR102
CCAGACTCTTTCAAGGACAGGTATACTATCAGAACGTTGT
>Chr1:1985508..1985547  + TAIR102
GGAATACACTGAAGAAAACGGTTTGAACTTATCCTTCATT
>Chr1:1985859..1985898  + TAIR102
ATTTTACAGCTCATGCTAAAGTAAGAAAGTTCTCTTGTTT
>Chr1:1986051..1986090  + TAIR102
GATGTGACAAATTGGATGAGGTATGCAAAGGAAATTTATA
>Chr1:1986334..1986373  + TAIR102
AGACCATAGACATGAACCAGGTAGCTTTCACCTCTCTATC
>Chr1:1986527..1986566  + TAIR102
GAACACATATTTACTGGAAGGTCTGAGATTCTTCATACAT
>Chr1:1986708..1986747  + TAIR102
GTTCTGGCAAATCCTCTGAGGTATTTTCATATCTTGTGAC
>Chr1:1987007..1987046  + TAIR102
AAGCGAAGATATCTTTGCAGGTAGAGAACGATCTTGACAA
>Chr1:1987315..1987354  + TAIR102
GTTTCTATTTCAGTAGTATGGTATGCCTCATTTCTCATTC
>Chr1:1988214..1988253  + TAIR102
GCCGCCACACAACATTTCTGGTAAAGTATTTCGGCATATA
>Chr1:1988351..1988390  + TAIR102
CAGTTCTTCTCGTGCTAAAGGTAAGGCCCTGAAACTAATC
>Chr1:1988691..1988730  + TAIR102
CTGGCTGGGCTATTCTTCTTGTAAGCCCACACAACTTTCT
>Chr1:1989026..1989065  + TAIR102
GAGACACCTTCCACCAAGTAGTGAGGCTCAAACCGCTCTC
>Chr1:1992526..1992565  + TAIR102
AGAGTCCACTCGTGCCAAAGGTGGAATCTTTATTCGCTAA
>Chr1:1992887..1992926  + TAIR102
TTTCTTCCAAACTTAACGAGGTACAAACAAACAATACTCT
>Chr1:1993441..1993480  + TAIR102
ATTCGTCGTGTGAGGGAAAGGTAATGCATTCAAAGCATCA
>Chr1:1991462..1991423  - TAIR102
TTTTCGGAGCTTTTCCAGAGGTAAAACACTTGATGATGCT
>Chr1:1991903..1991864  - TAIR102
GTGGGAACGATACCTCTTCAGTATCCTTTTTTCCTCACTC
>Chr1:1995199..1995160  - TAIR102
TCTTCATCTCCATTTGCAAAGTAATTTCCTTTCCTTCTTA
>Chr1:2003131..2003092  - TAIR102
CCGTATCCACTGACAATCAGGTTCCAATCCAAACACCAAA
>Chr1:2004007..2003968  - TAIR102
CCTGAAACAGAAGAAAACAGGTCGGTTTAAGGGATAGTAA
>Chr1:2004212..2004173  - TAIR102
ACAAAGACAATTCTCCAAAGGTATGTGTCCACTCGAGAAA
>Chr1:2004369..2004330  - TAIR102
TATCCCCTGATATGTATGAGGTAGAAAACAGATGCAAATA
>Chr1:2004707..2004668  - TAIR102
TGAAGATAGTACTACAATCGGTAATTGTTATTTGTTAGAT
>Chr1:2004886..2004847  - TAIR102
AGCAGATCATACAAGCATTTGTAAGTCATCCGATTTTCCT
>Chr1:2005068..2005029  - TAIR102
AAAGACAGCATCCTTAACAAGTAACACAATTTTATTTATA
>Chr1:2005405..2005366  - TAIR102
CACATTTTGTACCTTCTGGTGTGAGTATTTGAGAATGCTT
>Chr1:2005569..2005530  - TAIR102
ACGTCTTCCTGGTCATTTAGGTTACTGCTAAACCGGTAAC
>Chr1:2005743..2005704  - TAIR102
CAGTTGTGACAGAGAAAACTGTGAGTTAGAAGTTTAGTCT
>Chr1:2005906..2005867  - TAIR102
ACACATACAAGAAGACGCAGGTGGATTTTAGTATAGCTCC
>Chr1:2006072..2006033  - TAIR102
TTATCACGGACAGGAATCAAGTAAGACGCTAACAGAATCA
>Chr1:2006215..2006176  - TAIR102
CAAAGCTTATATTGATCAAGGTTTGATTCTTTGGTCCTTG
>Chr1:2006370..2006331  - TAIR102
ATGTCATCTCTCCGGAAGTGGTATATTAAGATCTAAGATC
>Chr1:2006551..2006512  - TAIR102
GTCAAAACATCGATGAGCCGGTAATCTCTGCCTTTTTCAG
>Chr1:2007057..2007018  - TAIR102
CACCAGACCCCTTTTGCAAGGTTATCCCTTTTTCTCTCTC
>Chr1:2007879..2007918  + TAIR102
CGCATTTCAAAGGCTCTCACGTACTTTTCTATCATTCTCA
>Chr1:2008455..2008494  + TAIR102
CAGTTCTCAGAGGAGCCCAGGTAATCTTGACGCTCTCTCA
>Chr1:2008851..2008890  + TAIR102
TCTCCAGGGGCTGCCAACAGGCAAGAATCAGAAATGTTTC
>Chr1:2009379..2009418  + TAIR102
CAGATTGCCTTCTTTACATAGTAAGATTCTTCTTTGTACT
>Chr1:2009540..2009579  + TAIR102
TATTGTTGCTCATGCTCTTGGTAAGTTATATTAATTTTCG
>Chr1:2009828..2009867  + TAIR102
CAGATAGATCTCATAACAAGGTACAGTTTCTTATGATTAA
>Chr1:2010229..2010268  + TAIR102
CAAATCATGTGAGAAAAATGGTAAGTAAGCTACTCTCTCA
>Chr1:2010751..2010790  + TAIR102
CTCGTCTTTTCGCTGGACTGGTAAGATAAATTCAAGACTT
>Chr1:2011168..2011207  + TAIR102
GGAATTCTTGTATACTCAACGTAAGTATGCAAACATAATC
>Chr1:2011416..2011455  + TAIR102
TTCTTTCTTTAGCACCACAGGTTTGGATGTAAAATACCCT
>Chr1:2011581..2011620  + TAIR102
TTCCCAGACGGATATATCGAGTAAGAATATATACCCATTA
>Chr1:2016948..2016909  - TAIR102
ATGAGCTTCAAGCTTTGGAGGTATAACTTATGTCAATAAG
>Chr1:2017143..2017104  - TAIR102
ATCTGATCCAAGTTCTTCAGGTAGCTTTTGTGTCTTGTAC
>Chr1:2017709..2017670  - TAIR102
TGCTCGCAGAGATCCATAAGGTAAGACATGGCTACAAGAA
>Chr1:2017930..2017891  - TAIR102
CAGCAAAACAGTATAGCCAGGTTTGTAAAAAAGTCTTATT
>Chr1:2018260..2018221  - TAIR102
CATGAGCGTGCCTTGCATTGGTAAGGTTCCCTACCTCCTA
>Chr1:2018671..2018632  - TAIR102
ACTATATAAGGGATACAAAGGTTAGAATCTGTTGCTCAAG
>Chr1:2018890..2018851  - TAIR102
TTATTCGGTGACTCTTCTAGGTAATTTCCTGTAGATATAT
>Chr1:2019702..2019663  - TAIR102
TCATGGGAGTTATATGGCAGGTAAGATTGATATCGAGTTT
>Chr1:2020048..2020009  - TAIR102
GTCCAGTTAGTGTCTGCAAGGTACTGAATATACCACCCAA
>Chr1:2020768..2020729  - TAIR102
TGGCTAAATTTGAGTTGATGGTAAAGTCTTTACTTAACTG
>Chr1:2021392..2021353  - TAIR102
CTGTGCGTGTATCACAGCAGGTATATTCTCACTTTATCAT
>Chr1:2021796..2021757  - TAIR102
ATCCTAATCTGGCTCTAGAGGTGAGAATTCATTCTCCCGA
>Chr1:2022113..2022074  - TAIR102
CTCCGTTACTTTGATTACAGGTAATCTGTACTTTTTGCTA
>Chr1:2022297..2022258  - TAIR102
TAGCCCCTGAACTGCATCGTGTAATGTCTTGCAATTTTGT
>Chr1:2022472..2022433  - TAIR102
CAGGCCGATGCAATTGAAATGTAAAGTCTCTTTTTCCTTA
>Chr1:2023069..2023030  - TAIR102
ACTTATGAAAGCGACAGAAGGTATCCCTTATGGTATTCAC
>Chr1:2023675..2023636  - TAIR102
TCAACCTTTTATCGTTCGAGGTATTGAGCTTTTTACGTTT
>Chr1:2023882..2023843  - TAIR102
TTTCTTTAATGACATGCGAGGTTAGCTACTTGCTTGCTTA
>Chr1:2024354..2024315  - TAIR102
ACTTGCTCTCTCTTACTAAGGTTTCACTCTTCGATTTCTC
>Chr1:2026122..2026161  + TAIR102
GACTTACCCGCCACTTGTGGGTAAGATTTCCAAATTTGTT
>Chr1:2026736..2026775  + TAIR102
ACGTTGGAGATCTTCTTCAGGCTAACTAACTAACCCTTTT
>Chr1:2027797..2027836  + TAIR102
GAACATCGTGTACGGATTTGGTTAGCATCGTTACTTTCGT
>Chr1:2028957..2028996  + TAIR102
TATCTCCCGATTCGGTTGGAGTAAGTTAGTCAATTTATTC
>Chr1:2029180..2029219  + TAIR102
TTGAAACTCTCATCATCGAGGTATGCAAAACCTAAGACCA
>Chr1:2032879..2032918  + TAIR102
GATCTGCCAGAGATTTGTAGGTATGACTCCATTGCTTTAA
>Chr1:2034733..2034772  + TAIR102
ACAAGATATTCCAGAGATTTGTAGGTATGAGTCCATTCCT
>Chr1:2035126..2035165  + TAIR102
ACATCGGAGATCTTCTACAGGCAAGTTTGCACAACCAATA
>Chr1:2036422..2036461  + TAIR102
GATCTTCCGGAGATTTGTAGGTATGACTCTATTGCTCTAA
>Chr1:2037658..2037619  - TAIR102
CAGAGTTTATTCCCTCAAAGGTATTAACCGTAAATCTCAT
>Chr1:2037828..2037789  - TAIR102
CGACAACCAAATACAAGGAGGTAATATTCCCTGCCTTTCA
>Chr1:2038742..2038703  - TAIR102
TCAGAGCAAACAGCTAGCAGGTAGAGATGTTACTTTGTTT
>Chr1:2039519..2039480  - TAIR102
ACAAAGGCCTTAGGGATGAGGTATGATTTTTATTTGAAGC
>Chr1:2039706..2039667  - TAIR102
AGCTTTGTTTCTTTCTGAAGGTAAATCTCTTTTTCGATGT
>Chr1:2039997..2039958  - TAIR102
CTTCACTCGCCAATTCCAGAGTAATTCTTTAGCTTCTCTT
>Chr1:2040650..2040689  + TAIR102
TCGCGCCTCCGGGAACGATTGTGAGTTTACCTCTTCGACC
>Chr1:2040952..2040991  + TAIR102
CTCCGATCAAAAAGTAACGGGTCAGTTACAGCTTAATCCA
>Chr1:2041488..2041527  + TAIR102
AAGAAAGACATTTTCGAGAGGTTAGCAGTTATATGTATTT
>Chr1:2041685..2041724  + TAIR102
CTGCAGTGGAATCCAATCAGGTTATATGGGTCTTTAGATA
>Chr1:2041863..2041902  + TAIR102
GTTGTGGGAAAACTACTCAGGTGCGTCTTTCCTCTTTTTG
>Chr1:2042294..2042333  + TAIR102
TCGTATCTCAGCTATTTCAGGTTAGTATCTATCTGATTCA
>Chr1:2042463..2042502  + TAIR102
GGAGAACTGTCGGCTACAAGGTAAGGGGTCTTTGTTCTTA
>Chr1:2042687..2042726  + TAIR102
ATATAACTCACATTATTGTGGTAACAAATTCTTGTTTTTG
>Chr1:2042995..2043034  + TAIR102
TTCATGTTAATGATTTTAAGGTACACACTCTGGCCTTCTT
>Chr1:2043294..2043333  + TAIR102
CTAATCCTCATCTCCGACTGGTTGGTTATGTTTTGCTCGT
>Chr1:2043466..2043505  + TAIR102
TACCTGGATTCACTTATCCAGTTAATTCCTCTCTCTTTAT
>Chr1:2044557..2044596  + TAIR102
TGGATGAACTCTGCTTGCAGGTGCTGTTCTTTCTAACGTA
>Chr1:2045767..2045806  + TAIR102
TGGCGTCCATTTTGTTCAAGGTACATGAGTTATCACTACG
>Chr1:2048510..2048549  + TAIR102
CCGAAGAGTTCCTCTCTCAGGTCTTTGCTTTACTCCATCA
>Chr1:2048651..2048690  + TAIR102
TCGGTGAGACTGCCTCTGAGGTAAACTTCCCATTGTTATT
>Chr1:2050115..2050076  - TAIR102
ACAGCAAAACTCCCACACAGGTTCTTTCCCTTTTCCTTAT
>Chr1:2050493..2050454  - TAIR102
CGCGTGAGTTCTTAACAAAGGTAATAGCTTTCGCTGCATA
>Chr1:2050722..2050683  - TAIR102
ATATTCCCCCATCGCTCAAGGTAATCTGCCTTTATCTCCT
>Chr1:2050979..2050940  - TAIR102
TGGTGTTTCTAACTACAGCGGTATCATTTCAATCTGTTTT
>Chr1:2051151..2051112  - TAIR102
AGGACTATGGGGAAATGAAGGTTTTTTCTTAAGAGCAGCA
>Chr1:2051251..2051212  - TAIR102
GATCTCTATCAACTGCATTGGTATGCACCCCTAATTCATG
>Chr1:2051503..2051464  - TAIR102
TCTGAAACTCTTTTAGGAAGGTAATTTGTTTCGAAAACAT
>Chr1:2051621..2051582  - TAIR102
CAGAAGTTTATGGTTCCAAGGTAAGCGTAAGAAAGCTGAT
>Chr1:2051818..2051779  - TAIR102
GAATGATTTCCAGTGGGATGGTCAGTTCTCTTAATTTCGA
>Chr1:2053005..2052966  - TAIR102
CTCCAAAAGCAGTTGCTAAGGTACCTCGATACATACAATA
>Chr1:2053177..2053138  - TAIR102
AACAGAGTCTTGTAACCTGGGTGAGTATACATACGTTCTG
>Chr1:2053394..2053355  - TAIR102
TTTGGTTATCATGCTCCAGAGTAATGTTTCTTAAGCCCTT
>Chr1:2053805..2053766  - TAIR102
GTTGCATGACATCTTGCATGGTAAGATTAGCTTTTTGGAC
>Chr1:2054014..2053975  - TAIR102
ATACCGAATTCTTGAGTCAGGTTATTAATCTGCATTTTGT
>Chr1:2054487..2054448  - TAIR102
TTCACAGCAGCAATCTGATGGTATGTTATCTAGATGCCAC
>Chr1:2057313..2057274  - TAIR102
TAGATTTCATATCTCATATGGTTTGTCCTCTCTGACTCTT
>Chr1:2060891..2060852  - TAIR102
AGCTGCTTCAACATCACACGGTAATGTTTTAAAAACTAAT
>Chr1:2061216..2061177  - TAIR102
ATAAGGATTCACTCTACAAGGTAAAGCCATAAAGTGCGGT
>Chr1:2061547..2061508  - TAIR102
TTAGAGGACAAGTAAAAAAGGTATGCTTTTGATCTCCTTG
>Chr1:2062215..2062176  - TAIR102
AGAACCTGTCAAACAATCAGGTATGTGATTGCACTCTGCT
>Chr1:2062622..2062583  - TAIR102
ACAATGTTGGATATATGCAGGTAAGCTACAAAGATTTTCT
>Chr1:2062911..2062872  - TAIR102
AACCAGGATACGCTGATAAAGTAAGTAGATTTTGCTGCAG
>Chr1:2063384..2063345  - TAIR102
AGATGCAGAAGTCGTTGAGCGTAGGCTAAAGAAGCTGGCT
>Chr1:2063779..2063740  - TAIR102
CAAAAGGAGAACAACACAAGGTTTGTCATCTCAAGTTTGA
>Chr1:2064138..2064099  - TAIR102
AGGGGATTATCAGATAGATGGTATGTTAATTCTATGTTTG
>Chr1:2064655..2064616  - TAIR102
GGAAAGCTATCTTCAAGACGGTAATTTCCTTACTGGATCT
>Chr1:2065151..2065112  - TAIR102
GGGAGAACCTACTAATAAAGGTTATTTTATGGTGTTTTAT
>Chr1:2065852..2065813  - TAIR102
ACTTCAAAAAAAGGATGAAGGTATGTCATCACTGTCCTTA
>Chr1:2066151..2066112  - TAIR102
TCTGGTCTCATTCATGGGAAGTAAGTATCTGAATTGGTGC
>Chr1:2066515..2066476  - TAIR102
GGAGTTATGGTTTTGAGATGGTGAGACACTATTTTTCTGT
>Chr1:2066752..2066713  - TAIR102
ACCTATTACCATTGTACAAGGTTCTGTGCTGTATTTGTTT
>Chr1:2066921..2066882  - TAIR102
TGGTTCAAGGCCCCCCAGGAGTACTGTCTTTGAGACTGAT
>Chr1:2067169..2067130  - TAIR102
ACAAGCAGAAAAACCTTAAGGTGGGTTACTCCTACTTGTC
>Chr1:2067991..2068030  + TAIR102
CTATGTCTCCCCCAGATAAGGTTTGGGTTCTAAATCTTGA
>Chr1:2068477..2068516  + TAIR102
CAGAGGCATGGGTTTTGCAGGTACTGCTTTTTGCCACGCC
>Chr1:2069257..2069296  + TAIR102
TTCTTCTAACATCTGAGGAGGTACATTGTGCATCTCTCGC
>Chr1:2069491..2069530  + TAIR102
CAGTGGCACCTGCGTTTAAGGTACCTGCTTACAGATCATA
>Chr1:2074134..2074173  + TAIR102
GAGATTCTCTCATTACGTCGGTAAAATATATAAACACATT
>Chr1:2074451..2074490  + TAIR102
CCGATCTCATGATTACTCAGGTTTGTGTGAAAAGAAAAAA
>Chr1:2074597..2074636  + TAIR102
ATTGTGATGGCAGCTACAAGGTAATGAACAAAAGAAACAG
>Chr1:2074924..2074963  + TAIR102
CTTAAGGACATACTCAAAGAGTAAATAAAGATCTCATTAT
>Chr1:2075159..2075198  + TAIR102
TGATCCAGACAGCTGAATTGGTAAGCCATCCACAAACATC
>Chr1:2075571..2075610  + TAIR102
GCAGTTATAAGAGGCATTAGGTGAGTACAAAGCACCATCT
>Chr1:2075805..2075844  + TAIR102
CGCTGGAAGGCTCTCCAAAGGTTAGTTTTGAAATTGGAAC
>Chr1:2077435..2077396  - TAIR102
CTCATCCTACTTACGAAGAGGTAAAAATGAGATTCGATTT
>Chr1:2079531..2079492  - TAIR102
ATCTCGAGAGTGAAAATGAGGTAAGGGTCTTTATATGCAC
>Chr1:2079736..2079697  - TAIR102
GCAAATTTTTTGAGAATAAGGTAGGTTACAGTTTAGGTAT
>Chr1:2079896..2079857  - TAIR102
CTTGTGGCGTCCAATGATCAGTGAGATTTTTGCTCTCATA
>Chr1:2080489..2080450  - TAIR102
ATAAAAGACAGTCAAAGAAGGTGATCACTGAACTACTCTA
>Chr1:2081126..2081087  - TAIR102
ACCCCATTGGAGAAGCTGAGGTAAGCTATTCGTGTTCTGT
>Chr1:2084006..2084045  + TAIR102
TTGAAGAGTTATCCAAAATTGTATGTGTTCCTTAGTCTTC
>Chr1:2084208..2084247  + TAIR102
GACTTAGCGCTATTGAACATGTAAGTTGGAAGTTACAGGT
>Chr1:2084380..2084419  + TAIR102
GTCTGCTGAAAGTGATGGTGGTGGGATCATATTTTCAATC
>Chr1:2084538..2084577  + TAIR102
CAGTTAGCTCTGATGAAAAGGTGTGTATATATAAATACAA
>Chr1:2085060..2085099  + TAIR102
GACAAGGACTTATCAAAGGGGTAAGCACAACTGCTTGATT
>Chr1:2085563..2085602  + TAIR102
CTACGATATCTTCATCAAAGGTATCATGCATTTCTTATAC
>Chr1:2086218..2086257  + TAIR102
ACATAAAATACTTCAACCTGGTACGCTATATACACACACA
>Chr1:2087345..2087384  + TAIR102
TCTTATCTTCAATGGTTTAGGTATTGCCCGATTTTAGATA
>Chr1:2087736..2087775  + TAIR102
AAAATGTGTTCTTGGACAAGGTTTGCTCATTGCCCTTTTT
>Chr1:2087935..2087974  + TAIR102
ATGGTGCTGCGACCTATAAGGTATATCCAAATTGCTGATC
>Chr1:2088370..2088409  + TAIR102
TGACGCCAATGGCTTGCGCTGTGAGTACTTTATTATACTG
>Chr1:2088626..2088665  + TAIR102
GAGCCTGACCCTTATAATAGGTAAGAATATGTGTCCTGCA
>Chr1:2088816..2088855  + TAIR102
TTGTTGACGATGCCTGTCAGGTGAATTTTTGGTTCCTGCA
>Chr1:2091949..2091910  - TAIR102
CTCGAGAACATGAACTCAATGTAAGCTAAGCATCCTTGCC
>Chr1:2092412..2092373  - TAIR102
TCTTTATCACGAGTTCTACAGTAAGCATTTCTCATCCTTA
>Chr1:2093331..2093292  - TAIR102
TCGGGTAGCTGCTGATATTGGTGAGAAAATGCCATATTTT
>Chr1:2093540..2093501  - TAIR102
GCATGCCATTCAATACAACGGTAAGCTAAAGAAAGAGATA
>Chr1:2093812..2093773  - TAIR102
CATCTATTACGTTCAAGGAGGTTAGGCTTGTTCTTTATTC
>Chr1:2094035..2093996  - TAIR102
CGTCCATTGAGGATTGGGAGGTAAGGCTACTAATATTATT
>Chr1:2094253..2094214  - TAIR102
GCCATCATTTTGTGCTCGAGGTTTGATAGTTTCCTACTAA
>Chr1:2094515..2094476  - TAIR102
TACAAGATGGGATACGTTTGGTAAGAGAAAACAATGACTT
>Chr1:2094700..2094661  - TAIR102
TACTTGATCATGGAAAGGCAGTAAGTTTCTGTATGAGTCT
>Chr1:2094930..2094891  - TAIR102
CAATGATCAATGCAAGTATGGTAGGATTCTTGTTTTTGCA
>Chr1:2095088..2095049  - TAIR102
TGTCTTTCATTGATGCAGAGGTGAGAAAAAAACATTATTT
>Chr1:2095328..2095289  - TAIR102
GCTTGAATGCTTGACACTCGGTATTCATCTAAATCTTCTG
>Chr1:2095504..2095465  - TAIR102
TCTATGGTGACTGTTGGAAGGTCTCATGTGATTTAATTTG
>Chr1:2095823..2095784  - TAIR102
TGTTTGGTTTCAGCGATAAGGTTTGTTTGTTCATCATCTT
>Chr1:2098295..2098256  - TAIR102
GCAAGAACATTGTGCGAGAGGTAATTCTGAGTAGATAATA
>Chr1:2098508..2098469  - TAIR102
CTGTTGTAAAAGGGACTCCTGTAAGATCTCATTCCTGCAT
>Chr1:2098962..2098923  - TAIR102
TTTGCGAGACAACATTTCTGGTATGTTTTACTTCTTCACT
>Chr1:2099096..2099057  - TAIR102
GTGATGAAGAAGGCGAACAGGTACTTTGTCCAAATTCCTC
>Chr1:2099487..2099448  - TAIR102
AGTTGCTAGAAGAAAGCGATGTAAGCATTTTCTTGTGGAT
>Chr1:2099870..2099831  - TAIR102
GTTAGATGTCTACAGAGATGGTTAGTGGCAGAATATTCGT
>Chr1:2100572..2100533  - TAIR102
CGTCCAAATGTGACCGTCTGGTTTGCTTCTGCTCTTTCCT
>Chr1:2100749..2100710  - TAIR102
TCAACCGAGAGTATTATCGTGTATGACTGTTACAAAAACA
>Chr1:2100953..2100914  - TAIR102
CTTCCACGGCTTCAAAAGCTGTAAGTCTGTTTGATTGGTG
>Chr1:2101157..2101118  - TAIR102
TCTGATAGTATCACAACCATGTAAACTTTTAGCGCTTTTC
>Chr1:2101329..2101290  - TAIR102
ATACCGAACCTTGGTTATTTGTAAGTCTTATAACTTATCT
>Chr1:2101680..2101641  - TAIR102
ATGTCTAAACTTTTGAAGATGTAAGTGATAGTTTCATTAT
>Chr1:2101872..2101833  - TAIR102
ATGCCGCGTTTACTTATCCTGTAAGTTTATGTCACAGTTT
>Chr1:2102097..2102058  - TAIR102
CTACCATCCATTGTTCACATGTGAGTTGGTAGCAGTAGCA
>Chr1:2102285..2102246  - TAIR102
TTAAACAAAACGAAGCACTTGTGAGTTCTTTAATCTGGTG
>Chr1:2102503..2102464  - TAIR102
ATCAAGTCCTTAGAACTCTTGTTAGTCCAGGACTTTGTTG
>Chr1:2102672..2102633  - TAIR102
TTGTCTCGTCTTACTATCCTGTACGTGTTTTTAACACGAT
>Chr1:2102827..2102788  - TAIR102
TATCTTCATGTCAGCGAATTGTATTGTCTTCTTCACTCTT
>Chr1:2103116..2103077  - TAIR102
CATCACCAATCCCGTTGAAGGTTTCTTTTTTGTTGTTGTT
>Chr1:2105674..2105713  + TAIR102
GATCCCAAACGCGCCAAAAGGTCCTTCTTCTTCTTCTTCA
>Chr1:2105887..2105926  + TAIR102
CTCAGCTTACTCTCTACCAGGTTTCCATATTCGGCGATTC
>Chr1:2106083..2106122  + TAIR102
ACAAGCTCAGCTTCGTAATGGTAAGCACAAAAAAAAAAGA
>Chr1:2109499..2109538  + TAIR102
ATCGTGTTATAGCCGAGAAGGTGAGATTACTGGTTTGTTC
>Chr1:2109812..2109851  + TAIR102
AGGCTCCTCCTATTTTGGTGGTATATATCTCAAATCACTA
>Chr1:2109967..2110006  + TAIR102
GCGAAGGTGACTGGGTTGAAGTAAGCCCTTATCTCTAATC
>Chr1:2110237..2110276  + TAIR102
ACTATGAAATGGAACCAATGGTAAGCAAACTTGCGCTTGC
>Chr1:2110406..2110445  + TAIR102
AGCTTTGATTCTCATAACTGGTAACCACTTTCGAATATAT
>Chr1:2112083..2112044  - TAIR102
CCTCAACTCAGTTGCCTCAGGTATATTTCTTCATCTCTCT
>Chr1:2112457..2112418  - TAIR102
AGTACACTTCTCAAGTAGTGGTGAGACTCAATTTCCCGGG
>Chr1:2112725..2112686  - TAIR102
CAACTTGTGTTGCTCAAATTGTATCCTATGCCTAGCCTTT
>Chr1:2113090..2113051  - TAIR102
TTCTTCAGGAAAAAGTTCAGGTTAGCACTCAAATTCTCTT
>Chr1:2113256..2113217  - TAIR102
ATTCTGTCGGTTTTTACCAGGTATAGCTTTTTCCATTTCA
>Chr1:2113937..2113898  - TAIR102
CACCCTTGGCTTCACATTCGGTAACCTTTTCAATTCTTCC
>Chr1:2114193..2114154  - TAIR102
TTACGTTATGCACGAATGAGGTTCGTTTTCTCCAGATCGC
>Chr1:2115540..2115501  - TAIR102
AGTCAGATTGTTGACAAAAGGTAAGGATCTCAAGGGTTTG
>Chr1:2115749..2115710  - TAIR102
AAGATATCGAAGGGCTTCTGGTAAGTCTGTAATCAAAAAG
>Chr1:2115993..2115954  - TAIR102
CCATTGTTCAATCAGTTGAGGTTAGTCATCACATGTTTAC
>Chr1:2116212..2116173  - TAIR102
AAACAAACTCAGTAGTCGAGGTAAAAAGGAAACAGTATTT
>Chr1:2116531..2116492  - TAIR102
TTCCTGAACTCCGCTCTCAGGTAACATTCTGCATCAGTGT
>Chr1:2116843..2116804  - TAIR102
CAAACCTGGAGCGATTTAAGGTATGTGAATATTTGCATGT
>Chr1:2117070..2117031  - TAIR102
TTAATGAGATCATCTACCAGGCAAGTAACTAATTTTTAGG
>Chr1:2117536..2117497  - TAIR102
GAAATCCATCAAGTCGGAAGGTATTTTAAAGATTCGTCGA
>Chr1:2117841..2117802  - TAIR102
TTATGCTGCTGAGCTCTCAGGTTTGTGCTTATATATAGTT
>Chr1:2118254..2118215  - TAIR102
CTGACTCTGGTTTAGAGAAGGTATCTTGTCACATACTTAT
>Chr1:2118504..2118465  - TAIR102
AGCACATCTATTAGGACATGGTGAGAAATCACATCGATTT
>Chr1:2118865..2118826  - TAIR102
GCTCGTTGTCATTGGGGGAGGTAAAATTCTCTAGGTGTAT
>Chr1:2119074..2119035  - TAIR102
TTTTAATAGGTTTGCATGGGGTAAGGATACCGCAGTGTGC
>Chr1:2119303..2119264  - TAIR102
AGTCCTGGCCGTTGATTCAGGTTTATCTTGCTTGTTTCGT
>Chr1:2119685..2119646  - TAIR102
CTTCAAGGGGCCTTGAAAAGGTACAAAAATTGCTTGAGCT
>Chr1:2120030..2119991  - TAIR102
AGTTCCCCGATGAGAATGAAGTAAGCATTGCATTATTTTC
>Chr1:2120175..2120136  - TAIR102
AGGCCTGGCTCACTTTCTTGGTATTTTCTTCTTTCTATGA
>Chr1:2120337..2120298  - TAIR102
GGGATCATCAGACCAAAAAGGTTTTCAATTAAAAGCTATA
>Chr1:2121662..2121701  + TAIR102
TATGGAAGAAGACGACCAAGGTCTACACTTTCTCAACTTT
>Chr1:2122055..2122094  + TAIR102
GCACAGCACACACTTATGAAGTAAATTTGCTTCTTTTTCT
>Chr1:2122602..2122641  + TAIR102
GTACTCAAAGGCTATGAAAAGTACTGAAACCTGAAGATTC
>Chr1:2122749..2122788  + TAIR102
TTCTAGTGCGCAGAACTAATGTACACAGCTTCACTTATCT
>Chr1:2122899..2122938  + TAIR102
AGAGCGCCGTCATTGAGTAGGTGAGTTAAACATAGTCATA
>Chr1:2126981..2127020  + TAIR102
CAGACCCAGAAATTCCCCGTGTAACAACAATTTCTTTTGT
>Chr1:2128170..2128131  - TAIR102
TCTGCTCCTTATCTCTTCATGTTTCTTTGCAAATTCATCG
>Chr1:2128599..2128560  - TAIR102
TGCTACTCAGTTTCGGTCCTGTAAAATCAAGGTCCAAATA
>Chr1:2130679..2130640  - TAIR102
AGAGAAACTCTAAAGGAGTGGTATGCAAATCATCTTTTCC
>Chr1:2131757..2131718  - TAIR102
TGTCTATTGCTAGCAAAGCTGTGAGTATCACACTATTTAC
>Chr1:2132037..2131998  - TAIR102
GTGGAACCATATTTGAAAAGGTAATCCAGTTATCACCTCC
>Chr1:2132498..2132459  - TAIR102
GGCAGGCGCAATCCATGAAGGTATAAGCCGAACCTTCTGT
>Chr1:2132856..2132817  - TAIR102
GGCGCTTAGAAGAAAATAAGGTATACTCAGTTTTGTATAA
>Chr1:2133030..2132991  - TAIR102
TGGCCCTATTTCTTTGATAGGTGAAGATGCTTTTGACCTT
>Chr1:2133588..2133549  - TAIR102
AAATCCCGCACACGAGCAGCGTAAATCATTTTAACATATT
>Chr1:2133760..2133721  - TAIR102
CATTCAAGCTCTCTGATGAGGTACTCTATTTCTTTGTGGC
>Chr1:2134143..2134104  - TAIR102
GTTAAAATTAGTTGGTAGAGGTAATGTTGTTCATGTTTTA
>Chr1:2134339..2134300  - TAIR102
TGAAGGTCACAGATGCTCAGGTAGGCATTTCCAATTTTTT
>Chr1:2134532..2134493  - TAIR102
GTGATGCAGAACAGCGTCGGGTGAGTCGCCAGTCCCTAGT
>Chr1:2134707..2134668  - TAIR102
CAGCTGCCATGCACATGGAGGTGCTTTCTAGATTCTTAAT
>Chr1:2134916..2134877  - TAIR102
ATTTGTGATATTTATTGCCGGTGAGTCAACAAAGGATACT
>Chr1:2135059..2135020  - TAIR102
GTAGAAAAGATCGCTGATAGGTGAGTGCTTCATTTAATTG
>Chr1:2136568..2136607  + TAIR102
CTTTCTATGATAAGCCTATGGTACCTTTTTCCTCTCTTAT
>Chr1:2136945..2136984  + TAIR102
GATGAAGCAAGAAGAGAAAGGTTTAAACTTTCGTTTCCAT
>Chr1:2138341..2138380  + TAIR102
TGATCTCTGCCCAAGTCTTGGTAATAAGTTGTCTATATTT
>Chr1:2139461..2139500  + TAIR102
TCATGTGGAAAGACGAAAAGGTATATTGTTTTGTTTGCAT
>Chr1:2149003..2149042  + TAIR102
ATGTACACAACTTCGTTCAAGTAAACAATCCTATTAAACC
>Chr1:2149392..2149431  + TAIR102
CACTAATCCTCAAAGATACGGTAACGTTACGTTTCCTTTA
>Chr1:2151833..2151794  - TAIR102
ACAACGACACAAGCGACGGGGTAATTAATTCATCTGTAAA
>Chr1:2153586..2153625  + TAIR102
ATGGTGGAGCTGTTTTCCAGGTTTTTGATTGCTATCATAC
>Chr1:2153943..2153982  + TAIR102
ATCAATGGAATGTAGTAAAGGTACTTCATTTTGCCTTGTC
>Chr1:2154168..2154207  + TAIR102
TGGTCTCCTTCCTCACCATGGTAAGGACAGTCAAATCTAT
>Chr1:2154430..2154469  + TAIR102
AGGACTATCAAATTGAACAGGCAAGTAGAATTTTAATCAC
>Chr1:2154616..2154655  + TAIR102
CAGTTATCAGGGGTTAACTGGTACATTTATCAAACTCAAC
>Chr1:2154769..2154808  + TAIR102
TTCTTGACTCTAGACCAGAGGTATCTAGCAATATTGGTTC
>Chr1:2155897..2155858  - TAIR102
CATCGAAGGGTCTATGGAAGGTTCTTCTACTCTCCTTTTT
>Chr1:2159770..2159731  - TAIR102
AGACGCAGTTGCAATGTCAGGTGAATGATTCCTTCTCTCT
>Chr1:2161509..2161470  - TAIR102
AAAATATACCCGAAAGCGAGGTAAGAAACCACTCTGATTG
>Chr1:2161741..2161702  - TAIR102
AGAAGGAGGAGTCCTTAAAGGTATGGTTACTAATCTTTAT
>Chr1:2161994..2161955  - TAIR102
GAGTTTGAGCAATTGGCTAGGTACATATGATCCTAGGTCT
>Chr1:2162190..2162151  - TAIR102
AGATGAGTTCACAGACTCAGGTAATAATATACTGTCATTG
>Chr1:2162496..2162457  - TAIR102
TCGCTTTCAGAACGTTTGGGGTATAAACATTTTTGGCTGC
>Chr1:2162848..2162809  - TAIR102
CTCGCGGATCGTCTTCAAAGGTTCGTCCTTTTGTATATTT
>Chr1:2164501..2164462  - TAIR102
ATAAACGACCTCGTTTTAAGGTCTCTTTCTTATTCCTTCT
>Chr1:2164745..2164706  - TAIR102
CTCTGGACAATTCCGTTTATGTTAGTTTTTATGAATCTCT
>Chr1:2167690..2167651  - TAIR102
TCCCTTCCATTGCAGGAAAGGTAAATTACTCTTCCTTCTG
>Chr1:2167984..2167945  - TAIR102
CTCTTCTCGGTGATATGGAGGTTCGTATACTGTCCTTGTC
>Chr1:2168277..2168238  - TAIR102
AATCGGGTCCAAGACAGAAGGTTCTTCAATCCATCCGAAG
>Chr1:2168664..2168703  + TAIR102
CGCCAAGGAGAACGTGTCAGGTTGGTTATTCATCTTCTAT
>Chr1:2168925..2168964  + TAIR102
ACCATACTTGGCTACAAAAGGTGCGCATTGATACATGATT
>Chr1:2169550..2169589  + TAIR102
ACTTGCCTCCTAAATCAATGGTAATCCAAATCATTTCAGT
>Chr1:2170331..2170370  + TAIR102
ACGTCACTGCCGTTTGCCAGGTACTCCTTCGTTTTCTTCA
>Chr1:2170570..2170609  + TAIR102
TTGATGCTTGGCCTAAAGTAGTAAGTGTGATGATGAGATC
>Chr1:2170823..2170862  + TAIR102
GCAGTGGACATGGGAATGAGGTTTGTCCCTTCTCCTTGTG
>Chr1:2171138..2171177  + TAIR102
ATGGTCAGCCACTTTATGAGGTTCGTTTATTATTTGCTTC
>Chr1:2178574..2178535  - TAIR102
AAGAAATACCCCAAATCGAGGTAAAATCTGAATTAGAAAA
>Chr1:2178790..2178751  - TAIR102
TCGTCGTGATATCTCACCAGGTTATACTCCAAACGATCTT
>Chr1:2178934..2178895  - TAIR102
TACCTTGATGTAATCCAACGGTATGTTCTTCTCTTCTACT
>Chr1:2179127..2179088  - TAIR102
AACATGCCAGAAGAATACGAGTAAGTGACTTGATCAAATC
>Chr1:2179312..2179273  - TAIR102
CCATTGTCGGATTCCCCAAGGTTGGTGTTTACCTACTGTC
>Chr1:2179961..2179922  - TAIR102
AATCTGAAAAAGCTGCTTCGGTAAGTACCACAAACAAACA
>Chr1:2180273..2180234  - TAIR102
GGAGGAGATAGCGTAATAAGGTATGTTCTCTGCTCTGTCT
>Chr1:2180596..2180557  - TAIR102
GGAGAATTGTATTTTTCTTGGTACAAATCTGCTATACAGA
>Chr1:2180770..2180731  - TAIR102
GGAACGGTGGACAGATACAAGTACGTCTCTGTCTGTTTCT
>Chr1:2180973..2180934  - TAIR102
GTTTAGCCAATTATGAAAAGGTCGGTACACAAACCTGCAC
>Chr1:2181105..2181066  - TAIR102
AGTCCTGACTATTCAGAAGAGTACTATGCTCGCTCTATAA
>Chr1:2181398..2181359  - TAIR102
TGGCTGAAGGAAAGTGTAAGGTATTGAAGCTTTGATATAC
>Chr1:2181548..2181509  - TAIR102
GGATGCAAGAAGGTGGTCAAGTAAGTATCTTTCGGTTTAG
>Chr1:2181780..2181741  - TAIR102
GTGTAGAGGCACGGACTGAGGTAAATGAAAAATCGAATAA
>Chr1:2181922..2181883  - TAIR102
TTAAACATGGAGTTAACATGGTAAGGCTTGGTTCTTAAAA
>Chr1:2182057..2182018  - TAIR102
AACATTTTAATGTTGGAAAGGTTAGCTATTTTGTTGCAAT
>Chr1:2182344..2182305  - TAIR102
GACATCTAGCAATTGTCCTGGTATTTGTAGCCACATAGAT
>Chr1:2182535..2182496  - TAIR102
TTGATACCAAGCAAATCAAGGTTTGGCCTGAGCTAGTTTC
>Chr1:2182830..2182791  - TAIR102
ATGGATCCCCATCTGCAAAGGTAGTACTTTGTTTAGTTGC
>Chr1:2183236..2183197  - TAIR102
CTGATCCAAAATCTGCTGAGGTACTTTGTTCTTCTACTTT
>Chr1:2183649..2183610  - TAIR102
CGTTGTTCCTCCTGATCACGGTATTACTCAGTTTGGAGAA
>Chr1:2183829..2183790  - TAIR102
CCTGGGATCCTTCCAAAGCTGTGAGCATCTGTTTGATTTT
>Chr1:2185053..2185014  - TAIR102
TTGCCTACACAATACACCAGGTACATGAAGTCATAAACTA
>Chr1:2185418..2185379  - TAIR102
ACACAGGACTGATTGGACAGGTAGGTGACTGATAGATGCA
>Chr1:2185619..2185580  - TAIR102
ATTCAATCGTTGCAAGACAGGCGAGTATGTCTAAAGAATA
>Chr1:2186063..2186024  - TAIR102
GCTCCAAATATCTTTCAGATGTAAGTACTATACAGGATAA
>Chr1:2193049..2193010  - TAIR102
CCGATTTGCTTCTATTGAGAGTGAGTATGAAACCGAATTT
>Chr1:2193281..2193242  - TAIR102
GATCTGTGCTAATCACTTCGGTATAATTTCTATTTGGACT
>Chr1:2193553..2193514  - TAIR102
GAAGATGCCGTCCTTGATCTGTAAGTGTTTTTCTTAATTG
>Chr1:2198594..2198555  - TAIR102
GAAACAGAATTGAGAGCTCGGTAAGAATTCTTGCAAAAGA
>Chr1:2199245..2199206  - TAIR102
TTCAAGGAGATCCCAAACAGGTAATTTCAATTTTCTTCCG
>Chr1:2202453..2202492  + TAIR102
ACTAACTTTTTCATTTTCAGGTAAGAGAAATCGAGCTCAT
>Chr1:2204874..2204913  + TAIR102
TTGATGCTGATAATCATGAGGTAATTGCTAATTGGATATT
>Chr1:2205373..2205412  + TAIR102
CATGCTCTCTGAAGTTCCAGGTATATATAGTAAACAACAC
>Chr1:2205624..2205663  + TAIR102
TTCGTGTTACTCTGATTGAGGTTTTCTTAGCTTATAACTT
>Chr1:2205780..2205819  + TAIR102
CAATCAAGCAGTTAAACAAGGTTATTATAGTTAATCCATA
>Chr1:2206030..2206069  + TAIR102
CCTAAAGATCCAGGTGGAAGGTATGTTAGTTCCAATGTCA
>Chr1:2206238..2206277  + TAIR102
CACTTCCTGCACTTGCACAGGTCTCTAATGTTGTAAAAGA
>Chr1:2206499..2206538  + TAIR102
TTGATCTCCGTGAGAGCAAGGTATGTTTAAAAGAAAAGGC
>Chr1:2215403..2215442  + TAIR102
CGCCACCAACGCCAACGAAGGTAAACACCATTTCACATTT
>Chr1:2215837..2215876  + TAIR102
GCATGAATAACTTCCCTAGGGTATGGTTTCTAACAGTACT
>Chr1:2216222..2216261  + TAIR102
TGAAGAATGCTGATTTCAGGGTGAGTGTAATTTGTAAATA
>Chr1:2216367..2216406  + TAIR102
TCATTATTAAGAGGAAGCAGGTCAGATGGATGTTTCTTAC
>Chr1:2217518..2217479  - TAIR102
GAAATTCCAACCCCTCTGAAGTATGAATTCCACATTTCTC
>Chr1:2217814..2217775  - TAIR102
TCCAACCAATGCAATCACCGGTAAGTCTACCCAAGATTAT
>Chr1:2217955..2217916  - TAIR102
GAGCACAGATTATGCGCCAGGTTCGCGATGCTTAGAGGCC
>Chr1:2218221..2218182  - TAIR102
GATTGGTCGTTTTGGGGATGGTACATTTCTCTCTTTTTGA
>Chr1:2218688..2218649  - TAIR102
CAATGCCCAGACTTCTTCAGGTTTGTTTGAGCGAACCAAT
>Chr1:2219279..2219240  - TAIR102
CCGCTCTTCTTTTCTACAAGGTCTATTTCCTCTTACTTTC
>Chr1:2221225..2221186  - TAIR102
TCCTCGCCAAGATTGTCCAGGTCTGTTTCATTCTCTACCT
>Chr1:2221699..2221660  - TAIR102
CTGGATTGAGAAGGGCACTGGTATGTGATTTGTTATATTT
>Chr1:2229906..2229867  - TAIR102
ACATCACGTTTGCTCTGCAGGTAAACAGCCTTTTTATTTT
>Chr1:2230128..2230089  - TAIR102
GTACAGTGCTAAACGATCAGGTAACTATTATTGCCTTCTT
>Chr1:2230345..2230306  - TAIR102
AGGATGCAACCGTTGGAGAGGTAAATTTTCGTCCAGAAAA
>Chr1:2230535..2230496  - TAIR102
CTCTTCCTCAACACCAACAAGTAAGTTGCATCCACATCGA
>Chr1:2230727..2230688  - TAIR102
CTACTCCAGATGATTCAGTGGTTAGTAGTATTTGTATATT
>Chr1:2230997..2230958  - TAIR102
AAGGCACTATGTGTCTGCAGGTGAGTTCAACATTTTCAAG
>Chr1:2231163..2231124  - TAIR102
CCTTGGAGCTCTGTGCCAGAGTAAGAATCCATGATTCCAT
>Chr1:2231339..2231300  - TAIR102
TACTACAGGAGAGGCTTAGGGTAATACATTCTACCTTGTT
>Chr1:2231528..2231489  - TAIR102
AAAATTGAAGTCCCTTAATTGTGAGAATTTCATAACCGTG
>Chr1:2231680..2231641  - TAIR102
TTCAAGGTGTATACTTATAGGTACTGTCTTTTGCGGTCTC
>Chr1:2231865..2231826  - TAIR102
TCTTCCAGCTCAAGAATGATGTACGGTTGTTGTGCTTTGA
>Chr1:2232046..2232007  - TAIR102
CAACAGATATTTTCAGCAAGGTATAACTATAGACCTTAGA
>Chr1:2232208..2232169  - TAIR102
TTGGTGATTGGTCAACTCAGGTATCGATTTTTGTAGTTAT
>Chr1:2232509..2232470  - TAIR102
ATCTAAGTGGAGTCCTAGAGGTAAACCAACGTGATCCATT
>Chr1:2232695..2232656  - TAIR102
ATCCCGGAATGTCAGAAAAGGTAAATTGTTGATGTGCATA
>Chr1:2239891..2239930  + TAIR102
ATCATTCATGACTACGACAGGTAATTAACATCTGACCATT
>Chr1:2242480..2242441  - TAIR102
TCTGTTCAGCATACTGTTTGGTAAGTAACACACTTACAGA
>Chr1:2242673..2242634  - TAIR102
ACCGGACCCACAACATACAGGTAACTCTCTCTTTCTCTCT
>Chr1:2243126..2243087  - TAIR102
TGGAGATACGTAATAAGCACGTAAGAACTAGTAAACAGAG
>Chr1:2243364..2243325  - TAIR102
TTCTGACCGCAAGTTATTCAGTGAGTTTACGCTTATGAAA
>Chr1:2243554..2243515  - TAIR102
GGGCTGCAATGTTCATGATGGTAAGTTAAATTGCACATCT
>Chr1:2243764..2243725  - TAIR102
CTGGTCTCGGGAATGTACAGGTAAGGTTTCGAACATCAGG
>Chr1:2243987..2243948  - TAIR102
TCTCTTTGATGCTTTATCAAGTAAGACATTTTAACCCCAT
>Chr1:2244296..2244257  - TAIR102
CATAGATGGTTTAGTGAAAGGTAATGTAAGATGCTTAGAC
>Chr1:2251189..2251228  + TAIR102
CGAACATCGTTTATAGAAACGTAAGGAATCACCCAGTTGT
>Chr1:2252249..2252288  + TAIR102
GAAGTCAATACCACAACAAGGTACATCCTCTTGTCATTCT
>Chr1:2253096..2253135  + TAIR102
TTATTTCGAGAAGAGAAGAGGTTATATAGTTCTTGTTCTT
>Chr1:2254986..2255025  + TAIR102
TTACGACATCGGAATCTCAGGTTTGTTCTTCTATTGGTTT
>Chr1:2255388..2255427  + TAIR102
GTATCGGTTTCGGTAACCAGGTATCATGTCAAACCCTCAA
>Chr1:2256177..2256216  + TAIR102
TCCAGATGACCGCTACACAGGTTAGTTTTTTTTTTTTTTT
>Chr1:2258007..2257968  - TAIR102
GAAAGTCGTTACTACAGAAGGTATGGTGGCGGTCAACATA
>Chr1:2258558..2258519  - TAIR102
GGGGCTGAGAACTGCTCGAGGTATGACATCAATTGTATTG
>Chr1:2259296..2259257  - TAIR102
ATTTCGCTAAAGAAGGAAAGGTTGTGGATGTTATCTTTAA
>Chr1:2259505..2259466  - TAIR102
TTGTCTAGAAGCCCGACGAGGTATTTGTCTTATTCTTAGG
>Chr1:2260031..2259992  - TAIR102
GCTTGGAGAATCGTTCGCCGGTAATTTGCTTCATCGATTG
>Chr1:2261759..2261720  - TAIR102
ATAAAAGACCGTTATTATGGGTAAGCTTTTTTCTTCTGTA
>Chr1:2262104..2262065  - TAIR102
CTGAAGAGCATGACAGGAAGGTATGATCATGTTCACACTC
>Chr1:2262710..2262671  - TAIR102
ACAACCCCTACGTGCGAATGGTGATTTCTCGATTCCTTCT
>Chr1:2263503..2263542  + TAIR102
CTTCATGTTTGAGAGCCCCAGTAAGTTTATTTGCTAATTG
>Chr1:2263848..2263887  + TAIR102
CAGTAGCATTGGTGACACAGGTACATTGCTGCATTGTTTC
>Chr1:2264029..2264068  + TAIR102
AGAACACAACTGTAGACAAGGTATTAACATGTCTAACTCT
>Chr1:2265493..2265454  - TAIR102
AAACGATCTACTGACAGAAGGTATCATCACCCAAACCCAA
>Chr1:2265877..2265838  - TAIR102
ATCAAGTGCAGAGATACGAGGTAAAAGCTTATCTACTGGC
>Chr1:2266132..2266093  - TAIR102
CATTCTCAGCGTTCCTGGAGGTAGTGGAGAATCTGCAGAT
>Chr1:2266277..2266238  - TAIR102
CAAAGCCATATGACTGGGCTGTAAGTAGTTAAAAATGTAA
>Chr1:2266492..2266453  - TAIR102
TTACACAAGGAGATGATAAGGTTTTCAGTAAAATTCATAA
>Chr1:2266874..2266835  - TAIR102
TGCTATGGGCGTGGACCAGGGTATTCACCTGTCTTTTTTT
>Chr1:2267228..2267189  - TAIR102
CGAGAATCATCAGGACAGTCGTAAGTTTACCACGCCTTTA
>Chr1:2267674..2267635  - TAIR102
ATCAATTTTTCTCAATAATGGTAAGGACCATATCCTCTTC
>Chr1:2267991..2267952  - TAIR102
ATCGAGAGACTCAAGGCACGGTACGCACCTAATCTTTTCC
>Chr1:2270713..2270752  + TAIR102
AGGTGTCTTTCCTCCTCAAGGTTATGTATTTCTTCTATAT
>Chr1:2270884..2270923  + TAIR102
CAGCTTCTTATCTTCTCAAGGTAAAATATGTCAACAAACC
>Chr1:2271065..2271104  + TAIR102
TGACTCTGAGGCTAGTCATAGTGAGTGGCTGCCTTTTTTT
>Chr1:2271230..2271269  + TAIR102
AGATTTTTCTCAACTTAAAGGTAGACAGAGAGTACCAGGG
>Chr1:2271397..2271436  + TAIR102
CCACACGCTATCTACTCATGGTAAGTGTTATAAAACTGTT
>Chr1:2272172..2272211  + TAIR102
ATTGTCTTTGACCCACGAAGGTGAATATTACAATAATTTT
>Chr1:2276114..2276153  + TAIR102
CCTTCCGGCTTGCTCAAAAGGTAAAATTCGATTTTCTAGG
>Chr1:2276415..2276454  + TAIR102
TCGCCACCCGGACTTTACAGGTCATCTCTCTTCTCTCGCT
>Chr1:2277920..2277959  + TAIR102
TCGTGGAATCTGGTTGGCAGGTACTCTCTCTCTCTCTCTC
>Chr1:2279098..2279137  + TAIR102
AGTTTTCCTCTGCCGTCCTGGTATTGATCTTAAACTCGTC
>Chr1:2279358..2279397  + TAIR102
GTGCATAGTGTGCATCATGAGTAAGTTTCAATGTTCACCA
>Chr1:2279659..2279698  + TAIR102
TTTCTTCCTCTGTATGGAGGGTAAGATCACACATCTAGCC
>Chr1:2279838..2279877  + TAIR102
ACTTTTGTGTATATGGACTGGTGAACCTCTGAACTTGTTT
>Chr1:2281767..2281728  - TAIR102
CTCTTTCTACAGATCATAAGGTCAGTCTTTATCTCTTTCT
>Chr1:2282172..2282133  - TAIR102
ACGGCCATGGCTGTTCTCACGTACGACGCCGTTTTACCCT
>Chr1:2287030..2286991  - TAIR102
CATCTACTCTGCAACGAAAGGTTTATATACTAATTATTAG
>Chr1:2287319..2287280  - TAIR102
GTGGAAAGCTCGATATCCTCGTAAGTTAATCTTTTTTAAT
>Chr1:2287605..2287566  - TAIR102
GGTGGAACAAAAGGCATCGGGTAAGCTCCAAATCTTTCCA
>Chr1:2288328..2288289  - TAIR102
CAACTTCTCTTGTCCAAAAAGTAAACTAAAAATCTTTTTT
>Chr1:2288519..2288480  - TAIR102
CATATATGGTGTAACAAAAGGTTCATAGATCACAATTTTG
>Chr1:2288868..2288829  - TAIR102
GTGCCAAACTCAACATCCTTGTAAGGTCTTCTTCAAGCTT
>Chr1:2289208..2289169  - TAIR102
GGTGGATCAAAGGGAATTGGGTTCGTTTTCTTCCTCCCAA
>Chr1:2291549..2291588  + TAIR102
CTTACCGGCACAAACCCTAGGTGAGCCTCAAGAGTTTGGA
>Chr1:2291829..2291868  + TAIR102
TTCTCAGCGAGCTTCAAGGAGTGAGTTTTCAATTAGAGCT
>Chr1:2292172..2292211  + TAIR102
CTGAAATGCTCTTCCCTCCTGTAAGTGAACTCACATAAGT
>Chr1:2292438..2292477  + TAIR102
CAAGACCTAGTCCTTATATGGTGAGCTATGCTTATTCAGC
>Chr1:2292566..2292605  + TAIR102
TAGACTTGATGTCAATGTTGGTAAGTACTAGTTTTATCAG
>Chr1:2292698..2292737  + TAIR102
CTAATCAGCAGTTTACGCAGGTACTTCTATTTAACATCTA
>Chr1:2292987..2293026  + TAIR102
CAAGCGATGCTATCCCTGAGGTGTGTGTGTAAAACTACAC
>Chr1:2293460..2293499  + TAIR102
AAATGTTGTCCACACCCAATGTAAGAATGCTTCAGCTTTT
>Chr1:2293818..2293857  + TAIR102
CAGAACTCCTGCTCCAAACGGTAAGAGAAGCCAAACAAAA
>Chr1:2294061..2294100  + TAIR102
TTTTAGCTCAATTTGACAAGGTAATGACTCTCCTCTATAT
>Chr1:2294235..2294274  + TAIR102
AGGACATTCTCTTCAACAAAGTAATTTGTGCCTCCCAAAT
>Chr1:2296829..2296790  - TAIR102
AGGACATTCTCTTCAACAAAGTAATCTGTGCCTCCCAAAT
>Chr1:2297002..2296963  - TAIR102
TTTTAGCTCAATTTGACAAGGTAATGACTCTCCTCTATTC
>Chr1:2297244..2297205  - TAIR102
CAGAACTCCTGCTCCAAACGGTAAGGAAAGCCAAACAAAA
>Chr1:2297549..2297510  - TAIR102
AAATGCTCTCTACACCAAATGTAAGAATGCTGCTTTTCAT
>Chr1:2297845..2297806  - TAIR102
CAGGCGATGCTATCCCTGAGGTGTGTGTGTAGAACTCCAC
>Chr1:2298147..2298108  - TAIR102
CTAACCAGCAGTTTACGCAGGTATTTCTTCTTAACACCTA
>Chr1:2298299..2298260  - TAIR102
TAGACTTGATGTCAATGTTGGTAAGTACTAGTTTTACCAG
>Chr1:2298500..2298461  - TAIR102
CAAGACCTAGTCCTTATATGGTGAGCTATGCTTATCAAAC
>Chr1:2298766..2298727  - TAIR102
CTGAAATGCTCTTCCCTCCTGTAAGTGAACTCACATAAGT
>Chr1:2299109..2299070  - TAIR102
TTCTCAGCGAGCTTCAAGGAGTGAGTTTTCAATTAGAGCT
>Chr1:2301560..2301599  + TAIR102
GCCACACACCTTCTCATGATGTAAAACCTTCCCTTCTGTT
>Chr1:2304928..2304889  - TAIR102
ATCCGCCTTGTCCACCTCCGGTGAGAAGGAAGAGATCGCT
>Chr1:2305720..2305759  + TAIR102
CTCGATCCTCACGTTCTAAGGTTCGTTTCGTTGTGATGCT
>Chr1:2306038..2306077  + TAIR102
TCAAACCCCAAAGAAGAAGAGTATGTAGCAAACCCTAAAT
>Chr1:2306202..2306241  + TAIR102
GCAGAAATCTGAATCCAGAGGTGACGGTTTATGTAACATT
>Chr1:2306572..2306611  + TAIR102
GTTCCCGAGAACAGCAACAGGCAAGCATGTCCAACTATAC
>Chr1:2307161..2307200  + TAIR102
ATAAAAACTCCAAGAATAAGGTCAGCATTTCAATCAGGGT
>Chr1:2308029..2308068  + TAIR102
GTCTGGAGAAGAAAAACCGGGTATGTGCTTTCGCCTTTAT
>Chr1:2308492..2308531  + TAIR102
GGGGCCGGGCAGCTGAACAGGTAAATCTTTCTATCAACTT
>Chr1:2316328..2316289  - TAIR102
GTTGCCGAATCCACAAAGAGGTACGCTTTCTTCTCTGAAA
>Chr1:2318711..2318672  - TAIR102
GTACTTACGTTGATTTGAAGGTAAAATAAAACTCTCTCCT
>Chr1:2318873..2318834  - TAIR102
GAGAGACTTGGGACCGGAAGGTAACTAAATTTTTTATGTT
>Chr1:2319239..2319200  - TAIR102
GTACCTCACACTCTAACAAGGTCAGTCTCTATCCAGAGGT
>Chr1:2319569..2319530  - TAIR102
CTACTGTCGGTTCGCTAAAGGTTAGGATTTTTCGGCTTAT
>Chr1:2319734..2319695  - TAIR102
ACCAAGAGATTCTAATAACGGTATCTATTTCTATTGAGGT
>Chr1:2319893..2319854  - TAIR102
GTCTGGTTCACCTCGAAAGGGTATATTATCGGAAGCTAGT
>Chr1:2320148..2320109  - TAIR102
TACAACAGTAACTAATTCAGGTGAACATTATGGACCATTT
>Chr1:2320987..2320948  - TAIR102
GAGCTGCCAGATCACCAAGAGTAAATACAATTCTTAACTT
>Chr1:2323248..2323209  - TAIR102
TTTGGATATCTTGATCCGGAGTAAGTAGTGGAGGATTTAT
>Chr1:2323542..2323503  - TAIR102
AGCTCTTGAATCCGCCATAGGTGTGTAGAAATATTATTAT
>Chr1:2323690..2323651  - TAIR102
CTTAAAAGAGCATCTCTCAGGTAAAACACATGAAAATTTG
>Chr1:2323923..2323884  - TAIR102
ATAAAGAATTCAAAACAGAGGTATTCTTATTAAATCTTTT
>Chr1:2324204..2324165  - TAIR102
AAAGCCATCTGCTGGGAAAGGTACTTAAAGGAGAATAACA
>Chr1:2324436..2324397  - TAIR102
AAGGAAGGATTAAAGCTATTGTAAGATTTCTTTTTGAGAT
>Chr1:2324607..2324568  - TAIR102
ATGAAATATTTGTTGGTCATGTAAGTGTTGTTGAAAGCAA
>Chr1:2324746..2324707  - TAIR102
CTAACTCAACTTCAAGAACTGTACGTATCTCTATAACAAA
>Chr1:2324907..2324868  - TAIR102
CCACCAAGAATCGTGAAATTGTGAGAGCATTTATTCTAAC
>Chr1:2325127..2325088  - TAIR102
AGAAACAAATCAAAATGATGGTATGTTGCCTTTGAACAAA
>Chr1:2325787..2325748  - TAIR102
GATTCAAACAACTATATACGGTACCTTATTTTCACCTTAT
>Chr1:2326450..2326411  - TAIR102
TCAATCTCAGAATCAACAAGGTCTTTTTATCATCTGTTTT
>Chr1:2327385..2327424  + TAIR102
TCGAGCACAAGATCAACAAGGTATAACTTTTTTTGTTTCA
>Chr1:2328064..2328103  + TAIR102
GATTCCAAAGAAACTGTTCGGTAAGCCAACTCAAAACCAA
>Chr1:2328634..2328673  + TAIR102
TGAAACTAATGCAAATGACGGTATGTCAGCAAAATCTGAG
>Chr1:2328856..2328895  + TAIR102
CCACCAAGAATCCATTCCTTGTACGTCCATGGCTATTCGT
>Chr1:2329033..2329072  + TAIR102
CTTACGGAGCTTAAAAAATTGTAAGTATGAACACATTGCC
>Chr1:2329242..2329281  + TAIR102
ATGAAATCATTGTTAGTCATGTAAGTTACTTGGTCACTCA
>Chr1:2329401..2329440  + TAIR102
AAAAATGGGTTGAAGTTGAAGTAAGATCTTCTCAACTATA
>Chr1:2329675..2329714  + TAIR102
ACGCTCATCAAGCAGAAAAGGTATCTGTATCAAATTCATC
>Chr1:2329973..2330012  + TAIR102
ATAAAGAGTTCAAAACAGAGGTTTCTTTGGCACCCTTATG
>Chr1:2330183..2330222  + TAIR102
TTTGAAAAAACATTTTTCAGGTAACACATGTATATTCTCA
>Chr1:2330327..2330366  + TAIR102
AGCTGTTGATGCAGCGTCAGGTTCGTCATTTTCATTTCCT
>Chr1:2330599..2330638  + TAIR102
TTTGGATACCTTGATCATGAGTAAGAATTTTAGCTCTTTC
>Chr1:2331942..2331903  - TAIR102
TCCTGAATACCTTGCAACCGGTAAGTGTCGGATCCTTTTT
>Chr1:2332171..2332132  - TAIR102
CTAATATCCTTCTTGACTCGGTAATTTAAACTTTTACTCA
>Chr1:2332416..2332377  - TAIR102
GGAGAATCATCTTTTCAGGAGTATGTCGTCCTTACTCTTA
>Chr1:2332633..2332594  - TAIR102
AAGGTCACCAGGAGTGGCTGGTAATAATGCTATAAGTTAA
>Chr1:2338147..2338108  - TAIR102
GAAACAAACGTGCCCTTGAGGTTCGAATTCTTACTTGCTT
>Chr1:2339285..2339246  - TAIR102
AAATGTGGTGACTCTTGCAGGTAAACCCCTAGATTCTCTC
>Chr1:2339285..2339246  - TAIR102
AAATGTGGTGACTCTTGCAGGTAAACCCCTAGATTCTCTC
>Chr1:2341639..2341678  + TAIR102
AAATGTGGTGATTCGTGCAGGTAAACCCTAGATTCTCTCT
>Chr1:2343478..2343439  - TAIR102
GAAACAGAGGAGAAGACAAGGTTTTATTATGTTCTCATTA
>Chr1:2343629..2343590  - TAIR102
GTGGATTACAACCTCATATTGTAAGTGTATCTGTCACTCT
>Chr1:2343874..2343835  - TAIR102
TCGCTATGGCAAACCTGATGGTACTATTCTGATATTGTTA
>Chr1:2344082..2344043  - TAIR102
GGAAAGTTGCTCCTTTGCAGGTGAATTCATCATCTATTCA
>Chr1:2345165..2345126  - TAIR102
AGAGACTTTACTACCACAAGGTAAGCTCTTGAACAAATTA
>Chr1:2346264..2346225  - TAIR102
AACTAAGAACCGACCAATCTGTAAGCTCCATCTCATAAAA
>Chr1:2346649..2346610  - TAIR102
TGTTCTTGAATATTGATCAGGTCAGTTTCTACCGTATAAC
>Chr1:2350663..2350702  + TAIR102
ACAGCACAAATATAGAAGAAGTAAGTAAACACTAAACAAA
>Chr1:2350866..2350905  + TAIR102
GTGCTGGTTTCCTTAAGCAGGTATGAAATATTCATCTGAC
>Chr1:2351218..2351257  + TAIR102
TAGAGCTGCTAAGAAAGCTGGTATGGTGAACATTCATACA
>Chr1:2367848..2367809  - TAIR102
ATGTTGATGCCGCTTTCAAGGTAGAAATCAATTATTATAT
>Chr1:2368241..2368202  - TAIR102
CGTCTTGACGAATCCCACAGGTTTGTATTATGAATTGTTA
>Chr1:2360289..2360250  - TAIR102
TTGTTTACCTTCTTGATTGGGTAAACAATCTCATACCATT
>Chr1:2360531..2360492  - TAIR102
ACTCGTATTGCAGGAACTATGTAAGGCTCTTTCTCTTTTT
>Chr1:2360860..2360821  - TAIR102
TCTATCTCGAGCGTTATTTGGTATGTTGTTTCTCTCGAAT
>Chr1:2361180..2361141  - TAIR102
GATTTGGCTCTGTTTACAAGGTAATTCACTTGAATTCTGC
>Chr1:2361401..2361362  - TAIR102
CAAAAATGATATTGACAAAGGTATAAGGTTTAGTTTTCTT
>Chr1:2361636..2361597  - TAIR102
AGCTATATCTGTGGAACCCAGTAAGTTTTTGTTTTTACTC
>Chr1:2361923..2361884  - TAIR102
TGTTTGATATTTATGTTCAGGTACGTCTATGCAGTCAATA
>Chr1:2362434..2362395  - TAIR102
TGTTCATCCTAAGAGATATCGTAAGCAACAATAAAGCTTG
>Chr1:2362649..2362610  - TAIR102
TTCGCCTTGGGGAACAAATCGTAAGAAACCAGCTCTCTGT
>Chr1:2362771..2362732  - TAIR102
GACTGTAACCGAGTTACTTCGTAAGTTTATTCATTGTACT
>Chr1:2362924..2362885  - TAIR102
GTCGAAAGAAATAAAAATGTGTACGAATACATGCCTCTGT
>Chr1:2363058..2363019  - TAIR102
ATGAAGAAAGCCGATTTCATGTAAGTATGTATGGTATTTA
>Chr1:2363233..2363194  - TAIR102
TTGAAGAAGCTCAAAACACTGTAAGTCATGTATATACATT
>Chr1:2363384..2363345  - TAIR102
TTGGAATCTATCAAGACGCTGTGAGTTAATATACAATATG
>Chr1:2363560..2363521  - TAIR102
TTAACAAGCTTGACCGACCTGTAAGCCTTTAAAAAACTTC
>Chr1:2363710..2363671  - TAIR102
TGGACAAGAATACTGAAACTGTACGATCTATTCTTTCTCC
>Chr1:2363877..2363838  - TAIR102
CTCAAGAACCTGACTGATATGTAAGAGAATTTAGTCTGAC
>Chr1:2364112..2364073  - TAIR102
TTGGTTCATTTGGAGAAACTGTAACTTTCTTTTATCTATC
>Chr1:2364315..2364276  - TAIR102
CTTACAATGCTCAGAAACTTGTATGTTGTTGTTAACTCCT
>Chr1:2364473..2364434  - TAIR102
TCTATGCGCTTGGAAGATTTGTAAGTATCTCTTCTACTTT
>Chr1:2364639..2364600  - TAIR102
CTTCGTCACCTTAAAGTTTTGTAAGTGATCAATCAGAAAG
>Chr1:2366340..2366301  - TAIR102
TAAACTTCACGAGGCCGAAGGTACTACTATAAAGATTCTT
>Chr1:2368988..2369027  + TAIR102
TTCATTCCATAAATCTACAGGTAATTCATATATTTCTGCC
>Chr1:2370987..2370948  - TAIR102
GGATCCTCTTCCGCTATATGGTGTGCAAAAATCATTTTGT
>Chr1:2371310..2371271  - TAIR102
AACATGAAGGCCTTCATCAGGTGAGTCTTCTTATGTTACA
>Chr1:2371501..2371462  - TAIR102
TGGGCATTTCCGGGACAGAGGTAGTTGTTTCTCTTCTCCC
>Chr1:2371966..2371927  - TAIR102
TTGGATTTGTTGGTTTAAGGGTGAGTCACGGTCACCGTGA
>Chr1:2372402..2372363  - TAIR102
AGAAACTGCTACTGGTCAAGGTCTGTTTTTTTTTATCGTT
>Chr1:2372615..2372576  - TAIR102
ATCCGATGGCAATGTCTTACGTTCGTATTCTACACTATAT
>Chr1:2372803..2372764  - TAIR102
CTACTGAGGCAGCTTTGAAGGTAAAGCGGTCTACTACACT
>Chr1:2374475..2374436  - TAIR102
TTTTATCCGCTCCGATTCTGGTGAGTTTTTTTTTTTGCCG
>Chr1:2376112..2376151  + TAIR102
TATTGTTGGATCCATCAATGGTATTATTCTTATCACACTT
>Chr1:2376524..2376563  + TAIR102
TATTGTCCAATCCTATCCAGGTAATATGATGCAACATTAT
>Chr1:2378151..2378190  + TAIR102
ACGAGAGATGCTGTCTCAAAGTAAGAACACCTCAAAACCC
>Chr1:2378402..2378441  + TAIR102
AAAGAGCTCTCCAAGCAAAAGTAAAAAAAAAGGTTTCCTA
>Chr1:2378568..2378607  + TAIR102
GAAAATAGGATCACTGGCTGGTGAGCTTATTCATGTTATT
>Chr1:2378835..2378874  + TAIR102
GGCTAAAAGTACTGAACAACGTAACTTATTATACATTCTC
>Chr1:2380763..2380802  + TAIR102
TTATCTTCCTTAAGCATAATGTGAGTTTCTGATCTCTCAT
>Chr1:2381735..2381774  + TAIR102
TGGGTCCATATTCTTATCAGGTTCTAATTTCGTTTGACTG
>Chr1:2382088..2382127  + TAIR102
AAATGTCAAGTTTACTTAATGTACTTCTTCCACATATCTT
>Chr1:2382312..2382351  + TAIR102
TCCAGTTTTTCATCATGCTGGTGGGTAGACGTCTCCGGCG
>Chr1:2382563..2382602  + TAIR102
TTCCGGTTGCACTCTCTCAGGTGCAGTTATGCTTATGTGT
>Chr1:2382711..2382750  + TAIR102
AGGACTCACTAATAGGGGAGGTATAAATACTGTTGGAAAA
>Chr1:2383030..2383069  + TAIR102
GGGTGGGGTCTTGCCACAAGGTACTTCATGATTTATATCC
>Chr1:2383534..2383573  + TAIR102
GGGCAGTCAAGGACAATTGGGTAAGTAAGAAAAACCCTTT
>Chr1:2383724..2383763  + TAIR102
AGCATTGCCAGGATACAAAGGTCACCCTTCTGATCTGCAA
>Chr1:2384195..2384234  + TAIR102
TGCAATCTCAACAATTATCTGTGAGTAGCTTGTCAAAAAA
>Chr1:2384446..2384485  + TAIR102
ATCCGCCTTACCACTCACAGGTATGATGTAGTCTGTAATA
>Chr1:2384978..2385017  + TAIR102
AAAACCCTCCACCTCTACATGTAATTTACTCTAGTCTCTC
>Chr1:2385140..2385179  + TAIR102
TTGTTTTACGTATTCTATAGGTATATGTCTTTGGAATTGA
>Chr1:2385689..2385728  + TAIR102
CATTTGAGATCGTTCAAAAGGTGAGTACATCCAAATTCTG
>Chr1:2387663..2387624  - TAIR102
TGCAAAGCAAGGAGATCTCGGTACGTGTAAAACCCTTTGA
>Chr1:2399118..2399079  - TAIR102
AAGCAATGACCTTTTTAAAGGTAAGATTCTCATCCTTGTT
>Chr1:2400967..2400928  - TAIR102
TCTTAAAACACACATCCTTGGTACGTTGCTAACCAAACAA
>Chr1:2401207..2401168  - TAIR102
AACATAGCATCGCTATACTGGTATTAAAGAAGTTTCAGGC
>Chr1:2401375..2401336  - TAIR102
TGGAGGCAGTGGCTCACAGGGTACATACCCTTGTATGTCT
>Chr1:2401563..2401524  - TAIR102
AGATTACTTTGAGGTTGCAGGTATTAAGCTAGCTAAAAGA
>Chr1:2401756..2401717  - TAIR102
CAGATGCTACTTTAGGGCAGGTTTATTTATTTCTTGTACC
>Chr1:2402100..2402061  - TAIR102
CCTCTTCTGGGAAAACACAAGTATGTATTTTCTGTTAGGC
>Chr1:2402398..2402359  - TAIR102
ATGCAGATAGATTGAAAGAGGTTTTTAGCTTTTTACTTAA
>Chr1:2404561..2404522  - TAIR102
TCCATTGTCACCACTCCTGAGTAAGAACTTTTCTCTGCAC
>Chr1:2405687..2405648  - TAIR102
GGTCGCTTATGTTCTTCAAGGTTCGTTTTTTTCTATAAAA
>Chr1:2408700..2408661  - TAIR102
GTTTGCTCCCTTCTAGACAGGTTCGCTCTTCTTATAAACT
>Chr1:2408952..2408913  - TAIR102
GATTGTCATGCAGAAGCACGGTATGATTATCCCACCAGAT
>Chr1:2411006..2410967  - TAIR102
CTGACCTTGAGCTTGTGCAGGTTCTCTACATTCTTATCGA
>Chr1:2411498..2411459  - TAIR102
CTCAAAAACCTACAAATCTGGTAACTTTTCTTGACTTTTA
>Chr1:2411843..2411804  - TAIR102
TGAAATTAAGATGTCAACAGGTATTATTCTTCTGGTTTAG
>Chr1:2416303..2416342  + TAIR102
CTAGCTCCGGATTTGCTTTGGTATGTTACTACTTCACAAT
>Chr1:2418074..2418113  + TAIR102
CTACTGAGGCAGCTTTGAAGGTAAAGCGGTCTACTACACT
>Chr1:2418262..2418301  + TAIR102
GTCCGATGGCGATGTCTTACGTATGTATTCTGAACTATAT
>Chr1:2418476..2418515  + TAIR102
ACAAACTGCTACTGGTCAAGGTCTGTTTGTCATCATTGAT
>Chr1:2418909..2418948  + TAIR102
TTGGATTTGTTGGTTTAAGGGTGAGTTACTGTGATATTGT
>Chr1:2419368..2419407  + TAIR102
TGGGCATTTCCGGCACAGAGGTACTGTTTCTCTTCTCTCA
>Chr1:2419557..2419596  + TAIR102
AACATGAAGGCCTTCATCAGGTGAGTCTTCTACTATCACA
>Chr1:2419886..2419925  + TAIR102
GGATCCTCTTCCGCTATATGGTATGCAAAAATCGATTTGT
>Chr1:2422332..2422371  + TAIR102
CTCTCCTCTCTCTATCTCCGGTGAGTTCTTATTTATTCCT
>Chr1:2422698..2422737  + TAIR102
AGATAAACCTGTTGTCTATGGTAGCTTCTCTCTGTTTTCT
>Chr1:2423087..2423126  + TAIR102
ACCCTGAACGCATTCCAAAGGTAATCGATACTAATTTGGC
>Chr1:2424627..2424666  + TAIR102
CTTGTTGGAATAGTTAAGAAGTGAGTTATTCTTACCCATC
>Chr1:2424907..2424946  + TAIR102
TGGAAGCTCTGACTGCATTGGTACGTAATCTGATAACATA
>Chr1:2425329..2425368  + TAIR102
TACGTATGTTTCTGGAAAAGGTTTGCATCTTTGTCTTTTT
>Chr1:2425592..2425631  + TAIR102
ACAAAGAGGATGACCAAGAGGTGAAACCTTACTATCCTCC
>Chr1:2425843..2425882  + TAIR102
TGGAGGACAGGCCTGAAGAGGTGAGTTGGAAGGAAATTAA
>Chr1:2426287..2426326  + TAIR102
GGCCATTCAAGAAAAGAAAGGTAACTTTTTTCTTATTCTA
>Chr1:2427282..2427321  + TAIR102
CAAGACACCTCACGGTTCAGGTACTTACTCATCTCTACAA
>Chr1:2427760..2427799  + TAIR102
AAGAACCTGGCTTTCACCAGGTGTCATTTTCTACGTTTCC
>Chr1:2428419..2428458  + TAIR102
ATCCCCTCCGATGGCACAAGGTTGGTCCACATCTTCTCTT
>Chr1:2429285..2429246  - TAIR102
CTGGATTTTCTCCCACTCAGGTTCCTTATTTCTCCGATTC
>Chr1:2430340..2430301  - TAIR102
ATCAGAATTTGGTTGGATGGGTATGTTTTGTCTCTTGGCT
>Chr1:2430837..2430798  - TAIR102
CCTTGAAGATCATCTACATGGTATGTTGTAAGATCAAATT
>Chr1:2431124..2431085  - TAIR102
CTATAGAGAAATTGGATCAGGTACTTGTGACAAAGAAAAA
>Chr1:2431721..2431682  - TAIR102
TCAGACTCAGCCCAGTTCAGGTATCGAGTGATTTTGACTA
>Chr1:2434457..2434418  - TAIR102
TCCTTCAAAGCGCATCACAGGTGCTTATCACGTTGTTTTA
>Chr1:2435171..2435132  - TAIR102
TAACTGATGACCATTGTCAGGTGATGATCAGTGGACACAT
>Chr1:2435378..2435339  - TAIR102
CCCACATGGATCATGACAATGTAATCTCTTCTTCTTCACT
>Chr1:2435589..2435550  - TAIR102
GGTGCTTATGGTATTGTCTGGTAAGTCTTTATCACTTTCA
>Chr1:2436697..2436658  - TAIR102
CAGTTACTGCAGCAAAACAAGTGAGCCGTATATAATATAG
>Chr1:2436974..2436935  - TAIR102
GTGGGTCATAAACCAATGCGGTTTAGACCTAGCAATGCAC
>Chr1:2438104..2438143  + TAIR102
CCCATCATGGTCCGACTCGCGTAAGTAACTAACCATATTT
>Chr1:2438366..2438405  + TAIR102
CTTTTGCTGATTTCCATCAGGTACATGGTTTTAAATTTTA
>Chr1:2438537..2438576  + TAIR102
CTTTCCACCCTGGAAGAGAGGTTAGTCATTGCTGTAGATT
>Chr1:2438824..2438863  + TAIR102
TATCTGGTGCCCACACTCTGGTTCGTTTCTCTCCAACTGC
>Chr1:2438995..2439034  + TAIR102
TTCGACAACTCTTACTTCAAGTGAGTATCCCAAGTTCCCT
>Chr1:2439171..2439210  + TAIR102
TGGTCGAGAAATACGCTGCTGTATGTCTTTCATTCCCTTT
>Chr1:2442841..2442880  + TAIR102
ACATCATTAAGTTCTTGCAGGTACCTAAATTATCTATATA
>Chr1:2447085..2447124  + TAIR102
ACGAAAAGACTGACCAAGAGGTATACTCTATGGTGCTCTT
>Chr1:2447232..2447271  + TAIR102
AAGGATTGGCAACACTGGAGGTATCACTAACAAATATACA
>Chr1:2447408..2447447  + TAIR102
AAGAACAGTTTTGGTAATATGTAAGCTCATTTATTCTTAG
>Chr1:2447924..2447963  + TAIR102
AGTTCAATGATTTTCTTGAGGTATTTCCATGGACAGAACT
>Chr1:2448107..2448146  + TAIR102
ACGCCCACTGGATGATTATGGTGAGTCTTTTTTTGTTTTT
>Chr1:2448332..2448371  + TAIR102
GTTTGGCTGTTTTCCACAAGGTAACTTAACCGCTTTCTAT
>Chr1:2448789..2448828  + TAIR102
AGCTGATATATCAGTCCCAGGTAAAGTCTTTCTTATTTTT
>Chr1:2449038..2449077  + TAIR102
TCCACCACCCTGTGATGGAGGTGCACTATTTATCATATTT
>Chr1:2449208..2449247  + TAIR102
ATAGATCTAACGAGAAACAGGTTCTAAAAGAAATTTAAAT
>Chr1:2449480..2449519  + TAIR102
ATTCAACTAGTAAATTACAGGTAAATTGAGATCTGTGTCT
>Chr1:2449795..2449834  + TAIR102
CGTTACCACAAAGAGATGAGGTTATCTTTAAACACGTCTT
>Chr1:2449929..2449968  + TAIR102
TTTGTGGCCTTTATATCGAGGTAAATGCTTTTACTTGTTT
>Chr1:2450352..2450391  + TAIR102
TGAAGTTTCTCACATACAAGGTAATTTTAGGATGGAAGGT
>Chr1:2450547..2450586  + TAIR102
TACAAAACTTACTACCTTAGGTGAGCTGCTTTCTCCCTAT
>Chr1:2450809..2450848  + TAIR102
TGCAAGATGCTTGATGAATGGTACCAAAATCACACTACTC
>Chr1:2451256..2451295  + TAIR102
GTTAATTGTATTCTTTCCAGGTATTCATTGTTATATATTA
>Chr1:2451656..2451695  + TAIR102
GATGGGTGATCTTGTCAAAGGTATTTTAGAATGTAGGTTT
>Chr1:2451846..2451885  + TAIR102
ATGAAGATGTCTGGAGACAGGTAATTAATCCTACGTTGAG
>Chr1:2452085..2452124  + TAIR102
AATCGTTGCTGATTCTGAAGGTATGTAACTATGCATCCAT
>Chr1:2452526..2452565  + TAIR102
TTCAACGAGTTAACCATCCGGTATACAGTTGCCTCTTATA
>Chr1:2452709..2452748  + TAIR102
ATCACCTTTATGAGGGAAAGGTATTATCACATACTCCACA
>Chr1:2452864..2452903  + TAIR102
CCACTATTGAAATCAGACAGGTATACAGTTGACATCACAT
>Chr1:2453064..2453103  + TAIR102
CATAGTAGAAGACATGGGAGGTGGGTACCAACACTACCAT
>Chr1:2453525..2453564  + TAIR102
AGTATCTCAGTTCTATTCAGGTAAAAAATTCCTTTGTCAT
>Chr1:2453837..2453876  + TAIR102
TTCACAGTCTTCTTGAAAAGGTAACCAACCAATTTCTTAT
>Chr1:2454918..2454957  + TAIR102
TTTTCTGCGATATCTCTGAGGTAAGCGTTAACGTACCCTT
>Chr1:2456001..2456040  + TAIR102
TGATCTGCTGTTGTAACAAGGTAACCATATCTTTCATCTG
>Chr1:2458326..2458365  + TAIR102
TGCGATATCGTTTGCGTGAGGTTAGCTTTTCATACGATTC
>Chr1:2459456..2459495  + TAIR102
TGATCTGCTGTTGTAACAAGGTAACAAAAGCTTCTTTTAT
>Chr1:2464350..2464311  - TAIR102
TGATCTGCTGTTGTAACAAGGTAACCATATCTTTCATCTG
>Chr1:2466659..2466620  - TAIR102
AGATGCGAGCTTCTAGAATGGTAAATAATTACTTCACTCC
>Chr1:2466837..2466798  - TAIR102
AGATCGTCAATGTTTCAAGGGTAAGTGTGGTTTCTTTCCG
>Chr1:2467775..2467814  + TAIR102
CAGAAACCTTTTCTGACAAGGTAATGATCTGAAGCCCTTT
>Chr1:2468344..2468383  + TAIR102
GTTCCTTGGTGTAAACACTGGTTAGTATCCTTGTTTCATA
>Chr1:2468608..2468647  + TAIR102
AGAAGTTTCGAAATATAAAGGTAAACTTGCTTAGGCACAC
>Chr1:2469799..2469760  - TAIR102
AAGTGCAGTTTACTCTTCAGGTAATGACAAATTTAAGTTC
>Chr1:2470251..2470212  - TAIR102
CACAGTGCAAAGAATCCGAGGTATCAAACATTTTAAAAAA
>Chr1:2470709..2470670  - TAIR102
GGCTATTGATGCTTCCATGCGTAAGTAACATTCCTACAGC
>Chr1:2471065..2471026  - TAIR102
TTGAAACCAGTCATATTCAGGTTTGTTTCTGGAGTCCTTT
>Chr1:2472060..2472021  - TAIR102
AATATCCCAAGAGGCAGCTTGTGAGTTGCATTTTTTTCTT
>Chr1:2472332..2472293  - TAIR102
CTCATCTCCTTCATGGCCGGGTACTTGCCAGCATTAGCTT
>Chr1:2473703..2473664  - TAIR102
GAGATACGAGTTCCTTGCAGGTACTTAATAACCTCTGAAG
>Chr1:2473982..2473943  - TAIR102
CATCCACTACAAACACCTCTGTAAGCTCTAATCTCGTCCC
>Chr1:2474510..2474471  - TAIR102
TTCTTGTCAACAAAGCCACGGTATAGTACTAATTAGACAT
>Chr1:2477432..2477471  + TAIR102
CTCTCTCTGCATCATCTCCTGTGAGTTGAATTTTTAGATG
>Chr1:2477760..2477799  + TAIR102
AATAGCAGGCTCATTAACTTGTAAGCTTTTTTTAATCATT
>Chr1:2478033..2478072  + TAIR102
GATAGTAAACGTGCTTTCAAGTAATATGCTTCCTTGATTC
>Chr1:2478242..2478281  + TAIR102
CTTTGGTCGAGGATGAAGAGGTATTTTTCATTCATCCTAC
>Chr1:2478443..2478482  + TAIR102
TGGCAGGCTATTTCAGCAAGGTATTCTCTCTTACGATACA
>Chr1:2478633..2478672  + TAIR102
CGCTTATGAATTATGTAAAAGTAAGTAATAACACATAGTT
>Chr1:2479019..2479058  + TAIR102
GGATAACATCCATCATGGAGGTAATTGGTTTGACTTAGAC
>Chr1:2479220..2479259  + TAIR102
TGGACAAACTTAAACCATCTGTAAGTGGTTAAGCTTTTCT
>Chr1:2479475..2479514  + TAIR102
ACGCAGCTCTCTAGCCCTGGGTTTGTAATCTTTCTTCCAT
>Chr1:2479779..2479818  + TAIR102
TGCCATGCTGCCCAAACTCAGTAAGTTGGATCCTATGATG
>Chr1:2480256..2480295  + TAIR102
TCGGAAAGCATCGTCTAAAGGTCAGGTCCAAACATGGAGC
>Chr1:2480490..2480529  + TAIR102
ACCCTTGATCTGTTTTTCGAGTAGGTTTTGCTAAACTTAA
>Chr1:2480740..2480779  + TAIR102
ACCTCTTAGGTGATAGCCAGGTATTACCATTTGCTATGTT
>Chr1:2481023..2481062  + TAIR102
AGATAAAGGCATACCTTCAGGTTGGTATAAAAATTATACG
>Chr1:2481278..2481317  + TAIR102
GTCAACAGATGGGGATGTGGGTATGTTAACCTCTACTCAC
>Chr1:2481693..2481732  + TAIR102
GAAACGATGACAATGAAGAGGTATCTTCTCACACTAGTGC
>Chr1:2481806..2481845  + TAIR102
CCCTTGATAGAGACGATGATGTAAGTCTTGCAAAAATTCT
>Chr1:2482023..2482062  + TAIR102
CTTGGGGATGACCAAGGAAGGTGAGTTTATCTTTTTATTA
>Chr1:2484323..2484284  - TAIR102
ACAACATGATTCCTGCTTTGGTCAGTTCTTGTTTTCTTAT
>Chr1:2487155..2487116  - TAIR102
AAAGGAACATTCCTGCTTTGGTGAGTTCTTTGTTTTTTTT
>Chr1:2489843..2489804  - TAIR102
CGAATAAGTTGATCTCAAGTGTAAGAAACTTCTTGTCTTC
>Chr1:2490066..2490027  - TAIR102
CAGCAAATTTTACAAGAGGGGTAAAGTGTTTTCGTACATG
>Chr1:2490258..2490219  - TAIR102
CAGAAGCTAAGAGTGGGAATGTAAGTAGAATCCCTTTTCC
>Chr1:2490396..2490357  - TAIR102
CAGATAAGAGTAATATTCAGGTAAAGTCCTGCTGCAGAAG
>Chr1:2491032..2490993  - TAIR102
AATCAAAGCTCTTAAATCAGGTTGGTGTAAGTTTCTTAAT
>Chr1:2491269..2491230  - TAIR102
CTGTTCTCCAAGTTGCCAAGGTAGTAACACTTCTTCTTCA
>Chr1:2491453..2491414  - TAIR102
ACAATGGAGCGACTTTTCAGGTACTTTTTCATGCTATTTG
>Chr1:2491702..2491663  - TAIR102
GAGAAGACTTGTTTGCTCGGGTATGTCGACCTATCCCATT
>Chr1:2492281..2492242  - TAIR102
AAGCTCCACTTCAATCCAAGGTATCTTAATTTCATCAGTG
>Chr1:2492438..2492399  - TAIR102
GGCAGAACATATTTTCATTGGTGATTTGATTTCCTTTACC
>Chr1:2492706..2492667  - TAIR102
GTTATTACTTCTTAGCTCAGGTATGTATGCAGAATGGTTT
>Chr1:2493025..2492986  - TAIR102
GATCTCGATTCCCCATACACGTAGGCCTCTGCTTCTCTCT
>Chr1:2494107..2494146  + TAIR102
GCTAGAATTCGTATAAATGGGTAATTATTGCCATTGGGAT
>Chr1:2494420..2494459  + TAIR102
AAAAAAAAAAAAAAATTGCTGTCAAAGAAAAAAAGAAAAG
>Chr1:2495713..2495674  - TAIR102
GGAAATCTCCATGGCAAGGGGTAATAATTAGCACACATTA
>Chr1:2495840..2495801  - TAIR102
TTCCTTCCCTTGGAAGTCAGGTGATTTTACAATTTATCTC
>Chr1:2496026..2495987  - TAIR102
CTCTCAGACGATGCGTTGAGGTTATTTACCACTACCCTCT
>Chr1:2496249..2496210  - TAIR102
GTGTATGGCATATGATTCAGGTTTTTGTTTAACTTTATTC
>Chr1:2496418..2496379  - TAIR102
CATTTACCTCCATGTGCTGCGTACGGCTCTGTACTCTCTT
>Chr1:2496558..2496519  - TAIR102
GGTGACCGAGATGTCCACAAGTAAGAGCTTTCTCTCACTC
>Chr1:2496743..2496704  - TAIR102
GAGCACTTCAATGCAGATAGGTGAATTACTTGTCTGAAAT
>Chr1:2496949..2496910  - TAIR102
GCAAAAAAGCAAACAAAATGGTAAGAAATCTGAAATGTAG
>Chr1:2497151..2497112  - TAIR102
TTAATGCAGCTGTTAAGAAGGTTCTGCAACAATTTCTCCC
>Chr1:2497348..2497309  - TAIR102
TATGGGGTGAACCTAGTGAAGTAAGTTCTATGATCTTATT
>Chr1:2497581..2497542  - TAIR102
GTTCAAGAAAGTCTCCTAAGGTATATTTCAAGAACCATCT
>Chr1:2497773..2497734  - TAIR102
CATTAGGTTCCTTTAGAAAGGTATATGAGGTTTTTGATCC
>Chr1:2497973..2497934  - TAIR102
ATGGGGACGATGCACCGGAGGTAAATAGTTCTTAGCGGTT
>Chr1:2501133..2501094  - TAIR102
CTGGCCTCCGTTTCTCTAAGGTTCTCTCTCTTACTCCTCT
>Chr1:2502597..2502558  - TAIR102
TCCCTCAGGAGCTCCAAGGGGTAAGTGTCGAATAATATAG
>Chr1:2502890..2502851  - TAIR102
AGAAGACTTTTGAAGAAAAAGTCAGTTTCCCTCATTACCC
>Chr1:2503179..2503140  - TAIR102
AGAGCGGTCAACCTTTGCAAGTCAGTAACTGCCTTGGGCA
>Chr1:2503490..2503451  - TAIR102
GATCTCCTGTATCAGATCAGGTACCTGCCTCTGCTCAAGG
>Chr1:2503738..2503699  - TAIR102
ATTATGCAGTAATAGATCAGGTTATTGCCTTAACTAAAGA
>Chr1:2504037..2503998  - TAIR102
ATTTTGCTGCATCACATCAGGTCCCTATTGAAGACTTTCC
>Chr1:2504328..2504289  - TAIR102
GTGCTGCTGAATCTGATCAGGTACTTACTGGCCCTGTAGA
>Chr1:2505926..2505887  - TAIR102
AGGCATTCCAGATAGCCCTGGTATGACAGCATTTACTTTG
>Chr1:2506591..2506552  - TAIR102
GCCAAGTTTTGCATCTTTCAGTAAGTGGCCTTTTTCACCT
>Chr1:2506913..2506874  - TAIR102
CTCTGGGAAGGATCACATGGGTAAAATAGTTTAATTTCTG
>Chr1:2508128..2508089  - TAIR102
AAGCAGTTGTCTTCTACCAGGTGCATTTTCTATTACTTGC
>Chr1:2508695..2508656  - TAIR102
CTCTCAATTCTGTAAGAAAAGTAAGTTACTTGATTTTAAA
>Chr1:2509056..2509017  - TAIR102
AATCTGATAACGTGACACAGGTTGGTTTCTAATTACTTTC
>Chr1:2509258..2509219  - TAIR102
ACGTGTAAAAAACGGCAAAAGTAAGAGTTTTTTTAGTGTT
>Chr1:2512023..2511984  - TAIR102
TTCGAGTGACTGTACACGATGTGAGTGTCTCTAATAATTT
>Chr1:2512170..2512131  - TAIR102
TTTGGACGATTTCCAAAGAGGTAATTATTACTATCGAGAT
>Chr1:2512451..2512412  - TAIR102
CTGACTATTTTCTCCTCACGGTATTGCAACCTCAACCTTC
>Chr1:2512709..2512670  - TAIR102
CACACACTCAATGGCAAAAGGTATATATCTCTACTCGTAT
>Chr1:2512908..2512869  - TAIR102
ACAGAGGCCATGATATCATGGTAAACCAAACTATAAGCTT
>Chr1:2513273..2513234  - TAIR102
ACCAGATCATGGAGAAGTTGGTAAGCTCCGTTAATTCCAT
>Chr1:2517233..2517194  - TAIR102
TCCGCGTGGCAGTGCACGATGTAAGTGAGATTCCTTATGG
>Chr1:2517370..2517331  - TAIR102
CTTGGAGCGTCGTTAGAAAGGTATTTATTTATCTATTTTC
>Chr1:2517647..2517608  - TAIR102
CAGATACTTTTATCAGATCGGTACACATATAAAAAACTTA
>Chr1:2517845..2517806  - TAIR102
CATACTATTAATGGAAGAAGGTAACTATTTCATTAAGATA
>Chr1:2518173..2518134  - TAIR102
ACAGAGGCCATGACATCATGGTATAATAATATATATAAAC
>Chr1:2518463..2518424  - TAIR102
TTCAAGTCACGGAGAAGTTGGTACGTAAGACTTAAATTTC
>Chr1:2524929..2524968  + TAIR102
CCAAAGACAAATTCGGAAAGGTATATTTATCTATATAAAT
>Chr1:2525145..2525184  + TAIR102
GCCGAGTACTTCTTTGACAGGTTTGTTTTTGATCTCGATT
>Chr1:2528074..2528035  - TAIR102
GCCGAGTACTTCTTTGATAGGTTTGTTTTCTGTCTCGATT
>Chr1:2528294..2528255  - TAIR102
CCAAAGACAAATTCGGAAAGGTATATCTCTATCTACATGA
>Chr1:2535775..2535814  + TAIR102
GATACATCATGCAACAGACTGTAAGATTCCTCTGCCTCTA
>Chr1:2536438..2536477  + TAIR102
TCACGTGTGCTGGGGATGTCGTAAGTTTTTTCCAAATCTT
>Chr1:2536608..2536647  + TAIR102
TGTACTTCCTGGGCTACGAGGTAGAACTTTGACCCTTACT
>Chr1:2536937..2536976  + TAIR102
GCAACAATTGAATTGACTCAGTAAGAAACAAATACTAATC
>Chr1:2537090..2537129  + TAIR102
CTCTGAGCCTCGTGGATTTGGTAACCTCCTCCTAAAAATA
>Chr1:2537400..2537439  + TAIR102
TGCCAAGAAACCAAACGATGGTACTACTATTACCAGCTGA
>Chr1:2539871..2539832  - TAIR102
ACGTTAAGATAGATGTTCAGGTGCGTATATACATACCATT
>Chr1:2540256..2540217  - TAIR102
AAACCATACCGAGATCCAAGGTACGTTGATGGCACAGTTA
>Chr1:2540429..2540390  - TAIR102
GGCCAAAGACAACAGTTATGGTATGAATTAAGATACTTGG
>Chr1:2541135..2541096  - TAIR102
TTGTGGCGTTGCAGGATTTGGTACGTAATACATGTATGTA
>Chr1:2541675..2541636  - TAIR102
TGGTGTTTGCCAAATATCTGGTATAAATAGATCTTTCGTA
>Chr1:2541815..2541776  - TAIR102
ACGAATTAGACTTTGCTCAGGTATGTGTGACTCTTATATT
>Chr1:2543116..2543077  - TAIR102
AAGCAACATCATCTGAGCAGGTGAAGTTTCATTCTAATTA
>Chr1:2543296..2543257  - TAIR102
GCATAGTGGATCCTGATAAGGTTTAACTTTCTCCGACTTA
>Chr1:2543479..2543440  - TAIR102
TTTGGTTTGAGCCCACTGAGGTAGGATTATGTTTGCTTGT
>Chr1:2543614..2543575  - TAIR102
AAGTGATTGCTACTCCAAAAGTAGGATATTTTCTTCTTCC
>Chr1:2543788..2543749  - TAIR102
CCAGAGCATTTGTAAAATTGGTCAGTCGAATACATGAATA
>Chr1:2543939..2543900  - TAIR102
TGGACGTGGAAAACGCACAGGTGAAAACCACGAAAATACA
>Chr1:2544079..2544040  - TAIR102
AAGAAAGACTATATGGACAGGCAAGACTCTCTTAAACATT
>Chr1:2544764..2544725  - TAIR102
GACGCTTCTGTTGATGTTGGGTATATCTCTTGACACTTCT
>Chr1:2544983..2544944  - TAIR102
ATCTTAAAATTCGCCGAGAGGTGAGCAATATCTGTATATC
>Chr1:2545573..2545534  - TAIR102
AGAAAATTCTTCCGTTCCAGGTAACTCATAAGTGAATAGC
>Chr1:2545739..2545700  - TAIR102
GTTGCTCTTGCGTTATCAAGGTAAACATCTGGTGTAACTG
>Chr1:2545928..2545889  - TAIR102
ATGATGGGGAACGTGCACAGGTGATATTTGGTGTCTACTG
>Chr1:2546389..2546350  - TAIR102
CCAAGTCTCCTTTAGAAGAGGTCTGCTATCTCTTTTTGTT
>Chr1:2546582..2546543  - TAIR102
ACTTAACACGATTACTTCAGGTATGCATCAACCGCCACTA
>Chr1:2546812..2546773  - TAIR102
CGTTTCGACAAATTGCTAAGGTATTTATAACCTTGTGGCT
>Chr1:2547049..2547010  - TAIR102
ATGTTAAGAAGCAGAATACGGTATGTTGACTTTTTAAAAC
>Chr1:2549357..2549318  - TAIR102
CCCTAGAATCTCCGTGCCGTGTAAGTAACTACATTCTTTT
>Chr1:2550104..2550065  - TAIR102
TTACAGCCTTCGAAAAAGACGTAAGAATATTTTAGCTATA
>Chr1:2551205..2551166  - TAIR102
AGTTCACCTCCATGATGCTTGTACGTAATTACGGGTTTCA
>Chr1:2552943..2552904  - TAIR102
TGGCTAAGTCCCACAGCAAGGTGCTTTTCATTTTATTTTG
>Chr1:2553700..2553661  - TAIR102
CGTACGCGGTTGAATTAAAGGTGCGTACAATTAAACTCTT
>Chr1:2554815..2554776  - TAIR102
GATTCACATATATGATGATCGTGAGTTTTCTTAATCTCCC
>Chr1:2556926..2556887  - TAIR102
AGAGCAGTCCGTCTTTTGAGGTAACACATATTTGAAGGTT
>Chr1:2557690..2557651  - TAIR102
TGTATGGAGTTGAAAGCAATGTGAGTTCCCATATTTAACT
>Chr1:2558791..2558752  - TAIR102
AGATCACCTCCATGATGATTGTAAGAACCCTTTCTTCCTC
>Chr1:2562075..2562036  - TAIR102
CTCACGAAGAAGATCTTCGGGTTAGTCGTTTAATGATGAT
>Chr1:2567902..2567941  + TAIR102
TCGATTTATTGGGGAATCAGGCAAGTTTTCCATTGATTTT
>Chr1:2568414..2568453  + TAIR102
GGTTCGGTAATAAAGATCAGGTTTGTGAGAATGTGGGTAG
>Chr1:2568672..2568711  + TAIR102
TACCCCACTTGGTTTGGCAGGTTCGTATAAATAACTCATT
>Chr1:2569026..2569065  + TAIR102
CCACTACTCTATCGCGTCAGGTACTCTCTTTGTGGTGGTT
>Chr1:2569261..2569300  + TAIR102
TGCTCATGCTCCTTTCCCAGGTCAGAGATTTGTTGGAAAG
>Chr1:2569440..2569479  + TAIR102
GTTGTGATTGCCAAACCCAGGTAGATTTTTGTGGTCACTA
>Chr1:2569639..2569678  + TAIR102
GAACCGAACTAATTGATAAGGTACTTTTTCGAAAATAGGC
>Chr1:2570103..2570142  + TAIR102
TCTGCTTCAGCCTGGGAGAGGTTTGAACAAATTTGTATCT
>Chr1:2570282..2570321  + TAIR102
TTAAGGATACTGTGTATGAGGTTTGTATATATCAACAACT
>Chr1:2570609..2570648  + TAIR102
TGACAGATGCCCTCAAAGAGGTCAGCATTGTCTGTCATGT
>Chr1:2570751..2570790  + TAIR102
CCTTCTCCCTATATGCTGATGTACGTATGTACTAAGAAAG
>Chr1:2570924..2570963  + TAIR102
ATGAGGCGATTCGCGGAAAGGTATACCAGATTTTTTTTTT
>Chr1:2571473..2571512  + TAIR102
AGGATTTTCATGATATGCAGGTATGTGTAGTTAACTTGAT
>Chr1:2571642..2571681  + TAIR102
AACATTACAAGTTAGAAAAGGTACTTAACATTACAAGCAA
>Chr1:2571850..2571889  + TAIR102
AACTGGGAGATATAGAAGAGGTGATTGTTACTGTGTGTTC
>Chr1:2572059..2572098  + TAIR102
GTCTAAACAAGCCTGAGATGGTAAAAGCTGTATTTGTGAT
>Chr1:2572258..2572297  + TAIR102
AATGGCTTGGAAATACCTCGGTTAGTTTTAACTATTACCC
>Chr1:2572558..2572597  + TAIR102
GTTGCAATGACATTCTCAAGGTACAAATTTAATGTCACCA
>Chr1:2574477..2574438  - TAIR102
CATCATCAACCGTCAACTTGGTAACTTCCTCTTTTCTTGT
>Chr1:2574706..2574667  - TAIR102
TTGCTGAAATGATGACTGAGGTGAGAAAAATTGGTCATAG
>Chr1:2574895..2574856  - TAIR102
AAGCTGTCCTTTTGATGATCGTGAGTTTCATTCATTGCTT
>Chr1:2575086..2575047  - TAIR102
TTCTAGCGTGCTTTAGTAACGTAAGTATACAGGCTTAGTC
>Chr1:2575301..2575262  - TAIR102
TATTGAGAGACTTGTTTACGGTATGTAGTTTTCTTACACG
>Chr1:2575881..2575842  - TAIR102
AGGATCATCCTCTGCGTCAGGTCAGTATTTTTCTCCCTTT
>Chr1:2576113..2576074  - TAIR102
TCATTGATGCTCTCCCAGTGGTATGTATTTTATGCTTTTG
>Chr1:2576353..2576314  - TAIR102
TGATCAAGATGGCAGATCTGGTATTTGTTCTTCGTTTCTT
>Chr1:2577376..2577337  - TAIR102
TGGATGGGCAGAATACGACTGTGAGTGTGTTATCTATTTT
>Chr1:2577529..2577490  - TAIR102
TCGTATAACAATTCTTGGTGGTAACTACTCTTGTTTGTTA
>Chr1:2577883..2577844  - TAIR102
ATCTTCAGATTTTTTCTAGTGTAAGCATATTCATACACTT
>Chr1:2578059..2578020  - TAIR102
TGCTTTGAAATCACAGCTGGGTAAAGTTCTTCTCATGTGT
>Chr1:2578334..2578295  - TAIR102
ATAGTCCATTCATCCAAGCTGTGAGTGTTTTTTTCTTCCT
>Chr1:2578884..2578845  - TAIR102
ACTCCTCTTGTTCCATCACAGTGAGTTCTCAATCTTTCTA
>Chr1:2579453..2579414  - TAIR102
TCTGCTCCCTTTGTTTTTGGGTAAGCTAACAGCAAAGAAT
>Chr1:2579838..2579799  - TAIR102
CCAAGACTAGCGAACTCCAAGTATGTTTCTTGCTAACTTT
>Chr1:2580356..2580317  - TAIR102
TCCGATCCGTTTCTCGTCGGGTACTACTACTGTTGTTATC
>Chr1:2581807..2581768  - TAIR102
GTTCTGAACCTTCTCACCGGGTACAGAAAAGTCTACTCTT
>Chr1:2582106..2582067  - TAIR102
AAGATCTTCAGTTGTTTGAGGTACTGATTCTGAATCGTTT
>Chr1:2582389..2582350  - TAIR102
CTTTCCGAGCAAGCTCTCAGGTACAGAAAATTCTACCTCG
>Chr1:2582816..2582777  - TAIR102
TCAAGGAACATGGTGGTAAGGTATAATCATGCAACTTCTT
>Chr1:2583143..2583104  - TAIR102
CTTTCCTCGATTTTTATAAGGTAGGAAATTCTGAGAAATT
>Chr1:2584222..2584183  - TAIR102
AACTTTCGGCCGTTGCTGTGGTAAATACAATTTTTTTTTA
>Chr1:2584599..2584560  - TAIR102
GCATTATACCTGAAATTCAGGTTTCATTTTGTTTCCATTC
>Chr1:2584819..2584780  - TAIR102
TGCTGCATCCATCTACATTGGTACTCTTCTTTACTAAACC
>Chr1:2586308..2586269  - TAIR102
CATGGCTCATCACATCCTCAGTAATTCTTTTTCTTTTTAC
>Chr1:2586632..2586593  - TAIR102
CTTCGTCCTTAAATCCAAAGGTACGTTTTATTAATTATGA
>Chr1:2591083..2591122  + TAIR102
GGTTACTCACATTCTCATCGGTAAGTTCTCCGACACTCTA
>Chr1:2591363..2591402  + TAIR102
ACCTTTACTTTGTTACTCAGGTGAGCTGCTATAATTATGG
>Chr1:2591545..2591584  + TAIR102
ACTTTTATGCAGCCACGAAAGTATGATAGTTTCTCTCTGG
>Chr1:2591737..2591776  + TAIR102
AAAAAGAAGATCTTGATCTTGTAAGTCAGTAAAGCATACT
>Chr1:2592323..2592362  + TAIR102
TCCATATTGGCTGGAAAACGGTAAGACATGTAATTTTGTT
>Chr1:2592568..2592607  + TAIR102
TCGATTTGCAATTGATAATGGTATCTTGTTTAGTCAAACC
>Chr1:2592863..2592902  + TAIR102
TTCTAATTATTAACAGAGAGGTAACTGCTGTATACATTTG
>Chr1:2593320..2593359  + TAIR102
TTACTAATGTTAAAAATGAGGTAAAATACTTAAGCTCCTG
>Chr1:2593538..2593577  + TAIR102
ATGGGATAAAAATGAATGAGGTATGCTAAAGTTTTATTCG
>Chr1:2594196..2594235  + TAIR102
AGGGAAGCCATGGTCTGAAGGTTCATTCTACTTCTATATC
>Chr1:2594390..2594429  + TAIR102
TTGCGATGGAAAAGCCCCAGGTATTGACGAGAAGTTAATC
>Chr1:2594889..2594928  + TAIR102
AAATGCTTCTGATGGTTGAGGTATCAACCTATTTACCACA
>Chr1:2595150..2595189  + TAIR102
TCGATTCATCGGCATACCAGGCAATTTATCTGCTTTATAT
>Chr1:2595524..2595563  + TAIR102
AGGACGAAATCAAGGAGAAGGTAATGAATTTCTCTTCTGA
>Chr1:2596051..2596090  + TAIR102
TCTTAACAAACAGGCTTCAGGTACATCTAATCTCTGTTTG
>Chr1:2596366..2596405  + TAIR102
ACATTCATGGGAAAGAAAAGGTTCTTAACATATATATCAT
>Chr1:2596600..2596639  + TAIR102
TAAAAAAATATTGTCAAAAGGTACTCTCTCTCCACCGTAG
>Chr1:2596769..2596808  + TAIR102
TATGTGGATACTGTTCGGAGGTGCGTTTCTTGATTAAGAC
>Chr1:2597030..2597069  + TAIR102
TCAAGATCCAGGAAGCACAGGTAAGTTATCGTTTATACTT
>Chr1:2597192..2597231  + TAIR102
TATGGATATGTCATGCGAAAGTGAGTCCTCTCTTACAAAG
>Chr1:2597465..2597504  + TAIR102
AACTTTACTTTTAAAACAATGTAAGATTTTGTAATCTCCA
>Chr1:2597754..2597793  + TAIR102
ATACAAATGATCAATATCAGGTTTGCCGGCTATTCCTTAC
>Chr1:2597980..2598019  + TAIR102
AAGTAGATGGACCGTACAAGGTATGCTTAAACGCTTTGAA
>Chr1:2598207..2598246  + TAIR102
AACTCATTAAAGTTTTCCAGGTACCCTTCCCTTTTCTTGT
>Chr1:2598845..2598884  + TAIR102
GATGGCTTGACCTACTCGATGTATGTGAAATATCTTGTTT
>Chr1:2599191..2599230  + TAIR102
TTGTTGCTTGTGAACCAAAGGTACATTTCTTTTAAACTTG
>Chr1:2599666..2599705  + TAIR102
CATATTTACAACAAATCCGGGTAAACATTCTGTTATTTGG
>Chr1:2599888..2599927  + TAIR102
TTCCTGCTGCAATGCAGAAGGTTCATTATTACTATTCTTA
>Chr1:2600375..2600414  + TAIR102
GAGAAGAAGAAAAAACGAAGGTAGGTTTTCATAATGGTAT
>Chr1:2600648..2600687  + TAIR102
TGACTAGTTCACATTGGCAGGTGTGCACAGTGACCTATTT
>Chr1:2600927..2600966  + TAIR102
CTTGTTATAGTTTGACTGAGGCATGTGTTTTAACCTCTAT
>Chr1:2601078..2601117  + TAIR102
TTGCAGACCCTGGAGTTGAGGTGAGGTTTTTATAAAGTAG
>Chr1:2601776..2601815  + TAIR102
CTTGTTTACTTGTATAACAGGTAGAGCTCTCTAAGTAACA
>Chr1:2602258..2602297  + TAIR102
GGGATGGTATCCGTTTCCAGGTAAGCTCTAAATTCATCGC
>Chr1:2602403..2602442  + TAIR102
AGAGCAATAAGTGAATACAGGTAACTCATTTTTCTGATTA
>Chr1:2602872..2602911  + TAIR102
ACGATGACAATAGTTATCAGGTTCCTTGACTAATAAACCA
>Chr1:2603075..2603114  + TAIR102
CCCAATCAAGATACGCCCATGTAGGTTATGTTTCTTTAGT
>Chr1:2603244..2603283  + TAIR102
CACTCCGTGACCAGCAACAGGTTCTTTCTTCGAATTTTCG
>Chr1:2603570..2603609  + TAIR102
AGGCATTCTTTGCCGATGAGGTATGTATAACAGGTTTTTT
>Chr1:2603758..2603797  + TAIR102
AAGTGTCTGTGGAGTTAAAGGTCATAAAAAAAAAATTACC
>Chr1:2604092..2604131  + TAIR102
TTGTCTTGGTGGCTCTGCAGGTATGATTATGTCTTGTAAC
>Chr1:2604215..2604254  + TAIR102
TTCATCTCATGCTTCACAAGGTAGATCATATTTAATGCTT
>Chr1:2604674..2604713  + TAIR102
CTATCAACGGTGCGGAATAGGTTGGTTTCTTCCTTGCTCG
>Chr1:2604839..2604878  + TAIR102
CATTACTTTTCATGGACCAGGTTGGAATTCTTTTTTCTTA
>Chr1:2605260..2605299  + TAIR102
ATTTACCTGAGTATATTGAGGTTTGGAGACAGAACCCTCA
>Chr1:2605494..2605533  + TAIR102
TAGAATATCTAAGAGAACAGGTAGCATATTAAAGCCAATT
>Chr1:2605770..2605809  + TAIR102
ACGTCCAGCAAGATGTTCTGGTAATTACTCCCATTCTTTT
>Chr1:2606166..2606205  + TAIR102
TTACCTAATGTAGCTTGCAGGTATTATTTGACCAAAACAA
>Chr1:2612612..2612573  - TAIR102
ATAGGTACAATAACATGCAGGTACGTCTTCTCTCTAAATA
>Chr1:2614885..2614924  + TAIR102
CAGATGCTAAATCAAAAACGGTACGTTTCACCTTAAACCC
>Chr1:2615407..2615446  + TAIR102
TCATGGCCCTTGAAGGCAAGGTAAAGCTTAAAATTTTCTA
>Chr1:2615836..2615875  + TAIR102
GTCCGTATTCAGAACTTGCGGTATGATCAGTTTGATAGTT
>Chr1:2616529..2616568  + TAIR102
AAGAGCTAAGCATCTCAGTGGTAAGTCCATGTTGGGTATA
>Chr1:2616793..2616832  + TAIR102
TTGGATTACTACATGTCGCTGTGAGTTAGTGGTCATATTT
>Chr1:2618331..2618370  + TAIR102
TGCCTAGCCAGCGAAACGAGGTCAACGTTGCATTCTAAAC
>Chr1:2618633..2618672  + TAIR102
CCCCAAAATAAGAACAGACTGTGAAAATGCTGCTTCCAAG
>Chr1:2619020..2619059  + TAIR102
AGCAATTATTTTATCCTTTGGTATGTCCTGGAATTTTATT
>Chr1:2619598..2619637  + TAIR102
CTAAGACACATACCTCACAGGCAATTTAACCATTCCTGAA
>Chr1:2619936..2619975  + TAIR102
GTTTTCCCATGCTTACTAAGGTCACTCCTAGTTTTCTTCA
>Chr1:2622311..2622272  - TAIR102
TGGTTGTCACGCCCACGAGAGTAAGACACATTTTTATGCA
>Chr1:2623247..2623208  - TAIR102
TCGAAGGCTTTATCCGCCAGGTTCCATTTTCTCACCTATC
>Chr1:2623690..2623651  - TAIR102
GTCCATCCGACCTAATCAAGGTTCGACTTGTTCTTCCTTA
>Chr1:2624067..2624028  - TAIR102
AGGACCTAACATCACTTCCGGTACTTGAAACCTAAAACAC
>Chr1:2624275..2624236  - TAIR102
TTCAGCGAGCTCGTTCTCAGGTTGAAATTGAATCATTTAT
>Chr1:2624684..2624645  - TAIR102
AAAGCCGTCTTAGGAAAAAGGTATGACCATATAATTGCCT
>Chr1:2624904..2624865  - TAIR102
GCAAACAGCTTGATGCTAAGGTACTTTAACTTTCATCATC
>Chr1:2625622..2625583  - TAIR102
CTAAACCTTCGGAAGATAAGGTACTCATCATCATCATCAT
>Chr1:2631413..2631452  + TAIR102
AGAAAAGCTCCCAGTGCAAGGTTTATATATACTTTCTTCT
>Chr1:2631751..2631790  + TAIR102
GTTTAGCCGGTCTTATTAAGGTTCTTGTTGTGATTGTGAA
>Chr1:2632068..2632107  + TAIR102
TTGCCCCCAACATGTCTCAGGTCAGTCTTTTTTTATTACC
>Chr1:2633431..2633392  - TAIR102
GATCATGAATGGTGGTGGAGGTACGTATTCTTATACTGTA
>Chr1:2634014..2633975  - TAIR102
AATTCGAGGGAAATAAACAGGTGATTGACTTTTCTAGTGC
>Chr1:2634307..2634268  - TAIR102
GGTACTCAGTTGCTAATCTTGTAAGCTTCTATTATCTATA
>Chr1:2634542..2634503  - TAIR102
CTCAAGAATGAACTAAGAAGGTGACAATTTTTTCTTAGGA
>Chr1:2635228..2635189  - TAIR102
TTTGCCGTTCTGCCGTCGAGGTTAGGTTTCTCAATGATGT
>Chr1:2635806..2635767  - TAIR102
GTTCGGCTTAAGCCATTCAGGTTTGACTTTGTGCCTCTAC
>Chr1:2636034..2636073  + TAIR102
CTGTCTGTCTCGTCACTCAGGTTTGTGCCTCAACGACTGC
>Chr1:2636216..2636255  + TAIR102
TGAGACAAGCTCAAAATGAGGTACTTGACGCATCTCTTAC
>Chr1:2636848..2636887  + TAIR102
ATGCCCAGCATGTTGAAGAGGTGATATATCTTTTCATGGA
>Chr1:2637233..2637272  + TAIR102
TCCTGGTCTTAACAAGGCAGGCAAGTTCTGGCTACAGCTA
>Chr1:2638494..2638533  + TAIR102
ACATTGAGCTCAGCCAATGGGTTAGTCTCAATCAATCTTC
>Chr1:2638615..2638654  + TAIR102
TCTTTGTTTGTTGTCAAAAGGTTACTACTTTCGATCTTTA
>Chr1:2638752..2638791  + TAIR102
GATGAATCGTCGTAATACAGGTCAGGATTTATTCAAATAA
>Chr1:2639032..2639071  + TAIR102
GTAGCAACTCTTTTCAACAGGTATGTATATATAAGTCACT
>Chr1:2639290..2639329  + TAIR102
AAGGCCTCATCTTCAAAGAGGTAATATTTTCATGATTAGA
>Chr1:2639556..2639595  + TAIR102
CTTTTGTCAACTTCTTTAGCGTAAGTTTCTAAAGCTTCTG
>Chr1:2640226..2640265  + TAIR102
CCCTTTTATCCCTGTTGCAGGTTCGTCCTTTACCACATCA
>Chr1:2641511..2641472  - TAIR102
TCGGGAGGAAGAGTCACTTGGTAGGTTACTCTTTATTTTC
>Chr1:2641680..2641641  - TAIR102
CACCAAACCCTTCTCTTCATGTACTCTTTTTCTCTCTTTC
>Chr1:2642320..2642359  + TAIR102
TTCAACGTGCTTGGTTACAGGTTCCCAATCTATCATCCTC
>Chr1:2642580..2642619  + TAIR102
GGCAGATACCTCTACTTAAGGTTAATTTGAAAACTTTAGG
>Chr1:2645397..2645358  - TAIR102
GCAAAGGAAGTACGCTTCAAGTAAAGCTTTTTCAATCCAC
>Chr1:2645558..2645519  - TAIR102
GAATCGGCGTAAATATTTCGGTGAGTTTGACTCGATTTTT
>Chr1:2645730..2645691  - TAIR102
GGAGAGCCTCCTCTGTCTCCGTAAGTTACCAAACCCTCGT
>Chr1:2646514..2646553  + TAIR102
ACACCTTTGTCTATCAATCTGTATGCTTCTCTTCTTCTAA
>Chr1:2646783..2646822  + TAIR102
AGTCTTCAAGTACCTCGAAGGTATGTGGTTTTTATTCTCT
>Chr1:2646958..2646997  + TAIR102
TGGCGCCGGATGCTTGTGAGGTTAGCTTTTTTTGTTCTAC
>Chr1:2647557..2647596  + TAIR102
TGCTTGAACGCAGTGATTTGGTAAGTCTTTGTCAATAATG
>Chr1:2647718..2647757  + TAIR102
ACCGCTGCCCTGATCTTGAGGTAATGCATTTTCTCCCAGC
>Chr1:2647881..2647920  + TAIR102
CTTTTACCTACTGATGTCAGGTTAGCCAATCCTCTTGTGC
>Chr1:2650408..2650447  + TAIR102
AGCTGGAAGTGCCGGCATTCGTACGTTTTCCTTCTCTGCT
>Chr1:2651008..2651047  + TAIR102
CTTTCTAATAAGTGGACTAGGTGAGCATTAAATGTGAATG
>Chr1:2651201..2651240  + TAIR102
GGACCATGGTAGTTATTCAGGTAGGGGAGAAATGATGTTT
>Chr1:2651392..2651431  + TAIR102
CAACGGCCACGATGGCACAGGTTTGAAAATATGCCTGCCA
>Chr1:2651570..2651609  + TAIR102
GGCAATTGGTGGAAATGATGGTAAGCAGTTTTCCATATTG
>Chr1:2651769..2651808  + TAIR102
GAAGGTCCACCTCCCTGCATGTAAGTTTGATTAGACTCCT
>Chr1:2651916..2651955  + TAIR102
GAAGGGATGCAAACAGTGTGGTAAGTGAAGAGATTTATTA
>Chr1:2652565..2652604  + TAIR102
CCAGATATCAGCATGCAGCAGTATGGATGCTTCTTCCTCT
>Chr1:2653126..2653165  + TAIR102
CTACGGTGGTTTACGTGGAGGTAAAGAGCTGGCAGAACTT
>Chr1:2653707..2653746  + TAIR102
GCATTACTTCCAGGAACTCGGTTAGCTAACTTCCCTAAAG
>Chr1:2654037..2654076  + TAIR102
TTCGTCTTCATCATAGAGCTGTGAGTGTCACACTTATTGT
>Chr1:2654358..2654397  + TAIR102
TCAACAGTGTTCCAAAGAAGGTAAAGATTTTGATTATCGA
>Chr1:2654935..2654974  + TAIR102
TCTACAGCTGGAGACATATCGTAAGTGCATCACTAAAACT
>Chr1:2655110..2655149  + TAIR102
CCCTTCTACTTGCACTAAAGGTAGTCCTAAGTGTATTATG
>Chr1:2655305..2655344  + TAIR102
TAGAGTGTATTGAGCGAATGGTAATGTAATCTGCTTCTGA
>Chr1:2655573..2655612  + TAIR102
GTTCTTATGGATTTATTATGGTTAGTCCTTAGCTTCTATA
>Chr1:2655728..2655767  + TAIR102
CTGGATTGGTTACTTTTGGGGTAAGTAATTTTCTTGTGTT
>Chr1:2656135..2656174  + TAIR102
TTCTGCTACAAACTATTGTGGTATGTACATGGACTCACTA
>Chr1:2656369..2656408  + TAIR102
TAGAAGACACATGGATGCAGGTTCATATTGCTTCATTTCA
>Chr1:2658991..2659030  + TAIR102
TGTCTTTGAATTCTCCGTAGGTTCGTCATCTAGTTTCTAT
>Chr1:2659254..2659293  + TAIR102
CATGTTGGTCTTTGTGCAAGGTAAACCCTTATAACACTCT
>Chr1:2659660..2659699  + TAIR102
TCTCTCCCACTTCCTTCAAGGTTTTTTATTTCTTTCTCTT
>Chr1:2659876..2659915  + TAIR102
AAAGCGATGAAGAAGCTTTGGTGGGCTACTCTCTCTCTTT
>Chr1:2660107..2660146  + TAIR102
ACATCAACTCAGATTTTCAGGTAATCGCTAACTTTTTGTT
>Chr1:2663209..2663248  + TAIR102
TGTTTTTGAATTCTCTGTAGGTCAGTATTCGTCATGTGAT
>Chr1:2663491..2663530  + TAIR102
CATCTTTGTCTTTGTCCTAGGTAACCCTCATAACACTCAT
>Chr1:2663937..2663976  + TAIR102
TCTCTCCCACTTCCTTCAAGGTTTGTCTTTTCCTTTGGGT
>Chr1:2664260..2664299  + TAIR102
AAAGCAATGAAGAAGCTTTGGTGGGTACTCTCTCTAGCTA
>Chr1:2664519..2664558  + TAIR102
ACATCAACTCAGATATGCAGGTATTACTTTTGCTATAAAT
>Chr1:2668154..2668115  - TAIR102
ATTATATGGATGATTACCATGTAAGTGTTCCTTCTATCTC
>Chr1:2668307..2668268  - TAIR102
GGAGGAGGCGTTACAAACGGGTAAGTACTTATTTGAGTCC
>Chr1:2668487..2668448  - TAIR102
GAAAAGCTAGAGAAGATGAGGTTTGTAGTTCACAAAAAAG
>Chr1:2668715..2668676  - TAIR102
ATTTTGCCCAACACAGGGAGGTAGATTTCCAAGTCTTTGT
>Chr1:2669085..2669046  - TAIR102
CAGGCATTGAAGTATGGCAGGTAAGTTCTAGAGCTTTCTT
>Chr1:2669667..2669628  - TAIR102
CAGATCGTAAAGCTAAAGAGGTATGTACTGTTATATTAGA
>Chr1:2669841..2669802  - TAIR102
CCAACGATGTCAAACCCGAGGTAACTTTTTAGTAAACTTA
>Chr1:2670178..2670139  - TAIR102
AGGTCAAGAATGCAAAGAAGGTAACTGTCTGGGTGCTTAT
>Chr1:2671308..2671269  - TAIR102
CGGCGATCCTGACAATAAAGGTACTTCCTTTCGCCCACCT
>Chr1:2671708..2671669  - TAIR102
CTTAGAGGAGCATTTCGAAGGTGAAGTATATATATAAACA
>Chr1:2672751..2672790  + TAIR102
TCTAATGTTTCACACTTCAGGTACATCGCTCTAAGGTTCG
>Chr1:2673488..2673527  + TAIR102
TTGGTCAAGACTCTAGCGCTGTAAGTTCTTTCTTTGCCCA
>Chr1:2676082..2676121  + TAIR102
TCTGCACCACGATTTTAGCGGTAATCTCCCTCTCCTCTTT
>Chr1:2678215..2678254  + TAIR102
CCATTCACCAAGATCTTCAGGTATCATATTATATTCATTA
>Chr1:2678421..2678460  + TAIR102
TAGAATGCCTCCTATTCGCCGTATGTCTCTCTATTTACCT
>Chr1:2678583..2678622  + TAIR102
GCCTACAACAGATTCATCAAGTAAGTGTTAATCCTTTGAT
>Chr1:2678735..2678774  + TAIR102
TTAGCACTGCTGCTAAAAATGTAAGCTTCCTTCTTTACCA
>Chr1:2682888..2682849  - TAIR102
TGTGAAGGATCTATTGGAAGGTGAGTCCTTCATCTTAATT
>Chr1:2683318..2683279  - TAIR102
AGCTCTTTCTTCCAACGAAGGTATGTAAGGTTTTAAAGTT
>Chr1:2683671..2683632  - TAIR102
GCATATACTTCGAACAATCGGTGAGTCTTGTGATTGCAAT
>Chr1:2684500..2684539  + TAIR102
ATCCCGTTCATGGACCCACCGTAATTTCCTTCTATCTTTC
>Chr1:2684964..2685003  + TAIR102
ATACTCCAGGAGTCCACATGGTAATGACATTTCTCTCTCT
>Chr1:2686692..2686653  - TAIR102
CAACCTTTCTTGATCAGCAGGTTTGTTATAATTGGGAGCT
>Chr1:2686955..2686916  - TAIR102
CGAAAATCCATGAATATGAGGTTTAATTTTATTTTCCTAC
>Chr1:2687134..2687095  - TAIR102
TATGCGGAACCTCCATCCAGGTAGGGATTCTACATATATT
>Chr1:2687314..2687275  - TAIR102
TTCCATGCCTCCATTCTTAGGTAAGCAGTCTATCTAATAT
>Chr1:2687468..2687429  - TAIR102
TAGTTGCGTCTTCTCACAAGGTTGGAATTGTTTATTTTTC
>Chr1:2687723..2687684  - TAIR102
TCATGTTTCTAATGTTCTTGGTAGATTCTTTTTCATGTTC
>Chr1:2687985..2687946  - TAIR102
ATCTTAAACCAGGAGACGAGGTTTGGCTTTACTTTTATCA
>Chr1:2688369..2688330  - TAIR102
ATTTCCGAATTCTCCACCAGGTTTGTCCACTTTCCATAAA
>Chr1:2689283..2689322  + TAIR102
TTCTTTGGGTGATTTCCTCAGTAAGATTTTTTTCTTCAAC
>Chr1:2691976..2691937  - TAIR102
ATGTTCGATCTGGTCTCACTGTAAGTATCTAGTATTTACT
>Chr1:2692375..2692336  - TAIR102
ACCTTAACACGAGCATCAAGGTTAGATTTTCTTTTGGTAT
>Chr1:2692716..2692677  - TAIR102
GTTGATAAATATCCTACTTGGTAAGCTATCCTCTTGCATA
>Chr1:2692931..2692892  - TAIR102
CCGTCATGAATCATCTGCAGGTACCATTTGATTATGATTA
>Chr1:2694076..2694037  - TAIR102
CATCTGCTCTCTTCATATTGGTAAGATCTCTCTCTCTTTC
>Chr1:2696791..2696830  + TAIR102
TGGCCGCAGTTGTTGGCCAGGTCAGAGAATTTGCAATTTG
>Chr1:2697174..2697213  + TAIR102
GACCCAGCTTGTCCAGATGAGTAAGATTCTTACAATCTGA
>Chr1:2697348..2697387  + TAIR102
TCAAATCTCCTTTCATTCAGGTACATTTAGTTTTAGGAGG
>Chr1:2697750..2697789  + TAIR102
CGTGTTGCCATTAATTTAAGGTACTACTGGAGTTTATAAA
>Chr1:2697976..2698015  + TAIR102
CAGAAACAGCAAAGACGCAGGTATCTTCAAATGAATTAAG
>Chr1:2698184..2698223  + TAIR102
CTGTCCGAGGTGGTGTCCAGGTATTGAGCAAAAATTCTGA
>Chr1:2698703..2698742  + TAIR102
TCGATGACCTCAGAAAGGCCGTAAGTACTCTTCTCTAGCT
>Chr1:2699095..2699134  + TAIR102
AACAAGAAGAAGAAGAAGAGGTCAGTGGATGCAGTACACA
>Chr1:2699381..2699420  + TAIR102
TAAAGCCAATGCTTCCAAAGGTTTGCCCTTAACAAATTCT
>Chr1:2699603..2699642  + TAIR102
CAAGGAAAGCTGGAGCCCTGGTACTGAACCTTGTCCATAC
>Chr1:2699901..2699940  + TAIR102
GCTATACTAGCAGGGATCAGGTAAAGGTTACTTTTTTTGA
>Chr1:2700136..2700175  + TAIR102
TTGCCCATGGTTTAACAACGGTATGTCAAATATTATGGTG
>Chr1:2700394..2700433  + TAIR102
CCACGTCCAAAGAATTGAAGGTAAACAGCTTCTAACGGAA
>Chr1:2700619..2700658  + TAIR102
GATCGCAAGAGTTGCTCAAGGTTGGGTCTCTGCAATTGAT
>Chr1:2701574..2701613  + TAIR102
TGGCCTTCATCGTTTGCACGGTAAAAGGAGTTTGCTCGTG
>Chr1:2701723..2701762  + TAIR102
CAGCTATTCCTACACTTGTGGTAAGTCTCCACATTTGTCT
>Chr1:2702376..2702415  + TAIR102
CTTGAATTGAGCGATTTAAGGTTATCTCTAAAGCTCTTTT
>Chr1:2702662..2702701  + TAIR102
TGCACAGCAGCAAACTCTCTGTAAGCTTCTTCTAAGCTTT
>Chr1:2703520..2703559  + TAIR102
CCGAACCTCTTTCTGTGCCCGTTAGTATTATTTCCTTCTC
>Chr1:2704242..2704281  + TAIR102
CCGATGGTCCTTCCACTGAGGTTAGTAATATTTCGTATAT
>Chr1:2705072..2705111  + TAIR102
AGCTGTCGGCAGGAATACAGGTTTGTCACCAATATTCCAA
>Chr1:2705748..2705787  + TAIR102
ACCTCCAAGATCTTGTCCAGGTTTGAGCTTTTCTCTCCTT
>Chr1:2706000..2706039  + TAIR102
CCAGAATGATAAGATTGCCTGTAAGTTATCCCAAATGTTT
>Chr1:2706287..2706326  + TAIR102
ATCAAAACCTCAAACCTTCGGTTGGTACCACCTGACACAA
>Chr1:2707658..2707697  + TAIR102
TCAGGTCAGGATTCTCTAAGGTAATCAATCATACTAGTCT
>Chr1:2707902..2707941  + TAIR102
TGCTTATTGAAGGGATGCAGGTAACTTTCCTTCGTTTGGA
>Chr1:2708264..2708303  + TAIR102
CAGATGAAACCGAGTGCCAGGTTATAATTTATTTTGATAT
>Chr1:2708763..2708802  + TAIR102
CTTCACTATCAAGATGACTGGTAATAACATCTTGTATCCA
>Chr1:2710829..2710790  - TAIR102
AGAACACACTAATCAGAAGAGTATGTTGTATTTTCTTTGA
>Chr1:2713276..2713315  + TAIR102
CATCAGCTATCACAGCTCAGGTAGACTTTAATGTTTTGTG
>Chr1:2713704..2713743  + TAIR102
GCAAGGCTCTCCATCCTAAGGTATCAATCCACTTCTTGGA
>Chr1:2713954..2713993  + TAIR102
TTAGCTGTACCAATGCCACGGTTCGTTCTCATTCTTATAA
>Chr1:2715493..2715454  - TAIR102
GAACAAACTAAATAATAAAGGTAATCCTTAAGCTTTTGCC
>Chr1:2715962..2715923  - TAIR102
GGAGATGGCTTCTGCTCAAGGTATATCTTCACCCTGAAAT
>Chr1:2716209..2716170  - TAIR102
TCCTTCGCAAATGGCGCAGAGTATGTAATTCCTTGATTTA
>Chr1:2724114..2724153  + TAIR102
AACTGATGTATGCGTATGCTGTAAGTCTTCTCCTTTCGTG
>Chr1:2724857..2724896  + TAIR102
ATGATGAGTTGGATCTTGAGGTATGCATCATGGATATCTC
>Chr1:2725004..2725043  + TAIR102
TTCTGGCAGTTGAGAGCAAGGTATTTAATCTCTTGCTTTT
>Chr1:2725198..2725237  + TAIR102
AAGCACTCCGTGGTGATGAGGTTAATTTCTTTTTCTCTCT
>Chr1:2725373..2725412  + TAIR102
CAGAAAGTGCAACCTTGTTGGTATGTTTCGTTGTTGCTTC
>Chr1:2725674..2725713  + TAIR102
ACTCATCGGCCTGTCCGAAAGTAGGGTTTTTATTATCTTT
>Chr1:2726002..2726041  + TAIR102
AATTTCCAGGAGTCAATGAGGTTATATTTTCAATCATGCC
>Chr1:2726627..2726666  + TAIR102
AAAAGACAAATTATATAAGGGTATTACTTTTGACTTAACT
>Chr1:2727014..2727053  + TAIR102
GCAAGAAAAGATCTAAACAGGTCTGTTATGCATATTCTTT
>Chr1:2727782..2727821  + TAIR102
TTGAAGATAGAGTTTCTAAGGTATGCTTTTTTCTTCTTCC
>Chr1:2728544..2728583  + TAIR102
GATGTCAATGTAACAATCAGGTATTATCATATACTCATCT
>Chr1:2728730..2728769  + TAIR102
CAAAGATTGCAATCGAAAAGGTGTTTAATTTTTTGGCAGT
>Chr1:2729045..2729084  + TAIR102
CCAAACTAAAAGTCCATCAGGTTAGCATTTACATATGTGT
>Chr1:2729316..2729355  + TAIR102
GCCTGGGCAAAACTTTTCAGGTGCTTAATTCTTTTCATGC
>Chr1:2730124..2730163  + TAIR102
GGATCTGTAATGCCTTGAGGGTGAGACTATAATGTCACTT
>Chr1:2730532..2730571  + TAIR102
ATCTCATGGAGTATTATTGTGTAAGTTACTGAGGGAACTA
>Chr1:2730672..2730711  + TAIR102
AGCCCTGAGTTTAGAAACCGGCAAGTCTTTCATACCAGTT
>Chr1:2731060..2731099  + TAIR102
CTTACCAGGTCTTGGCTCAGGTATAAATGTGATAAAGGCC
>Chr1:2731333..2731372  + TAIR102
CTACAACATGGTTACAGGAGGTAACTCTTAATTGGCACTA
>Chr1:2731799..2731838  + TAIR102
TTGATGGATACCTCCAGAAGGTAACTATAGTTTACTCAGC
>Chr1:2732140..2732179  + TAIR102
AAGGGGAAAGACTGGTATAGGTTGGTATCTTATTCTCTTA
>Chr1:2732424..2732463  + TAIR102
GCTATATTTCGAGCTTGGAGGTATTTTCTAGACTATGGAA
>Chr1:2732586..2732625  + TAIR102
AAAAAATATATAAACGTCAGGTATTGAAAGGCATAAAACA
>Chr1:2732933..2732972  + TAIR102
CTACAGAGACACGGCCCCAAGTAAGTTTCACAAGCGTAAC
>Chr1:2735735..2735696  - TAIR102
AACTTAACCGCAACTTGAAGGTTTTCTGCTTCTTTTCTTT
>Chr1:2737846..2737885  + TAIR102
CATCTCAAAATCCTGATCAAGTTCGTTCTTTGTTTTGCTT
>Chr1:2738010..2738049  + TAIR102
AATGTAAAGATTGTCAGAAGGTTAATCTCAGTTAATGCTT
>Chr1:2738219..2738258  + TAIR102
TATTCTACCCGAGCGAAGAGGTCTTGTTCATATTCTATAC
>Chr1:2738833..2738872  + TAIR102
AAGCAACTGAAGAGATAGAGGTAAAGTTTTGTCCCCTGTT
>Chr1:2739157..2739196  + TAIR102
GCTTTTCTTCTTTCTGCTGGGTAAGATTGATCTCTGTGAA
>Chr1:2739728..2739767  + TAIR102
CTGACTTACTTCATAAGCTAGTAAGTATTGGATATTTGAT
>Chr1:2740407..2740446  + TAIR102
TTTTGGCAAAAACATTAAAGGTAAAGATTAGATATTCTTA
>Chr1:2742075..2742114  + TAIR102
GCGAGCAATTTTTCCTAAAGGTGACATGTGGTCAAGTATT
>Chr1:2742268..2742307  + TAIR102
GCAACAGTCCATTGTTCATGGTTAGTTGGTAGATAGATGC
>Chr1:2742813..2742852  + TAIR102
CGTCACCCGCAATCGTACAGGTAAATCTTTACAAGTTTTG
>Chr1:2744091..2744052  - TAIR102
ACACATTGTCTTGCTTTCAGGTAAAAAGAATATTCATATT
>Chr1:2744256..2744217  - TAIR102
ATCCGGGGAAACTCATCCCGGTATGTGTAGCATTTACGTT
>Chr1:2744494..2744455  - TAIR102
CAGCCGTGGAGACCAACATGGTGCGTATTGACACAACTAT
>Chr1:2744922..2744883  - TAIR102
AGGCTGCGGACTCCGTTCAGGTACCAATTTCTCTCTTTCT
>Chr1:2745052..2745013  - TAIR102
GTCTTTTCAATGCTTCCATTGTAATATCAATCACCTAACT
>Chr1:2745262..2745223  - TAIR102
TTGGAGAACACACATGCCAAGTACGATGAATTATTAAATA
>Chr1:2749210..2749171  - TAIR102
TGGTTCTTTACAACAACCAGGTTGTTTTTTTTGCATAACT
>Chr1:2749501..2749462  - TAIR102
CTATACTCTTAGCATCTTTGGTATGCATATCCATCAAGAC
>Chr1:2749695..2749656  - TAIR102
CTTCATCTCCAATATATAACGTGAGTTTTGAATTTTTTTG
>Chr1:2750038..2749999  - TAIR102
TAGCAATATCAGTTGTGTTTGTAAGTAGTTTTTAAGAAAT
>Chr1:2750189..2750150  - TAIR102
ATTATACCATGGGGTCCAAGGTAGAGATTCTTTATGAGTC
>Chr1:2750334..2750295  - TAIR102
TGACTTTTGGTTCGTTTAAGGTGTGTATCGTATCCTCTTT
>Chr1:2750508..2750469  - TAIR102
ATGAAGCCACTGCTGCTCTAGTAAGTTACGTTACCTCTCT
>Chr1:2750698..2750659  - TAIR102
CTGACTTTAATCCGTATGAGGTAATTGATCGTTAGAGCCC
>Chr1:2751098..2751059  - TAIR102
AAATCGCCTTCTTTTGTCAGGTACTTTCTCTTGATGCTGC
>Chr1:2757824..2757785  - TAIR102
GATCCTGGATACACAGAGTGGCAAGTATCTTAAATAACTT
>Chr1:2758153..2758114  - TAIR102
ACTTCAATGAAATGATAAAGGTATGATTACCGTTTTCTTT
>Chr1:2758338..2758299  - TAIR102
TAAGATTCTCAATGGGTCTGGTTAGTACTCACATTAGAAA
>Chr1:2758550..2758511  - TAIR102
ATGAAGCTCCTGTCAATGAGGTAATAATATGTCTAACACT
>Chr1:2758836..2758797  - TAIR102
GCTATGAGAATTGCACAGTTGTATGATTCTAAACGTTTTT
>Chr1:2759007..2758968  - TAIR102
CAGTTCTCTTATGGGAGCAGGTTTGTGCTTCTTTCTTTCT
>Chr1:2759178..2759139  - TAIR102
AAGGCACTAACAGTACTTGGGTATGTTTACACTTGTCTGG
>Chr1:2759425..2759386  - TAIR102
CCAGCGTTCAACAGTGCGTGGTTTGTCTCCTTTCCCAGTT
>Chr1:2759591..2759552  - TAIR102
CCAATCTTCCTTCTTCGCAGGTCATCTATCGCCGTACCTT
>Chr1:2761146..2761107  - TAIR102
GTGAAGATTCTACGTCAAAGGTTATTTTGCCTCACTGTTA
>Chr1:2761452..2761413  - TAIR102
GATGTTACTGCAGAAGAACTGTGAGTAAACTTTACTAAAG
>Chr1:2762899..2762938  + TAIR102
GTATCAACTGCAATAGCCTTGTAATTTTATCTAACTCTCT
>Chr1:2763340..2763379  + TAIR102
ATGGCTTGTAGCGGGATACAGTGAGTACCTTCCCCTTCCT
>Chr1:2764304..2764343  + TAIR102
TTCAAAATGGTGGTAATCAGGTAGTATTGATGCTAAAGTT
>Chr1:2764452..2764491  + TAIR102
CAGAGGCTTCCAGAAAACAGGTTTAAATAATTAGTTTTCC
>Chr1:2764670..2764709  + TAIR102
AGCCTTCGAAAGATAGTCAGGCAAGATTATCTTGTTTCTT
>Chr1:2765432..2765471  + TAIR102
TTCCAGGCAGGCAACATCAGGTAATAATACCCACATCCTC
>Chr1:2766802..2766841  + TAIR102
GCATGGCACCATCATACTCGGTACTCCCCTCTTATGGTTT
>Chr1:2767012..2767051  + TAIR102
AGTTCGACTCAAATGACATGGTATGTAGAGCCTTGTTCAT
>Chr1:2767728..2767767  + TAIR102
TGCTCCAGCAGTCGCACAAGGTGATATTAATTATGTGCTA
>Chr1:2768074..2768113  + TAIR102
ATGGCAGGGCAAGCATCAACGTAAGTTTCAAAATGTGATA
>Chr1:2769433..2769394  - TAIR102
TGTCGTGAGCTATATTCAAGGTAATAACATATTAGTTTTG
>Chr1:2771046..2771007  - TAIR102
CTCTGCCTTCTTTGTCTTAGGTACCAATTTTTGTTTCCTC
>Chr1:2771936..2771975  + TAIR102
AAGTTTATCTACATGACTAGGTAACCTTGTTTGATTGAAA
>Chr1:2772198..2772237  + TAIR102
TCAGATTTGCTGAAAGTGAGGTAGTCCCCAACCTGGTGAA
>Chr1:2772587..2772626  + TAIR102
TGGGTTTGAATAGGGCACTTGTGAGTCTTAGTTAGGGAAT
>Chr1:2774480..2774519  + TAIR102
GGTTATCGAGACAGTACTGGGTAAGTTTTCTCTTTTTATA
>Chr1:2775254..2775293  + TAIR102
ATCGTGCTCTGCTTTTCAAGGTATATTCTCAAACCCTCTT
>Chr1:2775603..2775642  + TAIR102
ATAAGACTGGAAGATGAAAGGTGTTTTTGTTTATCTTTTT
>Chr1:2776782..2776821  + TAIR102
TGCGGAGAGAATAGGATTAGGTAATGTGGCCTGCAGTTTA
>Chr1:2777061..2777100  + TAIR102
ATGCTGACTGGCATGGCACGGTTAGTTTTTCAGAACCTTA
>Chr1:2777646..2777685  + TAIR102
TAGCCGAGTTCAGAAGCGAAGTAAGCCATAAGTTCACTTG
>Chr1:2777887..2777926  + TAIR102
GTCACAGAGTTTCTGCCTAGGTTTGTCCCATCTTCTTCTT
>Chr1:2778057..2778096  + TAIR102
TTAAAATGGCCCTTGACGTGGTAGAAAAATAGATTCATAT
>Chr1:2778247..2778286  + TAIR102
ATAACAACTGGAATGTTAAGGTAGGAAGACTTTTTTCTTA
>Chr1:2778411..2778450  + TAIR102
CCAAATCAACTGCTGGAACGGTGAGAACGCAGAACCCTTA
>Chr1:2778585..2778624  + TAIR102
AATGAGCCCTCAAATGAAAAGTGAGTAGCTTATTAGAAGC
>Chr1:2778894..2778933  + TAIR102
ATCCTGGAATGTTGGCAAACGTAAGTGTCATGAAACAAAC
>Chr1:2779995..2780034  + TAIR102
CTTTGTGTTACATAGCATAGGTTAGTTTTCATGTTTAATT
>Chr1:2780242..2780281  + TAIR102
AAGCCACTACTGGAAAAAAGGTCCAGTCATCAATCACCGA
>Chr1:2780479..2780518  + TAIR102
ATGAACTTAATGAGATCTATGTTTGTATCTCTTACATCAA
>Chr1:2780707..2780746  + TAIR102
GTTGCTGATGTTGCATACAGGTGAGTTTAATACTTATATA
>Chr1:2780959..2780998  + TAIR102
TTGAACAACAAGTTCTTGAAGTAATGACTTTTCTATCTCT
>Chr1:2781111..2781150  + TAIR102
GTGAGGAATAACAATTCAAGGTGAAGCAAAATCTGGTTAT
>Chr1:2781354..2781393  + TAIR102
TTTGTGCCGCACCGCAGGAGGTACGTACTGTTAAATTATG
>Chr1:2781576..2781615  + TAIR102
GAATTAGCGAAAAGGAACAGGTCAGTTTCTGTAAGCAACT
>Chr1:2781814..2781853  + TAIR102
ACAGCAGCAGAACTTCTCATGTAAAACACATTTGTCTCTA
>Chr1:2782035..2782074  + TAIR102
TATTCTCGATTGTTCGATTGGTAAGTGGTTTGTTTAGGGG
>Chr1:2782221..2782260  + TAIR102
GAGAGCTTCAAAACTAACAGGTAAATGAACCTTTACCTTG
>Chr1:2782355..2782394  + TAIR102
TGCAGCAACATTTTAATCAGGTATGTTCGTGAGTGTAGTT
>Chr1:2782528..2782567  + TAIR102
TTCTCGATCTCATAGAAAAGGTCATTTCTGAACCGAGAAA
>Chr1:2782668..2782707  + TAIR102
GCTCTCCTCGATGAAGCTTGGTAAAGTTAAAGATCAAACT
>Chr1:2782879..2782918  + TAIR102
TTGCCCATTATGCTGGAGAAGTAGGTTCTCTCTCCTTTGA
>Chr1:2783124..2783163  + TAIR102
CCATTGGTTCTCGCTTTAAGGTAGGGAAGCTTGTTCATAT
>Chr1:2783410..2783449  + TAIR102
TGCAGCAACTGCGATGTGGTGTAAGTTTACAAATAATTTC
>Chr1:2783655..2783694  + TAIR102
CCTGCTGCTTTAGAAGGGAAGTAAGTAAAAGATCATTCTC
>Chr1:2783808..2783847  + TAIR102
TGGGACTCAAAGGATACCAGGTAACGGTTTCTCAAGTGTC
>Chr1:2784106..2784145  + TAIR102
TCTTCAAGCTATATGTAGAGGTGAGCCATCATCTAACTTG
>Chr1:2784426..2784465  + TAIR102
AGGCTGCCACAATTGTTCAGGTTTAGGTTCTTGCGAGAAT
>Chr1:2784634..2784673  + TAIR102
AACTTAGGAAGCTCAAAATGGTACAACTAGTTTCTTATTC
>Chr1:2785029..2785068  + TAIR102
AGTTGGAGAAACGTTCGAGGGTATTTGCCCTAGAAACATC
>Chr1:2785330..2785369  + TAIR102
AGGAACTGGAGAGTGTAAAGGTACTTGCTGTCAGTGGCTA
>Chr1:2785584..2785623  + TAIR102
CTCCAAGAATCACTGACAAGGTAAGAATATATCATAAACA
>Chr1:2785801..2785840  + TAIR102
GCTCCCGGTCCATTTTACAGGTAAACTAGAACTGTAATCT
>Chr1:2785945..2785984  + TAIR102
TGGATGCGAGGTCAAACTTGGTAAATATGTTTTACCAATT
>Chr1:2786292..2786331  + TAIR102
CAATAGGCCATGCTATTGAGGTTGGCTTCAGCTTCCTAGT
>Chr1:2786536..2786575  + TAIR102
TATTTGGAAGGATGAGTCAGGTATATAGAGTTATATATAT
>Chr1:2786846..2786885  + TAIR102
TCCTTGGATTGTGCATTCAGGTATGCCATTAATTACAGCC
>Chr1:2787077..2787116  + TAIR102
ATACTCTAAAATCAAACAATGTGAGTTCCTTTGCGATTCC
>Chr1:2787233..2787272  + TAIR102
AATGTTCAGCTGTTTAACAGGTTTTTACGGGAATCTTTAG
>Chr1:2787436..2787475  + TAIR102
GTTTTAAGGCCACAAATGAGGTATCTCTCTTAGCAGTCTG
>Chr1:2787563..2787602  + TAIR102
GACAGGCCATTGGGTTTCTGGTAACCTTGCCTTATCTTCT
>Chr1:2787699..2787738  + TAIR102
TCAGTCATGATCTTTGCCCGGTAAGTTGTTGTATCCCCTG
>Chr1:2787928..2787967  + TAIR102
CCCATAGCGTCTCTCCAGACGTAAGTGATCACCTTAAGCT
>Chr1:2788108..2788147  + TAIR102
CTTTTGGATGACGACTCGAGGTTGTTACAAGACCAACAAG
>Chr1:2801376..2801415  + TAIR102
GTCTGCACTTCTCGCTTCTGGTAAATATACTCACACTCGA
>Chr1:2801852..2801891  + TAIR102
AATACTCTGTCCCTCTATAGGTGAAAGCTCGTTTTTTTCC
>Chr1:2802107..2802146  + TAIR102
TCTATGGAGATAACGTTGAGGTAAATTTCTGGTTAAAGGA
>Chr1:2802598..2802637  + TAIR102
CAAATGAAAGAGAAGCGTAGGTTTGTTTCACATTTATGGT
>Chr1:2802862..2802901  + TAIR102
CTGCCACTCTCTTTAATCAGGTACATCTTCGCACACTTTT
>Chr1:2803075..2803114  + TAIR102
CCCATCACCTGGATTCAGATGTAAGTTCCCTTCACCATTT
>Chr1:2803310..2803349  + TAIR102
GACAATGCATCACTTAACAGGTACAATAACTATGCAACTC
>Chr1:2803599..2803638  + TAIR102
ACCAACCACATCTGGTGGAGGTATGGACTAAATTGATGCA
>Chr1:2804045..2804084  + TAIR102
ACGATGAGTTGATAGCTGAGGTTACTGTCTATACTCTCTT
>Chr1:2806445..2806484  + TAIR102
CTGATTCCCGGAGTTTAGCAGTAAGCTTTTTCAATTGTAT
>Chr1:2807038..2807077  + TAIR102
CTCTTTCGAGGATGGGACAGGTATGGCCTTGACTGCTCTT
>Chr1:2807383..2807422  + TAIR102
AGCTTACTTCAGTGCCTCATGTGCGTAATATCTTAACCAA
>Chr1:2810929..2810890  - TAIR102
ACGATATCAAATCCGCCAAGGTTCTCTCTTTTATGTATCC
>Chr1:2811134..2811095  - TAIR102
CGACGAAAATGCAGCAGCAAGTAAGAAAATCATCTCGAAT
>Chr1:2812459..2812498  + TAIR102
TTTGAAGGTTATGTCTCCAGGTAACATAGCAACCTAAACT
>Chr1:2813571..2813532  - TAIR102
GAGTAACAATCTTCACAAAGGTATGTTCTTTCCTCTTCCC
>Chr1:2814937..2814898  - TAIR102
TGAAAATTCAACCGATAATTGTAAGTTTAAACTTCCATTT
>Chr1:2822036..2821997  - TAIR102
AAAGCTTGCAACATGAGCTGGTGAGAATGCTAGTGAGAAA
>Chr1:2822190..2822151  - TAIR102
TTGAATCCAAGTTAAAACAGGTCTGCTTATCAAATTTTAA
>Chr1:2822852..2822813  - TAIR102
CCCTAGCTCCGCCACAATATGTAAGAAGAGTATTTACCCC
>Chr1:2823124..2823085  - TAIR102
AAGACATCACAGCTAGCATGGTAAGCATTCCAACACTTGT
>Chr1:2823635..2823596  - TAIR102
ATCAACCTGTGAATTCACTGGTATGCCTACTTTTTATATT
>Chr1:2823846..2823807  - TAIR102
ATCATTATGTTGCATTTAAGGTCTAAAGAAGATTCTTCTC
>Chr1:2824383..2824344  - TAIR102
ACGAACGTTGCAGTTTGCAGGTAAGATATAAGGGGACTGA
>Chr1:2827756..2827795  + TAIR102
TTTCACCCAGGAAGGCGATGGTAGTTCTTTATAAGAGTGC
>Chr1:2827954..2827993  + TAIR102
TAACGGTTGCATGTCTACTGGTAACTCTTATGCATACCTC
>Chr1:2828182..2828221  + TAIR102
CATCACTGTTGGAGATGATGGTATGCCTTCTCAACATTTG
>Chr1:2828392..2828431  + TAIR102
TCACAATCACTGATTGCCAGGTTTATAGCTGTGTACCTTT
>Chr1:2828562..2828601  + TAIR102
CCCTGATGACCTCGGAAAGGGTAATGACCTTTGACCATTT
>Chr1:2828787..2828826  + TAIR102
AGGCGGCCGTGTTGCTTGCGGTAAGTAAAACAAAATTACA
>Chr1:2829810..2829771  - TAIR102
TTGCTTTGACACGAGCAAAGGTGAGACTGAGAGAACAACT
>Chr1:2830023..2829984  - TAIR102
ATACTATTGACAAATATCAGGTTTGCCTCTAGGACCTACC
>Chr1:2830224..2830185  - TAIR102
AAGCTTCCATAATAGCTGAGGTACTGTTAAGTATGCAAGA
>Chr1:2830392..2830353  - TAIR102
AGTTGTATTTGTTAATACAGGTTTTTGGCTACTTACTAGT
>Chr1:2830788..2830749  - TAIR102
CTTCGCCATGGCTTAAAAAGGTCAGTGTGTTGTTCTTAAA
>Chr1:2831015..2830976  - TAIR102
TTTCAGTGTTACAAAACCAGGTTGCCGTATCTACTAAGAT
>Chr1:2831187..2831148  - TAIR102
AACTACCGCCACTGGTGCAGGTAAGCATTTACACCTTTTT
>Chr1:2831488..2831449  - TAIR102
CTGGCCAGATTGCCCTCCCTGTATGATCTCTCAATTCTTC
>Chr1:2831714..2831675  - TAIR102
TCGAGAAAGTTGCTTTTCAGGTTTGCTATATATTCTTCCT
>Chr1:2831999..2831960  - TAIR102
TTATCAAACTAAAAGCACAGGTCCTTATCTCGTAGCCAAC
>Chr1:2832292..2832253  - TAIR102
AGCGCCAAGCTATACTTAAGGTCATTGCATGATTATTTTC
>Chr1:2832514..2832475  - TAIR102
AAATGATTGTGGATCTCGAGGTAGATTGTCTTGTTCATCT
>Chr1:2832669..2832630  - TAIR102
ACATCATTTTCGGTTATGAGGTGATTTTGTAATTTATTGT
>Chr1:2832920..2832881  - TAIR102
TTAGTCGCACACATATATCAGTAAGCACATACATCCTGGA
>Chr1:2833164..2833125  - TAIR102
TTAGAACTGGAGATCGTGTGGTACAATATTTCTTGATTGT
>Chr1:2833511..2833472  - TAIR102
TGGAAGGTAGAGAGATGCAGGTCAGCCTTGAATACAAAGT
>Chr1:2834358..2834319  - TAIR102
TACAGTCAGATCAGACCCAGGTCAGTCAAGATTTGTGTTC
>Chr1:2834508..2834469  - TAIR102
ACGCTCCTTATGTCTGAGAGGTGCTTATGTGCTGCCTTTC
>Chr1:2834658..2834619  - TAIR102
GAAAAGCTCCTAGTGGTCAGGTCTGTGTGGAGATCTATCT
>Chr1:2834946..2834907  - TAIR102
AAGCTGTTAAGGTATCAGAGGTTAGAGCTCTTCCTACTCT
>Chr1:2835391..2835352  - TAIR102
AGCATTTCAGATATTCGAAGGTACACTTGTATTTTCCTAT
>Chr1:2835758..2835719  - TAIR102
GAGCTTATATGCATGCGGAGGTTGATTACTACATTATGTG
>Chr1:2835967..2835928  - TAIR102
TGCAACACCAAGTTTTTCAGGTTTACTACATTATGGAATC
>Chr1:2836177..2836138  - TAIR102
CCCTTGTTGCCGGAACTAGGGTATTATTTTCGTCTTCCCT
>Chr1:2836615..2836576  - TAIR102
TTGTATCTCTGGGATGAATGGTACTTTATTTTGTATGAAA
>Chr1:2836742..2836703  - TAIR102
AGGGTCAATGTCCTTATAAGGTTCGTCATTTACTCATAGA
>Chr1:2836880..2836841  - TAIR102
GCTATTTCCTTGTATTGGAGGTAAAGTTGGCCTTAATCGA
>Chr1:2837267..2837228  - TAIR102
GGGCTGGACAACATAAAAAGGTATGATTTGAGACTTGATG
>Chr1:2837405..2837366  - TAIR102
TTTCATGCCCTCACAACAAGGTAAATTACTTTCCTGATAA
>Chr1:2837756..2837717  - TAIR102
TAACAGAAAATTCACTAGGGGTTAAATCTTCTACCATTCG
>Chr1:2838053..2838014  - TAIR102
AGCGCTTCTCTCCTGGAATGGTAGTTTCTTTTCTTATATT
>Chr1:2839285..2839324  + TAIR102
CTCTAGCCATCGATTTCCAGGTGCGTTAGTGTATTTTTAT
>Chr1:2839952..2839991  + TAIR102
GTCGATTCCACAATGGACGGGTACACTCCACCGTTCTTCC
>Chr1:2842298..2842337  + TAIR102
CTCTCTTTTCTCAAATCGAGGTACTAAAGTCAGGTGTTTT
>Chr1:2843033..2843072  + TAIR102
ACTGTGACATAACGTCTAAGGTATTCCTAGAATTGAATCA
>Chr1:2843308..2843347  + TAIR102
GAAGCTGTCCAGACATTAGTGTATGCAACTGTTAACTATT
>Chr1:2843441..2843480  + TAIR102
ATCATAATGTGCCAGTGAAGGTAATATTTTCATTGATAGT
>Chr1:2843594..2843633  + TAIR102
GCACATGTGTTCTGTCCGAGGTAAATTTATTCAGTAATCA
>Chr1:2843906..2843945  + TAIR102
AGGACTTGTTCTCTAAGAGTGTACGTACAAACTTATGCAT
>Chr1:2844135..2844174  + TAIR102
TGCAACAATTTGGAAGCAAAGTAAGCTAGTTGTTTCACTG
>Chr1:2844277..2844316  + TAIR102
GGGAATCATGAACTTATTGGGTAACATGTTAACCTTTAAC
>Chr1:2844454..2844493  + TAIR102
TAAGTCACGGTAGAAACAAGGTGCCTAGTCGTACCACTTG
>Chr1:2844651..2844690  + TAIR102
GGTTGCAGTTGACTTCACTGGTGATTCACCTTCTTCTACT
>Chr1:2844810..2844849  + TAIR102
GATTAAACTCATATCAACAGGTACTATTGTTACCCCTTCG
>Chr1:2845187..2845226  + TAIR102
GAGCATCATATGGCGACGAGGTAACTTACGAGACAGAAAC
>Chr1:2845505..2845544  + TAIR102
TTGTTCTGCTCATCATTACGGTAAGAGACTGAACATTCAG
>Chr1:2845733..2845772  + TAIR102
CAGACTTCAAACAAATGGAGGTACAAGTTTTGTTTTGTCA
>Chr1:2845919..2845958  + TAIR102
CCCTATGAAAGACATCCATAGTGAGTTTTAAATTCCTTAT
>Chr1:2847489..2847450  - TAIR102
TCGAGTACCTCGCCGCCGAGGTAATTTATTTTTCTTGTCT
>Chr1:2848486..2848525  + TAIR102
CTTTCGTTTATGGCTGCGCTGTGAGATTTCATCATCACTC
>Chr1:2848780..2848819  + TAIR102
TGGGACTTTCCGTTGCAGATGTAAGTCATCCATGTGTGTG
>Chr1:2848981..2849020  + TAIR102
CAGTTATTGGTCGTCGACAGGTAATTAAATTTTGTTTCGT
>Chr1:2849170..2849209  + TAIR102
TCGCTGTAGCCTTTGCACATGTTTGTTTCTCCAAATCTCC
>Chr1:2849334..2849373  + TAIR102
TTGGTCTCATTAGTTATGTGGTAATTAACTTTATCATCTG
>Chr1:2849506..2849545  + TAIR102
GATTCTCTTTTTCCAATCAAGTAAGAATGAAACAAATTAT
>Chr1:2849666..2849705  + TAIR102
GAGAACATTAGCTCTTTTAAGTAACTATATTTTTTCTCTA
>Chr1:2849841..2849880  + TAIR102
CTGAATCACCTAGATGGCTGGTAATTCACACACTTAAAGT
>Chr1:2850025..2850064  + TAIR102
AAGAAGCAGCTGAAATCAGAGTATTATTGTTTGTTCCGAA
>Chr1:2850198..2850237  + TAIR102
AAAACGCACATCCGTTAATCGTAAGTCTCATCAAATACCT
>Chr1:2850542..2850581  + TAIR102
TCGTATTTTCGACACAGCCGGTAAACCATGATTTAAAAAA
>Chr1:2850703..2850742  + TAIR102
CCATCCTTGCAGTTATTTTGGTAAATCAAAACATTGTCTT
>Chr1:2850858..2850897  + TAIR102
GACGCCGACCACTTTTGATGGTAATCATTTCATTACCTTC
>Chr1:2851009..2851048  + TAIR102
GCCTCTCTTACTATCTTCAGGTTTAGTCATCTTAACTATT
>Chr1:2851151..2851190  + TAIR102
TCTTAATCGTCGGTTTAGTGGTACGTGAATGCCAATCTTG
>Chr1:2851318..2851357  + TAIR102
CATGGGTTATTATGTCTGAGGTATTTGTTTTTTTTTTTAT
>Chr1:2851532..2851571  + TAIR102
GATGCAATGGAGTGCTTTCGGTAAATTTCTATCCATTAAT
>Chr1:2852759..2852798  + TAIR102
TGGGACTTTCCGTTGCAGATGTAAGCCCACCTGTGTTCAA
>Chr1:2852976..2853015  + TAIR102
CTCTCGTTGGTCGTCGACAGGTAATTAGTTATTACTGTTG
>Chr1:2853150..2853189  + TAIR102
TCGCTGTAGCGTTTGCACATGTTTGTTTCTCCAAATCTCC
>Chr1:2853317..2853356  + TAIR102
TTGGTCTCATTAGTTATGTGGTAATTAACTTTCTCTCCCC
>Chr1:2853482..2853521  + TAIR102
GATTTTCTTATTCCAATCAGGTAAATAACAAATAGAGACA
>Chr1:2853660..2853699  + TAIR102
GCGAACATTAGCTCTTTTAAGTAACCATATTTTTCTCATC
>Chr1:2853824..2853863  + TAIR102
CTGAATCTCCTAGATGGCTGGTATGTTTAACACTTTCAGT
>Chr1:2854019..2854058  + TAIR102
AGGAAGCTGCTGAAATCAGAGTAAGTAGTATTCTTCTTTG
>Chr1:2854204..2854243  + TAIR102
GAAACGCACATTCGTTAATCGTAAGACTCATCTAACATCA
>Chr1:2854399..2854438  + TAIR102
TCGAATTTTCGACAAAGCCGGTAAACCAAACAAATCAAGC
>Chr1:2854547..2854586  + TAIR102
CCATCCTCGCAGTGATTCTGGTACATTATTCTCTTTGTTA
>Chr1:2854701..2854740  + TAIR102
GACGCCGACCACTTCTTATGGTTATCATTTCACTATAAAA
>Chr1:2854852..2854891  + TAIR102
GCCTTTCATACTACCTTCAGGTTTAGCAAAACTTAACTAC
>Chr1:2855002..2855041  + TAIR102
TGTTAATCGTCGGTTTAGTGGTACGTAAATGCCAAACTTA
>Chr1:2855170..2855209  + TAIR102
CATGGGTTATAATGTCTGAGGTATTTGTTTACTTATCTTT
>Chr1:2855376..2855415  + TAIR102
GATACAGTGGAGCGCTTCCGGTAAGATTCCACACATCAAA
>Chr1:2856230..2856269  + TAIR102
GTTATTCCGGCGACTTCTAGGTCTTTTTTTCTTCTCATTT
>Chr1:2856464..2856503  + TAIR102
TCCTGCATCTCTCTCGCTAAGTAAAAAATCTCTCTTTTAA
>Chr1:2856659..2856698  + TAIR102
TCGCTTTAATCCTCAATAATGTTTGTTTATATTTTTTTGT
>Chr1:2856825..2856864  + TAIR102
CGCTGATGATCTCAGTCAAGGTAAAAGAGTTAGAATTAGC
>Chr1:2856987..2857026  + TAIR102
TGTTGGCTATCATAGACTTGGTATGTTTTGTTCCAGCCGA
>Chr1:2857150..2857189  + TAIR102
ATATCGCAGGTCATTGAGAGGTAGGCTTTTCATGTGTTTT
>Chr1:2857333..2857372  + TAIR102
TTGTTTCTTTTGAAGCTAAGGTGACTTTATATATTATTCA
>Chr1:2857483..2857522  + TAIR102
ATTCTCCCAAACAGAAAGTTGTATGTATTGGAATTTAAGT
>Chr1:2857827..2857866  + TAIR102
GTACATCCACAAGGAGTCAGGTGTGGTTGGATTGCTTTAT
>Chr1:2857965..2858004  + TAIR102
AGAGAGTTAACATCTCAATGGTTTGTGGATTTCATTGTTT
>Chr1:2858141..2858180  + TAIR102
AGCAATAGGCTGTTTTGGAGGTTTCTGTTCAATGAAGATA
>Chr1:2858319..2858358  + TAIR102
AGTCGTTGGATCAAACTCAGGTATATCCAAGAGTGTTTAG
>Chr1:2858535..2858574  + TAIR102
TCTCTCAGTTGTCCTATCAGGTATCTAAGGATGTTTTTCC
>Chr1:2858685..2858724  + TAIR102
ATGTCTGTAAACATCTTCAGGTGATGCATTTTCTGTTAAG
>Chr1:2859038..2859077  + TAIR102
ATCATGGCGCTGCCCGCATTGTAATCAGTCTGTTTGCTAT
>Chr1:2859827..2859866  + TAIR102
ATCATCATTATTCAATGCAGGTTTGTCAACCATTACCATA
>Chr1:2867573..2867612  + TAIR102
CTTTCTGCTTCGGTTGTGCGGTTAGTCATCAAATCACTCA
>Chr1:2867726..2867765  + TAIR102
TAGGTCTCTCTGTTGCACAAGTAAGAAGCAACCCTCTCTC
>Chr1:2867913..2867952  + TAIR102
ATCTCATGGGTCGAAAAGGGGTAAATTTCCTGACAATTTG
>Chr1:2868117..2868156  + TAIR102
TTGGTTTATTAAGCTATGTGGTAATAATTCTTTTACTTTC
>Chr1:2868277..2868316  + TAIR102
CGTTTGTATTTGCTAATCAGGTAAACTAAAGAATAATTAG
>Chr1:2868454..2868493  + TAIR102
GCGTAACTTGGCCTTAATCGGTAAGCTTCTTCCTAATCCT
>Chr1:2868614..2868653  + TAIR102
CAGAGTCCCCTAGACTACTGGTACGTTTAGCCCTTTTTAA
>Chr1:2868789..2868828  + TAIR102
AAGAAGCCAACACTATCAAAGTATTGCAACTTTTCACACA
>Chr1:2868965..2869004  + TAIR102
GATATGCTCCATCTGTTGTTGTAAGTTTATTCTCAAACGT
>Chr1:2869143..2869182  + TAIR102
TAGCGTATTTGATAAAGGAGGTAAATAGATAAACAAACTC
>Chr1:2869275..2869314  + TAIR102
TGATTCTTGCAGTGATCATGGTATGTCTTTGTACGTAGTT
>Chr1:2869576..2869615  + TAIR102
GTTTTTCCTTCTGCTTTCGGGTAATTAACATTAACGATTC
>Chr1:2869748..2869787  + TAIR102
TCACATGTATCGGTGTAGTGGTACGTTTAAAGTCATTTCT
>Chr1:2869900..2869939  + TAIR102
CATGGATCATCATGTCTGAGGTAAACAAACATGAACATTA
>Chr1:2873809..2873848  + TAIR102
CCTTCTGTACCGGTTGTGGCGTGAGTCTTCTTCTTTTCTT
>Chr1:2874001..2874040  + TAIR102
TATCTCTCTCCGTTGCAGAAGTATGTAATCAATAATCTTT
>Chr1:2874166..2874205  + TAIR102
ATGTCTTGGGAAGAAAACGGGTAAGAAGATTAATACAAGT
>Chr1:2874351..2874390  + TAIR102
TTTGTGTAGCATTGGCTCAGGTTTTTTGTCTAAACTACTT
>Chr1:2874538..2874577  + TAIR102
TTGGTATATTTAGCTACGTGGTAATTCCTCTTTTTCCAAA
>Chr1:2874694..2874733  + TAIR102
CGTTTGTGTTCGCCAATCAGGTACGTAAATTTCTATTTAA
>Chr1:2874872..2874911  + TAIR102
GAGACTACTAACAGTAGTCGGTATGATTCTGTTTAGAGAT
>Chr1:2875041..2875080  + TAIR102
CCGAATCTCCAAGATGGCTGGTAAGTTTTTATTTATTTAA
>Chr1:2875283..2875322  + TAIR102
GTGAAGCAAACACAATTAGAGTATGCAAAATTTAGTGTTC
>Chr1:2875476..2875515  + TAIR102
GATACGCATATCCGTTAATTGTAAGTATTTTGAACTAATG
>Chr1:2875700..2875739  + TAIR102
TAGCCTCTTCAACAAAGGAGGTATTTTAATTGATAATATG
>Chr1:2875848..2875887  + TAIR102
CCGTAATAGCCACAATTATGGTAAATTTTCAATAATAAGA
>Chr1:2876004..2876043  + TAIR102
GGAGGAGAACGCTCCTAATGGTTAGATTATAATATTTTTA
>Chr1:2876161..2876200  + TAIR102
GTGTTTCTTACGGTTTCCAGGTAATTTTAATTCTACATAT
>Chr1:2876420..2876459  + TAIR102
CATGGATTATAATGGCTGAGGTATACCAACATTAATATTT
>Chr1:2876734..2876773  + TAIR102
GCTAGAATGGAATGCATCAGGTAAATACCTAGAATATAAA
>Chr1:2878131..2878170  + TAIR102
CGTCTACGATCGTGTTTCTAGTAAGTTCATTATTTTATTA
>Chr1:2880554..2880593  + TAIR102
TTTTTCGGCTTTATGGAACGGTAAATTCTTCTTCACTCAT
>Chr1:2884548..2884587  + TAIR102
ACTTTCGCCATTAAAGACATGTAAGATATCCAACTACTTA
>Chr1:2884782..2884821  + TAIR102
ATGGATGAAATGGCTTACAGGTTCAATTTCACATCTTTTC
>Chr1:2885039..2885078  + TAIR102
TCTTGTGGATTTTTCTATTGGTGAGCTGAAGAAAAATTGC
>Chr1:2885256..2885295  + TAIR102
TCAGAGCTTCGACACAGTTGGTAACGAAAACTAAAATCCG
>Chr1:2885514..2885553  + TAIR102
CGTGGAAAAATCGTTTGGAGGTAAAAAGCATCACAAGAAC
>Chr1:2885751..2885790  + TAIR102
TCAATGAGATTGTTACAAAGGTACAACATTTTTCTCATTT
>Chr1:2885989..2886028  + TAIR102
CTCTTTCAACTTTGCTCGGGGTACAACTAACTTATTCCTT
>Chr1:2886214..2886253  + TAIR102
GCGTTTCTGGATTCTGTCAGGTAATAACAACATCAATCTT
>Chr1:2889481..2889520  + TAIR102
ATGTCAGATTGCTCCGCTAGGTAATTTTGGCTTTATTATT
>Chr1:2890085..2890124  + TAIR102
TGTTCAACTCAGGAGTCATGGTAATGCATCTAACTAACAA
>Chr1:2891388..2891427  + TAIR102
AGCTTCTCGCCGTCAAACAGGTAATTTAGGGTTTGTTTTT
>Chr1:2891546..2891585  + TAIR102
CTTCCAAGGAAAAGACTCAGGTTCATAAACAATCCATTTC
>Chr1:2891708..2891747  + TAIR102
TCTCCCATCCTAATATAGTTGTAAGTAACTGTTGGTATTG
>Chr1:2891919..2891958  + TAIR102
TTGGACCTTTTCCTGAATCAGTAAGTCATGCTTGGATTTT
>Chr1:2892079..2892118  + TAIR102
TTATGCACAGAGACATTAAGGTAACAATTTTTCTCCATAC
>Chr1:2892240..2892279  + TAIR102
CCAAACAAGTAGCTGAGTTGGTAAGTCAAAAAATAATTTG
>Chr1:2892463..2892502  + TAIR102
CTTCAAACTGGACATAGCTTGTAAGAAACCAAGCGTGCTC
>Chr1:2892686..2892725  + TAIR102
GGAGTCAGCAGTATAAAGAGGTAATTTGTTCGTATTTCTG
>Chr1:2892868..2892907  + TAIR102
CTGCTCAAGTGTCTGCAGGAGTAAGCTACTTTGCTTCAGC
>Chr1:2893019..2893058  + TAIR102
CCGCATCTGAGCTACTAAAGGTGAAGTATAAATAGTTTGA
>Chr1:2893163..2893202  + TAIR102
CTGATCTTGGTTCTGTCCTGGTGGGTGGATGTTAACCGTC
>Chr1:2893297..2893336  + TAIR102
ATAAATAACACCAAGAGCACGTAAGTTCTGAATATCTGGC
>Chr1:2893615..2893654  + TAIR102
AAGATTGTCATCTGAAGAAGGTAGCATACATATGATTTCT
>Chr1:2893902..2893941  + TAIR102
AAGCTTTCTTAGATGAGAAGGTCCCTCATGCACATTATAC
>Chr1:2894348..2894387  + TAIR102
AAGCAGGAATTAAGCCAGTGGTTAGTGGCTGCGATAATTG
>Chr1:2894681..2894720  + TAIR102
ACTGGAAAGAAAGCGACAAGGTATGTCACTCTTATTAATC
>Chr1:2896165..2896126  - TAIR102
TGGCAAGTTACTTTGTTGAGGTCAGTGTGATTAGTTACTC
>Chr1:2896560..2896521  - TAIR102
TCGATGACTTCTGCTTGAAGGTAAATTTGGGATCTTAACC
>Chr1:2897285..2897246  - TAIR102
GTGATATCTACGGCTTGTTGGTATGAATCTTAAGTTATTC
>Chr1:2897576..2897537  - TAIR102
GATAGTGTTACTGGTGGAAGGTAAACTTTTTATATTTCAG
>Chr1:2897859..2897820  - TAIR102
TTCAGCACACATTTAAACCAGTGAGTGGTATTGTTATCGT
>Chr1:2898200..2898161  - TAIR102
TGTCAATATCTGTCACCGGGGTTCGTTTAGTTGGTTTACA
>Chr1:2898324..2898285  - TAIR102
GACTGGATTTGTCCAATAAGGTTATTTTTTTGTTACAAGA
>Chr1:2898467..2898428  - TAIR102
GCCAAGGTGGTGATCATGAGGTACACCTCCTCCCTCCTTC
>Chr1:2898781..2898742  - TAIR102
CTAAATTCCAATGTCAAAGGGTGGGCCACCCTCACCCTCT
>Chr1:2899158..2899119  - TAIR102
GAAGCCGCCGTACCTGGAACGTAAGTAATAGTGTTCACTT
>Chr1:2900367..2900328  - TAIR102
GGAGCGGTTGGCGAATCCAGGTACACACTATCTCCTATAT
>Chr1:2900677..2900638  - TAIR102
ATGACATGACAGTTCACCAGGTAAACCTCTCATCAGAAAC
>Chr1:2900834..2900795  - TAIR102
ATTGACATATACTCTCGAAGGTAAACCTCTATCCATCAAT
>Chr1:2901285..2901246  - TAIR102
GCTCGCATTATTAGTTCAAGGTAATCCTTTTTCTTATCTT
>Chr1:2901747..2901708  - TAIR102
GCTATCAGGCATATTAAAATGTAAGGTCCCTTCATTTGTG
>Chr1:2902056..2902017  - TAIR102
ATCCTAGGCCACTTGTTCAGGTGAGATTTTCACAGTTGAT
>Chr1:2902371..2902332  - TAIR102
TCATTCTAATACTGAGAGAGGTTGGCTTCTATTAAAACTG
>Chr1:2902671..2902632  - TAIR102
TCCATATACTCTATGAGCAGGTTTACTTTATTTGCCAATT
>Chr1:2902858..2902819  - TAIR102
TGCTCCCAGAATCGGGCAAGGTTTGGTTTCTTTTTCTTTT
>Chr1:2903262..2903223  - TAIR102
ATGATGTCTTCCTGCGAACGGTAAGGAATCTGACCTTTCC
>Chr1:2903872..2903833  - TAIR102
TGACGCCAGGATATCATCAGGTTAATAATCTTGTACTCGA
>Chr1:2904107..2904068  - TAIR102
CTAAGCGGATCTTTCACCAGGTGAGATGACTGAGCTTGAA
>Chr1:2911444..2911483  + TAIR102
CATCTCATAAACTAACTCAGGTTATCAAATCTATCTCCTT
>Chr1:2913068..2913107  + TAIR102
AGAAACAGATACTTGTGGATGTGAGTCTCTTTCACATCCT
>Chr1:2918737..2918776  + TAIR102
AGAAACAGATGCTTGTGGATGTGAGTCTCTTTCACATCCT
>Chr1:2921458..2921419  - TAIR102
AAACTGGTCTTGGATCCAAAGTAAGTAAAAAAGTATTGAC
>Chr1:2921629..2921590  - TAIR102
CAAAACTTCAGATTCTAGAGGTAACAAATCTTTGATTCTG
>Chr1:2921837..2921798  - TAIR102
TCCAAATCACTAATCTTCAGGTAAATTTATTTCGTTGCAA
>Chr1:2922012..2921973  - TAIR102
ACAACTAAGAGACGAGTTTGGTAGGAAAAACAAACATTCT
>Chr1:2922174..2922135  - TAIR102
ATAATATCCAGACTGATTTTGTAAGCCGTACCTGCTAATT
>Chr1:2922683..2922644  - TAIR102
ACTACAACATGCGTGACATGGTACATTACTCAGCTCTTGG
>Chr1:2923091..2923052  - TAIR102
ATTGCTTGGATGGTTTAGAGGTACATTTCTTCTTATCTTC
>Chr1:2923845..2923806  - TAIR102
GCAGATGAGCAGATGTGCTGGTACTTGTGATCTATCTTAC
>Chr1:2923992..2923953  - TAIR102
ACTAGAGAAGAGGCTTCGTGGTGAGACGAGTTTTTGTTTA
>Chr1:2924228..2924189  - TAIR102
GTTCAGATAATACAATAAAGGTGTGGTCTCGTGTTATCAT
>Chr1:2924425..2924386  - TAIR102
CACAATTGTCTATCGGCAAGGTGTGCTTTCTTTTCTTTTC
>Chr1:2924668..2924629  - TAIR102
ACCAAAGCACCAGTCCTATGGTAAGTTTCTTGTTTCTCAT
>Chr1:2929863..2929824  - TAIR102
GGCATTCTTCCTGCACCCAGGTAAACTTTAAGTCAATCTT
>Chr1:2930196..2930157  - TAIR102
AGGTGGAGAAGAAACACAAAGTAAGTGACTCTTTTAACTC
>Chr1:2931088..2931049  - TAIR102
TGCTGTGATCACGGTTCCAGGTATGTGTTAATATACTTTA
>Chr1:2931395..2931356  - TAIR102
AAACGTCTGATTGGAAGAAAGTAAGTGTTTAGTAATTAGT
>Chr1:2933108..2933147  + TAIR102
CAAATTTGGACATTGCATAGGTAAACAAAAAAACTTTAAA
>Chr1:2933424..2933463  + TAIR102
CTGCAAATCTTTTTTGATATGTAAGCATGATTTTATATTT
>Chr1:2933587..2933626  + TAIR102
CAGGAGATGAGGTTAAGGAGGTGAGGTATACCTTATTAAA
>Chr1:2933790..2933829  + TAIR102
ACAACCTCGGATATATTGAGGTTCGTTGTCTACTATCTAA
>Chr1:2934370..2934409  + TAIR102
ACAATATCAATTTCCACAAGGTAAATTATGTATATTAATA
>Chr1:2934916..2934955  + TAIR102
AGGAATGGTACCACAAGACGGTACGTATACATATATTTTT
>Chr1:2935137..2935176  + TAIR102
AGGCTGTCAAGGTTTTGAAGGTATTTCTATGATCTGTTCA
>Chr1:2935364..2935403  + TAIR102
GACGTCTCACCATTACAATGGTATATCAACAATACAATGC
>Chr1:2935698..2935737  + TAIR102
CAAGCCAACAATATAACCAGGTACAGTTTTTGATTTATAA
>Chr1:2936277..2936316  + TAIR102
CCACGTCAATCAACGAGTTGGTATGTCACTAGCTATTACA
>Chr1:2936851..2936812  - TAIR102
TGCGCCGGGATGCAACTGAGGTATGCATATATCTTTCGTC
>Chr1:2937172..2937133  - TAIR102
CTAGAGGCAGGATCTTACAGGTTCTGTATCCTTTACTGCA
>Chr1:2937373..2937334  - TAIR102
GCAGCGATGATCGCATTAAGGTTGTTACCCCTCATATTAC
>Chr1:2937538..2937499  - TAIR102
GGGACAAAGCGTTTTGATAGGTACTCTATCTAGAGTCATG
>Chr1:2937753..2937714  - TAIR102
CAGGGCCACAACTTGTTCAGGTATGAAAACTAGAGTAAAC
>Chr1:2938043..2938004  - TAIR102
TAGGGGGACTAGAAAAACAGGCTAGTTGATGACTCTCCTG
>Chr1:2938353..2938314  - TAIR102
TAAAAACATCAACTCGTCAGGTGAAGTTTTAGACTCTTAT
>Chr1:2938700..2938661  - TAIR102
TAGTTGGCAATATCGTTGAGGTACTTTCACTGACTCTTCT
>Chr1:2939161..2939122  - TAIR102
ACGAGATTCGCATCCTCAAGGTCACCACCCTCTCTCTCTT
>Chr1:2940384..2940345  - TAIR102
AATTTGGAGTCATTGACAGGGTAAGTTTGGGCACTGTAAT
>Chr1:2940542..2940503  - TAIR102
TATCAAAGCATACTGGGAATGTGAGTGCGAAATATTTTCA
>Chr1:2940816..2940777  - TAIR102
TCCTGATTCGGGCCAAAGAGGTTTGATGAATCGCTCTACA
>Chr1:2940977..2940938  - TAIR102
TATGATGCCACATGCCAAAGGTATAGACTTCGACTGCATT
>Chr1:2941232..2941193  - TAIR102
TGATGCAACTTAAAAACGAGGTAATGTTAAAATATGAGTT
>Chr1:2941370..2941331  - TAIR102
CTCGTGATGATGGAGAGACGGTAAGTTTGAAAACTTTGTG
>Chr1:2941566..2941527  - TAIR102
TTGTTTACATTGGAATGCCTGTAAGTTATGTGGATTCTTA
>Chr1:2941928..2941889  - TAIR102
TCATGTCTTCTCCTGCACAGGTTAACTATTCTCCTCCATT
>Chr1:2943188..2943149  - TAIR102
CGAATTCTCCAGTTTCACCTGTAAGTCTAAAAGCTGAACC
>Chr1:2944363..2944324  - TAIR102
TATAGTAGCAAGAGCAGGAGGTCTTTTTTTTTTTTTTTTT
>Chr1:2944549..2944510  - TAIR102
TCTCTAGTGCTTATATACGGGTATGTTGTATTGCTTTCTT
>Chr1:2944749..2944710  - TAIR102
ATGATGATATGAAGTACGCAGTAAGTTTTATATCTTTGCA
>Chr1:2944922..2944883  - TAIR102
AGTTTTCCCTGACCGTAAAGGTGAGTTGACATTCGATAGT
>Chr1:2945087..2945048  - TAIR102
CTTCGTGGCAGGACCTTAAGGTAAGGGACACTATATAGTC
>Chr1:2945219..2945180  - TAIR102
AAGACGCTCTGACTACCGCGGTTTGTAGAGTCTTCTCGAT
>Chr1:2945401..2945362  - TAIR102
TTGATGGGTGTCGACTTCGGGTTAGTAAACGCATGATGAA
>Chr1:2945562..2945523  - TAIR102
CTGGTTATGCCTTTGTCGAGGTATATTGATCAAGTACAAA
>Chr1:2945751..2945712  - TAIR102
TTGAAGATCTCTTCTACAAGGTTTGAAAATTCCTCTTTTC
>Chr1:2946373..2946412  + TAIR102
TCCACGGTCTCTCTCAGTCCGTGAGTTCCTGCTCTGTTCC
>Chr1:2946590..2946629  + TAIR102
ACCTCGAACATGTTTAAGAAGTAAGCATCTTTGTCTCTTT
>Chr1:2947272..2947311  + TAIR102
GCCAGAGTATCCAAGATGAGGTATGTCTGTTGTTTCATTT
>Chr1:2947436..2947475  + TAIR102
CCTCTTATCGTAGTGAAGTGGTCTGTAAATTAACAAACTC
>Chr1:2947635..2947674  + TAIR102
ACTGCGGCTTCTTCATCAATGTAATATCACTTTTCCTTCA
>Chr1:2948291..2948330  + TAIR102
TCGAGGCTGAAAGGCCAGTGGTATGAATAAAAACAGTATT
>Chr1:2948441..2948480  + TAIR102
AAAATGTCAGCAAAGGACATGTAAGTCAATTTTTCGCTGG
>Chr1:2948754..2948793  + TAIR102
TCAACGACGGTCTCTGGAAGGTACCAATACTTGTCTCTGG
>Chr1:2950426..2950387  - TAIR102
AGCCCACGATCAGATTCAAGGTCGTTATTAATTTAATCAT
>Chr1:2950613..2950574  - TAIR102
TCATCGATAATGGCAGAAAGGTCTGTGATCTTTATCTCTG
>Chr1:2953549..2953510  - TAIR102
TCTGCTGTGCTTGCAGATAGGTAATCTTCTAGCCATGAGT
>Chr1:2953865..2953826  - TAIR102
CTGCTAAACTTGTTGTTAAGGTTGGTGATCAACCCCGTTG
>Chr1:2954074..2954035  - TAIR102
CACACGTTAAGCAAGTGAAAGTAAGCTCCCTTTCCCTTGG
>Chr1:2954309..2954270  - TAIR102
ATGTATTTGGTGGCAATGAGGTATGATCATTTCCAGTGAA
>Chr1:2954619..2954580  - TAIR102
CATTGAATTTCAGCAGAAAGGTCTTAGCTTATGCTTATTT
>Chr1:2954869..2954830  - TAIR102
CGGCTTTTTCAGTTTTCGGGGTAATTGAGGCATTCTTCCC
>Chr1:2955503..2955464  - TAIR102
CTACTCGCGATTTCATTTTGGTGAGTTTATTGACTGCGAA
>Chr1:2956825..2956786  - TAIR102
AGAGTTGCTGCTGAGACCAGGTGAGTTATTTACTATATAA
>Chr1:2957390..2957351  - TAIR102
ATGATGTCAACAGCATTGAGGTAAAGGGGACAAGAAAACT
>Chr1:2957686..2957647  - TAIR102
TTAAAGAACTCAAAGAACAGGTCCACCATATATACTTCTC
>Chr1:2957988..2957949  - TAIR102
ACTGCTCCAAGACGCTTTAGGTAACCAGCAATACTCAAGT
>Chr1:2958503..2958464  - TAIR102
CGCAGCAGTCGCTCTCACAGGTTTTCATTTTTAATGTTTT
>Chr1:2958865..2958826  - TAIR102
TGATCTCTTTCATTTGTCAAGTGTGAGAAAAGAAACCTTT
>Chr1:2959035..2958996  - TAIR102
CCGGAAAAACTTTCACCATGGTACTTTTCTCAAAGACTTT
>Chr1:2959322..2959283  - TAIR102
TGGCCCTTCAGCATCTCAAGGTGATTCAATTTCTGAAATT
>Chr1:2959611..2959572  - TAIR102
TCAGGTTCAAGACCTCAAAGGTAAAATATCAAGTTGCATA
>Chr1:2959846..2959807  - TAIR102
GCAAGAGTTTACAAGCTTAGGTGATATTATTTCCTACAAC
>Chr1:2960033..2959994  - TAIR102
GACAACAAACTCATACTGAGGTATATATAATTCAGTTGAA
>Chr1:2960329..2960290  - TAIR102
AGACGCTAAGTGATGCTTCGGTAATTGTACCACCCTTGAA
>Chr1:2960530..2960491  - TAIR102
TAGCAACACAGAACGAATTGGTAAGTAACTTTAGTTATTC
>Chr1:2960685..2960646  - TAIR102
AGCAAGAAGATATTCCAGTAGTAAGTATTAACTTACCAAA
>Chr1:2960840..2960801  - TAIR102
ATTCTAATACCAAAAATGATGTTAGTTAGCTATACCAATG
>Chr1:2961225..2961186  - TAIR102
AAGTCTCCGATTTTGAGAAGGTAATGGTTAGGTTCGAATC
>Chr1:2961611..2961572  - TAIR102
AACCTGGTGCTGTCCCAAAAGTAATGTCTCTCACCTAATT
>Chr1:2962100..2962061  - TAIR102
GAAAAAAGCCGATGAAACTTGTACGTTCGTCAATATTCCT
>Chr1:2965256..2965295  + TAIR102
TTCACATGCTCAAAGATGAGGTAGGCTTTATTACTTCTAC
>Chr1:2965496..2965535  + TAIR102
GGAAAGACTGCTATGCCAAGGTTCACATCCTAATCCTAAC
>Chr1:2968494..2968455  - TAIR102
TGTGAAGTCGAAAATGTCAGGTGGTCTTTAATTATTCATG
>Chr1:2969394..2969355  - TAIR102
CTTCCGAGATCTTCAAACTCGTAAGTACATCTTTTAATCA
>Chr1:2969594..2969555  - TAIR102
TTAAGGGCTTCACTGGGGAGGTAGTGTGTCATATATCAGC
>Chr1:2969782..2969743  - TAIR102
ACACTGCTGAGGAAATCGAGGTAGGGTACTTAATCCTCTA
>Chr1:2970001..2969962  - TAIR102
AATCTTATCATATCATCAAGGTTAGTTCATCTAACGCTGT
>Chr1:2970382..2970343  - TAIR102
ACTGTGCCAAGATTGCAAAGGTACATTCCTTTTCACGAGC
>Chr1:2973345..2973306  - TAIR102
AGAAAGACGCCACCGCTCATGTATGCTACCACAATATCAC
>Chr1:2973546..2973507  - TAIR102
ACGCACCTGCGGAATCTGATGTAAGCACTTGTGAAGGATC
>Chr1:2973737..2973698  - TAIR102
AGAAGAAGAATGAGGAAGAGGTAAATATCTCTCCTAATTA
>Chr1:2973878..2973839  - TAIR102
CATGGGGAAAGCTCAAGGATGTAGGTGTTTAAAATACCCA
>Chr1:2974059..2974020  - TAIR102
TTGGACTCGAATTGTGGCAGGTAAATAAATCTTTGTCACT
>Chr1:2974634..2974595  - TAIR102
TCCATTGATTGACAACCCTGGTACATTACTACTCTCTGTG
>Chr1:2974774..2974735  - TAIR102
TGGGTGAATGGAAGCCTAAGGTTTGTCAATTTCTATTCCA
>Chr1:2974947..2974908  - TAIR102
CAGACACCGACTCAAAGAAGGTTCATACTTGTCTATAATT
>Chr1:2975225..2975186  - TAIR102
AGGACCCCAGCGCCAAGAAGGTATTCTATTTCTTATGAAC
>Chr1:2975581..2975542  - TAIR102
GGTGGAGACACACCATACAGGTACAAATCCTATCTCATCT
>Chr1:2975868..2975829  - TAIR102
TGGTGACGCTAACGATAAAGGTATGATTCAGCCTTCAGAG
>Chr1:2976581..2976542  - TAIR102
TTTCGAGGAGCGCTTTGATGGTATCTAATTTCTACATCTC
>Chr1:2979896..2979857  - TAIR102
AAGTCGCACATCGTGCTCTGGTTAGCATCCTTTAAACAAC
>Chr1:2980041..2980002  - TAIR102
TTGGTGTGAGGCTAATGCAGGTGATGCATCTGTAACCTTA
>Chr1:2980230..2980191  - TAIR102
TGATTTCTATTACATATTTGGTAAGAATTAGCTCTGCTAG
>Chr1:2980624..2980585  - TAIR102
TTTCACTCCCTATGTTCAAGGTATGGAAACTAGGATTAAG
>Chr1:2980870..2980831  - TAIR102
AGAATAAACACGTTATGCAGGTCCATAATTACCTTTCAAT
>Chr1:2981277..2981238  - TAIR102
CAGAGATGGAATCTGATGAGGTATGACTCGTCATGCCATT
>Chr1:2981560..2981521  - TAIR102
TCCCACCGTTATACACCCAGGTTAGCTTTGCTGTCACTGT
>Chr1:2981797..2981758  - TAIR102
CCATTTCCTCCTCACCTGCAGTAAGTTTTTACTGCTCATA
>Chr1:2982109..2982070  - TAIR102
GCACATCGTCAATTAAATGGGTACCAGTTTCGGATTTACT
>Chr1:2982395..2982356  - TAIR102
CGTCCTTGCTCCGGTGGAAAGTAAATTTCCAGCAACCTTT
>Chr1:2995224..2995263  + TAIR102
TAGAAAGTTGTTATCTATAGGTAGGTATACATTTGTTCCT
>Chr1:2995417..2995456  + TAIR102
ATGACCATCCTCAATTGCAGGTATGTCTTGTACTTCTTTC
>Chr1:2995649..2995688  + TAIR102
GTGATGACGTTCGAGAGCAGGTTTGCCACTAACTAGCTAG
>Chr1:2996059..2996098  + TAIR102
CACCAACACCATTTGAACAGGTATGACTACAGGAATGGCT
>Chr1:2996371..2996410  + TAIR102
CGACTTGTGGAGCTTTTGGGGTTAGTTCTTTTTTTCCTGA
>Chr1:2996697..2996736  + TAIR102
GTGATGACTCTCAGACACAGGTATGATTTATGACGAACGA
>Chr1:2996910..2996949  + TAIR102
GGAATAAACTTCAGATAGAGGTATGCGGTTTTTTTGTTGC
>Chr1:2997310..2997349  + TAIR102
GGGTCACATGAGCAGATTCAGTATGTCATCTCTATTCTGA
>Chr1:2999047..2999008  - TAIR102
CCAACCTTCTGAAAGCAATGGTAAGGTCTGTTTGTTCATT
>Chr1:2999223..2999184  - TAIR102
TAGTCTGCAATCATTGTCGGGTAATGCACCCAGACCACTT
>Chr1:2999445..2999406  - TAIR102
AACTTTGTGTTTGATCACCGGTATATATCTAGCATCTTTC
>Chr1:2999606..2999567  - TAIR102
GATTTGAGAATACTTTTCAGGTGAGATCCTGGATCGCAAA
>Chr1:2999774..2999735  - TAIR102
AAGGGCAAAAACGTGCTCATGTATGAATAATAGTTTTGTG
>Chr1:3000047..3000008  - TAIR102
TTCGGTCCTGCAGAGTGCCAGTAAGTTTCTTATTTGTTTT
>Chr1:3000575..3000536  - TAIR102
TCTCCATCCGAGTTGTTGAGGTTATTGTCTTATCTTTCTT
>Chr1:3001081..3001042  - TAIR102
CTAAAGGCGTCAATGTTACTGTATGCTTCTAATCTCCTTT
>Chr1:3001945..3001906  - TAIR102
TGGATCTCAAATCTCCAGAGGTAGTGTGTATAGATAGAAA
>Chr1:3002211..3002172  - TAIR102
CACTATCAAAACCTGTGAAGGTAAGAAAGAGTTTCCGTTA
>Chr1:3002660..3002621  - TAIR102
GGAGCTTTGAAGGCACCAATGTAAGTCTATCTGGTGTAAT
>Chr1:3002941..3002902  - TAIR102
TGATGCCTTGCAGGAAACAGGTAACTTTCATTTGCGGATT
>Chr1:3003279..3003240  - TAIR102
TCATGTCCATCCTTGGAAAGGTATCGTCACAATTCTCCAT
>Chr1:3003527..3003488  - TAIR102
CCTCGTCACCTGCAACATCAGTATGATCTTCTTTACAATA
>Chr1:3004009..3004048  + TAIR102
GGAGAGTATCGAGAACTCAGGTAATGCTCCCAATTCATGT
>Chr1:3004759..3004798  + TAIR102
TGCCGGAATCAACTCCTAAGGTATGATGATTTCTTAGTAC
>Chr1:3004941..3004980  + TAIR102
CGATAAGCAAATTACCCGAGGTAGCTTATATTTCTTCCCT
>Chr1:3005260..3005299  + TAIR102
CTGCATCAATTGCGTGCCAGGTATTCCTGTATTCCAACAA
>Chr1:3005859..3005898  + TAIR102
AGAGGTGCTCAGCGAATGGCGTAAGTCTCGACAATTATTC
>Chr1:3006040..3006079  + TAIR102
ATTCACGAAATGATCAGCGTGTAAGTTTGACAAAACCCTA
>Chr1:3006229..3006268  + TAIR102
GAAAATTCAGTTCTGTTCAGGTTGATGTTTCTGCTGTCTC
>Chr1:3006685..3006724  + TAIR102
GCCAACTAAACACATATTCGGTAATTACAAACTATCTTAA
>Chr1:3007064..3007103  + TAIR102
GCTGAATCCGACCTCCATAGGTATGCATTATTGAACCTCG
>Chr1:3007341..3007380  + TAIR102
GTCCTTTGCAACCTGGTTTTGTAAGTAATACTACTCTCTC
>Chr1:3007722..3007761  + TAIR102
TCATTTGACTGCCCTGAAAGGTACACATGCTCTCTTTAGA
>Chr1:3010449..3010410  - TAIR102
AGTGGATAACATCTTTTAAGGTATGGTTCTAAAACGATCA
>Chr1:3011037..3010998  - TAIR102
GGAAGATAAAGAGGGAAAAGGTTCTGTATGATTTCCATAT
>Chr1:3011642..3011603  - TAIR102
ACGACTCAGAAGACGAGGAGGTAGGTAACACATTCTCAAT
>Chr1:3013265..3013226  - TAIR102
CTTCACAAAGTGCAAGAAAGGTAAGATCCTCATTAGTCTT
>Chr1:3014063..3014024  - TAIR102
GGTGGACACTTTACCTTGCAGTAAGTATTTCATATCTAAC
>Chr1:3014244..3014205  - TAIR102
TCGAGTCTCTTGATCAGGAGGTTAGCTTTTCTTCACTTAT
>Chr1:3014537..3014498  - TAIR102
TTTTCCATGTTCTCTTCAAGGTATGATTTAGAGTATAAAT
>Chr1:3014905..3014866  - TAIR102
AGATGGACCCTAATAATCAGGTGAATTTTCAGCTGCTTCC
>Chr1:3015555..3015594  + TAIR102
AGCTCCATTTACAAGTCCAGGTCTTTTTCATCCTTCGTTC
>Chr1:3016150..3016189  + TAIR102
TTGTCAAAGAGGGACATCAGGTTCCACTACCGATCAAACT
>Chr1:3016315..3016354  + TAIR102
TTGCTGATTTCTCTTCTAAGGTATTACATGAATCCTTGTA
>Chr1:3016529..3016568  + TAIR102
TGTTGTTTATGATATCAACGGTAACAGCTAATCACTTTGT
>Chr1:3016695..3016734  + TAIR102
GCACTACCCAAACTAGAGCAGTAAGTAATACATAACATCT
>Chr1:3016857..3016896  + TAIR102
ATATCTTGCCACATTGTGAGGTATGTAAAAGATATCTTAT
>Chr1:3017247..3017286  + TAIR102
CACAACTCGGTCACGTTAAGGTCAGTCACACTTTCTCTAA
>Chr1:3017505..3017544  + TAIR102
TAGCAAAAGCTTGCGCAAAGGTACATTCTTTTCTATTGGC
>Chr1:3017747..3017786  + TAIR102
CATTCCCTTTCCGTGATCAGGTAAAAACCACAACGTTCTA
>Chr1:3020174..3020213  + TAIR102
CTAAACTTCGTATTTGGAAGGTATTTATATACATGATAGT
>Chr1:3020588..3020627  + TAIR102
CCACACCTTTTGCTGAACAGGTAATACAAAATCTACACAG
>Chr1:3020893..3020932  + TAIR102
GCCGGTGCTAAGCCTTGGAGGTATGATCTAATTATCTTCT
>Chr1:3026667..3026628  - TAIR102
GAGAAACTCTACACCGGCACGTATGTTTCTATACATCTTT
>Chr1:3026906..3026867  - TAIR102
TCATATCCGCCCTTTATGCCGTAAGTCCACATACATATAC
>Chr1:3027178..3027139  - TAIR102
CCGCTTGGTTCATTATCCAGGTAACTTAATTACTTAATTA
>Chr1:3027517..3027478  - TAIR102
CTCCTCGCCGCAATATTCAGGTTATATGAAATTAATCTTA
>Chr1:3027710..3027671  - TAIR102
TTCTTCTGCTCCATTACTGGGTATCTTACATACACTTTAC
>Chr1:3029163..3029124  - TAIR102
GTCGCATTTTTTCTCGAACGGTAAAAAAAAAACCATACTA
>Chr1:3031500..3031539  + TAIR102
CCTCGTCATCGATTTCCTTTGTAAGTCAACTTTCTCTTGA
>Chr1:3032289..3032328  + TAIR102
CGAGCTTGCTTCTATTTCAGGTATCTATCTGATCGTAATT
>Chr1:3032534..3032573  + TAIR102
AGATCAAAAGTGCCATAAAGGTAAGAACTAGAGTTTGTGG
>Chr1:3032911..3032950  + TAIR102
CGCAAACTCCAACAATTATGGTAAGCTTTGATGCATATAA
>Chr1:3034295..3034256  - TAIR102
AAGAAACGCAACCGAAGCTGGTAAAAAAATCCAAACTTTC
>Chr1:3034538..3034499  - TAIR102
TGGTCGCGTTTCTCATCAAGGTTTATCAAAGAAACTGTTT
>Chr1:3034744..3034705  - TAIR102
GTTTCTGAAACCGCCATGGCGTAAGTCTTTTCTAAAACCA
>Chr1:3034987..3034948  - TAIR102
AACTTCAATCTTACTCACAGGTTCTCTTAGATATCATTTA
>Chr1:3038990..3038951  - TAIR102
AACTTGCTCTATAAAGACAGGCAAGTTTTGCATTCTCATC
>Chr1:3039266..3039227  - TAIR102
ACTGGCCTCATTAAACACAGGTAAGAATAATTATTCCTAC
>Chr1:3039809..3039770  - TAIR102
TCAATTGCGCAAACAGAAAAGTAAGGCACAATAGTTCTAT
>Chr1:3039943..3039904  - TAIR102
CATACATACGCAATATACAGGTAGTGTTTCCTTCTGATTG
>Chr1:3040132..3040093  - TAIR102
GAAGAGAAGCAAATCTACAGGTCCTTCTTTTAAATCTAGT
>Chr1:3040469..3040430  - TAIR102
AGAGAATGAAACAGATTGAGGTTCCTAAGTACCTTTTTTT
>Chr1:3040668..3040629  - TAIR102
ACTTGCCGTGTTGATCATCAGTATGTATAATTCTTGGTAC
>Chr1:3040860..3040821  - TAIR102
ATAGCGGCTACCTTCCTGAGGTATGACTTTTGTGCTCATG
>Chr1:3041194..3041155  - TAIR102
CCTCAGCGATGATGAACGAGGTCTAGTTCTAAGATATGAG
>Chr1:3041633..3041594  - TAIR102
CCTCTTTTTCTAATTTTCCGGTAAGCACATGTATTCGCTC
>Chr1:3042214..3042253  + TAIR102
TGCAGATTCGCTCTGCTCAGGTCATTCTCACGAATTCTAG
>Chr1:3042647..3042686  + TAIR102
AAGCCCGCCTCGGCACTGAGGTGACTCATCGCAGCCAGAG
>Chr1:3042885..3042924  + TAIR102
TAGAAGAGAATTGGGACAAAGTACTACCTTTTTTTTTTTT
>Chr1:3043077..3043116  + TAIR102
TAGCAACTCTTCCTCTTGAGGTAAGTTTCTGTTCCCCTGT
>Chr1:3043399..3043438  + TAIR102
TGCCTTTGCTGTATTTCAAGGTATGAGTATATTAGATTAG
>Chr1:3043611..3043650  + TAIR102
GCCTTCAAGAATTTCAACAAGTATGTCTAACATTTCTAAG
>Chr1:3043784..3043823  + TAIR102
TCCATGGTTTAGATGAGAAGGTTTAAGCATCCAGCTTTTC
>Chr1:3043999..3044038  + TAIR102
GCGTCATATATGCTGATACAGTGAGTTGCAACCCCTGAAC
>Chr1:3044300..3044339  + TAIR102
ATGCAAGAGTTGTCATTGATGTGAGTCATGGCAAAGAACT
>Chr1:3044509..3044548  + TAIR102
TTCGAGCGCTAAGAGAAAAGGTGCTCTTTCTCACAAACTT
>Chr1:3044745..3044784  + TAIR102
AACTTGGTGTCCCTCTAGAGGTAACCGAATTACTTATGGT
>Chr1:3045703..3045664  - TAIR102
AATATCCTGTACCAAGAGAGGTTAGTGTTGCTTTATAACC
>Chr1:3045991..3045952  - TAIR102
ACGCGCGGCCTGCTAATGAGGTAGATAGAACATGGAGAGA
>Chr1:3046204..3046165  - TAIR102
AGAGTCATGGGAACATTTGGGTAATTAAGCAACTTTGGTT
>Chr1:3046455..3046416  - TAIR102
CTCACTGGAACATCCAAGGCGTAATTGAGCAAAACATTTA
>Chr1:3046653..3046614  - TAIR102
TGCATTGAAGGCACAAACAGGTATAAATATATTGAATCTT
>Chr1:3046841..3046802  - TAIR102
AAAAAGATCCTAAACCACTTGTGAGTTATGGTCTCAGAGA
>Chr1:3047737..3047698  - TAIR102
GTCAACCTTCATTCATAGAGGTAATAATCATTAAATTGTC
>Chr1:3049059..3049098  + TAIR102
ACCTAAAATGGGGCAGAGAGGTGAATCAATTGAGTTCCGA
>Chr1:3049265..3049304  + TAIR102
TCCTCAGAAGCTGTCAATTTGTAATTTTTCTGCTTCTTAT
>Chr1:3049445..3049484  + TAIR102
GCTCGTTCCCTTTCCACCAGGTGTACATTCTGAGCTTAAC
>Chr1:3049746..3049785  + TAIR102
AAAAGCCCCCTATTCCAAAGGTAGGCTTAGTTGCATCTAT
>Chr1:3050494..3050533  + TAIR102
GAAGCATTCTCTAAATTCTGGTATGGACTTACAGATGATC
>Chr1:3050796..3050835  + TAIR102
TTAATGGGGAAGTACAGAAGGTATATTTTTCTTAACTCAC
>Chr1:3051233..3051272  + TAIR102
ACGTACATAAAAACTCAAGAGTACGTCTTCTCAGGAACGA
>Chr1:3051460..3051499  + TAIR102
CAGATTTTCCGGAGAAACAAGTCAGATTCTTTTCACTCCA
>Chr1:3051655..3051694  + TAIR102
CAAGGAGCTTACTGGTTCAGGTAAGTTGTAGAGTATAGAT
>Chr1:3051812..3051851  + TAIR102
GAGCACAGGGACCTGCACTGGTAATTTTAGTGTTTGATTT
>Chr1:3052026..3052065  + TAIR102
TCTTTCAAGAATCAATACAGGTGGGTTTCTGATTCTCAAT
>Chr1:3052200..3052239  + TAIR102
GACCAAAAGGAGATAAACAAGTAAGGAAAATTAATTAAGT
>Chr1:3052340..3052379  + TAIR102
GAAGATTACTGGGAAGGAAGGTAAGCGTAACTTTTCCAAG
>Chr1:3052625..3052664  + TAIR102
TACTTACCAAGAAGTCATTTGTAAGTTTGCAAGACACAGA
>Chr1:3054515..3054554  + TAIR102
ATTAGTTAACACCAACCCAAGTGAGTGAGAAAAAACAGAA
>Chr1:3054765..3054804  + TAIR102
ACAGGAGGCGGGATAATCGGGTAATAAGAGCATTCTTTTC
>Chr1:3055655..3055616  - TAIR102
AAACTCGAAAACTTCAAAAGGTACACTCACTTTCTTTTAC
>Chr1:3056571..3056532  - TAIR102
CGGATGTTGCTACTGAGAAGGTTAGGATTGTTTTCTTTCA
>Chr1:3056780..3056741  - TAIR102
AAGAAGCTATGTCCAGGCAGGTTAGCAAAGTTCTGAATTT
>Chr1:3058073..3058112  + TAIR102
TGTTAGCCTTATGGAGGATTGTCTTCTTATATGATCCTCA
>Chr1:3058634..3058673  + TAIR102
GGCCACTGTTCGAGATCTAAGTTTGTTCCCATATTACTCT
>Chr1:3059450..3059489  + TAIR102
TCACCGTCAAAGATCCTCAGGTTTTTCAACAACTTCAAAT
>Chr1:3059979..3060018  + TAIR102
GTCTATGCAGGGAGACAAAGGTTCTTAAGTTTTGTTGTGA
>Chr1:3060412..3060451  + TAIR102
GACTTGTGTATTGCTGATACGTGAGTTCTCTTTCCCGCTA
>Chr1:3061326..3061287  - TAIR102
AAACTTGTGGGACAAATCAGGTTTCAAGATTATTGTCTCC
>Chr1:3061519..3061480  - TAIR102
AAACTCGAAAACTTCAAAAGGTAAACTCACTTGCTTTTAC
>Chr1:3061704..3061665  - TAIR102
CAAAGGAATTAGAAGATCAGGTAACAACACATGCTTTAGC
>Chr1:3064855..3064894  + TAIR102
TCACTGTCACAGATCCTCAGGTTTGTCAGGGAATTATTTT
>Chr1:3065128..3065167  + TAIR102
GTCTATGCAGGGAGACAAAGGTCCTTTGATTTTGTTGTGG
>Chr1:3065556..3065595  + TAIR102
GATTTGTCTATTGCTGATACGTGAGATCTCTTTCCCTAGC
>Chr1:3067494..3067533  + TAIR102
CTGTCAAGACTGATCCTCAGGTTCCTCAATGATATAAATT
>Chr1:3067789..3067828  + TAIR102
GTTTTGCTGAGGAGAGAAAGGTCTTTGAATTGTGTTTTGA
>Chr1:3069494..3069533  + TAIR102
GGCCACCGTTCGAGACCCAAGTTTGTTCCTTCTTCTTTCC
>Chr1:3069779..3069818  + TAIR102
TAACTGTAACTGATCCTCAGGTTTGTTCACGATTTGTATC
>Chr1:3070125..3070164  + TAIR102
ACTTTTGCACTGAGAAAAAGGTTCTCGAATTGTGTTGTGC
>Chr1:3070560..3070599  + TAIR102
GACTTGAATCTCGGTAACAAGTAAGTTCAACATTCCTTCA
>Chr1:3077267..3077306  + TAIR102
CAAGACAGGAACCCTTCTCCGTGAGTCCCATTCACTTGTC
>Chr1:3078238..3078277  + TAIR102
ACATTGACTGTCATAGTGAAGTGAGTTAAACTCATGTCAT
>Chr1:3078434..3078473  + TAIR102
TGCATAATCTGTCTGAAAGGGTGAGTGAGTGAAGCCCCTA
>Chr1:3078591..3078630  + TAIR102
TCATTCCAAACTGTAACAAGGTCAGCTTCTTCTCCTTTAC
>Chr1:3078889..3078928  + TAIR102
CACTCCAACTTCAAGTGCAGGTAACACTCTCATTACTCTC
>Chr1:3086446..3086485  + TAIR102
CTCTGTCCCTAAACTCGCTGGTAACATTTCTTCCTTTATT
>Chr1:3086656..3086695  + TAIR102
CATGCCGTCCTTGGAAACAGGTAATAATTAGTTATCAACA
>Chr1:3089902..3089863  - TAIR102
CTGGAGCGGGCAAAGCTAAGGTGAGAAAAATATACTATTG
>Chr1:3090373..3090334  - TAIR102
TCAGATGCACTTCTTAGAAGGTAACAGTGATGTTTTCATG
>Chr1:3090564..3090525  - TAIR102
CGGGATTTGATTCGTGGCAGGTTATTTATTATTCCATCTC
>Chr1:3090726..3090687  - TAIR102
GCCATATCAAACCATTTTTGGTATTTATTTCTGAGTTTTT
>Chr1:3090866..3090827  - TAIR102
CTGGTGTTGTGAACACTCAGGTATAACGTTATCATGTCTT
>Chr1:3091013..3090974  - TAIR102
GCTGGCTTCTTCCTCGACGCGTGAGTACATTTTTTTGTTT
>Chr1:3091243..3091204  - TAIR102
GAATGCGTCAGGCAAAACAGGTACACATATATATATTTCA
>Chr1:3091420..3091381  - TAIR102
ATGGTGACAGCGAAAACAAGGTTAGTTAATTAAAACCATG
>Chr1:3091594..3091555  - TAIR102
TAAAGCCGCTGAAAATCCAGGTTTTTCTCAAGATCCCTTA
>Chr1:3091824..3091785  - TAIR102
ACTGGATCATTCAGTTGCAGGTTCTTACTTAAGATATAGC
>Chr1:3092108..3092069  - TAIR102
CGCTGCTGCTAAAGGAGCGGGTAACAATTTTCTTACCATT
>Chr1:3093991..3094030  + TAIR102
CGTCGCTGATCTTCCCTCTGGTACTTGCAAAAACCTTTAC
>Chr1:3095801..3095762  - TAIR102
CTTGCTAATCTAGAGATCAGGTAAAATAGATATATTCATA
>Chr1:3096162..3096123  - TAIR102
CTTGAAAGCATCATTGAAGGGTATGCTAGAATGAAAGTCC
>Chr1:3097177..3097138  - TAIR102
GCTAGAGAACGCATTAGAAGGTAAACTCTCTTCCTAAGTT
>Chr1:3100166..3100127  - TAIR102
CTTCTTTCTTCTCTTTAAAGGTACCTACTTTCCTTTTCCC
>Chr1:3102471..3102432  - TAIR102
TCTATCTTCACCCAGACAAGGTCTTAATTAGAACACAAAA
>Chr1:3104856..3104895  + TAIR102
TGCCCACTATATCCGTCAAGGTAAGTGTCTTCGATTTTCT
>Chr1:3105678..3105717  + TAIR102
CTAAGAAAGAGAAGATCGAGGTTAGCTTTCAAGAGATTTT
>Chr1:3105854..3105893  + TAIR102
ATACTCTACCTAAGAAACAGGTAAAGTCATCTTCAGCTGC
>Chr1:3106766..3106805  + TAIR102
GTGTTGAAGTCAACAAACAGGTCTGATGATCTCTCACTTC
>Chr1:3109101..3109140  + TAIR102
CTTTCGAGAAGTTGGAAAAGGTAAGTTCTTTTTGTTCATT
>Chr1:3109475..3109514  + TAIR102
TTAACTTCTCTGAGGCACAGGTAATCCTATTTCTCCACAA
>Chr1:3110097..3110136  + TAIR102
CTTCTGCCCTTGAAAGCGAGGTAAAAGCTATGACATTGTA
>Chr1:3110312..3110351  + TAIR102
CAAGAGGAGGAGGCAAAACGGTAAGATCCAGATCGTATCA
>Chr1:3110514..3110553  + TAIR102
AGTCTCTGACATCAATACAAGTACGTCTGGTTCTAGCATA
>Chr1:3111016..3111055  + TAIR102
AACACAAAGAATCTATAACGGTAAAAAGAACATTTGAACT
>Chr1:3113224..3113185  - TAIR102
ACTGCCATCTTTGTGACCAGGTAAAAGCTATTTATTTCAT
>Chr1:3116587..3116548  - TAIR102
CAAAGTTCATCATCCCTAAGGTAATTCTCTCCCCAAGCTG
>Chr1:3119426..3119387  - TAIR102
TCGCTACTCGTACTCTCCAAGTACGCACACATCTCTCTCT
>Chr1:3119989..3120028  + TAIR102
AAGATTCTTCAGAATATCTGGTAAGATCCATCGATCGAAC
>Chr1:3120151..3120190  + TAIR102
CCGTCTGAGCAATGGCTTTGGTGAGTTCTCTATGATTGTC
>Chr1:3120518..3120557  + TAIR102
AGATGAACCCTATTGGAAAGGTTTGTCATCACTGGTGTTT
>Chr1:3120667..3120706  + TAIR102
CAACGCAATTGCCCGTTATGGTAAAGCATTCATAACTTTC
>Chr1:3120820..3120859  + TAIR102
GATCCTCCCTGATCGAATATGTAAGTAGCTGTTTTTTCCC
>Chr1:3121041..3121080  + TAIR102
TTATGCCATACAGTGCTCCGGTAAGCTTTTTTGACTTTCA
>Chr1:3123217..3123256  + TAIR102
TGGTTTGCAGTTCTTCTTAGGTTCGTCTTCTTCAGATCTA
>Chr1:3128870..3128831  - TAIR102
CTGTGAAGGATACTGTCAAGGTATGGCTCCTTGTTTATTA
>Chr1:3129063..3129024  - TAIR102
CAGTGGATAAATATCCAAGCGTATGTCTTAAATCTTTACC
>Chr1:3129323..3129284  - TAIR102
GGTCGATGATGCAAGCCGAGGTAAGCCACTGCTGATAGTT
>Chr1:3130119..3130080  - TAIR102
CTGCAGACTGCTTAATCATGGTGAGCTATCTTATTAAGCT
>Chr1:3130680..3130641  - TAIR102
CCTCCCTCTGATCGTGAAAGGTTTCTATTTTCTCTCTTCT
>Chr1:3130893..3130854  - TAIR102
TCTCCTCTTCACTATCTCCGGTCACAACTTGTTTTTCTCT
>Chr1:3133536..3133575  + TAIR102
TTAACGTTAGGCGACAAAAGGTACCTTAGCTTACTCATCA
>Chr1:3137213..3137174  - TAIR102
GTGTTGAAGTCAACAAACAGGTCTGATGAACTCTCCTATC
>Chr1:3139354..3139315  - TAIR102
AATGTGTTTCACAACCTGTTGTAAGCACCTCATCTTTCTT
>Chr1:3140113..3140074  - TAIR102
CTCCACTGATGTTTCCTCTGGTGAATTACTTCTTCTTCTT
>Chr1:3140994..3141033  + TAIR102
TCTTGGGCATTCCCTCGTGCGTAAGTCTCTGTCGTTTCGT
>Chr1:3141179..3141218  + TAIR102
ATCGCCACTCTTTTGCTGAGGTAAAAATATCTCCTTTTTT
>Chr1:3141464..3141503  + TAIR102
AAGATGATGCTCTACCTCTGGTACTTATTCTGTCTCTCCT
>Chr1:3141812..3141851  + TAIR102
AGGCTATTGCACATGTCAAAGTAAGAACGGAATCATAGAT
>Chr1:3142379..3142418  + TAIR102
CCGCCTCCCAACTCTCGCAGGTTGTGATTTCTCTTATTCA
>Chr1:3147229..3147190  - TAIR102
GCTCGAACACAATCTCCAAGGTACGATGTTCTTTCATGTT
>Chr1:3148677..3148638  - TAIR102
ACGACTCGTCGGCAAGAGAGGTACTAAAAGTTCCGCAAGC
>Chr1:3149404..3149365  - TAIR102
TATATAATGCTTCCAACTTTGTAAGTCTATTCTAATTGCT
>Chr1:3150138..3150099  - TAIR102
TGCGGTTTGTCTCACTTGAGGTGCGGTCTATGCTTGAAAA
>Chr1:3150483..3150444  - TAIR102
CTTAAAAATCTAGTCCAAACGTATGTCAGCTCTTTACAAC
>Chr1:3150656..3150617  - TAIR102
TGAAGTGGCTAATCGTACAGGTAATGTCACATTTCACTTC
>Chr1:3150791..3150752  - TAIR102
TTTGTGCCTGTGAACTACAAGTACGAAAAACTGTGGCAGT
>Chr1:3151179..3151140  - TAIR102
ATCATTGACTTCTATATTAAGTGAGTTCTTAAAGTTAATT
>Chr1:3151471..3151432  - TAIR102
CAGAAGCGTTATTTTCCAAGGTAAAAACTGCTCTATAGGA
>Chr1:3151932..3151893  - TAIR102
GTGTGGAATACTGACCTCGAGTAAGCTTATATTATTATGA
>Chr1:3152540..3152501  - TAIR102
GGATGAAAATTGCCATGAAGGTATGTATACCTGCCATTTA
>Chr1:3152693..3152654  - TAIR102
AATACAATTGGTACCAAAATGTGAGTTATTCATTATGTCG
>Chr1:3153029..3152990  - TAIR102
GCTTCAACGATGAGGAAAAGGTAACGAGTTTTCTAGTTTC
>Chr1:3153340..3153301  - TAIR102
TTTCAGATTCTTCATCCAGTGTATGTTAATCTATCTTGTT
>Chr1:3154117..3154078  - TAIR102
ACGCCAACGCATCCAAAGCTGTAAGTTATTACTCTGATTC
>Chr1:3154785..3154824  + TAIR102
CATACCTTTCGGTGGTCCCAGTTGAGTCTCGTTACTACTA
>Chr1:3154980..3155019  + TAIR102
AAATTTGTGCTGAAAAATCTGTGAGTAGAGTTATTTCCCT
>Chr1:3155316..3155355  + TAIR102
GCTTATGGCCGCATTAAGAGGTACCAAACTCTTCTTCCAG
>Chr1:3155819..3155858  + TAIR102
GGATTCTTCTGCATAAAGAGGTAAACAAGTTTAGCTTCTT
>Chr1:3158574..3158613  + TAIR102
GAGACGAGTTTAGGAAGCAGGTAATTTCGTTAATATCACA
>Chr1:3159597..3159558  - TAIR102
ATGACTCTGCTCCCATGGAGGTATTTGCTTATCTTTTTAA
>Chr1:3159771..3159732  - TAIR102
AAATTGCCAGACTCGAACAGGTCCCTTGCTTTTTCTTTTG
>Chr1:3159942..3159903  - TAIR102
AGCAAATATTAGCTATCAAGGTGCGAAACTGGAAATTATA
>Chr1:3160601..3160562  - TAIR102
TCATTAAAATCAAAGCCAAGGTAAGGACCTTATCATATGC
>Chr1:3160907..3160868  - TAIR102
GATAAATCCTAACCTTGGAGGTAACATCTATCTGTGTGTT
>Chr1:3161400..3161361  - TAIR102
AAAACTTGGGTGCTACTGAGGTATTTCTTTTTTCTATCGA
>Chr1:3161541..3161502  - TAIR102
GCGAGAATTGGATCTACGAGGTACACTTCTTCTCTTTCCC
>Chr1:3162159..3162198  + TAIR102
TCGATCCATCTATCAAAAAGGTAAGTCGTGTTCGCGTTTT
>Chr1:3164143..3164182  + TAIR102
ATGAAAATGAGCTCCAAGAGGTATGTAGATGAAAATATCT
>Chr1:3164657..3164696  + TAIR102
CTTATACAAAGGGTCATGAGGTAACATATAGTCCACATTG
>Chr1:3165817..3165778  - TAIR102
CCTCTCACACACTCAAGCCAGTAAGTCCATATCTGTAATC
>Chr1:3166058..3166019  - TAIR102
CTGCTGATCTTGCTGTGAAGGTATGTTTTATAAGTTTATT
>Chr1:3166243..3166204  - TAIR102
TTAGTGGCAAGTTTGATCAGGTGAGATGGATGCATAGTCT
>Chr1:3166602..3166563  - TAIR102
GTCAGTACTTTTGCTTGCAGGTATTTCAACTTCTGTCCTT
>Chr1:3167322..3167283  - TAIR102
CTCGTCTCGATCAACTACAGGTTTTGATTTGATATGTTCT
>Chr1:3167673..3167634  - TAIR102
CCATGGATTCTCTTAAACATGTATGTTACCTCCTTAATCT
>Chr1:3168973..3168934  - TAIR102
ACCATATCAAAACAGCATCAGTAAGGAAATTCTTTAAAAA
>Chr1:3169346..3169307  - TAIR102
TCGAGTTCCCATTGTGTCAAGTAATTCACTTTTCTAAACC
>Chr1:3169608..3169569  - TAIR102
TCGCAAAACACAAGCTCTAGGTAACCAAAATTATATAAAT
>Chr1:3170594..3170555  - TAIR102
CATCACCTGGCCAACACCACGTAACTCTTCTTCCTTCTCT
>Chr1:3170772..3170733  - TAIR102
TTCAATCTTATCACCCACACGTAAGTCTTTTAGACTCTTT
>Chr1:3172262..3172301  + TAIR102
AACAATTTTCTTCCTCAAAGGTGATTGATTCCTTCTCTTT
>Chr1:3173865..3173904  + TAIR102
ATTCGCTGGATCTTCTCAAGGTGAGTGTTTTGGGGAGTGG
>Chr1:3174494..3174533  + TAIR102
ATGTTGCTCAAATTCCTCAGGTATGCATTTAGAGAGAAGG
>Chr1:3174714..3174753  + TAIR102
TAGTTGGTGAATTTGGTCAGGTAAATGACATCATAATCAT
>Chr1:3175043..3175082  + TAIR102
ATTGTCATCTCTCCCTTGCCGTACGTTCAAATCTATTGTA
>Chr1:3175229..3175268  + TAIR102
TTGCTACAGGATTCACTTATGTATGATGAGTTACAAGTGT
>Chr1:3175415..3175454  + TAIR102
CCCTAGAGGCAGCGCCTGCGGTGAGATTTACAATGTTTTC
>Chr1:3175835..3175874  + TAIR102
GGGTTGTGCTGGAAAGTCAGGTATGACATGAAGATCTTTG
>Chr1:3176036..3176075  + TAIR102
AGGCAAATGGTCAATTCACTGTACGTGCATATTAATTGTG
>Chr1:3176191..3176230  + TAIR102
CATCACTATCAGGATTGCAGGTAAAGTTTGATAACATTTG
>Chr1:3176405..3176444  + TAIR102
CTGTGCAGCAACTGAGAGCGGTTAGTAATGATATCCACCT
>Chr1:3177340..3177301  - TAIR102
AGAATTGACGGTCTCAGACGGTATGTCATTGTCTCTGTCA
>Chr1:3177617..3177578  - TAIR102
GGGGTTTTCTGTACCACCAGGTTTGATTTCTATTCATTGT
>Chr1:3178409..3178370  - TAIR102
TCAGGGCAGCTGGTTGCCAGGTCAAGTTTCTTTGTCTGTT
>Chr1:3178608..3178569  - TAIR102
TAAATCTTCGCTTTATGCAGGTTCACTTACTAACTACTGT
>Chr1:3178849..3178810  - TAIR102
TATAAGGCCCAGGAGCGCACGTAGGTATTCTAATTTAGTT
>Chr1:3179171..3179132  - TAIR102
CGGTGAACCATTTTTTACAGGTTAATATCTGAATTCTTTT
>Chr1:3179492..3179453  - TAIR102
AAAGGAAGCCTGGTGAAGTGGTATTTCTTTTGCGCCAACA
>Chr1:3179864..3179825  - TAIR102
TCTTTTGCTCAAGTCGAACGGTACGAGCTTCTTACATAAG
>Chr1:3180101..3180062  - TAIR102
CCGTCGTCGGTGTATTGCAGGTTGTTGCGTGTCTGTAATT
>Chr1:3181421..3181382  - TAIR102
TCAAAGAGAAAGACTATGACGTAAGATGCTCACGACCTTG
>Chr1:3181899..3181860  - TAIR102
CAATATTTCTCTTCTTCTCGGTGAGTGAACTTGAGATGTG
>Chr1:3182497..3182458  - TAIR102
CATTCAGACCACCATTTAAGGTACCTTACACATATCTATT
>Chr1:3182772..3182733  - TAIR102
ATACTACAGATTTTCGAAAGGTTTGATTTTGTCCATTTGC
>Chr1:3183018..3182979  - TAIR102
TGTCACTGCTTGTGCTAATGGTAAGACAGATTATTAAGGG
>Chr1:3183148..3183109  - TAIR102
CAACAAAGAAACAGGATGAGGTATTTACAATCTTATTAGC
>Chr1:3183346..3183307  - TAIR102
TGAAAAGAATACTCTGGATTGTATCCTTAAATGCTAGCGC
>Chr1:3184103..3184064  - TAIR102
CTCTAAACCCGTTTTCTCAGGTTTGCTTCTTATCAGCCCG
>Chr1:3188058..3188097  + TAIR102
TTGCTGATCAAGCATCCATGGTAAGCACAAAAACAATTAA
>Chr1:3189621..3189660  + TAIR102
CGGCTCCGTCGATCTCAACGGTACGGCTTTTATTTTCTTT
>Chr1:3193310..3193271  - TAIR102
TTGGAGATCCAGAATGTCAGGTGAGAAACGCCACCTTTTC
>Chr1:3194196..3194157  - TAIR102
ACAATATCCCTACTGCTAAGGTTTGCGTCGCTTTCTCTTT
>Chr1:3194682..3194643  - TAIR102
TATCGGTAACGGCGGCTCTGGTAAATACCCTTTTGCTCAT
>Chr1:3196534..3196495  - TAIR102
TTTCAACTTTAAACCGCAAGGTACAGTTCCCTTATTTTTC
>Chr1:3196719..3196680  - TAIR102
CCAATTTGAGATGTACAGCTGTAAGTTAATTCGTTCCGTT
>Chr1:3197250..3197211  - TAIR102
AACCTCATCCATGGCACAAGGTATGCCTTCTAATGTTATT
>Chr1:3197615..3197576  - TAIR102
AGCTTGTTGAAATCATTAAGGTAGCCTTTTATTAATTCTT
>Chr1:3197762..3197723  - TAIR102
CCGAACTGCTTCTTGGACAGGTTAAAGCATGATTTTTGCA
>Chr1:3197971..3197932  - TAIR102
TCGGGAGTGCAAAAGTGTTGGTAAGTTTTATTGACACAGC
>Chr1:3198462..3198423  - TAIR102
TCAAGCCTCAAAACCTGCTGGCAAGTTCCATTTGCGTCTC
>Chr1:3198675..3198636  - TAIR102
TTAAACTCTACACCTATCAGGTAACTATTTCCTACATTTG
>Chr1:3199033..3198994  - TAIR102
CCTTTGGCATGGTTTTCCAAGTGAGCTAATTTAACATAAG
>Chr1:3199180..3199141  - TAIR102
GAAATGGTCAATCAAGACAGGTTGGATGGTTATGGATAAT
>Chr1:3199400..3199361  - TAIR102
TAGAGACCGATGATGAGAGAGTAAGTCTTGCATTGCTTCT
>Chr1:3202246..3202285  + TAIR102
CAAAGATCAAGGAAGCTGCGGTATTTGATTTAACTTTCTT
>Chr1:3202925..3202964  + TAIR102
GCACCTGTAAGAAGGATAAGGTATCTGTTTAGCTGTTTCT
>Chr1:3203166..3203205  + TAIR102
CGTTTCAGCTATATTCTAGTGTAAGTTGTAAGATTAGTGA
>Chr1:3203683..3203722  + TAIR102
CCAGAAGTCTCTGCCTTAAGGTATTTTAGCTGTGGATATA
>Chr1:3205898..3205937  + TAIR102
CACCTCTCCACCGTCACCAGGTTCTTTCTCAATCCTTCTT
>Chr1:3206179..3206218  + TAIR102
CTATCCACCTTAACCTTGTGGTAAGCGTAGTTTATTTGGG
>Chr1:3206552..3206591  + TAIR102
ATACAATAAGAGCTACGCAGGTTGGTGGATTTTGAATCTT
>Chr1:3206825..3206864  + TAIR102
AATGTTGTCAAAACTACAAGGTATAGTTGATTGAATGAAT
>Chr1:3207085..3207124  + TAIR102
TCTGGTTTCTGTGCAAGCAGGTGCTTCTTTCTTGCATCTC
>Chr1:3207257..3207296  + TAIR102
AACTTTTCACGCCATCAGAGGTACAAGTTGCTGTTTATAT
>Chr1:3207496..3207535  + TAIR102
AGCTATCAAGGCCCGGGAAGGTAACCTCAAACTTTAACCA
>Chr1:3207694..3207733  + TAIR102
GCTTTTCCTTGATGGATCTGGTTAGTCTATCAATTTCACC
>Chr1:3207991..3208030  + TAIR102
AGCATCCTATTGCAGTGCCAGTAAGTTTCATCTAACTACT
>Chr1:3208190..3208229  + TAIR102
GTCCTCTTGAAGATTTCAAGGTATTTTGCATCTTTCCCTC
>Chr1:3209187..3209148  - TAIR102
CAAACGTAGCAGAATTGCAGGTGCGAATCTCAAGTTGCAT
>Chr1:3209396..3209357  - TAIR102
TTCTTCATGCAAGTTACAAGGTTAGTTTGTGACCAACTTA
>Chr1:3209750..3209711  - TAIR102
CGTTTTTGACATTTCTCCAGGTTCGAACACTTCTAATACC
>Chr1:3209983..3209944  - TAIR102
CATGGCAAAGAGAATGCAAAGTAACTTCCTTAATCTATCA
>Chr1:3210162..3210123  - TAIR102
AGATTACTCGTAAGAGACAGGTACACTTCTTGCTTCATTA
>Chr1:3210350..3210311  - TAIR102
GGCATGAAGCCAAGAACCAGGTTAGTCATACATCTACACA
>Chr1:3210588..3210549  - TAIR102
TCGGTCCAACTAACCTTGCGGTAAGAAATAATAGGTTTCG
>Chr1:3210867..3210828  - TAIR102
AGCCCGAGTTTAAAGGAGAGGTAAATTTGAATTCTTTATA
>Chr1:3211203..3211164  - TAIR102
CCAGTGAATATAGACAAGAGGTAGTCAAGTTAGTATCTAG
>Chr1:3211404..3211365  - TAIR102
ACCAAAGGCACACTAGACCGGTATATGGTTGTTGTGTCTA
>Chr1:3211554..3211515  - TAIR102
AACAAAGAATATGATAGAGGGTAAGTATGTATATCTTTAT
>Chr1:3214601..3214562  - TAIR102
CTACTTTTTCTGAACTCCAAGTAGGTCTATATATATTTAT
>Chr1:3214815..3214776  - TAIR102
TTTTACGCTCAAGTCACTAGGTGTTTCTCATCATCTCTGG
>Chr1:3215117..3215078  - TAIR102
TATCAAAATCACCCTGACAGGTTTTGACATATATTCACAT
>Chr1:3215346..3215307  - TAIR102
TGTTATCACAATCACCTCAGGTCCTCATTTTCTTTCTTGC
>Chr1:3215576..3215537  - TAIR102
CATGGCAAAGAGAATGCAAGGTGATTTTGAAATTGATAGA
>Chr1:3215788..3215749  - TAIR102
AGACTCCTCGTTCAAGACAGGTAAACTAATAAGTGAACCC
>Chr1:3215977..3215938  - TAIR102
GGCAAGATGCTAAATCTCAGGTTCATCTTTAAGTCTTGTT
>Chr1:3216207..3216168  - TAIR102
TTGGACCCACAGCTCTTGCTGTAAGTCCATATAGATAATA
>Chr1:3216478..3216439  - TAIR102
AGTCTCAGTTCAAAGGAGAGGTCAAATTTATTCATTTTTT
>Chr1:3216701..3216662  - TAIR102
TTCAAGCTCAGAAAAGAGAAGTAACCAAACTCAAAAATCA
>Chr1:3216890..3216851  - TAIR102
CCTCTCAATATTGACAAAAGGTACTTAGTCTTCTGAGATG
>Chr1:3217153..3217114  - TAIR102
ACAGCTGGCGGCTTTGATGTGTAAGTCTCTTCTATGTAAG
>Chr1:3217290..3217251  - TAIR102
AATGAAGAAGTCAACAGAGGGTAATGGGATTTATATATAT
>Chr1:3217519..3217480  - TAIR102
TGCATGATAAGGGCAATCATGTTGGTTTTTACTTTAACTC
>Chr1:3220485..3220446  - TAIR102
CAACCTTAGCCGAGTTGCAGGTAAAGATGAAACTTCATTT
>Chr1:3220809..3220770  - TAIR102
TTAGTCCATCACCAAGACAGGTTTATTAGCTACACTTTTG
>Chr1:3221036..3220997  - TAIR102
AATTGTTAGAGTGACTTCAGGTAAATTAGTTCTATCTAAT
>Chr1:3221347..3221308  - TAIR102
CTTGGCAAATTGAATGCAAGGTGATTTCTTCCTTCTCCAT
>Chr1:3221552..3221513  - TAIR102
AGATTACTTATCCGTGACAGGTATTTGTGTTTTTTACATT
>Chr1:3221750..3221711  - TAIR102
GGGACGATGCTAAGATAAAGGTACGAGTGAAGCAAATCGC
>Chr1:3221985..3221946  - TAIR102
TTGGCCCAACCACTCTTGCAGTAAGTGTCCCTGTGACATA
>Chr1:3222364..3222325  - TAIR102
ATCCACGCCTACAAGGCGAAGTATGAGTTCCATATTTTTT
>Chr1:3222733..3222694  - TAIR102
TTCAAGCTCAGAAAAGACAAGTAATATTATCCCCATTCTC
>Chr1:3222931..3222892  - TAIR102
CCCTTGAATATCGATAAAAGGTCTATCTTACATAATATAT
>Chr1:3223372..3223333  - TAIR102
GGCAAGGGAATATTTGATGTGTATGCACTCTATGCATTTA
>Chr1:3223547..3223508  - TAIR102
AACAAGGAGACTAACAGAGGGTATGAATCATGTTTTAATA
>Chr1:3223753..3223714  - TAIR102
TGCATGTCCATGATCGATATGTAATGCAACGTCCTCAGTC
>Chr1:3224398..3224359  - TAIR102
TTTAAACGCCGGCCACCACTGTGATTTCTCGTCTACCCTT
>Chr1:3225135..3225096  - TAIR102
GGCACTGTTGAATCATCCAGGTACATTTTCTTATCTTCAT
>Chr1:3225323..3225284  - TAIR102
TTGATCTTGCCGAGCATCAGGTATTCACTCTGACTTGCAC
>Chr1:3226013..3225974  - TAIR102
ACTTGAACACACATGCTCCGGTACACTGATTTCTCTGTTT
>Chr1:3226836..3226797  - TAIR102
ACCATCGTCTGCAACCACTGGTTTGTTTCCCCCCTAAAAC
>Chr1:3228392..3228353  - TAIR102
TCACAGCTACTACTAATCAGGTACCACATATAACTTCCAC
>Chr1:3228723..3228684  - TAIR102
GTTGCTCTCTTCAATGGAAAGTAAGTCAGGAATATCCATA
>Chr1:3229384..3229345  - TAIR102
CTTCAAGTCTCTCTGTTTCGGTATGCTGATTGATGCATTT
>Chr1:3229574..3229535  - TAIR102
TTCTTGTCATCACTACTCAGGTTCAATGTTTTCTGATTTT
>Chr1:3230900..3230861  - TAIR102
TCGATTCGGATAGAGAAGAGGTAACTAAAATTAGCTTAGG
>Chr1:3231084..3231045  - TAIR102
GAAGATAGTCTCCTTACAAGGTGATTATACTAGTCCCCGA
>Chr1:3231563..3231524  - TAIR102
GGTCTTCACTTTGTTAAATGGTGACCACCAACTTTAATTT
>Chr1:3231756..3231717  - TAIR102
CTGAGATCGACTTTACAATGGTGGTTAATCTCACCGTTGC
>Chr1:3232036..3231997  - TAIR102
AGATCTGTAGAGAACGCATGGTAATATTCAACATTCATTG
>Chr1:3232496..3232457  - TAIR102
ATAACCTCTCCGCTGTGCAGGTACTACCACCTAAATTTGG
>Chr1:3232689..3232650  - TAIR102
CTCCAAAGGGTTTGCAACAGGTGTGGGAACTACATCTATT
>Chr1:3234184..3234145  - TAIR102
GTCGTGATTGTAGACAAAGGGTTAGTGTGATCTTCATTTA
>Chr1:3234305..3234266  - TAIR102
AGACATGAACTTTGCAAGAGGTAATACAAAGGTTTCAATT
>Chr1:3234513..3234474  - TAIR102
GGGTTAGAGTTCATGAAATGGTAACCCTTATAAATTTTGA
>Chr1:3234712..3234673  - TAIR102
CCACCATCGATTTCTCTCAGGCAAAGAGCTTTTTTCACTC
>Chr1:3234891..3234852  - TAIR102
AGGTTGCTCGAGACCGTAATGTATGTTTGATATATACATG
>Chr1:3235098..3235059  - TAIR102
GTAACTTCTCCGTTGTTTAGGTAACATATACTTGTACACA
>Chr1:3235290..3235251  - TAIR102
CCGATCATGGTCACCAACAGGTGAACCCTAAATCCTAATT
>Chr1:3235499..3235460  - TAIR102
GCTGTAAAATCATTCACTTGGTAAGTCACAAATAATTAGG
>Chr1:3238515..3238476  - TAIR102
TGACTGAGTGGATGTCTAAGGTGTTTCTCTTTCCCATGCT
>Chr1:3239044..3239005  - TAIR102
CAAGACTTCTGCTATTGACCGTACGAATTTCTCTGCTTTT
>Chr1:3244776..3244815  + TAIR102
TCTCCTTGCTGATCTTACTGGTAAAGTTCCTGACTTTAGT
>Chr1:3245867..3245906  + TAIR102
TTCTGGGCATTCCATTGGCGGTAAGTTTACTCCTGTAATT
>Chr1:3246067..3246106  + TAIR102
ATCCCTGGGCTTAGGTCAAGGTGTGCAGGCTTATCTTTGG
>Chr1:3246239..3246278  + TAIR102
TGGCGATAGTCATCCCACAGGTACACTTCTTTCAACCATC
>Chr1:3246722..3246761  + TAIR102
TCTCTCTTTTGTTATATAAGGTAATAATGTCACAATTCTT
>Chr1:3256954..3256915  - TAIR102
TTCTCCTGTCTTCGCCTCAGGTACATTCCATTACACTTAT
>Chr1:3257105..3257066  - TAIR102
TCTTTTACAAGCTCTGCAAGGTAGAGAAAGATGTTAACAT
>Chr1:3257404..3257365  - TAIR102
CATCAGAGCTGCAATAGCTGGTATGTTCTTAGAATCTCTC
>Chr1:3257897..3257858  - TAIR102
TTTTTGTTCATGGTTTCCAGGCAAGTATCTTCTTGATGTT
>Chr1:3258227..3258188  - TAIR102
GAAGTATTGCACAAATGCGGGTTTGTTATTTTAGTTTCGT
>Chr1:3258373..3258334  - TAIR102
CTGGGTTGAAGCTGAATGATGTGAGTTATCTAGTTAGTGA
>Chr1:3258656..3258617  - TAIR102
ACCTTTCTGACATTGCACCGGTAAGTTTCCTTTGGACATC
>Chr1:3259514..3259475  - TAIR102
ATATTCAGTCTTCCAAAAAAGTATGTGTTCTTAGACTCCT
>Chr1:3259661..3259622  - TAIR102
CGGCCTGCAATTTTATCAAGGTATGCATGAATTACCTTTG
>Chr1:3260197..3260158  - TAIR102
TGCCTCTGGAAAGATATGAGGTACCAGTATTTCTCTCCTT
>Chr1:3260528..3260489  - TAIR102
ACGAGTTGTTCAGTATGAAGGTACTCTTATCCATCAGCTT
>Chr1:3260713..3260674  - TAIR102
CTTGATCTTTTCCAGCAAGGGTATGATAGTTTCTCTATAT
>Chr1:3261347..3261308  - TAIR102
TTCTTTTTTTCCATTTCGAGGTAATGTATGTTGTTATGGT
>Chr1:3262654..3262615  - TAIR102
TAGAGCCTTGTAATAGCAAGGTATGTGTCTTCTTGTACAA
>Chr1:3263370..3263331  - TAIR102
CTCAAGTCTCTAAAAAGAAGGTACATGTTATCAACTTGTA
>Chr1:3266278..3266317  + TAIR102
CGTCGTCCGATCTTACCTTGGTATGGATTCATATAAACAA
>Chr1:3267053..3267092  + TAIR102
ACTGCCTCCATAAGCTTAGTGTAAGTCAAAGATTCTGATT
>Chr1:3267382..3267421  + TAIR102
AGCCATCGCTACTGTAGCAAGTACATTCCCCTTCTTTATC
>Chr1:3267623..3267662  + TAIR102
CTATTCTCATCGAGATTCAGGCATGTACTACTGATTCCTA
>Chr1:3268089..3268128  + TAIR102
ATCTAATAGGTGCCTATCAGGTATAACTCACAAACAAAAG
>Chr1:3271126..3271087  - TAIR102
GATCGTACTCAGAGATCAAGGTTAGTTTTCCGGCCAATCA
>Chr1:3274067..3274106  + TAIR102
TGTCTTCTCTCAGACCACCAGTTCAGTTCTCCCTTTTTAA
>Chr1:3275441..3275480  + TAIR102
AACTGTGGGCTTCTTTGCAGGTATAATTTGAGGCATTGAC
>Chr1:3276456..3276417  - TAIR102
CAAGAACTTAGATATGGAAGGTTGGTTCAGTGGAAAACTC
>Chr1:3276676..3276637  - TAIR102
GTCACAATGAGCTTCCTAAGGTTAAACCTTTCACTTTCAG
>Chr1:3276871..3276832  - TAIR102
CGCGAATACAAGTTTCGACCGTATCCTTTCTTTGTTGGAC
>Chr1:3277020..3276981  - TAIR102
TCTAGAGATCTTAAATTCATGTGAGTTCCTTCAATGATTT
>Chr1:3277351..3277312  - TAIR102
GTTCAAGAGGACATAAACAGGTGATTTGAAAACGGTTTTC
>Chr1:3277784..3277745  - TAIR102
GAGAAAGATTAGCTGAAGAGGTTTGTGTTTCTTATCTTTA
>Chr1:3278064..3278025  - TAIR102
TCAGGATCTCCTCGTTCACTGTGAGTTCTTCTTTCTCTAT
>Chr1:3278209..3278170  - TAIR102
GTCAACGGTCTCATCGGCAGGTTCTTAGTGTTTCCTATGT
>Chr1:3279588..3279627  + TAIR102
GAGTATTTGTGTATCGGAAAGTATGTTTTTTTTTATGGTT
>Chr1:3279830..3279869  + TAIR102
CCACTTCTAGTGACTTCCAGGTGAACCTCATGTCTTTCTT
>Chr1:3280613..3280652  + TAIR102
GAATTTCAACTAATTGGAAAGTAATGGAACCACATGACTT
>Chr1:3280855..3280894  + TAIR102
AAAGCGATAATCAGTTTGAGGTAACTGTGATTAGATAGAT
>Chr1:3281298..3281337  + TAIR102
GAGTATATAGGCATTTCCAGGTTAGGCTCTCCATATGACG
>Chr1:3281598..3281637  + TAIR102
CAGGACGACCATATATTGAGGTTACATTAAAAGTTTTGTG
>Chr1:3282227..3282266  + TAIR102
TCAGAGGACAAGCTGATGTGGTAACCTACGAAACATATTA
>Chr1:3285321..3285360  + TAIR102
GAATTCTCAACTATGGCCAGGCAAAGCTTCAAATCTTATC
>Chr1:3285582..3285621  + TAIR102
TTCTTGCAAACAGGCGTTGGGTAGAACCACATTTTCGATG
>Chr1:3285799..3285838  + TAIR102
CTGTTCAAAACTACTTCAAGGTCTTAATCGCCTTGAAGAG
>Chr1:3285976..3286015  + TAIR102
CAATATCCAATTACGGTCCAGTAAGTTTAAACACTCATCC
>Chr1:3286189..3286228  + TAIR102
CTAATATATTCCTTGTGAAGGTTAACAAACACTCTATTTA
>Chr1:3286627..3286666  + TAIR102
ATCACTTTTAAGAACACAAGGTCTCTTCTTCCTCTCTGGA
>Chr1:3288485..3288524  + TAIR102
CGTAAGAAACCTCTTTATCAGTAAGTTCTCTTTTTCATGA
>Chr1:3288760..3288799  + TAIR102
GAGTCTTAAACTATGGACAGGCAAGGATCTCGTAACCCCC
>Chr1:3289018..3289057  + TAIR102
CTCTTGCAAACAAACGTTGGGTAAAAACGCTTTCTTGTGA
>Chr1:3289232..3289271  + TAIR102
CAGTTGGTAACTACTTCAAGGTATATACAATACTCTTGCA
>Chr1:3289408..3289447  + TAIR102
GCATCACAAATTATGCGCCAGTAAGTGTTGAAACCAACTT
>Chr1:3289600..3289639  + TAIR102
GCAACGTCTTTGTTGTCAAGGTAAGATATATTGTGGTGTC
>Chr1:3289758..3289797  + TAIR102
CAAGTGATCAAGGTTATCAGGTAACACAGATAAGATTGAA
>Chr1:3289949..3289988  + TAIR102
ATCACATATCAGGAAAAAAGGTAAATCTCAATGCCTGAAT
>Chr1:3290995..3290956  - TAIR102
TCCAGAAATATCCAGCCGAGGTATATATACATATATATAT
>Chr1:3291698..3291659  - TAIR102
ATCTTATATACAAAAATCAGGTACGTGCATATCTGCTCTG
>Chr1:3292070..3292031  - TAIR102
CGAAACTTGTTCCAGCACAGGTAATTTTCAGTGTTCCTTT
>Chr1:3292618..3292579  - TAIR102
CTAAAAGACCTCTTGAACAGGTCAGCATTTCCTTCTTGTA
>Chr1:3293289..3293250  - TAIR102
CTTTGACTACGACAGAGGAAGTAAGGAATTATTTTCACTT
>Chr1:3294149..3294110  - TAIR102
GCTTCATTCACAGACTGATGGTATGTGTTTTTATTTATTT
>Chr1:3294481..3294442  - TAIR102
CATGTGCTCTTCTTTACTTTGTGAGGATCTTATACCTTGG
>Chr1:3294695..3294656  - TAIR102
CTTAATCCACGCTCACGATGGTAAAGTGGCGGCATATAAT
>Chr1:3295010..3294971  - TAIR102
ATCAGGATGGTCATTTGCAGGTTAATGATACTTCACCTAT
>Chr1:3295967..3295928  - TAIR102
CATTACCTTTTCTCGTCCATGTAAGTCAGAATTGTTCAAA
>Chr1:3297775..3297736  - TAIR102
ACACGCTATGGCTGACAAAGGTAACAGTGGTCTCTTCTTG
>Chr1:3298359..3298320  - TAIR102
AACGTTACGTGGGACGAGAGGTATGATTATCTTTGATTTT
>Chr1:3298508..3298469  - TAIR102
AGGCACGCAAAATCTGGAAGGTAAGCTTTGTCTTCCTTGC
>Chr1:3298764..3298725  - TAIR102
CTTGCTTCCATTATCGCAGAGTAAGGGCCGCATATTCAGT
>Chr1:3299073..3299034  - TAIR102
CTTACATGACAATTGAGCAGGTGAATCATTCTCTACATTT
>Chr1:3299379..3299340  - TAIR102
TAGTGGAATCAATAGGCGAGGTTTAGTTCCAGATTTGATG
>Chr1:3299652..3299613  - TAIR102
GAGTCAACATGGAGCCATAGGTCGGTCTTTATGATTCATT
>Chr1:3299857..3299818  - TAIR102
GGAACTGCATGGAATGCTAGGTACTCATCTAAGTAATAAT
>Chr1:3300290..3300251  - TAIR102
CTTGAATCTGACCCTCTTATGTGAGTCTAATGTTCTTATG
>Chr1:3300986..3300947  - TAIR102
CCAAGACCCAACTTCCACAAGTCGCCACGCCACGACACTT
>Chr1:3301219..3301180  - TAIR102
ATTGCAACAACAAGTTGAGGGTAAGAATATCCTAACAATG
>Chr1:3301347..3301308  - TAIR102
CTCATGAGGATCATCATCAGGTTTCAGATGATGCTTCCCC
>Chr1:3304360..3304321  - TAIR102
GTCCAGTTTCTCACCTAATGGTAACTAAAAGCTACACAAG
>Chr1:3304534..3304495  - TAIR102
AATACAACCCACTACCTCAGGTAAGCAACCGCTTTGAAGA
>Chr1:3304746..3304707  - TAIR102
ACAGGATTCTCGCCAAAGATGTAAGAGCTCAAAATCCCCC
>Chr1:3304916..3304877  - TAIR102
CATTGCAACAGCAAGTTGAGGTAAGATTATCCCAGTAATG
>Chr1:3305070..3305031  - TAIR102
TTGTTCCCGGATGCAACAAGGTATTGGACTTAGAGGTTAC
>Chr1:3305238..3305199  - TAIR102
GTCACAGTCTTGCAGAGCGGGTAAGGACTCTTTTACCTGT
>Chr1:3305530..3305491  - TAIR102
CCGAATCACAATGGAACAAGGTATAAATAAACTTCTTGAA
>Chr1:3311152..3311191  + TAIR102
ACGCCAGATCTGTCTCAGAGGTGCTTTGCATTTCTCTTCC
>Chr1:3311403..3311442  + TAIR102
AGGGTCTTTCTGATTCTCAGGTATGAACCTGTTGAACCGA
>Chr1:3311541..3311580  + TAIR102
CAGGCTTTATGGCAGGAATGGTATGTATTACTTCCACTTC
>Chr1:3311964..3312003  + TAIR102
AGTACTGCCTGAAGAGAAAAGTAAGTTTGTCAATAACCGC
>Chr1:3312516..3312555  + TAIR102
CAGCATTTCTGGAGCCTTTTGTAAGTTGCATCATCTTTCT
>Chr1:3312976..3313015  + TAIR102
ATGCTGAGAAGGCTCTTGAGGTAGTTATCATGCTACGGTT
>Chr1:3313254..3313293  + TAIR102
AGCTACAGTGTTGCGAAATGGTACTGATATAATATGTCAA
>Chr1:3313644..3313683  + TAIR102
CGACATTGTTGAAGTTACTGGTATGTTTGTTCTATTATAC
>Chr1:3313825..3313864  + TAIR102
TGATCAAGCCATTCTAACTGGTATGTCATCTGTGTCACCA
>Chr1:3314172..3314211  + TAIR102
AGAAAAATATTTTATTTTCGGTAGGAGTTATAACTCGTAG
>Chr1:3314429..3314468  + TAIR102
CTATGTTGCAGACAGATGATGTAAGCTATCAATATTCTTT
>Chr1:3314778..3314817  + TAIR102
TTGGCAGCTTTTTGGCTAAGGTGACAAACTTTTTTGCTTT
>Chr1:3315156..3315195  + TAIR102
GCGCAATTCACTATTTTAAGGTAAAGAAATTTGATCTTCT
>Chr1:3315585..3315624  + TAIR102
CTTCCTGCTGTCGTGACAACGTAAGTGTTCACTAAGTCCA
>Chr1:3316020..3316059  + TAIR102
ATATGATGTCGGTGTCTAAGGTTAGCATTCTTAGCACCAG
>Chr1:3316470..3316509  + TAIR102
TTGACAGCAATGGGATGCAGGTAATATTTCTTCTCCTCTG
>Chr1:3317061..3317100  + TAIR102
TTCGAGTTCTTGCAGAAAAGGTTTGTGTTTCTGTGAAATC
>Chr1:3317423..3317462  + TAIR102
GGGAAAACCAATTCAAAAAGGTGTGACTCTAGTAAAACTA
>Chr1:3317976..3318015  + TAIR102
CTTGAGTCGAGGTTTTACAGGTTCGACATCAACTTGTTTA
>Chr1:3318244..3318283  + TAIR102
ACCTGACGTTTATTGGGTTGGTACGCCTTTCTTTCAAATA
>Chr1:3318447..3318486  + TAIR102
TTGTTACTGGGGATAACAAGGTACTAGAAAATTGAGCATG
>Chr1:3318671..3318710  + TAIR102
CGGATGACACTTTTTTCCAGGTATTTGTTCATCTCTTGTT
>Chr1:3318884..3318923  + TAIR102
TACAGAAACAAAACGAAGTGGTAATTCCCTGGTCACTAAG
>Chr1:3319165..3319204  + TAIR102
CTGGAACAGCTGTAGCAAAGGTATATACTTAGTGTTTGTT
>Chr1:3319681..3319720  + TAIR102
ATTTTGCTTCAATAGTTGCGGTATGTTTGCTCCTTCCATT
>Chr1:3320016..3320055  + TAIR102
TCCCTGATACCTTGGCACCTGTGAGTTTGTTTAGCGTGGT
>Chr1:3320211..3320250  + TAIR102
TGAAGGCAAAACCCCGAAAGGTAGCAGATGTAACTGGACG
>Chr1:3320602..3320641  + TAIR102
CCGCTATTTGGTTATCGGAGGTAAACTTAAAATGTTGGCT
>Chr1:3320849..3320888  + TAIR102
AACTTACTTACAGTGAACTGGTTAGGTTTTATTTCCAGCT
>Chr1:3321114..3321153  + TAIR102
AGCGAAAATCAATCCCTTCTGTAAGCGTAGATTCTTCCTT
>Chr1:3321298..3321337  + TAIR102
CACTGGCAGTCTTATTTTCTGTAAGTTTCCTCTCTTCCAA
>Chr1:3321441..3321480  + TAIR102
TTCTGTATCTTTCGTTTCCAGTAAGTTTTTGTTTTCACTT
>Chr1:3321723..3321762  + TAIR102
GTTCCTCTCTAGAAATACAGGTAATGCTTACTATGCTTTT
>Chr1:3328190..3328151  - TAIR102
GTCATCCCTAACGAAGACAGGTTGGTACACACCCTTCATC
>Chr1:3328405..3328366  - TAIR102
AATCCAACATGGAACAAGATGTAATAACAAGTCAATTGTT
>Chr1:3338758..3338719  - TAIR102
AGAGGCATCAACCCACAAAGGTAATTGAAACAACACTCTT
>Chr1:3339066..3339027  - TAIR102
AGCCATCTGGATTGCAACAGGTAGAAACACTCTCTTTCAC
>Chr1:3339341..3339302  - TAIR102
TGCCGTCTTTACCGTTTCAGGTCTCGCCCTCTTCTTTGAT
>Chr1:3339931..3339892  - TAIR102
GATTCATGCAAATTGTGCAAGTAAGTTGATTTTGAACACT
>Chr1:3341095..3341056  - TAIR102
AAGTACCTTGCTTTCTTAAGGTAATGTATAAAAGCTACTA
>Chr1:3341418..3341379  - TAIR102
ACCAGTCTCTCACCGAAAAGGTCTCTCCTTTTCTTTTTTC
>Chr1:3344255..3344216  - TAIR102
CAATCTTCGGTCTAATCAAGGTTTAAATAATTAGGAGTAT
>Chr1:3344491..3344452  - TAIR102
GGACTTTCGTCTATACAAATGTGAGTCACGCATATCATGC
>Chr1:3344695..3344656  - TAIR102
TCCTCCAAACCGGTTTTACTGTAAGTTATTTGATTTAATT
>Chr1:3344942..3344903  - TAIR102
ATAGTGACAACCAACATCATGTACGTTGCTTCTTTTAATT
>Chr1:3345261..3345222  - TAIR102
ATCACACATACCATTACAAGGTATATATAATTTCATATAT
>Chr1:3345449..3345410  - TAIR102
CTGCTGTCAAGATCATCAAGGTTTTAATATATCTTCATAA
>Chr1:3347040..3347001  - TAIR102
CCGTGTATCCAATTGAGAAGGTATCCAATCTCAAATCTTT
>Chr1:3347217..3347178  - TAIR102
ATAGGCCTTTGGAGGGAGAGGTACTTTCGGACAGCAGAAC
>Chr1:3347360..3347321  - TAIR102
TCTTGAGAAAAGCTTCGAAGGTAAATTACCAAAAACAGAT
>Chr1:3347648..3347609  - TAIR102
ATTGCAAAGGAACTCTCAAGGTTTGATCTTTGATTCTAGT
>Chr1:3349982..3350021  + TAIR102
GCCAATACTTCTTGTTCCAGGTGTGTGGTTGATCCCGTTC
>Chr1:3357670..3357631  - TAIR102
TAGCTCACTTTGTAGAACAAGTATGTTCTCTTCTCCTTCT
>Chr1:3358313..3358274  - TAIR102
CGTGGTCATGGGCACTACAGGTTTGTGGCACACTAAGCTG
>Chr1:3359791..3359752  - TAIR102
CTTCGCCAGCTTAAATCAGTGTACTCTCTCTTTCTCTGTC
>Chr1:3360344..3360305  - TAIR102
TTCAGAAGTTTGTTAAGCATGTAAGCAAAACTAGTGTCTT
>Chr1:3368162..3368123  - TAIR102
ACCGCCAGATCCCCAGCCAGGTACGTTTTGATGCAGGACA
>Chr1:3370895..3370934  + TAIR102
TCGTTGCCTTGGGAAATGTGGTGAGTTCCTCGCTCTCACT
>Chr1:3371229..3371268  + TAIR102
TAATTGGGCATCCAGTGCTGGTAAGTTGTACATTGAGTCT
>Chr1:3371446..3371485  + TAIR102
ATCTCAACAAGTTTCTGCAAGTAAGTCTCTATCTATGAAC
>Chr1:3371668..3371707  + TAIR102
AAAACTTCGTACCAGCACAGGTAAGCCCCTTTTTACTTGC
>Chr1:3372074..3372113  + TAIR102
GAATTGTGGACGAGTCAATGGTGAGGCTTGGAACTACTTA
>Chr1:3372362..3372401  + TAIR102
AAAGGAGTATGATCCAGAGAGTGAGTACATCTGTATTTCC
>Chr1:3372845..3372884  + TAIR102
CTTCCAAGTGTCCTGTCTGGGTATTGCTTCTCTCCATATA
>Chr1:3373098..3373137  + TAIR102
TGCACTTGGCTGGTGGTGAAGTAAGTACATTCTTACAAAA
>Chr1:3373526..3373565  + TAIR102
ACCTGAACAATGTTAAAAGGGTGGGTGTCTTCTTCTGTCC
>Chr1:3373726..3373765  + TAIR102
CACGCCTTTGTGTTGATGAGGTGTGCTTGTTTACATGTTT
>Chr1:3374077..3374116  + TAIR102
ATCCTCCTTTCAAGCGAGAGGTAATAATGATTTTTTGGTG
>Chr1:3374289..3374328  + TAIR102
ATCCGTCTTGTGCAAAGGAGGTATTTTGGCTTGTCTTTCT
>Chr1:3374477..3374516  + TAIR102
AGCAGTCCCTTTTAAGCAGGGTGTGTGTTCATTCTGTATC
>Chr1:3374733..3374772  + TAIR102
TGAGGGGGAGATAACAGCAGGTTGTTATTCTAATATACAT
>Chr1:3375035..3375074  + TAIR102
TGAATGAGAAAACTGGAAAGGTCAGCATTTTGAAACGTAT
>Chr1:3375162..3375201  + TAIR102
GGGGCACGATAACTTTGGAGGTACCATTCTCTTCCTATGC
>Chr1:3375589..3375628  + TAIR102
CTATAAGACTGTACTCAAAGGTACATAAATCAATCATTAT
>Chr1:3375816..3375855  + TAIR102
GTCTTTCAGAAGGTTCACTTGTGAGTCACTCATGGGCAGC
>Chr1:3376269..3376308  + TAIR102
TTGCAGCCAATGTTCCAAAGGTGAACTATCCTTATGCAAA
>Chr1:3376450..3376489  + TAIR102
CAACTCTACAGTTCTATAAGGTTCAATATCTTTTCGTTCC
>Chr1:3376706..3376745  + TAIR102
TTCGGACAACAGTGGCACTGGTAAATTCATCCGCCTTATT
>Chr1:3379229..3379268  + TAIR102
CTGAAGAAGGTGTGATGTCAGTGAGGAATGCTGCTTGACA
>Chr1:3382044..3382005  - TAIR102
TATCAAGCTCCTGATGCTTGGTAAGAAACATTTAACTTCC
>Chr1:3382702..3382663  - TAIR102
GAAGATCTGGTGCTGCCCTGGTGAGTTTCAATCTTCACTT
>Chr1:3383301..3383262  - TAIR102
GGGTGTCCCAGATATCATAGGTATATTTACATATTTCTTG
>Chr1:3383672..3383633  - TAIR102
TCCTCCTCACCGCTGATGTGGTAATTGCCGCTCTTCCGAC
>Chr1:3385202..3385163  - TAIR102
CTATCAACAGATTCACACAGGTAGGTTGCTTTATATTTGG
>Chr1:3385486..3385447  - TAIR102
ACATGAAGTCCAGGCTTAAAGTATGACTCTTCATCATTTG
>Chr1:3385971..3385932  - TAIR102
GATACTTTGCGGGTAAACAGGTACACTGTTTCTCTGGAGA
>Chr1:3386393..3386354  - TAIR102
GAGAACTTGTTAATTTCAAGGTCTGTCGATTCTCTTCTGC
>Chr1:3387270..3387231  - TAIR102
AACAGGATGAGGGGCTTGAGGTCTGTAACCGCTGTCATCT
>Chr1:3387527..3387488  - TAIR102
CCAACTTTGGAACTGAGCAGGTGCTTGTTGTATCCCTTGA
>Chr1:3387743..3387704  - TAIR102
TTCAGGTCGATGGACACGAGGTAATTGACCATCATCTAGG
>Chr1:3387988..3387949  - TAIR102
AAGAGTTGAGAAAGCTTGAGGTAGTGTGCTTTGTTGATTG
>Chr1:3391536..3391497  - TAIR102
CCGTCTCTTTTGATGCTCCTGTGAGTAGTTTTCTGTGACG
>Chr1:3394269..3394230  - TAIR102
GTTGTTCCTGATGATTTTGGGTTAGTTTCTCATGATCCTG
>Chr1:3396505..3396466  - TAIR102
CTGCCTACATAGACGATCAGGTTCATAGATTGTTCTTCAC
>Chr1:3397972..3397933  - TAIR102
CTGCTTACATCGACGAAAAGGTATTCTTCTTTTCTTCTTT
>Chr1:3401177..3401216  + TAIR102
TTCTTGTACTCAAATTGCAGGTAACCCAAAATTCAAATTC
>Chr1:3401826..3401865  + TAIR102
TCTTGTTCCTTGGTTCTCAAGTAAGCACCACTCTCACACT
>Chr1:3403363..3403402  + TAIR102
GTCAACGTATGAACGAAAAGGTCTTCTTCCTCCTCCTCAT
>Chr1:3403565..3403604  + TAIR102
AACTACGCTGCCTTTATACGGTGTGTGTGTGTGTGTTATC
>Chr1:3404694..3404733  + TAIR102
GATTCAATTCCATGGTTCAGGTAATCAACATTTCTCACAC
>Chr1:3405608..3405647  + TAIR102
ACTGGACTCGACCCTTATAGGTACGTATTTATTATCCGTT
>Chr1:3408050..3408011  - TAIR102
TGATGCAGCAAACCATGACAGTGAGTAAATAAAATATTAG
>Chr1:3408434..3408395  - TAIR102
TGCTCCATTACATGACAATGGTAAGCTTCCTTTTTTCTAT
>Chr1:3408716..3408677  - TAIR102
CTGGCGAGAATGGTCCAAAGGCAATGCTTCGTTCTTGTGA
>Chr1:3409052..3409013  - TAIR102
ATGGAATCTCCAGCATGCCTGTAAGCCTGCTCTTCCTTCT
>Chr1:3409308..3409269  - TAIR102
CAAGGCAACTTCGGGCAATCGTATGGCGTTTCTGCTTCCA
>Chr1:3409445..3409406  - TAIR102
CTTCGGTCAAAATCAAGCAGGTACGTCGCTCGACCAAGTC
>Chr1:3409710..3409671  - TAIR102
CTCCCTTTGGACAAACAATGGTGATTTTCACATTCGCTAT
>Chr1:3410444..3410405  - TAIR102
TTACCAGCGAGGAGATAAAGGTACACCTGATCAAACAAAT
>Chr1:3410787..3410748  - TAIR102
TACACCATCTCCCTTTGGAGGTCAAGGTTCTTCCTTTAGC
>Chr1:3411615..3411576  - TAIR102
AGCATCTTCACCTTTTGGTGGTAAGTACCTTTTATGGATT
>Chr1:3412046..3412007  - TAIR102
GATGTTTGGCTCATCTAATCGTAAGTAATCCTATCTTATT
>Chr1:3412512..3412473  - TAIR102
TTTTGACATCGGATTCATAGGTATTTCTTCGAGTTTCATT
>Chr1:3415614..3415575  - TAIR102
CTTTGTTACGTAAATAACTTGTAAGTTCAGCAATTATGAT
>Chr1:3417045..3417006  - TAIR102
ATGTTGGCCTCACAATTCAGGTAGATTTAGTTACAATCAT
>Chr1:3417257..3417218  - TAIR102
CGCAGCACGAATTCTACTTGGTAAGACCCAAACTCTATAA
>Chr1:3417539..3417500  - TAIR102
ATTTTCAAGAAAGCATTCGGGTAAACTGAAAGCTGGATTC
>Chr1:3417756..3417717  - TAIR102
TCCTTGTTGTAAATGTTCAGGTATGATCTAGTTCTGCTGA
>Chr1:3418012..3417973  - TAIR102
CGTGGCAAAACATATCTCAGGTAAGCCATTGGAAAGAATA
>Chr1:3418235..3418196  - TAIR102
TCATGCTTCAGGAGCCTTGTGTAAGTGTTTATATTGCTCT
>Chr1:3418671..3418632  - TAIR102
TTTCCACAGTGTTCATGAAGGTAATACACTCCTATGTTTG
>Chr1:3419097..3419058  - TAIR102
CTCTAATCCCAGTTCTCGAGGTCTCTCTTTTCTTCGCCTC
>Chr1:3424605..3424566  - TAIR102
TCAACGAATCGAGTTTAAGAGTTAAGTGTCTCATCATGAT
>Chr1:3424918..3424879  - TAIR102
CCACTTTGAGCTTGAGGCAAGTGAAATTGATTTTCTCTTT
>Chr1:3425326..3425287  - TAIR102
GCATTCTCAAGAAAACTCAGGTCTGCTGTTTTCTTTTGCT
>Chr1:3425592..3425553  - TAIR102
GAGAGAAACAAAAGATCCAGGTCTATTAAATCACTTTTTA
>Chr1:3425788..3425749  - TAIR102
TATCCCTTATGACTGAAGAGGTAACAGATAATCGAAGTTT
>Chr1:3425941..3425902  - TAIR102
ACTTAATTTCTGAAAAAGAGGTAATTATTTATCTACTGAA
>Chr1:3426094..3426055  - TAIR102
ATCAACATCAAGTCGAAGAGATATCCTTATCAGAACTTGC
>Chr1:3426399..3426360  - TAIR102
TTATGAAAAAGTGTTTATAGGTGAGTTTCTTTTCATGGAA
>Chr1:3426566..3426527  - TAIR102
GGATAAAAAAGAAGATGTAGGCATGTAGATCTCTGATCTC
>Chr1:3426873..3426834  - TAIR102
GTTTCTTAAATGCTTACCAGGTGCTTTTCTCATAAAATCT
>Chr1:3427056..3427017  - TAIR102
AGGAGGCACTCGAGAGAAAGGTTTGGAAGATTCTTCTCTT
>Chr1:3427234..3427195  - TAIR102
AATCAGGTTCTTCGATCAATGTTACTGTTCATAGCTCTCG
>Chr1:3428972..3428933  - TAIR102
AAGGTTTTAACTGGTGTCAGGTATGAACATTCTTACGGCA
>Chr1:3429348..3429309  - TAIR102
GCTTGGATCGGATACAGGAGGTAACCTTCTTGTTCTCTGC
>Chr1:3429505..3429466  - TAIR102
CCGCCCTCATAGAGAGTCAGGTTAGAGCTGTTCTTTCTCA
>Chr1:3429733..3429694  - TAIR102
AGTCGGCAGATTACTCAAGTGTAAGCTTTTGTTTTGAAAT
>Chr1:3430204..3430165  - TAIR102
CTTCATGGGAGACTATGTAGGTCTGTCTTTCTTCTTCTTT
>Chr1:3432073..3432112  + TAIR102
ACGTGATCCGGTCTACAAAGGTTTTAAATCAAAATCTCTT
>Chr1:3432367..3432406  + TAIR102
GTTTCGTCTCGAGGAGAAACGTAACTCTCTTACTCGATAA
>Chr1:3432644..3432683  + TAIR102
AAGGAGTTCAAAGCTCAGACGTATTTTTACTTCGCTTCTC
>Chr1:3432940..3432979  + TAIR102
GTTTCGTCACCAAGATTAAGGTATGGATGTAATATGGTAC
>Chr1:3433126..3433165  + TAIR102
TCTCTGAGGTCTACGAAGAGGTATGTTTTTTTATTACTGC
>Chr1:3433384..3433423  + TAIR102
CTGCCATGCATTCTGATAAGGTTACTCTTATTCATCTTTA
>Chr1:3433690..3433729  + TAIR102
TCTTGTCACTTGCTCCGCTGGTAATTCTCTTGAATGTAAA
>Chr1:3434151..3434190  + TAIR102
ATCGACTCCTGCCAAAGGATGTGGGTATTTTCCTTAATAA
>Chr1:3434401..3434440  + TAIR102
TTTCGGTGTGAGGATGACAGGTATGATCTGGTAGTTTGAT
>Chr1:3434780..3434819  + TAIR102
TATCGAAAAACACTTATCAGGTAAGTTTTTAGTTTGGAAC
>Chr1:3435127..3435166  + TAIR102
CAAGAACTTGAGCACAAAATGTAAGCTTCTTTATCAAATT
>Chr1:3435848..3435887  + TAIR102
ATGCAGCTATGACTAATGAGGTAACTCCTTGTGTGGAGCT
>Chr1:3436632..3436671  + TAIR102
TGCTATTTAGGCTTCATCAAGTAAGGACTGTTTGAAGCAA
>Chr1:3436812..3436851  + TAIR102
ACTCCTGATTCTTATCCCAGGTGATTTCTCTTCCAAGTTA
>Chr1:3437027..3437066  + TAIR102
TTCAGAAGTTTGTTAAGCATGTAAGCAAAACTAGTGTCTT
>Chr1:3437284..3437323  + TAIR102
ACATATACCGGATCAGATATGTAGGTTTCTCTTAACTACG
>Chr1:3437522..3437561  + TAIR102
CACGGACTGTTTCTGAACAGGTGACTGAAGCATGATAAGA
>Chr1:3437713..3437752  + TAIR102
TGGCTTGCAGTTCTTCAAAGGTACAACATATAATGAAATT
>Chr1:3437964..3438003  + TAIR102
TGCCTTGCCTCTATAAACTGGTACCTGCTCCAATTCCATT
>Chr1:3443118..3443079  - TAIR102
GTATTGACCAGAATCGACAGGTGTGATTCTTGTTGATTTC
>Chr1:3443271..3443232  - TAIR102
AGCTTCTCAAGAAGATTAAGGTCTGCATTTTCCCGCCATT
>Chr1:3443436..3443397  - TAIR102
AAGCTTCTGCTGAATTCGATGTAAGTTATTGAAATCTGAT
>Chr1:3443601..3443562  - TAIR102
TCGTATTACTTCCTGCAAAGGTTCGTATTTTTTCAAAAAA
>Chr1:3453245..3453284  + TAIR102
GCTTCACTCACCATCCTCAGGTTCGTTCTCTGTCACAAAC
>Chr1:3453674..3453713  + TAIR102
GTGATAAGGCTCGTGACCAGGTAAAATTCTTCTTGTTATA
>Chr1:3453854..3453893  + TAIR102
AATAGACTCGACATTAGCAGGTTTGATTTATCAACCGATT
>Chr1:3454265..3454304  + TAIR102
TTGGCATCTGCATCTTACAGGTACTCTTGATTAATGGCTG
>Chr1:3454469..3454508  + TAIR102
GTCTCTGCACCATGGTTATGGTATGAAGACTGATTTTGCT
>Chr1:3454722..3454761  + TAIR102
CAAAAGTTCCAACAAAGGAGGTAATTTCTATAGCAAATTC
>Chr1:3454945..3454984  + TAIR102
AGTGTTGTACATTGGATCAGGTATGTGGTTTAGTCAGCTG
>Chr1:3455158..3455197  + TAIR102
GCTGGGGCTGTTGCTGCTGGGTAGGCTTGAGTTATTTTGA
>Chr1:3455337..3455376  + TAIR102
TCGATGCACTTGAATATAAGGTAATATGAGCTTCTTCTGC
>Chr1:3455634..3455673  + TAIR102
AGCACAGGCAAACTATCCAGGTCTGTCCAACCCTGAATTT
>Chr1:3455855..3455894  + TAIR102
TTATCATCTACTGTCAGTGGGTATGTGAAACAGGAGTAAA
>Chr1:3456075..3456114  + TAIR102
TGTTGAAGGCTCTCTTTCTGGTATTTACTACTACATCTTG
>Chr1:3456687..3456726  + TAIR102
TGTCTTCCAAATCCTGCTTGGTATGGTATTTCACTTCATA
>Chr1:3456869..3456908  + TAIR102
ACAGTGAGTTGTTTTTACAGGTAATAATAGTTGATTTTAC
>Chr1:3457049..3457088  + TAIR102
TCATTTGTTTGTGTTGCTCGGTATGCAATTGTTCCTCCTT
>Chr1:3457181..3457220  + TAIR102
ACATACTGTGTGTTATTCAGGTATCGATTTCTTACTTTCT
>Chr1:3457581..3457620  + TAIR102
TCCACCCCAACGCTATGAAGGTAAAGTTTCTTAGTCGCCT
>Chr1:3457702..3457741  + TAIR102
GCGGTTGAACTCTTGACCAGGTAAATGCAATGATTACGAC
>Chr1:3457863..3457902  + TAIR102
TTACCGAGGCTGCTGCAAAGGTTCTTGATTATTTTAATCT
>Chr1:3458120..3458159  + TAIR102
TCTACATCAGTCAAATACCAGTTGAGAATCCCTCTTTCCC
>Chr1:3458328..3458367  + TAIR102
CTTTGCTCCCTTCTATAAAGGTTTGTAAATTCTTAACAGG
>Chr1:3458494..3458533  + TAIR102
GATTATAAACTTGCAATGAGGTTAGCACTAATCATATTCT
>Chr1:3458771..3458810  + TAIR102
ATCTCGTTGACTTCAATCTGGTTAGATTCACTCTCTGAGA
>Chr1:3459097..3459136  + TAIR102
CAGATTTCTCGAGCATCGAGGTATAACATATCTACTCTTT
>Chr1:3459353..3459392  + TAIR102
CCTTACCTCGGTTGAAAGATGTAAGTTCAGATGGGAAAAC
>Chr1:3459572..3459611  + TAIR102
AGGGAGCAAAAGAAGTTGAGGTAATCGCTTCTGTTTCCGT
>Chr1:3460709..3460670  - TAIR102
ATACCAGGGATTCACTATAGGTAAAAACTATTCCATCACT
>Chr1:3461179..3461140  - TAIR102
TCGATCCGCTTCGGTTCCAGGTTCGAATTGATTCACAAAA
>Chr1:3461799..3461838  + TAIR102
ATCTCCACTCTCTCCCCAAGGTAATTCTACTGTTCATCCT
>Chr1:3462156..3462195  + TAIR102
ATTTGCTGTCGTCACTTTCGGTACGAGCATTGCTAGGAGA
>Chr1:3462588..3462627  + TAIR102
CAGAAGTGTTGACATGTCAGGTGCATTGAATGATTTTAAC
>Chr1:3462782..3462821  + TAIR102
AAAGCCTTGGGTATAATCAGGTTATAGTTCTCTCCTTCTT
>Chr1:3463021..3463060  + TAIR102
TCGGTGATGAAGGAGCTAAGGTTAGTGGAAATATGATATA
>Chr1:3463293..3463332  + TAIR102
GTACTGATATAGGAGATGAGGTTTGTTTGAGCAGATGCTT
>Chr1:3463484..3463523  + TAIR102
ATAACATGATTGACTATTCTGTAAGTTTTTTCTGTTCATG
>Chr1:3463656..3463695  + TAIR102
ATACGCAATTTACATCTCAAGTGAGTTTAGGACTATAGAT
>Chr1:3463831..3463870  + TAIR102
AGGGTAACAAGTCTTTACGGGTACAAACTTTCCTCATGTC
>Chr1:3464093..3464132  + TAIR102
TGGTCTATCTTCCCACAAAGGTTTTCCAATAGAACACTTG
>Chr1:3464321..3464360  + TAIR102
TGAATGATATAGGTGATGAGGTACATATATATCCAATTTA
>Chr1:3464498..3464537  + TAIR102
CAATTGCAACCATTGACCTGGTGAGAAGTGACCATCTTCT
>Chr1:3464664..3464703  + TAIR102
ATAATGCAATTATTACGACGGTCAGTGCCAAAAACCCTTC
>Chr1:3464858..3464897  + TAIR102
TCAAACTTGGTTGGTGTCAGGTAAAGCCTGTCCATAACTC
>Chr1:3465053..3465092  + TAIR102
CAAATGGACTTAGAGATGAGGTTCCTGCAGACAGATTTTA
>Chr1:3465229..3465268  + TAIR102
TAGGATTCAATGAAATACGGGTAAAAAAAAAGCGCTACTT
>Chr1:3465422..3465461  + TAIR102
TCATCACCAAGTTTGGACAGGTAAGAAACATATGGTGCAA
>Chr1:3466055..3466094  + TAIR102
TCCAGCGTCGTCGATTGCAGGTTTTACTCTGAAAATTTTG
>Chr1:3466318..3466357  + TAIR102
GTCTCTCGCATTTTACAGCAGTAAGTTGGTTTTTCGTTCT
>Chr1:3466830..3466869  + TAIR102
CCACTAGTCCACAATCAGAGGTAAGCCTGAGTGACTCCTT
>Chr1:3467055..3467094  + TAIR102
GTTAATTAACATATATAGAGGTACAATCTCTGGTGTTTGT
>Chr1:3467265..3467304  + TAIR102
GAAAGGCAATGAGAGATCATGTAAGTTGAGAAATGCTTCA
>Chr1:3467482..3467521  + TAIR102
ATTTTGAAACAGATGAGAAGGTAATTTTGAAGTCCTTGGT
>Chr1:3467861..3467900  + TAIR102
CACGAATTCCACGTCAGGAGGTGCGATTCTTAAACTTCAA
>Chr1:3468007..3468046  + TAIR102
GCGAGGAAACTTTGCCTGGCGTATGAACTATTCAGTTTAT
>Chr1:3468179..3468218  + TAIR102
ACCCATCCTGATGGACAAAGGTACCTACAATCTTCTTTCC
>Chr1:3468358..3468397  + TAIR102
TCAGCACCCACAGTGAAGAGGTAAGATGATCTGATAAAAT
>Chr1:3468629..3468668  + TAIR102
GGCGCCGTATCGATTTTAAGGTAACACCTGAAAACTCCTA
>Chr1:3468847..3468886  + TAIR102
AACGACGTGTTGAACAGAAGGTATGGATATGATTTCATTT
>Chr1:3469032..3469071  + TAIR102
ACAGTTCTAGTGGTAACCGGGTAAGTAAGGGAGAAAAGTG
>Chr1:3470244..3470283  + TAIR102
TACCTGAATTCGCCGAAGCTGTGAGCTCATTTCCTCTTCT
>Chr1:3470416..3470455  + TAIR102
TTGTTGGAGTCTGCACTGAGGTAATCTCAAATCTTCTCAC
>Chr1:3472066..3472027  - TAIR102
TCTCGGACAAGAAAGTTCCGGTAAAGACATGGGATTTTGC
>Chr1:3472254..3472215  - TAIR102
CCGGCTCATTACTTCACAAGGTTTCGCCTTTTGCTTTCTT
>Chr1:3475337..3475298  - TAIR102
TTCGGACATCCGCAACATGGGTAAAACACTAAAACCACGT
>Chr1:3475597..3475558  - TAIR102
TTTGTTCTTCTCATACGTTGGTACAATTCTTGAAACTACT
>Chr1:3475756..3475717  - TAIR102
GATCTTCTTCTCCATTCTTGGTATTTCTCTCAGCTATTAC
>Chr1:3475960..3475921  - TAIR102
AATGCAACATCCGTGTCTGTGTAAAGACAGTTTCATCTCT
>Chr1:3476100..3476061  - TAIR102
GTCGTGGAATCGGTTGGCAGGTAAACACACAAAAAAGACT
>Chr1:3476277..3476238  - TAIR102
CTTTCGTTTCTCTTGTCGAGGTCTAACTCTAAATTTCTCC
>Chr1:3476443..3476404  - TAIR102
ATCATTAGCGCTTCTCCATGGTAATAGATCATAAAACTCG
>Chr1:3476711..3476672  - TAIR102
TTCTTGTCATATTCTCACAGGTAAGTATCTTCCCATAATC
>Chr1:3476840..3476801  - TAIR102
ATGAACAAGGATTCCCTATGGTATGCATACATATCATTCT
>Chr1:3477006..3476967  - TAIR102
CTTTGGCGCAATGTTACTAGGTTAGAAATACATACATGTA
>Chr1:3477207..3477168  - TAIR102
ACATTATGGATCCTCAAAAGGTCGGTGAAGGAAATCAAGA
>Chr1:3477466..3477427  - TAIR102
CAAAGATTGATGCAAGAAACGTAAGTCTTTTGCTGAAATT
>Chr1:3477655..3477616  - TAIR102
CACAAGTCCTCCTCCTTGGCGTAAGTTCTTCTCACATTTT
>Chr1:3480176..3480137  - TAIR102
TGGAACTCCCACCATACTGTGTAAGTCACACTCTTGACTA
>Chr1:3480509..3480470  - TAIR102
GTGTTGTGGTTGCTTTCTATGTACGTATAATATGTTTCAT
>Chr1:3480763..3480724  - TAIR102
CACTCTCGACAAATCCTCCGGTAATAAAAATCTACACTGT
>Chr1:3488358..3488397  + TAIR102
CGAGAAACCAAAAAGCTCAGGTATCTTGTTGCAAGTTTGT
>Chr1:3488550..3488589  + TAIR102
ATTTTAGTGACAATCTCAAAGTATGGTGTTTTTTACATTC
>Chr1:3488926..3488965  + TAIR102
ATTGGTTATGAAACTCCCAGGTCCATATCTTTTCTCCCTG
>Chr1:3489104..3489143  + TAIR102
AGAGTTCAAGCTGCAGGAAGGTATGTCTTCTTATGCCATA
>Chr1:3489269..3489308  + TAIR102
GCATGTGAACTTCCTGAAGGGTAAAAACAGAGTTATTATT
>Chr1:3489387..3489426  + TAIR102
GATATTTACTACCCATCAAGGTAGGTAGAAAAACTATCAT
>Chr1:3489570..3489609  + TAIR102
GTTATAAATTTCTACATCAGGTGACTTCTAAGTACCGACT
>Chr1:3489757..3489796  + TAIR102
CAGAAGCTGTTTCATACAAGGTGATTGCTTTCCCTGGTTT
>Chr1:3490133..3490172  + TAIR102
TTTATACCAATACATGAAGAGTAAGTAATTTACTGACTGT
>Chr1:3490471..3490510  + TAIR102
ATTTTCAATAATGTCAAAAGGTGAGACCCAAGGAATCCGT
>Chr1:3490702..3490741  + TAIR102
TCAACGAAGCTGAAGTGCAGGCTAGTCTTTATACCTTAAG
>Chr1:3490895..3490934  + TAIR102
CATTGCAGGATTTGAAAATGGTGCGTTTTTCTTCCATCTT
>Chr1:3491970..3491931  - TAIR102
GACGGCTTGATTAAGTACTGGTATGTAACCTTCTTCCAGA
>Chr1:3494315..3494276  - TAIR102
CTTACACAATCATAGCCCAGGTACCACATCCACACGCATA
>Chr1:3494986..3494947  - TAIR102
ATGTTTCTCCCACTCGCAAGGTCCGTTTTTTCTCTCTAAC
>Chr1:3497357..3497318  - TAIR102
TTTATACAATCATAGCCCAGGTACATGCATGTGTCATGTT
>Chr1:3502782..3502743  - TAIR102
TACTGCAAGAAATGACCAAGGTGAGAGAATAAATGCTTTT
>Chr1:3503898..3503937  + TAIR102
TACTGAGAGATGTTCATATCGTAAGAACTTTGAGATTTTT
>Chr1:3504624..3504663  + TAIR102
ATCCCGTAGGATGGATTCATGTATATCTCTCTCTTCTAGC
>Chr1:3504780..3504819  + TAIR102
ATACACATTATTCGTATCAGGTACATCTCTGCTGTTTCCA
>Chr1:3506553..3506592  + TAIR102
CTCGGTGATGATCCTTCTAGGTTCAACACACTCTCCGGTT
>Chr1:3507210..3507249  + TAIR102
TTCATGCCTCTCTATCCCGGGTATGTTTCCATCTATTCAA
>Chr1:3507353..3507392  + TAIR102
TTAATTCAGGATCTAAAATGGTAAAAAAGACTCTTTTCGT
>Chr1:3507499..3507538  + TAIR102
AGCTGTTCGCTTTCGATATGGTAAAAACATGTTAGCATTT
>Chr1:3508014..3508053  + TAIR102
TAGTCCCTAAAATCACAAAGGTTTCTTCTGAAACTCAATG
>Chr1:3508318..3508357  + TAIR102
AGAGAGTGAAGAAAAACGAGGTATTATTCGAATATATAGA
>Chr1:3508573..3508612  + TAIR102
TGACCGTTCTCAATGTCAAGGTAGTAACGTAATCACATCT
>Chr1:3509360..3509321  - TAIR102
AACGACCTCGTATGGTTCAGGTCAGAAATAGAAACACTTC
>Chr1:3509618..3509579  - TAIR102
AAGAAAGTCTCGTCGAATGGGTAAATTTTTATATTTTGAT
>Chr1:3509852..3509813  - TAIR102
CGTGTCATGGGCACATTCGGGTACTGTCACTTCTCTTATT
>Chr1:3510053..3510014  - TAIR102
ATGATGAATTCGAAGCTCAGGCAAAGTCATTATTTAAATT
>Chr1:3510250..3510211  - TAIR102
TGCTTATCTACATGAAGATTGTGAGTATATATACACTCCA
>Chr1:3510498..3510459  - TAIR102
TTTGGATTACCATTTACATGGTACGTACTTCTTTTTACAG
>Chr1:3511067..3511028  - TAIR102
TAATGTCTCTGTAAATACAGGTTAATATTTTTACCTTTTG
>Chr1:3513370..3513331  - TAIR102
CCAACAACATTGCTAGCAAAGTAAGACTTCTGAATTCATG
>Chr1:3513544..3513505  - TAIR102
TCACTCCGGCAACGCCACTGGTGATTTATAGTTTTATCCC
>Chr1:3513749..3513710  - TAIR102
TTCACAGGATGTTGAATGAAGTATGTTTTTAATGCTACAC
>Chr1:3513954..3513915  - TAIR102
ATGTCGGGGGTCAGGACAAGGTTTGTAACTTTGTACTATA
>Chr1:3514102..3514063  - TAIR102
CACCACCATTCCCACCATCGGTAAGTCTTCTGAGAACTAC
>Chr1:3514666..3514627  - TAIR102
TCCCTTTCAATTCTCCAAAGGTAAGCTCCAAAACTTTCCA
>Chr1:3516159..3516120  - TAIR102
CAGCACTACTCTCGCTTGCGGTAATATGATCTCCAATCTT
>Chr1:3516436..3516397  - TAIR102
TGCCAAGCATTAAACCAACGGTGAGAAATAGATATTGGCA
>Chr1:3516569..3516530  - TAIR102
ACCAAAACCCTCCTATGCCGGTAAGTTCATCGTCTTCTTC
>Chr1:3516867..3516828  - TAIR102
AAGCTAACATTGTGTTCCAGGTGAGAATTGATCTCTTTTA
>Chr1:3517419..3517380  - TAIR102
GCAAATGTGATGACACTAAGGTACAATAAAAAAAGCTCAT
>Chr1:3524768..3524729  - TAIR102
ACCAGTTCATCAAGATCCAGGTACTGATTGTCTCTGCATG
>Chr1:3525928..3525889  - TAIR102
GTGAGAAATCTCTGAAAAAGGTATAATTTTTATTTTCCTC
>Chr1:3526119..3526080  - TAIR102
GTCAAGATCCTGAATCATCGGTTTGTCTCTCTCGATTTCT
>Chr1:3530710..3530749  + TAIR102
CACATTCTTACATTCGCATGGTACATAACTACATATATAC
>Chr1:3533303..3533342  + TAIR102
ATATTCTACTTCTATACTCAGTGAGTTTTAATCATTATAC
>Chr1:3533422..3533461  + TAIR102
TTGTCACACTCTACTTTGGGGTACATCTCTTGGAAATTCC
>Chr1:3533728..3533767  + TAIR102
TCTTTCAGATCCTTTTCCAAGTAAGTGTCTTATTTTCCCC
>Chr1:3533914..3533953  + TAIR102
AAGGTTACAAGCTGAGTTTTGTAAGTTCTGGCTCTAATAC
>Chr1:3534127..3534166  + TAIR102
ACACAAGCCTCAATTCCTTGGTAAGTTTTCAAAACTGAAG
>Chr1:3534308..3534347  + TAIR102
CATGCCGTCAAGAACTTATGGTACACACTTGTTCTGTTTT
>Chr1:3534552..3534591  + TAIR102
TCACCATACGCACCCTTATGGTATGATTATAACTCTTCAC
>Chr1:3536288..3536327  + TAIR102
AAGAACGTTTGGGAAAAGAGGTAATGCTTTTGTTTTGCGC
>Chr1:3536529..3536568  + TAIR102
TCGAGGAGAACTGGGACAAGGTATTTTGTAAGAGATTTTT
>Chr1:3536711..3536750  + TAIR102
TCGCAACTCTTCCCTTAGAGGTAATCGACTCTTTTTAATT
>Chr1:3536861..3536900  + TAIR102
CATTTTCACCCTATTCCAAGGTATGCCAAGGATAGCTGAA
>Chr1:3537069..3537108  + TAIR102
GCCTTCAAAAACTTTAAAAAGTAAGTTTGACCGCCAGATT
>Chr1:3537221..3537260  + TAIR102
TCCACGGACTGGATGAGAAGGTATCACTGTCTTGACAATA
>Chr1:3537413..3537452  + TAIR102
GTGTCATCTATGCGGATACGGTATGTTCCCTAAAGAATCA
>Chr1:3537598..3537637  + TAIR102
ACGCCAGAGTCGTTATTGATGTAAGAAAAATTTACTTATT
>Chr1:3537792..3537831  + TAIR102
TCCGCGCTCTTAAAGAAAAGGTAACTTAAGAAACCTCGAA
>Chr1:3538820..3538781  - TAIR102
ATGTTGAATCAGAGCGTGTGGTAAGCTTTCAATAGCGTTT
>Chr1:3539299..3539260  - TAIR102
CGGAATAATCATGATAGACGGTGAGTGCTAGCTCTTGACA
>Chr1:3539791..3539752  - TAIR102
TCCTACGGCCTTGCCCTCTGGTATATATATAAACTGTTTC
>Chr1:3540126..3540087  - TAIR102
TAAGCGGTCATATCAGCGAGGTAAAACGCAGCTTTTTGCG
>Chr1:3540466..3540427  - TAIR102
CCGACAAAAGATGTTTTCAGGTACGCACAAACACAAAACC
>Chr1:3540944..3540905  - TAIR102
ACTCCAAGCTTACCAGTCAGGTATTTATACTCAATATTTA
>Chr1:3541393..3541354  - TAIR102
CGGAAGGATTCGAAACTCAGGTATGTCGAACATCAGATAG
>Chr1:3542008..3541969  - TAIR102
AATGTTGTCATCGCTGGCTTGTAATACATAACTTCTTGAT
>Chr1:3542356..3542317  - TAIR102
CCAACGAGATCGCAGAAGAGGTTGGTAACTTGTCAGTCAA
>Chr1:3542764..3542725  - TAIR102
AAGACGCTATCTCCGAGAAGGTACGCTATACCAAGATCAA
>Chr1:3543022..3542983  - TAIR102
ACTCTTTTCATCATGGTTAGGTAAATCACATAACAAAGAG
>Chr1:3543547..3543508  - TAIR102
CTTCTCACAAAGTCGCCAAGGTTCATAACTTTTTTTGTAT
>Chr1:3554529..3554568  + TAIR102
CTACGAAGCATCAATTGGAAGTAATAACCCATCAATCTCT
>Chr1:3555117..3555156  + TAIR102
TCGATATACATGCCTTGCAGGTCTTTATCTACAACCCTGG
>Chr1:3555303..3555342  + TAIR102
GTCTACCTGATTCTGATAACGTAAGTCTCTTTCCCTCTTT
>Chr1:3555470..3555509  + TAIR102
AACTCCAACATTATCCAACGGTACTATATTTTCTCATACC
>Chr1:3555831..3555870  + TAIR102
GCACATTAATCGAATGCCAGGTTCTGTACTCAGATTCAAC
>Chr1:3556014..3556053  + TAIR102
TTTCAAGCTTGACACCAAAGGTTACTACAACCACTATACA
>Chr1:3558676..3558715  + TAIR102
AACTCGGCCAGAAAGTCCTTGTGAGTTGGATTTTTACTCT
>Chr1:3558961..3559000  + TAIR102
ATATGGATTCTGCTAACCAGGCAAGCTCTTAACACTTGAA
>Chr1:3559196..3559235  + TAIR102
AGTTTGTGGAAGCTCTTAAGGTTAGCTATTATTGCAAAGA
>Chr1:3559443..3559482  + TAIR102
TCAGATGCGATTATCCCCAGGTTAGATCACATTAGAGTGT
>Chr1:3559681..3559720  + TAIR102
TCAATTGAGATTTTCCCCAGGTTAGATCACATTTACAGTG
>Chr1:3559946..3559985  + TAIR102
CTTCCCCGACTCCACTCTAGGTACATTTTTCATTGTATCT
>Chr1:3560090..3560129  + TAIR102
ATCTAAAGTCGCAGATACTGGTACAGTATAAACAAACCCG
>Chr1:3560205..3560244  + TAIR102
GGAAGATTCTTCATTTCAAGGTGAACATTCTCCCCATTAC
>Chr1:3562224..3562263  + TAIR102
CCTCTTTGCTCTGCATGAATGTACGTACATAATTTTGTTT
>Chr1:3563560..3563599  + TAIR102
TCCTGACGAAGATCTTGATGGTAACGTATACATTGAGTCA
>Chr1:3563848..3563887  + TAIR102
ATCTTTTGTCTTCTCCACAGGTTAAAAAAACCTGAATCTC
>Chr1:3565572..3565611  + TAIR102
CCAAACTCATCGAGACAGAGGTGAAGTTTTAACATTTGGA
>Chr1:3565859..3565898  + TAIR102
TCTTGCATCGTGTAGTCGATGTAAGCATCCCTAGTGATTC
>Chr1:3566028..3566067  + TAIR102
GAGATAACTTTGTGGTAGTGGTAAGATAATGCTTCTCACA
>Chr1:3566315..3566354  + TAIR102
TAAAGTTTAAGAAAAACGAAGTAGGTGCTCAACATTTTAC
>Chr1:3566493..3566532  + TAIR102
AAGATGCGAACATACTTGAGGTGCGTTCTCTAGTGTCCCT
>Chr1:3566693..3566732  + TAIR102
GAGGACATCAAATTTCATCAGTACGTTAATCTCTTGCAAC
>Chr1:3566914..3566953  + TAIR102
CGTATAGACTCAGTACTCAGGTTTTAGAATGTGTAATATT
>Chr1:3567106..3567145  + TAIR102
AGCCAATTCAAGGACAGAAGGTAAGTAACAAATGTTACTT
>Chr1:3567348..3567387  + TAIR102
AATATTTCTATGGGAACAAGGTAAGTTCTTATAGTTTAAT
>Chr1:3567546..3567585  + TAIR102
TCATAGTTTCAGGAATACAGGTTGGTATTACTCACAATGA
>Chr1:3568848..3568809  - TAIR102
CCTCCTTATAAAGGCTACAGGTACTCAAAAACACTCAAAA
>Chr1:3569469..3569430  - TAIR102
ACCTACTTAGATGGCATGCGGTTAGTTTTCATTCTGACAT
>Chr1:3569660..3569621  - TAIR102
AGCAAATGCTTGCAGATCAGGTTTGTGTCGAATCCTTCTT
>Chr1:3569856..3569817  - TAIR102
TGGAAGAAGATACGAACAAGGTTAGATTTTGATATGAATG
>Chr1:3570060..3570021  - TAIR102
TTAACAAGCATCTATGACAGGTATTGGATTCATTTTTTGC
>Chr1:3570243..3570204  - TAIR102
TCTTTGGATTTGGCAAAGGGGTAATGCAAAAACAAACCCC
>Chr1:3572751..3572790  + TAIR102
TTTCTTTGCTCTACATCAGTGTATGTAAAGAGTTTTTTTC
>Chr1:3574356..3574395  + TAIR102
TCTCGTCGCTCTACATCAATGTATGTATATCATATACATA
>Chr1:3576039..3576000  - TAIR102
TTACTCTGCTTATTTGGAAGGTACAATATAACTGAACTAT
>Chr1:3576308..3576269  - TAIR102
GATTCTTTACTTACTGGACTGTAAGTAGTTCCTCCTATGC
>Chr1:3576464..3576425  - TAIR102
CCATTGAAGCTGGTTGGCAGGTAACAATTTTCTTCATATA
>Chr1:3577346..3577307  - TAIR102
CTAGCAGTAATGGGCATGAAGTAAGATTTTCATCTTCTCC
>Chr1:3577644..3577605  - TAIR102
TAAGAGGACAGAAGCCACTGGTACACATACCATATGTTAA
>Chr1:3577967..3577928  - TAIR102
CTTCAATTAAGACAATTCATGTAAGTTTGAATTAGTATTA
>Chr1:3581535..3581496  - TAIR102
GGTGCAGGCCTCTACGACAGGTAATGTGAACATAAATCAA
>Chr1:3581755..3581716  - TAIR102
ACAACCTTGATTCGCCTCTGGTACTAAAGCTAACCACTGG
>Chr1:3581926..3581887  - TAIR102
CATCAGAGATTTATGCCGAGGTAAAAGATCCTTGTTCCTA
>Chr1:3582177..3582138  - TAIR102
CTTGGGCAGCCATTAAAAAGGTAAAATCTTGAAGTAAGGG
>Chr1:3582621..3582582  - TAIR102
TAGTTGCACCCCCAGAACTGGTATGTTCATATTGTTTTGT
>Chr1:3583051..3583012  - TAIR102
TCTCCGAAAAGGCGAATCAGGTATCTTAGACACTCTCAAC
>Chr1:3583357..3583318  - TAIR102
AGGAGTTCACAAGTGACTTGGTTAGTGTGTAATGTTATTG
>Chr1:3583643..3583604  - TAIR102
TCTGCAGATGTAGTCTATAAGTAATCATCCTTTTTACCTA
>Chr1:3583831..3583792  - TAIR102
TTCGAGCAAGAAATGGAAAGGTAAAAACTTTCATTCTGGT
>Chr1:3584164..3584125  - TAIR102
AAGACTGCTAACTTGGGAAGGTTAGATAGCTAAGCAATTG
>Chr1:3584367..3584328  - TAIR102
TTGGAGTCGATCAGTCGGCTGTAAGTTACATTTCCTGTGA
>Chr1:3584771..3584732  - TAIR102
ACCTTATATACTGCTTGAAGGTGAATTGAATATCAGTCAA
>Chr1:3584997..3584958  - TAIR102
TGAATGATGCTGGACCTGAGGTTAGTAGATTTATTCATCG
>Chr1:3585247..3585208  - TAIR102
ATGTAGAGCCACTTCTTGAGGTGAAATGTTTTCATAATTA
>Chr1:3585401..3585362  - TAIR102
GATTGCCTTCTGGATATCCAGTAACTTTTCTCTCAACTTC
>Chr1:3585542..3585503  - TAIR102
GCATGGGCTACCAAGATGACGTAATGCCGATATACTGAAA
>Chr1:3585743..3585704  - TAIR102
ACTACATGAGGACTTTAAAGGTTACTTCCCCAAGTTTATG
>Chr1:3586001..3585962  - TAIR102
ATGATGTTGTCATCTGTCAGGTATTTGAAATTTTACCCTT
>Chr1:3586362..3586323  - TAIR102
ACGAAATTCTAGTCATCCAGGTTGGTCTTTAGATTTCTTA
>Chr1:3586706..3586667  - TAIR102
AACTATAATGTTAAGCCAAGGTACAGTTCAAATAATGTGA
>Chr1:3587091..3587052  - TAIR102
CAGAAGTCTTTCATGCATCGGTCAGTTTTATGCTCAATCA
>Chr1:3587271..3587232  - TAIR102
AAGAAAAACATGTTCAGAAGGTTTCTCTTCCTTCTTGGTC
>Chr1:3587508..3587469  - TAIR102
CAACAGATCTTCCTAGTCCGGTATGACAAGTCGAATCTAT
>Chr1:3587721..3587682  - TAIR102
AAAAGGGTGGAGAATGGTTGGTAAGATAATTCTTCTTTAT
>Chr1:3587934..3587895  - TAIR102
TTGAAGGCAGTGCGATTTTGGTCAGTTGATAGCATCACTA
>Chr1:3588749..3588710  - TAIR102
ACAACCCTGAGAAAGAGAAGGTCAGTCAGACGTTGTACCT
>Chr1:3589002..3588963  - TAIR102
GACGAAAGTCGGAACAAATGGTTAGCTTGTTTTCGCTTCT
>Chr1:3589212..3589173  - TAIR102
TTAGAACTCCATTTGTGAAAGTAAGCTTTGAATTCATTCT
>Chr1:3589384..3589345  - TAIR102
GCAATTCTTGACAACAAAGAGTATGTCCTTGTCTAGTGAT
>Chr1:3589572..3589533  - TAIR102
ACGGAAATATCGATTTACTGGTAAGTATATCCTTACAAAT
>Chr1:3589817..3589778  - TAIR102
TCCTTGCCATGGATCCTCAGGTTATTTTCTTATGGATTTA
>Chr1:3590444..3590405  - TAIR102
CGTCTCGGTTCGATCATCAGGTATCTTTTTCAATTGAATT
>Chr1:3590729..3590690  - TAIR102
CACCCAAATAAAAAAAAAAGGTGGAGTCCACAGATACCGT
>Chr1:3590895..3590856  - TAIR102
AGAAAAAAAAAAAAAAACATGTCGACCAATAAAAAAAAGA
>Chr1:3593221..3593182  - TAIR102
AGAAAAACAGCCTTAAGAAGGTAAAAATAATCTCTTCTTC
>Chr1:3593588..3593549  - TAIR102
ATCCATCTCCAGTGTTACTGGTAATGAGTCTTGAGTTTTA
>Chr1:3595017..3594978  - TAIR102
GTTCGACCCAGATTCATTCAGTAAGAATCTCTCCCAACCA
>Chr1:3596584..3596623  + TAIR102
TGGGACAGTTAAACTCAATGGTAAGCTTCTTACAACAAAA
>Chr1:3597083..3597122  + TAIR102
GTCTTTCGAACAACAGCAAGGTATACAAATATTTCTCGAA
>Chr1:3599571..3599610  + TAIR102
ACGAGTTGCTCCTTGGTCAGGTTTGAATTCGAGATATCCT
>Chr1:3599858..3599897  + TAIR102
CTGTCCCCATTGAAGTCACTGTAAGCTTTTTCTTGGCAAT
>Chr1:3600115..3600154  + TAIR102
GACATCATTCCTACTTGCAGGTGCAGAATCTTCCGCAAAC
>Chr1:3600307..3600346  + TAIR102
ACAATGGTGACTACAGAAAGGCAAGTCCATCACTATATGA
>Chr1:3601732..3601693  - TAIR102
TATTGTCGAGTACAACACAGGTAATATATTTTGCTACATA
>Chr1:3601935..3601896  - TAIR102
ATCAGCGCCATTTTGACTGAGTATGTGGATCTAATACTAA
>Chr1:3602187..3602148  - TAIR102
ACAACCTCTCTGCGTGCAAGGTAATTTATACTTGCAATCC
>Chr1:3602373..3602334  - TAIR102
TACACGCACGCCTTTCGAAGGTCTAGTGCTCTTTTAATTC
>Chr1:3603018..3602979  - TAIR102
AGAACATTAGCACTAGGAAGGTATGCTTGCCCACCTCAAC
>Chr1:3603941..3603902  - TAIR102
TGAGGTGTAGATGGATGACGGTAAGTTGGTTAAGCTTCCT
>Chr1:3604455..3604416  - TAIR102
TTGGAGAACGGCCTTGCAAAGTAGGTATCTTCGTTTCTGC
>Chr1:3604808..3604769  - TAIR102
TTGTTGATGCCAAATCTGAGGTGGGTTTCTCATCTTTTTA
>Chr1:3606834..3606795  - TAIR102
CTTTAGCTATGAGCACCATTGTGAGTACTCTCTCTTCTAA
>Chr1:3607058..3607019  - TAIR102
ACATCTCCGGCTCACCGGAGGTATAGATCAATTTAACAGT
>Chr1:3608042..3608003  - TAIR102
TTCTGTGGCCAAATCAATGGGTATGTTCCTCTTTAGTATT
>Chr1:3608380..3608341  - TAIR102
GCCTGGCTCCAGAAGAGAAGGTAGGTTTATATTTTCTGCA
>Chr1:3608533..3608494  - TAIR102
TATCTATGGAACAGCAAAAGGTGTGGTTTCTTCTGCACTC
>Chr1:3608725..3608686  - TAIR102
CTGATACACCTGTCTCACAGGTACAATACTACTATCTGGA
>Chr1:3608933..3608894  - TAIR102
ATATTTTTGAGGAAATACCTGTAAGTCTCTAGCTTTCTTC
>Chr1:3609067..3609028  - TAIR102
GGAAACTTTACTGGCGAGAAGTATGTATCTTGATCCATTG
>Chr1:3609474..3609435  - TAIR102
AGACCTTCATGAATTACCAGGTACTTTTTTTTTTGTTAAA
>Chr1:3609627..3609588  - TAIR102
GACAACAACACTGTTGGCTGGTAGGTTTTTTAATGACATC
>Chr1:3609830..3609791  - TAIR102
CCAATTGTTTTCCTTTCCCGGTATGTTGATGAATTTTACA
>Chr1:3610113..3610074  - TAIR102
TTGTTCAGATCGAAGGACTGGTAACGTTTCTTAGTGTTCC
>Chr1:3613538..3613577  + TAIR102
TCTCTTTACTCTTATTCACGGTATGTACCTTAGCTTCTTT
>Chr1:3615259..3615220  - TAIR102
GTGAATCGATTTGTGTCAAGGTAATATAAAATGTCTGAAG
>Chr1:3616108..3616069  - TAIR102
TTTTTTACTCACCGTCGCCGGTAAGTCGGTAACCGTCAAT
>Chr1:3617245..3617206  - TAIR102
GCAAAGATTCTACTGCGAAGGTATATTTTAACTCTTAAGA
>Chr1:3617858..3617819  - TAIR102
AGAAATACATTCTAGGAAAGGTATGACATTAGTTGTTACT
>Chr1:3618096..3618057  - TAIR102
CTTCACCTTGACGATGACTGGTATGATCTCTAAGGATAAA
>Chr1:3618545..3618506  - TAIR102
TCGGGGTTCATATATCCAAGGTATGAAGTATGAAATATTC
>Chr1:3618892..3618853  - TAIR102
ATTCTCATTTTCTGCAACAGGTTGGTTGACACAATAAGCC
>Chr1:3619208..3619169  - TAIR102
AAAAAACTTACACACTTCAGGTACCCAGTTTACTCGCTAT
>Chr1:3619930..3619891  - TAIR102
CTAATGGTAATAAATCAATGGTACGCGTGCAAACCTCTTT
>Chr1:3620377..3620338  - TAIR102
GTTTAACAGCAGACAAGGAAGTAAGCGTTTCTGATTTCAT
>Chr1:3621020..3620981  - TAIR102
TGGAACCATTTATCCATCAGGTACAAACTTGTAGTCAACT
>Chr1:3621166..3621127  - TAIR102
ATCTGAGATATTTCAAACTTGTAAGGGCTCTAATTTCACA
>Chr1:3621351..3621312  - TAIR102
AGAAGAGCCGTTTCAATCTAGTATGCACACTCTACTAACA
>Chr1:3621770..3621731  - TAIR102
TTGTGGCAGAGTTGGAAGAGGTAGAACATTTATTCTTATG
>Chr1:3622022..3621983  - TAIR102
CTGCTCATTCGTATGATCAGGTACTTGCTTATGGAGTGTA
>Chr1:3622419..3622380  - TAIR102
TTGATCTACAAGAAGCTAAGGTATTCATTTTCTCTGCTAA
>Chr1:3622782..3622743  - TAIR102
AGGAGTTTCTTTGCTCACAGGTATGCTCATAGTATCTTGT
>Chr1:3622939..3622900  - TAIR102
TATCAGTCTTTCAATTGGAGGTCTGTGGTCTTGCTCATTT
>Chr1:3623381..3623342  - TAIR102
AAAGGTGTTAAGAAGTTTATGTATGTCTACATCTGCCTTT
>Chr1:3623584..3623545  - TAIR102
CCCCAATGTTTCAGAAACAGGTAAAATTGAAAAGCTATGG
>Chr1:3624353..3624314  - TAIR102
ACTTACGCGACCAGATTCAGGTCTAACCGGATTTCTTGAT
>Chr1:3624670..3624631  - TAIR102
TTGCACAAGTTGAAGAACAGGTTAATTAGTGTAACAAATT
>Chr1:3624896..3624857  - TAIR102
AACGAGAGATTAATATCCATGTGAGAAACCCTTATCACAT
>Chr1:3625188..3625149  - TAIR102
AAGAAATCAGAGAGAAAACGGTATGTTTGTTATGAAATCG
>Chr1:3625854..3625815  - TAIR102
ATTGTAGCTACGAAGGTGAGGTGACGAATGTGTGTTTTCT
>Chr1:3626519..3626480  - TAIR102
AGAAACGGATACCAAGCAAGGTATATGATTATATATTTAC
>Chr1:3627789..3627828  + TAIR102
CAACGCCGCGATTCTCGAGGGTAAGTAGTCATACGATTTC
>Chr1:3628210..3628249  + TAIR102
TCATCTCATTCGTATAGCAGGTGATACCCCTAGTGTTTGT
>Chr1:3629285..3629324  + TAIR102
GAAGAGGAAGAACGAAAAAGGTAAATCAATACAAAATTTT
>Chr1:3630045..3630084  + TAIR102
TTGAGGCTAAAGAAAAAGAGGTAATGTCTATGAGCTACTT
>Chr1:3632773..3632734  - TAIR102
ATTCTTCCTGGAACTGCAAGGTTACTTATTTCCTCTTTTG
>Chr1:3633154..3633115  - TAIR102
AAGCGTTTCTTCAGTAGATGGTAGGTGCCAGTGTTTCAAG
>Chr1:3633521..3633482  - TAIR102
TTACGGGAAGCCCTTTTCAAGTGAGTGCAATACCTTTTTC
>Chr1:3633794..3633755  - TAIR102
CCCTCAAGTGGGGTAAAAAGGTAAGAACTTCTCTCGTCCC
>Chr1:3634111..3634072  - TAIR102
TAAAAAAGTCTGAGTTGCAGGTTTGAACTAACTGAACAAA
>Chr1:3634817..3634778  - TAIR102
TATTGTCCCATGGTTTTCAGGTAAACCAGCTTTCTTCTGG
>Chr1:3635321..3635282  - TAIR102
AATCTCCAACTTGGTATCAGGTAAACTAAATCAACAACCT
>Chr1:3636425..3636386  - TAIR102
TAATCCCAGATGGATATGAGGTGTTTTTTTTTATTGTTAA
>Chr1:3637042..3637003  - TAIR102
TCACAAGTTTCATCATCTCGGTAAGCAAGTCTCCTGCGAA
>Chr1:3640160..3640199  + TAIR102
TTTCTCTCTTCTCTGCAGAGGTCTTACTATCTATTACTTA
>Chr1:3640612..3640651  + TAIR102
GATGGCAGGATCTTATACAGGTCTGTTGCTTTGAACATGG
>Chr1:3640984..3641023  + TAIR102
ATGTGGTTACATATAACACGGTATGCCAGCTGAAGTTTTC
>Chr1:3641524..3641563  + TAIR102
TAGGATTAGTGCCAAACAAGGTTTGTTTTTCTCATCTTAT
>Chr1:3642164..3642203  + TAIR102
CTGGGTACGCCGAGAACGAGGTAATTAGGCTATATTATTT
>Chr1:3642460..3642499  + TAIR102
AGGGAAAGGTGTTAGATCTGGTATGTGTTTATTAAGCTGA
>Chr1:3643085..3643124  + TAIR102
AAGGCCACAGGCTTGAGGAGGTAACAAGCAGCATCGAGGC
>Chr1:3643353..3643392  + TAIR102
ATGCATACATTGTAGTGAAGGTGTGAAATCCCTCTCTCAG
>Chr1:3643563..3643602  + TAIR102
CTGGCCACAAAATCGATCAGGTAAATAGCCAACCGGTAAC
>Chr1:3646213..3646174  - TAIR102
CGAAACTGGTACACTTTCAGGTATAAAATTAATATCAAGA
>Chr1:3646522..3646483  - TAIR102
AGTGTTTCCGCGGAAAAGAGGTGAGCTCTTATGGTCCATA
>Chr1:3648483..3648444  - TAIR102
GAAATCAATGGCCTTGGGAAGTAAGTAGTTCTTTATCTTA
>Chr1:3648661..3648622  - TAIR102
ATGGCATATCATATATTCATGTATGTCTGAAAAACCATTC
>Chr1:3648850..3648811  - TAIR102
ATGCTCCTCCAAAAGATGTGGTATAGTTCTGTTTAGTTCA
>Chr1:3649112..3649073  - TAIR102
AGCCAGACTATAGTGATGAAGTATGACTTTGCGCTTATAT
>Chr1:3649278..3649239  - TAIR102
CTGTGTCATCGTTGCTCCAGGTACTTAATTGTGAATTATT
>Chr1:3649663..3649624  - TAIR102
GAGGTTCCTTAAACCAAATGGTATGCACAAATAATAATTA
>Chr1:3649821..3649782  - TAIR102
CCTTGATCACAAGGCAACTGGTACAGAAATCATTAGAATG
>Chr1:3650059..3650020  - TAIR102
CCGAAAACCTTCTCCGCATGGTACTTAATGTGAAGAATCC
>Chr1:3650301..3650262  - TAIR102
ATTACGGTTATGGCGACTATGTAAGTGCATATAAACCAAC
>Chr1:3650483..3650444  - TAIR102
CTATAGAAGGCTATCATCAGGTATTTTTAATTATACAATC
>Chr1:3650624..3650585  - TAIR102
TACTGTGGCATTTGGAATGGGTACTGGTTTTTGCTAATGT
>Chr1:3650835..3650796  - TAIR102
AAGTCTCTGAACGGTTGCAGGTTGGTCATTTGTATATTGA
>Chr1:3651034..3650995  - TAIR102
TTTAATCGTCCAAATCTATGGTAATCTACAACTACCTAAA
>Chr1:3651280..3651241  - TAIR102
ACTTTCGACCAGACTACCAGGTTAGGCCATCAAAAGCTTC
>Chr1:3651641..3651602  - TAIR102
ACACCTGAAAAAGTAGCAAAGTGAGTTGTTATTTTTATAT
>Chr1:3651882..3651843  - TAIR102
AGATAATGAACCTATTGCAGGTGAACACTGCAGCTACCCC
>Chr1:3652123..3652084  - TAIR102
GGAAGAGTTTGACATATCAGGTCACTAGACTTAAACCTGT
>Chr1:3652328..3652289  - TAIR102
CCTGGACAAGGAAATTGGAGGTGATTTGCTGAGTTTCTCT
>Chr1:3652968..3652929  - TAIR102
GGACAGCTCCGTCAAGAGAGGTCTATATCCCAATCAGTTT
>Chr1:3653187..3653148  - TAIR102
ACTGTAGTCATGGAATAAAGGTATGAGCACCGCTTTTCTC
>Chr1:3653581..3653542  - TAIR102
ATGATGATGACATACTTGAGGTAATGTTGTCAGCAAAAGT
>Chr1:3654223..3654184  - TAIR102
CGCACCCGCAAATTTCAAAGGTAATATTTTTTGAAGGGAT
>Chr1:3654737..3654698  - TAIR102
CCTAGAGATATGGCTGCAAGGTATTATGGCCATATGTTCC
>Chr1:3654994..3654955  - TAIR102
ATTAATTCGAATCAAATGAGGCAAGAATAGTCTTTTCCTT
>Chr1:3655461..3655422  - TAIR102
GACTCCACTGAATCGAAAATGTATTTCCTGGCTTTCGTTT
>Chr1:3656503..3656464  - TAIR102
TTGTCGCCAATTCACTCAAGGTATACATCAATCAACTGAA
>Chr1:3656685..3656646  - TAIR102
ACTTCAGGAAAACAATACAAGTAGGTTTCTTTTTTGAAGC
>Chr1:3656938..3656899  - TAIR102
GAAGAGAATATGATGGCAAGGTAATCAAGCATCATGCACA
>Chr1:3657111..3657072  - TAIR102
GTGATTTTGGTTATTCCAAGGTCTGACACTAAAAAAAAAT
>Chr1:3657298..3657259  - TAIR102
TTAGCTATTGCCATGCTATGGTAATGTAGAGACAATGACT
>Chr1:3657758..3657719  - TAIR102
ATATAATCCGGTTCAAGGAGGTTAGTGAATTTCTTGTTGC
>Chr1:3658070..3658031  - TAIR102
ACATCGAGCGTGGTCCTAAGGTATATTCCTCTCTGTTTTT
>Chr1:3659392..3659431  + TAIR102
CATCCGATTCAGATCACAAGGTAAGACTCGGATCTCCAGT
>Chr1:3660498..3660537  + TAIR102
GATTGCGATAAAATTCATGAGTACGTTTCAATTCTTATAC
>Chr1:3660707..3660746  + TAIR102
CTGGTTCGAATTTTTTATGGGTATGTTTCACGTCTGTTGT
>Chr1:3661048..3661087  + TAIR102
AGATGATCTACCTTTGTGGGGTATGAACTTTGTATATTTA
>Chr1:3661240..3661279  + TAIR102
TCAAATACAACAAAGACCAGGTCGGTTGTTACCACGCCAT
>Chr1:3661474..3661513  + TAIR102
ATCCGTTCTTTGAACACCAGGTAACTTTTAGCATGCTATG
>Chr1:3661836..3661875  + TAIR102
ATGATGATCTTGAGAGCTTGGTGATGTTTCCTCAACTTTT
>Chr1:3662152..3662191  + TAIR102
GTGGGAACTCTCTACGTTGGGTATGTATTACACTATTCTT
>Chr1:3662359..3662398  + TAIR102
AATGTACTCAAGAAGCGGGGGTATGACTTACTCGACTTGG
>Chr1:3662817..3662856  + TAIR102
CATCCTTCTGGAATTACAAGGTAAATATAGTTTCTCTTAA
>Chr1:3663451..3663490  + TAIR102
TGGCCTTGGAATCCTTTGCGGTGAGCTCACTCTCTTCACT
>Chr1:3665877..3665838  - TAIR102
GGCATGTTGTTGTTTCTCAGGTTTAAATCTCTTATCCCTT
>Chr1:3666780..3666741  - TAIR102
AGGAAGAGACTCTCTCTCAGGTATTTCATCGAACACTTAC
>Chr1:3666938..3666899  - TAIR102
TTCCCATGATCTTCGTCGATGTTAGTACCTTGAGATTCGA
>Chr1:3667896..3667857  - TAIR102
CCATCGGAAAAACCAATGAGGTATGGTATCAATCTTTCTG
>Chr1:3668115..3668076  - TAIR102
TTGCCTGGATTTATGTGGAGGTAACATCTCAACAGTCTAG
>Chr1:3668414..3668375  - TAIR102
AAACGCTTAAGAAGCTCAAGGTAAGAGAAACATACAATCC
>Chr1:3669611..3669572  - TAIR102
AAGGGAAACTCCTTCATCAGGTACGCATTTCGTTTTCTCT
>Chr1:3672519..3672480  - TAIR102
TCAATGTAATCGTTACTCAGGTTCGTCAAAACCTTTCATA
>Chr1:3672656..3672617  - TAIR102
TCAAGCCGGCTAATTTCTGGGTGCGTTTCAAATACACAAC
>Chr1:3672813..3672774  - TAIR102
CAACATTCATCTGGTTCTTGGTAAGGCCACCTTATAAAAT
>Chr1:3672941..3672902  - TAIR102
TACAATTTATCATTTTTCAGGTAAGCAAAAAGACTTTTCC
>Chr1:3673207..3673168  - TAIR102
TATCATTCGTTCCTGCCATTGTAAGTAAAAGCAAGATTAA
>Chr1:3673339..3673300  - TAIR102
CATCTGCATAAATGTTCATGGTAACTTATCGGTTCAATAA
>Chr1:3673505..3673466  - TAIR102
CATGGCATTGTTGGAATTAGGTATGCGTTTCTGAGAATTG
>Chr1:3673736..3673697  - TAIR102
TTCGGTTAGGTTTCCTCACTGTGAGTAACTTTTTTATTTC
>Chr1:3673948..3673909  - TAIR102
ATCGTTTTCTCATTTGGATGGTAACTCCCCATGCTTTTAC
>Chr1:3674485..3674446  - TAIR102
GGCTGAATCAGATATCCACGGTAAATGACAAGACTTTTCT
>Chr1:3674859..3674820  - TAIR102
TTGGTTTAGCCATGAGCAAGGTACACATCCTAGCTCCTAA
>Chr1:3675067..3675028  - TAIR102
CCTCTCATCAATGTGGTCATGTAAATATTTACTTTTTCTA
>Chr1:3675377..3675338  - TAIR102
ACTTGAGAAAATGAAAGAGGGTATGTCAAATAAACCTGTG
>Chr1:3675803..3675764  - TAIR102
CCATTTACAGATTTGGAAAGGTGTGTTTTTGTTTTGTATT
>Chr1:3677410..3677449  + TAIR102
TTTTCTTAGCTGTGCAGACTGTGAGTATCTCTCTCTCTCA
>Chr1:3677837..3677876  + TAIR102
CCCGTTTTATTACTGCATTGGTATTTACTGAATCTTTCAT
>Chr1:3679769..3679730  - TAIR102
GACATTATTACCGATGAAGGGTTTGTTTCTTGGCTCTCAC
>Chr1:3680806..3680767  - TAIR102
CCCATTCCGATGCCGATTCCGTACGTTTAATTAACATCTT
>Chr1:3685174..3685213  + TAIR102
CGCTCCTTGAGGGCTCAAGGGTAAGAAGCTTTACTCTTTT
>Chr1:3685768..3685807  + TAIR102
TCTTTGCGCTAACTGCTGATGTAAGTGATTTGCAGATGCT
>Chr1:3686241..3686280  + TAIR102
ATCCAAAATTTCTTTTGATGGTATTAGAACTTTTTGCCTT
>Chr1:3686550..3686589  + TAIR102
ATTGTCACGCTGTTATGGAGGTGTGAAGCTGTATGTTTTT
>Chr1:3687134..3687173  + TAIR102
TCCTCAGCACAGACAACCAGGTATCTTTTATGTATATTGG
>Chr1:3687368..3687407  + TAIR102
TGTCATCAAGATGCTTTCAGGTTCGCAATTGTTAGCATGT
>Chr1:3687574..3687613  + TAIR102
TTTGGAAGCAAATAGGAAAGGTAATTTATTCTTCTAGCCA
>Chr1:3688302..3688341  + TAIR102
GCCTTCTGACAGCCGTAAAGGTAATTTTCTTAGAGTCTTT
>Chr1:3688659..3688698  + TAIR102
GAAAGAGACGGAGTGAACAGGTTGGTAGAAACAAATCTCA
>Chr1:3688987..3689026  + TAIR102
AGACAACTACCTTCACCTTAGTGAGTAGCAGCATCACTTG
>Chr1:3689177..3689216  + TAIR102
GCCTTTCTTTCAACTGAAAGGTACTTTTCGTTTTCAATCT
>Chr1:3689345..3689384  + TAIR102
CGGTTTTGGAAAGATTTGTGGTATGCACCTCTTTAACACC
>Chr1:3690725..3690686  - TAIR102
GTATGGAACTGGCATTGAAGGTAGTAGGACTAACATTTTG
>Chr1:3690934..3690895  - TAIR102
TTCGCCTTTCTTTTTTTCTGGTTATTTCCTCTTTCAGGTA
>Chr1:3691244..3691205  - TAIR102
AACTAGAAGATGAAACACAGGTTAGTGATAACAACATAAG
>Chr1:3691481..3691442  - TAIR102
CTTGCTGAGATAACAAAGAAGTAAATCACATCTCACTTCA
>Chr1:3692549..3692510  - TAIR102
GAATCTGTCTGATCGACTTGGTAACATATATCAAAGTCTT
>Chr1:3692750..3692711  - TAIR102
GACGTGAAGAAGTTGACAAGGTTTATACAAATTCCTCTCA
>Chr1:3693215..3693176  - TAIR102
ATTATCTCTCTATATCCAATGTACGTTACCTCTTCCCTAC
>Chr1:3693641..3693602  - TAIR102
TGAAAACCTGTAAAGTTGAGGTAAAGCAATTTATCGGTTT
>Chr1:3695170..3695131  - TAIR102
CATGGTACCATGAAAAACAGGTACCCGTGGACCTAATTCA
>Chr1:3695540..3695501  - TAIR102
TTAAGAATATGGGTTTACAGGTAAATTAAATTACGTTCAC
>Chr1:3695723..3695684  - TAIR102
AAGAACTGGAGCATTTGCAAGTACTCTCCCCAATATCCTT
>Chr1:3695938..3695899  - TAIR102
CTCGCATTAGCTCCAAGAGGGTATGTGCATGTGTATAACA
>Chr1:3696414..3696375  - TAIR102
TCAATCTTAAGGGTATTTTGGTACGTGTACTAAATCTTAA
>Chr1:3696645..3696606  - TAIR102
CGCGGGTGAAAGTTATGCAGGTAACAAAATAAATAAAATC
>Chr1:3696831..3696792  - TAIR102
ACTTGGAGATGACTTTACAGGTAGGTCCATTATTTTTATT
>Chr1:3697030..3696991  - TAIR102
TCCATACGCATGGAATAAAGGTAATTATTTTTTTGTTTTT
>Chr1:3697475..3697436  - TAIR102
AGTCCTCTGGCTTAATGGAGGTAACTCAATCTTTTTGAAT
>Chr1:3704150..3704111  - TAIR102
ATCGCATATTGGCCCTCCAGGTCTCACATCATTTCTGCAA
>Chr1:3704463..3704424  - TAIR102
ATTTTAATACTCTCCCTGATGTATGCAGCTTAAGATCATT
>Chr1:3705200..3705161  - TAIR102
CAATTTGTGGTATCTGCAATGTAAGACTCTCTACTCGTGA
>Chr1:3705511..3705472  - TAIR102
ACTCTCGTGACCAATTCAAGGTATGATTATGGACGCATAT
>Chr1:3705724..3705685  - TAIR102
AATGCTTAGACGAACTAAAGGTCAGTCTTCTTATTATGAA
>Chr1:3706675..3706636  - TAIR102
GCATTCTTGCTGATGATCAGGTTAATTTCTACTGTTGTAA
>Chr1:3706980..3706941  - TAIR102
TGTCGCTTCTTAGACATCAGGTTTGTATTTTATTAGAAAA
>Chr1:3707365..3707326  - TAIR102
ATTTTCATGCAGACTTGCAGGTTGGTGGTGTTTAGGCGTG
>Chr1:3708604..3708565  - TAIR102
CATGAGAATTGAATCCAAATGTATGAACCTTCTCTATGAA
>Chr1:3709181..3709142  - TAIR102
AAAGCCCTGTTTCTATGGAGGTATGGTTTCGCCAATTGAA
>Chr1:3710256..3710295  + TAIR102
TCGTTTCGTCTCAAGAACAGGTAATACTTGTGTTGATTGG
>Chr1:3710368..3710407  + TAIR102
CAGATAACGAAGGGAATCTGGTAAATATATTCATCTTCAT
>Chr1:3710836..3710875  + TAIR102
AAAGGAATCTGGAACTAAGCGTATCCTCTTTCAACTTGTG
>Chr1:3711036..3711075  + TAIR102
TGAATGCTATAAATCCTGAGGTACAATGCCTCACATTTTC
>Chr1:3711276..3711315  + TAIR102
AACCATTGGTAGAACAGAACGTAAGTCTTTTTAACCGTTG
>Chr1:3711704..3711743  + TAIR102
TAGCCAGACTGGTCTAAAATGTAAGTGATCAACTTTCTTA
>Chr1:3723206..3723245  + TAIR102
AGTTACTAATCTACGAGATGGTAATAATCTTTCTCTGCAA
>Chr1:3723713..3723752  + TAIR102
TCCTCAAACATCACAGAAATGTATACTTCCTCTTCTGCTC
>Chr1:3723882..3723921  + TAIR102
TTTTCATCTATCCAAGTCATGTAAGCAAAGCTTCTTGTCT
>Chr1:3724113..3724152  + TAIR102
CCTTCTTCCATCCGAAACCTGTGCGTTTGAGAATTGACTA
>Chr1:3724276..3724315  + TAIR102
CTATCCGATTTGTCTGAACTGTAAGTCTTTATTAATGTAG
>Chr1:3724431..3724470  + TAIR102
CTATCAAAACTGACAAAACTGTATATTTCCTCCTCACTAA
>Chr1:3724582..3724621  + TAIR102
TTAGCTTCTCTTAAGATATTGTAAGTGCACATATATGAAA
>Chr1:3724722..3724761  + TAIR102
GATCTTTTCTTAACCGATTTGTAATCGTTTTTCACCTTGC
>Chr1:3724885..3724924  + TAIR102
TTGAAAATTCCAAACTTCAAGTAAGTATTACTAAAAGAAA
>Chr1:3725462..3725501  + TAIR102
AACCCCCACTATGGGAAAAGGTACACTGATTCTTTTCCTT
>Chr1:3725917..3725956  + TAIR102
CTGAGCTTCGTCATGGAAAGGTGTGACACTTTCCTCTTAT
>Chr1:3726279..3726318  + TAIR102
GGAGCTTCAAAGGCATTGCAGTAAGTTAAAGAACCTCAAC
>Chr1:3726491..3726530  + TAIR102
CACCACGCCCAACGAGTCAGGTAAATTTGTCATCTTATTT
>Chr1:3726690..3726729  + TAIR102
GGACGCAGACCATTTGACAGGTTAGCTACTCTAAAGAGAC
>Chr1:3726983..3727022  + TAIR102
TCATATCACGTTCACTGCAGGTAAACTTAACTTCATTCAT
>Chr1:3727731..3727692  - TAIR102
TCAACATTGGCAAAACACATGTATATCTATATTACTATTC
>Chr1:3728135..3728096  - TAIR102
CTAGGAAGCAGGACATGAAGGTTCTTGACGCTGAAAGCGG
>Chr1:3733411..3733450  + TAIR102
GAAGCGTGGATATAAGCTACGTATCCTTTTATAGTTCTTC
>Chr1:3733908..3733947  + TAIR102
GCAAAACCACTTCTCCAATGGTCTCTTTCACATTTCTCTC
>Chr1:3734252..3734291  + TAIR102
GGATCTAGAAGAATCAAAGAGTAAGCTGATTAATTTTCTC
>Chr1:3734634..3734673  + TAIR102
GACTTGACAACGTTGTAAAGGTAAGAACAGCAGTAACGAC
>Chr1:3734822..3734861  + TAIR102
GGAGTTTCTCTTAGCCACTGGTGAGTTTTTAGCTTTTCTT
>Chr1:3735033..3735072  + TAIR102
TTGGAACTACTAGACCAGAGGTACCTGAGCTTGTGTTTTG
>Chr1:3735244..3735283  + TAIR102
GATTGGATGATGGCTTGAAGGTTCTGATTGTCTTTGTGCT
>Chr1:3735475..3735514  + TAIR102
TATGGGTTTCAGATATATCGGTATGTAACCGAATGTGAAT
>Chr1:3735711..3735750  + TAIR102
AAAGAACATATACGTCGACTGTGAGTGAATGTTAATTATG
>Chr1:3736705..3736744  + TAIR102
ACCAACTGATGAAGCGAATCGTAGGTTCCCTGTTCTCAGA
>Chr1:3736981..3737020  + TAIR102
ACCTGGCGATGAACAGAAAAGTAAGTTCTTGATTCAAAAA
>Chr1:3737363..3737402  + TAIR102
TGTGAAGATTGTTGAAGGAGGTTAGGAATTTAAAACTTTT
>Chr1:3738196..3738235  + TAIR102
CTTGCGATAACATGCCTCAGGTACTTTGCAATGATTAGCC
>Chr1:3738411..3738450  + TAIR102
CGAGGTTGACAAAGTTACAAGTAAGCATTCTTGCTTCTTT
>Chr1:3738575..3738614  + TAIR102
GAAAACTGACAGATCAGTCTGTGGGTATCTCAGATTCTCG
>Chr1:3738772..3738811  + TAIR102
TTGGGTAGCAGGACAGAGAGGTAAACATATCATACCAAAT
>Chr1:3738992..3739031  + TAIR102
GATCTTCATGCAAATGAAAGGTATTTGAGCTAACACCACT
>Chr1:3739151..3739190  + TAIR102
ATTCTTCCAGTTCTCGCAAGGTAAACATCCTAAGCATGCT
>Chr1:3741623..3741662  + TAIR102
CAAAGGCAGTGTGGAGTCTGGTGAGTTTTCTGATTCTTGA
>Chr1:3741785..3741824  + TAIR102
AAACCAATGCTCAAGAAGTGGTATAAGCGTTTTTCCTACT
>Chr1:3741985..3742024  + TAIR102
TTCAGTTTGAACAAACAGAGGTACTGTTGGAACCAATCCT
>Chr1:3742102..3742141  + TAIR102
ATCCTTTTGACATGGCTAAGGTAACGTTTTGATACTAGGA
>Chr1:3742294..3742333  + TAIR102
GAGGTAGTCTGAGGTCAAAGGTTAGAGGCATCAAGAATCG
>Chr1:3742468..3742507  + TAIR102
TCGACGCTCTTGTAAAGAAGGTATTGCTATTTTTGCTCGA
>Chr1:3742676..3742715  + TAIR102
GCACAAAACCAGACTAAATGGTAGTTATCTTCCTCATTCT
>Chr1:3742978..3743017  + TAIR102
GAGAATTTCAATCCAGAGAGGTTTAATCTTCTTACTCTTT
>Chr1:3743169..3743208  + TAIR102
AAAACAAAGAAATTTCATAGGTTAAATTTTGTTCATTAGG
>Chr1:3743316..3743355  + TAIR102
TCAGATCCTCCTTGCACCGGGTAATGGTTTGGTCGGCGAT
>Chr1:3743470..3743509  + TAIR102
GCACTTGGAATCTTATACAGGTAATTTTCACTTGATTACT
>Chr1:3743867..3743906  + TAIR102
AAAGTGTTCCTGAGAAGAAGGTATAATCTCTTAAAACCAA
>Chr1:3744129..3744168  + TAIR102
CTTTTGATTCAAGAACCGAGGTGAGTTAACCGATGAATTA
>Chr1:3745869..3745908  + TAIR102
ACGAAGTCAATCCTTTTGCTGTAAGCTTTTACTCTCTGAT
>Chr1:3746613..3746652  + TAIR102
ACCTAAGACGACGAGAGCAAGTAAAACTTTAACTCAAACA
>Chr1:3746818..3746857  + TAIR102
ACAGGATGCTGCTGCCCGAGGTAAAACATCTACCTCTTTT
>Chr1:3747066..3747105  + TAIR102
TGCATTTGCAACATATTTGGGTACGTAAATATAGTCTTAC
>Chr1:3747260..3747299  + TAIR102
CGCTTGGATCAAAGGAGAAGGTCTCTTTTTGTTCTCTTAC
>Chr1:3747468..3747507  + TAIR102
CCTCTCTACCGTGCCTTCAGGTTCTTATTTTTCATCCCTA
>Chr1:3747625..3747664  + TAIR102
GGTTTTTCTTGTTCTACATGGTGAATCCCTAGTTTTTTGC
>Chr1:3747799..3747838  + TAIR102
TTCAAAGGAAAATCACTTGCGTAAGTTTCCTCACAAGCTT
>Chr1:3747932..3747971  + TAIR102
GCGCTCAGGCATTGGTCGGGGTAAGCCCTTATCCATCCCT
>Chr1:3748120..3748159  + TAIR102
TTAGCATCTGGGTTATACAGGTCTCTTTCCTAATCAGATA
>Chr1:3750686..3750647  - TAIR102
GTCTGGTGAAACGTTATCAGGTACGTTGTTTGCTTCTTCT
>Chr1:3751238..3751199  - TAIR102
CTTATCGCTTGTCCACACAAGTAAGTTTTAAATTACTTGG
>Chr1:3751373..3751334  - TAIR102
TTGAGAAGAACATCACCAATGTAATAGACACTAATTTATT
>Chr1:3751553..3751514  - TAIR102
ACAAATCCAATCTACATCATGTAAGCTTCTTCTTTTGTCT
>Chr1:3751739..3751700  - TAIR102
TCATGGGAGATATTCATCAGGTTTATTACTCATCATCGAT
>Chr1:3751917..3751878  - TAIR102
AGGAACATCTGATCGTAGATGTATGTCATCATTTTCATTT
>Chr1:3752134..3752095  - TAIR102
CTGCTCTTACGAATACTCTAGTAAGTCACAACCGAGACAT
>Chr1:3752590..3752551  - TAIR102
TTACTTGTAGAATTGCTCAGGTAATTAAGTTAATGATCTA
>Chr1:3753427..3753466  + TAIR102
TCCCTCTTGTTTCAATCAAGGTTTGCCTTCTGATTCTCTC
>Chr1:3754143..3754182  + TAIR102
AGGAATGCTATGAGGCACTTGTAGGTTCCTTCTAGATTCT
>Chr1:3754661..3754700  + TAIR102
TGTTCTTCTGCTTTTGGCAGGTAAATACTTAATTTCCAAC
>Chr1:3756390..3756351  - TAIR102
GGTTAAGACTACACCAGCAGGTAATTTAATTTAGATATTT
>Chr1:3760605..3760566  - TAIR102
GATCAAAGCGAGTTCAAAAGGTACCGGAGAAATTAAGAGT
>Chr1:3767425..3767386  - TAIR102
GCCTGATGCTTCAACATCTGGTAATCTTTTTGTAATCTTT
>Chr1:3767904..3767865  - TAIR102
GAATCGAGGCCCGTAAGAATGTAAGCATCTAACTGTTCCT
>Chr1:3768107..3768068  - TAIR102
TTTGACGAGAAAGATCTCAAGTACAATAAAAATTCTAACT
>Chr1:3769168..3769207  + TAIR102
AAGGAAACCGTAGAGCGCAGGTCTTTGTTTTTCTTTAGGT
>Chr1:3777573..3777612  + TAIR102
ATACGATATCGGAATCTCCGGTTAGTGTCTCTCTATTTTT
>Chr1:3778203..3778242  + TAIR102
GTATCGGTTTCGCTAATCAGGTCCGTCATTAAAAAACCTT
>Chr1:3779539..3779578  + TAIR102
CACAAATGCTTATATGCCAGGTAAGGAACAATTACTACTT
>Chr1:3786817..3786778  - TAIR102
TGATTTCATCATTTCGTGAGGTACTTCACCCTGTAAATTA
>Chr1:3787854..3787815  - TAIR102
GCAAAACCCTTCTTGGACATGTAAGACATTTGCTCTATCC
>Chr1:3788089..3788050  - TAIR102
CGTAAGGTTGTTGGAACTCTGTAAGTATCTATCCCAGTGA
>Chr1:3788429..3788390  - TAIR102
CCTCGACACTTTTCTCTTTGGTATGCTCCTTGTCCTGTAT
>Chr1:3788725..3788686  - TAIR102
GATTTGGTCCAGTTTATAAGGTAAAAGAGAATTGGTTTTC
>Chr1:3789359..3789320  - TAIR102
TCTTGCAAGTTCAGAACTGGGTAGGGCTGAAAGACATTAT
>Chr1:3795657..3795696  + TAIR102
TCTTGCACATTCAGAAATCAGTAAGTATTATTCCACAACA
>Chr1:3795854..3795893  + TAIR102
AATTGTCATGAAGAAAAGAGGTCAGACTTTAATAAAATTA
>Chr1:3796114..3796153  + TAIR102
GCTTTGGTCCTGTTTACAAAGTAAGTATGACTTTTAAAGG
>Chr1:3796409..3796448  + TAIR102
CTTAGACTATTATCTCTTTGGTAATTTATTACTATCTTTG
>Chr1:3796729..3796768  + TAIR102
AGAAGGGTCGTTGGAACATAGTAAGTAACTCCATTCAACC
>Chr1:3796939..3796978  + TAIR102
ATTCGACTCTTTTAGCTTATGTGAGTCTACCTTAACTCTA
>Chr1:3797322..3797361  + TAIR102
CATCACCGATGTTACAGGACGTTAGAACCTGCAGAAACCA
>Chr1:3799037..3799076  + TAIR102
TCTTGCACATTCAGAATTCAGTTAAGTATTATTCCAAACC
>Chr1:3799235..3799274  + TAIR102
TATTGTCATGAAGAAAAGAGGTCAGAGTTATACTAAATTA
>Chr1:3799495..3799534  + TAIR102
GTTTTGGTCCGGTTTACAAGGTAAGTATGACTGGTAAAGG
>Chr1:3799777..3799816  + TAIR102
CTTAGACTTTTATATATTTGGTAACTTATCACTCTTTTTT
>Chr1:3800098..3800137  + TAIR102
AGAAGGGTCGTTGGAACATAGTATGTAACTCCATTCAACC
>Chr1:3800312..3800351  + TAIR102
ATTCAACTCTTTTGGCTCATGTGAGTCTACTTTAACTCGT
>Chr1:3801419..3801380  - TAIR102
TCTATGCACTTGTTACTCAGGTACTAGAAAACATTAGTGT
>Chr1:3801722..3801683  - TAIR102
CATTCTTTGCCTGGAGTACGGTAAGCGAGCCATTTCATTT
>Chr1:3801848..3801809  - TAIR102
TTCACTTGGTCCTTTTTACGGTACAATACTTGTATCCTTC
>Chr1:3802101..3802062  - TAIR102
TACCATTCATTCCACTAGTCGTAAGTACAAACAAACTCTT
>Chr1:3802228..3802189  - TAIR102
CCTCTTGACCAATTCATATGGTAACGTTCATTGCTTACTC
>Chr1:3802364..3802325  - TAIR102
AAAACCGTTGTTGAAATCAGGTTTGGATCTAATAATGATT
>Chr1:3802542..3802503  - TAIR102
TAAGACATGGTTTCATCATGGTATGGAATTTATTCTTTTT
>Chr1:3802776..3802737  - TAIR102
AGAGTATCAGTATTCCAACGGTATGTAAATATGTGAGTAT
>Chr1:3802930..3802891  - TAIR102
ATGCTTTCGGAAAGATCAAGGTAACTAACATTTCTTGTGA
>Chr1:3803140..3803101  - TAIR102
ATGACAAATGTGCAGAGAAGGTAACTAATAATCTCCCTTC
>Chr1:3803521..3803482  - TAIR102
TCTTGAAAAGGTCAAAGCAGGTAACTATCTTTTTCTACTT
>Chr1:3803767..3803728  - TAIR102
CTATTCACAAAATTGGAACCGTAAGTCTCTTTATATTTCT
>Chr1:3807332..3807371  + TAIR102
ATCCTTCTCGCCTGAATCCGGTATCGTTATCCATCCCCTT
>Chr1:3807911..3807950  + TAIR102
CTACTGTGTCTTCTTACCAGGTATCCACCAATCGTTGCAG
>Chr1:3811670..3811709  + TAIR102
TGTTGCTCATTCAGAACTCAGTGAGTGAAATATATCTAGT
>Chr1:3812153..3812192  + TAIR102
GGTTTGGTCCTGTTTACAAGGTAAAATCATAACAAAAGAA
>Chr1:3812450..3812489  + TAIR102
CTTGGATGCATATCTTTTTGGTAAACTTATCACCTCTAAC
>Chr1:3812786..3812825  + TAIR102
AGAAGGGTTGTTGGAACATAGTAAGTATCCATTCCAAAAT
>Chr1:3813007..3813046  + TAIR102
ATCTCAACCTTTTGGCTTATGTAAGTGTTACAAAGCAGTG
>Chr1:3814533..3814494  - TAIR102
CATCTAACTTAGTCGGACATGTAAGTACATAACTGAAAAT
>Chr1:3814756..3814717  - TAIR102
AGTAGGGTCGTCGGAACATTGTGAGTTACTCTTTTCTGAA
>Chr1:3815091..3815052  - TAIR102
CCTAGACTATTTCATATTCCGTACGTTCAACATTTTTAAC
>Chr1:3815406..3815367  - TAIR102
GTTTCGGACCTGTTTATAAGGTAATGAAGAGGCAATATCC
>Chr1:3815691..3815652  - TAIR102
TGTTGTAAGGGAGCGACGAAGTAAGTGAATATCTGATGAT
>Chr1:3815960..3815921  - TAIR102
TGTAGACAAGGAAGAGTTAGGTACACATCTATAAATGAGA
>Chr1:3818137..3818098  - TAIR102
ATCCAAATCTTTCAGCTTATGTAAGTCTCATTTTAAAACC
>Chr1:3818382..3818343  - TAIR102
GTAAGAGTGGTTGGAACATAGTGAGTAGCCACCCTAACTA
>Chr1:3818724..3818685  - TAIR102
TTTAGACGCATATCTATTTGGTAGTGAACTTATCGTTTGG
>Chr1:3819019..3818980  - TAIR102
GATTTGGTGCTGTTTACAAGGTTCTTAAACAATTCTTTGT
>Chr1:3819303..3819264  - TAIR102
GAAGATCGCTAAGCATAGAGGTTAGCGTTACATTCCAACT
>Chr1:3819490..3819451  - TAIR102
TCTTGCAGATTCAGAGTTTAGTAAGTGTAGTATCAACCTC
>Chr1:3829989..3829950  - TAIR102
TTTCGACTCCGCAACACTTGGTAAGTCATTTTCCTCTTTA
>Chr1:3830851..3830812  - TAIR102
TGATCTCCACGCCCGATCAGGTAACTAGGAAAACCTTTAT
>Chr1:3832989..3833028  + TAIR102
CTCTGTATCGAATCTGCTTGGTATTGGGTTTTCTCTTCTC
>Chr1:3833211..3833250  + TAIR102
TTGGTTCTTGCTTTCTTCAGGTATAATATCCTCTTAATAC
>Chr1:3833483..3833522  + TAIR102
GAAGGAAGTTTAATATTAGAGTAAGCACATTCCTTGTTTT
>Chr1:3833655..3833694  + TAIR102
CATTCTGTACATTAACTCAGGTGTGTGTTATTCACAGATC
>Chr1:3835146..3835107  - TAIR102
TGACAACATTAGTTCTCGAGGTGAGCCAAAATCGTCCCCA
>Chr1:3835425..3835386  - TAIR102
ATCCAGAGGCTTTTATCGAGGTAATACTATCTTTGCTCTA
>Chr1:3835769..3835730  - TAIR102
CCCTCTTGAAGATGCTCTTGGTATTAACCTCTTTGTATCT
>Chr1:3837317..3837278  - TAIR102
ATCTTCGTCGCTATGTCAAGGTTTGTTTAATCAAACGGGC
>Chr1:3838940..3838979  + TAIR102
ATCAGTCCAAAGGTTCTCTGGTATGGAATCCTTATTCCCT
>Chr1:3839321..3839360  + TAIR102
AAAAAGAGAAGCGATTACAGGTATGTGTTTCAACTCAATT
>Chr1:3839591..3839630  + TAIR102
TCCGCGCACTTAAGAAGAAAGTAAGATTTCCATCTTTCTC
>Chr1:3842551..3842590  + TAIR102
CGTAGATAAGTCAGAGTTAGGTACTAATATACATATACTC
>Chr1:3842763..3842802  + TAIR102
GAAGCGAAGACAACGAACACGTAAGAAATTCTCTGATGAT
>Chr1:3843266..3843305  + TAIR102
CCTAGACTATTTCATATTCCGTACGTTTCAACATTTCCTC
>Chr1:3843609..3843648  + TAIR102
AATCGAGTCGTCGGAACATAGTGAGTTAATCTACTATATC
>Chr1:3843845..3843884  + TAIR102
CTTTGAATCTAGTCAAACATGTAAGTAAAAACTTCTTCCT
>Chr1:3845410..3845371  - TAIR102
TTCATACATCAATAAGACTGGTATGTCTTAACTCTCATTG
>Chr1:3845562..3845523  - TAIR102
ATGAGTCAACTCGAGAGAAGGTATTGTTTATGATTGTTAT
>Chr1:3845771..3845732  - TAIR102
ATGAGATGGCTGATGATGTGGTATATGGTCATAACCCTGC
>Chr1:3845963..3845924  - TAIR102
TTTGGCATAAAAGAACAAAGGTAAATTGTATCACTAGTTG
>Chr1:3846457..3846418  - TAIR102
GGATCCGACCTGATAATAAGGTATGATGAGTTTTTTTTGA
>Chr1:3847615..3847654  + TAIR102
CTTGCTACTGTTCTTGGCAGGTTCGTTTTCGCTTTCTTAT
>Chr1:3848489..3848528  + TAIR102
AACATCTGAGAAGTTCAAGGGTTAGTTAGTGAGCAAGAAG
>Chr1:3848652..3848691  + TAIR102
CAAGAACAAAGACTATGGAGGTAACCCATCAAAGCCTGAT
>Chr1:3853500..3853539  + TAIR102
ATCGCCTATTTTTTGGAAAGGTTTATTGATATTTTGATGA
>Chr1:3854092..3854131  + TAIR102
GCTTTCGCTCTTATTTTGAGGTAATTATGGAACCATCTAA
>Chr1:3854722..3854761  + TAIR102
TTGGTGTCATAATATATGCTGTAAGTTATAATACTATATT
>Chr1:3855002..3855041  + TAIR102
ACTCCTTTATACCTCGGAAGGTGCTCTCTTCGATCATCTC
>Chr1:3857188..3857227  + TAIR102
ATCGCCTATATTTTGGAAAGGTTTGATTTTTTTGATGAAA
>Chr1:3857413..3857452  + TAIR102
TTCATCAGTGGATTGCTCGGGTTTGTCTTCTCAACTCAAC
>Chr1:3857692..3857731  + TAIR102
GCTTTCGCTCTTATTTTGAGGTAATTATGGAACCATCTAA
>Chr1:3858605..3858644  + TAIR102
TCGGTGTCATCGTATATGCTGTAAGTTCTAGTGTTATATC
>Chr1:3859048..3859087  + TAIR102
ACTCCTTTATACCTCGGAAGGTACTCTCTTCTATCATCTC
>Chr1:3860246..3860207  - TAIR102
AACATGTAGATGCTCTCCAGGTATCTTTCTCATCTATCTA
>Chr1:3860397..3860358  - TAIR102
TGCTGAGAATGCAAAGAGTGGTATTTTCAAGAAGCTGAGG
>Chr1:3862536..3862575  + TAIR102
GTTGCTTTACTTGTGGAAAGGTTGATATTTTCCCCTTCGC
>Chr1:3862798..3862837  + TAIR102
CAGCTCGACTACACTGAAGGGTAAGCTTACAATGATTCTC
>Chr1:3863659..3863698  + TAIR102
GAAGCTTCTCAACTACAACAGTATACTCTCCAAACTCTTA
>Chr1:3864972..3864933  - TAIR102
TTGGATCAACCGACAGATAGGTAGAACGGGTTTCTCTACC
>Chr1:3865119..3865080  - TAIR102
GTGCCAGACCACGAGAGCTGGTGAGTGCAGTTTGTTTCAT
>Chr1:3865275..3865236  - TAIR102
GTTAAAACTGAAAAGGACAGGTAACAATGTGGTACTTACA
>Chr1:3865548..3865509  - TAIR102
CTGTGAATGACGAAAAACTGGTATAGTTGTTACAAGTTTC
>Chr1:3869631..3869592  - TAIR102
TTACCTCTCTAACCACTCTGGTAAGACTTGAATTAGATGA
>Chr1:3870912..3870951  + TAIR102
CCGAGATTGCTCAAAGCAAGGTTCTGTTTTATATTAAGAG
>Chr1:3871225..3871264  + TAIR102
GCTTTCCTTGTTCTCTCCTGGTAATGGAAAAGATAATAGG
>Chr1:3874576..3874615  + TAIR102
CCAAGAATCAGAATTGTCCCGTAAGTCTCTCTTCCTCTTA
>Chr1:3874975..3875014  + TAIR102
TTGATGTTGATGAAGTTAAGGTAAAACTACTTATGTGTCT
>Chr1:3875899..3875860  - TAIR102
AAATCGGTATTGCTCCAGAGGTACGTTCTTGAGTCTTGTT
>Chr1:3876135..3876096  - TAIR102
GTAACCAAAACTCTGAACAGGTCCAATACATACTACTTGC
>Chr1:3876489..3876450  - TAIR102
GCGGAAACAAATACGGTCAGGTATGAATTTAAGTATCTAA
>Chr1:3879527..3879488  - TAIR102
TGGAATAACCACCAGCTTGTGTAAGTCCTCTCTTGATCTT
>Chr1:3879828..3879789  - TAIR102
GCGTCGTCACCGCTTACTACGTGAGCCGTCGTTCTTATTT
>Chr1:3880101..3880062  - TAIR102
TTCCTTAGATAACGACACCGGTACGTTCAAATCCAGTTTG
>Chr1:3889427..3889466  + TAIR102
TTTTAGAATCTTCTCCCAAGGTAATAAAAAATCATGTTCA
>Chr1:3889846..3889885  + TAIR102
CTTCAGATCAGCCACTGTTGGTAATATAACATTTTTCTTT
>Chr1:3893238..3893277  + TAIR102
ATCTATATCTCAATGCTGAGGTAATAAAACAGAACCCTTA
>Chr1:3893808..3893847  + TAIR102
GTTCAACACCGCAACTGTTGGTAAGAATTTGTATTCTCTT
>Chr1:3907904..3907865  - TAIR102
ACATAGCCGCAGGGACCGAGGTATTCAATTATAACAATTG
>Chr1:3908279..3908240  - TAIR102
ACATAAAATTTATGATCTTGGTAGGATCATTATAAGCTAA
>Chr1:3908924..3908885  - TAIR102
AATATTGGAGACAGATGAAGGTATTTCATTACTAAGCCCT
>Chr1:3915136..3915175  + TAIR102
GCTTTGCTCATACCGGAGAGGTAATATTCTCAGATCTCTC
>Chr1:3915874..3915913  + TAIR102
AGGTGTAACTGGTCAAAGAGGTAAAGTAAAGTATATGTCA
>Chr1:3917060..3917099  + TAIR102
ATGATCCAAATAACACAACTGTGGGTCTTAAGCTCCTATT
>Chr1:3917493..3917532  + TAIR102
GAAGTCCTTCGAACAAACAGGTAATTGATAATCTTTACAT
>Chr1:3920586..3920625  + TAIR102
TTCGAAGTTTCTGATCATCGGTATAGTCTTCTTCATCATT
>Chr1:3922209..3922248  + TAIR102
TTCGAGTTAGAGATTATGAGGTACGCTCTTCTCTATATGT
>Chr1:3922575..3922614  + TAIR102
CACAGATAAGCAGTTTTATGGTATGATATCTTTCAGGCTT
>Chr1:3922808..3922847  + TAIR102
TCACGATTGATTCAGCTACGGTGAGTACAATCTCATCAGT
>Chr1:3923006..3923045  + TAIR102
ACCCTTCGTCAGGTTCTATTGTAAGTATAGTTTAACACCT
>Chr1:3923356..3923395  + TAIR102
TCTATGAGATGCGTGATAAGGTACTCATCTGGGTTTAGTA
>Chr1:3923618..3923657  + TAIR102
AGTTGAATGATGTCAAAAAGGTTACTCTCTCAAAGTTTGC
>Chr1:3923830..3923869  + TAIR102
CTCCTCCAAGAAAGAATGCGGTTTGGTTCTAAACTACTAA
>Chr1:3924092..3924131  + TAIR102
AAAGCTGATGCTCTAAACGCGTAAATCTAATCTTTCCCTC
>Chr1:3928719..3928680  - TAIR102
GAACCGATTGGGATAAAGAGGTATATTACTAATTATCATT
>Chr1:3928906..3928867  - TAIR102
CCTATGATATGGGAGCTAGGGTAAATTTCATCTTACATGA
>Chr1:3929115..3929076  - TAIR102
AGTTCAACCTGTTTTATCTGGTAGAAATTAATAACAAAAA
>Chr1:3929456..3929417  - TAIR102
GGATTCAACGCAGCTGCCAGGTTGGTAATAAATAAATGAA
>Chr1:3930295..3930256  - TAIR102
TTGGATTCTCTAGCAATCTGGTAATTTTCCTTTTACATTT
>Chr1:3931187..3931148  - TAIR102
TGTTCACTCTTGGTCTCATGGTACTTTACATTTTCATTTC
>Chr1:3938667..3938706  + TAIR102
AAATTGCTTCCTCCTCCAAAGTAAGCTTCTTTTCGATTCT
>Chr1:3939379..3939418  + TAIR102
TGATGGTTACTGAAGCTGAGGTAAAGAAATTTGGACTTTT
>Chr1:3951694..3951733  + TAIR102
TTCCTCGCTCCATTTCTAGTGTAAATCTCTTTTGTTTCTT
>Chr1:3953599..3953638  + TAIR102
AAATTGGTGGTTCGCTGAAGGTATATATGTGAAGCTTTTT
>Chr1:3953934..3953973  + TAIR102
AGGAAGTTATGCGTGCCAAGGTCAGTGTTCAATGCATGTA
>Chr1:3954334..3954373  + TAIR102
CTCACATGTGAAGACTACGGGTACGATTTCAGTTGTACAG
>Chr1:3954592..3954631  + TAIR102
AAATGGCACCCATCGCAAAGGTAACCGTAAGATGTGAGGT
>Chr1:3954779..3954818  + TAIR102
ATTGCATAAAGCACAATTTTGTAAGATCAATATCTTCTCA
>Chr1:3954976..3955015  + TAIR102
TTCTTAGATCCACAAAATGGGTTAGCTTTATGCATATTGC
>Chr1:3955180..3955219  + TAIR102
TCCAAGGAGGTTTCCATCCAGTAAGTTTACAAGTCCTGCT
>Chr1:3955458..3955497  + TAIR102
TTGCAGACAAAGCCACAACGGTAATTTCTGAAAGCATGCT
>Chr1:3955706..3955745  + TAIR102
ATAACGATAACTTTATTCCCGTAAGCTTCATCACATCCTC
>Chr1:3955974..3956013  + TAIR102
CCTTGGAACGGAATGGACAGGTCCTTTCGAGCCTTATCGA
>Chr1:3956184..3956223  + TAIR102
ATGAACCTCTTTCCCATTTGGTAGAAAGACAATAACAAAC
>Chr1:3956389..3956428  + TAIR102
TGTTGTTAGAAAAACTGGAGGTAACTGTTTTTGGCTATGG
>Chr1:3956608..3956647  + TAIR102
GTTGATTATGCTCTCAATAGGTAAACCAACCAAAATCTAA
>Chr1:3957569..3957608  + TAIR102
GGAATGTTCTTCACTAACAGGTAAATCTATTACATGAGCC
>Chr1:3958234..3958273  + TAIR102
GTGATTGCGATAAAAAGAATGTAAGATTTCTACGTTTTTG
>Chr1:3958342..3958381  + TAIR102
TATGGTAACAACACTATCGGGTAAAACCATTTAGAAATTT
>Chr1:3958632..3958671  + TAIR102
GTCAACATGGATGCCACAAGGTAAGTCTGTTTCTACTTTT
>Chr1:3958779..3958818  + TAIR102
CGCTTTGTTATAGGACATAGGTACAAAGGAGAAGTCATGT
>Chr1:3958958..3958997  + TAIR102
ATGGTGATTTCTTGAGACTGGTAAAACTCTGAGCAATTCT
>Chr1:3959164..3959203  + TAIR102
TGACGTTCATGTGAATCTTGGTAAGAAAATCAAAATGTTT
>Chr1:3959334..3959373  + TAIR102
GGTCCCGTCCTAGCCAGAAAGTAAGTAAAAACCCTACTAA
>Chr1:3959563..3959602  + TAIR102
ACTTACATACTGATAAACCAGTAAGTTTTTTTCCTAACTT
>Chr1:3959772..3959811  + TAIR102
TTGTTGCAGTACTTCTCAAGGTAAAGAGCTTAACAATCCT
>Chr1:3963651..3963612  - TAIR102
AAGAGCTCCAAGAATCAGAGGTATTTGTTTGTTTGGTCAT
>Chr1:3964899..3964860  - TAIR102
TAGTAACTCAGATAATTCAGGTAATTGTAACATTAATTAG
>Chr1:3965578..3965539  - TAIR102
CGGGAACTTTTCCGGTCAAGGTAAGAAGGGGCATTCTTGG
>Chr1:3967684..3967723  + TAIR102
TTTCTATCTCACAATCAAAGGTACTACTAACTTTTCTAAA
>Chr1:3967828..3967867  + TAIR102
TGGAGATTCTCTGAAAGCTGGTAACTTTAAATCATTTGCT
>Chr1:3968529..3968568  + TAIR102
ATGATAAATCCGACATCCTGGTTAGCTGAAAGCTCATTGT
>Chr1:3968678..3968717  + TAIR102
[truncated: 7,980,669 more chars]
