# Supplementary material for: Comparative Analyses between Retained Introns and Constitutively Spliced Introns in Arabidopsis thaliana Using Random Forest and Support Vector Machine
Source: PLoS One. 2014 Aug 11;9(8):e104049. doi: 10.1371/journal.pone.0104049 (PMC4128822; doi:10.1371/journal.pone.0104049)
Supplement: File S2 — All extracted data used in the article. (ZIP) [file pone.0104049.s002.zip › data/CSIs_fasta_data/Conintrons.fasta]

>Chr1:3914..3995  + TAIR102
GTAAGTTCCGAATTTTCTGAATTTCATTTGCAAGTAATCGATTTAGGTTTTTGATTTTAGGGTTTTTTTTTGTTTTGAACAG
>Chr1:4277..4485  + TAIR102
GTTTTCTTCTATTCATATATATATATATATATATATGTGGATATATATATATGTGGTTTCTGCTGATTCATAGTTAGAATTTGAGTTATGCAAATTAGAAACTATGTAATGTAACTCTATTTAGGTTCAGCAGCTATTTTAGGCTTAGCTTACTCTCACCAATGTTTTATACTGATGAACTTATGTGCTTACCTCCGGAAATTTTACAG
>Chr1:4606..4705  + TAIR102
GTGAGTCTTTCTCCATATACACTTAGCTTTGAGTAGGCAGATCAAAAAAGAGCTTGTGTCTACTGATTTGATGTTTTCCTAAACTGTTGATTCGTTTCAG
>Chr1:5096..5173  + TAIR102
GTAAGCTTTTTTTACTCATATATAATCACAACCTATATCGCTTCTATATCTCACACGCTGAATTTTGGCTTTTAACAG
>Chr1:5327..5438  + TAIR102
GTTTAACACTCTCACTGAGAAACATGACTTTGATACGAAATCTGAATCAACATTTCATCAAAAAGATTTAGTCAAATGACCTCTAAATTATGAGCTATGGGTCTGCTTTCAG
>Chr1:7156..7070  - TAIR102
GTCAGACCTTCAAAATGTTCTCAATGCAAATTGTTTTTTGTTGTTGTTATTTTGGAATCTCACAATGCAAGTTTGTCTTTAAACCAG
>Chr1:7563..7451  - TAIR102
GTGATTACTGATTCTTCTTCTTCTTAGTTCTTATTATGAGTTTTTCATCAAAGATCTCAGACTTCTGTCACCTGAAGATTGTTTATGTATAATTTTTTTTAAAAACTTTGCAG
>Chr1:7761..7650  - TAIR102
GTTAGATCGTTTCTTTTTAATGGACTTAATTAGATTTTTTTTCCTTTAAGGTTTAAATGATTTAAGTCATTGAGATTGTTTAGAAAGGGTAATAATTTCGCATTTGAAACAG
>Chr1:7941..7836  - TAIR102
GTATCCTTTTGTTTTATAATCTTTTACTATCAAAGTGTAGCTAGCAGATGTGTAGTTGGTGAGATTCATCGGCAAACTTATTTGAAAAGCCCTGAACTCATCATAG
>Chr1:8235..7988  - TAIR102
GTAAAAAACTATTTCAATTCAAGTTCTTGATTTCAAGCATTGCTAGTTCCTGTCTGATTCTAGCTCTCTTATCTTGAATTGATATTACAAACTTGTGGAAATATCTGGCTTTGAAAATCTTTTTCCATATATAGAAGTATCTTAGACCTCAAGCAACAAACTAATTTCCAAGTTTGGGGATATTGAGTAGTCTCTGATCCAATAAGAATTGTTGGGTTCTTTTTTTTTTTTTGTGTGTGTGTGTGCAG
>Chr1:8416..8326  - TAIR102
GTCTGTTTTAATCACTTTCTTTCCCTTTTTGGGTGTTTCCCTATTTCTTTCCAATTTTGGTTTTTGGTTCTTTAATTGTTTTCTTTGGCAG
>Chr1:8570..8465  - TAIR102
GTAAGATTTTTGTATTAATGGATCTTCTTTGACCCAATTAGGGTTTATAAGATTCTCTATTAAATTTCTTCAAAGTTTCCATCTTTGATCATATTGTTATATTTAG
>Chr1:13334..13174  - TAIR102
GTGAGACCACAAGAACTTTTGATTTTCTTTTTCCTTCTTCCCTTCTTTTAATATATTCTTTGAATTTTTTTTCACTAATTCATCTACCCTTTTTTATAATTGTGGCTAGATTTTTGTTTCGTTTCCTCTTTTTAATATTATCTCTCTAATGTATGTTGAAG
>Chr1:24452..24541  + TAIR102
GTACCGCCTAATAAGAAACATGTTTGTATTCTTTTTTAAAAAATTGGTTACCTATTGGTTTTGGTTGGTTGATTTATCTTACGTTATCAG
>Chr1:24656..24751  + TAIR102
GTTGCTTTTTGATGCTTCTTTTTCATACCAGCTTTGATCTTTTATATGAATCAGTTCTTGAAGTTAACGAGTTTTTTTCTATTTTCTTCTACGCAG
>Chr1:24963..25040  + TAIR102
GTACTGATTGTTTCTTGTATACAGTTCTCTAAGCTTGCCAATGTTCTTGAAAGTGACACTTTTTGTTTGTAAACGTAG
>Chr1:25436..25523  + TAIR102
GTAAAAAAACAACTTAGTAAATAGTTTTCGATAATTTGAAATGGATATGTTATTTTCATATGATATAATTTTTGTGTCTTCTTTCAAG
>Chr1:25744..25824  + TAIR102
GTAAGTATTAATCACATTCTTTGTCTAATCGCTTTTTACCGGTTTTAGAAATCCAATATTAACAGAGCTCTATGGTTTTAG
>Chr1:25998..26080  + TAIR102
GTTAGGATTAAAGTGAAAAAAACAATTTATTTTCTTGTGTATAATTTTTCTGCCTATGTCTCTCTGAGCCTGGAAATTTTCAG
>Chr1:26204..26291  + TAIR102
GTATGATTTTTTTTGTCTTTCATTAAGACATATTTTTTTTTTATCTTATACTGAAATGTCTTACTATTTCCTCTTTCTACTGTGATAG
>Chr1:26453..26542  + TAIR102
GTACATAAAAAGCTTTAAGAACTACATTTTGATTTTTGTAACTACTGGTCACCAAATCAGTACTGATATGTCAACTTGTGTTACTTGCAG
>Chr1:26777..26861  + TAIR102
GTAAGTTTGCCGATAATTTTTATTGTCCTAATGACCTCTCCTTTTCCTGTATGAGATGATGGATTGCTTCTCTCTCGTGTCTCAG
>Chr1:27013..27098  + TAIR102
GTGGACATAATAGTTTGTTTGTTTATCTTACTTGTTATTTTCTTTCAGTGTTCCATGTCTTGAAGTATTGCGTGTTTGATATGTAG
>Chr1:27282..27371  + TAIR102
GTAATATTAGCACTAACCTATGAAATTTTTGCTAAATGTGCTTTTAGAGGAATGTGGTTTTCAATATTTGACTGTTTATACCATGCACAG
>Chr1:27714..27802  + TAIR102
GTTAGACTGAACAACAACCTCTATTTTTCCTAACATTTATGTTTGCTTGAGAAACTTTTTATCTTATATTGGTGGCATTTCTTGTGCAG
>Chr1:28432..28707  + TAIR102
GTAAGAAAACATCTTCAAATAATTTTTTGATTTCTTCAATCCTTTTTCTAAGTTTCATTAGATACTAATACTTTTCTAATATCACGAGGACTTACATGGCCTCAAGTCACCTGTGGTGTTGTGCAAGAAGGAGAAGCAAAGTCTGTCTATGTATTATGAGATAGCTACTTCTATGGCTAGGATATATGTTGTACAAGACCGGCTTTTCTTCTACTTCTTGCACAACCTGAGGTTATTGAGGCTATACAAGTCTTCTTCTATAATGTTATTTATTAG
>Chr1:28806..28889  + TAIR102
GTTATAAGAAATTCTTTTCACTTTAACAATTTAATGATATAACCGATAAATTAACGCTTCTTTGTTTTTTCTTGCAATTCAAAG
>Chr1:29081..29159  + TAIR102
GTATATATATATATATTATGCTTAGTGTCTTTTTTTTTTTTGTTGAAACTATCTAATCATATTTGGTATATATATGTAG
>Chr1:30066..30146  + TAIR102
GTAAACAAGATTAAGAAACAAAGTATATTGTTCTCAAAGAGTTTCAAATGTTTGACTGTTTGGTTACTTTTTGTTTTTCAG
>Chr1:30312..30409  + TAIR102
GTTAGTTAGTTAGTTATTTCGGTTGAAAATCTCTAACTAACTCGTTTTTTTTTGGAATTGTAATTCTTAGCTTACTAAATCGTATGATTCTTTTCCAG
>Chr1:30817..30901  + TAIR102
GTAACAACAATTTAATAGAAAGTGGGTAAACAAATCAATTTTGGGCTTTATTGAGCTTATTTCGGGTTTGTGGTGAATTTTGTAG
>Chr1:31520..31425  - TAIR102
GTAAGCCTCTGTTTCTTTATCAAGAACCAAACTCTCTTACATCTTTTTTAGTTTGTAACATTAAAGCAACTCTGGATTCTGAATTCCCCATTACAG
>Chr1:31692..31603  - TAIR102
GTATCCTTTTTCTTCAGTGTTCCTCCTTATTCATCTCTATTGATCTCTCAACAAGTATTAGTTTTTCCCTTTAACTCTAATATCTTACAG
>Chr1:31932..31814  - TAIR102
GTAAAACCTAAACTTGATCAATGAAAAGACTCTGTTTTTTTTTTCTCTTACTCTAATCCTTTAGGTCAGTTTAAATGGTCTTGTACTCCAATCTTGTATTTTTGGCGCTGTAATTTTAG
>Chr1:32087..31999  - TAIR102
GTATTACTCTTTCTTTCTTTCTCATATTATCCCTATACTATTTGCACCAATTTTTTGTATTTCAAATATATATTATTATCTTTGTGTAG
>Chr1:32281..32196  - TAIR102
GTTAGATGAGAACAAAGTTTATTTTTTATATGAATGGTTTTCTTATAGCAAAATCAATCTCAACAAGTTTGAATTCTCTCATTCAG
>Chr1:32430..32348  - TAIR102
GTAAGTTTTTTCCTACTCTTTGTTCTAAACAGAGTATGTTGTTATTAGATTCTCTAATCATTTTATCTTTGGATGATTATTAG
>Chr1:32546..32460  - TAIR102
GTATATAAATCATTCTAAACATGCTACTTTTTGATTTCATACTTTTGTATTCTGTTACTAAATCATAAGTCTGGATAATCTATCTAG
>Chr1:33028..32671  - TAIR102
GTACGTTTTTTTTTCTTTTGTCATCGTTCTAAGATCATCAAAGTTTGATGCTTTTCCATGTTTAATCTTCTGGGTATTTTGTTGCTTCAAATCTCAATCATCCATCGAGTCTATAGAGAAAAAGTGAACAGATTTGGTATACATCTTTTCAGTAATCGATACGTTAACAATATATGAATCCATAATTTGGGTATGATCGATCTCAAGTCTGCTTTAAGGATTGTTTTCCCTTGTGGGGTCTTGATTCGCTTTTTCCATTTAATACTCTTGATTCGATTGATTCTCTCTCTGCCAATTAGGGTTATGATGTTAGATTCAGTCAATATCAATGAGTGATGAAACGTTCTGATTTTGACAG
>Chr1:34400..34328  - TAIR102
GTAAAACAAAAACCAATGATTCATGGATATTGCAGAGTTCTTCTGGGAACTAACACTATCAAAATATTTTCAG
>Chr1:35729..35648  - TAIR102
GTTTATTCCTGATCTTTCTCTTCTTCATTTTATCATTTTGGTGGTCTTGTGATAGACTTCTTATGTTTTATTTTCTGGTTAG
>Chr1:36809..36686  - TAIR102
GTCGAAAGTTTATCTTTTGAATGTTTAGTTTGAACTCTTTGAGATTTTATATTCCTTTGTTTAGGAGTGTCTTTATCTCCTCTTGATTGGGAGATTCCTTCTTTTCTTTTCATTTTGTGTGCAG
>Chr1:37022..36922  - TAIR102
GTACTACTACTAATGAAATAAGATTGGTGTTTTTTTGTTTGAGAGATTTGGACTGTTGTTGTGTGAAGATTTGATTTTCTTTTGGGTTTTCAAATGTTTAG
>Chr1:37372..37204  - TAIR102
GTGAGGCTTTTGTGAATAATAATAAAGGGAATTCTTTTGAGTTCTGCTGGAGAAGCAGCGACTGTTTCACGGTGGACTTTGAAAAGATTTCTCTTTTGAATTTCGCTCATCACTCTTATCTTAGTGTTTGTGGATAAATATTTCTCATAAAGTACTTTCTCCTTTGCAG
>Chr1:39135..39055  - TAIR102
GTATCTTCTTCGATAATCTCTATCAAATTAATTTTGTCTAGGCATAACACTAATTACAACATTAAAACTTTTGGTCTACAG
>Chr1:39408..39288  - TAIR102
GTAAGTTACAAACATCATATCTTTATAAATTAACTTTTTAAAAATTATAAGATTAGTATGTAAGAACTTAAGATATTAATGTGGGTTTTTTTATGTGGTTTTTTTTTATCATATATTATAG
>Chr1:40212..39815  - TAIR102
GTAACGATGGAACCATCTAACCTCTTTATCATCAATTGATAATATATATTAATCTAGATTTTTAAAAAGCACTACTGAAAGTATTGACAACATAATATAGAACATTATATTTTCTTATTAATTGTAATGCAATCTGATTGGTTTTCTTTTCCATCAAATTACCTTAAGTATACGTAACTGCATCCACTGAGCCCTCTTTCTAAAGCTTTTCCTGAAAAAATGTCTTTTCTTAGCTATACGTCGCATTTTTATAAACTTTGATGGAATGATGCGGAAAATTATTAAAAAGCGACTCTATTTTGTAACGCCAGGAAAGAAAAAAAACAAATACTTTCTACTATGATTCATATTCTCAATAACTTGTTTCAAAATAATCATTAAAATTTTACTTTTTTTAG
>Chr1:40472..40330  - TAIR102
GTTAGTCCTCTCAAACCTAATTGCATTTTATTATATTATTTTGTCGGCCATTTGCAATTTATTCTTATAGTTTAATAGTTTGTACTAATCATAAGCTAAATTATTAAAGATCTTTTAATTAATTTATGGGTTTAAATTGACAG
>Chr1:45645..45560  - TAIR102
GTTAAGTTCGTTATCCATAAAAAGAATCTTGCTTGAGGAAACTTCTTCTACTGCTCTCTGGCTTTATCACAATCTCTCTTTTGCAG
>Chr1:46043..45955  - TAIR102
GTAAGAGCCCGGGAAACCAAAAAACAAGTCTATCTTTCTTCTGGTTGAGTGTAAAGTTGAGTGCTTTGGTTTTGTTGCTATATATGAAG
>Chr1:48074..47983  - TAIR102
GTAAATATCGACTTCCTTCTGCTTCTTGATGCTTGTACTGATTATCTAAGGGTTGAAACAACCTTCTCTTTAATTTGAATTTTTTTTTGCAG
>Chr1:48935..48853  - TAIR102
GTACGCTTCCTCTCCTCGTCTCCTTCTTTTGGAATTTTACAAGTTGTGAGATTTGTTGTATTGATTTAAGTAATTTGAAATAG
>Chr1:50418..50338  - TAIR102
GTAAATGAAATAGCAACGATAGACGAAATCATTCTTCTAACTAATAAGTGATATAAAATTGATCTCATTTTGGTATTGCAG
>Chr1:50882..50632  - TAIR102
GTATCTTTCCTTTGACTCCTGCTTGTCTATTTCTAAATCTTGATTGGTCTCTTTGCTTTAGTCAGTAGGGTTTTGGAACCGTTTCTTTTGACTTGATAGTTAGAAACTTAGTGAAAATGATTCTTATGGAGTGATAAGGATTTGGTATAGTATTATTTGGTCAGGAATTGAACAAGTATTTTATGTATCTGTCTAAATGTGTTTTGAATTGGGTAAAGATCTTTACTTGTGTTTGTTTATGTCGTTGATAG
>Chr1:53184..53483  + TAIR102
GTTAGTATAGCCTCCTAGGCCTTGCCTAAACTATAGCATAATCAATTGATATGTTTTTTAGTTATAGACATGTTTTGCTTTTTAGTTTATTCATAAGGTTAAGCTGTTTTTAGCATGCCTATCTAGTTCAAATGGTGCATTCACATAGGTGTGCCTTGATTATTTCTTTACTCTTAGGTATACATATTTTGTATATTTTTCAATCTTTAAGCAATTCTGTTTTTGTTAATTGTAAATTGCGTTTGTAATTTCATATGGTGGCTAACGTCTTTTGGAATTATGGTTATTTATTTGTTGTAG
>Chr1:53625..53702  + TAIR102
GTAAAATTAATTAAACCGGCATATAGTCTGTTATATATATTGAGCTTGTTGATAACATCGTTTCGTTTCAATGGAAAG
>Chr1:62049..61950  - TAIR102
GTATATTTTCGGTTTAATCTTTACCAACCGGTTCAGTTACCTCTAATTTTATTTGTTGTAATTCGGTTTTCTATGCTTAAAAGTTAAATCTCTTTTGCAG
>Chr1:63556..62125  - TAIR102
GTAGACGGAAGAAAGAACAAGAACAAGAAAGAGAAAGAGAAAGAGAAAGAAGAGATTATTCCTTTTAAAGAAATAATTGAAGCTCTCCTTGGAAACTCCGGTGACAAGGTTCAACAAGACAACAAGGTTAATCAAAGTCAGAGCTCTGTTGAGATGTTGAAATCAATGGGCTTTAAGTTTCCTTAATTTGTGGTAATCTTTTGGGGCTTTTCTTGGTTTTAGTTTTTTTGTTTTGTTGTTGCAGAAAGTAGTAGACTAGTAGTAGGTATGCTTTTTCCTCATTATTGAAATTCTGTTTTAATCTGATAATGAAACTAAGAAATCCAAGATTTGCAAGATAAACTTTTGAACGTGAATATATGTCACTAGTGTTTTGGCCAACTCACGGCTTAAATCTCTGAGTAAGATTCTTCGGAGAGAAAAAAAAAAAAAGAATTTTGTAGGTTTAGTGTGAGATATTGTTGGATACAGTAAAAGCTATTGACGTTAGTTTTCGTTTAAGCTGTTTTTTTTTTGTTATGACTTATGATACAACTACAAATTTGAGTCCATACTAGTGTTATATGATAGCGTGTTTTGTTAATATCCTCGATAAAAATGTTATCTGAAAATACAATGTGAGAACGGAACCATTCTTCTTAGAATTATTTCTAAATTTAAGCAAAATAAAGTAATACAGTATTTCTGAAATGCAGAGTATAAGTATTGCAGAGTTACTAGAAGATGAATGGCTTCAATATCAGTAAACACATGTTGTGTTTCTACACTTTCTCTCTATCTCTGTCTTTGTTTCACTCTGTTTTGTTTTTGTTTAGAGACAAACACAAGAACTCGTTTTTACTCTTTAATAAAAGACTACATTCATGATATTGATGATTTCTTACAACACAACACATACATGTACTACTTCTCCTAGTTCTAGGCACTCTTACACAACCCTCCTACTTGTATTGGAACTCTAACAACAACTACTCTAACCTAGACTTGACTTACTTAAACAACACTTTACTTATATGGGACTAACATAGCAATTAGCCCAATTACTTATTACAAGACAACAAGCCCAATATCTTCTTTGACTTGCTCTTCTCATCTTTGCTATGATCTTCTTCTCACTGAAACTTTTCTTCTTATAGAAATTTAATCAAGGATTCATGATTTCAACAAGACAACTACAAGGTTTGTTCTTCTTCTTCTTCTTCTTCTTCTTGATTTCTCTGTGTCAATTAATGTTGTTGTGTCTTTGTTAAACATTGTTTAAGTAAATTTCGCAGACAAAAGTGGTCGTAACTCGTAAAGGTCAGCACTCTGTAGCTACAGAGTTATGAACAAAAACAGATAGGAATGATAACATTCCGGTTTAGTACGGTTTTAGATTTTCATGAATACGGCCGGTACCTGATTATTTTGGTTTGGTTATCGGTTATAATAG
>Chr1:64750..64657  - TAIR102
GTAAGAAAGAAAAAAATACTCCGGTTCAGTTCGGTTTTTGGATTTTGATGAATATCGTTATCTAATTGTTATGGTTTGGTAATCGGTTTAATAG
>Chr1:64900..64808  - TAIR102
GTCTGTTCTTCTTCTTCTTCTTCTTCTTGATTTTGTTTGTGTCAACTAATGTCTTTGTAGCTTCGTTAAACATTGTTTAAGTAAACTTCGCAG
>Chr1:65109..65018  - TAIR102
GTAAGAACTTTTTTCTACTTACAGTTTGTCTTGATTTTCTAAAATCATGCATAGGTTTTATCTAACTAAATCTGATTTGTTGTTGTTTGCAG
>Chr1:65330..65218  - TAIR102
GTAAACACCGCCATTTCCAAATTCTCCATCTGGTTGTGTATATCATAGTTCGGTTTAAGTAAACCAATGTATTGTTACCAACTAATATCACTCTTTTTGTGCTGCTACTCTAG
>Chr1:65562..65457  - TAIR102
GTAAGTGCCTCTTACATGAAGTAATAGTTGTGAAAATGTGAACATGACATGCTGCCAACCATAGATTGTGCAAGAGCTTAAGTATGTACTTATTTCTGAAATGCAG
>Chr1:66106..65865  - TAIR102
GTATTATGTACTAACTTTCAGCACTTAAAAAGGCAAAGAATATGAAATGTTCTGTAGATCCTCTTTGGAAAATAAGATTTTAAGGAATTCAAGAACTGCTAATACGTTTTTAAAAAGGAAGGAAATCTAACAAATGCTATACGTATATATAGACTTCATTTGCAGAATCTTCTTTATTTATGATGTATATAAGAGATATGCCTTTAATGTTGTCTACTGCATTGTGTTGGATTTGCTGGCAG
>Chr1:66261..66161  - TAIR102
GTAATGCCATTATATTTTTCACTTGGCAATTAATTTCTGATATATATAACCAAGATATCAATTTGAATGAAGTGTTCTAAGCATTGTTCTTTTGAATGCAG
>Chr1:66449..66343  - TAIR102
GTCTTTCTTTTGTTTTTGTGCACTCTTCTTGTTTCCTGTGATTACGATATTCATTCTTCTTAGTTCTTATTCAAGTTTCTTTTGTTATCATCTGTTCCTTGTTGCAG
>Chr1:66677..66558  - TAIR102
GTAAGTAACCTAACTTAGAGAATCTTCCTCTCTTTTCTCTTCACAAATATTGACATATGTTCTCTGTCTTTCTCTCTTCTTACTCTTATGTTAATTCTTGGATTTAAATCATATACATAG
>Chr1:66834..66750  - TAIR102
GTACGAAACTAATTAGTTATCATTCCTTAGATATTTTTTAAATTAAGTTTTGAATCTTAGCGTGTAAAACATCTCTCTGTGGTAG
>Chr1:67323..66898  - TAIR102
GTTCGTTAATTGTGTTTGGTTTGATCACGTAAAATGATTATGGATTTGTTTGTTTTTAAGTACTATAAAGAACAGTTTAATTTCGTGATTAGGGACCCACATGTCCTCCTAGGTTGGTGTTCGGTTATTAAGGTTAATGTTTGATTAAAGTGTTAACAATAATATTTTAAAATATCGAATTTTGTATGAATGTTTTTGTTTCTGTATATATCTACACGATGCTGATCTTAGTACGCATTGATCAAGATAACTATTAACTATGATATGGATATGGTTTTGAAGTTCGAGTAGCTTTGTTTTTGATTTGGTTCGATTTGAATCTGTTGAAGATTTAGTTTTGTATGCTATATATGTATGATTGGAAGTTATGAGCAAGATCTCGAAGATATAATGATCATAAAGTTTTATTTTTTTGTTGTTGTGCAG
>Chr1:70839..70286  - TAIR102
GTGCGTATGTGATTCCTTTCACCATAAAATCCTTAGAAGTATTAAATGACGCATTTGATATCAAAAACATTAAGACAAATCCTAGTGACCTTTTGAATTGGCAGTATAGTAGTGTGACGACTTTGATGTTAGTCCTTCCTTGTAATCGCAGTTTCGGATTCCTCCGTGTAGATCTTTTGGTAACAGTAGTCCTTATAGATGATGTTCGCTTTGTATCCCTTATGTTGATATTAAGAGAAGATAACGTGTCTTTTGTAGTAGCCGTCCCACTCTGTTAGTCTTTTGTTTTGTACCCTTCTTTAAACAAAACAGAGGATTGAGAAAAAGAGAATCATATGGGAATTATGGATATAATTTTGAAGAACTTAAAAATAGGTTAATCTTTTAAGACTATGGGGAGATAACTTGTCGCACAAGTACCAAATGTTTCGGAAACAAAGGTGAAAAAATCTACAAACTTAACAATAAAACCACAAGTCTTCCATTTGTACGGAGGTTAATAATAATTAATACCAAATAAACGACAACACTTGAAGTAGTCAAAACTTTTATAG
>Chr1:71040..70969  - TAIR102
GTAAAACCACCACACTTTTTTCTTGAAATACACTTTTAGCTTAAACTTATAGTATATGTTTATTTTGGATAG
>Chr1:71941..71722  - TAIR102
GTAAGCACCCCTTTTAGAAGAAACCTTTAATTTATTTTTTCTCGAATTTTAGTCTTTACTCGGATGTCGCTTGTGATACGTTAGAGAACAATTTGATATTTTTTACTGTGTAATTAGAACAAATTATGTCTTAATTGGTCTTAGATAACCTTAAATTGGTCGATTTAGTTCAATTTTGTGTAAACACTCTTACTTGGATTTATCTTCTTCTCTATCTTAG
>Chr1:73164..73286  + TAIR102
GTAAGTCTCACCTTTTCTATCCATCTTCTTATGTCTCTTAGATAGTAATGGAAGCTTAGAATTACTATTATTAATGGTGAGGTTTATATAGTTATTCTATCTTTTGCTCTGTTATATTTTCAG
>Chr1:73396..73487  + TAIR102
GTTGTTTGTGATGATAAAACTCAATTGCGATCTATCACAGAAATTTAATGTTGTTTGGGGGTTTGCTTACTGTTGGGTATGATTTCTGTTAG
>Chr1:73741..73821  + TAIR102
GTAACTCTCTTTACATTATTAAGACAATACTCAATCTCATAAATTGTAACTTGTATCCATTACTTCTTTCTTTGCTAACAG
>Chr1:74337..74251  - TAIR102
GCAAGTTCTGCTCAAGATTTATCTAGTTTTGTGTGTGTTTTCAAGTTAGGGACGATCTTAATGGTTATCTTCTTGTGAAAATTTCAG
>Chr1:83883..83672  - TAIR102
GTAAGTTTTGTCTTTTAATCACTATTCAATCCGTATATCATGAATATCAACATTAGTCAACTAGATAACATCTAAGAAGAATCCATAAAATTTACTAATTAAGTAAGTGTATTAAGTATACAATAGATTAACAATTGTTTGGTTTTATATCAAATCATGGAAATGATTAAGAAAAATTTCTCTTACGATATTAACTTTTTTGGTCCGTTTAG
>Chr1:87879..87163  - TAIR102
GTTATATCATCTATATCCAAAAACACATTGATAATTCTTTATATATTTTATTAAGCTCTCACTTTTGGATTCAAATCATTTGTTTAGACTATCACTTCATTTCACTTGGATCACGGTAATTTAGATATGGTTTGATTTGATTTTGTAACTAAATATATTTCTAATACAATATGGAATATTTTTGTTGGGTAAAGAATTGTGGTATGGATTTGAATAACCATTGGTGTTCTTGATTTGGTTAATACAATGTCAGATTTCTTTTCTGCATATTTTGTTTTTGTCTTTTTGCAACCACTTATAGATCAAAAGGTCAAATGCAATAACTCACCGAATACTTTGTTGCATACTTGCATAAGTAAAACTTTATATTTTTCTTACCGATGCAAAAGTTTCTTTTAATATCGTTTTTTCATATTATTTTTCTTGATAAAATATGTATAAATGTTGCGTATATTTTTGTTTTGCATTAATTAAAGAGCGAAGAAATTGCAGTCTTACATTGATAATTCTTTATAGCTGAATCTCAGATTTGTATACAAATTAAATGTTAAAATAAACTAGAGTAGAATTTCGTTATATTATCTAGGATCACGATATTTAAATTTATGGGATTTTGAATAATTATTGGTCTTTCTTGATTTGGTCTGCAATGTCAGATTTTGTTATAATATATTCAATTAAAAAATATTTGTTTGCTTACCCTGTTTCGGCGGTCAG
>Chr1:89082..89172  + TAIR102
GTTCTTTTTTCAATTATATACCTTTTGAAAGTTTGTGAGCAAACCGTTAAAATTCTCTCCTCTGTTCCTGAGTGCTTTGGAATTTTGACAG
>Chr1:89264..89404  + TAIR102
GTATTTTCAGTCTCTTGTCTTCTCTTCTTCTAATTTTAGGACTGTGATGAGTTGGTTCAGAGTTGATCTCACTTGGGGAAAGAGTAGAGTAGACTTTTGTTTCACTTTCTTTCTCATGTTGGGATTGTTTGGTTTTAACAG
>Chr1:91634..91742  + TAIR102
GTATTTGACTTTGATCTGAACAAAACTTACTTCTTCTTCTCCCTCTTCCTCTGTTCACCTAACCTTTAGGCTCCAGATTTTAATTTCTCACATTTCTTCGTCTTTGTAG
>Chr1:92071..92269  + TAIR102
GTAAACATTGTGTTGACAGGTTAGACTATTCATAATTTGACCTCACTGTATCTCTTGCTTGAGTTGATATCTGAATCATTACGGTAGTTGGTTTTGTTGATTAACTTTGTTAATTTGATGAATCTGGGATGTGCAATAAACTACATCTGTTTATATAGCAGTGTGGTGTGATTTGATGTTGTATGTTAATAATCAACAG
>Chr1:92502..92568  + TAIR102
GTGATATCCTTTTTTTAGCTATGTAAAACATACAACGGATGCTGATTTTTGAATTTTATTTGTGAAG
>Chr1:92934..93044  + TAIR102
GTAAGTTTCTCATATTATGCAGCTTATTCCTAAAGAATGATATTGTACTTCTTCAACAGACTTTGACCTCTTATACATGTTTTGTAATTGAATGGGTTTTTGACTTTGCAG
>Chr1:93172..93270  + TAIR102
GTATGTTTGTACTGATTTCAAGACTAGCTAAACTTAAAAAAAAAGAAATCGAGATTGCTATGCTTACTTTTCTAATCTCTTTGTATCATCTTGTGTCAG
>Chr1:94282..94356  + TAIR102
GTAAAAATCTAGCCACCACCGTTTGGTATAACACCTTTCATAAACCTGGATTTAACTCTTTTATTTGTTCTTCAG
>Chr1:95076..95159  + TAIR102
GTAAGTAGCAACCACTGAGAGGAAGAAAAGATTTTTTGTTAGCTACAGAGTCTCATTCATTTTATGCCTTTTTTATATAAACAG
>Chr1:96158..96553  + TAIR102
GTAACTTTAGATTCATTCTTCCCAAGTTTGCTCCTTTCTTTCTCGTTCATTCAATCATAACATCAAAAAGTGAAATTATCCTCAATGCAAGTCTTTTCTTTTAGTTTCTACTGGTCGGTTTAATCTTCTTATTGAAACTGTAAATTCACAAAGTTGACGACTTTATCTAGATAGATCTTGAAGACAATGGTCTATATTCCAATCTTTGCATGACCTAATTTCACCCTGGCTCTGTATTTTGATGTTATTCCATCATATCTTCTGATCTCTGATGGACTTTATAGATGATTTTTGTTTATTTGACATATTTTTATCCCAATTTCCTCTGGTGATGAAGAATTGATACTGTTGTAGACATTCCTTCATGGGCTTTGATTTGATTGTGGATTTTTGCAG
>Chr1:97806..98456  + TAIR102
GTAAGTCTTCGATTGTGTTTATGCTTTAGAGATGATTTTTTCACTTAGGGTTGTGACTTTAAATTAGATGATGGATTGATTCCTTGTTTTTTTTTTATTTCCTGAGATCTGGATGTGAATCTGGCTCTAGTGTTTGAATTGATCTCTTTGGTTATTAGCAATTTTTTAGTTGGTTTAGGGTTCGAATGAAGAGGCAATTACCTTCTGATTGATCAGTTTTAGCTATCGTATATCGTTGAGCTTGGATCAGGCTTCGAATTAGGATACAGTTACCTTCTTATCAATGAATTGATCAGTTTTGGTATCAGCGATTTTGAATTGATCTGTTTGGATACTATCAGCAGTGTTGACTGTTGAGTTGATCAGGCTTTTAAGTAAGATGCAATTCTCTTCTAAGTTTGAATTGATCGGTTTTGGATCAGGCTTCGAATTAAGATGCACCTTCTCGTTAATGAATTATCAGTTTTTGATATCAGAAACTAAAACTACCTATGGCATCAATGCAATTTCTTAAGGTCTAACTGTTTGATATAATGCGGTGACTTGTAAATTGGCATTGCTTGATTGTCAAAACCAAATTTAATCTAATTTCTAATTACTCTTTAGGAAAATGTGATGTCTGAGTAGAAATTTGTGGATATTTGTTGTCAG
>Chr1:98606..98907  + TAIR102
GTAAGTCCCAGCACCTTGTTCCTCAAAATCTCACCACTCTTGTCTATTTCCAATCTATATTTTCTTAGCAAATTATTTTCTTTAGCTGCATATATCCTTGTGTCTCATATGGTTAATAAATATGCTAATTTCTCAATACACATATCTAAATCCGGTGATGTGTAACGGACTAGTTCTAGAGAACTCTGTATACGCGATAATGTGTATAAACAAGAGCTGCATTTATCTGGATGAACTTTTAAGATTGAGCTCTTTAGCTTTTGTACTTGTTTTCTGACTTTATAACGACACATTTAAAACAG
>Chr1:113196..113278  + TAIR102
GTATTATAAATTCGCGTTACGTTCATAATAAATGCATCAAAAAATATTTGACAAAATAATGTATTCGTTGTAAATTTGAATAG
>Chr1:114434..114618  + TAIR102
GTTTTTCTCACTCTCTGTCTGTTGTTTTGGTTTTTTCTTTTTCTCGTCATGTTGTTTTGGTTTTGTGTAGCTCTTAGTAGATTCAATCTAATTAATGGTTAAAAAGAGTTCGTTGAGAAAGTAGAGAAATTGATGTTAAATCAGTGATCTTGATTCTACCAAAAACATTTGAATTGGTGTTTCAG
>Chr1:121492..121407  - TAIR102
GTTAGCTTCTCTAAACTCTTAAACTAAATCTTCAAAGACATGTATACACTTGTATTTATTTTAACTTGTTGATCTCTAATTGGCAG
>Chr1:123784..123670  - TAIR102
GTCAAACAACTTTCTGATATCTCCTTATTTGTTGTTTATAAGTTTTTTATTTTGTTTGAATGTGTCAATTAAGTGTACTCCTTGGCCAGATCCTTAAGTTGATAATGTTTTGCAG
>Chr1:123991..123898  - TAIR102
GTATATATTATCATGATATCCTATCAGCCAAATTAGTCATCTTTCTGACAACTGTATGCATTCTTTAAGTTTGACAATTGATTATATGGTTCAG
>Chr1:124210..124124  - TAIR102
GTTCTTTTCCCGATGCTCGTTTTTTGTTTTGGGAACATAAATATGTAAGAAACTTGATTTGATTTTGCTAATTATGTCAAATTTCAG
>Chr1:124498..124395  - TAIR102
GTAAGTTTAGCACTCTTGATTTTAAAAGAATCGCGAGGTTAGATGGTTTAAATGTTTGATGTCTCTTTCCATCATCTAAACCTGGATATGATTGTTTTTGTTAG
>Chr1:124713..124633  - TAIR102
GTCTGTATATATTATATGGTTAGATTGTGATATCTTTCCTTTATATGACAATTGTGAAACTAAAAGATTTTGTTAAAACAG
>Chr1:124920..124819  - TAIR102
GTCCATGTCTACTCCTCAGCTATTTCTTCATATTACTTGTTTTTTATACAGCGTCATGATTTTGTTTTGTTGTTTTGTCTCTTTCTTTTTTTCCTCCATTAG
>Chr1:125328..125227  - TAIR102
GTAATTTATGAATGCTCTAACCCGAAAATTTGATTGAGTTATAAAGTTGTTGCTAATTACTATATTGACTAATGAAATTGTGATTTAAATTTTATTTGTCAG
>Chr1:125741..125656  - TAIR102
GTAAGTTGGCTTTCTTAACCTCGTGTTTCTTAGAAACTATTCAAGATGAATTTTGATCATCCATATCTTTTTTATGGTGACAATAG
>Chr1:125935..125844  - TAIR102
GTAAATGAGTCTAAATTTTGTTGTAGTGTTGTCTATTGGTAGTATTAAAATAGTAACAAATCATGCGAATTTTCTTTTATCACGGAATGCAG
>Chr1:126075..125999  - TAIR102
GTTTTACACTACAACTTCAATTTGTTGCTCTATGTTTATTTACTTAATTGTGTGCTAACTAAGAATATTTGCTCCAG
>Chr1:126685..126590  - TAIR102
GTGATAATTTCTTACTTAATGAAAAGACATTCATCTTTTGTCTCTTTAGCGTATTTGTTAATTACTGTGTAACTTTTTTTTGATGTTGTTTTACAG
>Chr1:126934..126841  - TAIR102
GTCAGTGTTTTTTAAACCTTCCCCACTTTTTCCATGTTTAATTTTTTGTTTCCTCATCTGTATTGTTTTAACTGTGGTTTTACAATGGGTGCAG
>Chr1:127531..127454  - TAIR102
GTATATTTCTCTATCTGAATGAGGATTTAGTGGATGTTTGAATTGGGTGCAGTTAATGAGTATTTCATTTATTTGCAG
>Chr1:127650..127574  - TAIR102
GTAAGTCATATGTTCTTATTTGTTACTGGATTTTGTGTTGAACGTGATTGTTAATCTTATTCTTTTATCATGCTTAG
>Chr1:127867..127783  - TAIR102
GTAAGCCTATGATGATGAATCACACATATTTCTATTTATTGCGCAATTGGCTTTTGGTGATATCGTTTAATGTTTTTTTTATCAG
>Chr1:128027..127936  - TAIR102
GTATGCTCGTATTTGTCTCTCCCTTAAACCCTAGATTCGATGTCCTGCTTTGATCGATTTTGTCCCAACTTACAGTAATTAGGGTTTTATAG
>Chr1:128478..128313  - TAIR102
GTAAACTTCTCTCGCGCATCAAATATGACGCCGTTACTGCGCCGTAACGGAAATAACTTAGAAAACCTAAACGCTGCCGTTTCTATTTATCTGCCAAACGACGTCACTTTACTTTTGTGCCTTTTCTTTAATTCGTGAGACCGTTGTGATTTCTTTTTGTTGCCAG
>Chr1:128967..128552  - TAIR102
GTAAATAACCTGAGATTTTAACAAAAGAAAAATGAGGTAAAAATAATCTGAGTGAGTGGAAGTTTCTAAATTGTTCCATGTTAGTTACTTGTTTCTCTGGTTCACGATTGTTGGTTACTTGTTAATGTTTGATGGTCCAGAAATATTCATGTTTATTGTGGAATTTCTTAGGATCCTAAAAATAAAGTGAGCTAAAAAAGTAAAGGAAAATGACTTTTTCATCTGAGAAATAAAGAAAAGAATATAGTGTCATTGAATTTTGCTAGTCTGACAATTGAGTTTCCTTTTCTGTTTTTAGATAACAGATATTTTACCAGAATTGCCTTATTCAAAATCATCCCATAAAGAGTATAAAAAAATTGACTGTGGTAAAATAGTTAAATCAAATTCACGTTCTGACTCAAGATTGGTTGCAG
>Chr1:129852..129061  - TAIR102
GTCTGTGTGTGATTTATTTTCTAGCATCATTTTCGAATTTATGTAAAATTTTCATATTTCTTGCGTGTTTACAACTGTTTTTTTTTTGGTACCGATATTTTCTCTGAATTTTGTTATATCCCTTTTATGCAATTAACTAATTTATATAACATTAGTTTCAGTATTGAACTTATAGCATATTGATGAAAGTTTATCTTTATATTTTTAAAATTCAAAGATTTTATTTAGTTTAATCAGAACTAGTGCTTTTAAATTCATTTCTGATATATATAAATAAACTCCCAATGTGCACTCGATTTATTTTTATGATGTCGTTTTTCCGGGATAAGGCAAGACACGTTACCTACAAAATGATAGGTTTACACTTATACTTGTTGTATTAATTTTTTGAAAAAAAATAAAAAATCATTTCCTTGACTTAGAATTATCTTCTTAAATTTTATCATTATTTGAACGTGTAGAAAAATACAAAACTGTGTGTAACACACAAATTTTCGATTGTTAAATAATTCATTAGTTTCTCATAATTCTGGTCAATAATATTACGTAGACGTTACATAGACAGTGAAATGTTTATATGGAAAACATGTGTATCATCTTTTGTCGTCAGAAAACATGTTTATCTATATTCGTATTTTGTTACTCGAATATTTGTTACAAATGTTTTCTTGTTTGAAATTAATAATATTAATGATTTTTTTTTGCCGTATGTTAGGTATAGGTTTCATATGTTTATTATTCCAAAAATAAAATTATCAAAAGTGGATTTTATAGAGAAAATGTCTGAAACAG
>Chr1:130038..129915  - TAIR102
GTACCAACCAACGACGAAAACCTTAATCAATATGAATTTCAATAAAATTACTTCTTAACCAATAATTAATTTCTCAGTTCTCTATATGAATCATGATGGTTTACGCCTTACGGTTTATGTGCAG
>Chr1:130371..130150  - TAIR102
GTAATTATTGAAAAAAATTTGAATATCTGTTTTCCAAGTTCGTGTTATATATATGTTTCAGTAAACCATTTTGTTTTGGATAAGATTTTGAACGTTTATATCGTATACTTTAGTTTTAGTTTTATGGGTTCTTTATGAGGTTTGAGTCCTACAAAATTATACATTTGAATGCATATTTGACAATGAGATTATTGCAATTAACCAAGTTGAATTTGTTTTCAG
>Chr1:132823..132745  - TAIR102
GTTCGGTCACTCCCATCAGCTTCTTTGGCTCTGTTTTCGGTTTTGGATCTTCTTAACCGGATCTTGATTATATATACAG
>Chr1:133302..133219  - TAIR102
GTGAGTAACAAGCTTTCTCTCTTTTTCTTCCATAAACTGAACTAAAGAACCCTCAGAATCCAAATTATATGATGTTTATGGTAG
>Chr1:133640..133540  - TAIR102
GTATTAGCCTCAAATAATCGCTTCTCATTTTCTGGACTTGTTCCATAATGCTACATATAAGTTACTCAGGACACGCATGTAATTTTTGTTTGCTGTTGCAG
>Chr1:133910..133753  - TAIR102
GTTTGTAAGACACACATAAAACTGTTGACAATAACTAACTAGCTATATTTGGAGATTTTAAGCCGTGAAATGACCTGTTTATATTTGCATCTTAAGCATATATATCTGTCACAATTTAAACAAGTCATCATTCTCACAAGTTGCTTTTGTTGTTGCAG
>Chr1:134288..134207  - TAIR102
GTGAGTTTCGGATCTTTTGATGACTGAATCTTTATACATGTAAATGCATATTAAAGGTTATATGTTAAACTTACTTATTCAG
>Chr1:134581..134502  - TAIR102
GTAAATGACTAGTTTGATTACTTGTTCAAAATGTCAATGATCATTTCTTTTTGAATCCTCTGGCTTCTTAACTTTTGCAG
>Chr1:136235..136666  + TAIR102
GTAACATATTCTTCCTTGTGTTTAATCTCCATACTTTTGATCTACTTTTCGTTCTTGTTTAGTCTTTAGTGTTGTTCGAGCTTTTGTCTCCAATTTCAATCAATTCAAAGGGTTTTTAGATTCCAAATTTTGTAGCTTCCGTTGACACATCGAGTTGTCGAACTGTGTTTCGGATTGATCTGTCTGGAGCTTCTATTTCTGCTTCCTTATCTACTGTGAATGAAATTGCCACCGATATAGATAGTTAGCTAGGGTTTATTCGTGAGCTCGCGTAGATGAATTAGGAAGAATTCAGGTGATCATTTTTATGTTGCATTGTCTATTATTGTAACTGAATCTGGAGAAATTTTGATAAAATTGTTGTTTGACTCAGTGCAAACAAATTTACAAGTTTTCAGGAAATTGACTTAATACTAATCTTGAATTTTGCAG
>Chr1:136817..136934  + TAIR102
GTTACATATACTTCCTTCTATCTCAATTCTAGTTGTCGTCTCATTGAGATTTTTTCTTGTTCTTCGTTGTTAGCTAGAAATTTTCATTTACACTAATCAAATCATTCTTCTGTTTCAG
>Chr1:137759..137847  + TAIR102
GTATGATCATCACAATTACGAGTCTGTTTTTTTTTTAGTTGTGAAGAAATGTGTGAAACTAGCGAGTTTTGTTTAATGTAATGATGCAG
>Chr1:138542..138596  + TAIR102
GTGAGGTCGTGCCAAAGTCTAAGGCTGTAACACGCGTCTGGTGGGACATCAACAG
>Chr1:138779..138862  + TAIR102
GTTTATATCTTCTCATCCTTCATTTTCTAAAATTAGGGTTTTGCTTCTATTTGCCCTTTTTGTTTTTGTTTTTAAGTCTTATAG
>Chr1:139115..139202  + TAIR102
GTCCTTGTCCTCTCTCTCTCTCTCTCACACTCAGTACAGTGTTGAAATAGTTAAGCTGTGTCTGACCTAGTTATCTCCACGGACGCAG
>Chr1:139346..139487  + TAIR102
GTAAGCATCCTAGCCAAAAACGCAGACTTGTTGTGTCCATTTGAGTCAACAACCTCTTACCGCGAGTTTCCCTTTCTCACTTAATTCTTCCAGTTATGTTTTGCCTAAATTTGACCCCATATTTTGTTTTGTCAATGAGCAG
>Chr1:142282..142423  + TAIR102
GTAAGCTTCTCCAATCTACCACTAATTTCACCCTTTTCGTACCATTTTCTCCATGATCCGTCAATTTTGATCCCAACCATCGATTTAGGGTTTTTTCCCCCAAATCTCTGTTTAACGATTGATTATAATTGATTTTTTTTAG
>Chr1:142640..142710  + TAIR102
GTACAGCGAGAGAAATCAAATCTCATTGATGTTTGTTTATATGCAGATTCTCATTGATTGTTTGTTTGCAG
>Chr1:143825..143933  + TAIR102
GTATCTTAAATCTGCTTTCTCTTTCAATTTTTACTTCTGATTTTACCCAGAATTTTAGGTTTTTTATTTCGATTTTGTTAACCCTAGATTTCGAATCTGAAATTTGTAG
>Chr1:143978..144063  + TAIR102
GTACGGCATCTTTTTCCGTCTTAGGGTTTCCAATGTTTCTTCCTTTTATCGTTATGATCAAATTTGTTTATCTATCGAAATTGAAG
>Chr1:144110..144192  + TAIR102
GTGAGTTTTTTATATTTGAAGTCTTTTTTTTCCCTCTTTTCATCTCTTTTGTTTGTGAAGTTATTCTTTTGTAACATCTGCAG
>Chr1:144228..144314  + TAIR102
GTAAGATTTTTGTGACCATTGCTTATGAACTGCTTCAACTTTGATTTCGTTATTAAGCTGACAAAATTCTCGTTTTGGTTTGTCAAG
>Chr1:144352..144446  + TAIR102
GTTTGTTTTAAAAAAAAAACCAATCTCTTGTGATATCCCTGAGAATACAGGACACTTAGTGTGTTTAAAACTAATCTTCGGTGTTGTCCTTGTAG
>Chr1:144560..144926  + TAIR102
GTTAGTTACTCTTTTTCTTACCAGCCATAATAAGTTTCACAGCTTAACAATATTCATATATACTAACAGAGGCACAAGCCTTTTGGTGTTTAATGTGGCTAGTTTTAGGATTTGCACACCCCACACATATCTGAGCATCAATGCAGTGTACATAGTGAGTGATATAGCAATTTAACTAAAATTCAGAGTAATCGTGAGGCCAACCCTCCTTGTTTAAGGAGTGTGTAATCTAGTTTGTCTTTGAGGTTATGAGCTCATAGATTCAGAACCATATGATTCCTGTAGCTACAAAACTCAACATGAATCGTCAGTGATGTGGAAATGCTGATTTGTGTTACAAACAAACTATTTTACATTGTTTTTCCAG
>Chr1:145005..145131  + TAIR102
GTACCAATCCTTCAACTTTTTCTTTATACGAATGTATGAATATAGATATAGAGATAGTCACACATTTCAACTAATGTCATTCCCCTTGATGACCAATCAACCTAATCACACAAATTCTTTGTGGTAG
>Chr1:145208..145344  + TAIR102
GTAAGTACTCTAAAAGAAGACATTTTTCAGTCTCAACTTAGGAATCACAAGCATACATTTTATATCCCTTTGAATCATTAGTTACTTGAATATCATATATAAAATGCTTATCTATATCTGTTTTTTGTTCATATCAG
>Chr1:147334..147451  + TAIR102
GTAACAACTTTCTCCGCTATCTCATGATCTCCATCCACTATACGGTGTCGTTTGATTTTACTCTTTTTTTTTTTTGAAATAATAATAAATGTGAAATTTGGATGATGACGTGGGACAG
>Chr1:147540..147643  + TAIR102
GTTTTTCATGTTTTCTCTTATTCCTTAACATTTTTTTTGGTTAAATCTTTCAATATATGTGATTTTAATAAGGGAATTGAAGATTAGTTTGTTTGTTTGTAAAG
>Chr1:151392..151299  - TAIR102
GTAAGTACAACGTTCCTTGTATGATGGACCTTTTTGTTTCGAAAACCAACAACTCACAACAATAAGATTTACTCTTTGTGTAATCATCCTGCAG
>Chr1:151931..151732  - TAIR102
GTAAGGTTTCCTTCTCTGTTGGTATTCTCTTAAGTGATCATGAAGAATCGTACAACGACTTCTTTGTATTTGTTCATCATATGTAGAATCTTGAATCACCAATTGTTCAATCACAAGAATCTTCCAGCTTCGAAAATGTTTTGTGTTTGTTCCAGAGTCAAATATAACCAGCCGCTTGTTTTGTGTTTGTTCATCTGCAG
>Chr1:152085..152003  - TAIR102
GTAAGGTTCTTTTCTTTTTCTATATTTCTGAGGAATCATATATAACCAAAAGCACTTCTTCTTTGTGTTTGTTCATCGTGCAG
>Chr1:157828..157757  - TAIR102
GTACAACAACAGTTTCTCTAATTTCATTTCTCTGTATAGCAGCAGCCTTAAATCTACTTGCCCTTGTTTTAG
>Chr1:158253..158113  - TAIR102
GTAAGAGATCATCTTTTTCCGATCATCACTACTTTAGTCTCAAATTCAATAGAGTAAGACCCAAGCAACGTGAGGAAATTGGGTTTTGAGAAGAAATTCTTATTTTGGATTTGTGCTCACCAAGTGTTTGAACAATTGTAG
>Chr1:160078..159993  - TAIR102
GTAAGCACAACACAATTCCATGTAATCAAATTTTTACATCAATCATTTAGTTGATTCTGAAATTTTATGGTTGAAAATTGAATCAG
>Chr1:160417..160303  - TAIR102
GTAAGAACTTTCACATCTCTTCTATATTGCTTTGAATTCCAGTACACTGTTTCATAATTCTTTGTATTGATTGGTACTTGATGAGGAAATGGGAAACAATTGTTGGTTGATGCAG
>Chr1:160567..160479  - TAIR102
GTATGTTTGGGGTTACGTTTTGATAAATCTACGTCAAAAGAATTGATCAGTCGTTCAAGAAACCATCTTTATGTTATGATTCTGACCAG
>Chr1:162486..162281  - TAIR102
GTGCGTTTGATTTTCCTATATCTCTCTGTCTTGTCTTTCCCGTTTTGGATGCTGTGCAATCATGGAAACTCTTGAACTAGTCTCTAGGAAAATTTTAAGATTTGCTCTACCATGTTACTATTCGCGGATTGGAGAAGATTCGATTAGAGAATTTGTTGATAATTTCGGATTTTGTTTGAATTCAAGGATTATTATTTCTGTTGCAG
>Chr1:168802..169036  + TAIR102
GTAACAACCTCTTCCTCTCATTTTTTGTTTACCGGATCTTATGCGAATTTGATCATGATATATTTGTGTTGGTATGATCAATTATTGTGTTCGATTTCTAGGGTTTTGAGCCGAACAATTTTTAGGGTTCTCCGTTTTCATGTTGTCCCTCAATTCCATAAATTTTGGATCTATATCTGCAGATTTATGTCAATTTCTTATTGAAAAATGTGGGATTATTTCTTCTAATGTATAG
>Chr1:169258..169346  + TAIR102
GTTCTTTTCCCTCTCTCTCTCTCTGTATGTCTTTGAGGATTTCTCATTGTCTCATTTTTCTTTACTTTTGGTTGGTTCTTTTCTTGCAG
>Chr1:169510..169599  + TAIR102
GTACCTTTTTACTAATTTGCTAAAATATATGTTTAATATTCTCATCTCTCGTTTCATGTTTTTATGTATCAATCTTTTTCAATATTGTAG
>Chr1:169711..169805  + TAIR102
GTAAACTAGTAATAATTATGTAATGGAACTTATCTTTGATCTGATGTTTCGCTGAGAAACTATTAAAACAAAAAAGTTTTTTTTGGTGTGAGCAG
>Chr1:169994..170070  + TAIR102
GTCAGTCTTTTTCTCTCTCTTCTTATATTGATTCTTGTCGTAGAGAATGATTTAGATGTGAACTTTCAATTGTGCAG
>Chr1:170163..170265  + TAIR102
GTGAGTTTAAGCATCTCATGTCTCACTATTCTTATTAGTGATAATAATCAAGTTCATAGCTTATAAATCAAACCCCTCAATTAATTTCTCAACTGCCCTGCAG
>Chr1:170314..170411  + TAIR102
GTAAACCTCTCCCTACCAATTCTTCTTCTCTTTACTGTAGTCCACCACCAAGAAAGAATATATGGAATGCTACATACACTTTCTGGTCAATCTTGCAG
>Chr1:170508..170621  + TAIR102
GTAATTTTTTGAATCCTTCCCTAAATGATCTTCAATTTCTAATCTAAAATACTATAAAGAGAAAACTCCTGTCGTGCCCTAACATAAGAATCTTCTTCATTTTCATTCTTATAG
>Chr1:170761..170850  + TAIR102
GTAACCAATTTTAAGAATTCCATGTCCTTGTGTTCACATCTAAACTGCCAACACACAACTAGGGTTTATAAAAAATGGGATTTCGTGCAG
>Chr1:172620..172545  - TAIR102
GTAAAACCTACTAACTCCGTCGTTTGGTTCTTTGTTAGATTTTGTAAACAACAGAGATCTAATTATTTGTAAACAG
>Chr1:176339..176591  + TAIR102
GTACTATAAATCATTCATTATTCAGATATCTTGTAATCAGCTACGGACATATTAGAAAAACAATTTTTACATGGAAAGTTAATAACACCTCTAAACAATCAGTTGATATGATCTGCATAAGAAAAACAAATTCAGTCGTGGTTTTTTTTTTTTTTTTTTTTTTTTTTTTTTTTTTTTTGTTAAAGATTCGTGTTGCATTTAATTAGTAACTTATTTTATAAACTTATCCCTAATATAAATTTTGGAATTGAAG
>Chr1:176753..177024  + TAIR102
GTAAGCATTGTTAAAAACATTAATCACATTTTTAAGAGAAAATAGTACTAGTATATGATAATGGATAATGGTTAGGACAGATTTCATTAATGTTACTTTCACATACTTTTTTGGGGTTAACAAATTCTAAATCGAAATGAGTTATTAGTATCAAGTTTTGACTCTTTTGCCAAACTTTATCACACGTGTACGATATATCCATTCAATAGCGGTTTTAATTGAACGACAAGCTCTCATACGTGTGATAATTAATGATTTAATCCTTTCCGCAG
>Chr1:181346..180853  - TAIR102
GTAATCATTTTTCCATGCTCCTGTTATATACAATGTTGGTCATCAGAAACAAGTCGCAGATCTCTTGCTTAGTTCTCACTTCTAAACCTCACCTCTATATAAATGGTTTCCGGTCCGATTTAGTCTCCGATTTGGTAGGTAGGTGTAAACAGAGGGAAAAAAATGTGAAAAATTTCTTTAATGTTGATGAACAATCACGAGCTGTTCTGACAGAAGTGTCTCTCTTTTTCAATAGTGACAGTACGGTAAAAAATATTGCTCCAAATATTTCAATTATTGTTTATTTGTGAAATTCATTGTTTTATTTCTTAGAATAAAATCAAATCTAGGCCACTATTGCTTCTTTGAAATACGTGCCCATCAGTTGATAAATCATATGGTGTCAACAAAATCAACAAGCAAATAAGTCAAAGATTGTTTTTTTTGTTTGATTCAAACAAAGCGTTTTACTTTCCTTATTGGTGAATTACAAGTTGCATCTTAATTTTTTTTAG
>Chr1:182060..181423  - TAIR102
GTCGATCTCTCTCTCTCTCTCTCTTTCTTTACACGTATGCAAGATTTGATTCCTCGGATTAGAGAATTTCTATAAGAAAAAATAGATTTTGATTCTTGAATCCGAAAGTAAAAAGCCTTTTTCTGTGTTTATTCGTTATTAATGAACCTCTCTGAATTTATTCCTTTTTGCATTACTTCATGTGCGAGTGTTTATTACATGTGATTTGCTTCTTTTGGAGTTTTTTCTTCTTAAAGAATCTCACTTTTTAACTTATTCTGATCCTAATTGCAACGAAACTCTTCTTTTTATTTTTAATGATTTTTTTGTGTGTGGCTGAAATACCGTTTTAAGGTTACCAGTGAATTATTAACAAAATCAAATCAAGAATCATAAATTGAATGATGAGTATGCCTCTGCTTTTGCAAAACTCTGTTTCTCTACTATATATGTTCACACAAATACACATGCACGTCACTCTGTGTGTGGTATGTACACATATCATTAACTTTTTGGTATCTTCTTTAAAATCTGCAAATCTCTGTTTTTCTTGCTCCTCTTCCGGATAGAAAAAAACTCAAAAATCAAAGATTATGTCATCTTGGTGTTCACATCTCTTGATGATTCTAACTTGTTGATCTTTTGTAATAATTTTGCAG
>Chr1:186010..186339  + TAIR102
GTATGATTCTGATTTCACAATTCTCTGTTTGGTGATTGTCCAAGCCCTTAAGTTACGATTCTTAATAACTTGGGATTGAGATTTGAAAAGGTTGCTTCTTTCGTCTAGTTTTGTGAGTTATGAATGCTGTAGCAGATATTTAGTTATTAAGATCACTCGCAAGTTTCTGGTGAATTTAGCTCCTGCTTGAATGTTTTCTTTGACTCTACAGCTGAATTTGAAAATTGTAGAATTGTTGACTGATCAGAAATTGAGATATGGATATAGGTCAATAGACTCTCTTTGCACTTTTTTTGGTGCTTTATCTTGTTTGTCGTTTCGTTTATGCAG
>Chr1:187823..188010  + TAIR102
GTATGTTTGTTGGCAATGTCTCGCTAAGCTTTTAATATCTTAGTGTAAACTGACTCTTTAGGGACCAAAAAAAGTGCTGAGTTCTTAGCTACTACATTCCTAAACTGCTTACTATGATGGCTCTCTTTCAAGTTCCTCTCCCTTGGATGTTATATTTGTTGTCAATAGTTGCGTTTGCGTCTGTTCAG
>Chr1:188177..188283  + TAIR102
GTATGAGTTTTCTTGTCAAATGAAATTTGATTCTCCATGAATGTGAATTGAAGATGAACTTCTGCTTTCTCGCATTCCCTTCAATTCTGGTTGATTTTATGTATTAG
>Chr1:188415..188528  + TAIR102
GTATGACTTTCTTTTCCAGTGACTAAACTTCACATTTGCGCCTGCCTATTCTCTTGTTTCATCATCTTCTTCTGTTGTTTATCCTGCATCCATTATATCTTGTTTTCATTGCAG
>Chr1:189321..189416  + TAIR102
GTAAACCTTTTTCTCTCTCTTACTTTTCATTTATCTTGCTTACAATGCCAGATAGACCATTATAAATTGGTTTTGGTGCATGAACTTGTTTTCCAG
>Chr1:189465..189561  + TAIR102
GTAGCTCTTACATTAGAGAGTGTTACTTCCATTGGTAACTCAATGTTGCTCTTATGGAATCTAAAAGTGGTTGTGTCATGGGTGTGTGTGTGTGCAG
>Chr1:189676..189764  + TAIR102
GTAAGTCTCTGTCCTTACAGAAAATGGCCCGAAATTGAAAAACCCTACTTCTTGGAAAACAGAAATAATTTGTGTAATGAATGTTGCAG
>Chr1:190829..190940  + TAIR102
GTATGTTGACACGGATTTCACTTCTCTGCCTTCATTTATCTGATTAATGATATATAGAATCTTTGAGATTTGTTCTTCTTCTTCTGATATGATCATGTCTATTTGATTGCAG
>Chr1:190999..191137  + TAIR102
GTAATCAATCAAACATATGCATTCCATACTTTTGTCTGAAGTTACATATAAGTAATTTTATGAACTCTGTTCTTTGGGGTGGAATTGGAGATATAAGTTCTATGTATGTTGGATAGTAACTAGAATATTGGTTTTGTAG
>Chr1:191259..191340  + TAIR102
GTGGCAACCTTAAACCTTTTATCTTTCTACTTCCGCTTTTGTTACTTTATCTCATTTTCTCATGGTTATGTTTTTGATGCAG
>Chr1:191476..191578  + TAIR102
GTAAAATATGTGCTTAAGTTTGCTGTGTGGACTAATGTAATAATCTGAAGATATTGCTTGTTTGAGTTGTTAATAATGTGGGGTAATGAATTTGTGATTGTAG
>Chr1:191693..191779  + TAIR102
GTAACAATTTTGCTTGAGATTCCTGACTTTGTGATATTCATATACTGATTATGAGTTTGTTTGTTTGATGTTGGTTTTTCAATTCAG
>Chr1:191890..191966  + TAIR102
GTATGAAAACCAATAACTCTGCACATGAACATGTCTTGATTTGAAAACTAACGTTTACACGGTTTTTTGTTCAACAG
>Chr1:192027..192106  + TAIR102
GTAAGAGCTAGTCGACTCTTTGTTACATTTTGACTCTTGAGAATATTGAAGAGTAAACAAATTTTCTCTGTTTATTACAG
>Chr1:193350..193072  - TAIR102
GTAAGTTTTAAGTTTTGGCATTATCTAATCTTTATTTCTTCTCTCTTTTATTTTTCAATTTAGATAAAAAATTATTATATAAGTGTTTCACAATTTGTTTTTGATTTGTAAAAGAAATGGTAAACCTCCTTTGCATATTTATTTCCTCAACAAAGTAAATTAAGAATGAAAATTTTGGTGGGTTCAATTTTTGTTTAAGTCATAGTCATGGATTCACGGATTTTCTTTACACATTCATTATTCATGAAATTAATTGTTTAAAATACAATTTTATCTTAG
>Chr1:196543..197114  + TAIR102
GTACTTCCAAATCTTCAATTTTGATTCTAAAGATTGGTCCTTTTACTCTGTTTCTCAATTTGAGTTTTAGGTATTCTTTGATTTTGTATTGGTTTCATTCTAAATATTCATCCTTTACTCAACTTCTAGATAAGGGATTTAGGTATTCTCAAATTTCCGATTTGATTCCTTTACTCGTTTCTAGATTGGGGTTTTAGGAATTACCAGTTGGGGGTTTTGCAATTTGCGTAATCAAAGAATTTTATTTGTTGTATTGCTTGGTATTGAAGTTTGTCTCTGTTTCTCTACCTCGTCATGTAATGTGCTTAGATCCATTAAGTAAATGCTTGTGGATATTTATGTAGATGGTTAAGAGTGATCGTGATCAGAGTCCTTCTCTTATTTAACTGCATTGCCTGTGAGTTGTGGTCCTGAAGGTTGTTGTTATTATTGAATTCTATGTATGTATAGATTATGTCATTGGTCTCATGTGGTTTTTATGGGTAACGTCTTTACTAATAATAGCACTATGCTTCTGGATTTTGATCTATGTGATCTGTAACATTTCTAGTTGGTGTGTCTTTGATTGCCAG
>Chr1:197220..197299  + TAIR102
GTATATATACCGCTGCTCGTATCTCTTTTCCGGTGTTACAAAAGCGATGTCGTGACCTAATGCTGGGTTCGTTACTATAG
>Chr1:197423..197500  + TAIR102
GTAAGTCTGGAATAGCTTTTGAGTTGTCCTCTATGTTTATAAGCTATTGTTGTGTGTAAACCTTTGTTATATCTGTAG
>Chr1:197672..197774  + TAIR102
GTAAACTATTAAACTCATTAACTCTCTCCTGCAATCTGCAAGGCAGTCTTTAGGAATGTGAATATTAGGAAATAACTTTTACTTTGTGGGTTGATTTGTTTAG
>Chr1:198184..198266  + TAIR102
GTATACAAAACAATTTGCCTTTACGTTTTTACATTTCTTTAAGAGTTTGAAACATGTCTAAAGCTGGGATAATATTTTTGCAG
>Chr1:199960..200510  + TAIR102
GTGAGTTTTGTTTATTTTTTTCGGCTTTATAGTTTGTCTACGCTTCATGTTGTTGTTGTTATTATAATCTTGTGTTTGAATTGAGGTCTTTGATCTCGTTTCTTTCTGAATTTAGATATGTGTTATTCGGATTTCAGATCTTTTAAGATCTGGGTTTGGCTTTTTATACAGAAGAAAATGGTTTTGACTTAAAAAATTAGAGATAGCTCTTACCTCTTACGCTTGAGTCTTGGATCTGTTGATTTTAAAGCTTTATAGATCTTACCACAGTTAGAGAATTGTTGTTGACTTTTGTATGATGAGTTCAAATTTGTGAATTGAAGAACAGATCTGATGTTGTTTGTGTTTTTCTTTATATGAGAGGTTTCATTACCTTTGTTTTTAAGATCTGTTGAGAAAAGATCCATACTTTAGAAAAAAATCCAAACATTTGATCTTTTGTATTGGATATCTAATATGGATCTAGAATATAATCAAAGTTATAATGTTTTTGTATTATGGTTTGTGACAATTGATGTGTTATCTTTCTTCTTCTTTCTTGTTTTTTTCAG
>Chr1:202509..202781  + TAIR102
GTTAGCATCTAAAACTGTTGTCTTTTTTTTTTGAGTTTTTAGCTTTAGAGATGAGACATTTTGTTAAAGGCTAAGTTTGTGCTCAAAACTTGTGATTTCTCATTACTAGTGAAAATTTTAAATATTTTCTATGTGATAAATATGTTTTGGTTGACCAAAAGAAAGAATTATTTTTCGGTGGGTTTTTGTAACTTTGCTACTTATCTCATAGTTGATTAAGAGATCATTGTGGTGAATAGAAGTTTTGAAGGATCATTTATTTATCTGATTTAG
>Chr1:202912..202990  + TAIR102
GTAAGCTTTTGTCTTATTTTATTTATTATTCTCCACATGTTTTCTAGTAATTATCCTGATTCTGGAGTTTATCTCACAG
>Chr1:203129..203266  + TAIR102
GTACGCATTAACCTCTCCTGTGCTTCTTATAGCTCAAGTATCTTCTGTTTAGGTCAAAGTTTATAATCAGAATCTTTTTGGTTCGAAGGCTATGAAGTTGGGGTTTGATGTATAACCATAAATTTTATGTTTTTGCAG
>Chr1:205950..206691  + TAIR102
GTTAGTCCTCTGTTTTTATTTTATTTTCCTTCAATTAAATTTAATTTCCATTTGAAGATTTTTCCTACATTGTCCTTTTTTTGGGTGAAAACTTAAGTTTTATTTCAGTTTTCATAGAGTGTTTTTATTTTAATGTTTGAAGGGTCAAGATCTTAGCTAGGTTTTGTTTAGGAAACAGAATAACTTAAAAATGCATTTATTATTATTTTAGGCAAAGTCTTTAATCAAACTTCCATATTTTTCATTAACTCACTCATATCTTCTAGTAGATACCAAATGCAAAAGCCATTACAAATCATTTATTTTATTAGTGCATTCTGATTTTTTGTTTTTTTTTGTTTTATTAAGACTTATGTATATAACACATCATAATAAAACTGAAAACATTTATGTAATTTTAGTAAAATGTATATTTTGTATGGCGATAATCTCGGCACTCACATAGATCTTAGGTTCACATAAGTCATTGGGATTGTACACTCAAGTCAAATATGTCGTTAGTAGTTTTCGTACGTGTTACTCTTACATTCCTCCGTGCATTCACATTATTCAGTTTGTTATTCCTATGATAGATCTAGGAACACATCCTAACCGAAATCTAAACATAAATCAAACTATTAAGTATCCAATATACATCGATTTTTGAAATCTGTGTCCCCCACTATTTTCTCGATCTATACCTATCGCTTATTAGAAAATCATCCTCGACAATTATTGTTTTGATTTTGTGTTGTTGTATCAG
>Chr1:207244..207324  + TAIR102
GTAAGTAAACAATGTTATCATTTTTAAGTTTTGTTTCTCTATAAGTTTTATTGATTCATAATTTTGTGGTGATAATTTCAG
>Chr1:209609..209763  + TAIR102
GTAACTGAATGATCAATAATTCCCATTTTTTAACTGAATCATAAATCATGTTGACGCAATAGTTTCCAAATTTTAACGCATCTTTTTTTCATCAGCCCACGCAATTTGATTTAAAATAAAATACTAAAATTCATTTTTCTTGGTTTGCACGGCAG
>Chr1:209867..209949  + TAIR102
GTACAAATTAATCAGTCAACTTTTAGGTATATAAACTGCATCACTTTCTTTGATTACAACTTGTTGCTCTTAATCGGAAAAAG
>Chr1:210145..210384  + TAIR102
GTAAGCTTTTCTTTTTCTTCTTTCGCCGTCTAAAATATATAATTAGTCCACTAATTTCGCTTTGTTAGTCGAAATTATGGATCAGGTTCATATACTTCAAGATTAATTAATCAGTCCATCAACAGTAGATTCTGTGCTTGATTTCTTTTTAAAATCTCCTGACAAATTATTAATAAAAAGGAACAATTTTCTTTGTAAAATACTTAACATAGTTAATCGGTTGATCACATATGAATTAAG
>Chr1:210620..211051  + TAIR102
GTATTATTTTTGTTTTTTGTTTTATCGAAGATTTTAAAGCGGTACGTATATTATATGTGGCCTAAAATAGTCCACTAGTGGGCCCTATGAAAAAGTCAACGACTTTAAAGTAGTCACTCTGAATGGAGCAGCTTCCATACCAAGGAATGCGGTCAAATTTATCATTTTGGGTCTTCGTATGGCATACAAGTGTAGTGTAGATATCGCTATTAATTTTGTTGCACCGAAAAGAAAATTATCGAATCACGCATTTTAAGGTGGTAATTATTTGGATAAATGTTCCTTTTCTCTTTTAAAAAATCGTGTACTCCAAAATTGACGACTCGTACTCCAATAAATTATTTAATGTGATAGCTTCATACTAGGGGTACAAGAATCGTAATTTAAACGGTATAGTATATTATAATCTGACGTGGAATAAATTAATGGCAG
>Chr1:211380..211473  + TAIR102
GTGAGTACCTTTTGTCCAATTGGCTAATTGTATATGAAAAGTTCACCCTTACTGGATATTGATCTAATTCTAAACTATTCTTTTTGTTTTATAG
>Chr1:211718..211854  + TAIR102
GTGATTTGTTTATATACACTTTCTCAATCACCTATCTAATAACTTTATATTCAGATTTGTTAAGAGTCCTGGAAACTTGATTGACTTGCATTTCAAGAAACATTGATTTCATACTTTTTTTTTTTTTTGCTTTCTAG
>Chr1:212574..212670  + TAIR102
GTAATATATACATGACCTTCTTTTAATTTCTCTATCTCTATCTTATATATAAGGAATTGTTATTCTAATTATGTTTTTTGTTGGTTTATATGAGCAG
>Chr1:214407..214479  + TAIR102
GTAATTTCACTCGATACAGATCTAAAATTATTTATACGAATCCGTTACATATAATGGTTTTCTTATATTATAG
>Chr1:214583..214696  + TAIR102
GTAATTAAAAGCTAACGACTGCTCACTCTTTAGTTAACAGCTTTTAGTTTTTTTTGTTAATATAGATTCTTTTTATTAGTTTATTTTATTTTCATTTTTTTGTAAAATTTAAAG
>Chr1:214898..215316  + TAIR102
GTAAGTTTTAATTTATATAATGAGTTTTGTGCATGAACATAATTATTTTGTACGTATATGTAAATTCTTCATATTTAGTGATCAATCTAGATTCAATCCTATTTGCAGGGAATATTTTCTTTCCTGATAATATTGTGAGATATATGATGAAAATAAGAGTATAAATGAACTTTTCTATTTTTCACTGATATAATGATGCATCTTAAATTTATTGGGAAATTCTCATAAATTAATTTTTTCTTATAAGTTTTTTTAATTGATTGACCCATAATTTTCATAATCACTCATATCATATCTTTAACAATATGTCCTTTTTATAAACAACTTTTGCAAAATGACATTGACATGTACCATTAGTTAAGCTATGTGACAAAACAAGTTTGGCTTTTTGTGTTTGTTTTATGGCAAAACTAAAAAAG
>Chr1:215555..215632  + TAIR102
GTCACTCTTTTTCTTTTTTACATTATTCGTCGATATTGCTCTATAATTAATGCCCTAATTAATCGTTCGTGTAAATAG
>Chr1:215961..216043  + TAIR102
GTAAGTTTAACTATGTCCCCTCTGTTTTTTTCTTCTTCACTTGATCGATGATTTTATAATCATATGCTAAAATGATATTGCAG
>Chr1:216294..216413  + TAIR102
GTAATTCACTTAAATCACAAACAGAGAAGTTCAACATTCTGTTTCTTCCGACACAAGTAACATTGATGCTCTGTTTTTCTTCCAACACAAGTAAAATGCTCTGTTTTTCTTTAAGTGCAG
>Chr1:217091..217164  + TAIR102
GTAAGTCTATTTATAACATTTTCATAGAGTAAAATGCTGAGTTCTAACTCTGTTTATTCTATTGTGTGAAACAG
>Chr1:219622..219751  + TAIR102
GTACCTAACCGCTCGGTTTAATCCCTTGAGTGAATTTCACGGTTTTAATTATTACATTTGACCCAATCGAATTGGTAAATTGCTCCGGTTTATTAATACTTATAGTCGGTTCGGTATTGTTATGATGCAG
>Chr1:222621..222360  - TAIR102
GTATTTTCCATGCTCAATTATCGTTATAGAAAAGCAGAGTATCTCTGTTTTTACTCTGGTTTTCTACACATTTATTTGGTTTCATTATTATCACATTATCTCTGTTCTGAAAATAAAAGCTATCACCTGAGTTTTGATTTTTTATGTAACATTAATATTATAGAATCATACACATTCCATCTACAGAAAACACAAATTTTTCTGATCTTTATACACACATAATTCCTATCTTTGTAACTCTTTTTTATTTATTTTGCAACAG
>Chr1:223550..223097  - TAIR102
GTTTCTCTATCTCTCTCCTCTCTCGTTTCATTTTGCATATCCAGTTTACGTTGCTTAAACCTGATTTAGGTGGTAATTAATTAAAGAACTAACTACTTAAATGCGGTGTGGAGAGGATTCACATGATCTATGGGATACACATGATTTCATAAAAATCTAGAATAATGTTTTAGGATGATAAAATCCATAGTTTCAAAACACATACACGTATAAGTGAATTTAAGTAGAGGAAAGTAATCACTGAGAGTGACAAAAAGTAGATAACAGAATAGAATAATAGTTTTCATAAATGCTTCCAACCTATCACCAACTACCATCACCACATAAGTTGGACGGTCCATTTAATGAATGATCCGATATGTCAATGTTTGAAAGTTCAATAGTATTTTACAACATTTCTTACCATAATAATCGTGAATTTCAGAATGATTCTTATTATATGATATGTTAACAG
>Chr1:223944..223867  - TAIR102
GTAACCACAATCACCGGATCTTTATTCTTTTCGATTTTGGAACCCTTTCGATTTTTAATCTTCGTTTTCAAATGTTAG
>Chr1:226170..226082  - TAIR102
GTGAGTACCCCATTACATCATTTGGTTGATTTGTCTTTCTATATGTCTTTGTCACTTTGGTTTGATTGTGGTTTGATTGTGGTTTGCAG
>Chr1:226395..226312  - TAIR102
GTATAATTTTGTTTTGATTCCTCTTAATTTATTGTTTTGGGTGTTTAGAAAAAGATTCATAATTTAGGGTTATTTTTTTTGCAG
>Chr1:226848..226692  - TAIR102
GTAACCCCATTTTTTTTATCTTCTTAATACAAGTAGAATTGGTCTTTTGTTGCATGCTTCAAACCCTTGTAGCTCTGCTTTTAGTTTTCGATTTTTCTCAAAGAGATCTTAATTTAGAGTTGATTCTGATGAGTGTGTGTGTGTGTGTGTTTCACAG
>Chr1:229344..229428  + TAIR102
GTCCCTATCGATTTCTTTAAGTAAAAAAAGAATTCAACCAGAAAAGTATTGATTTGATAAAAGCCCTAATGATTTGGATTTGCAG
>Chr1:229725..229828  + TAIR102
GTGAATAATAATAATATTACTACATACATTAAGTTAGTGTGGGTATATAAGAAACCATTTATGCTAATGCTCTTTTTTTGTTTGTTTGAATGTTGTCATGTTAG
>Chr1:229935..230348  + TAIR102
GTTACTTCCTTTAATTCGCCTATCATATCTTTTGAAACAAACATTTAGGTTTTTAGCAATTATCACTAATAAAGGAAAATATTGCTAATAATCCACTTAACTCCAAATATAGAGAATTCAGTTTGACTTCCAACTAAGAAACCTTTTGTTCGTCAGTACTATTTACTATGTTTTAAAAGGTGTTTTTGTTATTTTGGAGTAGGTGATCAGGTTAAAGGTCTTTTTGTTATTTTGGTCCTTTTGGCCACACTTGGCTTCTTTTTTTTTGTTTCTCTTTGTTTATGGATTTTTTTTGAAAAGGAACTTTCATGATTGTAATCCTATTTTTAGCAAAATATTGCGTTAGTAATATTGTTCATGGTCGTGAGTCCTGACAGTGAGTAACCCCCACATTAAGAAAACCTTGTTTTACAG
>Chr1:230460..230558  + TAIR102
GTACATTGATTTGCTCTGCTTCACAATCACTTTATTAGTATGTTTTAAGACTGTGTTGGAAAATTTGATTGTTAATTTCGTGTTTTTTTGGGGGGGCAG
>Chr1:231783..231656  - TAIR102
GTAACAGATGATTTACATTTTGCTTTTATATTAATGTCACAGTTCTAGTCTCAAGACATTACTATATTTAGATATGATATGATAACACTGGATCATGATACGACTGAATAAATCTGTTTTTGTTCTAG
>Chr1:233386..233298  - TAIR102
GTAAGAACACTGAACCCACAACAGATGTTTTGGAACCAAAAGCTATGTATGTTTTGAAACTAAGAATGGTTTGTGGTGCAATGTGTCAG
>Chr1:233547..233471  - TAIR102
GTATGATCCCTCACGTAGGGGAGAAACGAATAAGAAATCTAGTAAAGGTTTTTTAATATGATTCTTGACAATCACAG
>Chr1:234249..233619  - TAIR102
GTTTGCACTGTTACAATCTCCTCTTGCGCTCTCTCACATTATTACTATATCAAGATCTCAACTAAACTGAGTTATTAGAAGCATACAAAAGTATGAAATGATGCGCAAATGCGGATATCAATGTAAATCAGGACAACAAACCAATAGAGGTGCTCAGCGAAAACAACAAAATGTGAAAAGGGTTTATCAGAAACATTGGGGTCATGATATACCTTTATATCCGCATTTGCGCATCATCTCTGACAGATTTTTTATAAAACAAAATCGCTTGAACCTGGCAAAAAAATCTTATAATCCGACATTCTGGTTCAATTTAACCTTATGTCCTTATGCTTTGTGTCTGTTTAATGTGGTTTGCAATTTTTTGAAGAACTTGTAGATAGAAATATACATTACATAGTCTAGTAAATAGATGAGTGTGAATGAATCAAATGTCTTCAGAGAAATCAGGGTAAGGTTGCACTAGGTAGACAAATGGAGACAAGATATTGTTTAGAAAAAGAATTGATAACTGTAGGGATGTGTTTTCAGGTGATCCATCTTATCATTTTCAGTAATAAAAAGGAAACCTATTATGATAAGTACCTTAATCTAATGTTAAATCCGATCAAAATCGTGCACCGTTCTGCAG
>Chr1:234528..234393  - TAIR102
GTAAGTTTTTCTTTTTTGCTCCAGACCATCATGCAAGAAGACTTTGTTAGATATTCCAACTACACATACTTATCTGTCTGCTCCACACTGATATTATCGGAGAATTGTACGTCTTTTCCCATTTTCCCACATATAG
>Chr1:234934..234622  - TAIR102
GTATTACCAATTCCTTATCAAATGTCACATGGGATTGCCGTTACAATCATGAGGGCACTAAATATCACATGTTGACAAACACCTTTAGCCATCTCGTACCAGCTTTGTTTTGAACCATCACTTTTCCTGTGTATATATTCTGAATTTGTGCTCTAACATGTTGAAAATTCAACTGTCTAAACCAATCAGTTGAAGACTGAAAATTTGATTGCTGCTGGTAGACGGATACAATCATTTCTGCCAATGTATAGAAGACCAATCTCTATAATAACAATATTAGTTATGATGACTCATTGAACTCTTACGTAAACAG
>Chr1:235197..234989  - TAIR102
GTAAGCGCGGGTTTCCATCTCTCTCTCTTAACTGACCTTTCTTGAATCCATGTCTTTCTACAAGTATACCTACTGTTAAATTTCCATACAAGGCTACCATGTACATACCTTCATGCATATGTATAAGTAATTGGTGTTAGGTTGACCTATCTGTAGTCTTAACAAATAACACAAGTTAACAGCTTACTTTTGGTTTTTCTTGCTGACAG
>Chr1:235717..235361  - TAIR102
GTATGTATAGTTCTTCTCTCATTAACATTTTCTTGTAAGGAGCTTGTTTCACCTCTTTTTGCTTTTCAAAGAGCAGTAGAGAGGAACATTAAGATGGAAACAGCCCTTTAATACTAGAAGAAACACTCGTGATCCCAAGATTTTTTCATTATTTATTCTCGTGCATTGATCTCTTTTCAAACTTTCTACGTTCTGCATTGTCTTGATTTCAGGTCTTGTTTTACCATGAAATAATGAATCAGATAGAAACCATGAGTTGTTTCTTTTTGTTGACTATGAAATGCTAGGGTATTCAAGCTTCTTCACTCTTTGAGAAGTAAAAAAGAAAATCTGATACTGACGTTAAATTTGTTATAG
>Chr1:235844..235753  - TAIR102
GTAGAACGTTTATCTTGTGACCAATTGAAATCATAGCAATACCTTATTGAACCATCCTGTACTGATGTTGAAAGTTTTGTTGGTGCTATCAG
>Chr1:236144..236028  - TAIR102
GTGATTGCTGGCTCAAAATTTCGTACAATTTTATATTCTGGACATCCACCATGTTCGAACCTTTTGACAGCCAAGGAAAAGTGCCCTCATTCGTTTGTTATCTATCTTAAACTGCAG
>Chr1:236428..236297  - TAIR102
GTAATTCTTCGTATAAATCAAACTGTACTTCCGCATAGATTGCTCTTCTTGTATTTTAGCATATCTTATCATAGTTTGGCATCTCTGTGCTCTCTCTTTTTCTTTGAGTTGGTGTTGACTATATTTGTTCAG
>Chr1:236672..236549  - TAIR102
GTAATTCACTAAAGGCTTTTTTCTGTATATATTCCTCCTCTTGTACTAGTTCCAAGTGATTATTTATTTCCCAATTCTAGTTAAATCCCTCTTGAGTTTTGCAAGGTTGAATGTTGCTTTGCAG
>Chr1:237503..237024  - TAIR102
GTTTGATTTTTGATCTATTTCACTTTGATCTGTCGTTCTTACTCTTTCTCTTATCTCCTTGTCCCTCTTGTCTATCTCTTGGTGACTTTCAGGAATTTGGAATTTAGTTTAGGCTTTGGATTGTAATACTAGGGTTTAGTGGAATGAGTCTGTTGATTGCTTTCTCACTGTCCTCCTCCTTCTATATCTGTTGTTGCCAGCAGATTGAGAAATTGGGTTTTTACAGACTCTAGAGGAACTTTTGGATTCCAGATTTGATGTCATTCAGAATAGAGGGAGAGTAGGTATAGCCATGAGTTACCTAACTAAACCCTCGTTTTAGTCGCATGGACTTTCAATTTGTTGCAAGCTTCTTGTTAGCTATAATAAGGAGTCATTTGGTGTGAGTGAAGAAATTGGGATATAGATCTGGTTTGCGTTTAGGACCCTGCCATGTCATCTTCCAACATATATAACTACAACATATAATTTCATGGACAG
>Chr1:240351..240243  - TAIR102
GTATGTGGACCAGGACCCCCGTGGGTTCATTGTTCAAATGAGAGCATTGTAACAGAACAAACTTATATTCGATGTTTAGAAGTTAATGCTTGTTTATTTATTAATTCAG
>Chr1:240743..240673  - TAIR102
GTGATCAATCTTAGATTTAATTTAGAAACTAGAAGTTACTTTCATCATATATTAAAAGATCGTTTTGACAG
>Chr1:240959..240885  - TAIR102
GTCAGAAACAGAAGTGAATATTTCTTCTCAGACAATTAGAGATTTCATTTGAATTTGTACAAATTAGGTATGCAG
>Chr1:241305..241227  - TAIR102
GTAAAACACCTGCACAAATTCATAATCTCATACATTGAAAATGTGTTTTTGCTTAGACTTGTTTCCTTTTACTTAAAAG
>Chr1:241538..241444  - TAIR102
GTATGTTCTAAATATTGTTGGTATTGTGAATTAGATGCATAATCGAATGGTTTGTGCAAAAACCAATATATTCCTGTGTCTCTGTTATGTTGCAG
>Chr1:241804..241720  - TAIR102
GTGAGAATTTTGAATACTCTCTTTACTTATATGTGTCTTGTCTTTGAAGAAATTACCTGATTGTCTCTGTGTATTAAATACACAG
>Chr1:241982..241910  - TAIR102
GTACGTATTGGAAACCTAGGAAAACTTTAAATCTCATCAAGACATTCACTCGTTGACTTGCTGAAAATGGCAG
>Chr1:242213..242114  - TAIR102
GTATATTAATCTGTTGTCCTCTTATACTGTTAAATTCTGTCTTTTCTTGCTTTCAAATGGTTTGGTTTAATACCCTATATTGAATTCATTATGATCGCAG
>Chr1:242448..242291  - TAIR102
GTAAGCTTCATGATCTTCAAGCCCCATTTGAGTAAAAGCTCGAGATTTATATGATTTTCCGTGGCTAGATGTTTGCCATTTTCTAATGTGTTTTTAAAGGCTAGAAAAGTGATTACATGCGTCGCATTTGATAAGTTATTTTATGTTTGATTATTTAG
>Chr1:243335..243129  - TAIR102
GTTAGGACTCAAAGCCTCCATCGAGATATCATATTTTCTATTCAGATCTTGACTTGGCTTCTGTTCAATATCTCAACTTTAGTGTTCTAAGCTGACAAGTATTCTAAACCATACCTGTTTTTTTTTTTTATAACTTATCTTCCATTTTGATATCTGCTGCTGATCTGCAGTCTAACTATTTTTCATGCCATTGCTCGTGAAATGTAG
>Chr1:244034..243747  - TAIR102
GTATGTAAACCCCACTTTGGTCAGCACATAGCATTTTGGAGGATTGTTTTATGAATTTGGAACCTTGCGAATTGCTTAAAACCTCACAAAACCATTGGAGAATATATGAAGAAATTGAATAGTGATATATTGGAAAATCTAGATTCCAACACCTCTCCCTGTTAAGCCAAATATGTCTCATTTCCTGTACCGCTTGTCTTAAAACATGAGTTTAATGTCAAGTTTACTATGTGAGATTCTTGTGCTGGTGTTCTATAGGCGATTCTCATTTGTTCAATTGTTAAACAG
>Chr1:244256..244183  - TAIR102
GTGAGATTGAGGATTATACTTCTGCATGTTTTGAATTATTGTAAAGTTTATAGAAAATTTTCTTTGTTGATTAG
>Chr1:244504..244362  - TAIR102
GTACGTATATCTTCAGTATCATTCTCTGTCTCCAGAACAACGCTGTTAAACAATTCTTCTGTTCTGCAATAATCTATGTGATGCAAATATGACTCTGTAAATAAGTAAATGTCCACTCTAGTTATATATCTTTGATGATGCAG
>Chr1:244769..244636  - TAIR102
GTGAGTGCTCTTCCAACTAGTTGATACAATAAGGAAGCTAGTGGAATCTTATAACATATTCTTGTGGTTTATTTGTTTTACAACAACAATTTCGATTATAAGCTATAACATTTTACTAAATCTTAATATTGCAG
>Chr1:245150..244874  - TAIR102
GTAAAACCATCTCTTCCCTAAGTTCACTTCTCCTTTTTGGGTGCTAAGAAACTTGTTCGGGAATGTATTAATCAAAAATGTTACAATTTGTTAGTTTTCTCTGCTTTGGTAATACTTATCTAAATGATGCAAATGGTTGCAGCTCTGTGTCTTGTATTTGTGTTTATGTGTGGTTATTATCAAGCTATTAATGATTCCTGATTATTTAGGAAGATCATGCTTTACGTTCTTGAATGACTTTTCTCCTAACGTTTGGTCTTATGTTTGTGAATTTTAG
>Chr1:245876..245265  - TAIR102
GTAAATTTCGAAACGAAATTTCTCACTATCAAGCCAAGCTCTCTACATGTATATATTTTTTGTTTCTACTTCTCCGTGACTTCGTCAAAGCTTTCCCCGTCACTAAACCCTAAAATTATCTTGTCTTCGATTTCGGATTCCACGTATCATATATATACTTTTAATCTTCTCTGAGTTGACATTTTAAATTAAAAATCTGGCTTTAAAAAAAAAATCTAAAATGATCGTAGGAAATGTGTCTTTTACGGTAAGAATTAAGAAATGTTCTGCGATTAGCTTAAGTTGCATTTAATTTATTTGTGAGAATTGGCTCGTTCTGAATGATGTTATCCTACTCTGTTTAGATCATGTCTTTCGTTCTAATCACTTTCTTTCTCATAAAAGACGATTACGATTTTGAATATTATATAATTGACTAAGAAAATTGTCGGAAACATCTTTGCAGTGACTTGGTAAGCGAACGATACATATGTATATTCATGTGTTGTTTGTGTATTATCTTCTTGTTTTGGAAAAAGAGAGAATTTGTCTCTCTGCGTATCTATCTTATAGAGAAAAGTGGAGAATCCATGGCAAAGGCTTTGAATGACGACGATCCTGTTTATGTTGCAG
>Chr1:246730..246609  - TAIR102
GTTAGGATATTTGAAGTATATATATATATATATATATTTCCTTGATTTTCAGCTCTTGAAACAAAACTAGACTTGTTCCACATCATCAACGCTGTTGTTCGATTTCATATGTGATGTTGTAG
>Chr1:246948..246854  - TAIR102
GTAAGTAGCAAGATTGTCATAAAGTTAGACAAAACCCTATATATAATTTAGTGTCAAGATTACCAATTGAGATTCTTGTCGTGTAAAACCAACAG
>Chr1:247166..247079  - TAIR102
GTTAGCTTGGGATATTACACGTGTGTGTGTGTGTGTGTTTATAGTACTAATTGTAGAGTTCTAACATAAACTTTCATTTGTTTAATAG
>Chr1:247361..247269  - TAIR102
GTAAAGATAACTTGAGAATCCATCAATAGTGAATCAATCTAATGTAAACCAAAAATATAGCAAAAGACTCTAACCTTCTCTTTGATAAAGCAG
>Chr1:247576..247493  - TAIR102
GTGAGTTCTCTTTTCGGTTGATGGAGCTAAAAGGAAAACATAATGTTGACTTATTTTATTTAATAGAAATCTATATTGATGCAG
>Chr1:248190..247681  - TAIR102
GTAAGTCTTTTTCTTTTGTTGGTACATTCTCTACGTTAACTTTTGCAAATTTTGTTTTGTTGGGGCTGCCGGGGATACTTTCATAAGGGGAAGTAGCTTGTTTATGGACGATTCAATTATATATAACTTGTCACGTTGATCGGACGAAATAATCAATTTATTTAATAATTCTTATATTTACTTGAATTCTGACACGTCTTAGATTAGATGATTGATGATATAGTTTGTTTTAACAATTAAAACCAAATTTGGTTTCAACCCTACCTACTTCCAAAACAAATTCGTTTTTTGGGCATATACGGCTATTACTAGCTATTTGTAGTTAAGTCACACATCATGTTTTAATTTGACCTTTGCTTTATCTGTTCTTCTAGTGGGAGTTAAAAAGTACATAAGATGTTCCAGGGAGATTGCAATTGCACTTATGTCACATATGCTAAGAACTAACCTTGAATCAATGCAGATGTTAGGATTGGAATTTTTACTCTGTTTTTGTTTGTGCATTTTCAG
>Chr1:249307..249542  + TAIR102
GTGCCATCTCGCTTCTCTCCGTATCTCTCTCTTTCACAATTTGATTTGAGATTACACTGCGATTTCCATCGTTTAGGGTTTTTGTTTTGTTCCGAATCTGGTTTGTGACTGGAGACGAGTGTCAGTGATCTGTATGTGGACATTGTTTTTGATCTATTACCAACTAATTTATCGCTTCCCAGGAGAATCCATTAGGGTTTTGGCTACTGATAATGTTTACTCTTTGGAATTAGAAG
>Chr1:249694..249773  + TAIR102
GTTTGCTACTTAGCTATAGATCGTCTCTTCTTCTGATTATCGATTTCATATTTCTGTGCTTGCTTTTCCTTTTTGCACAG
>Chr1:249931..250016  + TAIR102
GTAAGTATGCTCTTTCTAAATTCACAAATTAGCGTGGGGATATGTTCCTAATTTGATTCAACTTTTCTTCATTTGTCACCTAGTAG
>Chr1:250152..250535  + TAIR102
GTGAGTTCTATGATTGTCTCATTTTAAACATTTCATATTTGAAAATGCCAAATTCGCTCTCTTCTCAAAGTATGTAGCAACCACATAGGCTAGCAACTGAACAGGGGTTAGGAGAGTGTATTCCCTTGGATTCTCATTTGCTTAGCCAAATAGGATTTGTTAGCAGGGGCCGTGTCAATCTGATCTTACTCCTTTAGGAATGTGATATTGACAATAGTAATTCACAGATTGACATTGTTTGCTCCAATAGATTTATCAGTTTGTTTGAAGATCAATTCACTTGACCGTGTTGATCACATCTTGACAATAGTAATTCCTCCATACTCATTGTGAAGGTCTCAATAGATACTTAGCTGGATTTATAGTTTCTTCTGTTTACTGCAG
>Chr1:250589..250668  + TAIR102
GTAAAATCACTTCATTTCCTGTTTCTTTCTCGACCTTGTGCAAATGGTTTACCTTACTATATTGATTAATTGGGAATCAG
>Chr1:250864..251003  + TAIR102
GTAAAAATATTAGTGCTTCAAGAAAATCTGTATGTAGTTATATCTATCTCAGCAGAGCTGTGTGTCATATCGGATTGCGATAAATCTTTAGACTTGTCTGCACATGTAATCTTTAATTCTCACTACCAACTCTCTTATAG
>Chr1:251067..251142  + TAIR102
GTTTGTCCTGCTTTCCATGTCTTTGTTCTTTAAGCTACATATTTCAGCAATTAATGTAGCCTTTGTTAATTATCAG
>Chr1:251185..251259  + TAIR102
GTAACTCTAAATTCTCAACCTTGTAGAATTATAGGACATGTAATGCTTTGATTCCCACTACCAAATCTCTTATAG
>Chr1:251317..251398  + TAIR102
GTGAGAGTCTCTTGCTTTTCATGTATTTTGCTCTTTAAGCTGCAAATTTCAGCAGTTAATGTGGCTGTTTGTTAAACAATAG
>Chr1:251441..251538  + TAIR102
GTAACTCTCACTCTACTGCAGTGAATATCCCTCTCCTCATAATTCCATTTTGCTTACTAGCTCAGCTGTCACTAACACAAGTGTAAAATCAATTGCAG
>Chr1:251595..251679  + TAIR102
GTAGGTCAAACATTGGTTTGCTACTTCTACCCTTTTTTTGATATACCACAGATAGATTATATAAATGCTTATCTTGCATTGACAG
>Chr1:251828..251921  + TAIR102
GTACTGGGTTGCATTTTCGCATTGGTCAGCGATAATAAGAACAAATGTTTTAACTTCATCAAAATCTAAGGAATGTGCAATTCAATTCATGCAG
>Chr1:252007..252120  + TAIR102
GTATGAAACTTTCTAAAGTCGAAACAGTGAAGAGCTCAAAATTCCATCTTTTGGTAGACTAAAGTAAGAAGATGTTCATATTCTAGATTACAAAGCTGTGTATTGTTACTTCAG
>Chr1:253458..253530  + TAIR102
GTAGTTTATCTTTTCTCTCATTTGAGATTTAAAGTAGTTATTGACTATCCAATGATTCTTTGAGACTCTGCAG
>Chr1:253680..253774  + TAIR102
GCAAGTTCACTTTTGATTTCTATACAAATTTTTACATGAAAAAAACACAGAGAATAACTATAAACTAATTTGGTTGCTTTTGTTTCTTCTAACAG
>Chr1:253875..253953  + TAIR102
GTATGAAAAGAAAGGTCCAATATTACTGGAGTTAGATTTTAACATGAACTAACATTGACTCATCTTAACACTTGCTCAG
>Chr1:259689..259615  - TAIR102
GTAATTAAGAAACAAACAGTGACCTGAATCATGTTTTATTGAATATTATAACAATTTATGGTTTGTGGTTTGCAG
>Chr1:260117..260035  - TAIR102
GTAACCACACTTAAGATGATTTTGAAGTTTTGGTTTTCTATTTTTGGTGTCATTTTCTTGCTTACAATATTATGCATTTGCAG
>Chr1:260507..260418  - TAIR102
GTAGTTACTACACCAGAACAAGAAGCTATCATCAATAAGATTGACTCGGTTAATATTCCTCATAAAAGTCATTCTCTTTGTTTTCTGCAG
>Chr1:260669..260583  - TAIR102
GTAAACAAGATTTGCTTATAGATATAAGTCCAAAAACTGAAATAAACATCAATAGTTTAAAAATAGCTGTTGCGGTTTTTTTGTCAG
>Chr1:260920..260825  - TAIR102
GTAACTAAACACTAATACGCCTCACAGTTTTGTGACTTTCAAACTAAGCCATCTAGAGAAACTGTAGTTAATGTCTTTTGATTTTGAGATTTGCAG
>Chr1:261128..261038  - TAIR102
GTTTTGTGTTTCTCCGTCTCTCTCTCTTTCTCTGTGTCTGTATTTCCTCTTTGTCATTATAATCATGAAACTGTTATCGGTTTCGTAGCAG
>Chr1:262966..263046  + TAIR102
GTAAGCCTATAACGTGAGATTGAGGAATGACGTAGTGAGATTTTCGGCGAATTCCATGTTGTTGCTGCTCTGTTTTTGTAG
>Chr1:263140..263231  + TAIR102
GTCGGTCCATTCTCAATTTCGGATTTATTCTTCTCTCTGATTTCACGATATAAAAAAATTGAGCTGTGTTGTTCTCTATTGTATTATTGAAG
>Chr1:263300..263368  + TAIR102
GTTTGTTTCTGAGACTAGATATCGATGTATCTATCTTCGCCATTGTTATAATTTGATTCTTGTTTGCAG
>Chr1:263445..263525  + TAIR102
GTGAGAGATGAATGCTTTCTGTTCAACCTTGGGTTTGGTGATATATGCTCAGCTTCCTTGTCTTTTTTCTTCCTCCTACAG
>Chr1:263573..263644  + TAIR102
GTATTTGCTGACTTTTGATATATATTCCAACGACAAGCGTGTCCAAGTTTCTTCCCTCACTTGTCATTGCAG
>Chr1:263771..263856  + TAIR102
GTACGTACGGACGGTGTTCTTCTTTATCACATTTCTTTCTGCTTCTGGCAACTGAATCTCTTTTTCTCTGTGCTTCTTTCTTCTAG
>Chr1:263935..264072  + TAIR102
GTATCGCATTTTCTCTAGGAAGGTTACATTATTATGTCTCTGTAAACCTTGCTGATCTGATTCATGTGCATATATATATTGCTTGTTAACAGTGATAACCGTAACCACTACTAAGTCACTTTTACCAACATTTTACAG
>Chr1:264161..264279  + TAIR102
GTATGTACATAATCTCACTGGGGCACTTTCTAGCCACCAATGATGCCTTTCTTCCCTATTGAAACCCACCCTGCTGTTGGATTCATCTGATTATCATAGTTTGTTGCTCTTGCTTGCAG
>Chr1:264393..264519  + TAIR102
GTTTCCCATTTTATTCTTTACAAGATAGCTTATGAATCTCTACGTCCACCTGCCACCAAGAGAGAATAGCCTTTCACAAAACTGGGAAAATTGTTTTCTTAAATTTTCTCTTTTATTACTTTCATAG
>Chr1:264583..264656  + TAIR102
GTAAATCATTTCTCCAGATTTAAGGGTTCCAATAAATTGTTGTGTGTTTTATTTTTCACCATTATCTGCTACAG
>Chr1:264713..264796  + TAIR102
GTAAGTGGTAGTGTTTTCCAATGTATGATAACTTATATCAAAAGCTCAAGTTGGACCAATCTTCCAATTGTTTCTTTCTTTCAG
>Chr1:264902..265020  + TAIR102
GTTAACAACTCGCTGAAATAAATCAATTATATCATAGAGTACTCTTGAGTGTATACTCATAAATTCCATTAAGTATTTCTTAAAAAAAAAATCAAGAAACTCACAATGCCTTCTTGCAG
>Chr1:265078..265335  + TAIR102
GTAAGTAACTCCATCTATGTATATCAAGGTAACCATCTAAAAATTGGTATTATTCATCTGGTAACAATCCTTTAAACTTTAAAGGCAAGAATGATTGTAGACAAGTGAATCAATGGTGTTTTAGTATCCCAAGTTGATAGGTTGAGACTTGTAAAAGGCCAAACTTTCTTAATAGCATTGAAAAACTGACGGTATATTGAAATTCAATTTATCATTCTTAGCAAACTAATCATTTGGCAAAGCCATGTTGATATGCAG
>Chr1:265438..265577  + TAIR102
GTAGGTTTTTATTTTCTCTTGGTGATGTATGAGTTTTGTGTGTCTGGGTTAAATTTTTTAATTACATTGAGGCATTATTCCAGTAGGGATCTTCCAGATAAGTAACTATTACGAGTTACTATTCCTCATTTGGTTTGCAG
>Chr1:265627..265776  + TAIR102
GTAGTTTTTTCTATCCTTGTTTCTTATGAACATTTCAGATCAAATGTTTGTTCAGAATAAATGAAAATGATTTTTGGTATAGAGTTGTTTTATAAACTTGTTTGCTGTAAGAGGTTCACCCACTTACAACACAAAGGATGCTGCTTGCAG
>Chr1:265846..265951  + TAIR102
GTACTCTTTCTCTATTCTTTTGAACCCTATTATACATACATATCTGGAAATGATAAGTGATAAAAGAATTCCTTTTGGTATGTGTTTTTGAATATGAGAACAACAG
>Chr1:266725..267281  + TAIR102
GTTCGTACGTTTCTTTGCTTATATTTAGTTAGATACCTTCCTTCTCCTTTGGTTTCAGCTGGAATTTTAGTCTCTTTTTCTTTCTAGATGATGTAATAATAGATTGATCCTCTACATTATTCGTGGATCATTCTTGTGAAGACCAAGTTGTTTAGCAGCAGCAGACTTGCCTTTTGATTGTGATGTCGTTTTTTGCATTTAGGTTTGTGTCATGCCATGCGTGTAGAATATTGTGATACTTGCTACTATACCCTCTGGATGATTATGTTCATGAGTTATTACGCTTAATTCTGAGGTGATGATACATATACAAGGCTTTTCCATTACAATAAATCATGTATTTTTGTGGCTTAGAATCGACAAGCATGAGACTATGTGATGATATGTTTAGCTAAGCTGAGAGAAAATGATTGTTTAGCCAATTTTTGTTTACAGATACCATGAGATAAGTGGCCACATTAGGTGACACTAAGATTTCATAGCATTGTAATATACACAAGTCTCTAGTGAACTGCTGTTGTGATAACCAACTCATCAGTTATTTTGTTCCTTGCAAG
>Chr1:267578..267676  + TAIR102
GTATTTCTTTCTACTATATTAGTATCAACCAACATCTCTCGCATTTAGAATAAGAGTATACCATAACCTCTGTTTTGATTGTGTTCTACATTGAAACAG
>Chr1:268631..268716  + TAIR102
GTGACATACTAGCTCTCTTTCTCTTTAATCTTTGCCGGATTCTAAATCTGAGATTGTTCTCTGCTGACTCAAATTCAATTTTACAG
>Chr1:268995..269082  + TAIR102
GTATGGAATCAGATCTGATTCACATCTTTGTTTCAATCTCTTGTTCTGTTTCTGGTAAATTGAATCAACGGTGTTGATTTTTGCCCAG
>Chr1:270621..270091  - TAIR102
GTGAGTTTCTCTCTCTCTCTCTCTCTCTCTCTCTCTCTCTCTCTCTCTCTCTCTCTCTCTCTCTCTCTCTCTCTCTCTCTCTCTCTCTCTCTCTCTCTCTCTCTCTCTCTCTCTCTCTCTCTCTCTTTTTTTTTTGTTTGTGTTTAATAAATCGAACCGTCAACCTTCTCGATCATCATCGCTTCGAATCGCAGATATTTGCTACAGCCTACAATCACTTGGTTTCAATTGATATTGGTTAGATCTCTTTATTAGTTGTTAGTTGCTAGGGTTGAATTTTGATCTTAGAAAACTTTGAATGAGATATGAATGTTCCTGACTTCTATGCTCAGCTTTGTTGCGTTTGCCTGGATCTTCAACGAATGAGTAGTGACTACTTTGTTTTGCTGAGTTTTTAGTCTGTTGTTACTCTCTCTATGTTGAGAGTACTGATTACTCATTTACTCTTGAACACCAAATCAATTTCTTATGGTTCGATGGGGTTTTGTAGCCAATTAACTCTATATTATCTATGACATTTTGCATATGCAG
>Chr1:271290..271378  + TAIR102
GTTGGACCATAATTGTGATAAAAACATTCAAACTCTTTGTTTGGGAAAGGGTTTATACATAACAACTTGGATTTTGTGGTGTGCTACAG
>Chr1:271434..271540  + TAIR102
GTGAGAAGCTCTTACACTCTCTTCTTTTGTTATCTCAATTTTCACTTAGCTCAACAAAAGGCCCAACTTGTTTGATTCTGTGTCCCTTGAAATGATGATGTTTGCAG
>Chr1:272444..272363  - TAIR102
GTATGTCTTTCTTTCACACTTGAATCCGTAACAAGACCTTCCTCCATAGTTGATGATGCCCTGTCTATAAAAATTGTCCCAG
>Chr1:272650..272556  - TAIR102
GTAAGTCGTCATGCTTTACGGTTACCACTTTAGAGTTAGAATCCTTATGCTTCCCATCCCATGAAGGCTTCTTTATGTGACATGTTTAAACGCAG
>Chr1:273063..272984  - TAIR102
GTAAGTGCCCATGGTAGCTACTTTAATCGTTTCTTGAATTCTCTTTATTAATTATCTCAGCCTTTTGCTGTGTGTTTTAG
>Chr1:273233..273150  - TAIR102
GTGAAATTGATTTGCACCCTCCTCGTAGGTCATATTATTTCCAACAATTTCTACAACTTGAGACTTAAGTGTGTGTTGATACAG
>Chr1:273428..273340  - TAIR102
GTAATTACTTAAACGCAACTCTTGTCCGGGAAACCATGTTTTGTTTTATGCTATATTCCCCCACTAATGCGTTTATGAATCTTTATAAG
>Chr1:273652..273563  - TAIR102
GTAAAAAGAAAATGCCTTTGATCAATTGTCTTTCGATTTTCTTTCAAGATTTTCTCCTAAGATTTGCTTACCACTTTTATCATCTACCAG
>Chr1:273862..273789  - TAIR102
GTATGGCATGTACCTTTCAGTTTATCTAGTTGCCAATTCTCAAATCTATTAACTTTGGATATGTCTGTTTCCAG
>Chr1:274166..274084  - TAIR102
GTGACGTCTCTGTTTTTCTCTCTTGCTACAACGACAAGCCCTCTTTTGGCTGATATCGTAATCCCCTTTTTACAATATTACAG
>Chr1:275531..275631  + TAIR102
GTCTCTTCCTACATTTCATTTTTATCAATCTGGTATTGCCATTCATGTAATGTATTGTGATCATATAAGTTAACTGACTATGCATGTGTTTGACTGTGCAG
>Chr1:275898..275972  + TAIR102
GTACAACTCCCTGCCCTTGTATTTTTAATGATTTGAAAAATTAGATGTTATAATTGAGACATCAACTTGCTTCAG
>Chr1:276404..276308  - TAIR102
GTATGTCATCCTATTTACTCTCTCTTTTAGCGTATGTTCTTTGCATCATTAGTTCATTAGCATCAACAAGTTGCTTGAAATTGCCAGCTTTGTTCAG
>Chr1:276705..276520  - TAIR102
GTGTGTGCGATGCTGATTCTTTTCTGCAGCTTTAACATGCTTCCACTGGAACAACTAACATGCTAAAGTGTATAAATCTCATAGTGAGTTTTTGACATGTATGCTGCAAGATTGTGATTTTGTGATATTGTTCTCTGGTTAATTCTGAGATGATTTACGTTTCTTTTTTGTTTTAATTGTATGCAG
>Chr1:276869..276794  - TAIR102
GTAAGGGGATGAGCCTTGTTATCCAAGCATGACCTTCATTATTTGTAGTTGATATCATATTCATATATTTTTCTAG
>Chr1:277076..276990  - TAIR102
GTTAGTTTTCAATACTCTTCCTCACATGACATGTGTGTCCTTTCTTTGTTTCTTAAAAGGTGGTGTGATCTATTTGTTGGCTCTTAG
>Chr1:277231..277154  - TAIR102
GTTCACTAGCTGCTTTATACCAATGTATCATGGAAATTGCAGTAGTTACTAGCATATATCGTGCTAATTCCTTTCCAG
>Chr1:277492..277402  - TAIR102
GTTTCTGTACCCTGAATTTTGACAGATAATTTGTTGTGTAATTTAAGATTTGCTTATTGGGATTTTCTCTCTTTGTGTGTTCTTACTTCAG
>Chr1:277716..277607  - TAIR102
GTAATGCTGCAAGAGTTTTCTCTCAGCTTGCCTTCCTCTTATTTAGAAGCTGGGAGAAAGCGGATTAGGCTCATGTTGGTATCAATTTACTTTGGATGTCTCTATTTCAG
>Chr1:277946..277864  - TAIR102
GTAATTTACCTTCAATTTGCCTCATTACGTTTCTTTATCTGTTTCAAGAATATACTTGGCATTGACGTGTTTGTCATATGTAG
>Chr1:278315..278253  - TAIR102
GTCTCTGTCACTCTTTGCTTTATTTTTGGTTTTCGATTTAGAGCTAATTAGGATTTTGTGCAG
>Chr1:278810..278886  + TAIR102
GTAAGAATTTTTCATTTTGTTTTTTCTTTTCCGTTAAAATTCAATCCATTGCTGGAGATGATTTGATTGAATTTCAG
>Chr1:279089..279165  + TAIR102
GTATGTTTTTGGACTTTGGAGGTTGCTAAAATTACTTTTAGGGATGCTTTGTAACTTCAAAATCTGTTTTTCTTCAG
>Chr1:279241..279326  + TAIR102
GTAAGTGCTTACAATATATAATGGAGGAGGCCTTTTTTCTCTCTGTTTTTCTTTTCATCTGAATTATCGTGTTTTTTTCCTTGTAG
>Chr1:279426..279535  + TAIR102
GTAATGGAACCTACTTTCATCCCTGGGAGATATTGTCAGTGTTATGGGTATTTAACACTGTCTGAAGCCATAATAAGTGTGATTAACCCTTGTCTTTCAATCTTTTTAAG
>Chr1:279577..279796  + TAIR102
GTATGATTCTGGTTTTCTAACTCCTGATCATATGTGTCAAATGTGATATTATCAGCTAGTGACAATTATTTTGATAGAGTAGAAGATATGTAGAACATAGTTATGTGTACTGTGAAGGACTCTGGGTTATATGTTATATATAAAGAGTTTTCCATGGATTATTTAGCTCCTCCATGTGATTTGTGTGGTTTCCCTGAACTTTTATCCTCCTTTGTTGAAG
>Chr1:279911..279973  + TAIR102
GTGAGGCGTTCTTGTCGTTTCCTGTTTCGTGATTAAATCTGATCATTCTTGTTGTGTCATCAG
>Chr1:280089..280179  + TAIR102
GTGCGTTTTACGCTTATTGGCTCAGGGAAGATATGATGAACTACTGTTTTCCATTATCAGTATGGTCATTTCGTTCCTCAATGTTCTTTAG
>Chr1:280371..280448  + TAIR102
GTAAGTTAGCTGTACAAAATCTAGAAGAAATAACTGTAAAAACGGCGGAAATATTTGATTTGAAAACCTTCTTTGCAG
>Chr1:280569..280656  + TAIR102
GTTGTTATCCATAGAAAATGCTGGTGGTATTTGATTGATGCTAAAGAGCAACCTATGTTTGGTTCTATAATTCGTATTTTCTTTGCAG
>Chr1:280738..280888  + TAIR102
GTGCGCCTATGATTAATATGTCTATGATGTAGTAGCATTTTTTGGCCCCATCGTCGCTTGAAATGACTCCTTATGGTGCCTTAAATTGGAGTTCATTTCTTATCAAGTGTATGTACGTATTTTACTTGTGTTTTTTCCTTCTTTCTTTCAG
>Chr1:281122..281308  + TAIR102
GTAATTTCTTCACGTTGATGTTCGCTCCATATATCAATCCAATGCTAATTGTAGCTTTACAGTAGTACCAAATCCTGTTGAGTTGAGACATCTTATGACTAGGGACAATGTATTGAAACTAGTTATTTGTTATGAGATTCGGGGTGGTCTTTTTGGTTTGACAAAACTGCTTGTAAATTATATGCAG
>Chr1:281349..281437  + TAIR102
GTAGGTCGTCTCCATCAAAAAATTTAAACTAATATAGCCTTGCATCAATCAATTTTACGGATTCTGATGTTATATGTTTGGTTATCCAG
>Chr1:281537..281758  + TAIR102
GTTAGCTCGAGAGTTCTTACTAAACTAATTGTGATGACTGATAGATAATGGAAATAAACATGACCTGAATTCAAATTCCTTGGTGAATCAATCCTAGTGTGTTCGAACATCAAACTAACTCTGATGACTGATAGATATGTTTTACTATTTGAAAGCTGAAAATGTGAAAGAACTCTAACATGTGCATTTGTATTAACACCTTGTTATTACTTCCATTTGTAG
>Chr1:282190..282483  + TAIR102
GTAAGACTACTTTAACTTTGCATATCAGATTTTTCTATTCAAATTCTGTGGTAATATGTTAATAAAAAGGGAGACTTGAACTACACTATAGTTCTAAAAGATAATAGAAAAAGAAGGAATCGACTTAGTGGTGCTTCACTTTCTTTTACTTCTATACATTAAAATTACTTTAATTTACAACTGGATATCTTGATAGATACGCATACAGATAAGTATTAAAAGCATTGTTTTGATTGAGAGAGAATGATATTATATATTTGTGTAATGTTAGGTTGTTGTTATATTCTTTTGCAG
>Chr1:282767..282848  + TAIR102
GTAAAGGTTTCCTTCTTTAACTAATTCCTCAGATGACCTCTTGATTTGTTGGAAAAAAAATTAAAAAATCTGTTTCATACAG
>Chr1:283054..283131  + TAIR102
GTGCACTCATTACTCATTTTCTTGTTAGATCTTCTATGATCATATTATATCAACAATTTATCTATGTGTTGATGGCAG
>Chr1:283232..283313  + TAIR102
GTTCGTATTATAAAATCTCTGACATCGAATCTCTCTATCTTTCAAATCATCATGATCATAACAAGTCTCTTTCTTTTCTCAG
>Chr1:283337..283443  + TAIR102
GTAGGTTCATCATTACATGTCCTTGTATATGATTAGCGTGTCAATATTTCATTTTCTTTCTTTTATGATCGACTAATAGGATCTGTGTACTGATTTAAACATTACAG
>Chr1:283534..283812  + TAIR102
GTTAGTGGTATACGCATCTGCAAATGTTCTCATGGCCTAAAATACCAACGAACTAGTCTCGTAGAGAAATTTATTTGCTCTAGAATTTGTTTTTTGTTTTTTCATTTCCGTAGAATTTTTCTGTTCGGATAAAATCATTACTAGATCAAATGGAAATAAAATTTTGATTTTGGTTTGGTTTAGTATACTTTTGGTTCGATTTGAGAACGTGATGTTGGTTGGTCCAAGCAAATGTGGAATCAATTTTGGCTTGGTTCTAATCGGGTTATTTGGTAACAG
>Chr1:284636..284721  + TAIR102
GTTAGCCTCTCTATCTGTCCGTGGCTTGTCGTTGATTTTTTTTATCTTGGTCGTCTGAATGTGTGGAATTTCGTTTTGCTTCACAG
>Chr1:286352..286451  + TAIR102
GTCAGTTTGAAAATTTACTCTTCTTTGCTTCGAGTTTTGAAGAATCATTTTTGTACAGAAAGTTCTCTTTTTGTTGATACGAGCTTCTTATTCGTTCCAG
>Chr1:286624..286716  + TAIR102
GTATGAACAATTGTTCTTGTTTTTTTTTTTCTTTTACGAAGTGCAAATTGTATGGAATGTACTTTGCAGGCTGAAACTTTCTGCAATTAATAG
>Chr1:286808..286996  + TAIR102
GTAAGTAGTATTTTTTTTTCTTCTTTTGTTAATTCTATCCATTGCATTACTATTTGTTTCCCCTTTCCCTCAAACTCCTACAATTTCTATGTTCTCATCAGTCAAAAACATTTTCAGTTCTGGTCTCGCAATCATGTTGCATAGAGATTTATGTGCCATCTTGATGGCTTCATCTGCTGCAATGTATAG
>Chr1:287134..287220  + TAIR102
GTATTATTTGATATATGTGTATGCTACCTTTTTGCTTTTGAACTGTGTTTGGTAGAAGAGCCAATATTTTGTTTATTTCTTTGACAG
>Chr1:287281..287394  + TAIR102
GTGATTTAAAGATCCGTGTATCTCATTCCACATCATTTATCAACTACAATGCCTACATGCTTGATGTTTCTTTTTCCATCTACTTTAATCTCTACTTCTATTGCTGTAATCTAG
>Chr1:287515..287641  + TAIR102
GTAACATTTTTGGTTGTATTCAAAAAGGGATCTTAATTAAAGGAATTTTGTAGCATCCCCTTAATTTTTTTTTTAATGCAATTACGCTACCAGTTGGTTGAACAGAAACAATGCACTTGGTTTTCAG
>Chr1:287711..287788  + TAIR102
GTTTGTTCAGGAAAAAGTTAATTATATACGACAACTATGCTGGGCATTTCTCATCAGTTTGTTATTTTTTCTTCACAG
>Chr1:287855..288086  + TAIR102
GTAAGCTCATCTCTAGGGTTCCTTCTTTTTCTTGAGTATGGCTTGCTTTTCTGTTCGATAATGTCTAAGTAAGAGGTTTGATAACGTCTTTGGTCTCTTAAGAAGAAACGTTGTGGTCATATGTTGCTATTACTGGTTGAAATTGCTGGTATGCCAGATATTTCTATATACTCAAGGAAGTCTAGGAAATATCAGTGGTCGCAAAATGCTAAGTTTCTACTGCTCTTTTCAG
>Chr1:288177..288400  + TAIR102
GTGAGTCTCAGATACTTTAACTTTTGAGGGTTCAGATATCAAAATAAGTTAATTATTACCAAAGTTGTTAGGTGAAATGTTTTAGATTTGCTACAAAAGGAAGAGGCATGTTTCCATGAACTAATCATGAAAGTTAACTGTGCTATCACTGCTACTTCCGGTACTCAATTTATATGTTTCAATGGAGTTATAATATAAGGAATTTACACTCTTGTTGCATATAG
>Chr1:288506..288592  + TAIR102
GTATGACCGTGACCTTGTTGGCATTGAGTAGTTTACTGACATGCCAGTACTTCCCGTCTGCTAATTTTTCCAGTTTCTATAAATCAG
>Chr1:288722..288881  + TAIR102
GTAATATGAGTTTCCTAATAACTTTTTCCATAGTTTATCATTTCTGAAAAGAATGAGGAACTATAGATGGAAAAGGAAACCTTTTACTTGTGTTCTAGTAAGATCCTGATATTGTTGTCAACTGTAAGCAAACTAACAAAAAGAGTTCCATTGATTTCAG
>Chr1:289092..289236  + TAIR102
GTTTGTTATCAACATGGCGTATTTTTTTGCTTTTTTCCAATGAGGTATATAATCAGCAATGTTGTTTTAATGGTTTACCCTTACACATTACATATATTTCTGTCAACTGTTTTTCCCTAGAAGGCCTAATCTGTGGTTCTTCCAG
>Chr1:289387..289538  + TAIR102
GTAGGAATCTTAATGATTCAAATATAGAATTTACCTCTATTAGGCAATAATTTATCAATCATGGAACCACTTGTAGCTCACACATTCTCTAGTTGAGGAAATCATTACAAGGCCGACTGATGAGAATTTTTCTTGTCTGATTTTATTTGCAG
>Chr1:289593..289717  + TAIR102
GTTTATATATTATCTGAACTTCTTCAGTTTATGCTCTTATATGAGAACCTCTCTGTAGACATTCAGCTTCACATGATAGCTCGAAGTTTCTAACCTCGTGACCATTTTCTGTTTGTTAATTGTAG
>Chr1:289777..290027  + TAIR102
GTAACATAACATTGCTTATTCTTTGCCTCTATTGTTGAAGAATCTTTGTGGGCTAAAGTGGTTTCAAATATTTTGTTCTCGTATCGAACCGAAAATGTGGGGACTATCAGTAACTTCCACACTCAATGAGATAACATTTCAACCTATCTGATTTATAAGTCTTTTTTCAAGACTCTTTGTATTGCACCAACCAGTTTCCATACCTCTTCCTCGCATGCTATGCTTACCTGAAAACCTCCTTTTTTTTACAG
>Chr1:290095..290169  + TAIR102
GTAGGTACACACAAAAACAGAAAAATATAGATTACACCAGCATGTGAATATTACTTCACTTGTGTGAACAAACAG
>Chr1:290347..290438  + TAIR102
GTAATACTCACAGACCCCTTCACTCTCATCTAGACTATAGATATGCTTTGTCAATCGTACACTAATAATACCTCGATCACAAAAACTTTTAG
>Chr1:290496..290577  + TAIR102
GTAAAACATAAATGTTTCCTTATTTAGTTGAAGTAGTAATCCTAAACAGTGTATGATCATTTTTTGGGTTGAAACATGTCAG
>Chr1:290653..290746  + TAIR102
GTGTGTTTCATTGTCGATATATCCATCTATATTTATCAGAATCTGGTTTGGTCTGATTGATGTGTATTGGGAAATGGTGTAATGATAATGGCAG
>Chr1:293410..293499  + TAIR102
GTTCATGCTTCTTCTCTCTCTGTCTAACCTCGGCTTGAAATCTTTTTCAGATTTTGATTGTTCCTTTTTCTTTTTCCTGTTTGTCTCCAG
>Chr1:294121..294209  + TAIR102
GTACACTTTCCTACTTTCTCTTACCTTTTTGAAATATATACTGCACAAGCTTGAGAGGTGGTCTTACATATAAATGACTACTAGTGCAG
>Chr1:294387..294510  + TAIR102
GTACCATCTTGATTTCTTCTAGTCAATAAACTTAAAGGAAGGGATCGTTTATGAAATTGACTCTTTGGCTGGTTAATTCTCGTATTTTGGTGTTGGGTAAAGGATGAATCTTGTTTGTGTGCAG
>Chr1:296361..296249  - TAIR102
GTATATTTACCAGATCTCATTTCAAGAAAACAGTTTGCTTATATATATATGTGTGTGTTGCAATCTTGGGATCAAACCAATGAATAAAAGCCATCAATCTCTCGCTTGTGCAG
>Chr1:296625..296536  - TAIR102
GTACGCAAGCTTTCCTCAAGATATTGGTTCCCTTTCTCTATGGAGTGAAGAAGAAATTTTGCTGATTTTTGAGATAACATCATTAAGCAG
>Chr1:296781..296701  - TAIR102
GTCTGTTCACTGCCATTGAATTGTCTCTTACTTCTGGTTCAAATGCAATACCGCATAATGTAATAATTTCGACATGTTTAG
>Chr1:296950..296863  - TAIR102
GTTAGGAGAAGCCTGCAATATAGGAGACTTTATTTCCTTCAGGTTAAACTGAGCCTACTCTGTTTATGTTATGAATCTGCTGCTTTAG
>Chr1:297100..297026  - TAIR102
GTAATGTTATTGTTGCTTTGCTTGCTTTTAGAGCTTGTCTTTTCCAAACATTGATTGATCTTCTGGTTTTGGCAG
>Chr1:297531..297176  - TAIR102
GTTGGTTTCTTCATCTTTTATCAAACTTCAAATCACACTTTTACCTGAAACCAGTCTTAAGGGTATGAGCTAGCTAACATCTGTTTTAAGTTGGTGACTTTAAGGGGAAAAGACTATTTGTTCTATTATGGGAGTTGATAAATGCAACTAGATGTATAGATCCATGGTTATACCTCAGTTATAGGATTTATGGGTTATATCACTTGAATTATGGAGATACAAGATTTGCAACTGGAATACATATCTTATGGGGAATTATATAATTCAGACTCCGAAAGGAAAAAAATGGTTCTGTGATTATGCTTAGTGGTTTTATTGTAAATCTAGTTAAATGGTGTTCTTCTTGTGTTGTGCAG
>Chr1:298012..297744  - TAIR102
GTAAAGTATTTACTTGGATCTCAAATTGCTTTTATCCTTTGTTTGCCTTATGAAATTGCAATGAATATGTGTTTGCAAAGCTGATTATCACTTTGGGTAGAAATGTTAGGGCTTCTTCTTAGACTCTGAAAATCTTATTACAAAAGTACCATCTTTGCTCGACTAAGATGAGATTTTGTTGTGAACTGACTAATAAAAAATCGGGTTTTCTTTGTTTTGACTTTTTTGGATATGGTTACCTCAAACCTAATTTGGTGTTAAAATAAAAG
>Chr1:300602..300516  - TAIR102
GTAAAGTTCTTTTGTTTCCCTATAGACTTGGAAAATCATGGCTCAGACATGTATATAAGGTTGTAAAGTTTTGATTTTTCTCTTCAG
>Chr1:304696..304505  - TAIR102
GTGAGTAATCTCTCTCATGTCTTATATGAGGTCTTGGGTAGCAGCAGTTTACACGAGAATCTTAGCTCGTTCTAAGATCATATCAATTACCACAAGTCCATAAGAGGAATTTCCTATCTTGAAACCGGCTTCTTAGAGAAACGATTCTTGTAACCTTGAGTCATATATATTTGTTCTACTACCTTGCTGCAG
>Chr1:304879..304808  - TAIR102
GTAGCTAAAACTTGCTTCAGACTATTTCTTAGATTTTTAACAAGAAAACATCTGAATCGAATTCCTAAGCAG
>Chr1:305037..304964  - TAIR102
GTTTTGATTCTTCAAACTTTCATCATAACTAAATTTTGATACCATTACAGAAATATGATTATGCTTCTTTACAG
>Chr1:305173..305091  - TAIR102
GTACGTACTTGTTCCATTATTGACATTTTAACTCTTTATATGTATTGCAATTCGTCAATGTAGTTTTGCTCCTTTGTTTCAAG
>Chr1:305346..305259  - TAIR102
GTTAACCATTCATTACTTGTTTTTAGAGTATTATGATCCCAAATGCTTATATATTCAATTGTGACAAAAAACATTTGGCTAATCTTAG
>Chr1:305546..305443  - TAIR102
GTCACTCTAGTTTCTCTTTTGGTACATTTTATTACTAACTCAGCACCAGGAACCACATCTTTCTCAATTCATTATTTACACAATGGAATTGTATGTTAATGCAG
>Chr1:305784..305703  - TAIR102
GTTTGCTTGCTATATCAATTCAAGCACCCTTTGTTTTGTATAGCAAAATGGTCGATTCTGATTTTGCAACTTCATCTTTTAG
>Chr1:306044..305935  - TAIR102
GTTCTCTCACAATCCACTCGTAGACCACATAGCTTAAAATCCTCAGCTTTGTTTGAGACAAATGGTCGAACACCCATTAAGTAGAGAATGGTTTGAATTGTCTGTCACAG
>Chr1:306892..306801  - TAIR102
GTAATACATTGGATCTCTCAGTCTCTCGCTATCTCTATGAGATGCCTTTTCTTCCCTTAGCCTTGACTGTTTATGTTTGTTAAAACTCTCAG
>Chr1:307440..307360  - TAIR102
GTTTGCACTGACTTTATGACTTCGTGTCCGTATTGCATGATCATTGTTCTGAATCCTAATGTTTATGCACCTCTGAAGCAG
>Chr1:307888..307806  - TAIR102
GTTATAATCCATAAGCTTTTTGTCTCTGCTTTTTGGTGACTTGTCATTTTCTTGAATGTGTTGGGATATATATTTTCGTGCAG
>Chr1:308147..308071  - TAIR102
GTAAGTATTCATTTGTAACTGAGTATTACCCTGACTCACTTATCGTCTCTTTACCATCTTAATTTCCTTGTGTGCAG
>Chr1:308796..308574  - TAIR102
GTCCCATTTTTTTTTTTTTTATTGCTGCGCGCTTCTTCTCTCTTGTTATGCTTCTACTGAATTTCCCAATTTCGTCTCCTTTAATCCTTTTTTGGCATTGGCTAAAAAAGTTCCTTTTTTCTGTGGATTACGGGTTTTTTTGAATTTTTTAGGTTTTCGCTTGATTGAAAAATCTTGATTTTTTTCTATGGAGATGATTGTAATGCGGTTTAGGGTTTTGCAG
>Chr1:310982..311336  + TAIR102
GTTAGACGGTTGAAATATAAATGAGCCCTCTGTTTTTTAACTTCTTTTGATCTCACATTGTTTAGTCTCCAAATGTTAATGGGAATAACGTGAAGAATAACTTCCAACTTTTACCAAAAAAAAACTTCTACCATATATATTATGCAAATATAACTCGTATAAACACATAAGATATAATTAAAAACGTTGGGTAGCTCCATAACGTTGATCCGAACATCAAATTACCTTCCTCAAAAATAATTGATCAAAATGAAAATGCTTTTGATGACTTTTAACTAAATATTTTGTTTGTTAATTCAAGATGTTCTCATTAAAAGTTATTACTAATGGAGAGCCCTTACTAATGGTTCCATAG
>Chr1:314086..313996  - TAIR102
GTGCCTATTTATTTGCTGTCGTGTCTATCTTCTCGTTTTGAACTTGTTTTACATACAAATTTGACGAATTATCTACACTTGTCTTCTGTAG
>Chr1:314440..314226  - TAIR102
GTAACATTTTTTCAATTGTTTAAGTTCTTTGCTATTTTCAGTACTCATTGACTGTTTTCTTAACTCTGTTCGTGAAGTTTAGTTTTAGATTCTTCACATTGTTCTGTAGCATACGGTTTGACAGCATTCATTTGCATTAGTGAAAATTCTGATACATATCTAACAAACTCTGCATTTTAAGATAAGAAATTGACACATTTGGCTCCATTACGTAG
>Chr1:314651..314552  - TAIR102
GCATGTCTTTAAGCTTGTCAAATTCAGTTTGCTTGGCAACAGATATTGCTCTTTGGTTTCTTCTTTGGCTGATTTTTCATGGAACTGATTGGTAATGCAG
>Chr1:316258..316343  + TAIR102
GTTAGATCCGGATTAAGTGTTGTTTTTCAGTCCTGATCTGCTGCTCTATATCATGGCATTTTGTGTTTCGATCTAATTTCATTCAG
>Chr1:316441..316538  + TAIR102
GTATAGTATTGTTCTTACCATTTCTTGCTGGGTTTTTTTCCGGGGAATATGTATGGAAAGTTGATATTGAATTCTGATTCAGCTCTGGAAATTTTCAG
>Chr1:316714..316791  + TAIR102
GTAAGTTTTTTTTTTAATCTCTTAGCACACATTTACGTAAGCTTAAGGGTATTCATCTGTCTAGAAATGATATGATAG
>Chr1:316898..317007  + TAIR102
GTCTCAATCTTGATCATTTATTCCTGTCTTATCATATCGTCCTTAAAATAGCAACCACATTTTCTCTTTTCATTTATTAAACCCAATAACCATCGTGTATTCATTCTCAG
>Chr1:317091..317166  + TAIR102
GTTGACATATTTACACTACTTTTAGACCAAATTATTGTTCATTGATAATCATATTTTGTTTTCTCTCTTCGTGCAG
>Chr1:317194..317293  + TAIR102
GTATGTTTGGTACTGGTGTTATTCCTTGTTAGTAGAACCAGACTTTTGTGTCTTGTAAAGGGCTGCTTAGTGATCTTGCGACTTTTTTCAATTATGCCAG
>Chr1:317643..317764  + TAIR102
GTATGCCAATCTTTGTTTCAAAAAGACTCTATTATCAGTTTCTCCGTTCCATAATGTTGATATGGTTAATGAGTATATCCCAGTGTGATGTGATATAATGACCTATGGTTATGGCAGTATAG
>Chr1:317846..317978  + TAIR102
GTTGGCCAAATATTTGTTTGTGTTACCTCTCAGCTTTCTACAATTTTTCAATCAAACAATACAGAACATTCTTTTTCCTCTCTTCTTTTTGATCTGTATGCGGAAAACTAAGTGCTACAATTCTGTAAAGCAG
>Chr1:318041..318144  + TAIR102
GTAAGATGTTTTGCAGCTATCTTGTACAACTATATAACTTGTCTCTTGGTAAAAAATCACATCTAGCCCTTTGTTTGAGTGATGTGCCTTCTTGCTGAATGCAG
>Chr1:318434..318564  + TAIR102
GTTAGCAGTACAAGTCTTCGCACTATCTTACCCGAAGTTTTGATTATAGACCCTATAAGACAATGTAGCTCTTTAATACATTTATTTCCATGTAATATGTAACTGTCGAACTCTAAAAAATATCATTGCAG
>Chr1:318814..318985  + TAIR102
GTATGATCACCGTTTTTTCTTTCTTCTGACATCTGAAACCCATATCCTACACAAAAAATCTCCATCTCTGAAAGAGTGAAAGTAGTAACTTGGGAAACGAAGGCGGAATCATAAATATCCACAGTTTGTCTTCCACTAGATAATGAGACAAAAGTATTGTTTTCCTGAAAAG
>Chr1:319102..319203  + TAIR102
GTAAGCAGTTGAATTTGAACATGGATTCTTAAGGGCTAACTAAGATGTTTGTCTGTGGGATGAGAAGAAAATTACAGACCTCAATGCTTTTTGTCCTGACAG
>Chr1:319297..319371  + TAIR102
GTACAATGTAAAAAATCTGTGGACATGTCGTTTAGATATTGATTAAAAATGTTTATAAAATATGTTTTGTGGTAG
>Chr1:320251..320146  - TAIR102
GTTAGCTTCACAAACCCCAATTTGTATAATCTGATCTCAGTCTGATATTTAAGGAGAAGCCATGTCAACATTTGCTTTGTCTTTGGTGTAAATCTTGTTGTAATAG
>Chr1:320379..320297  - TAIR102
GTAACGTTTTGAATCAGGGTCTATTTTTCAAACAAAACTCGGATTAGTAGAGACTTGTTATCTAACCCTCCCTGTGTTTGCAG
>Chr1:320768..320458  - TAIR102
GTACTTGCATTGGTTTGTTATTTGTTGAATTTAGAAGTTTGGTTAAGGATTCCGCATGAGGCAAAATAGGACTAGTGCAGTTAGTCCTTTCATTGCGCATTGGGATTTTAGGTTGAGCTCTATCCCGGAGTTAATGATGTATGTGTGGTCATGTGTTAGAATCCGATGACTGCCAAATACTATATTAATTGGTGTCGTATATATTTGTTCTGGCATGATTTGGTATATGATTTTCGGAGACATGTGGTTGCATATGGGAGTCTGAATCCATCATCAGACTAACTTGATTCGTGACGGTGATTGTTGTTCAG
>Chr1:321750..321423  - TAIR102
GTTTGTCTCTGGACATGTTTTGCTACTGTTTCCTTCTCTTTTCAGCTGAGATTACAAAAGGTCGTTGATTTTTTATAATAATATATGCGGCTCTGTCCATTTGTAAAGGCAATTCTGAACTCGGAAGTGTGGTGTATAGTTTTGTAAACATGATTTAGGTCTCTTAAACGGGTGGAAACATTGGCCGCCTCCTCGATGATTATCAACCGGGATCAGGATCATAGGAAGGAAAACATAAAGAAAAAATGTTTATATATTTTTTTACCTCTAGGAAAGATAATTCATAGCCTTGAAGTGTAATTTTTGTCATTTTTCTCTCTATTGTTAG
>Chr1:321957..321866  - TAIR102
GTACTTCTCTTCTCATTTCCTCTCAGTTCATAAAACTTTATTCACAGTCCTTTGCCTCTTTTTGTCCTCTAATTCCCTTTCCCTATGTGTAG
>Chr1:322512..322407  - TAIR102
GTACAAATTTCTCTCTTCCGACTAAATTATTCGAGCAATTATATGGAAAAAAAAAGTGTCACAATTTCGTTTTCCAATGCCTTAATGTGGTTGCTGTGATTTGTAG
>Chr1:323085..323207  + TAIR102
GTGAGTCGTTTGTCCATTGTTCGTTCGTTTGTCCTTTGTTCGTTCTAGTCAGTTTTTTTTTTAATATAGTTCTGGCGATATTTGTATTTATATGTTCGAGTTTCCTGGTTTTGATTATTGCAG
>Chr1:323283..323678  + TAIR102
GTTAGTTATTCACTCAGCTCATGTTTCTCGGTTTCGATTTGAGCTGTTTTCTTTGAATTGTTTACAAAATCAGTCCAGTTGAGGCAAATAACAAAACAATATTCACTAGGTTATCTAGTGTCCAATTAGCTATTACCTGGTGCTGGGTTCTTGTATTGTATGGATGATTTTTCTTCTCCTTCTCTGGATTGTTTTTAATCTTTAGGCGAAATTAGGGTTATATGAATGTCATGATTGGGGAAATTATTTTTCCCTCAACAGTGTTGGTGTATAGGTTCATTATTTTTCAATGCGTATTCATTGGATCACTGAGCTATTTCTCTCTGACAATTTTCGCAAGTTTTTCCATGTATGAAGCACCTTGACCTTTAGCTTTGATCTTTCATATTGGTGCAG
>Chr1:323841..324257  + TAIR102
GTATCTCTATTCTCATCTCTGCTTATACTTTCCCTTTATCCTTCAAACTGCATCTTCAATGTAATGCAACTGTCTCATGGCCTGTTGGTGTGTTACCTCTTATTCAGTGTCTTCATAATCCATGTTAGCATCCATCCATAATTATAGACTTCTTTTAGCTCAGAACCATTATTAGTCTTAGAAAACCAAAGTGGCTGAGTACACTATCCTGATCTGTTCCTTCTGACTGTAAGGTAAGGTATCAATGTGTTTTAGCCAGGTAGTCATATGCATGCCATTACCCTACTCATAACCGCTAGTGCAATCCCTCTTGCATTTAATTCCAGGGAAGTAGATAGATTTGAGTCTGTTGCGAATGGTCTTATCTATCTCTCTAGTTGTTCTTGATAATTTACCAGATTCCATTCTCTTATGCAG
>Chr1:324417..324635  + TAIR102
GTAAACCAACCTCTTACCCTCTTAAATCACCTCGTCTTTCTAAGAAGAGTTTGAACTCTTATGTTTTCTTCCTTACTGTGACTGTTGTTAGCCTAAATCAAGTGTGTTAAAGAAGAATGCTTGTTAGTTGTTGGTGATATGAAGCCTGGAACAGGATTTATTGATCTGAATTTTGTTTTTAGAAAACTCATCTAATGATATGATTGTGGCCTGTTGCAG
>Chr1:325642..325912  + TAIR102
GTCCGTTTTCATTTCTTTATCACTGATTTGAGTTTTCACTGACTGTCGATTCCGTGAATTTATCAATTTTAGCTTTGTATTAGTTAAGCAACTCTCTTCCTATTGCTGGGGTGCTGATCCCTTTCCCTTTAATTGCTTCTTAGGAGACGATTCTTCACTTTTATTGATTCGATTCATTCTTCTCTACTCGATGACTATTTTTTTTGTTTTTATTTTGCTTCTGTAGAAATTGTGTGTTTATGTGTTTTTTTTCTGGTAACTGTTTTGACAG
>Chr1:326014..326105  + TAIR102
GTTTCTCTCCACTTCTTAATATAAACTTGAACTGAGTCAGGGGTTTCATCTTTATCACTCAATTGTTTCAATCCCTTCTCTCTGTGTGTTAG
>Chr1:326229..326331  + TAIR102
GTCTCTTTTTCTCTCCTTCTTCATTATGTTTATACTCCTTTGCTCCTTCTTTCTTGGTTACCCTTGGGAGTATCTTTACAGTGAAATTGCTTTCGATTTGTAG
>Chr1:326518..326593  + TAIR102
GTTGGGATACTATTGATTGATTCTTTAGTTTATTTTTATTCCTTTTACTTTAATATCTTTTCAAACTTTTCTCCAG
>Chr1:326816..326930  + TAIR102
GTAATTCACCTCTGTTTAGCCTTCTCAACTTTCTCTGGAACTTCCTAGGCCTTAGATAGAACCTTTACGTTCATCTCTATTGTTATTTTGAGTTGATGCATGATCAATAGTTCAG
>Chr1:327085..327236  + TAIR102
GTATAAACCTCTAATAATCAAATGAGATAGCTTGTCACAGCCCTTGTACAAATCAGATTTACTCATTTCTTCGTTTTCCCTCCATGAGAAAAGTCTAGGATACTTATTTCCTTACGGGAGTGCTCATTACCACCACCTTTCTTACAATGCAG
>Chr1:327387..327487  + TAIR102
GTTAGTTATCTTATTGCTCATAGGCTAAGTCCTATTGTCTTGAATTCTGAATTCCTAATAAATGGACTTTTCTATATTACCATTTGTTGTTTGCATTTCAG
>Chr1:327577..327662  + TAIR102
GTGGGCTCTTACTACTTTAACCTAACCCCTAGTGTAGAAGTCTGTTGAGAAATTTCAATTCATAAGTGTTTTTAAATCTTGGGCAG
>Chr1:327867..327999  + TAIR102
GTTAGTTCATGCAAAATCCAGTTAGGCTCTCCTTGGCATAACCTGAAAGAATAGAAGAAGAAAATCAGAAAAATGGTTTCATATGTTTGGCTTTTAAAAGCGGGTTATTTTTTTCTTTACATTCTGTTTACAG
>Chr1:328108..328187  + TAIR102
GTACTTGCCCGCGGAACTCTGATTTTCTTTTCAGGTGATGGGAGTGTTCGAATCTTTAACCAGTAAATATTACTTTGCAG
>Chr1:328323..328423  + TAIR102
GTACCCATTGTTTAAATTCTCTATGGCTTCCTCTATCTCTCTCCCCTTGTCAATGATTTAACATCTTAGATAATATTTAACCAAGCTCTCTGGCGTTTTAG
>Chr1:329031..329118  + TAIR102
GTAATGGAAATTTCTTCTAAACTATTTGAACCAGAGTGTATACAAATGCCTTTGTGGTTCTTATAACTTCATATCCTCTTTGAAACAG
>Chr1:329212..329310  + TAIR102
GTAACTATCATATATGCATCATCTCAAAGGTTCAACCATAGTTTTTTTTACTCTGGGTTCTTACTGTTTTCCCTTTTTCTTTTTGGGGTTGATACACAG
>Chr1:329437..329572  + TAIR102
GTAAACTCTCATTGCTACTAACTAGTATTTAGTGGTTAGACAGACAATGGAAGCAGAAACAGACTAATTATATGGCTTTTGGTCACTTGGTGGGGAGGTACATGCTCATGTGTTTAGTTTTTTTACGGGGTAACAG
>Chr1:329699..329780  + TAIR102
GTAAATTAACATCCCCAACATTTTATTTTGAACAAGAAACCGACCAATTTCTTAAAACCTTTTTTTTTATGTTGTTTGGTAG
>Chr1:329925..330026  + TAIR102
GTAATGCTCTTTTCCAGTATTCCTTCAAGGTCATTCAGCCTTTAGAGAGAGAGAGAGATTGGTTTTTCTTGCGTGGGTTTATAATGTGAAGAGTGTATGAAG
>Chr1:330156..330242  + TAIR102
GTTAGTGCGATCCTTGTCTTTGTCTTTGTGGTCTTTTTGATCCTTGTTGTGGTTCATCATGTTCATTTGATTGTTTGGTGGGGGCAG
>Chr1:331533..331424  - TAIR102
GTCAGTCAAGTCTTCAGTCTCTTTGGTGATGAAGCATGGATAGATATATACACACATAATCGATCTCATGAGTATATGTGTATGTCTGTGTACTTGCTCTTTATTTTCAG
>Chr1:332275..332184  - TAIR102
GTAAGCCAAAATTCATACTTCGTCTTATTGATTTTACTTCTTAAATCAACATTCTCATCACCTTGACATTTTTGGCTTTCTTTCCCGTGCAG
>Chr1:332723..332634  - TAIR102
GTATTTGATCCATCAAACTTCCAGTTACGTTGATGTCTCTCTAAGTTCTTGCTGGCAGATATACTTACTAAAATCTGTTTGCTCTTGCAG
>Chr1:333128..333046  - TAIR102
GTAAGGATCAATCTTTTCTTTACGATATCTGTTTTGTTTTTGCTCACTCTCTCTTATTTATACCCTGTTTGTTGTAATGGCAG
>Chr1:333904..333629  - TAIR102
GTTTGTAACTTTTTTCTCAACCTTATATTCAGGGTACAAAACGAGATAGGGGAAATCTCATTTAGTTTTAAGTTTATCCTATGCTGGGGCTAGCATTCACATTTTGCATCTGAAAATCTTGGGACAAAGTAATTAATGTTTCTTTTTGCACTTTTCTCAGTTCAAGGAAATGATAATTGGGTTAGCTGACATTCAAACCTGATTAATCTTGAAAATACCAATGGATGATAAGAAATGTCTTCTATGTATAAATTGTTTTTTTCTGTTCACTGATAG
>Chr1:334470..334179  - TAIR102
GTAAGAAGCTTCCTTTATTTAACCTTTTGTTTTGCACTCTTGTGCAGTGCTCTGTTTTACACATGTTGATTCTGCTTCCATTCTTTTCTCGTTTGGGCATAATTCACCTTATGTTCTGATAGTCACTCTTTTGGAGTTAGTAGCTGGGCAGGTCAACACTGCTGGCTTCTGCTCTTATTGTTACTTCTTTTTTTCTTTCTTTTTTTTAATTTTAATTTAGCTATGATTTTTATACTTTCAACTACCTGAAAAAGTGTATCTCTTGGTTTCTGATTTTTGTTTTCCACTGTAG
>Chr1:334898..334764  - TAIR102
GTACATATTTGAGCTGTTTCGCTTAGAAGCTTTCTGAAATCCCTCTTGAGGAATATCTTAATACGATCTTGTTTGAAGCTTGTGATTGGTCAAACAAAGTAACTCATTACTAAATTTTTCAATTACAACTTGCAG
>Chr1:335418..335322  - TAIR102
GTAAAAGTTTACCTAAAGTTTGATTCAGCGCTCATTGACTTTTGTCTCAGTCTTTCAGCTAAAACCTGATTAGCTGATTTGTTTTTATTAATGGCAG
>Chr1:335915..335774  - TAIR102
GTATGATCTAATATCTTGTTGTGGCTTATCTTTACGCCCTGAATCTATTTATTTTGTGGTATCAGAGCTGCGATCATTAACTAGTGCGAACTATTTGAAGTAGCATTCATTTCTGTATTGGTTTTCTTGACCTTGTTTTTAG
>Chr1:336416..336234  - TAIR102
GTTTGTTTTGTTTATCTTCTTGCATTATTATAACCCACGTTAGGTAGATTAAACTATCATATCTCTAGATTCAGTCTTTTTTCCCTCAGCTTTCAACATTCTGCTTGATAGTTGCTTGGACAGAATGTAATTTAGCTTTTGGTGTTTCTTCTGAAAATTTGGCATCAACTCATTATGGAACAG
>Chr1:338988..339125  + TAIR102
GTACTTGCTTTCCTCCTTCCATGCTCGATTGATCTTTCATATGTATCTAACTCATGCTAATTTGCTATCCGAGTTTATCTATTGTCACCTTCTTGATTACGTTTAAATCATTCAGTCTTGTTACCTGCATCTCCTTAG
>Chr1:348128..348211  + TAIR102
GTAATCTCCATCTTAATTTCTGTATTTTGATATTTGGTTGTTGTTTGTGAAAAAAAGGCTAAAGGGGGATTTGGGTGGTTTCAG
>Chr1:348268..348372  + TAIR102
GTCTCTCTTTCTCTCTGTTTCATATCTATTCGAATACATTGATTCCTTTTGGATTTTGGAATTTGGATTTGGATTTGAGGGGATATATAAATACAAACTCTGCAG
>Chr1:348455..348561  + TAIR102
GTATGTCATTTATTTGCCTCCATCCTTTATTCATTCATTCCTTATTATTATTCAGTTTCTAATTTATGTTTGTCTCTTGTGTTCATGTCCTGTGGAATCATCATCAG
>Chr1:348641..348734  + TAIR102
GTACCATCATCCTTATCTCTTCTCCTTCCATCCATGGACTATGTATACTACTATCAAGAACTCATCATGTGTCTCTCTCCTTTTTATCTTGCAG
>Chr1:348786..348879  + TAIR102
GTAAATACAACATGCCTCTTTCCTTTTATATTTTTTTCTCTATATCATCAATCATCATCATTATCATCTTTTCTTTCTCTTTTTTTTTCTTCAG
>Chr1:348977..349066  + TAIR102
GTTTTTCTCTTCTATGCTATCATCCCTTCCCTTTTTACCTACTCTTTTATCGCTTTTTGGTTCCTAAATTTTTTACTACTTTCTATTCAG
>Chr1:349100..349237  + TAIR102
GTATAGGTTCTATTCCCTTTACTTTCTGGAGCGCTACCATCTTGGAGTTGGATTTAATTTGAACCATTATGTTTTTCCTCGAATATTAATAGACAATGCAAAATAGGCCTTCCCCTGATGATCTTACCTCTTTCCCAG
>Chr1:349367..349549  + TAIR102
GTAAATACCTTCTGCACAATTCACCAAAGGCTGACTCACTACGTCTTCCTTTCATAGTCGTAAGGAATTTCGGATTTGCTGGCAAGCTGTTCTTTATAAGGACTCTCTCAGCCAAATTAATGTTATACGGTTTTTTAGGAAACTTAAGCTTTTCCCATTTATCTCTCTTTTCTGTGTTTTTAG
>Chr1:349721..349802  + TAIR102
GTTTTAAGGCTCATCTACTACATTTACTCCTCAAGTCCATATTGATAGTTTATTTCTCTAAACGATTGAGGTGTAACTGTAG
>Chr1:349887..350048  + TAIR102
GTAATTCTATTTTTCTTTCTTATCCTTCAACTTTTTTCCGTTTCTGAAAGGCCCCGATCCGGACTGCCTAAAGTCCGGTCGAGAGAAGTCCTAGCCAACGATCCTATTGAGGATCGCGGGCGTTACAGTTTCTCTCTTCCTAATCTCTCTACCATATGCTAG
>Chr1:350148..350225  + TAIR102
GTATAACACAATTATATACATCATCTTTTCACTGAATAGCTCACCATGTTGACACCATCATTTTTGGTTTATAAATAG
>Chr1:350297..350473  + TAIR102
GTCAGCGCTAAGAACTTATCTTTCTGTCTTCATAACCGAGTGCTTAGACAATGGAACAGTTGCCTAAGTTTGATATCTGGAAGACTTTAAGTTTCTTGTTATCCTCGATATGGATTCGTGATCCCTCACAGACTTTTTTGATATGTATTGCTAACATCTTTGGCTAATGTGACGCAG
>Chr1:350571..350657  + TAIR102
GTTTGTCTCACCATTAAATTATCTCAAAATTCAATGTTAGATGTGGTTGCTGACAGTTTTTTTTTTTTACTTTATAATCAAATTCAG
>Chr1:350784..350870  + TAIR102
GTGAATAAGTTTGAAACATGACAAAAAAAACTTGATAGCCGCATTGATTTAGTGTTTGAAATGACACATCATGTATTTAAAATGCAG
>Chr1:350967..351043  + TAIR102
GTAGCTTTTCGTGTGATAGAGACCCCTTGTAATGCATGGAACAACTTGCTAAACAAATACTGCATTTATGTTATCAG
>Chr1:351161..351251  + TAIR102
GTAACAGATTCAGTTTAATTATGAAAAATCAACACTAGTTACCGAGAATAAGAAGAAGAATCTGACGGATATGTATACTCTTTTGCTATAG
>Chr1:351330..351411  + TAIR102
GTAGATGAACACCCCGGCTTATAAGCTACATATCCACTATGTAAACATGAAGTGGCTGAGATACATCTTTGTTATGTTGCAG
>Chr1:351820..351911  + TAIR102
GTATACATTCAAACAAATCCGACCTTAAATGAATGCTATATATGTTTCTTTTTGTCAAAGCTTGTGTCAACATTGGCATAACTTTTTGACAG
>Chr1:352002..352125  + TAIR102
GTAACACAACATATCCCTTTTAAGAGTTGCTGATTGCTAAATACAAAAAAAAATACCATGGAACCTCAAAGACTGGTGACTGATTTAAATTCTTAATCCAACTGTGTTTTAAATGTTGTCGCAG
>Chr1:360239..360150  - TAIR102
GTAAGCCTCAGTCTCTTTATATTTTTTTCAGACAGCTATGCTCTCTTGTGAAATGCTGAAAGCTTTCTAATGTTTTGTGCTGTTGTTTAG
>Chr1:366860..366985  + TAIR102
GTACGTACTTAATTCTCTTATCATATATATATATATATATATATCCTCTTTCAAATTAAGATAATCTCTAGATATATGTGTGCATTTAATTAATAAATGGGAATATGTGATGATGATGATGACCAG
>Chr1:370858..370752  - TAIR102
GTAAGTAGTCCTCCTTCATCATTCATGCATATGTATATCAGAGTGACCATTCACGGCTATTAATGGGTTTCTTAATTGATCATATATGTGTGTATATATATATATAG
>Chr1:373787..373891  + TAIR102
GTACTTCGTTTTCTGTCTCTCACTTGCCGTCTAGTTCGGAGATCAGCATACGAAGAAATTTGGTTGGGTTTCTGATTTTTTTTAAAAAAAAATCAATTTGGGCAG
>Chr1:374190..374271  + TAIR102
GTAAGACTGTCTCTTACTAGTTCTCTCATCTCTCTTTCGCTTTATCTACCATTTGATGACATTTTGCTCTTTCCTTTTCTAG
>Chr1:374501..374582  + TAIR102
GTGCTGCTTATGAGTTGCTTTCTTCTCTTATCCCTTATGTTCCGAATGCGTTTCTCAACAAAATTTTCCTCTTCTCCTGCAG
>Chr1:375239..375324  + TAIR102
GTGTGTTCTCATACTCTCTAATTTGACTGTTTAAAAATATGTTTACTTCATTTTGTTGTTTGAGGGTGTTAATCTGATTCTTGCAG
>Chr1:375454..375527  + TAIR102
GTGAGATACCACACATCTGTGCTTAGAGCTGTTCTTCCTTGTCCCAGTCACTATTCTGACCAGTTGTATTTCAG
>Chr1:375720..375807  + TAIR102
GTATTTCTCCTCGACTGGTCTTTGGTGATATATGCTTGTAATCTTGCTTCTTTTTGTTTGGCTAAGTATGTCAATCCTCTTATTGCAG
>Chr1:376003..376113  + TAIR102
GTGAATAGAAAAATGCGTGGCAGTGGCTCAAATTATCTCATTATACTGTTTTTCTCTTTCTTACAGCAGCCTCTCTGTGTCTATGTACTAATCATGGCTTATTTATTTCAG
>Chr1:376252..376351  + TAIR102
GTAACATATCGTTTCACAATCATAGTTCTATTTCTAATTTTCTAGAGTTGAGAAGATGCTAATCTAACATTTTTTTTTCTTTTTCTTTTTCATATTTCAG
>Chr1:376475..376561  + TAIR102
GTTAGTTAGTTTCCCTTTTTGGTTTGGTTTTCGGCTCGTCCTTAACTTCATATCTACTGAATTATTTTGTTTGATAATGTATTAAAG
>Chr1:376816..376924  + TAIR102
GTTTGATATTGACAAACTATACATATTTGAGAATTTTAATTTTTCTCGTCATGTTTGTCATGCTCCTCATGCATAATGAAAATAACGAGATTGTTTTTTTTTTGGGCAG
>Chr1:377029..377210  + TAIR102
GTGAGTAGGATATTTTACTTTGATATAGCGGGTGGTTTTTGTTGGGGAGGGGGAGACCATCATATCTTCTATGCTATTGTGTAGCCCCCAACATTTCTTACTGTACTATTTGAGCGTCTCTTCAGATTTGTATTGTTGTCGTGACATTCTCTTGAATCTACTGCGACTTATACAAATTTCAG
>Chr1:377306..377390  + TAIR102
GTATGGATTCTTTTGTAATTTATTTCTGTCTCCCGGCTTTTCCTGTGAGAGATCTGTCATCTTCTTTCTTTCCTGATTCGTGCAG
>Chr1:377616..377880  + TAIR102
GTAGGATTTGGTTTATTAGTTTTCTTTTGATTGAATGTTCTAATTGTCTCAATTTTGATCAACAATCTGTTTCAAACATGAGATCATATAGCTAGAGTTATCTATTGAAAAGGGAAAGAAAATTGATTGATCATTTCTGTTTCTAGTGTCATGCCTTTCATTTTTAGCCCTTTAGCCATAATGGGGAATTACTGTAAGCTGTAAATCGGTTTTTTGGATTTTTATGGTGAGATGAAATTAAAACTCTTTTTGTTTCCGTTGACAG
>Chr1:378037..378118  + TAIR102
GTGATGAATTTCTCTTGTTTTTCTTTTATAGACGTGTGTGGATGGAAGGGTTTTCATTTCATCTTGCTAGTTATTCCTGCAG
>Chr1:378192..378297  + TAIR102
GTAATCTCCAGTCAACTTAGTTTTATAACTGTTTTTTGAAATATAATAGGGACTATAGTTCTTTCCTATCAAGAGAAGAAATGTTATTAAAATTCGATTTTCACAG
>Chr1:378366..378503  + TAIR102
GTACTTTACTATTTTACTACTGTCTATGCACATTCAGAATTATTTGCTTTTGGTTTTACATTGCATAAGGAATTGTCAGTATGCCAAATGTCTACTTTTTAGTATAAGTGACAATAATAATGTATTTTTTTTTTCCAG
>Chr1:378650..378745  + TAIR102
GTACTGATAGTTGTATTCTTCATGCAAGGTTTCTTTCTTATTTTTTCCCTCCAAGTGTGTAATACCTGATAGAGCGATGTGTTTAATACCTGATAG
>Chr1:378855..378942  + TAIR102
GTTATTTTTCTTCACACAAGTGATTTGCGGTGATAAGTGTACTTTTTTTCAGCAAATTTTTCTCTTCTTAATTTCTTTTGTTTTGCAG
>Chr1:379090..379182  + TAIR102
GTAATTGCTGCTATTTCCTTTAAATTGATCTCGTTCATTTGTAATACACAGTCAAATTGTAGATATGAACTTTGTTTTCGCATCCTTTGACAG
>Chr1:379231..379304  + TAIR102
GTTGGTGATGGTTGATTGGCGTTCATAGCTGTTCTAGGGTTGATTTCCTGAGTTCTAATTTACTGTTTATTCAG
>Chr1:379434..379527  + TAIR102
GTATCTGATAGTTCCTATTGAGCATCACGAGTTATTTTACATCACTTTTATTTGTGTATTTTATGTGTTGTTCTCATTTCGTCTTTCTCTTCAG
>Chr1:379771..379865  + TAIR102
GTTATTTTATGTGTAGTCTTTTTTTTCTCTTTCTTTAAGCTATAATGTCTGTTTTACTTATCAATGATAATTATCCCCTTGGTTTTCCTTTTCAG
>Chr1:380004..380088  + TAIR102
GTACGATTTTCATAGGAATGTAGATTAAAGTTATTATATAGATGATTGCTCAAATCCTTTCTACTTTTAATGTGATGGCCAGCAG
>Chr1:380175..380269  + TAIR102
GTTTGTGACTAATGGTCTCCTACTGGTGAAATCATTATGATTGTAGAGCATTGAAGCTATATTCTATTACACACTAAACTATTATCCATTGTCAG
>Chr1:380376..380601  + TAIR102
GTTGGCCAATCTAAACCTTTCTGCTTTTTTTTTTTGTTCTTTTCCTTTATTACTTTTACGTAACTTGTTTTTTAGTTTCGTGCCTCAAAATTTTCCTTAACCCCCATTCGATTTCCATTGCTTTTGACTCCACAACTAAATTTTTTTATTTCCATTTATCACAAACATCTTCAGGGTTTTGATCTTATTTATTTATCGTTAATTGTTGTTTCTTTTTTGACTCCAG
>Chr1:380698..380845  + TAIR102
GTTTTTCCTTCTTATAAGGCCTTGGATTCTGAAGATTCTTTAGCTTTTTGTTTACACATTTACAATAATGCTATTATATCTCGGCCCTGTTACCCTAAACCAACAAGATCTATTTTTTCTCTGGTTTTTAATGCTCTTGTATTTTTAG
>Chr1:380999..381149  + TAIR102
GTTTGTGTCAGATATTAGATCTCGGACTTTATTTCTGTTTCAGCTGATTGAATCAAATAACCGAAGTAGGTTTCCCTGGAGTGTAGGCACTTCCGTTTACCAGAGGGTTAATTTCTTCTAGTTACTAATTTTTATGTCCGTGTCACTACAG
>Chr1:381333..381404  + TAIR102
GTACTGTTTTTAACAGGTAGCCTCTGGTATGTTCTGTGTTTGTATGACTAAACAAGATGTGTGCATTTTCAG
>Chr1:381635..381729  + TAIR102
GTGCTTAGTTGTAAAGCAGATCGATAAAACTGCTCTCATTTCTATTCGTATATTTCACAGCTGAATGTTGACATATCATTTTACCTGTCTTAAAG
>Chr1:381833..381911  + TAIR102
GTGAGATATACTGTGTTTTCAAATGATTACTCGCTTAGGTTTATAATGAATTACTAAGCTGTGCTTATTTATATACAAG
>Chr1:382041..382126  + TAIR102
GTTACTAAAGTGGTTATCCTGTGTTTTCCTTGCTGCATTTTTTTTTTGCTGCTTTATATGTGAGAAACTTCTTGAAACTGTTTCAG
>Chr1:382172..382372  + TAIR102
GTATTTGATTTCCTAGTGCCTAGGTGGTTATAGTGCAGAATTGTTATCCATTTACGTGCACCTAGAATAAATGAAATTAGAAGTTAATTTTGAAAACCTTCTCTAACTTTTGGAAATGGTTTCTGTGTTTTCCAATTGATGCCTATTTTCTTCTATCCAGTATGAATTCAATAACTAATGCAGATCTCATTGATTTTTCAG
>Chr1:382568..382802  + TAIR102
GTATGTTTACAACCTTTTCAAGATTTCACTTCGCTGATGTGCTTTGTTCAGTTACTTCTCCATTAATTTGTCACTATTTCTGTCAGAACACATAGGATAACACATATCATATAAGTGCTAGGTCGAGTCTGTTTCCTGTAGTTGGAGCCTATCCTCAACTGGTTATAGATACTAGATTTGTTTCTTTGGTATTTTTAGTTATAATTAATTATCTTTCTTCAAACTTTTGACACAG
>Chr1:382930..383029  + TAIR102
GTATGCTGAATTGCTTAACCTTTGTTGATGTCCTTGTGTGGTAACATTCTTTTTTTGTTTTGGCTAGTGAACTTGTTTTAACAAGTTGTTTGTTACGCAG
>Chr1:383131..383394  + TAIR102
GTTGCAATTTTAACATTCTTCTGCGTTTGTTGTTGCAGTCGCATATTCTTGTTCTATTATATAAAAAAACAGTTAATAGGTGTGAAAACATACAACTAGGGAAGGGATAGGTTCAATTTTTTTTTTTTGTGGTTAAATCTACTGCATAACACTGTTTATCATATAATGCCAACTGACAAGTATTGTGGTTAGGTTCAAATATTATGAAATTTGGCATTGTTATATTTGGTGACGCTGCAATTTGTATTCTTGTTTTGGTTGTAG
>Chr1:383530..383607  + TAIR102
GTGTCAGATGTCTTCATTACCGAATGTTGCCTGTAATCAGACTGTAAATGTATATTTGACATGTTAGCTTTTTCTTAG
>Chr1:383689..384083  + TAIR102
GTAATTGTCTGCATGTTATTAGCGTTTATGAACTTCTATATTGATTTAGAGCTCTACCTTTTCTTTTTTAAAAGTTGATTGGGAATTGCATATATCTAAATTTTTCACTTGCAAAAGAGTAAATCAAAAGCTAAAATGTTTGTATCAGCACAATGAATTTGCAAGCTACAAAAAGGATTTCAAAACAAACGTTTCTATGAAGCTATTTTCGTTCAGTATGCATGTTTTTTTCCTTATTTTTGTCTTGTAGATGGATTTTAAATTTTCACTTTAATTCGATGTATTTAGATACATGTGTTTGTAGTTTGTTATCTCTTCAGTTTTATGTTTGAACATACATCTCTCGTACTTCTTGTTTATATCTTGTTTTTGTCTTCCTCTGTATGGTTTGGCAG
>Chr1:384231..384317  + TAIR102
GTGATTTTACCTTTTAAGAATGTTTTAGCATCAGCACTTTCAAATCTTGAGAGGCATCATTATTGATTTTGGCTTTCCTTTCTGTAG
>Chr1:384450..384557  + TAIR102
GTAGAGTGCTCATTTTTTTTTTTGCATTCTTCGTGGATAATTATACCCAAAATACATTGCCGGCTAAGCTTTTTTTGTTTTGTTTGTTTCTTATGACAATCTGTTCAG
>Chr1:384606..384693  + TAIR102
GTAAGGGGACACATACTCTTATTGGAAATAAATCTAACTTCTACTATAATGGATGGAAAAGGTGAGTGGTATTGATTACCTGTTTCAG
>Chr1:384841..384907  + TAIR102
GTGCATTTTGTTGTCCTTGAAGTAGCTGCTATTAATTGTTATCACTTTAATTAATCTTTTGTTGCAG
>Chr1:384970..385170  + TAIR102
GTTAGGACACAAACCTATTTCTCACCGTGCTTCTATTAAAACTTAAAAATTTGAATCTCTCAGGAAATTTGAGGGCAGTCAAATACCTATGTTGTCAAACATTTCATGTTGTTGACATATGTATCTTCTTTTCTTTGATCTGTGATCCGTGTTTTATACATTTTTTTTCTTCTCCACTGAGGTTTTTATAAATTTTTCCAG
>Chr1:385325..385431  + TAIR102
GTTTGTGCCTTTTTCTCTTCTGTAATTGTTTTGCATTGGACACTAAAGGATATAGTCGATGGTAACTTAAAGTGGTCTCTTTTTTGGTGTGTTTATTAATTGCGTAG
>Chr1:385624..385712  + TAIR102
GTACGAGATGATAGTGGAGATTCCAGCATGTTCAACATATTTTAAAGAAAATATATTCCTTGTAGGCTGAATTATCGTGTTCATTGCAG
>Chr1:385818..385908  + TAIR102
GTAATGGGAACACCTGATTCTTCAATTTACTTATATTCACTTTGGTATTCTTGAGATTATATCAAGAGATACTCATATAATTTTTCTGCAG
>Chr1:386044..386132  + TAIR102
GTATGGGTCTAATTTCTATACAGCCTTTTCTTTTGATTTCTAGTTTATTATATATATATATATGCAAATAACCGACATTGCGATAACAG
>Chr1:386334..386427  + TAIR102
GTGAGTTTGCTTTGCTTGTCAAGAGTTGTGTGGAAAAATTAGTGAGCATGGAAATCTGATTTTTTTTTTCTTTTTCTTGGGATGAATGAAACAG
>Chr1:387583..387504  - TAIR102
GTAACGAATATTAGATATGAGTGAGATGATAAGTACAAAGGAGATGATATAACATACACACATTCAACTTTGGAACGCAG
>Chr1:388538..388407  - TAIR102
GTAGTTTTCTTCTTCCCTTAGATCCAGGATTTTTTGCCTTCTATATCTAATTATAAGAACTTGTACGTGATGTTAGAATACATGGCTAATGACGTCCTACTCTTTTATGTGTTGGCCCAAATTGATGTCTAG
>Chr1:388715..388610  - TAIR102
GTGTGTTTTGGTTTGGGCCTCCTTTTCCTATTTTAACCATTGTGCTTTGTTTCTAAACGTACGAGCCCCCCCTTCTAAACATCATATATCTCTTGCAACCATGCAG
>Chr1:388850..388761  - TAIR102
GTGAGTACTCTTTAGCAGTCTTCTAATCTCTATTTGACAACTAACTGTGACAACGCATGGTGCTCATTTTTTTTCTTTTACACTTTGCAG
>Chr1:389049..388941  - TAIR102
GTATATTTGTCTTAGGTTCATGATTTGCTCCTGCTATCTACTCTGTTCCATTATCTTTTTCCCCTGCTGTTTGCCTAACTGAATGTCTCTCTCACTCTGCTTGTTATAG
>Chr1:389225..389139  - TAIR102
GTATGACCCCTTTGTCATATGCTATTTCAATTCGTTTTCCCTTTTGTCATATTCTCTCCTCTTGACTTGCTTTCATCGAAACACTAG
>Chr1:389409..389302  - TAIR102
GTACTACTACTTTATGCTTTTCACGATCTAGGGTTTTACATGCTTTTGTTCTTCGCTGATCATAACAACTTGATAGATACTAGTAGCTGATTAATCGTAATTGTGCAG
>Chr1:389944..390036  + TAIR102
GTACGCCTACCTCTTTCTCTCTTCTTTAATTAGGGCTCTTCTTTTTTTTTTGTTGTTGTTGTGGATCTTTGAGCCTAGATAATATTTTTAAAG
>Chr1:390251..390351  + TAIR102
GTGCGTCTTCTTTTTCTTCTCCTTTTTGTTAGCTTTTACCAAATTCACCATTCTTCGGCTTATTCCAGGGATCTCTCGCTTCTTCTCTTCTCATTTTGTAG
>Chr1:390400..390482  + TAIR102
GTACTACTGGATGAGCGTGCTGACAAAAGTATCCATCATGTGTTTTGAGTCTAATGCCTAAATGGATTTGCTTCTTACGTTAG
>Chr1:390565..390761  + TAIR102
GTAAGAGCCTTTTTTCCCCCCATGTATTATTATGTAGAATGATCCTTTTCATTATGATGCATTTCAGCTTGTGCACTCATATTTTTCTTCATTCCGCTTCTACTAGCTACTAACTCAACCACCCCCTTTTACTTTGTACCGTTAGCGTCTAGTTTCAGTTGCTTACTCTTAACTCGTTGGGCTGTTTATCTCTACAG
>Chr1:390865..391002  + TAIR102
GTATCCATGAATAATTTTTATTTATTTTACACACTGTTATCTTGAACCTTCAACCCTCTTCTTCTACCCGGGTTTAAGATATATGGTAACAGATACTTACTGGTGATAGACCTACTTGATCCCTAATATCATTATCAG
>Chr1:391124..391215  + TAIR102
GTTAGCTCAACTGTGATTTTCCTTGTCTGCATAATATTGCAGATACGAATCTTATTGCTTATGTGTCTAACCCGTTGGGTTTCTGTTTGCAG
>Chr1:391264..391457  + TAIR102
GTAAGAACGTGTACTCTACTACTCTAGTTACAGCGACATCTTCATTAGTAAAGCTTTTTTGAGATTTTTGTCAAAATATGGATACTAGTATGACACTAAAATATTCTAGTATTGCCACATGGGTTCATGTTGTACTGATCAATTACCTTCATTTAAACTTGTTCTGAAAGCTTAACGGTGTTTCTGTTCTTCAG
>Chr1:391542..391651  + TAIR102
GTTCGTTTTGCAGTTAGAATATTATGATTAAAGCAGGGCTAACTTTCATGTATAATTTCTGATATAAGGACTCTCATTTCTTTACCCTCTTCTTTATTCTGGTGTTTCAG
>Chr1:391717..392020  + TAIR102
GTCAGTACTGTACGTTTTGTTAAAACTGTGTAAGGGCGTTATGTTATTCATACCTAGTATCTGGCTGAACTCTGTCAAGAAATATCTAAAAAATGCTGTTGCCCGTGACTTTTGAGCTTTCCAATGTTTTTTAGATGAACCTCTTACAGTCTTACTATATATATCCTGTTTTTTGTTTTTTCTTCTCTCTCACTCTCTCTCTCACTATCCTGTTTTGGCTCTCTTGTTTCTTCAATTCATGAGCTTTCATTAGAAAGCCTACTTCTCTTGGAATATATCTTAAATGAGAATGTCGTGTTTCTAG
>Chr1:392301..392373  + TAIR102
GTACGTACATGAGTCTCTACAAGTCATTGTACTTTTTAGATTCTGGAATGTTTTTTTGATTAAAAAAATGCAG
>Chr1:393876..393965  + TAIR102
GTAAGTCTCACACTCTACTAACTAGATGTAGATGATGATGCATTGAAACCCATCTCATTCTCTTACTCTCTCTATATTTGTTGTCTGCAG
>Chr1:394154..394227  + TAIR102
GTACATTCCCTGTTTTTGTTTTCGGTTTTCGGCTTACCAACGGTTACGAAATAAACTTGTGAATTCGAATTTAG
>Chr1:394452..394671  + TAIR102
GTCAGTCTTTTTTTTGTAGTTGTGTTTGTGTTTCATTGTTCCTTGAGGGCTGCTGGTTCGGTCTAGGCTTGTTTATATGCTTCTGCAAACTCATGTGAACCCGAATTAGGCATATGTAATACCAAACCCATTGCTGTTCTGCCAGTGGGGGATTTTATAGGTAAGTTCGAAATAAAAGTAGGGAGGATTTGTATGTGTCTCTAACCACCTTGAAATGCAG
>Chr1:395947..396028  + TAIR102
GTATCTGATGAATTCTCTCTGCTTCGATCTATTCGTTTCCTTGGTTTATGACCTGGATTTCTTCTTACTTATTCTCCTCTAG
>Chr1:396089..396166  + TAIR102
GTAAGTATTGCCTCTCTCGTCTTGAAATTCCATCAATGAGAGAAGTACTGACTCCACCATTGCTTCCGAATTGTGTAG
>Chr1:396218..396290  + TAIR102
GTTAGGTACTTTTATCTTTCTCTCTTTGCGAATACTTACCTTATCTTTTAATCATCTTTACTTTTTGTTGCAG
>Chr1:396357..396438  + TAIR102
GTGCCGCCATTGTTGCTCTCCTCCACTCACTTTTGTTTCTTCCCTTTTTCCTCTTCAATATTGATCGGAACTCTCTTTGCAG
>Chr1:396535..396608  + TAIR102
GTACCACTAGTTCCCTCTTTACTCGATATTGGTTGGTGCGTCTGTCCTGATCTTTGAACCGCATTCTCTCCCAG
>Chr1:396726..396792  + TAIR102
GTGGGTGCAACACACACTCTTATTTTACTGCTTAATCCTTGTTTCCTTATCTGAGTCCAAAATCCAG
>Chr1:396864..396940  + TAIR102
GTGCGTTTATCTCTTCCATATGGTGTTCCATCTTTCTGTTTCTTACTGCTTTATCGCTCACTATACTTCCTTCTCAG
>Chr1:397099..397702  + TAIR102
GTAGTTAAACTCCTTCCTCGCTTTTACCTTAGTTCTTTTTGGTTGGTTTGGGTAGTGTGGTAGATTATCTTTTTCAAGTCAACTGTTTAAGGATGTGAATGCTAGTGTTTTCAGTAAATTCAACGGGTTTTTTTTTTTTTGCTGGGGTCAGGTCAACCTGTTGGTAAAGAGTATTAAAAATGCAGACGCTTGGGTTTCTCCTAACTCCTTTAAAGTTCCTTTAAAGTGGACAATCAGTTAACTTCTTACTGTTTCTAGGTATATGTCATTATGTGTCTATCTTTTAGCTTGTTTTCTTTGCAATATAAATTGTTTGAAATTTAAATGGTCAATGGGAAACGGTCTCTTAATGGTTTTGCTAAATAAGGCCTATCAGGATGGGGTAGCTTAGCTTTATGATCTTGTCTTTTGGTGCTACTTCACAAGTTGCACTAGTTCTCAGTTTGTCCCAACGAGCTTGCACTCAGTATGGAGATCCTATATTACTGAACCGGTTATTTCGTTTTTGCATACATGATCTCTCATCTATTTCTTTTGGTTATCGTGATCTCTTTTCTTGTTCTCATTTGTATTCACCACACAAATTTGTGTTCCTTGCACGCAG
>Chr1:397744..397876  + TAIR102
GTAATGTCTCGTTCTTTGTCTTATCAGCTAGAGGAAATTATGGAACCATTCTCATTCAAATTTATGAGAATATAAGCATTGACTGGATGCAGAAGTTTCATATACCTAAATAGACTTTAGTTTATATTTGCAG
>Chr1:397965..398064  + TAIR102
GTAAAGCTATAAGTGATGGAATCATTTTGCTCCTGTGTTTAGCTGTTTTCTCTCTCTTTCTCGGTGTTCTTTTAACCAGAAGAGATATTTGTACTTGCAG
>Chr1:398152..398291  + TAIR102
GTAATATTTTTTCTTTCCTATAGATAAACAGTACTAGATTACGGTTTATATCAAATATATATTTTTTTGGTGTAATTATATAAAATAGATTACGGTTTATATCAAATATATGTATGCATGACTCTGGCTTTCGTTTAAAG
>Chr1:398347..398459  + TAIR102
GTACAGAAATTTTGTAATGTTTTTTGGTTTTATTCTATATCGTCAAAGCAAAGCTAGTCTGAACTCATGCATGCTTATCCTCTGTTAGCTAATATTGTAATTTCCTATGCTAG
>Chr1:398527..398613  + TAIR102
GTAGGGGAAATTTACATCAAATGCTATCAATATTTTGTTGTTTGATGTGTGTTACATGTGAAAAATTTTACCTTTGGCTGATCCCAG
>Chr1:398714..398904  + TAIR102
GTTTGTTAAGCCTAATTTACTCTTCTTTATCCTTGATTTTTTTCACTCTTGCCTCCTATCAATGAAGAAATTTCAATTAATAGTTCAAGAGTGTTTGCTGCGGATTCTCGTTCTTATAGATTTGGAAATCTTTCAGCTTTGTTGAATTTGATGGTTCTTGAATCTGGCTTGACGTCTATGAATTTTTACAG
>Chr1:398967..399067  + TAIR102
GTACTTGATCAGGGGCCATTGGGTCAACATTTTTTTTTTTTTAGTTTCTGCAGGAATTTAAACAAGTTTATATATATTTTTCTTCATTATTATCTTTGGAG
>Chr1:399111..399181  + TAIR102
GTTAGTGTTGTAGACTGATGATTAACAGAAGCTTTTCCCCGAAGAAAGCTGGCTGACACCATATTCTACAG
>Chr1:399394..399483  + TAIR102
GTATGTGTATTTTGGATAAATTGGTAGTGAAAGAGAGAGAGAGGGAGATAGAGAAAAAAAAAAGCTAACAATAGGTGGAAGTGTGGACAG
>Chr1:400724..400447  - TAIR102
GTATTTATCTTACATCGTTCTTTTTAAGTAACTGCGGTTAATATACTCATCATACCTGATGGAACTTTTGCGAAGCCATAATCTCATTTTTGTAAGTGTTTATATAGATCTCAGAAAGTGTCACTGTGTAAGTGACCTTGGAGTGAAATAAATAAATGACTGATGTTGACCTTGCAGTGTTCAAATTGAAAATTCAAGTAGTTGTACTTAATCAATTTGCAGAGAGTGTGCGTTCGTGTGATATATGAGAGAAATTGATCTCTGTGGTTTGGATGCAG
>Chr1:400930..400829  - TAIR102
GTATATATATGCCACTTGAACCAATTCTTTCTTCTCAAGTTTTGAAAATCATCAAACTCTAAGGCTATTATTACTTTCCTGATTACTTCGAAACATTCATAG
>Chr1:401163..401087  - TAIR102
GTAAGCAACATCTTATCTAGGTTCTTTCTGTTGACTCCTTTAAGTTTATGTCCTAATTTAGTTCTTGCACCTGGTAG
>Chr1:401322..401236  - TAIR102
GTATGTAACTATTTTCACACTTGTCAAGTTAATAGCTCTACGTCTCTTTCCCTTAATTCATATTTTTCCCTCTTCACTTATTTTCAG
>Chr1:401460..401371  - TAIR102
GTAAGTTGATGTTTTCTTTTTTTTCTTCTTGCTACTGATGACGATGCTTTGATCTGACCTTTTTTTTTTTCTTATATATCTCTTGTTCAG
>Chr1:401594..401509  - TAIR102
GTAAGTTTTTTTTTTTGTCTTTTTCTTTCTCAGAGATCAAACACTGTAGCTTTCTACATTTGTTCATGTTTGTTGTTCTGCTGCAG
>Chr1:401774..401668  - TAIR102
GTAAGTTCCTTTCTCCATCGACACATACTTGGGTCGAAATTACCTCTGTTATATATTTGATTCTCCGGGTGGTTCCTAGGGTTTAATTAGCGTTTTGGGATTTGCAG
>Chr1:403770..403527  - TAIR102
GTCTCCTCTCTTTTTCTTCCACCCCTTGCCTTACCATCTTTTCTTTTACCTAATCCCTTAACTCTATTGGACTCGATTATATATTTAGGACTCTGCCTTTTAACGTATTCACTGTCTCAAACTTTAACATTTAGGGTTTGGCTGTTAACACTCATCCCTTACATGGTTCTGTAGTTTTTTTTTTTTTAGTTTCTGTATTTATTTGTGCTCTAACATATTCCTTTTGAAACTTTCATGGTTGCAG
>Chr1:404185..403948  - TAIR102
GTCCTTTTTCTCTCTCTCTTCCGATTTGCTTCTCTCTTGTTAATTGTCCGCGTTTTGGTCAATCGACGCTATAATAGCCAATTAGGGTTTTAGTGATTTTGCTTCGATTTTTGTCGATCTAGGGCATCTTTCCTGACTAGTGTTGTAGGTTTAGAACCCTCTTCGTTGTTAATGCTATTATCTAGGAATAATGGATGATTTTGTACAACCTGACATGTGATTATTTGTCTGCGGGTAG
>Chr1:404670..404756  + TAIR102
GTAATTTCTTCGTTTCGTCTTCTTAGGCGGCCAGATGATCTCTTTTTCTTTTTTTATATAACTGAAACTTTCGATTGGTGGGAGCAG
>Chr1:404954..405064  + TAIR102
GTGAGTGACCTCTCTTTTTACTTCTTCTCTGAAGCTTTACTCTTTTTTTTTTTATCTCTAGAGTGATGTCAATTTTTACCGACTTCTGTCTTTTTATTTTTTTCCTATCAG
>Chr1:405317..405429  + TAIR102
GTTTCTCTTCTGTTTCTCCCTCCCTATATAATTCCTTAATGAATCGCTAACTATTTTCCCCTAAACACAGACAAAACCAATTCACATCATAGTTTTATCATTTTGTCTTGCAG
>Chr1:405486..405647  + TAIR102
GTATGAAGTTCCTTTAGTGCTTCTTTCCATACCACACTTCTGACTCCCCTATCTGATTCTTTGTCCCTTCCCATGTCCTTGGAATTGGGATCTCTTACATGCATCTTGTTGGCTGTTTTTCTCCTATATACTGCCACTGACCAAAATCTACTGGTTTGTCAG
>Chr1:405766..405892  + TAIR102
GTAATTACTTCTATTCATCTTACTCTACTAGTAGTGGTCCTTCAGATGTCCTAGCAATCTTTCCCATGACCCATCTAGCGTAGGCCTTACTAGGTTCTGCTTATGTTTTTAAATTTTGATTTTGCAG
>Chr1:405952..406060  + TAIR102
GTATGTATTATCTTTGTGGTGACATATTTTCTCGATTATAGATTTAGAAAATCGGTCATGCTATCCAGAACTATGGGGTTTGCTGACATCTCTGTTATCCGATAATCAG
>Chr1:406133..406246  + TAIR102
GTGAGCTGGTGACGAATATTAAATAGTTTGGGTTCTCAACTTCTGTATATGTATAATTGGCCGTATACTTTACCGTTCCATCTGATGCGGGTGCTTTATGTTTGTCAATGACAG
>Chr1:406311..406414  + TAIR102
GTTGGTTAAAATTCCTCTTCTTTCTGTGATCTATTTTGCTTTTTCCCTTCAGACACTAATTCCCGAGTCTATTTTCTGTGGTCATGGAATAATCCTTAGCACAG
>Chr1:407551..407721  + TAIR102
GTGAGTGACTTATTCTGTTATTGGGGTTTGTTATTAATGCAGCAGCATTGACTTGGCTATCAAACAAGAAACATCTGCTGGTCAGCGTTTGTTTTGTGGTGTCTATCTACCTCTGGTTGATAATTTGCCTACAATATGATTAATTGACTTGGTGCCTTCCATGGTTCTCAG
>Chr1:407822..408072  + TAIR102
GTATGTTAGCTGTACTACCTCGTTTTAGGGTTGGTAAAAGTAAAGGAAATATCAATGTACATGGAAAAAAGTTGCCACTCGGAAGCACCCATTTGTGCGAGATGAGGCATCTGTTTGTTTTTCATGTTCATTTTCTTGGATACGAATATCACTTTGTTGGAAAAGGGATCATTCTACATTGCCTTTGAATACATAGAAGAGGTATCTGTTTATCTATTTAGGAGGATATAAAATTTTGTTGTGCAATGCAG
>Chr1:408139..408235  + TAIR102
GTGAGTATTTCATCATATAGTAGAAAGCAATTCATAGTAAATAAAAAAAGATACCACTGGTGGTCAACATGTAACACTGTTGTCATGCTTGGTGCAG
>Chr1:408330..408407  + TAIR102
GTAAATCGGTGGGCGTGGGGCTAGTATTTCATCAAAATAGGTGCATGGAATGTAATGTAATGTAATGTTGAATTGCAG
>Chr1:409139..409218  + TAIR102
GTCCGTGTCCTCCTTGTATTTGCCCTCGCTTTATTTTGTATCTTTAACACTACTTACTTGATCGCGTATCGTTTTCATAG
>Chr1:410894..411176  + TAIR102
GTGAGTCATGCTCCTGATCTCACCCTTTGTGATTGTTTCTTCGAGGATAGGATTTGACATGTTATCTTCAGTACTGTCAAGTTCCATAACGAATTAGCATTGATTAGATCTCATCTATTTCATTATGCTTCCTCAAGGTGATTAGATTAGTGGGTTGAATCCCATGTCAGTGATTCGATTTAGGTCCCATCAATTGATAACGTCGGGTTTGATTCCTGATTGTTTATGTGTTTCCGTTTTCATTAGTTATGCCTCTTAGCTTGACCCCTTGATTTCTTATCAG
>Chr1:412259..412459  + TAIR102
GTACAGAGTATTTCTATCTTTTCAAATGCCTATGTTTGCTACTATACTACTATTCCTTGGATTTTGAATACAATTTTCCTTGGCCTCTTCAATCTGATAAACACACATTCCAAGTTACCATTTCGAACCACTTTGATAAAAATGTGTTGCATTCCATAGCTGACTAACTAATTGTTCATCATGGATGGTTTTCATTCTCAG
>Chr1:412791..412882  + TAIR102
GTTATTAGTCCCTCAACCGCTTCTAAAAGGGATGTTGCTTACCTCTCTCGTTATATTTAACATACATCCATTTTTTTTTTTAATTGAAACAG
>Chr1:413004..413079  + TAIR102
GTAAGTAGAACGACTCTAATCATACGTCTTGCTGTTGTAGTTGGTTCCTCCTCTCATGATTAAAACACATACACAG
>Chr1:413296..413366  + TAIR102
GTAAAATTCTTTCTTGCTCTCTTGTGTTGATACAGATCGATAAATGTTTTCTTAAATCTGTTTTTTGACAG
>Chr1:414423..414218  - TAIR102
GTAACTCCTTGCTTTATCCCCTCATAACATATGCGAATATAGACTTGGATTTCTCGTTCAGCATTTGGCCAGGCTTTATTTTGAATTTACAGCCACTCCCTCTGATTTAATCTCGAGTTCGCTTTCTTTAGTCAGAACCAGATTCGACAGTTTATATTATGTTGATTCGTTTTAGGCGGACTAAGTGTTAGTTAGAATGGTTGCAG
>Chr1:415671..415741  + TAIR102
GTACGTACCTTTATCCACCATTTGCTTCTATTCTATATACATTCATTCATATCTTTAATCAAACTTGGCAG
>Chr1:415962..416044  + TAIR102
GTACGTCGTTTGTAAAAACACTACTATTTATTTGGATTTGAATATATGCATGCATTTATAACATGGCATCAAATATGTTGAAG
>Chr1:416839..416961  + TAIR102
GTAAGTTTATTTACTTCAAATCCCCCTAAATATATATGAATCACTATTGGATAAGTACTGTAACTAATTACACACGCTGGCAAAAGAAAAAAGTAACTAATCAACACACAATTAATTAATGAG
>Chr1:417163..417247  + TAIR102
GTTTGTGAATATATGAGGGAATTGGAATATATATACTCAGCTTCTCATATCAAACAAAAAATAATGTAGTAATGTGTATATATAG
>Chr1:417521..417622  + TAIR102
GTACATCTTTGAATTCTTATAGATATATCTGTAACTTTTATATTATATAAGCTGATAGATGTGTTCATCTATAATGAATGAATGGTTGTTATATATATATAG
>Chr1:418878..418986  + TAIR102
GTGCACTCTGTTTTCTTGTCCTTTAAATTTAAAAAAACGCGTGCTTATGATCGAATCCCGTTACGTTACTGATATATATGTTTTTCTTGACATTGAAACAATACAAAAG
>Chr1:419211..419296  + TAIR102
GTGCGCTTTTCTAAATTTTTAACTACCTGCGTGCCTCGTGAGTATATGTAATCAACGTAACTAATGAAATCCTGATATATGCGCAG
>Chr1:419895..420513  + TAIR102
GTAAGTCCTTAATTAACAACTCCTCTTCTGTTTCATACACTACCAATTTGGCGTAGTAAAAGCATTTACAAGAAACCATTCTTGATGATCTGATACAAATACCTAGTTAGATCATATTAATTAATCCTCTTATGGTCATCATAAAATCTAAGCAAATGATAAATCATACTAATACAGGGGATATATGCTATTATAATAGAATTCCATACACGTACTCCATTCCTGTATAAAATAAAGGTGACGTGATACAGTTGTATGCTTAATATGATCGTCAACTACTGAATCCCTGGACCACAACAGAAAAAAAAACAATTATTTAATATATCTTACATGGTTCAACTTATCGGCACATAATCCAATTTCCCACAACTTTACGCATTGATAGCATCTTTAACCAAACATCCTTTGAGAACTATTTTAAATATCAAATTCATTAGTCGATATGTAGCAGGTGGTCCCTCTAAACGCTCAAGTTATATTAAACCTTCTGGATTCATATTTACTTTTAAATATTTGTGACTTTTTTTCCTTCGGTATTAATTTAGCGCAATGTGAAAGCAAAATTTAATAGTTAAAATACATTAAAGTTTGGATAATAAATGGAGCATGAGAATTGCAG
>Chr1:420890..420983  + TAIR102
GTCCTCATCATCATCATCATCATCATCATATATATAGGCTGGTTAACTTGCTGATGCATATATATTAATGGTGATATATATATGATGCATGCAG
>Chr1:421092..421190  + TAIR102
GTAAAGAAACTATCTCTGACTGTTTTGGTTTTATATTGGGTAGATGCCGTACGTACTACGTAGTGTATGTTAAAGCTTTAATTTGATGAACTGAAACAG
>Chr1:421392..421525  + TAIR102
GTCCTTTGTTTTCCTTTTGCTCCTATGTTGTGATATCAAATTGATGATCTCTAGGAGAAAAATAAAATCCAAGCTTTATCTACATGTATTTATGCTCATGACTCGTAACATTTTCATGTGAATGTCATCCGCAG
>Chr1:421909..421980  + TAIR102
GTAAGCATTCAAAGCTACCCAATCCAACTAATTTATTAGAAGAGGTCCTTATTATAAAAAAAACATCTGCAG
>Chr1:429247..429100  - TAIR102
GTGAGCTTTCTTATCTCTCTATCTTTCACTGAGGCAAACAATCCTTAATGCTACTTTGTGCCATCACTACTAACAACACAAACAATCAATGATGCTACTTTGTGCCAACACTCATTACAACGACTTTGTTTCTTTGTTATGATTCAAG
>Chr1:429461..429371  - TAIR102
GTAAGCAAATTTCTACTTTTGTACCTTTATAATCCTCTGTTTTCGTATTTCACCTTACAAAGCTCAAGTTTTTGTTTCATTCATTTGACAG
>Chr1:429850..429777  - TAIR102
GTGGGTTCATCTCAAAACTTCTTTTCTGTTTTAAATCTGACAACGACTTCTTTTGCGTTCTCCCCCTTTTTCAG
>Chr1:430068..429998  - TAIR102
GTACTCTCTGTTTTTTTTTTGTGTTACTTACTATTGCTGCGATTCTGAGTTTTTTTATCGAATTTTTGCAG
>Chr1:430413..430317  - TAIR102
GTAAGTCATTCATATCACCGAGTGTCGTCCTTCTCACTGTTCAATCGAATCATCCGCTACTTTCTGATTTTAGCGTTTTCTCGTTTTGGTATGGTAG
>Chr1:435449..435324  - TAIR102
GTGAGATTTATTATCTCATTTAACTCTAAATGCTAATCATGTTACTTTGTTAATTTCACCACTCACAACATTGAGACCAGATTAGAGAAATTATTTAAATGGTTGGTTCTTTAATATATTTTGCAG
>Chr1:435649..435564  - TAIR102
GTAAGCAAAATTTTACTCTGCATCTTGATAATCCTCTGTTTTCAGATTTGACATCAGAAAGCTAAAGTTTTTGTTTCATATGACAG
>Chr1:435996..435917  - TAIR102
GTGGGAGAATCTCAAACTTTCTCTGTTTTGTCTTTAGAAACTTTGAAATATCTGACATTAGTGTTCCTCCCCTTTTTCAG
>Chr1:436276..436129  - TAIR102
GTAATTTTTCAATTCCAAACTTTTAGGGTTTTTTGTTGTTGATTGACCTAATTCCAGATTCCTAGGGTTTTTTCTATCTCTCTTGTTAATTGACCTAATTCTGGTGTTTTGTGGTGGTGATCGTGTTTTGATTTGATTATTTGTACAG
>Chr1:436621..436540  - TAIR102
GTAAGTCGAGTTATTTTTTCCCAAACTGTTGTATCGAATTCGAAATCATTTGCTCTGATTTCCTCTCCCTCTTTTTTCACAG
>Chr1:438217..438107  - TAIR102
GTGAGCTTTATCATCTCCTTTTCTTAAAGACCAACCATTCTAAACTGCTAATTAACCAAGCTACTTTGTGCCAGTACTCACAGCATTTTGGGTTCTATGATGTGATTTAAG
>Chr1:438421..438335  - TAIR102
GTAAGCAAAATTTTCCTATTTTACCTTTACTATCTCCTCTGTTTTCAGTTTTTTCTCACAAAGCTATAGTTTTGTTTAATACGACAG
>Chr1:438782..438680  - TAIR102
GTGAGTCAATCTCAAAAACTTTCCCTGTTTCTCTTTTAAATCTTCAAAATCATATCTCGTACACATAGTTTTTTCATCTGTGTTACGTTGTTCCTTTTTTCAG
>Chr1:439051..438924  - TAIR102
GTCATTTTTCGATTCTCTTGTTTAGGCTTCTTTAACTTGTTGTTGTTGTTTTCTTACCGTGATTTTATTTCTCGTAAACGGGAAAAATCTGAGTTTATGGTAATCATTTATGCTGAGTTGATCTGTAG
>Chr1:439405..439315  - TAIR102
GTAAGTCTTTCTAACGCGAGTGTTTGTTTTTCTTTGGTTCCCAACTGTTGTATCATCCCGGTAATTTCTGATCATGTTCTGTCTTTCCCAG
>Chr1:441135..441014  - TAIR102
GTAATGTCATTATTTTTAAAGCCAAACATGTATGGTTGGCTCCACGAACAATTTCTTGATTCAAAAGGAACCACAAGACCATGCGAATGATTATTTTTTCTTTTTTTTTTAATCGTTTGTAG
>Chr1:441397..441326  - TAIR102
GTGAAAACCAAATTTTCTTAAACTCTTTAGAGATACAATTCAAAGATCTTATCAAAGTTGTAACTTTTGCAG
>Chr1:442717..442621  - TAIR102
GTATGTTTAACCATGAAACTGGTCAAGTTTGTTTGATTATCCAATACTTGTCGTTCTGAATTCGTAACTGATTGCCCTTTTCTTGTTTTTTCAACAG
>Chr1:443628..443526  - TAIR102
GTAAATAAAACTAAACCAATTGGTACATAACAGAAATCACAAACCGGTAGCTTTGTTTAAAACGTCAATCAAGACTCTGATGTGTTGTGTTATGTAATGTCAG
>Chr1:443978..443737  - TAIR102
GTAAATACATTCTCTTCAGGAAAAAGTAGACCTCAATTTTCCACAAATGCTGATAAAAAAATCTTAGATTTGCACATTCTAATTGGAATTTGACACTTCTGAAAAAACTTTGTGATCATCTAGAGATTTCACTTATCATAACAGTAGAATAAGGATCAAATAAGTTCTTCCAGATTTTTACAAATTCTTTCAAAGACGAATGGACTTTTATGCTGACAACAAAATTTGATATTGTGTGGTAG
>Chr1:444257..444090  - TAIR102
GTGAGATATTCGGAAAACTAAGATATTAAGCACTATACCTTTACAAAATGTTAAAGTCACATCATACTTACCATGTCTTGTCTCATTCTTTCCAAATTTACTTTTTCCTAAACGATATTTTCATGTTCATTTTGTCTATTTCTGATTTCTCTTGATGGTTTCTTCCAG
>Chr1:444488..444384  - TAIR102
GTAAACATCTCTTCAAAAAAACTTCCTCCAGCCTTCTGTTATTTAAAACGCCTCATATTGTAAAAGACACATCCTTATCCGTCATTCTTCCATTTATTTCTTCAG
>Chr1:444682..444598  - TAIR102
GTTAGCTTCTAGTCTTTGAGTCTTGATATTGTGTCCATCCGCCAGTTCAATGTAATCACAGACTTTTGAATTATGCTTATTGCAG
>Chr1:444845..444760  - TAIR102
GTTGGTCATCCTTTCCATCATTTTGCATTTTGAGACCGTTCACCTTGAATCTTGTGATAGTTTAATTTGATTGCTTCTTTTCACAG
>Chr1:445453..445067  - TAIR102
GTAAGATTCTTTATTTTTTATCATGTTTTTGATTGAATATGGTCTCTGTCCAGAGTCATTAGAAAGTTAAGAGGCTCAATGTTACTGCTTGATATGCTTCAGTAAATAGTGTAGGGTTGTCCAAATCTATACCTTTTCATGACTTGGAAACTGGTAGTTCAGGATCTTTCTGGTGTCAAAGTGTTCTTGTTGGTGTTTATATGATCTTAACGTCGTTGTTAGTAGGATGCCGTATTAAAAGGCAATCTTATGGATGGAGTAGAAATATTGTCTAAAATTCAAAGTCAATGCTATATGTTTGGACTCCTCTAGCTGATCGCATGCGATGAAAGATAGGCTTCTTCGCTTTTGATGTCTCATTTGTGGACTTGAATATCTTTCTTACAG
>Chr1:445647..445560  - TAIR102
GTACACACTTTGTCTCTTAGAAAGAGTCAAATTTTGACTTTTTTTTTTTTTTGTTAAGCTGACTCTTAGCAATTGTGACTGTTCGTAG
>Chr1:445843..445753  - TAIR102
GTTTGCTTCTATTCTTCTGATTTCTTCACTCTTTACCTTGTTGATTCTGGAATCGACGACATTGGTTGATTGTGTTGGGTGTTATTAACAG
>Chr1:446029..445943  - TAIR102
GTTCGTCGTCGCTCTTCCTCCACTTTCCTTCTTTTTTTTGTTTGTTCTGAGATTTGATTCGCCGATTGTGTTTGTTTGTTTGTGCAG
>Chr1:448811..448734  - TAIR102
GTAAGAAAGAGACACAGTTTGATTTATTGTCTTGTTCGAATTTGGTAAACAAGTGAAATCCTTTCTTCTACTTTGCAG
>Chr1:449054..448974  - TAIR102
GTTTGTGTTTTCGAATCTCTGATTTGATCCGACTTGGAGAGAGACTGACTGTTAAAAGTTGCTTACCTGCTCTCGGTTCAG
>Chr1:449224..449124  - TAIR102
GTATGGTTATTTATACATATACCTGTCTCCGAAAATTGTTATACCAATGTATGTTTGGTTCATTGTAGCAAGAATCAGTTTCATTCTTTACTGGCTTGTAG
>Chr1:449713..449490  - TAIR102
GTCAGTAGCTACTCTTTTGGAATATCTCTTCGTTGATTGTTGCATATAGGATTATCTCATTCGTTTTTGAATTAATTAAGCTAAGTATATATGTGGTTAACATGTTTACTTGTGGGTTTCTGTTGAAATTGTGAATTATGAGTATCTGGTTTACGCTGAAGCTGTATATTGGAGTGTGTGTGGAAGTTTTACGATAGTTGTTGTGTTTCTCGGATTTTGGACAG
>Chr1:449938..449839  - TAIR102
GTACGTAATTCAGTTTCCCTAAGCTTGATTTTTTTAATTTGGATTAAGAAAGAGTAGTCATTTCAAGATATTTGATGGCTCTGTTTTGTTGATTTTGTAG
>Chr1:450150..450047  - TAIR102
GTGTGTTTTGTTGTTGTTGTTCCTGTTTCTTTGGTGCTTAAGTCGGTTTCTCGGATTCTCCGTTGTGATTAGGAGATAATGATGGGAGGTTTTTGTAATTGCAG
>Chr1:452582..452067  - TAIR102
GTAAGCTCCTCGTCTTTTACGCTTTCCGATCGATTTCTCTGAATATCTCGAGATTCTTTTTTTTTATTAGTTCCGGTAGGTTTTTGAAACTCATTGGAGCTGATTTGTGCTGAGATTTGTATGATACTTGTTTTTTATTCAAATTGTCTGCACATTTTTGTTGTCAAATCCAAGGGTTTTCGCTCTCTAGTTATTTGCCTTGTTGGAGCTTTTGATTTTGGTTATTGATTGAGTTCGCGATCGATTACGTTTAAGCTTTGTAGCTGATCCGATCTGGGAGATTTTCTGGTGTTGTGTATCTTCTTCTTTTTGAGTGCTTCATTGATCTCACAATGTATATTTCGTGTTTTATATAGCCTTTAGTGTTGTTGTTGCTGAAATCAGTGAGTAAAATGCTATTTATGTTCGTTTGATTTCTGATTAGTAACATACTCAGCTTCTCGCTGTCCATTGTATTGTAGTAGAATTCTTGTAATGTGAATTGCTGATGATGAGTCTTTAACATTTTCTATCTAG
>Chr1:453366..453593  + TAIR102
GTACTTTAAACTTTCGTAATCTGTGTGTTAAAATTGCTTACTAAGATCGATTTGTTGGACTCTTGAGCTACAAGTTAAAAAAAAACAAAATAAATCAAACTTTGTGATTTTTTTCTCTGCGTATCAATCTAAGACATATGAAGGGGAAATGTATATATGGTTTTTTGTAATTGTTTCTATATCAGTAAAGTTTTAAACTTTTGAAGCTGGTTTATCTCTTAATCTCAG
>Chr1:453648..453729  + TAIR102
GTTTTGATCTTAATCCACACAATTATCTGTATTGTTTTCGTCTCTTTTAGATTGCCTAAACGTTGATGATCAACTTTTGCAG
>Chr1:453811..453906  + TAIR102
GTGAGTTTATTATCACCTCCATGCTCTTATCTCTTTAAGAGCTACGTTACTTATCATTGTTCCTGAAAGTTTGTGTTTTTGTGTATGTATGTGCAG
>Chr1:454064..454196  + TAIR102
GTCGGTTTTAATCTCTTAGCTTCCACTATCTCTGTCATTAACCCAATGATTTACTGACTCTTCTTATGTTTTGTTTCAAATTATCTCCCTCTTTATTGCACTAAAGATCAGGTGAAACATCATTTCATTTGAG
>Chr1:454337..454414  + TAIR102
GTAACACAACTTTCTCCATCAAGCCAAGATTGACGATTGCTACAGCTTTTTAATGTAATTGCTCTTCTTCCCTTGCAG
>Chr1:454541..454621  + TAIR102
GTAAATTCTCAGCAAAGAACAAATAATAATGGCAATGTGGTCAAAGTGTATTGAACTTTTGTAATGCTGTTGGTTCTTCAG
>Chr1:454841..454926  + TAIR102
GTAATGAAAAAGATTTTTGATTGATCAAACCATATTGATTATATCTTGGTGAAGTCCACATTTTCATGTATCTTTTTGTTCTTCAG
>Chr1:455041..455111  + TAIR102
GTATGAATTCTCTGGATTTTGATTCAGATCAAGCTGAAAAAGTAATAACATTTTCTTGTTCGTTGTTGCAG
>Chr1:455148..455241  + TAIR102
GTAAGTTCTTCTTTTCTCCAATCAAAACTTTTAAATTAGACCTTCCAAGTAAACAAAAGCACAGAACCTGAGATAGAAAATGTGAAAATCTCAG
>Chr1:455903..456177  + TAIR102
GTACTTGAACCTTCATAATCTGTGTTTGAAATTGCTTACGAATATTTATGCATGTTAGTGCTTTCTTCTAGTTACGATCTGTTTCGTAGCCTTCTCGGGTTTTTCTGGGTTTGATCATGTTTGCTTATTTGTTGGACTCTTGAAGCTAGAAGTTTTAAAAAAAAAAATCGAAATTTTCTGGGTCTTAATCGAATCAATGAACGGGAAACATATTTGTGATATCAGAATTGTTTAAAGTTTTAAACTTTTGAAGCTGGGTTGTCTCTTAATCTCAG
>Chr1:456232..456313  + TAIR102
GTTTTGATCTTAATCCACCCAATTTTCTGTTTTGTTTTCGTCTCTTTTAGATTGCCTAAGCGTTGATGATCAACTTTTGCAG
>Chr1:456395..456489  + TAIR102
GTGAGTTTCTGATTACCTCCACCATTCCTTACATATATCCTATCAATGCTTATCACTGTTCCTGAAAACTTGTGTTTTTGTGAATCTATGTGTAG
>Chr1:456647..456756  + TAIR102
GTCGGTTTTAATCTTTTAGATTTCCACTATCTCTGTTTTTTTCTATCCAATGATTTACTGACTCTTCTTATGTTTTGTGTTAAATCCTCTCCATAATCGTCTCACTAAAG
>Chr1:456762..456842  + TAIR102
GTAACAGATCATTTACTTGAGTTTTATATTGCATAATGGGTTCTCAGACAGATATAAACATTTTGGTTTTGGTTTGTTTAG
>Chr1:456918..457009  + TAIR102
GTAACATAGATTTCTTACTGTAGCCAAGATTGATGATGGCTAGTGTTTTTCTCTTCGAATGATTAATATTCGTTTCTTTTGTTCGTATGCAG
>Chr1:457136..457210  + TAIR102
GTAAATTCACTTTTTAACTGCAAAGAACATCTATTAATGGCAAAGTAGTTATAAAACGTATTCTTGATTCTACAG
>Chr1:457430..457513  + TAIR102
GTAAATACTAGGTTCTAGAGTGATCAAAGATATGATTATATTATGGAACTCCACATGTTCATGTATCTTTCTGTTCTTCTACAG
>Chr1:457628..457715  + TAIR102
GTATGACTCCACTTTTGACGCTCTGGATTTTGAGTTTCGATCTAGCCAAAAAATTCACAACATTTTCTATTCTTTTGAATTGTTGCAG
>Chr1:457752..457839  + TAIR102
GTAAGTTCTTCTTCTCTCCAATCAAACTTTTACTTTCGACCTTCCAAAGAAACCACAGAACCTTAGATATAGAATCTGAAAATTTCAG
>Chr1:458731..458637  - TAIR102
GTAAGTCATCAGTCTCTCTATTCAATGAATCAAAATTGGGTTTTCTGGTTTGTTGTCTTTTAACACATTCTCTCTGTGTACCAAATCAAGATCAG
>Chr1:459020..458941  - TAIR102
GTATCTATGTCTCTCCTCTGTATTTATACTATACAACATGCACACGTATACATACTTAAACGGTGTCATTTTGTGTGCAG
>Chr1:459502..459144  - TAIR102
GTTAGTAATAATATGAAAATTAAACCCATGTTAATTACATAAATATCAGTTAAATTTAATATCTAGAGATCATCATATGTAACACGACACGTTAAAGGCAAAATATTCAGGTTATATTTGTACACGTTAACGCGAGATAAACGACGGTTTTGAAATGTCAAAAGTTAGGTTTTGATCAATTAAAAGTAATCAACAAACATGACAAATGTACCAATCTAAAAATGTTTGTTAACTTATTATTGAACAAATGTCCCAAATTAAATATCTCGTAAAAGGATTAGATCATATATAGAATTTTGTATACTAGTACCGACTTAAAAATCAAACTAAACCGACGGTTTGACAAAACCATGAAACAG
>Chr1:460322..459683  - TAIR102
GTAACACGCATGCATATACATACATACACATATATACTTAATATTTTATATTTTGAGAACTTTGGTGGCTCGTTGCAAAACATGCTGAAATCACCATTTCGTATGTTTTTATCAATTATACAACAAACTTAATATTTTTAATCATGAATTGATCGTTTGCTGACTGAGTTGATAAAATTATCATTGTTTATTTACTTAATTATTTTGTATTGATTCACTAGTAAACGGAATTATAAAGAAAAATATTGACTGTTATTTTTTATTGTCATGATCATATGTATATTAATCTTTGGATGACCGTTGTTTGTTGAATCTAAATTGAAGGATTCAAATTTCAAATTATACTTCCGACATAAGACCTTCAAACCTTTTTGTTTTTTTTCTCGTAAAAAAATCGTCGTCTACTCCTTTTCATACGCTAATATAAAGTGGATAATCGCAAAAAATGACAAAAGCATAGATAGACTTTCACATTGTTAATCATATTTATATTAATTAGAAGCATAATTTGGTACTAGACACCTTTAATTTTTGTTGACCTAATAAAGAGACTCTCACAATTGATTGATAGAAAAACTAACAACAAATTGTAATTGGGTTTTATGAGTACTAATACTGATACAAAGTTTTGTGACAGCAG
>Chr1:462474..462384  - TAIR102
GTTTGCTTTATGAATCCTTTTTTCTCTTTTTTCCATTTGTTAGTCCATGTGCGTGTTGGTTCTTGTATTGATATAAACTTTGAAAACGCAG
>Chr1:462726..462633  - TAIR102
GTATGAATACATTCTCAATCATAGATGTAAGATAAATGTGTATTTGAGTATTTTAGAGATTAATGTTTTTTTTGTTTGGATGGATAATATTCAG
>Chr1:462875..462801  - TAIR102
GTAAGTTGTTTAGTGTCGATGTTTAACAGGGGTTAAGATTGTTGTTTGTTACTAAAAGCCTTCCTTCCTTCTCAG
>Chr1:463122..463000  - TAIR102
GTAAGCAAATCTCTCTTTACAAAAATTGTAACCTAGTTTGCTTGGTAGTTAAATAGATTAAGCTAGAGTGAGCTGTCTTTGTCTTTGTCTTTGTAAGTGTTGAGGATTGTTTTGATTCTTTAG
>Chr1:463420..463324  - TAIR102
GTCAGCTCTAAATTGAAAAGCAAATCTGTAGGGTTTTGATTTTCTTCAATTTATTTGATGGGTTGTTGAAAAGGTTCGATTTTTGTTTGATCTACAG
>Chr1:464761..464524  - TAIR102
GTAGAAATTACCTTTGTTCGAAAATTTAATCTATCGTGATGTTATAATAATATCTATGTATCAGGAGGATCATCTCAAACTCTATGAACATCTTATCTAAATTTCAAATCAAAAATAAAATTAATATGTTGAAATTAGAGATATTTTAATATATAGATATTTTGTGGGAATATTACACCATTATTAAATCTATGTTGACTTGATATAAAACCTAAACGGCACGATGTGCGAAACGCAG
>Chr1:466731..466248  - TAIR102
GTCTATATTTAACTTTATTCACTATTTTTATTTCACACTTTATTCAGTGTTCTTCTTCCATATATTTGAATTATTGAGGCTTGAGGTTTTAAGTGTTTATCTAATAGTCTGAGTTTTTTTTTGGTTAATTTAACTAGTTGACATAAACTGTTCTTGGTATTCGATCTGACTCGCCAACTTATGAGATATGGATTATTGTTTTACAATATGGGTTTCAAATTGATCAAACAAATATAGCCACTTTTTGGTGTTTAGTGACGAAAAAAATGGAATGATATATAGTAGGCAGTAGATAACCTAGATGGTGAAGTCTATAGAATTTCTTTAATATTTCGAATTCATCTCTTTTCATGTGATTATTTAGTGCCAACTAAATGTTTTATATTTTATAGAACTATGTACCCATTTTGATCATTCGAATATGTATATGTGCTATTTATATTCAGAAACTAAGTTGTAATCAAAGTTGATGTTATAATTGCAG
>Chr1:466957..466798  - TAIR102
GTTGGTGTGTATATAGATCCTTCTATATAATGTTTCAATTTAACTATTGAGTGTCTAGTCTTTTCCGTATAAGTTTCCGCTACTTCCGTTGCATATATGAAGAAATCTTGCCTTAAGTTTCCAATTCTGATAACGGGTGGTGCTTTTTTACGGTTTTCAG
>Chr1:467185..467087  - TAIR102
GTAAGTCGATACATAGATATATTTTCATGTTACCTTATGTATTATCATTTTTCACTGTTTTTAATTTTTTCTTTCTATAAATAAAATTAATTAATTTAG
>Chr1:467683..467553  - TAIR102
GTAAGTATAATTAAACAGGAGGTTTCAGAGTTTAGGTTTCTTGCCTTGTTATTCTCTTTATTTATTTCTTTAATAATTTATCAATGATTTGTATCGTAAACCCTAATAGTTTACTACTTTTTTCTTGGCAG
>Chr1:469972..470251  + TAIR102
GTATTACCGTGACGGCGGATTGACTGATCCTCAGCGGAGTATGTATCTTGACACGCGAGGAAAAATGTTTTTTTTTTTCCCTTTTCCTATTGTGGTTTCGATCGAATTCGCTTAATTCGATTTTGTTACATGAAGCGTTAAATTGAGCCAATGTATATGATTTCGAAAGCAAAAATTAGTTATCTACAGAACAAATTGTCTTGTATCTGATAGTTTAGTGGTTTGAAATTCACTAAAAGAGTTTTAGTAGAATGCTCTGTCTTGGTTTAGTGGATTTAAG
>Chr1:470289..470370  + TAIR102
GTAGAAGCTCTGTTTTTGGTTTAGTGGATTTACATTTGTCGTTGTGTGCGTAATTCAGGTAGATATTGTTTCCCATTCCCAG
>Chr1:470483..470573  + TAIR102
GTATTGTATTATATGCTAATGAATCTGTTTTCTTTCACCCTTTTCAATGAGAACAGTGCAAAAATCATTATCTTTTTTTTTATTTGGGCAG
>Chr1:472667..472508  - TAIR102
GTAGGTTCATTTTCACTAATAGTGGTCCGTATCTTCATTCAAATATATATTTTGAATTCTATCATTTATAGTTTTCGATTTGTATAAAACTATACCATGCAAGATTCCACATCGTAATTATATTATTTTCTAATTGTCATTTTACTTTTTGGGATATAAG
>Chr1:474888..475141  + TAIR102
GTCCCTCTTCATATCTCTTAAGCAAGTATCTGATTTTAACATTGAAATTGGAGATATTTCATTATCTATGGAAAATTACTCTTAAAGGGGCTGGCTTTAGATTTAGGGTTTAGTGATTTCACTAGTTTTAGGGTGTAATTAGGGTCATGCTCGTTGTTGAATGAAATTTCACTTTTTTCGAATGGATAGAGATTAAAAATGGCATTTTTAAGTTTGTTAGAGTTTGATTGAGTCCATTGTTGATGAAATTTCAG
>Chr1:477206..477715  + TAIR102
GTGAGTACTACTCTCAATCCATTTTTTTTTATATTATTCCAGTGCCGCATTTGCTAGTTCTCTTCCTTATTACAAGTTATTAATGGGTTTTGACACTCGTAGCGAAAGGTTTGAACTTTATCTGCTTCGATTGAATTCTCTGTAATTTATGAGGCTTTGCAGAGTTTTGTTCTTTAGAGTCTGTAATCTTTGTTTAGCTTAGGGCATTTATTGTCCCTGTTTGTTTTGTTCTGTCTTCATTGTTAGAAAATTTGGGTTATGGAATCGAATGCGCGAGTTTTTGAGTATAGTGATTTCAAAATTCGCATTCAGTTTTCGTGAAAATTATAAAGGTATATAAGTCACTGATTTTGGTAGTTAAGCAAAATCAGTTTTCATGGTTACTTTGTATTCTTAGTTAGTGTTTTAAGGTGAACCAGAATTAGCATTCTTCTGTGTCAATTTACTCTTGTGTGTTATAAGGATGATTGGTATCCTAATCTCTCCTATCATTTGTTTCTCATGTTCTAG
>Chr1:478304..478524  + TAIR102
GTACCTTTTTACTTATTCCCTTTTCAACTCTTAATGAAAACCAAAAAATGCTACTTTGGTCTTCATATGAATTTGTCTCTGAAGAAAGATTCTATATAGTTTTAGATTCATTGCTTTTAAGATACTCTGATATAACTTGAAAACTATATTATTAGTCTTTGTATCTCATCAGGATAAAAAGAGTTTGTTGTGTTAAGAACAAATCTTTTTCCGTTTTGCAG
>Chr1:478670..478789  + TAIR102
GTAAGAAGAGGAACAATTTATATATAACTCATTCTCATTGTTAAATCAAAGAAGACACTTTCTAAAAACAAGTGCTGATATGAACAATTTCGTTCTTTGATCGAATCTCTGTAAATTCAG
>Chr1:481620..482269  + TAIR102
GTAAATTATATTCTGGAGACGTATATACATAATCTAAAAGTGCTTTAGTTGTGTTATTCTTGCATTAAAAAATTTATGATTCTAAAAGAGACATTGGTAACCTTATAAAAAAACAGACGTAACTGTAATTTTTTGGGAGACAAACAAAGACAAAGCTTATGTTACTCTTCTATTTTTTTTTCCCTTACATTTGGTAACCCGATAATAAATTTATCAAGTCCCGAATAATACTTGCATTCTAATTTTGTTAAATAAATAGTATACGTTTAATTGGTTTATAGGAACTTAATAATAAGAAATGATAAGATTCTTTGAACTTAATAAGAATCCCCAATAGGATTCTTTTAGTTTTAACTGTGGCTCTTTGGACGAATCGAGATGCATTGATTTTTTATTTTTTTTATGTTAAAACTTAAAACCATTGACTAAGACTTGTTGTAATCTAGTACTGCGTCACAAATCAAACTAATATATCAAGTAAATGCTATTTTGAAATTTTTGGAAATTAATTATATTATAAAGTTCTGATGCAATAAATTCAAAGCATGCATAGACTACGTACGACTTGGAACCGGTCCACTTCAACTGATATATTTCATTTCCTAATGATAATCTCCCCCTAATCCTTTCTTTTTTCTTGTCATAAACAG
>Chr1:487365..488719  + TAIR102
GTACGTATACATGTATTACTATTTTTTTCGTACATATTACAAATCTTTTTAGCATATGTTTTGTGTGTATATTTATTGATTCTTGAACCTACTTTAATTTCTTGAATCATATTATAATAGCCATAAAAGAAATATATTTTAACTTTATGTCAAAAATTTGAGTAAAACAAAATTAAACATAAAGGCTTAAGCTAATGTATCAACCAAACAAATCCATAGTATGAGTTTTGGTTAACAAATTCATATAAACCATAAGCTCAATGAAGCATGAGAAAACTGACAACCATTTATATGTGTGTGTGTGTATGTGTGGAAATGGCAATCGTTGGTTCTTGGTTGCGTCTACATATTATTATTTTTTAAAAATATATATTCTATCCATTTCTGTGTGTGTCAAATTGAAAGTTGACCCAACTGAAATTGATGTGGATTGTGTGTGACAATGTGACTTGTGAGAAACCTAAAAAGAGAGGGAGAGATTGAAAGTGAGATGCAATGTCGAATAATGGATAATGACCAGAAGACACGGCTTTTAATTATTATCAGTCTTGTTCCTTTATTGTCATTAAAGTTGCTCATATTGTTTTTTCCTTTTGTTTTAAAATTAGTACAAATTATAATCATACCAACTTAATGCCGGTTCACCTGATAGTTTGTTGTGATCAATAATCTATACTATAATAGTTGGATTTTGTTATTGGTTCATAGTAGTATATTGGTATGTGGTTACAATAACGATGGCAACCATTTTTTTCTCTAGATAATACTAAAATATCAAAATTGTGAAAGTTGCTTTTGTAACCTTGACTGCGACATGGTTGATAAATCAAATTCTCTTTTTAAAAAATCCCTAATTTGGTGGCATATAGGTTACGTATAATAAATATATTTTATCTAATTCTTGGTGGAAATCGAACTATAAAATATCATTCATGGGCTCCATAGTAGTTATAATTATTTGAAAAATTCAGATTAAACACACACATACGTTACAAACTAACATAATAATTGAACAGACTTGGTCAATTAGTGGATACTGTGCATGAACACAGACAATACTTTGAGACGTCGTCAAAGAATCAAAATTGGAGACGTCAACGAGTAAAGATTTGACTTGTTATTCCTCTTCGTCATTTTTAAAATGACAAGTTGTAAATAAAAAGCAGGAATCATGGGGTCCTCACTTTCCGAACATTCCTCTGTCTCATGTCTTTTCTTTTTCTGTTATTGGTATTTATCGTAATAATAATAATAATTTGAAAATCTTTCAGAAAAAATAAGAACAACAACCCGTCTCTCTGTCAATTGTTGTTGAGTGTGTTAATAAATTCCACGTGTTGTTTCTCTTTTATTAG
>Chr1:489063..489145  + TAIR102
GTACTAACCACATTTTGTTTCGTAAAGACTTACAAAATAGTTTTCATCAATTAATTAATTAATGAAATAATCTTTGAAAATAG
>Chr1:491007..491233  + TAIR102
GTAAGTCTTCTATTCTCTTCTTTTCCTTTCGCGTGCTTCCTCTTTGATAGGTTACATTCTTTAATCGATCATGGCATCGTTCTTGGCCTCTGATTCGATTACGCTCGGGTGATTTTTTTTTTTTCCCCCGATTATTGATCTCGCCGGAGGTTGCGGAAGGGAGAAATTGGGTTTCAAATTTTCGAAATTTTCAAGTAATGTAATCTGGGTTCGTGTTTATTGTGCAG
>Chr1:491380..491487  + TAIR102
GTAATTGAATTTTATGCATGCGCATGAACTGTTTGTTAAAATTCCTCAAAGAGAAGTTCTATCAGTTTTATAGAATTAAGTTTGTGAGAAATGTTTATGTCGATGTAG
>Chr1:491804..491906  + TAIR102
GTATATATCGTTTTTGTTTCTTCCTTTCTATTTTTATCCTCTTGAGTTTTCAAGTCTACTTAGTGGCTCTTCCTCAGTCTTTTTGTTTGGCTTTATACTACAG
>Chr1:491960..492085  + TAIR102
GTGTTTATTTCTCTGTTCTTAACACCATTCTTCTTTATATGTTTCTTAACACCATTCTTCTTTATATGTGTTTATAATGAACTTGCTAGCTTACTATATTCTCTACTATGATTGTCTGGTAAACAG
>Chr1:492159..492247  + TAIR102
GTTTAGACTTTATATCTCAAGAAGAATGTTGAGACGAATTAGTGTGTTTTTAACTGATATGTCTTTTTGGTTTTGGTACTTTCTTATAG
>Chr1:492353..492442  + TAIR102
GTATATATATTAGCCTTGGTAGTGGATCCTATTAACTTCCCATAGAACATAGATTGGTCGATTCTCAAAATCTTATATTGGTTTCTTCAG
>Chr1:492524..492606  + TAIR102
GTAACTACTCTTTTGTTCTTGGCTATATTCTCCTCAGATAAAATCAAGAGTCCATTAAAACCTATAATTTCTTGGTTTTGCAG
>Chr1:495349..495260  - TAIR102
GTAAGAAGATAAGAAAAACCTTTCAAGACTCTAATTTTGCGATTATGATCGATTCTTCTGATGATCTGTTTTTTGATTCTTGCTTGCTAG
>Chr1:495562..495490  - TAIR102
GTAACAAACAAACCTGACTTCTCTAAACATTGAGCAAGTCAAATAATCTAATGTTTGATGCCGTGTATAACAG
>Chr1:495756..495683  - TAIR102
GTAGGAGAAAGTTGTTAATTTTTATAAACAGTAAGATCATATCTGATTATGGGTGATTCAAAAAAACATTTCAG
>Chr1:495911..495834  - TAIR102
GTAAATCTCATTATCACTTCTTTTCTTTCTGATATTGAATCTAGTCTTCTCTATGAATTCCTGAATCACTGTTTCTAG
>Chr1:496759..496671  - TAIR102
GTAAGAAAATAAGAAAACCTTACAAGACTATAACTTTGCGAATAGGATTGATTCTTCTGATGATCTGACTTTTGACTTTCGCTTGCTAG
>Chr1:496971..496900  - TAIR102
GTGCAAAGAAACCTTACTTCTCTAAACATTGAGCAAGTCAAATAATCTAATGTTTGATGTTCTGTATTATAG
>Chr1:497164..497092  - TAIR102
GTAAGAGAAAGTTACTAATTTTAGAAACATTACGAGCATACCTGATGATGGGTAATTTAATAAAATATTTCAG
>Chr1:497328..497242  - TAIR102
GTAAGTCTCTTTATCACTCTTTGTTTTTTTCTGATCTTGAATCTAGTCTTCTCTATGAATTCCTTTAAAACGGATCATTGTTTCTAG
>Chr1:505498..505408  - TAIR102
GTTTATTATCTCTCTCTTTTAAATCATGATTAACTAAATTAAAAACATTTGTTAATTATCTCATTGATCCTGATTAATAACTATTTTTCAG
>Chr1:505844..505584  - TAIR102
GTAAACCCATTTTTATTTTATATCAAAGTTTGGTAGCCGCCAAAATATATATATATATATATATATATATATATATTTATATGCCGTGATTTTGGTAAAGTCGGTTAACTAAACCGATGGGTTAAGTGGGCTAACCGGCTTTTAATATATTTAACGTGTCTTTATTTAGAATAAAATTAAAGTTTTTTTTTTTTAAAGTAAGAAACAAAAGGAAGGAATGATTATTGTCTGAATAATTAAATTCATACATCCATTTTGCAG
>Chr1:506136..506053  - TAIR102
GTAAGTTCGACGTAACCTTTATAGACCAATTTAAAAAAATTCTTATTAATAAACCAGTTAAATAATTAATTGAATTACATGCAG
>Chr1:506366..506185  - TAIR102
GTAAATTACACTAATTAATTACGACATTTTCAGTATGAATATTTTCCAATTAATCACCATTTTATTTTGTTTTATGACTCTATTTTCGTTAAAGTTAATTTTCAAAAGTACGCTTAAGTTTTCAAAATGAAATCAACATATAGAATTTAAATTACTAATTAGTTTGCTATATTTCTATACAG
>Chr1:506643..506535  - TAIR102
GTAATAGTTCTCTACTAAATAAAAATTCAAAAGCTTAATTTTCAACATTTAGATAATTGGGTCAAATTTTTTGTTTGTAAATTTGATTTTTTATTATTATTATTGCTAG
>Chr1:512073..511991  - TAIR102
GTAAGCCTATTTTGACAAATTGTGTATCATGACTTATAATTAAACCTGTTAATGTATTTATTTGTGTTTAACAAAAAATTTAG
>Chr1:512213..512122  - TAIR102
GTTAGTTAGTTATCTTGTCCTTTTCACTTGTATGATAAAAGTTCAAATTGTGTTAAGTTTCATTTAGCCACTATCTTCTTCTTTTTTTTCAG
>Chr1:512377..512263  - TAIR102
GTAAACTCAAGAAATTTGGTTTAGAAAACAGAACGATAGTTTCAATCTCTCTGTGAAAGTGATTGCTTGATCGTTTAATTCAACTTCAATATTTTTTCTTTATTTATAAAAACAG
>Chr1:512524..512431  - TAIR102
GTAAAATTTTTATTATATCAATCAACCAATCAGATTCTTCTTTCTTGATTAGAGATTTTTAACATTTCAATGAATCTTTTTATCCTCCTAACAG
>Chr1:513146..512621  - TAIR102
GTATTTTTTTGGGAAAAATGTTATTTAATACCTGAACTTTCAAAAAATGGTCAAATTAACCGTAAACTCTTGAAATTGTCGTTTTATACCTCAACAAAAAATTGACTTCTAATTTAACCTATACTTTATCGTTGACTTCTAATTTAACCTATAATTTATCGTTGACTCGGCCAAATCGACTCACCGTTAACACTTCTTAATAGCGCTCCTAACAACCATTACAAAACATGGCCTAACAGCCGTTGTCGTTGGTTTAAGGACGAAAACAATTGTTAGTTACGCTATTAGGAGAGCTGTTAAGAAGTGTTAATGGTGAGTCGATTTGGCCGAATCAACGATAATTTATAGGTTAAATTAGAAATCAACTATTTGTTGAGGTATAAAACGGTCATTTCAAGAATTCACGGTTAATTTGACCATTTTTTGAAAGTTCAGGTATTAAATAACATTTTCCTGTATTTTTTTTGTTCTTTAACTCTAAAAAACAGAGTCGTTTGTTGCTCACAAATCATTTGCTTCCTCGTAG
>Chr1:514105..514035  - TAIR102
GTTAGCTTTTTTATTCTAAACTCCACTTAAACCATTTCATTATCTGAAAAATCAACACTTTGCTTTTGCAG
>Chr1:514270..514185  - TAIR102
GTGCGTATCTTTTTACCTTAAAGTCTCTATGTCAAGCTGAATGTCACAGACTGTTTTTCTTATTACCTTAACTTTCCCCAATTCAG
>Chr1:514421..514319  - TAIR102
GTAAAGAACACTCCATTTTATCACACATCATTTGATCACAATCCTACTAGAATAGTTCTCTAATGCTTTTCCTTTTTTCTTGCAAATTTGTTTCATCTTTTAG
>Chr1:514552..514471  - TAIR102
GTAAGCAAGAGATCATAAAGGTTCAATCTTACTCTAATGTATTATCTGTTTGAGCCTAACATTTGGTACTTAACCAATGCAG
>Chr1:514704..514606  - TAIR102
GCAAGAATCCATCATTCTGTTTTAGATCAATGCTCCTCTGTGGTACTTAGACTAATTGTGTAAAACTGTTGGCTTTTTGTTGGGTTGTTTATTGTGCAG
>Chr1:514891..514801  - TAIR102
GTGGATTTGATTTTTTGATCTATCTCTCAAAGTTTCAATCTTTGAAAGCTTCTTGCTTTAGATTTTAACTCGGTTTGTGTTCTGTTGTTAG
>Chr1:515092..514992  - TAIR102
GTAAAAATCTCTCCTTTATCCTCTTCTCTGCTTCGATTCCACTTTATTTGTAGAAATTGATATGATTCTGTTTTCAATCTTTGTTGGTTTGGAGAAAACAG
>Chr1:520889..520805  - TAIR102
GTAAACATTTGCAACTCTGTTTCTTTCATTCGAAATTCTGTTTTTGGTTACTGATTGATTTTTCTTGTTGTTGGTTTGTGATTAG
>Chr1:523676..524124  + TAIR102
GTCTGTTCTCTTTTAACTTCTTTCCTTTTTAATTTCAGATTTCTGATTGGTTTTAGGGTTTTAATTAGATCTCTGATTTTACGGGCAAGCAAAAAGCATGTGACACTTTCCCTTAACAGACTCTGTTTCATTTGTGATTATTTCTGGGAACTCTCTAGATTGAAATTTAACATAAAGGACAAATCTTTTCAGAAATCACAAGTGGGTTTTTTGGATTTATATTAGTAAACTCTGAGATTGTCAATATAGGACTGGCACTGGATTGAAATGTTTCCTTAAATTCTTTATTTTTCTCTGGGTTTTAGGAAAAAAAGTTAAAAAAGCTTTATTTTTCAAAACCTGAAGAAGAAAGCTCGTAACTTTATAGTTCTTTTTGGTTATATACCGTCGATTTCGATCTGGGTATTATCAGTTTTCTTAAAAGTTAAAAGCTTTCTGATTTTTGTCAG
>Chr1:524437..524520  + TAIR102
GTAAAAATCCAAACTTTACTAATTAGTTGTTTGACAATTGTTGTTTGGTGATCTCATTCTACTTAATGATGTGGCTTCTAATAG
>Chr1:524576..524661  + TAIR102
GTAAGTTTACACTTTACTTGGAATTGAGGAAGGAAAGTTTTCTTTTTGGTTTCTTCATTGCATTTTTGGTGCTCTTGTTATTGTAG
>Chr1:524838..524916  + TAIR102
GTAATGCAATGGATATAGAAGCTTATATATAATGTTTGGGTTCGTTTTTGAAATTTGTTACTTTTCTTGAATCTTGCAG
>Chr1:525139..525223  + TAIR102
GTAAAGCTCAAACATTTCTATAAGTTTCAAAACAATCTTTAACTGACAGTTGCTTCTTGACTTTTTGTTTTGTTTTGGTTTGAAG
>Chr1:525463..525545  + TAIR102
GTAAGTAAAAGCCTAGACAATCAACTTTATATATTTGATGTGAGATTAATCCTAACAGGTATGTCTACTTTCTTCTTGTTTAG
>Chr1:527203..527310  + TAIR102
GTTCGTACATCAACCGGTTTGGTTCCATTTTTTTTAGGCTCTGCAAAAATCCTTTGTTTTTTTTCTTGTGAATCGAGGAACTTACTCTGGTTTTGGATTACTATGCAG
>Chr1:527578..527657  + TAIR102
GTGAATAACTGTCTTAATCACTGCTCAAGTACTGTTGAAAATCTCTGTGACCTAGTAATGAAGAAGAATGGATCTTGCAG
>Chr1:527922..528009  + TAIR102
GTAAACAAACTCTTAAACCAAGCTGTATCTTAGGAATTTTTAATCTTCGATTAGACTATTAAACAAACTCTTTTTGTTTTTCTCTTAG
>Chr1:528310..528391  + TAIR102
GTAATGGAAAAAAAAAACAGAACAAATTTGTAAGAACTGTGTTTTTCAAAGTTTCTTACAATGCAAGCAATACAATTTTTAG
>Chr1:530100..530181  + TAIR102
GTAAAAATCCAAACTTTTTTTGAACTTTTTGATTGTGTTCTTAGATCACATTTTAGTACTAATACTGTGTCTTCTTATATAG
>Chr1:530237..530402  + TAIR102
GTAAGTCATTACCCGCGATTTGCTTGTTTCTCTGTTGCAATTGCATCTAAGGATTAGAGAATTGAGGAAGAAAAGTTTTGTTCTTTTGGTTTCTCCATTGCATTTTGCTTAAGGGTTAGAGAATTGAGGATGTGATGTTTTGGTATTTTTGTTCTTGTTGTTGTAG
>Chr1:530579..530680  + TAIR102
GTAATGCAGCTAACAGAGAAACTTCCGTATTGCGATTTCAGGCTTAGATATAATGATTGGATTCGTTTTTGAAGTTTGTTACACTTTTCTTGAATGTTGCAG
>Chr1:530903..530979  + TAIR102
GTAAAAATCAGTCTTTCTAAGCTACAGAACAAATCTTTAAGTAAGATTAGTTGCTAAATTCCATTTTTTTTTAAAAG
>Chr1:531219..531324  + TAIR102
GTAAATGCCTAGATCATTGGTTCTATATATACATCAGATTATGTCTTCTTCTTTGTTTATAAATGTGAGATTCCTAAGAGTTGTGTTCTGTTTTGTTTTTCTTTAG
>Chr1:533006..533078  + TAIR102
GTCTGTTCATGGCTTTCTAGGGTTTATTTCTTGTGGATCAAGAAACTTACTCTGGTTTTGAATAACTTTGCAG
>Chr1:533346..533452  + TAIR102
GTGAATTGATGTCCTCGTCTACTGTCATTGATGGCAAGACTAAAATATTTTTGGAAATCTCGGTGCCTAGTAATGAAGTAGAATGGATCTTGCTCTGGATCTTACAG
>Chr1:533717..533807  + TAIR102
GTAAAACAAATCTTTGGACCAAACCCAAACTTTCTATTAAGAAACTTTTTCACTCAAGTTTTCTGATCAAGTTCTGTCTTTTTTTTTTCAG
>Chr1:534108..534188  + TAIR102
GTAATGGAATAAAAACAGAACAAATTTGTAAGAACTCTGTTTTTCAAAGTTTCTTACGATGCAAGCAATACAATTTTGTAG
>Chr1:538131..538208  + TAIR102
GTTTTTTTGCCATTTTCCACTTTTCTTCACTCTCGAAACTATGGATTCTTTAGATTAACTTAGGGATTGTGTTTGCAG
>Chr1:538329..538418  + TAIR102
GTGAAACTTGAGCTTTTAACCATGTTCTTGAACTGTGTGATTTTGAACTCTTTTTGATGGTCAAGTCTGGATAAATTTGTTACTTTGCAG
>Chr1:538534..538626  + TAIR102
GTAAACTTATGAAATCTACTCTTTCTTTAAGATTGATTATCATAGTTTCTAGCTTAGTGTTAATGAATGGTTTCGTTTGTTTTGATCTTTTAG
>Chr1:538720..538807  + TAIR102
GTCAGATATTGTTGAATTCTAATTCATGTCTTGTTACTTGATTCAGATGTTTTGCTTTAGGATTCTGATATTTGCTTATGTTGAACAG
>Chr1:538854..538935  + TAIR102
GTAATAACAACTTTGTCAGCTTACTCTTTATCTTTTTTCCGGTTTTATGGTTAATGACTCGTGCATCTCTTACTTTACCCAG
>Chr1:539009..539254  + TAIR102
GTAAAACTTTCACCATCCTTTCACTCTCATTATCTCTTGATTTTCTTAGGTTCCTTGGTAAATTGATAATTTCTCTTTTCAATGTGGTTAACTGTTCTTGATCTTTTGTTGGATTCATGACCAAAAGTTACCAGTTAAAAACATAGTGTTTCTCGAAAACACGGAATCCTTTTTTATCTGTGTGGTTGAATGTTTCCTAGATTATGACATCCTCCTCTTTTTCTGTGTTGGTTTTCTTATGAACAG
>Chr1:539290..539390  + TAIR102
GTAGTCTCTTAATCCTTTCAATCATTAGTAAAAATCTTTTAGTGAAGTCTTATGAATTTCATTTTTCTGATGTGAGTCATGCTTTATTCGTAAAACTGTAG
>Chr1:539480..539610  + TAIR102
GTCATTCATCCTCGCCTTTATATTTCGGTTTTTAATCCCAGTCATCTTCTTAAGTTCTTGGAGCGACTAGATTGATTTGAATATCAGATGATTTTGAAACCTAACCACACAAGTTCATGGTCTGAAACCAG
>Chr1:544805..544972  + TAIR102
GTTAGTTTCACTCCAAACATATATGAATTGACTAGGTTATGAAATCCATATATTTTAATTGTGTGTTTATGATAGATCAATAACATTTAGGGTTGAATTTTCTTGTGATCTATTATGTTATTCGTCCCATGCATGATCCATAAAACTTTTATTTTTGAATTTGTCTAG
>Chr1:545063..545631  + TAIR102
GTAAGAGACATTTGGTTGCTTTAATATTTTATTCTCTTCTGTATGTTTTTCTGAAAATTAAGGAGAGGAGAGGACTTAATCTCATAACTATACGATTCCAAAGAGATGTTAAGATACATCTAATAAACAGTTATACATTAGTCATAATCTTTAAAACTAAAAAGAGAAATTTCCAAACTTTTAAATTAAAAACAGAATTTAGAAAATGCCAGCGAATCGATAACGACATCCAGATCTGTCGGGTATCCAAAACTTAGAATAAAAAAATAATTAATATATTTATAATATAAAGCTGGAACTTAGGTTATAAAATAAAATTGAAAATAATAGTAGATTTTTTTGTTTTTGTCAAACAAAATAGTAATACAATTTGTTTTTTTTAGTACAAAGAAACTAAATAGGTCCAAATTGTTTTTTTTTTAACATTCAGCCAAAAAAGCCAAGATTGATGCATATATCAAGAAATCGAAATCAAAACTTTTGTATTCAAGTATTCTAGTTTCACTATATATAGAGTCCAGTTTCTGAAATTTAAAAAATCATTTACCTATATATTACTTGATTAACAG
>Chr1:545964..546061  + TAIR102
GCATGTGTGTTTTTTGTTTCGTACTAGTTTCAAAATATTAATCATATACTATATAGTAATCACTCATAGTGCATATATACATTTCTTTAACATTGCAG
>Chr1:546236..546312  + TAIR102
GTTAGTTTTTGCATTACATATGTTCTTGATTATTAATTTGTAGTCCATATTTAATAAACTGCTCAAGAAATTTTCAG
>Chr1:546401..546511  + TAIR102
GTAACAATATTCGAATAAAAACTTCATACGTCGATCAATAACTTTCCTGCTTATTTAATTTTTGTTGTTTTTCGTCGTGAGAAATGTTTTAAATTTTCAAATCTAATGTAG
>Chr1:546638..546726  + TAIR102
GTAACTTTGAATCTTTCTTTTTTAATTTAGCCACAAAAAAGGGAGATGATCATACATGTTTTTATTTTATTTTATCATTTGTTTTACAG
>Chr1:546775..546870  + TAIR102
GTAAGCATTAAATTCATTTAAATTATTTTGTTAGTTTCACAACCCTTATATATAAGGTTAAGTGATTAACTTAATTAGATTGCTTTGGCTTGTCAG
>Chr1:546940..547023  + TAIR102
GTCTCTATCTCTCTCCCTCTCTCTCTCAATTTTTTTGTCTATTCCTTAATTACGTTTATTAGTTACTGGTTTAATATTAAATAG
>Chr1:547173..547247  + TAIR102
GTAAAAAAATAAAAATAGATTTAATGCATTAATATATATACTTACACTGTATTCCTTGATTATGCTGGTTCGCAG
>Chr1:547375..547462  + TAIR102
GTACACTAACCTATGTCGTAATTATTCTCATGACATGTATGTTAAAAACACATGAAGTTTCCTATATGTGTTGATGGTTTTATCACAG
>Chr1:547672..547747  + TAIR102
GTATGTCATTCAATTTTTCCTAAGCCGGAAGATCCATGAGATTTAATTTGAACATGAGTTTGTATTTTTTGTTCAG
>Chr1:547880..547969  + TAIR102
GTAACACTTTCACTTCAATATCTCTTTATACAAATTCTATAATCAAAGTAATTCAAACCAAAAGTCTTATAAAAAAAACTTTATATATAG
>Chr1:548052..548133  + TAIR102
GTAATCAACGTCAAATCCGTACCGAAAATTTAAAACTAATTATACGAAAGACATTTAACTATCATTTCCCGTATTTTACTAG
>Chr1:548182..548310  + TAIR102
GTAAGCAATCATGTAAATATAAGAATAAGTTTAATAGTTATTGGTGCATTCATAACACTTTTTTTTTTTTAATAATGTTTTATACTTTAGACCATTAAATATATTGTGTGATATGGTTTGACCCGTCAG
>Chr1:548440..548524  + TAIR102
GTAACTTCAGAATAATTTTGAAGTAACGTTTTAATCATTCGCGGGTTACACATCTATTCGAATCAAAGTAACATTTATTTTACAG
>Chr1:548603..548814  + TAIR102
GTACTAAGCCGTTATACTTTATCTTGAACAAATACTAACATTATACAAACAAAAATACTTATGTTAGTTTCTTTAGTTAAATCGTGTATCAACTTTACTCGTCGTTGATTGGTTTTCATATTGAAGATATTCCAAGAAACTCAAACTCATTTTAAATGATTTTTTCTTGTCGAGAAAATTTAGGTTACGAAAATTTATGGTTTCGTGTGCAG
>Chr1:552274..552183  - TAIR102
GTAATTAGCTTGGTTTTGGTCCGGATTCTGGATGTGCACTTAATGTTCTATCACAGGTTGGTTAATTGGCGTTTCTGTTTGTTTACTTTAAG
>Chr1:552455..552374  - TAIR102
GTGAATCTCATAGCCAATATTTTAAACCATTCCCTGAGATAAAATCAGTAAAATTTGAATATATATATGTAAAAATGTGCAG
>Chr1:552686..552507  - TAIR102
GTCTCCACGGCCACAACGTGGAATTCTTACCACTAAACTACAGCCACTTTGTTGATGTTTTTCCATGTATTAATTAATAAACGTTAATAATCATGTTGATCTAAGTTGGATATAGATTGTCACTGAGTGAAAAATTCAGTTGAGAACAGACTAGAAAATTCAGCTCGAACCTTTTATAAG
>Chr1:553394..553262  - TAIR102
GTAAGCTCTCAATATATGAATTGCTGATTTTGTCCCTTTTTTCTCATTCCAAAATTTACTTATATGATTTTAAGTTAGATCTCTATATATTGTCTCTATGTTGACTTTTAATGTTGGTCATTTGTTTCAATAG
>Chr1:553599..553491  - TAIR102
GTAAATTGCTCTTCTTTTTCAAACTATGATTCTAGAGATACCAAGTTGATTTACTATTTAGTTTTGTGTGTCTTCAAAACTAAAAATGGATAAGTGAACATAATGGCAG
>Chr1:554471..553678  - TAIR102
GTAAGTTCTAAATCCATCCCCCTTTTATTTAAAATGTTTTACGTAATATATTTATTATATTCGTTTGAGATTAGAAAACATAATGGATGATATATATAGACATTATAAAAATTAGTTAAAATTAAATGGTGGGTGAGGAAACGAGAAACCTTGGTTTAGCAAGGTCCAAATCAGAAATGGTGGCAACCACTTCTATAGAATCGACATTTAAGGTTCGCATGATTGGTAACCATAAATAATAAATATGTCCACTTGATTATCAATCGTTTAGAATTTTTTAAACAAAAGTTAGTGAAACAATTAAATGCTAACAAAAACGGGTATATACTTGTTAACACGAACTTTAATATGTTAGTTTCGAAAACAAAAAATTAATTTTAATAGTTTTGCGTTAGAAATGGTTCAAGTTTGGTGGTGCTATGAAATATATATAGAGACAAATATAATGACATTAGATTAGAATGATTGTTAGGATTCTTTTCACATACATGCATTTGTGGTAAGTGGTTCGGTGAGGTTGTTTGGTCGACCAAGAAAACCTAAAGAAAGTAAAAGGTTTCCTCTTTTGGAACCAAAAGAATGTCTGTTTACTAAATTAAAAAATTGTTCATAGTGGTAAGTGGTAACATAGCCCATAACGTCTTTTCCAAGCTTTAACCCATATTCAAGCCATACCCAAATTCAACCAAACCAATTTTATTTGAGCTAAATATCATATCATAACATATCCATATATGGGTACATCTTTTACGGCGTGACTCTAATTAAATTGATATAATTTTTTCTTTTTGCAG
>Chr1:554795..554614  - TAIR102
GTAATGAATTTTCTTTAAAAACAAAAATTTCAGGTTTAGTTTAAACTTTGAAGATTTAGAATGAAAAATAGATTTTGAAAACATAGTCCAGCTTATTGAATGATTCCTCTTCCTTTTTCCCCAGTTTTTATAATAAACAATAATCCAAAACTAATGAAAATAATAATTTAATTTATGAACAG
>Chr1:555571..554864  - TAIR102
GTTTGATTTCTAGTTTATCAATAATTTCTCTAACATTTACTTTCTCTTTTTTTAAGGGGTTTTGCTTTTTTGATGTTAGATTATAATTTGTTTTCATCTTCTCCTAAATTTTGAATTGGTTTTGAATTTACGTAATTGGTTTTTTTTTTGTTTCTTCTAAGTTTAATCTGTTTTCTTGAATAACAAACGATACGTGTTACAAAAACTTTCTCCTTCGTGTCCCATATTTTTTTTGGCATAACTAGAAAAGGAAAAATATTCGATTCTCGTAAAAGATCGTAATCAATGAGCCAATGCCACGCTGTTCATGATATCATATTCTCGAGTTTTATTTGTTTATTTGTGTAATCTATACATTAAATGGATTACAAAAAGAGTTAGGAACAAAAATGGTAACTGGATTCATCCATCGCTTTATGGGACCCATAACAGACTGACAAAAAAAAGAGTTAGGAGCAAATGCATTAGAAAAATGTATCTTCAATTGAAAAATGTCTCCAATATAATGAAGTTTTTCACCAGCTTATTTCAGTTTCGGTTCGGTTATGGTTGGTTTTCTTTATTGGGGTCGATTTTTGTATTGGTTTACTTGACATATTAATTCAGTAAACATCGGTTTAACCAGCTTGTATACTTTCTATAAATGTATTTAGAATTAACACTATAATGGTGACAAAAAAAAGTGTAATAAATTTTGTAATATTGCAG
>Chr1:555725..555644  - TAIR102
GTAAATATCGAATTCTAGATTTATTTTTTTGTTTGATTCTTTTGAAAACCGATATTGATTGTTTTGGTTTCGTTGGATTTAG
>Chr1:557109..557316  + TAIR102
GTCCAAAAGCTTGCAATAGTGCGTGGGCTAACACGACGGCGCCGTTTCATTATTACAGGAATCTACACACTTCTTGCCGTTTGTACAGACAATAACTTCAGAATCTACACGCTGCTTGCCGTTTTAATACTTGCTTAGAATATCCACACAAGTTTTCTTCTTCCTCTTTGTCTCTTTTCTCTTTACTCGTCGTCTCTCGAAGCTAAAG
>Chr1:561901..561696  - TAIR102
GTAAACCTAGTTTCCTCTTATGTAAAACGTTAGTCTTGTAAATTAAACAGAATGACACATGTTTTGTATAGGCTAGTGTTGGTTTCTTCACAATTCCGATTTGAAATCCTCACAACTTTGAGCTTATACTTAGATATATAGTTAAGCCAATGAGTTGAGTCATTGAACTTGTCAAAAGCTTATTAGGTTATCTCTGTTTTTGCTAG
>Chr1:564698..565432  + TAIR102
GTCAGATTATTTCTTTCTCTCTCTTTTATCCATTAAGTTAAAAACACCTATTTCAATTATTTTTGTGTGTGCCCCCGATCTAACTACTAAATACTTTTCACTATTTTCTCTGTGAAAATGACGTAAGTAATAATGTTAATTATATATATATACAGCTCACATTTATTATGTATTTAATTACCTCTAGTGCGATTTATATGTAAAACACTTTTACTGTATCGAAATATTCTCTTTTATCGGAACTAATATTCGTTTTTTGTTTTTTATTTTTAAAATAACTTATATACAATTGTGATATTTCGACACTTCTCATGTTCTGATTTTGTCCGGTACTTCATGCAAATAAACATACGCACGAATCTCTTATTAGCCTACCGCTATTGAAAGTAACTTTTCTTAAATAAAACTAATTTATTTAAAGTAACTTACATTCTGCTCTTGGTTTCGTTTTTATGCCATCTCCAATTTACGACAAAGATCTGATTCTAACAATTTTTAACTAATTTGAATACTTAATGATATTTATAGTTAATCAGATAACATATTAAAAAATAACACTGCTCTATTTTAATATTTATTAAAAAGGTGAAATGAATATGAACTTATCGTACGCTTTTCGCTAAAATCGAGGCAAGCCGCAAGTTGCATACGATGCTCTCAACTTGCAACATTAGTCATGCGCATTTTATCATTAACAATTAACCACGACTAAGTTACGCTCTTGGGGATTCGCAG
>Chr1:565712..565783  + TAIR102
GTTTAATTTAATCTTTTATTCTTTGTCTTGCTTCAACTTCTTTCTTTGTTCTCACGTGTTTGGTTTTGATAG
>Chr1:565954..566042  + TAIR102
GTAAGATCACGCCACGTCAGCTCAAAACATTCCGTATATGTAATTTAGAATTTCGTTGACCGTTGATTTTTTTTTTTTTCTGCAAACAG
>Chr1:566141..566225  + TAIR102
GTAAATAAAATTATTGATTTTTAGTAGAAAATTAAAATTGAATATTTTTCCTTAAACTAACCAATCTTGTGTGTTGATTGTGTAG
>Chr1:568740..568831  + TAIR102
GTAAATACTTCAACCCATAAATCAAACTTTTGCTCTTAGGTTTATCGAAATATATATCATCTTCAATGTGTACAAAACTGTATCTGATTCAG
>Chr1:569224..569304  + TAIR102
GTATTTCATTCTTTTTAATTATGACCCGAGTTTGTGTTGACCCGACCGTAACTGATTCGGATCTTCCCTTCTCTGTGGCAG
>Chr1:572835..572760  - TAIR102
GTACTACAACTACCATCCCTTATAAATCGCTAGCTATGCTGCAGAATTCTTGTGGTTAATGACATTTTCCTTGCAG
>Chr1:573337..573253  - TAIR102
GTATTTGTTCTTTACAATCCCAACTATTTTGGAAACAGAAATGTGCCAACTTATAACTTACAAAGACCTGTTTTTGATCTATTAG
>Chr1:573488..573398  - TAIR102
GTAAGAATAGGAAAGAGCTTCAAAAGCTAGTTCATTTTTAAATTTTCATTATCTTATGTGTTTGTTGATGAGAATGTCAAATTGCTTGTAG
>Chr1:574119..573954  - TAIR102
GTTCGATTTTTATTTCTTACTTCATTAGATTTTTTGAATTGAACCACGAATATAGAGATTAATATGATATCTAGGTGTTAGTTTTCACAAACTTGAGAAGATACAATGTGTAAAATTTGCAGGATCTTCGATTTTGTTGCATTAATTTGTGACATTTTCCTTGCAG
>Chr1:576146..576547  + TAIR102
GTCAACACGTTACGATAGCTTTACTCACACGCTAAGGTCGAGATTGATTCTCTGTTCTCGATCCTCAGTTACGAATTTGTTTACATTGTCATATGTTTTTATTCGTTAATTCTCTGATGTGGAAATACCGGTGCTTCTCTAAAAGAGATTTCGGTTCGGTTATCGATTATTTCAGAAATGTTTTAAAAAACCGAAATAAACCAAAAATGTGTTGGTTTTTTAGCCCGTAAAAAAAAAAAACTTCACCCCAGCACGAAGAAATCGACACGTGTGATTTGGTGCTTCCCGCCATTCTGGAAAGATTGCACAGCAAAATCAGTCTCTCGTATAAGAACAAGATAGTGAAGAGAAATAAAAAAAGCGGAAGATCAATAAAACCTAACTCACTCTGAGATTTTTGAG
>Chr1:576614..576849  + TAIR102
GTAATCTTCTTCACAATCCTTTGACATTTCTCCGTGTTGATCTTTCTTGGGTTTCGTTCTTAATCTTCGGGTTGCCGGAAAAGTGAATTAGGGTTTCTATTTCTGGGCTCAATTGATCTGTTGGGGATCGATAATTTCTCTCCAATTTTTGTTTTCCCAGAATGCAATTCTTGTGGGAAACTGTAATTTATCTCATGTTTCCTTACCAAAATTATTCGTTGGTTTGTTTGAAATAG
>Chr1:576913..576993  + TAIR102
GTACCGCATCGTTTCTATTAGGCGTCATTGATGCTCGATTTGCTCACACCTGTTTATTTTCATCATGTCTTGCTCACACAG
>Chr1:577593..577783  + TAIR102
GTCAGTACCAAGACCTGCTGGTTCTTCTTCTTTTCCATTTTCAAGCATGTAAGGAAAGGGGACTGTGAGATTTATTGTACAGTAAACCACAGCAGGGGAAGCTCACTGCAAATTTGCTTTTTGTGAATCTTTTATCCTTCAGGGGAAGCTCACTGCAAATTTGATATAATTCCCGTTTGTCTTCATATCAG
>Chr1:577942..577978  + TAIR102
GTAATGATATCTCAACATTGCTGATTGTTTGTCCCAG
>Chr1:578080..578180  + TAIR102
GTTACTTTCTCCTTTCCCATACTTCTGTTTGATAGTTCATAACAATCTTTGCTGTTTCATTTCCTTTGTCCATTGCCTTTGGGCTTTGGCGGTGACTGCAG
>Chr1:578245..578545  + TAIR102
GTAACTTTGAGGTGCCATTATTAAAAACATTTTAAAAGCAGGATCACCATTATGTTCTTTGGTTTTTATATTTTCCAATCTTGCTAGAATGTGGACAAACGGAGAAACAGAGCCTGTATATTCCTTAAACAAAATGTTCTAAAGGACATTCTACTAAGACGTACTAAATTGGGCCGGGCAGCTGACCTTGCTCTTCCTTCTAGAATCGTATGTTCCTTTCTCTCCCTTGTCTGATATAAATGAAGCTTGGTATAGTTGCTTCCGAGCTTGATCTCTACATATAAATTTAGATCTCTCTGAG
>Chr1:578621..578721  + TAIR102
GTAAGTTACTTTTGTTCTATGGATTTTCACTGGTTTCTGCTCCATGCTTTGTGTAAACTGAATTTTATTATTAAATCTGACATGTACATTTGTTTCTGCAG
>Chr1:578792..578894  + TAIR102
GTGAGTGGTATCGATAGTTTTGTTGTTCTATTTACAAGCCAGTGCATGTTTTGGATGATATAGGTATATAGATTTCTGATGCATTTTCTTGCAATTTTTTCAG
>Chr1:579018..579195  + TAIR102
GTAAGTGTTCCAGTCGATATATTGTTGCTATTTCATACTATCTCGACTCTTGTTTCTCAGTAACTGTATCTTCTGGAAATAGCTGCCACCATTTTACACTTTCTTAAAGAATCATCGGATGACTAATGTTGGACTTAACTTGTTCGGTTAATATGTCTTTGGTTCTCTTACTTTGAAG
>Chr1:579313..579420  + TAIR102
GTATGTGCCCTTTGAGATCTACAGCTTCTGTCTCTCCCACGCTTAAAGTTTCTTTGGAGATTGGAGGCTTTATCTAACCATTTGGTGATAAAAAAAATTTGTATGCAG
>Chr1:579526..579646  + TAIR102
GTAATTTCAAGCGCAACCAACTACAAAATGCTACTACTACTATATCTGTGCTCCTTTAACATTCTCTTTAATCATAATGAGACATTGAATAAAAATGATTGACTCATTTTGTACAACGCAG
>Chr1:579800..579878  + TAIR102
GTAAGAAGTGTACAACTTATAAAACAGTTGCTCCTAGAACATGTTTTATTCACTGACATTCGGGTGTTTGATTGTATAG
>Chr1:579968..580049  + TAIR102
GTTATATTTTTGAGTTGTCCTTCAATATACTGTATGTTGTTTTGGTGGGGGAAGAAAGAAGAAACATTTGGTTGTGTGACAG
>Chr1:580131..580226  + TAIR102
GTTTCTTATTTTAAACGATACGCTTCTCTCAACTTTGCTGGTTTCTTATTGTCAACTGTATGAAGCCTATATGAAGACATATTTGCTTTGTTACAG
>Chr1:580746..581069  + TAIR102
GTGAGCTCTCTGCTCTCACTATTCCCTTTTCAATTTTCATTCCTTTTCCATGACGACAAATATTTGGATAAAGAACCTTATTCGATTTAACTCCGTTGGTTGTTGTACTGTACCGGAATACAACTTTCCGGTAGCTCTCTGGTTTTGATTGCGGTAGAAATCTAGAATATAGGCTCGGAATTTCATTTTCTAGTTGAGATTACACTGTTTTTTCTTTTTTGAAAATTTTCACCTAGGGTTAGTATTTGACTCAATTGGATTTTGTCGGTAGAGGAATTTCACTTATTTTTCTATTATTTTGCTCTCCTGGATTTTGATTATCAG
>Chr1:581187..581277  + TAIR102
GTAAAGTCTTTAGTTAAAACCAGATTTTTGTATTCTTCATTTTGTGATTCTTCTGGTAACAATGGTTTTGGTGCTTTTGTTGATTTTTCAG
>Chr1:581316..581496  + TAIR102
GTAAGCCGCTATCCTCTTCATTACTATTTTGTTGCCATATGAACCGTATTTGTAGATATAGTTTCATTCCAATACAAGTAACGAATTAGGTAGAGAATCTTTGCTTTAAAGGGTTCTTGGTCGTGTAACATCTTTTAGTGTTTTACCACCTGAAACTGATCCAAAACTCCTCTGTATTTAG
>Chr1:581557..581643  + TAIR102
GTAGTGAGCTTTTTCTTTTTGTGAATGATTCATGTTTTACATTACAAGCGGAGAGATATTAGCTAACAAGTGATGTTTCAATGGCAG
>Chr1:581719..581814  + TAIR102
GTAAAAATTCTTTTTAAAAAGTACACAATCGATGATTGAGATGGTTTATGGTTTTGTATTCTATATCCGAAACTTTGGCGTCTTTGATTTATGCAG
>Chr1:584619..584859  + TAIR102
GTACGTTCTTCGTGTTCTATATCTAATTGATTGTGTTTCTCTCGTTTATGTTTGGTACCGAATTTAGATTGAGAACTAGTTAGGGTATCTCGGTGAATTAGAATGAAATTGAAAGCTTCTGATCTAGTTACCTAGATAAATAATTGGATCAGGAGTACTGAATTTTGGGGTTTACTGAACCCTAATTTCAGAATCTGCATTGCTTGAGGTTAGATAATAAGTTGCCCTGATTCAATTGCAG
>Chr1:584957..585052  + TAIR102
GTACGTGATTTATAAATCTCTTAACATGGCGTTTAGGGTTTGATTGTTTTGTGGGTTTTAGTTTTTGCTTATTGTGGTTGGTTGAATTTTTTGTAG
>Chr1:585145..585236  + TAIR102
GTGAGCTTGCCTTTCTTATATCTAAGTGTAGCTTGGTGCTTTGATTCATATGCTGATGGCTTTTGCTGTTTGCTTTGCTTGTATAACTATAG
>Chr1:585369..585499  + TAIR102
GTATCAATTTAGATTCAATATCAATTTTCTTTCTATTGTTCTGGCAAAGAAACTCTTAGATCAAATTGCTGATGACTCGATTCCGACTGTTTTAACATCCTGATTTCTATGTTTTTTTCCCCTGATTATAG
>Chr1:585943..586022  + TAIR102
GTAAGTAATTTTCTTTTAGCTACCAATTCTATATCATTCACATATATCTTGACCTGATCTCGTTATCTGTGTCTTCTTAG
>Chr1:586102..586191  + TAIR102
GTAGTCTATTATCCGTAACTGTCTGCCTTTTATATCTCCTATAGTTTTGATGTTTACTTAAGTAAATCATCTCTGTTTTCTCCATAACAG
>Chr1:586321..586438  + TAIR102
GTGAGTTATATACATTATTAACAAATAACAATGTTCAAAAACCAATATCTTTTCTTATAATTTAAAACCAGAAGTCGTATATACATTTGGATTTAACATCGATAAATTTGTTGTGCAG
>Chr1:586567..586648  + TAIR102
GTACAACAAATCTCATTGTTTCTGTCTCTTTTTAGTTTTTTTTTCAGTGATTCTTGTTATAGAACCTCTTATATCCTTGCAG
>Chr1:588541..588662  + TAIR102
GTAATAATTGTTTCTTTTCTCTTGTTTTCAATTTTAGACCATGTTGAAAATAAAGAAAAATGTTCTAAAATACACAAAGAAATCAACTTTGTTTAAGTTTTTGGTGATTGCTTGTGTTTCAG
>Chr1:596571..596479  - TAIR102
GTAACTTCTTTTGTCAAAATTGTTTGCTAATTGTCTAACTAATTTCAGGTTTGTATTGAAAAGAGAGTTCTAATATTTTGTGTGTTGCTGCAG
>Chr1:597520..597383  - TAIR102
GTAAAGAACTTTTGCTTTAGCTGTTTCTTGATTTAGTATGTTTTTCTTAGAGGCTTACTGAATTAGGATCATGGAATAGATTTACTATGTCGTGAATGTGCTAATGTGTTTTGTTTTTTCTTGTGTGTGACGAAACAG
>Chr1:599891..599813  - TAIR102
GTTTCTTCTTCTTGTTCTCCTACTTAACTCTTTTTACAAGTATTTAAAGACAAATAACAAAAACAAAATGATAAAGCAG
>Chr1:600064..599977  - TAIR102
GTAAGGCCAGTTTTTGTAATCTGCAAATCTGCCTTTATCATGTGGTTTAGTTGTCAAGATAAGACTATATAAATATTGAGTTTTGCAG
>Chr1:600433..600235  - TAIR102
GTAAGCTCTTTGTGGATTATAGTTTCTTTCTGCTGTCAGTTTCCAACAGTTACACTTGTTAATCTCTTTTGTTGCTATTCTCATATACTTAAAGAGAGTATAAATCATTTGTATATGCTCCATGGATAATTTGGTTGACAGATAAAGCGTATTCCAAGCTTCTGATATATCTAGTACTTTCTTTGGTGAATCTATATAG
>Chr1:600720..600514  - TAIR102
GTATTTCTATCAGCCTGTTATTTCTTCTCTCAATTCTCAAACGGTCTTTTCTGTGTGTTTTGACGCAGTTGACCATAGTCTTTTGATTCATTTAGTCAGAGAAAAAATATTCTTGTAGTCGCATGAATATATTTGTTGTGAATGTCATATTTAGGTGCATATGTTAAGGAATTTATTTTAAGTCATTTTTGGGAATTGTCTGAGCAG
>Chr1:600935..600826  - TAIR102
GTAATCGCTCCTTTAGTGGATGTATTTGCTTAATCTTTCAGCTTCCAAATATCCAGGGATTTTTTTAATCAGGGGAGTCTTACTCATGTCTTGTTGTTTGCTGAATACAG
>Chr1:601226..600977  - TAIR102
GTCAGTCAGCTTCTTCTTTTGTTTGTTTTGCATATTCTTGTCTCGATGGATATCTTGCTGCTTTTGTGGATATTCAGAGTCTCTATCAGGGACTCTCATTTGGTCTTGCTTGCTTTATTCTATGTCGACTAAGTAGAAGTTGTTGAGATTAAAGTATACATACACATCTTTCGTTGTTAGTTGAGATATTGTGTCAGTTGAGATATTGTGTCAGCTGAGATTTTGTTCAATATTTTCTTAATTTTTGCAG
>Chr1:601546..601373  - TAIR102
GTTAGAGCTTCATCCAATATAGTTACTGGCTTCTAATCGGTTTGAAATCATTTGAAACTATTTATAAATAAGAGAATTCTTCATATGGTGATTTACTGATTTGTTTGCCAAGTCTCAGTTTTTTGATAATGTAAAAAAGTCTTTGACTCTTGTATCTCTTCTATACAATGATAG
>Chr1:601652..601561  - TAIR102
GTAAGTAGATACTGTATATGTTTAAAATCATTCTTTTGAGCTATTTTGCTTCTATCTTTAGTTTTGAAGATGTAAATGATTTCTTTTGGCAG
>Chr1:601811..601707  - TAIR102
GTTAGTGAAATACACTCTCTGTATTCTTGAATTAGAGTGTTCTTCTCTGCTTATGCTTTATGTCTCTGATCGTTTCCTTTTTTTTTTTTATAATAATATTCTCAG
>Chr1:602755..602979  + TAIR102
GTTTATTATCCAAATCCCCTCAATTTTTCTTTCAAACTTCATTTTTAGGGTTTATGATTGAAGATTGGTCTTAATTGGGTTTCGATTGAGTTGAGTTCTGTTTTGATGACTTTTTGTAGTTGGTCGTTTAAGTTAAAAATTGTAGCTTTACGTTTTGCTTTTTAGATGAGAGAAGACTTTTTTTTTCTCTTTTGCTCTCGAGTTAATTAGTGGTGAATATTTCAG
>Chr1:603126..603600  + TAIR102
GTTTGTGAATTCACTTCCTATCTCTCCTGCTCTTTTCATTTCACACTCAAGCTTCACATGAAGCAGTTTTACACAGCTTAGTTATTCGGATTGTGGGAAACATAACTTCAATCTATAATTTTGATTAGGATTTGTTTTAGATTGATGCGTTTGAGAATCTGATTGCTATTGCAAATAGTTTTAATAGAGAAACATGCCACTCTTATCTTAAGTTACTCTTTGGGTTTTACATAACTCTCCATTGATCAGTTTAAGGTTTTAGGATATTAATACTTTTGACACTTTTTTTGGCTTTACATACTTGCTATAGAGAGTAGGTGACTTGAGCTCTCTGTTTTGAAGCATAGATTGGTTTTACGAGCTAAAGAAATGAATATATAAGTAGTATGATGGAACATTATTAATCTGGTTCCGTGAATTGTCATGTGGTAGCATCATCTTACAATTCGTTTTGGTTGTTTTGTGGTTTTTGTAG
>Chr1:605514..605404  - TAIR102
GTAAGTCTTGACTTTTTCTTTAATTGTATCTTTTTTGCATATCAATGACACACCATGAGTTGGTGATAATCAATAACTTTTGGTTTTGTTTCTCAACTGTTGTTGGTGCAG
>Chr1:605704..605605  - TAIR102
GTAAGACACAGCATCATCAGTTTTGTTTTGTTCATGATCGATTATAAGCAGGACTACTGATATGTTTTTTTATTATTTTTATTATTGCTTTTTCATTTAG
>Chr1:605918..605806  - TAIR102
GTAAGTAAACATTGTTGTTGTTGTTGTTTTTCTTCTTCTATATATATACAAGTAGACTATAAAAGTAGGTAGTCTCATCACTTGCTGATAAATCATGCATGTTGCATATATAG
>Chr1:606175..606103  - TAIR102
GTAAAAAAAACTCCATCGTGGTAACAGAATGCTTGTGTACATACATGACATTTAATTGCTCTCTTTTTCTCAG
>Chr1:606528..606323  - TAIR102
GTATGTAATTCTTTCATTTTCTTAATTGTTAATTTAGAGGATTTTTACCTTTGGGTTGTTCAAGATGACGACTGTTGTTGCATGTTGCTTAAATTTGTCACAAAGATTAACTTTAATAGATCTGCTTAATCTATGATTGTTCTGTTTTTTTGAACGAAAATTTCTCTTCTTGCTAAGTGATTTATTATTAATTTTTTCGTAATTAG
>Chr1:608241..608148  - TAIR102
GTAAGTGTTATTTCAATTTTGTTGTGAATTGAATTTGTTTCAAATTGGTTAACATCTATCTAAATCGTGTATGTGTGTTTTTTTGCTTGTGCAG
>Chr1:608397..608310  - TAIR102
GTCAGAGCTTAACTTCTTACAAACTTTATAAAGTTTTTTTTTAATTTTGATCAGAGATTCTTATGTGTTGTGGATTGTTTGCTTGTAG
>Chr1:608815..608712  - TAIR102
GTATATACTTCACAACTCTGAAAATCCCTCTATTTAATCGTGATTTTGAAGAATGATTAGCGTTGTTTACTCTTGCCTTTTTTCCTGTGTTTATGATTAAATAG
>Chr1:609279..608939  - TAIR102
GTATGTTGTTGCTTTTTTCTTCATCCTTTTACTTTTATTGTTGTCCTGTGTTTGTCTGCGACGGTGGTAGACGGTCTTAGGTGTTGAATCACTGTGTTTGTTTCCGATCTGAAAATTTAGAGCTTGTAGGTGTTGTTACGGTTTCATTTCTCTAGTTATAGGCCTTGTAGAACTGTGATTTGTCTCGTGAATCAAAGCTAGAGGATTTGATTTCTGATATTGCTTCTTAATAGACTGAGGATTTGAATGATGTTCCATTTCGAGTATTGTTGTTATATATTTGAAGATCTTTGTAGCTTCAAATATTAAGAATGTGATGATTGGTGTTGAACTTATTGTAG
>Chr1:611025..610936  - TAIR102
GTAAGTATATACATCACTGAAAATGTCTCAAACCAACTATTCTTTTGAATATATGCGTTAACAATTCCTTTTTTTTGGCATGTTTTGTAG
>Chr1:611617..611530  - TAIR102
GTAAGACCAAATAACTATATATTATTTCAAATCATGTATATATAGATACTTGCAATAACTAATCACACATTTGTACGCATACATGCAG
>Chr1:612018..611921  - TAIR102
GTAAAGTTTAGTTTCATTTTCGATCCATAACCTTTTTGAGTATTTTATAGTAAAATGCATGTGACATTCTAACGATTGATCCAATAACATTCATGCAG
>Chr1:613993..613707  - TAIR102
GTTTGTTTCAAAACCAATGTATATTGACTCTGGTATACTTTGGATGTCAAAATCAAACTTGACTATCAAGTAAATTTTCAGTTAATGCACATAATAAATGTGACACCATCTGCAAGACTACAGCATACCAATAAAAGAATTAAGAATCTATACTTTATTATAATGATAATTAGCAAAAATGAAATAAATTTTGTATTTTGCTAAAGCATGAATTAATTAATATCCCAATATAAAATGGAAAGAGTAGTATTTGCTTAATTAATTGATTCATGTGATATATGCTTCAG
>Chr1:614239..614158  - TAIR102
GTTTTTGCATATATACCACTCATCTTCTCATTGAAATTTAAAAATCAAGGAATTTATGATATATGTGTATACATATTTATAG
>Chr1:614448..614346  - TAIR102
GTTATACAAATCTTTGAAACTAATCAAAGATTCCAAATTTAGACCATTGGTTCTTGAATTCTTATGAAACATTTTTTGTGTGACTTTGTTTTGTTTTTTCAAG
>Chr1:614721..614611  - TAIR102
GTTCAACATTTTAAACTTTTGAAGTTGGATCTATATTAATTTAAAGTGTAACTGTAATCTCGGAAAAAAAAACTGAAATTGAAGTCATGTTTTTGGTTTTGGTTTGTTCAG
>Chr1:614988..614815  - TAIR102
GTACTGTAAATGTGTCATTTTTCACAATTAATATTCTTCATTTAGTAAACCTATATTTTTCAAGTTTTATAATTAGGTGAAATATTCTTCATTTAATAATCATTTGGCTATTAATTTTTTTTTTTTAAATCTATATGAGCATTAATTAAAAAGTTGCATTTGTGGGTTTTTAAG
>Chr1:615276..615190  - TAIR102
GTTTTTTACTTTGCTCTAAATTCTCTCCTCGAAAAAAAAAAACAAGACTTTGGGAAACAGAGTGGTTTAACGTTAGCGTGTTCATAG
>Chr1:615851..615484  - TAIR102
GTAAATGACACTACTTTCTCTTGCTTTGTTGTTGCTTTTATGGAAAATGTGAAATGGGTCTGTTCTCGATTAACATGAATGCTAGCAATCTAGGTTAAAACTTAACATATATCATCAAAAAAGGTTCAAACTTTATGGGGTTGTTGCATAAAACAGAGGAATCGAAACCCTAAATTTGTTTATTATGGTTTTTAGGTTAAATTTCTCTATCAAAATCATAAAAAAATTCAAACTTAATGGGACTCTTGCTTAGAACAGAGGAATTGAAACCCTAATTTTGTTATTATGCTTTTTAGGTTAAAACAGAGAAACTAAGTTACATATTTTCTTGGAAAGCCTAATTTGTGTGAATTGGTTTAATTTTGTAG
>Chr1:619329..619638  + TAIR102
GTACGTCACACAATCACATGTTATTAATAATAATGTCTCGAGATCTCAAAGTTATTTTTCAATAATATTTAAAATTTCTCGAGTACGTAAATAGTTGCCTTTAATTATTGCATTTAAAACTTTAGGTCAAAAAAGTTAGAATTGAAAGTGGTGAACAGGGGACAAGATGCATTAATAATACTGAGTGTACATAACCATTTTGTTGATTTTTTTAGTACGACATAGTTTGACAATGCAGGCATTAAATAAACGTTATTTTTGGGTTCAAGTGATTCTAGTAACTAATCGTGCACATGAATCTTTTATTCAG
>Chr1:624230..624135  - TAIR102
GTAACATCTGTTTCTGAAACAAAAACGTTATGTATTGCTCTGTTTTCTCGTCGCTTTAACAAAACGCTGACGTTTTGGATTTTGGATTCTCTTCAG
>Chr1:625372..625293  - TAIR102
GTAAACTTCTTTTCTTCTCTCACACGTCTTTAGAAACCCTAACTTGCTCTTAAATTGCAAAAATCTGGTTTTGAATTCAG
>Chr1:627005..627099  + TAIR102
GTAAAGGATTCGTCTTTATGCTATGTAAACCTTGTTTTCGCTTACACTCGATAATAATAAGTCTCCGTAACATTTATTTCTTCCTTTTGTTTCAG
>Chr1:627166..627307  + TAIR102
GTCAGCTTACCACCTCTTATTCTTGCAGTGACATGTGTTATGATTCTTGATGTTATTACAGTTTGGCTCTCTGTTGTTATGATTCGAGAATTTGAACTTGTTCTGACTTTTCTTCCTATTTGTGTTTCGTTAATCTGTTTAG
>Chr1:627383..627481  + TAIR102
GTTAGTTATTATTACTCGAATTTCAGATATTTAATTACAACTCTTGAGTGTTTTCGGATTGGTTTTCAATCTAATTTAACGAATGTTTGCCTTTTGTAG
>Chr1:627615..627700  + TAIR102
GTATGTAGTCATATAATTTGCATTATTCTGTCCAAAGTTGTAGGAATTGTTCCTAATTTTACTTGTTTTTCTTTTGTCCACCACAG
>Chr1:627748..627834  + TAIR102
GTGACTTCACACTGGTCAACAAAACTCCTTACTTCCCCTTGTATCTTTAAAGTTTCTGAATTCTAACATGAATCACTTTTACATTAG
>Chr1:627893..627969  + TAIR102
GTAATAAGTGTGCCCATATAATCTTGTCCATCGAAAACCAAGTTGAATGGTTTTAATCTTGGACAATCTTACTGTAG
>Chr1:628020..628111  + TAIR102
GTAAGCTATTTTCCCTGTTTCTCTTCTGTGGTTGAGAGTTTGTTCTACTCATCCTTAATCACTGATTAGCTCTCACTCTTGAATTTCCCCAG
>Chr1:628169..628245  + TAIR102
GTTAGTTGAAGCTGACTTTCCTGTGAATTGTGATCTTTTCATTGTTGTGTTTAATATTTTGTTTCATATCTCTTTAG
>Chr1:629322..629417  + TAIR102
GTGAGTAACAAGATCCAACTTGTGACCCCTCTTTTATTTTGACATAATCTTCTGTTTTACATTGTTCGTTATCTTAATAGCTTTTCTGTATCACAG
>Chr1:629495..629579  + TAIR102
GTACATAATCTTTCTTAGAAATGAAACATTGCAATCTGATTTTGTTTGATAATGCGTAAATCTGAATCTGAGCTCTTGTTTGCAG
>Chr1:630704..630831  + TAIR102
GTTCTTCAACCCTTTTTTGAGTATTTTTCCTGAGATGTAACATTACATATATATTCACCTTCATGTTAGAATGATAAAAGATCAGAAACTATCAGATAAACCAGTGTTTTGTCTATAAATTCCAACAG
>Chr1:630896..630977  + TAIR102
GTTTGGTTTCTTCTTCTCTTGATGTTTCTCTGAATAGCTCGAGAATTTTGGCAAGAGGTTTACATATATAGTTTCATTTCAG
>Chr1:631034..631103  + TAIR102
GTCCCTTTTCTTCCCATCTAGTATATAATATATGTCTCTGTCTCCATGTGACAGATGGAAACGTTTGCAG
>Chr1:631180..631264  + TAIR102
GTATGATTTTTCCACGACTCGATTGATAAACCAATCGAAGCGAAACATTATCAATGGATTGATGAAGAATATGATTTTATTTCAG
>Chr1:631337..631430  + TAIR102
GTTAAACTTGTACCCTGACCCTGTTAATTAATTAGCTACAAGACCAAACAAACCTAATATTCTCATGGTGTTTCCTACTTCTTCGACTCACCAG
>Chr1:631519..631602  + TAIR102
GTATGATTCTTCTCCTTTCACCTTCTTTTTGATTGGTGATATCAAACTTATTCATCAATCTTTTTGTAATGATTATTGTTATAG
>Chr1:632044..632127  + TAIR102
GTAAGTCATTAAGAACCTAATGTTGAAGCATCACATTGACTATGACTTGATTCGCGCTGAGTTTCTTGATTCGGTTTTTGTAAG
>Chr1:632349..632420  + TAIR102
GTAAGTTATATGATACTGTCTGAGAATTAAAAGTTAAAAATCTGCAGGCTCACTGGTTTCTCCATTTTGCAG
>Chr1:632450..632527  + TAIR102
GTTTGTATGTAGATATCAATTTTATATGTGATCACCTACAAGAGACAAGACTGATGTTTGATGATTTGCTTCTTTCAG
>Chr1:632616..632715  + TAIR102
GTCTCTCTTTATCTCTCTCTGCCTCTCTCAGACTTTAGTTTGCTTCTTCATGTGTCTTAAACTCTCTCTCTCTGTCGGGTGATTGATTCTTCATTTACAG
>Chr1:635652..635738  + TAIR102
GTACTGTTCGACATAATTACCCTGTGAATGAATCATCATCCCCTGCTTTTCTCCTTTTGGTTTGAGAATTCAATATTGATTTTGTAG
>Chr1:635987..636080  + TAIR102
GTTGATAATCATCTACTATTGTAAGATCCAAAGACTGATGATGGTCTTTTTAAGCACTTGTTTATTCAATATGTTTGGCATCTTTGTGTTGCAG
>Chr1:636360..636591  + TAIR102
GTAAGAAACTTAAGAAGAATCTCAATGTAGTTGACTTATTAGTAATCTGAAATATAGAAGAAAGTATCAGCCTATAGGGATAGAGTCTTAACTTTGTCGTGTCAAGGTGTTATTCCACTCTCCTCTTGCAGGTTCCACTTCAAAGACTAAGTCTTTAGCAATGAATATTTTTAAATGTAATGCTATTAATAAGTCTTTAACTTACGGATTACAATTGATTGGCGAAAAACAG
>Chr1:636730..636827  + TAIR102
GTTAGACACATTCTCCACTGCTAATTACGACTTAGTAGTCTACTAGTCTTCCTTGTTTTATGCACTAAATCTCTGTATTTTCGCCCATTCGATATCAG
>Chr1:637601..637515  - TAIR102
GTTAGATCTATAATCCTACTGATTCTATCATTTTTGCTCTGTGTGATGATACTCTTTCTAAGTTCTAACATCTATTCCTTTGAACAG
>Chr1:638257..637724  - TAIR102
GTACGTTTTTCTCCTCTGTCTTTGATTCGATTTTAGATTCACGCTGGATTGATTAGTTTTTCGAAGTTGGTATTTAGGAAATTCGAAATTAGGGCAGAAATCAGGGTTTGGAGTGGTGAATTTGGGAGAACTAATTATACCTATGAAGAATCTTAGTTCTTGGAACAAACATCATTAGTTCATCATTAACGATATGCTTGTGTAAAGCTTCAGATTCTCTACTAATTCATGTCTATGAAACTGATTTTACCTACGAAGAATCTTAGTTTGCTTGATCATCATCTCTGTAAATGCTTGTCTCAAGCTTACAATATTAGTAGACAAAATATACAGAGAATCATGAATATACGTTGATGCCATTGATGAAAACTACACAATATTTATATGTAGCTGTTATTAAGCAAGAATCTGCTTCATTAGCTTTTGGATTCATTACTCTTTCATCACTATGTTTATTAAGCAATTTACAGAGTTGATGCAAGTTTCCTTTTTGTGGTAACTAATTGTTGAAATGCTTTGTTGTGAGATGTGTAG
>Chr1:643304..643209  - TAIR102
GTAAGTAAACATCTTGCATCATCATCATTATAATCGTCATCATCAGCATCATCTAACTATAGTTTATATCTGTTCTTTTTTTATAATCTTCTTAAG
>Chr1:643643..643555  - TAIR102
GTAAGTTTTTTTTTTATTACAGAGGAATGCTTTCTGCTTCTCTTTCTCTGCAACTTTTTCACCTTGTTTTTATGTTTTTCTTCTGTCAG
>Chr1:643876..643746  - TAIR102
GTAAGCTCTTAGTCTGTGATCACATTTTTAGAATTGTTATCCATTAGATCACAACCTATGTGTGTGGTGTCTTTGATAGATCTAACATGCTTTCGATTGTTCTACTTTGTGTGTGTCTTTAATCTCTCCAG
>Chr1:645574..645486  - TAIR102
GTTTGAGAAACTGAAACATACAAATTAGTTTCACCATTTGGTCTAGTTTTGGGATATAACGGAGTGTTTTTTTTTATTATTGTTGGAAG
>Chr1:645754..645680  - TAIR102
GTTTGTCTCTGTTTTAAAAATCATAATAATGGTTATGATTGTGGTTTTTGAAACCATGGTTTTGTTGACTCGCAG
>Chr1:645898..645815  - TAIR102
GTCTGTAACTTCCTCCATCCAAAGCACAAACTGAAAACCCATTTCATAAAAATCCACATTCTAATCAAATTGTCTGGTTTGCAG
>Chr1:646125..646038  - TAIR102
GTAATGAATGATAAACTGTCAATTATTCTCTGATTTCTGTATCTTTGTCATCTTTGAAGCGTTGCTTAAGAGAAGATCTTCTGTGCAG
>Chr1:646776..646690  - TAIR102
GTACCTTTCTTGCTTTTTAAAATCAAATCGTTGTTTCATTCAATATTCTATGGAAACTGAATTATAACTGTTTTTTTTTTCATGCAG
>Chr1:647037..646957  - TAIR102
GTAATTATATAGAAATCTTATGCTATTTTGACTCCAAATTAACTTCTGGATTTTAACAATTATTATGCTATATTATTTCAG
>Chr1:647183..647108  - TAIR102
GTGAGCTGAAAATATTGATCATGTGGATTCGGAGTGTGATATTTTCTTGCGAATAACTGTTTGGTGTGTGTTGCAG
>Chr1:647366..647281  - TAIR102
GTGGGCATCTTTAACTTTTCCTTCTTTCTTTCTTTCTTTCTTGAGCATCTGGTTATTTGTCTAATCGAAAACCATATGATTAATAG
>Chr1:647530..647443  - TAIR102
GTGAGCATCTTTCAGTGAAGTCCTATGTCTATCTAAATACGCCTGCCTTTTTGTGTTTCCTTATGTCTTTGTTAATGGTTCTTGGCAG
>Chr1:647702..647621  - TAIR102
GTCTAAGCCTGTACTATTTTATTTTTTTGTTTACCATTTGTTTCTTTTTATTTCATTTTCGTTTGTCCTTAAAACATAACAG
>Chr1:647923..647808  - TAIR102
GTATGATAATCTTTTATAATTTCTAGATTATAAGACATCTAATATTCTTTCCCCTGGATTGTAACTTGTAAATGACGATGCATTATATTTAGAGTGATTTTTCATGTCATCTACAG
>Chr1:648101..647996  - TAIR102
GTAGGAGTTCTATTTAATATCTCTTTTTGTATGCTTAACCTGTCTTGATAGACTTAAGTTCTTCTCAACATGGTTAGTTTGATTGTTTTGATCGTTTCATTTTCAG
>Chr1:648361..648276  - TAIR102
GTAGTTCTACCACTTTTTGTTGCCTATATTAAATCTTTGTTTTCGTAGCTACAGAAACCCTTTAATCTTTTTGAATGATCTTGTAG
>Chr1:648507..648433  - TAIR102
GTAATTTTCGTGCTAATATCTACTACACATTTGCGTTTAAAAGGTAATTGTAGTAATGACATTCTTCCTGTGCAG
>Chr1:648765..648657  - TAIR102
GTATTGTTTTTTGTTTTTATTCTCTTCTTTTGTTCGAGGGGTTTTCATCTGATGTAGATTGTTGTTGTCAAAACTCAATTTATTTCTTTTTTCGTATTATTCTGTCTAG
>Chr1:648910..648830  - TAIR102
GTACGGTTGCTTATGTCTTGTTTTTTTTCCTTTGTGGTGCCACTTTCTGTGTTACTGAACAAGCACTTCCGTAATTCTTAG
>Chr1:649367..649140  - TAIR102
GTAAACTTCTGTTTTTTTTTTCCCCATTTTGAGCGTTTGATTGAATGCATATTTGTAACATATTTTTTTGTCTATCTTGGAATCGTGAGCATATTGGTATTAAATTGGCACTCTGACTATTGGTTCCAAATGCTTTAGAAGCTATATTTGTCCAGGCAATCTGTTAAGTTATTGGAATTTACACAATACTGCTAGCATTGATTCTCTACTGTTTCTGGATGGCTTCAG
>Chr1:649550..649460  - TAIR102
GTATAAGGGAAACTCTGGACAAGTATTGTTTATGAATCTTTTGTTTCTCATTTCCATTTCCCTAACAAATTCTCATATGGAATATTTGAAG
>Chr1:649761..649676  - TAIR102
GTCAGCCGTGCTTATAATTTTCTATTAGATTTCTTTGCTATTGTGGTGTTCCAAATTTGGATAAACAACTTTCTGAATTCTCACAG
>Chr1:650562..650439  - TAIR102
GTATCCTTTTACAAGTTCTTTGAAAAGTTATCCACGTTCCGTAATTAGGGTTGATATATCATCTATGAGGTTCTTATTATCTATATTCAGTGGTTATTCTATTTTTTTCTTGACTAGTGTTCAG
>Chr1:650790..650710  - TAIR102
GTATGGACACTATCTGATTGATCTTCTACTACCCTACAGGACAAGAAAGCCTTTTTTCTTATAAGGTTTTGTTTTTTGCAG
>Chr1:651127..650905  - TAIR102
GTTTGTGTTATTTGATTTATATGTTTGCTTGCATGTTTCGCATTACCCTTAGCAAATTGAGCCTAGTTGGTTTACCGGAATATGGTAAAGATCCTGGCTTTTGGTTTATTGGGTCCACTTTAGTCTGCTGCCATGTCAAGGGATGTTTACTGGCTAGTCTCTATCTAGGGATGTTTCAACTTCCAGTGACTCCACTTACTTTTGTCCTTATTTGCAATTTCAG
>Chr1:651319..651220  - TAIR102
GTTTCCATGCCTGCATGTTGTCCTTTCATTATATAGAAAAAAGGATCTCTTTTTCTCATATGTTTTGGGTCTTTTTCTCATATGTTTTGGGTTTTTTCAG
>Chr1:651710..651540  - TAIR102
GTTAAGATCGACACCTACGTTCGTGGCTCTGCTTCAATTCTCATCTCTGCTTGATTCTGGATTTCGATTTTAGGGAGAAAGGAGTTTGATCAATTCTCTTCCTCCTGGATTTGAATCTGGGTTTTATGAATTTTGGAATTTCGTGTTGATTTTGAGTTTGGTTGTGTTTAG
>Chr1:655932..655824  - TAIR102
GTAAGTTTCATCTAGAAACCTTTTCCTCTCTTGCTTTCTCGTGTTTGATATCTACTTATTGGTTTTTGAGGAGGTTTTGTGGTAAGTAATAAAAACTCTGTTTTTTCAG
>Chr1:656133..656030  - TAIR102
GTCGAAACTTTCATTGCCATTTGTTGCTGATCAAAGTTTGATAGAAGAAAGATGGCAACTTTGTTGTTGAGTCTTAAAGATGTCTCTGGTTTTGTTTGTTTCAG
>Chr1:656316..656235  - TAIR102
GTAACGAAAAGATTCTGTCTTTGAAAAAAACAAACAAAATATTCTCATTTTGCAAAACAGTGATGTTCTCTTAACTTGATAG
>Chr1:656587..656506  - TAIR102
GTGAGTTTCTTTTTCTACTTTTTACTGCCTGGAGTGTGAATTAGCCTTTGAGTTTCTGAGTAGTGATTGACACTGTCGTTAG
>Chr1:656826..656746  - TAIR102
GTGAGTCATAGACACCACTTGAATCTTAAATTCCTTTTTTTCTCTGTTATGTGAGTAAGCTTTCGGAACAGCAATGTGCAG
>Chr1:657141..657059  - TAIR102
GTCTTGCACTCTCCTTTTGTATATCTTTTTCATATCCCAAGGAAAACTTTCTCATTGGTGAAAATTTCTTCCAATTGTTTCAG
>Chr1:657391..657278  - TAIR102
GTAAGAACCTCGAACCATGTACTAATGAAACTGTCTTATATCTACTGATTTGAAAGATCCTGATGAGATTATGTTTTCTTTCATTTCATCCTATTGTTTATCGATTTGAGGTAG
>Chr1:657855..657496  - TAIR102
GTAAGTACTAGAGTTCGATTCGAATGGTTTTGTGGTCGTAGGTGAATATGTTTCAGTCGGTTTTGGGTTTTCTATGTCTTACTCTTTTTGGCTGCTCCTGTCTTCTATTGCGACGCTTGTATGATTATGTATAATGGGTAAGCCCTAAAATTTAGTTACTTTCCAGTCGCTAGTAATTTTAAAAGGGATACTTTTTGTCTGATCGTTGCTAGTTTCTTGATCTTAATGTTTGAAACTTGGAAACAAAATTAGCAATTCTCTGCATACGCTTGTACTAGTTATAATGTTGACACTTGGAGCTAGCAAAAGAGTCTTTGCTTGGAACAGATTTAGTTGATTTGTCATGTTGGATTCTTTCAG
>Chr1:659422..659317  - TAIR102
GTAAGCAGCAAAACACTTAAATTTAGACCTAATCTCAAATTCTGTTTTTGACAATTGCAATTAAAGAAAGCAGAAACACTCAACTTTTTTAATGTTTTGTTGGCAG
>Chr1:659555..659472  - TAIR102
GTGAGTAATATTTGTCAAAACAAAATATTGTTTCATTTAGATACTGAACCTTTAGTCTGAAAAATCTTGAATGTTGTTTTGCAG
>Chr1:661900..661791  - TAIR102
GTAAATACAAATATATATCATTATAGTCATGTTTACAAATTTTTGGTTTTATGATCATTGCAATAATAGAAAGCAGAAACACTCAAAAATGTTTTTTTTTTGGTGGGCAG
>Chr1:662041..661950  - TAIR102
GTGAGTACATAAAACATCTGTCAAGACAAAATATTATATTTCATCTAGATACTGAATCTTGGTCTTAACAATCTTGAATATTGTTTTTGCAG
>Chr1:663614..663546  - TAIR102
GTGAGTTTAAAACTACATTTTCAACTAATTAATGATCTAATGAATTTTGATATAATTTGTTTTCGTCAG
>Chr1:663759..663664  - TAIR102
GTACTTTTCACATCTAAATATCTAACTCTGCTTCATGATTAATGGTTAGGTCTTAACTAGGGTTTCCATTTTATTGGTCTCTTCTTATTGATGCAG
>Chr1:664016..663903  - TAIR102
GTAATCATACTCATTTATATACTAATTAATGGGATGGAATAAAGAAGTTTTGATGGGTTTCTTAATTCTCCTCCTTCTTCATCGTATTACATGATGAAATATGTAAAATTGCAG
>Chr1:666113..665911  - TAIR102
GTAAGGAATGATATCGCAAAATCGAATGATTAGTAATTTCAGGATGAGATATTACACACCTAATTATAGATTGACTTTGTGCCGAATCATCTACATATACAAAAATTTGTTATATATGGTTAGGTTTTGATACTCACCTAGGGCTTGTCTTGGTTACTTGTCACCCAAGGATTTCGAGTTTTAACAATGTGTTATTGATGCAG
>Chr1:667150..667069  - TAIR102
GTCAGTTTTGATTCCACTCTTTAGACTCTTATCCCATGTCACTAAACTCTTTTGTGATATTTAGCTTTTCAATTTTCAACAG
>Chr1:667734..667642  - TAIR102
GTAATCAAACTCTCAACATCTTTTATGCACCACACTCTTAAAATCACACATCAGTTAACATGAAAACCCATTTTTGGTTGCATCAATTTGCAG
>Chr1:667956..667869  - TAIR102
GTTTTATTCTTTTCCTTTCTTGTGATTTGGGTAATCTCCTTCTCCTCAGTTTACAGTCAAATTCAAATTATATTGTTCTGTGACATAG
>Chr1:668172..668083  - TAIR102
GTATTATTGATTATACAGTGGATTAGCATTTGATTTGCTGCTTTGCTCTCAGACATCTGTTTCATTCGTTTGGCCTCCTTTCTGCTCCAG
>Chr1:668612..668469  - TAIR102
GTACTGTTTTATCCAAAACTCTTCTTGGTATTTTTTTACCGTACAAGTTAAAGAACGTTGCACCACGTATGAAAACTCAAAGAAACAGATCATGTATGCACGATTTTCTGAAATCTCTGAGTTGGGTTTCTAATGTATATGCAG
>Chr1:668855..668746  - TAIR102
GTTACCTTCTAATCTTGGAGTCCATTTCACTCATGCATCTTGATAAGTTCTTCAAATTGGTGACAGTATCCTCTACTTATGTTTTGAATGGTGATTGTTGTTGCCTTCAG
>Chr1:669078..668988  - TAIR102
GTGAGTCTTTTTCGTTGCAAATTCTTTTGTGCAGCTTCTTTTTTGGAGGAATATTGGAATCAAATGGTGATGAGAGAAATTTCCTTTTTAG
>Chr1:669226..669135  - TAIR102
GTACATATAATATATCCATTTTGCGGTCAAGCCTTTTCTACGACTATTTAACTTCAGTCAAGTTTCACAAAGAGCTTCTGTGTTGTTTCCAG
>Chr1:669460..669267  - TAIR102
GTAATGTTTAATCTCAACTTTCGATTCGTTAAGCTTGCATAAAGCTCTCTGTGAACTCCTGAGAAGTTGTCTTTGAGAAAGAACTTGGCAACTTCTGATTTGCCGAATTGATTGTTGTTGGCTTGAGTAGTTTTTTTTGAGGAGCTATAGGGAATTTGATTGTGGTTTGACCATAGTTGGCTTCAATATTGTAG
>Chr1:669619..669514  - TAIR102
GTGAGGACTGATGATTGCTTCTTTTTCTTCATCTGAAATTTCGATTTTAGATCTTTGTGTTTCATTGTCTATCGAGTGATTCTCAAGCTGTTGTTTGGTCTTTTAG
>Chr1:669749..669651  - TAIR102
GTGACTGTTATGCATCGCTGAGAATTGTTTGCTTTTTTCTCTTTCCAGGACATTGATTTGATTTTCTGTTTTGCTTTTTTCTTGTTGGATTATCATCAG
>Chr1:671918..671784  - TAIR102
GTGAGTCGTTTTCGTTTTCAAATTCTTTTGCGCAGCTTCTTGTTCTGAGGAATATTGGAATCAAATGGTGATGAGAGAAATTTCCTTTTTAGCTACGGAAGATATCAGAATAACTAAACCAGAATTGTGTTACAG
>Chr1:672105..671975  - TAIR102
GTATATATTTTGCGATCAAGCCTTTTCTATGACTATCTTAACTTCAGTCAGGTTTCCCGTACCTTCTTGCAGTTCATAGATTAACTGATTAAGGAAAGTGTTTTCATAAGGAGCTTATGTGTTGTTTTCAG
>Chr1:672331..672146  - TAIR102
GTAATGTTTAATCTCAACTTGAGCTTGCATAAAGCTCTCTGGGAACTCCTGAGAATTTGTCTTTGAGAAAGAACATGGGAACTTTTGATTTTGCCCAATTCCTGATTGTTGTTGGCTTGACTAGTTTTGAGGAGCTATAGGGTGAATTTGATTGTGGTTTGACCATAGTTGGCTTGAATATTGTAG
>Chr1:672517..672407  - TAIR102
GTGAGAACTGATGATTGCTTTTATCATCTGAAATTTCGATTTTAGATCTTAGTGTTTAGGTCGCTCATTGTCTAACAAGTGATTCGCAAGCTGTTGTTTGGTCTTTTAGAG
>Chr1:672650..672549  - TAIR102
GTGACTGTTCTACATCTCTGAGAATTGTTTGCTTTTGCGATTTCTTTTATTGTTGGATTAATTTGATTTTGAGTTTTGCTTTTGTTCTTGTTGGATTTTCAG
>Chr1:673707..673963  + TAIR102
GTAAATCTTCGTTAACTCTGGCATTTCTTAGCTGTGTATATCTAATTCGAGATCTATCGTTATCTTCTAGGTAGTTGAATTTTGGGATTAGTTAGTATTACGATTTCAAGATCTGACTTTAGATTTGAGATGGTTTCCCTTATATTCACTTTTTAAAAATGAAAGCTAAACTTATGTCTAGCTAAAAGATGCTTGTGAGATGTTGATGAATGATGGTCTCAGCTACTAATAATTTCTTCTCTGGTTAATTTTTCCAG
>Chr1:674025..674098  + TAIR102
GTAAAATTGTTGATTTGGATGTTTATTTCACCAATGTCTCAAATTTAAAGTTCTTCTCTTTATTGTTTTTGTAG
>Chr1:674166..674440  + TAIR102
GTAAGCTTTCTTTGGATTCAGATTTTGTGTTTAGTATGAGTAAAAAGAAGATTTTCGGATGAGAAGAAAATATACGTTTCAGTTTTTGTGGTACAATTGTTATCATTATAGTTATGTTTGATCTCCTGTTTTAACAACTGTCCAATATTGAATTCTTTATTGCTTTAAGATTCACACTAGTAGTATCTAGTGATTTCATGTTTTGGTGACAGTGTGTTCTTTGCTTAATTTTTTCATTACTCAGTTTTGTTTGTTTTTTTTTGTGTTTGATGCAG
>Chr1:674705..674812  + TAIR102
GTAAGTTTGTTGTCCCTAAAATTCTTGCTCAAGAATTTCCTGAAGGCTTTAAAAATCAATAAGGCTTGGTTTCTTCAGTAAAACTGTACTAAATATACTGTTATGTAG
>Chr1:674881..674967  + TAIR102
GTAAGCGAAAGGGTCTTTTAGCTTGGAATTGTGATCATGACGGAATTATGTTGCTTCTTCTTACGTATTTTGGTTTGGTTTCTCCAG
>Chr1:675078..675186  + TAIR102
GTATAATTTTCTCTAGTTTTCTTAGTAAGAGAAAGACACATATCTGCTGAAAATAGTTCATCTTGTTTGGATCGTTTTTGTTCAAGTAATCACAGCTGAATTTTTGCAG
>Chr1:675228..675339  + TAIR102
GTCAGTACAGTCCCTTCTTTGGCCTTCTTGTTCTCAAACTATTCTGTTATTCCCTGTTTGCAAGCTAAGCTCAGTGTAGCCTTAAACCGTTTTTATCTTGTTTTGTTCGTAG
>Chr1:675495..675591  + TAIR102
GTAAACACTGGCTTCATTTTCATATAAAATCAAGTATAGAGATATTATTGATTCTTTGAATTCTTATATACATACCATTGTACTATGTCTCTTACAG
>Chr1:675946..676043  + TAIR102
GTATGTTATTTGCATTCTTACTTGTGTGTTGTCATGGCTGTCCCACGCATTGGAACATAGCATTTAAGACAGAAATTCTGACATGTTTCTTGAAACAG
>Chr1:678003..678093  + TAIR102
GTATGTCTTCTTATTATAATGTTTGTTTCTTGTTTTTACTAGAGTTCCGTTAACGGTGTGGATACTAACACACAGCGATGTGAATTCACAG
>Chr1:678194..678288  + TAIR102
GTGAGTAATATACCATGTTTGCGTTTGGGCTTTGATTCTGTAACGCTGTTCTGTACAACTTGAGCAAACGGTCTAATGTTTTTATATGTGATTAG
>Chr1:678523..678591  + TAIR102
GTAAGTATCTCTAACTGAGTAGCTCTGGTTTACTTATTCTGGTTTATCTAACGCAATTTGTATTGCCAG
>Chr1:678874..678970  + TAIR102
GTTAGCTGAAATATATAATTATATATTTGGAATAATCATATTTTGACTGAGGGAATGTTTAAGCGTTTTGATTGTTTGTTTTTTGTTTTGGATGCAG
>Chr1:679061..679147  + TAIR102
GTAATCGACTTGTGTTGGTTTCTTTAATTCTTAAAGAGTTCTCTTCTAAAATTCACTCTTTGACTGAGCATTTGGATATACTTTCAG
>Chr1:679289..679367  + TAIR102
GTTTATATTCTTTGCTCATTCGAATATTAGATGTTAGTCTACTCCTTTTTTTATTGCTGAGAATTACGTACTTCCCCAG
>Chr1:679491..679577  + TAIR102
GTGTGTGTATGTGTGTGTGTTCACATGTCTATCTTGTTTTCCACACTATATTATTTAATGACCATAGTTTCTTTGAATATATTGTAG
>Chr1:679731..679820  + TAIR102
GTAGTTTTCTTCTTCCTTCATATATACTGCTAATAATGCCCTACAAATATGTCACTTTGATGCTGACTTTTTTAATTTTATTTATTACAG
>Chr1:679998..680102  + TAIR102
GTTAGTCACATGAGTTTTATTTCCTTTGAAAACGGGTTGCTTATTTAGTAGTAACGAAGGTTAATAATGCTTTTTTTTTTTGTACATTCGATTTGTTTCATATAG
>Chr1:680265..680340  + TAIR102
GTAAGTCGTTTATTTTGTAAGTCTTGAAACAGAAAAGAAGAAGATTGTCTGAGCTCCAATTTTCTTTTTGTTTCAG
>Chr1:680485..680558  + TAIR102
GTATGTTTCTGGTTTGTTGTCACTTGGTGATGATGTTTATTTGTACTTAAATATCTTGTTTTTTCTTCTGTCAG
>Chr1:680778..680857  + TAIR102
GTATGATGATATTTTCATTAGCGTTGTGTTGTTATTTTCATGTAAGCCCGGATCAAAAATGATGTGTTTTTCTTGAACAG
>Chr1:681026..681110  + TAIR102
GTAAATACAAAAACTCTAATTCTGTAAATGTCTTGTAATTTGTGTCCATCAAGGAAATTTACATATTGGTTTTATTTATTTGCAG
>Chr1:682242..681922  - TAIR102
GTAAGTTCAGTTAGGTTACTTTTGTGATTTGATGAGGTGCCGTAAAAAAATTTCTACTTAAGTTTATGTTTACAAAACATTGTAGCTGCTCCAGTTAGTTAGGCTGGGTTTAGACGACTAAATATTTCCCGTCTATGGAAATATCAACAGGTTTTTAGTGAAGTAGTGGGATAATAGCTTGCTTGAGCAACATGAATAGGAACCATCATCAAACATATCAAATTTTGCGTAACAATCTTGCATCATATACCAAGTATTTCCCTGGAGTCAAAGTTAATCTCAATCGTGCGGTTGAATGTGTTTTGTTTTTGGGTGTTGCAG
>Chr1:682731..682404  - TAIR102
GTATTTATTACAATTTGGAAGATTCTTGGATTGTCTTTATTCTGTGAAATTATCAGAAAAACATCACAGTACTTGTAGTTTCCGTATCTACAACAAATGGGATATATGTAAACCGTATGAGGAAAAGCCACTAATTTAGTGGTTGAAAGACAAGTTTCGCAGAACAAAATTTCAAATAGATAGGCGGCTCGATTGTTGTTTTGTTAAAAAAGGAACTTCTTTCATTAGATTAAGACAGATACAAGATTGTAATAAAGACTAAAGATGTTGTTGCCTGTGAGCATGATTATGATGAATTATCTTTCCATTTTGTTTGGGTTTGAAACAG
>Chr1:683401..683318  - TAIR102
GTTTGGACATTTTTATGGAAAATGTTGCAGTGGTTACGCATGTTGTCTCTTCCTTGGCTTAACATTGACAGTAACCTTTTGCAG
>Chr1:684863..684778  - TAIR102
GTATTATTTGTGAAAGATATTGATTTTCCTTATAATATTTTCTTTCTGTTCAAATTATCTGATCTGCTTGATGAATACGCATGTAG
>Chr1:686055..685966  - TAIR102
GTGATTTTGTTTTCTTTTTCTGTTTCTTCCTTCTCCTTAAAGATTGAACAATGATGAATATGAGTTTGACATATACCTTTGTGTGTGTAG
>Chr1:686504..686425  - TAIR102
GTAAAGATCATTAAACAACTCAAACTTCGACTAGAGCTTGAATTTAAGCTTTTATAGTGAATGTCATTTTCTGTTTATAG
>Chr1:686843..686752  - TAIR102
GTAAGCTTCTTCTGACCTCTTAACTATGTTTTCCTTTTCTTCTTCTACAACTACTACTTAGATAGAATCCTTTCTTTTTTCCTTTTCTTAAG
>Chr1:687114..687010  - TAIR102
GTAAATGGGTATTTAAGAGTTTTGCTTATTCTCTCGATCGATCTAAGTTTTTTTCTGAGGAAATTTGGAAGATTTTAGCTTCTTCGATTGATATGATATATATAG
>Chr1:688280..688147  - TAIR102
GTTAAAACTCTTTTCCTTCATCTACTCATCAAAAAGAGTTGCCATTTTCATGGTTGAGTAGAAATGTTAATTTGTTATGGTTCGGTTTTATCAGTCGAGAGTTATAATAGTTTCCCACTTTGTCTTCTTTGTAG
>Chr1:688457..688365  - TAIR102
GTGAGAGGGATAGGGTTGAAATTTAAGACTATATAAGTCTCTGTAAAAGCTTTTATTGAAATCGCTTTGTATCTGCATACTTGGCAAATGCAG
>Chr1:688678..688603  - TAIR102
GTTAGGCATTTAAACAATCAAAAGCATGTCCAAAGACAAAAAAAATTAGAAGCTTCCTGATTCTTGTTTTTGACAG
>Chr1:689035..688951  - TAIR102
GTAAGTTATATTTCTTCTTCCCTAGGAGAAGCATATTGAGTCTTTGGTTCTGATTCTTAAACTAGTGTGTTTTCTTCAATTGCAG
>Chr1:689250..689159  - TAIR102
GTAAGTAAGCCATTTTTTCTTTCACTTTTAGCATCTCTTAATAGTCTGTTTTTTGGCAGTTATATTTTTGAGTTTTTGAATTAAATTTACAG
>Chr1:689531..689410  - TAIR102
GTAACATTCACAGTTTTCTTGCTGTGGTGTTTTCTCGTTTGTTTGTCTATTTATGAGACAAGTTTGCATATTTTTTTGTTACTGGAGATGCACATAACTTAAAGGTTTATTTGTATTCGTAG
>Chr1:689984..689814  - TAIR102
GTATGTGAGTACAATGCTCCAAAACTTCAAGTATTTGTTTTATGATATAATTTGAACTAAATTAAATTACCTCTCATTGAAATCTTAGAGATACTAGATCCATTTATTCTTCCATTTTCAAACTAAAGTTAACAACTTCAGGCTTGATGGATAGATATTTTCACATTGTAG
>Chr1:690398..690174  - TAIR102
GTAAGATTTTCATTTCTTTCCTTGGTTCTCCATTGCGCGTTGCACAGTTTCACTTAAGTTCACTTTTCCGTTTTCCAAATCGTTGTCGCATAATCCATTTTAGCTAAGCTCTCAAACAACTCATGATGGTTTTAGACCTCGTACTCTATAAAGTAAAGAAAAGAGAAAATATTGCTCTTCGAAACCCTTTTCCATGATGCTTTATCTGTATATGTGCTAATGCAG
>Chr1:690756..690580  - TAIR102
GTAAAATGGTATACTTTTTTTCTTTTCTTTCATGTATTCATTATGAACTGCATTCAGTAAATGGCCGTGTTTTAATGAAGTGCAAAATTACTTACATTTTTGTAAATATTGAGCTCTTCTTTCTGGAATAGTATTTTTATCCACAACTTGGTGAATGCCTTGTTTTCATTGTCACAG
>Chr1:691120..690899  - TAIR102
GTACATTTGCTTCGGTTTCATCAAGAAAATACTTCACTTTCATATATGTTCTTAAGGGTTAAACTATTTCTGGAAACAATGTTAAGGAAAGACTAGTAAGAGACTATGTTTCTGTGTTTACAGATTATGGTAATTTGGGAGAAGTCATAATTCGACCTTTATGCTCTATGCATATAACTGAATCACGTGCTAATAGCTTTTTGTATCTATTGCTTGTTTAAG
>Chr1:691442..691365  - TAIR102
GTAATATTGGTTTTCATTTTTGCCAGAAAAATGCTCATTTTGGCCAGAGCTTACTGAAAACTTAGTTCATCTGCTCAG
>Chr1:692174..692079  - TAIR102
GTATGTCCTTCTCATCTTGTTCAGTCAACAAAGCTGGATCTTTTCTGGATAATTTTGTTGCTTTTGATGTTAACAATTGAGTTTTTAAAATGCAAG
>Chr1:693572..694116  + TAIR102
GTAATATATACTCTGTTTCAAAAACCAGTTTTGTAACTATTATCACCAAATGAAATCCAAATTTAGTAACAACGATTCTTGTTTTTTTTTTTGCATTCACATCTTTGTTTTTGATAAAACTGTCAGAAAAAGACTAAAAAATTTGTTCTTTCTGAAGAATTATAGCAATCTTGTATGTGATGTGAATCTGTAGCCAAAAGTCATTTCTTGTTAAAGTCTTACTGTTCATCGAAACCAATAATTTCTCCATCTTATTTTGTATATATGTGGAACATATCCGTACATTAACACTTCATCTGGTTCTAGTTCTGTCTTCATTTGAAAAAGCTTGATGTAGACATAATCTTTTACATGTCCCCTGTGAATCTTTAAATGTCTCTAAAACCAGGAATAAATAACACTATTTTTGGCGATAAATTCACTGTTTCGTTATCCTAGAATCTTAGCGTCGGAGTCATGGAATTCAAGTACACAAAAGATCTTTTGATTCATAATTCAGAAATCCTTTCGCTTAATCTTGATGGTTTTTTTATCTGTTTTCGCAG
>Chr1:694184..694279  + TAIR102
GTAAAAAGCAAATTTAAGAACATTAAAACAGAGTATCCTCTGTTCTTGAGTTGTATTGAAAGTTTTCAACTGTTACTTGTTGTTTTGATTTCTCAG
>Chr1:695477..695546  + TAIR102
GTAAGAAAAATCATCAATCTCATATTCTAGAAACTGTCAAAACTCATTAAAAGTTTTTATTTTTTGACAG
>Chr1:695794..695886  + TAIR102
GTAAACTCAGCATTAAGCAAACCTATGTCAAACCTCTTCTAGTAACATCATCTGATGTTGTCTGAAACACTTTTTGTTTGTTTGGATCACAAG
>Chr1:701682..701774  + TAIR102
GTTTCACAATTCTCTGTTTTTCCTTATCGGATTATGATTAAGAGCTTGCTACAGATATTAATTAATCTCCCCTTTTCGCGATTCATATTGCAG
>Chr1:701876..701975  + TAIR102
GTGGGTTTTCGAAATCAAACAATTTTAAATTCATATTGACTCTCTCTTCTGTTTGCTTAATCTCTTCTGTGTTCAACTTGAAATTAATCGACTCTTGCAG
>Chr1:702020..702105  + TAIR102
GTAAAATCTCATATGTGGTTTTGTTCACTTCTCTTCTCATTGCTTCTACCAAAGTATTGATGCATTCTTTTTTTGCTTCTTGGAAG
>Chr1:702184..702275  + TAIR102
GTAAGTTTGCTACTCTTTAAATGTTGTTCTGTTCTGTTAGCTGCACCCGAGTTTTTAGATAACTCCTATGAATTGTGTGTTGACTCGTGTAG
>Chr1:702469..702566  + TAIR102
GTTGAGCTCATAATATTTTGCTGAGTTATATTTCTCTTATTATGTCTCTTTCTCTTTGTTGTTTAAGAGGAATTCTGTATTTTGTTTTGTCACTCTAG
>Chr1:702598..702678  + TAIR102
GTGAGATCTGTTATAATTGTCTTATTCAAAGATTTTTTCGAAATGTTCAAACTTGGTTTGACCCTTCTATCCACTAATCAG
>Chr1:702738..702827  + TAIR102
GTAAAGAGGTGGTTACAAAATCTTGTTGACCTTAGGATCTTGAAGTTGGGAGACTTACAATAGACTCTGATTAGTTTTCAAGCTTTCCAG
>Chr1:702902..703011  + TAIR102
GTAAGTAGTCAGTAGCTTCCTAAATCTGTCAAATCCGAATCTAGTGTAATATGAAATGGTTTTGTTTGCCTATTCCGGAGACAGTCAGCTAACTTATGTCCTCTTCTTAG
>Chr1:703099..703194  + TAIR102
GTAAAGACTAATCAAAAGTGTTTTTTCCTTTTCTCACTCACTCGTGGTATTTGAGTTCGGTTTTACCAATTGATGTCTTTCCATCTTCAATTCAAG
>Chr1:703257..703352  + TAIR102
GTGTGTACAATTTCTCTTATTTCGATTCTTGAGAACCCGCAATGACCTCAGAGAATCTCGCTTTTGTTTAATCCGTTTTCCCTTTGTGAATTACAG
>Chr1:703382..703481  + TAIR102
GTAAAAGCTCTGGCTCTACTCTACTTAATATTCAGTTACATGGTTTCAATGGTTTGTTCAAGGTAGCTAGCTGCTTCTTTTTTTCAAATTTGGATGGCAG
>Chr1:704587..704495  - TAIR102
GTTAGACTAGAGAGAGATACTTCATTAAAAAAAGAACAGAACTTTGGTAATGGTTTTTCTTGCACTGACTTGTGGTGTAAAAACTTTCTTCAG
>Chr1:705063..704669  - TAIR102
GTAAACACCCAAGTCATTTTCAGTTTTCTATTCTCTGGTTTTTGAAAATGCTATCATTAAAAGTTTGTAGAAAGATTATTTAAAACAGCCAGAAGGATTTAGTGGTGTAAATCCTTGGTCCCCACCACCACCTACTCTCTTAAACCAAACTTCCAATCTTAATAAAAGATTATAATTGTTTAATCTGGCAATAAAGAGTAATCAAAGAGTACATGATTGTGTGTTTTTTGGCATTAGTGTCTTTCACTTTTTGCTTGCTTCCCTCCCATGGAGAATCATCACAATTGAGGACTATTGTAATAAAGCTAATGAGAACATTGAAGAATATTTTATGCAATGATGGGCTTTGATAATATTTTTCCTTCATAAGCTTTATCTCTGGTCAACTATGGCAG
>Chr1:705301..705130  - TAIR102
GTTGGTATCTTTTTCTCTAGAGCTTCAGCTACTGTTTTCATGTCGCGAAGAGAGCTTGAAAGAGATTTTAAAAGTAGGGAGAAAACTAGAGTTGTCAATGAGAGAAAAGTTTTGTGATTGGCATATAGAAACTGCGGTATTCACATCTGTTTCTTTTGCTTTCCTTTTGCAG
>Chr1:705533..705368  - TAIR102
GTAAGATGTTTGATACACTTTTTTTATCTTCTGGTCTCTTTTTTCGATTTTTATGTGATAATGTTTGATCAAAGCTTTAATTATAGCTTTTGGTTGAGAAAGTTCGATTAGTTCTTACTTACTAAGAACGGTAAGACCTAACCTGAATGTATTTGCTTTGCAACAG
>Chr1:708190..708303  + TAIR102
GTAAGAGTTCTTGTGCTTGATCCAGGTTCCGATTCGGGATTTCAAGTTATTTATGTAATTTGAATGATATCTAAGATATGCGGTTTTTTTTTTTTTTTCATTGCAATTTTTGAG
>Chr1:708510..708600  + TAIR102
GTAATAACTTGCGTCTCAAGATTTCTTTCTCTGTGTGTGTTTGTTTCTTGGATAAAAATTTATATAAGGACCAATGTTATTTTGTTAACAG
>Chr1:709468..709597  + TAIR102
GTTTTAAACAAACATTACTTTGCTCTGTTCTTAAACTTCTTAGAATTTTTTGCTCTGTTTTTAGTTATAAATTTTGCTCTGTTTCAGTTTGCATTCTGATGATTTGACATGAATATTCTATTGATTACAG
>Chr1:710240..710137  - TAIR102
GTAAGAATGAAACCCTTTTGTGATCCTCTAATGTCAAATATTCGACATCTTCTTAAACAAGAGATTTGGGAATCGTTACCAATGAAAATTCTCTGTTTTTGCAG
>Chr1:710694..710334  - TAIR102
GTACTACGCTAAATCTCATTCGCTTTACTTATACTGTAAATCGCAATCACTGAAACTGGAAGATTTGGGCTTTAATAGAACAGTTGATAGTAAAACTTAATAATAGTAATGAAGAATATAGTAGCCTGCACTTCTCAACTTGTGGAAGCTTAATGTGATCTTTAGGGGTCCCATTGATTCACCACTAAGGACACCATTAAGTACAAGTAGACCCACATTAAGTCTTCAAGCTGAATAATGATGTGTGATCATTCTTTCTAAGAAGTCAACGTTTTGACTTAAGACACAAGCAATCATTTTCATTTTTCTAATAGAGACAAATGTGACAACACTAATTAGCATCTGTATTGAGTTTTTGCAG
>Chr1:711091..711017  - TAIR102
GTAAGAGACCCTAGTAGTTTTGTCTTTGTGAGTTGAAATTATCTCAAAATTTTCATGGAGAACTTTATTGCCAAG
>Chr1:711262..711185  - TAIR102
GTAAGTTCTTATGGATTAATTTAGATCAAGTAGTCAGCAAACTATGGACATATTTAACATTTCTTTCTGAATTTACAG
>Chr1:711504..711409  - TAIR102
GTTCGTAGCTCTCATCTATTCTTTGATCTTTGCTTGTTTAGTGCATTAAAAAGATTTATACTTATTGAGAAAGAAATCTGAGAAATTTCTCATCAG
>Chr1:714316..714207  - TAIR102
GTACATTACACAATATTTTCCCTTTGCTGCTAGTCAAGTAGAATGCAGAAATCAAAGTATTGTTATGTTATTTACTTTTCCTTTTCCTTTTATGAAATGTTTATTCTCAG
>Chr1:714557..714464  - TAIR102
GTTTGTGCCAGTTCAAAGTCATTCAGTGGTGTTTAAATTTACAACTTTCCTCTCATGTTGACATGATACACATATATTTGCTGCATAATTTCAG
>Chr1:715006..714865  - TAIR102
GTTTGTGATGTGCATTTAAACTTTGTATAGTGAATGTGTCCCTCGTGTTCATTGTCATACATCAATTTTTTTCTTGTTAATTCGCTATGGTTTCATGATATCATAGTTGTATCTAATTTTTGCTTTTCCTGCTCGATTTCAG
>Chr1:715659..715316  - TAIR102
GTACGGTACCATCGTTCTTTTCATCTTGTTTCTTTTTATCCTCTCTACTGGATTGAACACAATGCGTTTGTTTCTTTTTTTACATTTTATTGCTGTTTATTTTTCTCTAGTAAAATGAATAAATCTGTCAATCTATTCACATAGTTAGCATGGGTGGGTCTCTTTTTTAAAGCTTAGTTTGAGTAGTGTTTAAGGTTTCTATTCTCTATTAGTTTGTTTACTAGCATCCTTGAATGGTGTTTCTATTTCTTTGCCGTAGTACTCATGTGGATTATTATAGATGAGATTTTCTGTCTTCATTGATCTGCGAAAGTGTAATTTATTCTTTTTTATTGTTTTCCTAG
>Chr1:718934..718663  - TAIR102
GTTGGCATTACAGACCTACTGATATATGTTTCCACCGCCTAGTAAATATTGACGATATTTTTAGGTTTTTGAAAATAAATAAATTTTTCTGCATAGATTTTATCTTTCGTTGGACAGACTATGTGAACAGTATTTTGTTTTAGTTATCATATCTTGTTCAATGTCTGAGGGTCTTAGATAAGACCAGGATATTTTCATGATGTTGGATTTAGTGTGACCCTGCAAGATGTTTATTTGCATAACTTGCGCCTAAAGGCTATTTTGTGCTGTAG
>Chr1:720680..720586  - TAIR102
GTATATAGTAGTCTTAAAAACTCTTCTTCATTTTGTACATATTCATCTGAATCGATTTCATAATTTGATTCATTCTTCTTTTTCAAATGGTTCAG
>Chr1:721904..721796  - TAIR102
GTAAAGAATGCCCTGCATTATTATTAAAAAATTTAAATATATTTCCAACGTTACTGCTTTCACTTTACTATCTGTTTTCTTAGTAAATAGTTTTTTTGTGTGTGTGTAG
>Chr1:722115..722008  - TAIR102
GTAAGAACCAGTCCATTCTTCAATCAATTTTATGATCCCTATCGCTTTTGGTCTTTCCGTTTTATCTCTCAACTTATCTCTTTCTCGTCATGAATTGTAATTGAACAG
>Chr1:722965..722816  - TAIR102
GTAGCTTCTTTTTCTTGGATCAACTACGCCACTGTCAATTTTATTGCAAATTTGATGTGTTCGATTACATTGATGCCATCATAGGTATTTATTTTTCATAATTGGCAAACATCCCTAATTTACTTTTTCTTTCAATTACTGTCCAACTAG
>Chr1:724274..724120  - TAIR102
GTAAATGTAGTCTACATAGCTCTAAATATGTTATGTCCGTATGAAAGAATGCTGCGTGAGAGTAGAACATTCAGTAGTCACATTATATATGTGGACATGTAAGCTAAAGCTGTTCTGATTATGGCTACTAATCTTTTTCATATTTGACTTTGTAG
>Chr1:724680..724390  - TAIR102
GTACGCCAGTGAATTATGCAGACTGCCTGAGTGTAGTATATTGAGTCTCATGCATACTTTTAAGCTGACCGTGGGTATAGTTTATTCTTTTTGCTAATGTTGAAACTATGTGAGATTTCCGTGATAAAGAACGTGGTTATCAGGAAACTTATGTTGATTTCAGGATAGAAGCAAATTATAATTAAATGTTGTATGCTTATGTTTTAGTTTCATCAGAAGCATAGTGTTGCAAAATGATAATTGCAACAAGTCATTGAAAAATATATTCTAAATTTTTGAGTTCTCGTGCAG
>Chr1:724889..724747  - TAIR102
GTAATTTTTGCGCATCTATTTTAGAGCATCATGCTATGAAATGGAAAAATTCCGTGAACGGCTTTCTAGATGGACAAATTAAAACTGGATTGAATAATCTGATGCTTATACTTTCATTTGGCACCCTTTCGTGTCTCTTCCAG
>Chr1:725235..725082  - TAIR102
GTTCTGTTTCAATTGTTTTTTTTCCAAATCATAATACGATTAGATATGTTATTCGACATTGTTTTGAGCTACATATGACAACCAAGTTTATATTACACAAATGCTTTATCAGCTTAATAAATAATAAATACTTTGTGCCCCTTCATTCGTGTAG
>Chr1:725551..725410  - TAIR102
GTACATTTTCGACTTTTTCCTGTGTCTTTCATCTTACTCACTCCATAAAATCTTGCAAAGCTCAATTTCTTATCGTCCAGGATCCTTACTCTTTGATGGTTTTATGCCTTATATTGTGTTGCCTCTTATGTGTTCTTTTCAG
>Chr1:725688..725609  - TAIR102
GTTTGCCTTTTCTTTCTGAATGTGCATCTTGACATGTCACCCTCTCTTCTCTATTTTTAATCCATGGTTTCTTCCTACAG
>Chr1:726036..725825  - TAIR102
GTAAGCTATTCCTAACTCGTTTTCCCTTTTTGGTTGGATATACATTGAATTGGCGTTTGTTGTCACATGATTTGGATTTTTATGGTGGAAAATGCGTTTCTCAACCTGTATGTTCTCCCCTGTCTAGCTAGTCTTCTTCCATACCTCATATTTTATCCTTGTAGGTCAGACATGGTATAATCACCAATTTGAGAAATTTATTTTAATCGCAG
>Chr1:726274..726123  - TAIR102
GTACTTACTTTGATAATCCATACTCTTGCACATGCGTTAGTGAACGCCTTACCTTTATTCTTGGAACAATATCTCTTCTTGTATTTTCTACACTGGATGGGCTTACAAAAGGCTAGAAATTTATTAGTGCTAATCGTTCATATGTCATGCAG
>Chr1:726709..726348  - TAIR102
GTAATTTCTTCTTCTTTTCTCTTCTGCTTTTGCTTCATCTTGTTCCGATGTTGCGCATCGTTGCTGCTAGTTATAGCTTTGCTTTTTTATGTTTGTTTGGGGACCAGAGTTTAGATTGCTTTATTAGTGATCGACACCAACCAAGTTTCTTTTAGATTGCTTTATTGCAACATTTGTGGTGCTACGTTTTTTGTGATAAGATTGATAAATGAGAGTCAAAGGCTGCTGCTAACTCAATTGAAACAAAAATATAGTCTTTGAAGCTGCAACACTTTTCAATTGGATTCTCTAATTTTGTTGACTGATCGCTCTTGTTGTTGTTGTAAAACTATTGTTGATCCTCTCTTTACTCCTCTCCAAAG
>Chr1:730416..730496  + TAIR102
GTAACCAAATTATCAATCATTAATTCGATGATTATTTGATTTAGGTTTTTGGTTTAATTTGTTATTGTTTTGCTGTTGCAG
>Chr1:730611..730915  + TAIR102
GTAAGGCTTTCCTTGTGAAACACTCTAGTTCTCTTTATTCGTTTCTGTCCTTTCAAGGGTCGGTCTTATTAATTGCTTGAAATCACACGCTTAAGATATAATATAAAATTAGTCTGTGAGACCTCCAACACATTTGAGCTGGGTTTGAATTTCCTCATACTCAATACAACTGGTTCATTGAAGATTGATGTTCCATGGTTGCATAGAAACATTGGATTGTTTTAATCCAAATTCGATAAACGAACCATAGAGTTTTGGGAGTATAAATTTATTCATTAGAGTTTGGAACTTTGTTGTTGGAACAG
>Chr1:731074..731175  + TAIR102
GTTCCTGTCCCTTACAATTGCTTGTTTTGGTTTAACATTCGAAATTCAGGTTTAAAACTGAGCCTGATCGTGGTGCTTTGGGTTCTATTTGTTTTTTTGCAG
>Chr1:732927..732742  - TAIR102
GTAAGTTATTTTAGAAAAATCTGCTCCTAATAATCAAATTCTTTTTAGTAGGTCGTAATGAAGTTGTAGAGAGCTTTACCCTTGATCTGACATTTTCCCGTTGAACCAATGTTGCATCTGTTGCTTGTTAATTTCAAGTTTTTCTTGTTGTAGACTAACCAATCTTTTGTGGGTATCTCTTATCAG
>Chr1:737232..737082  - TAIR102
GTATGTGATTTTCTTGTTTTAACGTCCCTTGTATTTCCCACGGGAAAGGTCATTTCCATCGTGACAAATTTCTTTTACTTTTAGTTCAGTTTTGTGTCATGCAAGATACTTTGTATGCGATCTGCTTACATGTTTCTATTTTTGTTGACAG
>Chr1:737561..737438  - TAIR102
GTAATTCGTTTCTATTTTTTCTTTTGTTTTCTTCTGTATTTGTCTTTTATATGACTGTTGAACTTGTTCATTATTATCAAAGCTTAACCCTTGCTATTTTCTTCTTCTTCTTCGTCTTCTTAAG
>Chr1:737873..737625  - TAIR102
GTAAGCCTCACAGAATTCTTGCTTTTGGACCTGATTTCACTAGTGTTAGATTCGCTTTGTAGATTTAACCTGTGTAGCTAATTTCAGTTTCCGACTAAGTGCGTTACTATAACCTCTAATTCCTGTAAGATCATGTGGTTTCACTTGCTATTCTTCCCTAGGATTCTCGTCTAATTTCCAAAGACGAATTGATTTATGCTGATCCAATTTTTCATCTGTAATGAATTGTTTGATATGTTTTCTGACCAG
>Chr1:740051..740123  + TAIR102
GTATGAGTTTTGATCCCCGAAAAAGAATAATCGTGTTCTTGTAGCTGATGTCTTCTTTGAATTATATAACTAG
>Chr1:740246..740354  + TAIR102
GTACCATTACAGGCCTCCTATTACGACTTGCTTCTTCTTTGCACAAGTTGTTATTTTATTCTCTCTTGAATAGTTTCTGAGGACATGTCCCTCATGTGTATTTATGAAG
>Chr1:740503..740619  + TAIR102
GTATGTTATGATATACGGCATTGATTTTTTCCAATAGATGGCTTTTTGTAATAGTCAAAGTTTGATACCCTTTTAAAATCTATTGGTTTCGAAGCAAAGTAAGCTCTTGTTTTTTAG
>Chr1:740758..740969  + TAIR102
GTAGTGAGTCGTGAAATTTCATGTTGTTTTTTTTTTCATGAAAGGCTGGTTATGGCGCATTGAAACCCAGTTATTGTATATAGAAAGAGGACAAATGTTAACCTTAACTTGTATTTCATTTTTGGCGTACTCATTGAGTAACCATTTCTGGCTTTTCTCCTTTTTTTCTAGCATTTTAACTAATTTTGCTTCGGTGTTTCCACTGCTTTTAG
>Chr1:741602..741683  + TAIR102
GTGCTTCTTTGATCTATATGTTTATTAAATTTAACTCGATAAACATTTGGCTTTCCAAAGGAACACTGATGATCCTTCTTAG
>Chr1:741796..741945  + TAIR102
GTATGGCTCTTCCTCCTAAAAATAAATGGAAAATAGTGGTTTGGTTTACTCTCATTCGCTATTCCGTACTGAATCCATGATTTTTCAAGATGTTACTTGTGGCAGAAAAAAATCTGAACAACATGACCCACATATGTATCTTCTTGGCAG
>Chr1:742051..742180  + TAIR102
GTGAAGTACAAAATTGTGTATACAACTGTTTTTTCCTATCTTATAGAAAGTTTTTTTTTCTCTCGTATATATCTGACCCTGTTTTTGTCCTGTTGTTTACCTCTCTCATGTTGGAATTTGTCTGAAACAG
>Chr1:742318..742501  + TAIR102
GTAGATTCCCTGAGAACCTGTATTTTGGAGCTCTCTGCAATTTTAATTATACCTCAGCATAACTATAAATCTTCAAGGCCTTATGGTTCCATTGTGAATTTCTTGAGAAACCTTTTTGAGTTTCTCGCACATCGCTTCTTAGTTACCACAATAGTTCAGTAATTACATGGTATGTTGTTGACAG
>Chr1:742737..742821  + TAIR102
GTCAGTTCGCATGGGTCTAGTCTCTTCTTCACAACTTACATGATTCCCGAGCATGTCTTAATTTATTATGTGTAAACTCATCCAG
>Chr1:742983..743089  + TAIR102
GTTTAAAACTTCACATCCTCCTTTTAGATTCACTTTTAGACTCATATACTTCATTTATGAGTCTTATAATTGGAATTCTTATGGTTTGTCAACATTCCACGAGACAG
>Chr1:743204..743300  + TAIR102
GTAAATCATTAGCATTATGTTCAAGCAACTCTTAACAGCTCTCATACTCTTTCTGTCTCTCTCGTAATTGCTGCTTATGATGTATGTTTGGTTACAG
>Chr1:743547..743619  + TAIR102
GTTAGTATATAAACATCTTCATATACCATAATATAAGAAACATTTAAGTAATTATCGTTTTATTCTCGTTCAG
>Chr1:743717..743814  + TAIR102
GTTAGTGGTAATTTAGTACCAGCATTTTTTCCTTTATACATTTCATATCATCCTTTTGAAAATTTCATCCAACTCCACCAATTTCAATATCTTTGCAG
>Chr1:747532..747621  + TAIR102
GTAAGAAACTTAATTATTCTAACAATATACACTTCAAAAATATATGTTTGTTGATCCAAATTTTTTGTGGTTTATAATATAATGGTATAG
>Chr1:747727..747857  + TAIR102
GTTCACCACAAATACCTCAATACACACTTCATAATATATTTATCTTCTTAAGAATTGTGCTTTTGGAAAATAGACTGTTAGAAAACAATAAAATTCATATTTTGTGTTTAATCGATGAAACTTGTAAACAG
>Chr1:749496..749784  + TAIR102
GTAAGTTCATTGCCTCCTTCATAATCAAATTCGAACATGTCTCTTCATAGATTGGTTTGTTTTGAAAGGATAATTAGACTTGCTATTGACTTGGGTTCAGACATCGGAACCTTGAAACTTCTCTTCGTGTGGCTTTGTGAAATTTAACAAGTTTTTGACGAATTTTGTTATGGTGCTTTAAAGCTGATTCAATTGAATTTTAATCACCAATACAAATGTGTTAAACTTGGAATAGAGGAATGTTTAGTTTATCTAGTTAACCGATTGCTTTAAATGTTTAAATTGACAG
>Chr1:749950..750117  + TAIR102
GTAAGTTAGTTACTACATATCGTAATAATTACTATGATTAATTGGTGGTCCATTTTTAGTTTTAGTTTTCACGCATTGTGTTTCTAGCATTGCAATTCCCTCTTTATCCAAAACAGACTCTATGCTTATCTCATGTTTCTTAAGCTTATAATATCATATTAATGGCAG
>Chr1:750299..750415  + TAIR102
GTAAGATAAAGTTTTGTCAATAGGCCTTTCTTATATGTTGTCTCGTTTTTTTTGCATGATGAAAAGCTGAAGTTTTAACTTACTATGTCACTCATTCTGATCTGTTCTTGTTCATAG
>Chr1:750473..750556  + TAIR102
GTAAGCTAGTCTAATCCACTAATGCACAATGTCATACCTTTCTTGCTCAGATTGGTCTTATAGTGATTCTGTTTGCCATCACAG
>Chr1:750628..750795  + TAIR102
GTAAGTTAGAGTTTAAAGCAACATCTAATCTGATCCCAAATATTCTGTTTGCATTCTTAATGTTTGGTTTCTACGATATTTATCAGAGTGTTGTTTACAAAATGGAAGATTGTAAACAAAGCTGAGAGTATTGAACAGTTCCATTAACATTATCTTAAACCTTAATAG
>Chr1:750875..750956  + TAIR102
GTAAGTGATCTTAAAGTCTATATCTCCAGTTCTTACGACCAGTGAGTGATGCTTGACTCCTTGCTAATGTTGTTAATTTCAG
>Chr1:751017..751119  + TAIR102
GTAGAAATTTCGATCCTTATTACATTCATCTGCAAATTTATCTTTATATATCTGGTTGTGTATCTTTTTAGCGTTAGTGATTTCTGTTTGTGCGTATTTGAAG
>Chr1:751224..751296  + TAIR102
GCAAGTCTAATATTTTAGCCCACATACGTTTCGTTTAAATCAGATGTTTGATCCTCTATTAATGTAAATGCAG
>Chr1:751358..751427  + TAIR102
GTATGAATCCTGTTAGCAAATCCAGTAAAATCAACAAAACAATTATATAACCGGGTAAATAATCTTGTAG
>Chr1:752661..752981  + TAIR102
GTAATGACATTTTTATAATTTTGCTTTATTTCGATAACTGCAGAAACATAAGGTAGAGGAGAGATTATTGTGGGATATTGAAATCAATGTAGTGATTGTAAATTTCATATTAGCCTAGATAGATTAGTTTAAGTTCCGGTCCAAAATTTCAGAGTAGCTAGTCTAGGTACAACAGATATTGTTGGAAATGATTTGTGACTATTTCTATCGCTAACATCGAGATGGATTCAATATGATGGAGTTTTTGGTTTGTTTGTTTCTATTAGTGTTTCATTCTAAAAGTCCAATAAATTGGTGCATTCGGATTGTTGGGTTGTGTAG
>Chr1:755380..754891  - TAIR102
GTAAAGATTCTTGCTTTCGATTGTTAATTAGGTGTAAATCATTGTTTGGCAAGAAAATTGTTAGGGAGATTATCTCTGTTTATGAAATTGGAGATAGATTATCTCAGTTCTATCTAATAAGCTTAGAGAACTATGTTTATTAAGCATAGTTTGGGTAGGAAGACCAATGTGCAGTGTTTAGGTTCCATTAGTTTGTGTACTTTTGATTATATGGCGACAAGGACGAGTTTTCTAATAAGTTCTAGTGCTAGGTAGACAATGAGAACGTAGAATAGCAAGTTGGAATCTGTATGCACCTTGAATTTGCCATTGAGGCCTCTGTTAGTTATCTCCATTTAGCTGAAGAAAAATAGGCTGGAATGTTGAATGCAGAAAAAGTTTCTCTCTTTCTGTCTTTGTCTTATAAGTGTTAAGAATGTATACTTTCTTACACTGAAATTTTATGAGGTTTCGTGAACTTGATCTTTCTAGTTATGGCTTAAAATTGCAG
>Chr1:756539..756644  + TAIR102
GTAATCTCGTGTTTCTTCTTCTTATTATCTGGTTTCGTCTGATTATTGCTTTGTTTTGCTATGGCGATTTTGTTGATTTTTGTTCGAATTTTGTTTCGTGAAACAG
>Chr1:756736..757553  + TAIR102
GTAAGTAATCCTCTTGTTCTCTTCGTTTTGATTTCTTTATGTCTTCGTTGGTTTAGGAATTTGAAATTCGTGGAGATTATGTTTACTTTTAGGGTTGAAACTTAGATGATAAACTGTTAGTGTAAAAGCCACTATTGATTTTTTTTGGTTATCAGATGGAGATAGCTTGAATGTTGTTAAAACCAGGAAGAGTGACTCTGTTTGAAAACTGATTAACACAAACCAGGATGTATAAGTGTTTAAACAAATTCTGCTTGTATTAGTCCTAGTCTCTGTAGTTAGCGGTTTTAGAAATCTTGATATGGGGTAGAAGATGCATAGGAAGCATGGCTTAAGATTGTTTGTGCTAACTTCTAAATGTCCAGAGAATGAGTTATGAGTTATATCAAGGCTCAAATTTTTCTGTCTTTCAGTGTTTGTAGTATAATGATGCTATACCTTATTGGATTGGTTCGAAATGTGATTTATACAAGGCTTTATCTTTCTTTATTTTCTTCAAGTACGATATATGCTTCATTATTGACGTTCTGTTCTCGTGGTGCCCTATTACTATACCTGTTTTTCTCCCTTTTCGTGGTATAGTTTGGAAAGAGACCTTGGAAGTATAGTGAAACCATTGAAAGAACTGAGAGTAAAACTAAGCTTTTGGATATTAACACATTTGAAAATTAAGCAGTGTCACTGAAATGTTCTTTTGTATAGTTGAAATGTTATGGTTGATATTCTTGAGAATCCAACGTAAGTGACATATGTAAAACTTGTTCTTATAAATATAATTTTAAAAGCATGTGTCTAACTAAGATTCTACATGGTTTCAG
>Chr1:757687..757936  + TAIR102
GTAAGACTTAACAATTACAAAGCATCTCAAGTTTTAGTGTTCTCTTTGATATGGATCGTTATGATATAAAATATGAAAGCCTTAATATATTGATATTGGCTTTCGAGTGGACCATTTATTTATTTGAAAACCGATATATTTAGATTGTTTCAAAGGAAGAAAATCTTGAATTTCTCCTCATTGATTTTATATATTATCTGGTAATTTCTGGTCTTCTAATGATTATTATACTTGTGGTTATTGATTGCAG
>Chr1:758007..758198  + TAIR102
GTAATATATTAGGATTATGAAATTGATTAGAAGCCTCATAATGTTGATGACATTGTAGGAAAAAAAGAAGAAGTTGTAAATGGGACATGCACACATTTTACATATTTCCATTTATTAGTGTCAAATCTCCTTCATAGGCTTCTTCTTGATGGCCATTTTGATGAAACAAACCGTTTCTCCTTTTTCTGGCAG
>Chr1:758260..758349  + TAIR102
GTGAGGCTTTGATTAACTTCTTTTTATCTATGATTCGCGCTTAACTTTTTCTTTTGTTTAAATCTTAAATCGTTTGATCTAAAAAAACAG
>Chr1:761811..761885  + TAIR102
GTAACAACTGATTTCATTCAGTTTTAGCATTTAATTTCTCATAGAGTGAGTTTTGTCTCTCAATGCTATGTACAG
>Chr1:762392..762509  + TAIR102
GTGATTTTTATTTCAAACATTTGGTAGTTGAAGTCAATTTTTTGAAATGGTTCTAAGTAGGTTTTTGTGTGGTTATAATATGGTTTCATTTACTTCTTCGACTATTTTTCATTAACAG
>Chr1:762579..763012  + TAIR102
GTAATTCTGCACTCAACTCCGTCAAATTGTGATTCCAGGAATTTGCATTGGTATTAGCTCTATATTCATTCCAGAAACATTTTAGTTACACACTTTTGCCAGCACTAGATAGCTTGAGATACAATGGGCATGCTTCTAGTCACTTGTCCTTTAGTGCTTCTCAATATCTTCTTTCGTCGCCTATGACTATGATGTTTCGCTTCTTCTTTTGTTCTGTCTATGCTTCTCTTCTTAATTTGCTTATGGATCTGGTTGTAAGGGAACTGCATATTTCTTAACTGTACCATCTGCTTGTGTACATAGTTTTTTCGCTTTCTTGTGACTTGTGAGTATGCCGTTCTTGGAAGATGTTTTAAGTGGGACAAGTTGCCTTTATGATTCAAAATAGTTTTTGTATGGATAATTAATTGGAATCCACAATTTGCTGGTACTAG
>Chr1:763211..763298  + TAIR102
GTGAGTAATTCAAAATTCTACCATCGCAGTCCTGAATTTTTACTAATTATTTGGAGGAATTGATTTGGGTTGTTCTCCTTTCGAGCAG
>Chr1:763431..763979  + TAIR102
GTAGAAGTTACCGTTTTACTTGGCATGTTAGTTGTTGTTGTTTTTGCTCAATATGTATCTGCCTAAGTAGCTTGTTAGATCTATTTTTCACGAAAGTAGTTAGTTAAGTCATGTATAGACCATCAAGACCTTGTGTAGGGAAGGGAAAGTTGTCACTAGGTTGAATGCATATATCAAGGTTTTGTTGATTATAAATTTAAACTAGACTAATTTATTTTCAAAGTAATGAGTGTTATAGCTATTGCTGGAACCAGTATGTCCTGTTGGTCCATATTTTGGTAAAGCTTAGGCCAATACATTTGAGAGGTGAGTTGTTATTGGTACAGCAAAACTGATTTTACGTCCATGGCAAATTGTATGTAAATGATCATCTACGAAGTACTAACCTTATGAATATTTGGTTCTTATTTTGAAAATCTGAAAAAGTTTCAAAAGAAGGAATAAGCTTCTCAATGTCATCATACCCATGTCATTTCTATCTCTACCTCTGGAGCTTCCTGCTGTCTTGATTTTACTGTAGGCTGATTTACATCTCATTGCGTTTGTCAG
>Chr1:764067..764156  + TAIR102
GTTTATCAGAAACAATATTTATGTCTTTTCCTTGATAGTCTCTGTAATTGCTGGATTTTTCTTGACTAAAGATTAATTTTACTGCTGCAG
>Chr1:764598..764698  + TAIR102
GTATAAATTCTATTAGATATTATCTTGTTGAATCACGAAGGAGGAAATTGGATTGTTCTAACTTGGCTTTTTTGTGTTTTGTACTCTGGCTTTTATCGCAG
>Chr1:765256..765484  + TAIR102
GTGAGCTTCAAGTATTAAATACTTTTAGTCTAAGTTCTAACTAGAATTCAGTCGATTAAAGTGTCTTGATCTTCATCATTGTTTAATTGTGTCATCTGTTCAATCCGAACCTATGATCTGACGGAGATGTTAATTCAGTACCGTATTTTCCCAGATACTTCGTCTCGCTATTCAAGAATCAATCTAAGTGACACTTTTGACATAGTTGAGTTTTGCTTGCCTTTTCTAG
>Chr1:765601..765752  + TAIR102
GTAATAACACTGCTCTAAATTTCCCCTCTTCCCAATGTCTCATTACTCCACCTTCTTAGATCACGCCTAGTGTATTTTTTTCTTGCAACTAGAGGCATATTTATGACTTTTAAGAAAGACTGGTTGTATGCATAACATAATCTATGTGACAG
>Chr1:774154..774230  + TAIR102
GTATGTTAGTCCTACAGACGCCATTTTCACTTTAAGGTCTAAGGTCTTTTTCACACTCTAAGAATCTTAGGTTGTAG
>Chr1:774540..774651  + TAIR102
GTTTATTCTTTTTCTTACCTCTGTTTTCATGTTGCTTGTGATTTGTCTCTTTTCAATTTTATCTGCTGTGATAAGTCAAAAATGGTTGAGCCCTTCACTCTTGGCTTTACAG
>Chr1:774701..774784  + TAIR102
GTAACTTTTGCATAAATTGCAAACTTCTTTAGCATTGTTGTGAATTATGGTGTAATGATTTTTTTCCCTTCTTCTGAGTTGCAG
>Chr1:774880..774967  + TAIR102
GTATACACTTCTCTGCTAATTCTATTTCACACATCCATGTACAACATTCCGATTTTCCGTCACCTGCAAACATCTTTTATTATTGCAG
>Chr1:775048..775121  + TAIR102
GTACTTCTCTTATTCACAATTCTCCAGTTACACACTAAACAAGTTCTTGACCATGCCTTACTGTGTCATTGCAG
>Chr1:776356..776481  + TAIR102
GTAAGATTAAAAAAGTTAAGGTTTTTCACATTTGTTGTTTGATCAAGTTTATGTTTTAGTTGGAATGCTTATTTCGAGGTTACTTGCACATTTTGCCTGATGGTATATGTGTGTTTCGATTTTTAG
>Chr1:776763..777154  + TAIR102
GTACGCTAATTTTTTCCTATATAGCTGATACTCCTTAAGTTCTCTTGAACGTGCCACTCTTAATACAACAATAAACACAGTGATAGGGTCTTTTCTTTTTCAATTGAATTTCCTGATTGTTCTTGAATGCCATCTGGGTGTCTGCTCACTCCAGTTGCTAATTGTTGGTTTTCTTAAGGAAGTTTAAGTTAGTAAGAAAATAATCTGGTTTTATGAGACTGCTTTTTGTCAAAGAACTGTAAGGGGAACAAAAATTTACAAACGCTTTTGTCATCATCTTAAACACATGAAGCATAATTTTCTTGGTTCAATACAGGAAGTGACCTGGTTATTTGCTGATGCTTATTTTTAAGTTCTTATTACATTATTGAAATTGTCCAACTGGTAGGAAG
>Chr1:777238..777335  + TAIR102
GTAAGTATGTGTTCAGGAAGGTGATCTGTGATTTGATTGAAAGCACACAGTAAATTTTCTAATTCTATGAACTTGACGCAACAATTTTTTTTTTGCAG
>Chr1:777740..777871  + TAIR102
GTAAATATGGTGTTGACCTACTTTCTTTTGAGTATTGTCACTGGGATTTTAAGGGATTATGACTCACACGTAAATGCTACCGTTTGAATAATTGAGAATTGTATCTGAAACATATATCCTTTTGTATCTTAG
>Chr1:778066..778152  + TAIR102
GTATGTGGTATATAAAAAGAATCCTGAACACTTAACTTATTTTTTAATTTTATATGTCTTGACATTATTGGTTGTTTTCTTTTTCAG
>Chr1:778334..778485  + TAIR102
GTAAGGTCTTCTTCATCGCTTTACCATGCCAGTAATTTTTTCAGAGTTTTGCATGAATTGGAATTTTTATGATACCTCAAAATATTTTTAGTTGCTTCAGGCATTAATGTATATTTGTTTACTGATATTACCAATTCTCTTAATGTTTGTAG
>Chr1:778611..778806  + TAIR102
GTAAAATTTTTATTTTTGAATGGTAGATGGTTTGGGAATTCATTGCAATGCGTCTTTGGTTCTGCTTCTTTGTTTCTGTATTATAATACTGGAATTGTCTCTTCTCTCCTATTCTTGGTTGGTTAACAAATATTAAAGAGGTTTCACTTTTGAGAAATTTCAAAGAAAGTGATCAAATTTTGTATTTGAACTGCAG
>Chr1:778897..779001  + TAIR102
GTAAGTTGTACTCAAATGAATGTTTATCATTTCAATTTCCGGTTTTCTGCTTTTATATTTCATCGTACTTGGGAGATGATAAGATGGAAACGGGAAAAATTTCAG
>Chr1:779081..779173  + TAIR102
GTATGATTCTTATTTTATGATCTTATTAGATTTTGGTGTGCAACTCTTTTACCTGTTTGTGACTGTTGTTAACTCTTTTTGGCTTTAACACAG
>Chr1:779251..779537  + TAIR102
GTACATGCCCGCCTTAAGTTTTCTCTCTCTGAGTCTGGTCATTTAGATTCTTGCTATTTTACTAAATGGGATTCTCTCTATAATCTATCTAGTATGATAATAAGTATATGCGCAAGTATCTGAGATCACCTCGAGAATAGAAGATTGTAACAGAGTTCACACTGTTCCTTAGGAATGGGAAAATATTCGTAGGACAGAAGAGAGACACAGATATATGCTTATGTTGGTTTATAATGTCACATTTCTATGGTCTAACAATACACTGCAATTGATGGTAAAACTTGCAG
>Chr1:779647..779743  + TAIR102
GTAAACCTATAACTCGCTGCTTTTTTATAACTCACAGTGAAACAAACAACAAGGCATAAAGAATCAACAATTTTCCTGGTTTTTGTTTTTTTTGCAG
>Chr1:780837..781080  + TAIR102
GTACTTTTCGTCTTGTTGGAATTTTTGGCCAAATAACGTCTTTTTTTTATATGGTATCTAATTACTGTATTCTGGTTGATCGCAAAACAAAGAATTCTCATGTTTAAAGTGGGTTTCGTCTAATCCAATTTGAATTTTAGGTCTTATATTATTTCCCTAGCTCTAACCCTAATCATATATTTCTCAAAGTTTTTGATTTTTATTCAAGATTCCTTCTAATCAATTATTTCTTCTTTGTATGTAG
>Chr1:783176..783317  + TAIR102
GTTTCCGTGTTTTCTTTTGGTTTTGGAATTCGGAATTGTTCGGTTGACTTGTTATCATTGACTTGATAGATCCTGATAACTAGAACTTGTACTCATTCACTGGCTCTTGTGAATCTCTCTTTGCTTTGCTGTTATTGTGCAG
>Chr1:783597..783680  + TAIR102
GTAACTATATTTCACCAACTGTCTCCATTTTTCCTATTCTTGCTATGGGAACCAAAATCTCGATTCTTTTCGAATGGTTTGCAG
>Chr1:783843..783942  + TAIR102
GTTATCATTTAGTCTTTTGCTCTTAGAAGATTAAGAGCGAGTGGTCAAAACAGCAAAAACGTGACCTCTTTTGCTTTCTTTTTACTGTGTGGCTCTTCAG
>Chr1:784027..784132  + TAIR102
GTTCTCTCTCTCTTTCTCTCCACGCAGACACTTAAAAGACAAATTCTGAAGTGATTCGTATAAAGTTACCTGAAGAAAGATTTGGTTATTATTGGAATGTGTTTAG
>Chr1:792753..792462  - TAIR102
GTATTTTTTTTCCTTATCTCTGTTTCTGTTTTTTTTTGTTTTTTTATCTACGTCTTGTTGGAATTTTCGGCCAAATCAACGTCTTTTTTATATGGTTTGTTAATCTTTAGTATCTAATTATTCTGGTTGATCGCAAAAACAAAGAATTCTCATGTTCAAAGTGGTTTTCTTCAAATCCAATTTGAATTTTAGGTCTTATATTATTTCCCTCTAACCCTAATCATATATTTCTCAAAGTTTTTGATTTTTATTCAAGATTCCTTCTAATCAATTATTTCTTCTTTGTATGTAG
>Chr1:793828..793732  - TAIR102
GTATGAGCCACGACATCACTTGCGCTATTTTCTGCTAAGATGTTGAATGAAGATATAGAGAGTAACAACCTAAAAGAAACTGTTTTCTTTGGAGCAG
>Chr1:794021..793931  - TAIR102
GTATAGATTCTTCAGATATGACAATGTAAGTCATACATGTAAATATAGACCCTTTGCTTCTAGAATTCAGAATCGTTTATTATTTCCACAG
>Chr1:794541..794411  - TAIR102
GTAATATGACATTCCATTCAAAGTTTTACTCTTCTTGTATAATCTCAAATTGAGTTTTTTTGCCATGTTTTCGTCTTTTTGCTATTGTTAACATATAACATCGTTTCACTGAGTCCACAAATGTTCTACAG
>Chr1:794898..794651  - TAIR102
GTGAGTGCCTTTTTCACTCTTGTTTGATTTTCTTCATTACATTTTCTGGGAAATGTTGTCTATCGTATCGGACAGCCAAAATTGTGATTCTGTTAGTCAGTTTTTTTCTGATTAATACTTGAGATGTGATTTTCCTGTATTTCTTCATCTAAAGGTTGCTTATTTAAGACAATGAGATTGATTTTACTTGAGATGAATAATTGAGGTTGATATACTTGTAGCTAATGAGTTTTTTTTTGCTAATGCAG
>Chr1:795101..794970  - TAIR102
GTAATTCGAAGTTCATTTTTGATAGGCCCGTGTTTAGAGAAATTTATGTACAGGGGAATTAGGGTTTCTGATAACAGAAATTCTTTTTTTTTTCGTTTCCTGGGAATGAATTTCTTAGGGTTTCACTTGCAG
>Chr1:795987..795857  - TAIR102
GTAAGTCTCTTCTGCAGTCATGTCCAAATATATATCTAGCTAGCTTCACTACATTGTGAGAAGTGGAATGACACCATGTGGTCTGTGTTTTAACCCGTCTTTTTTTGGGTTTTTGAATGATGTGGGTGCAG
>Chr1:796535..796019  - TAIR102
GTAAGTTTTCGCTCATTTACTTCCACTTGACTAGTAGATTGGAAATGATTGTAGATGAGCTTGAATGAAGTCAGAAGAATGAAGATAGTTTTGTGTTTCTGCTGTAATGCATAATTACTTATCACTTATCATTTATACTGAGATTACTAGGTTTAGAAGTTTGTAGTATTAGAAAAATAACAACTTGTCTGAAATGAAGTTTGAAGTATGCCTTATTTTATGAGGTTTATTGGAAACATCTTGGTGTATATCCCTCAATATAATGTAGAGTTGCTTATTTTCCATAATATGATAGACATTTCTGGGATCTGAAATATTGAGAATGTAGCTTAAAAATCCTGAGGATGAGGATTTATAACCAAGTCCAAAGCATCCTATGTGTAGGGAAGAACATTGTGATAGTCTCGCATCTGCATTTATTTAGTTGGTATTTTGTAGCTTTGATTGAAGTATCTGAGTGCCCTTGCATTGTAAGTCTGATTTCTCGTTTCTTCTGCATTGTCATTTGTGGATGCAG
>Chr1:796775..796629  - TAIR102
GTACTGACATTTCTTTAAAATCCGCTTGTATATTGGCCATTTATACTTTAATAATGGTGGAAGAAGTTAGCATGCATGTTAAAGTGCTGATTGCTAACATTATACATAATAGTAATTCTAATCTTCTGAATTGTTTTGATGTAGCAG
>Chr1:797040..796893  - TAIR102
GCATGAAAATCTAGTAACACTCTCTATAATAATTGACAGTTTGTTTTCCTTCAGAGATCTACTATGCGTATGGCAAAGTACCTCAATTTCCTGGCTACATTTAATTGATTGACTACTAACTAAATGATGATATTTTCTTCCTGTGCAG
>Chr1:797312..797128  - TAIR102
GTATGTCTCTTATGGTTCCATCTGTTTTAATATATTTCGCTTGCAATTGTGTTGCTTGCCATAACCACAGAAGTACTGATTCCTGTTTTGTGCGTCCTCACATCTAGGCATTTTATCTAAGTGTTGCATCTTGGCTGTCTCATTGTTGCTAATGATATATCTTTTGTCTTTCTGGTATCATGCAG
>Chr1:797545..797412  - TAIR102
GTAGTTCTGGATTCATAACTATGTAGTGAAATTTAGGGTGCTTTTCTAAGATGTTTGTCCAAAGTTTTCATTACAAGATAGGATACTTAGACTTTTAATCCGGTTCTGATAGTCTTGATTGTTTCTCTCTGCAG
>Chr1:797727..797601  - TAIR102
GTAAGTTTTTCATGTTTGCTACTCATTTTTGTTTCTACCACTTATTGGTTTGTTTTGGTGACACTGTTTTCTGGCTGCCGTAAAAAATCTTGTGATGAGCCTTTTTTACCTTATTGAAATTTTTCAG
>Chr1:798000..797790  - TAIR102
GCAATTTCTCCCTCCCTCCTCATTCGCGTGTAGCTTTAGTGATAATGTAGCAACGATAGTTTCTGTATATTCTAAGTTTAGAAATTGATACAACGGAGTATTTCTGGAGCTCGCTAGATCACTAGAGAAACTGTCCTAGATCAGGCGAATGGTACTTTATATATGATTTAGAATCATCATTAATCATCATTGTTATGATCCCTTTCTGCAG
>Chr1:799432..799640  + TAIR102
GTACGCCTCTTTAATTTTTTTCGACTTTCGATATCTGTGTGTTGTTGGCTCAAAATTACATACCTGACTTGTTCAATTCGTAATGGCTATAGAATTTCTTAAAACTTGATTTCTAATTTCTTATTCTGTAATTTTTGTTAAAAGCAGAGTGATAGAGTCTCTATTTTTACTCTTGACGGAGTTACTTGAATTGTTTTTGGATATTGCAG
>Chr1:799718..799826  + TAIR102
GTTAATTATTGTTGATTTGTTACCCTAGTTTTTCTGATTTACAACGATAAATTACTGTCTTTGTGCACCTCAGAATCAGTGAATTTTGTTCTTGGATCTTTTGTCTCAG
>Chr1:799911..799998  + TAIR102
GTAACTTACTTTACATATCTTCTTGGTATCAAATTGTGTTCTCTTCAGTTATGACTGATACAAACTATGTTGTTGCAATTCTAACCAG
>Chr1:800113..800381  + TAIR102
GTGATGTTGTTGTAGACTACTCTTTAATAGAGCACTAAATGTCATAATAAATGGTTTTGTTTCACTAGTTGCTACAATAGTCAGAACGTTATGTTACAACCATGGAAGATTTGGAAATTTGTTGAAAAATCTAGCAATGTCTTTAAGAAGTGGTACTTGTTAGAGCTAACTGCATTGATTATATCATCAACACAAGTTGATACATTTATTATGCCACAGTGGTATGGAGCTGTAGATGTTTACTTTTATCAACGTTTTACATGCCTCAG
>Chr1:800466..800628  + TAIR102
GTAGTTTCCCTTTATGATCTAACCTGGCGAATCCAGAATAGGAAAAGGACAGATATTACGCTGTAACCTTGTCTGATTTGTGAAGTAGTTAGTTACGTTGCTTGATTATCAAAAGTATTGTTGTTTCCAGCTCCCATTGACATGCTATTTCTCTCCAACATAG
>Chr1:800701..800971  + TAIR102
GTATGTATTTGAATTAGATGTGCGTATCTGAAACCTACACAGGTCATGCTGATGAACAAGTTATGTTGTAAATGAAATGATTTACTTGCTATTCCCCATTGATCTGGATTTAGATTCTCCATGAAAACTTGTTGCACGAGGATGAGTTTACTTTGTTGAACTGATGCATATACTTTGATTCTTTCGCCTTCCAGTTCAGAACATATCATATACTGCTTCAATATTACTTCCAATGATCTAATTCATATACTTTCGTTTACTGGAAGTTCAG
>Chr1:801040..801184  + TAIR102
GTGAGTTAAGGTTAGAGTTGGCCTTTTTTCGACAAATTGTTTTCTCTATCTGGCAAGTCTTTGAAAAGTAAACTATTTTCCTTGGTCTATCTGCTTAGTAATAACGCATGGTTTGAAATCATGAATTTTCACCTCCTAAATGCAG
>Chr1:801273..801355  + TAIR102
GTACACCTGTCAAACTTTTGCATTACTTCATTTTACTAAATCCTACTAGATTACATACGTCTGTATCCGCTGGTATCATCTAG
>Chr1:801430..801516  + TAIR102
GTATATCTGACTTCCCTGAGTATAAGTTGACCTACTCATATTATGTTTCTAGATAGAAGTATAAGTTCCCATACATTGCCTTTCCAG
>Chr1:801890..802011  + TAIR102
GTACGATCTTATGCTTTTCGTTTTTCCTTTTCTGACCTCAAAAATCTCTCTTTTATGCATATTTTTTTCTATATACATTTCACTTTACGGAGCTTTCCTTTGGTGATTTACTGAAAATGCAG
>Chr1:802059..802162  + TAIR102
GTATTGTAGTGGTATTTATTACTTCTGAGTCACTTATCTAATGTTTACCAAAGGAAGGTTCTCACTAAAAAGTAAAAGTGCATCATATTTTGCTATTATTTCAG
>Chr1:802224..802319  + TAIR102
GTAAGCAAGCAACATTGGCTGATCAAATCTTCGGCATCTCTTAACCAATAAATTTGAAAACTTGTGAGGGGTTAACGGTTATTTTGTGTGATACAG
>Chr1:803118..803564  + TAIR102
GTAAGCTTCGTCGATTTTCCTGTTGGACAAGTGATTGTAAAAGTAGATAGTTTTGATTAACCTAGATATCTCCATTCTTGTAGAAACTTCACCTATAGCTCAGTCGGGTCTGATTGTTACTTCGAATTGAGTCGATTGATCTGCCTTATAAACCCTAATTTCGTGGTCCTTGTGCACTCTCACAGTTTCCGAACCCTTATTCTTGATTTTCTGAATTTCCTGAGCTCTCTCTTGTTACTAATTTGATTTGAAAGATGGATTTGGGAGTCAATTCTTCTCATCGATGGCTCTGGGTTTTGAAATTGAGTTCGTTGTTTCTATGATTTTTGAGCAAATATCATCTCCGTTGGTTACTTTTAGTGTGTTTAAGTTTTTGAACAGCTAATCTCTGTTAGTTACTTATACGGTGATTGATCTGTTTTCAGTTTATTCTCTGTATCAATGCAG
>Chr1:803688..803834  + TAIR102
GTAAATCTCTATACCACAGAACTTTTTTGTTTCTATTCAATCACAGACATAGCGATACTTTTTGTCGAGAATCTTCGTGTATATGTTCACATAGTGCCCTTAACAATTGTTTTTGCATTTTCTATGTTGCTTCACTATGATTTTTAG
>Chr1:803958..804246  + TAIR102
GTTTGTGTGCATCTCTTCAATTTTTATCCTTAAGAGTCTATTAGCTGAATATTGATGATAATATTTTAAGTTGTCACAATAGTTTCCAGACAACTTCTTGTAACCACTGCATTATGAGGTTTGTTGAGTAACTGGCTCACATCTCCCTGTCACCTGGGGTTTATGGATAATGATAAGATTAACTTTTGAGACTTGATTATTGGCTTTTTAAGGTTGTTATTGCTTAGATTGCCTATATAAACCTTCTGTGTTTTCACTGACTTTCATTCATTTGTTGTATGTCTGCTAG
>Chr1:804368..804738  + TAIR102
GTCGGTGCAGATACTATGCTCTTTCAGATTGTTGTATAGCAGTTATTGCGCAATATCCCTCTTGCTAAGCTTTCAACTCAACCACTCTTTTAGTCTAATGATAAATAGCATACTGTCATAAAATATCTAGAGTATGACAATGATTGAAGAACATGAGTGTGAGAGAATGATATATTTTCCAGGTTTTGCGTTCATTGGTTGATGCTCATTCATTCCTCTAAGTTTCTTTTTTCCTTTGTGAACCTTGTGGTTGCAATTTTTCACCACATGTTCTACATTTTTTGGTTCAAGTGTTTGCTTATCTCTAATCCTTTACCAATTACCACTTCTTTACTTTGTTGCTTTATTGATTTCTCAAATCTTTTCAATAG
>Chr1:804853..804960  + TAIR102
GCACGCTTCATGTCCCTACTTTTTTTTCTTCAGTTTGCGTTTTTTTGCCTTTTTTTTCTATCAAACTACCTTATACTTTGTTAAACTTGCAGTTCTTCTTTTTTACAG
>Chr1:805071..805166  + TAIR102
GTAAAGCCCATTACTCTTTATGTGTTTATAAAATCTTTACATGGATGAGTTGTATTATGTTCACTAAAGTTGAATAGATTTTCATTTCTGATGTAG
>Chr1:805351..805457  + TAIR102
GTATCTGTATACTGTTTTAGTGGTTCAATATGCTTGATTGTGTTTTCTTTTATTCTGGCTTTAGTTATATAATTTGTGCGTTGAGAGAATTTGAGTATGAAATGCAG
>Chr1:805653..805859  + TAIR102
GTGATCACTAGTTACACTTTTCAATGTATATAGAAGTTCAATGTTATAATGGAAGATGAGGCAGTGGTATTGTAATGAAATTTCCATTTGTTTGTCCAGTCAGTTCATGTTAAAGCTTTTTTCATTGCGCATATACATCTGCAAATTTTCCCTGCACTTTTCCTCCTTCATTGTGGTTTGTTGATTTCTTAAATCTTACATGGTTAG
>Chr1:806088..806195  + TAIR102
GCATGCTTTTGGGGACAAATCCTTTATATCTATTTAGACTCCCACAGTAGCTTCGTACTTCTGGATATGTTTCAAGAATCTTGATACAGTATTTTCATTTTGCTTCAG
>Chr1:806410..806660  + TAIR102
GTCAGTTTGAGTTTATTTACTTCATTTCCATTTCGCATACTCGTTGATCAAATGAAACGACACACTAGTTAGTTAGAATAAAAGGAACCTTGTTTAGTAGTATATATTGAAATCGCAGAGCTTCAACAAGAAGAAACTTGTTAAGACATGCTCATAATTAAGTTAGATTACACAGGTCTGTCATGGTTATATGATGTAAAAAGATTATGATATGCTCGATTTGGTAACTTAACATTTTACGACTCTTGCAG
>Chr1:808018..808228  + TAIR102
GTAAAAAACTGATCTCTTATTTGATTACTCCAACTTTAGCAGTGAAATTGTGAAAGTATCCACCATGCTTGTGCTCAGAATGCATTTTGACACCATTTTTTTTATATATTTTTTGGCTGAATCATCTGTTCTTTTGTGTTTTCTTAAAGAATTTCTGTCTTTTGTAGTCTTATTGAAACCGCATTATATACAGTATTATGTTCCATTGCAG
>Chr1:808395..808531  + TAIR102
GTACAACTTTATAGCCCTTGGAAAATAACCATTTTGTGAGCTGTTTGTTGCTCTGGCTTATACATTCACAGCTTGAGTATTCTTATTTTTCTATTTTCTGAGAGCATGTGTTGAGAAAATGCTTGTTTAATATGCAG
>Chr1:809215..809408  + TAIR102
GTATGACACATAATCTTAGCATTCTTTAAGCGTGTGAAAATATTTTGCTTTTGTTTACGTACATTAAGTTGTGTCCACTGGTGCCGAGGTCCGAAAAGCTGGACCCAATGCTACAACTTCTAGTTACTTATCTGCATTTTAGTAGATTGGAAGGAACCCAATATTCTTGTATTTCTTTTTGTGCAATGATATAG
>Chr1:809583..809671  + TAIR102
GTAACAAGATTGTTACCTGTAATGGGCTAATTCATTTTGCTTTAGGTTCTTGATTTTGTAATTAGAACTAATTTACCATGATTTTGCAG
>Chr1:809789..809910  + TAIR102
GCATGTTTCTGTCTGCTGATTATGAAGACTTGTTTTTTTTTTTCCTCCTGTTAAAACGAAACTGAGATGTCTACCTCTGTTTCACACTGTACAGAGATTTGTCTAATTGTGTTTCTTTGTAG
>Chr1:810091..810187  + TAIR102
GTACTATCACTGTAACAAACACTAGCGATGAGTTTCCTCTAAACTCAAAATTCTTCTCAATCTCATATCTTTTTTTCTTCGTCTTCTCGGCCTGCAG
>Chr1:810235..810379  + TAIR102
GTAAGTCCCATTCTCGTCCCACTAACCGTACATTGGTCCATTTTTTATAACAGCAATGAATCATTTAGCAAATTTTTTCTGCGGATATTCATAATGATCGGCCATATTAAATGGAATTTTTAACCTCTCTTGGTTCTTTGCGCAG
>Chr1:812029..811989  - TAIR102
GTCTCTGATGAATGACACTACTCCTCCTGTAATAACCATAG
>Chr1:817097..817174  + TAIR102
GTGAGTTGTTTAACCTATTTGAAGATTTCTTACTTTTATCTTCACAAATCTTAAAGTTTTTGCCTTTATGATGCACAG
>Chr1:818919..818281  - TAIR102
GTAAATTTTCTTTCTTTTAAGCGATTTCTCTAAGAATTGGGAATTTAGGGTTTATTGGAGCAGCCTATTGTTTTTTTTTTGTTCACATAGGCAATATTTTCTTTGTTGTGTGTGCTTGAAGTGCTCTTAAGTGTTTGACATTATACTGGAATTGATCTCACTCGCTAGTTTCTTGCTATACTTCTTTGTCTCGTATTGTAAAATATCACTTATGAACTGATTGAAAGCTTAATCCTTGGCTCTTGCAAATGTGTTTAAGCCTTCACTCTTTTCTTTTTCCTTGCTTTCATTTACTGTGACCAAGCTTGAGAAGCTCTAACGTGATATTGATTAGATTTACAGACGCAAAGGGATGATTTGAAGTGATTAGTGGTTCTGGTTCACATATTTGATTGAGATTGCTGCTTTTGTACTGCAATTTGTCAAGTCTACTCAGGATTACAAAAGATTTGCAATATGTTTGCATGACCAATTTCAATGCATTTAGGTTTTATGGCGTTTATATTGTTATATCTTTGGCACTGTATTTCTTTATCTTGTCAGTGTCACACTTTAGAAACCTTGTCAAATAGTACAATTTCGCTAGAATCCTCCCGAAGATGTTTTTAGCTGACGGATTTGTGTGTTTGTTCTGTGTAG
>Chr1:819294..819079  - TAIR102
GTAAATTTGAATGCTTTCTTCATCTTCATGAACTTGATTGTTGGCAGTTGTTTTGTTTGACCTAGAAAAGGTTTCTTCTTTCTTCGTAATTATTCATGGGTTTACTCTTTTTTAGCCAATGGTTCTAGGGTTCTTGGAGATTTCGAGTTTATGGTTTTCGATGATGATTTAGGGTTTCTCGTGATGGGTTTTGATTGTGTTTGTTCTCTGGTGCAG
>Chr1:819784..819896  + TAIR102
GTCAGTTTTTTACTTTCTCTGTTTTAAAACACTTGGGTTTAGAATCTCTCGTTGAATTCTTGTCCTGGTTCTGTCTTCTCCTTGTTTGGTTCTTATGTCTATGAATGATTCAG
>Chr1:820078..820158  + TAIR102
GTATGTGACTTTGATCAAATTTCAGTTGAATTCACCAAATTGTAATCCCTTTTTTCGACTGACATGAACTGTGGTTAACAG
>Chr1:820502..820594  + TAIR102
GTAGTTAATTCTTCACTGCAAGTTTGATTCATACCTATGAGTCTCATCCTTTTGGGTTTAACATTAAGTTTTTGCTCTCCTCTCATTCTGCAG
>Chr1:820667..820737  + TAIR102
GTATCTAATATCATCAACTAGTTTTTGGTACTTTTGCATCTTTAAAAAACGTTTCTTTCGATTTCCAACAG
>Chr1:824814..824890  + TAIR102
GTAATTTCATCTCATTCTCCCTTCTGGATTGAAATTTTTGTCAAATTGCGTTTTCACGATTGGTTTTTTCATTAAAG
>Chr1:824993..825101  + TAIR102
GTCTGTGATTGATCTTTGAATTTGTTTAGTTTCCCAGAAAATGTGAATAGAATGGACTCTCTACTCTGAGATTAAGTAGAACTGATGGTTTTGATGATCTACGTTTTAG
>Chr1:825148..825252  + TAIR102
GTAGATTTTTGTTTTGGTGTTTGGATTTTTGAAATCGGATTGAGTGAGTAACATAAAGGTTTCAATCACATTGCACAGTTACTGGATTGATCTTTACTTATTCAG
>Chr1:825343..825421  + TAIR102
GTACAGTTTGATTCTTGATATTTTGCCATTTGGATGATTGCTTTTGGCTTCAATGATATAAGTTTATTGTTGTTGCCAG
>Chr1:825488..825586  + TAIR102
GTAAGTCCTGTGATTAGTAATGTTCCAATCTTTACATATCTTAACAGTTACGTCAACCTGACTAAAAGGGTTCCCTCTTTGGTTTGTTCAAACTCTTAG
>Chr1:825656..825744  + TAIR102
GTTGGTTCTCATTTGGTCACATGCTCATGTAGTTATACCTTTCGCTAGTCTCTTCCTCTGAACATTGATTAATCCATGAATCGCTACAG
>Chr1:826738..827178  + TAIR102
GTCAGTTTACGGCCTTTTTTAAATCCATTTTGGTGTATTCGTGATTGTTTGTGGGTTGAATGATCGTGCGATTATTTGGGGTTTTTAATTAATTTCGATTCAGTAACGGTTCTGAATTGCATTGCGATTAAGCACTTAATCAGAAAGTAGTACGCTTTAGATTTGAGGAATCTCTGTACATTTACTAGGCAAAAAGTTTACTTTTTTTTTTTGGCGTATTTCTGGGATTGCATTAGTTAGGCGATTGAATCACGTTTCTGAAAGCTACAACTAGGAGATGAAATCATCTCTCTTTTGCATGTATACAGATAATTTAGATGATTTTGGTCTAACATCTTTGATACTTTAATGGTTTTTGCATATGAAACAATTTCGTATCTATGTTCTACGCTTTTTTGTGTGTGTTTAACTTAAGTCGTTCATGTGTAATGGATTAAAAAG
>Chr1:829183..829720  + TAIR102
GTTAGCCACTTTTGTAGACATACGTTAGGTCTTCTTGTCTTATGACGATTATCGATAGGTACCCGCAATTCACCATATGTCTCATCTGCTAACGTCCCTTCCTTTCATATTCGTATCTCTGGTAACGATTTTATTCTTTTGGATACATATATATCACCTTGTACATTGCTATATCTAAGGAATGCGATAAAGTAAAGGAAGAAAAAATGTCAGTATCAGGTGTTTTTAGTCTACTGCATCCTTCTGCTTTAAAGTAGCTCTAGAAATGAAGTGTAGTAATATCAAGAGTGTTGTTGATTGCAATTGATGTTTTTTATCTATCTAGGTTTGGTCGATGTTGTATCAGGTGTTTTTAGTCTACTGCATCCTTCTGCTTTAAAGTAGCTCTAGAACTGAAGTGTAGTAATATCAAGAGTGTTGTTAATTGCAATTGATGTTTTTTGTATCTATCTAGGTTTGGTCGATGTTGTAAGTTTGAGAAAGGGTTGTTTTTAGTTATAGGAGTTGATGAAGACATCTAACGAAAATTCCTCTGCAG
>Chr1:831314..831419  + TAIR102
GTACGTCCTCCTTCCTCTATATTTTGTCTTTCACTACATTGACGCAAGTTTTGAAATTTCATTTTCATTTTCATTTTCATTTTCATGTTTGATCCATCTTGTCCAG
>Chr1:832641..832752  + TAIR102
GTAACATCCATGAAGATACAGCATCGACCATTTCATATTCTTTCTTGCGGTCTCTCATTGTTAGCGTGGTGTGTTTATCCGACTGATCATTACATGTCAAATCCAATTATAG
>Chr1:832936..833083  + TAIR102
GTAAATGGTTACTCTATGGTTTTTATGTCTAGTTATCTTAGTGGTAGCATGGTCTTATCCTCAAGCTGACTTTTCATCCACTTGTTTTCGTCAATTCTTGAATGTTTCAACTCTTTGTTTTTTTGAGGGTGGAATTTTGTTTGTGCAG
>Chr1:833368..833453  + TAIR102
GTATGTGGCTACGACTTTGTTCTCTCAATCAACATATAAACTGGTAGTGTTGTTGCGCGTTCTTATCTGCTGAATGGAAATTTCAG
>Chr1:833571..833693  + TAIR102
GTAACGAGCCCTTGATGTACATCACATTTTTTTTTGTATTCAACCGCATTCTCTTATCATCAGCTTTGTTCCTTAGAAATATAGAGAGTATATAACACATGTAATTAAGTTTTACTTATGCAG
>Chr1:833957..834253  + TAIR102
GTAAGTGATGAGTCTTTCCAATGTTTTATTTGCTATTTGTGTGCTTGCTCCTATCAACGTCCTACTAAGAATTTATGTACCCCAATCAATATTGCTTAGTTTAATTTGGATATGCCATTTTCTCATCTGAATCTGAAAATTGGTTCATTCCTGTAGTATCAACTGCTTTTGTTAGATGAATTTAGACTTGGATGCCTCTTGACTAACTATCAAGAGTTACATACACCCTTAGTAGAAATGAACATTTGTTACGATAATATCTATATAGACTTTTTGTACTTGTTTTTGCGTTTATAG
>Chr1:834420..834513  + TAIR102
GTGAGTTCTTATCTTTCATTTGTAAAGCAACTGTGTTGTGGAAATGTGTATGAGTTTTGAAATTGTCTTACGCATCATTATGATAACTCTCTAG
>Chr1:836329..836768  + TAIR102
GTCCCTTGATTTTGTTTTGCAGTTACTGTTTGATACTTGCTTTTGTTCTGTGTACCGTGTTGGATTTTACTATTTTGTTAGATCATTTAAAATCTAAGACGTAATTGGGATTCTTTCCTGTTTAGAAATATTTAGTGGATTAATGGTTGGTGTGTTTACTTCATTCTTAGTCTAGCTTTTGCTGCTGTGTCCACTAAGTTTGAGATACATAGGTCTAGTAACAAATATGCAAGTGATTCTTCTGATGTGAAATTATGTGTTCGAATTTGTTGGTTGTGGTTGGTTAATTTCTGAATTAGGTGTCTATTTCCTTTTTCCTGTTGACCCTCTTTGAAATGGGAGGTTTTGCTATATTTTCAATTCTAGGTTAACAACTTCTTTTTCTTTTTTTCGAGAGACTACTTTGTCCACAAACATCTGAACTTCGCTTTCATGACCAG
>Chr1:837234..837470  + TAIR102
GTGAGTATTACTGTGGTTCAATAAATTCAGATTCTTTATTAGAAAATTCTTCCATACCAATCGTACTTTATCTTAGATGATTGGCAAGATAAGTGTTTGGTAGTTGGTCTTGAGACCAAATGAACCTTGCTTGTATTGAATGTAGTTTAACTATGCGTAGTGTTATTATACTTAAGTATAAGAGATTATCTTTTGTTCTTATGCCATACACTGACGGTTTCCATTTGGTGTGTGCAG
>Chr1:837909..838068  + TAIR102
GTTAGTATTAAGATGGATCTGAACATTGCGGGCAATTCTTGGGTCATGCTATTCTCTTACACCAAAGATCTTAATCATAGTCACTTACTTTGAGCTTTGCTCTCTTGCTATTTTTTTTTAATTGCCAGATTGTGATATTATTTGAATGTTCGTCCAACAG
>Chr1:838315..838399  + TAIR102
GTAAGTATACTTTTTGGTTGATCTATGTCCTTTTCTTTTCAATGTTCTCTTTGCTTGATTGGATTTTTTCTGCTCTTTTTAACAG
>Chr1:839228..839311  + TAIR102
GTATTTGTTTAGTCAAAAACTCTTCCTTTCTTTGATATATCTGTACTTGTCTCTTGATTTTTTACTTTCTTGATGTGTTGCTAG
>Chr1:839470..839677  + TAIR102
GTATTCTTAAATGTTGGACAAAAATTTCTGCGTAACTTGCTGTCTTCTTGTATTGTGCATTGCTTGACGAAAGTTCATAGTGCGACAAGTATTTTAACGTGTGATTATTTGCAGCCTGTCCTCTTTTCCGAATATTCTCTTTTATATTCCCAAAAGTTTTCTTTGATCTGTATATCTTATGCTTTGAATCATGGAACCTTTGACATAG
>Chr1:839806..839919  + TAIR102
GTAAATTATTATGTTTCTGCCCCTAAAATATTCTTGATGGCAGAGATCAAAATCTAGGGTCGTTTTAATTCAAGCCACAGTGGAAGTAACCATTTGGTAATTTAATGGCTATAG
>Chr1:840412..840507  + TAIR102
GTGAATCCTCCAGACACCTTTATGATGATTTGTTGTCTAAGCGAGTAATGAGAAGCTGATCTCTTTGCTCTTTTCCTAATTTTTGTGTTTGAACAG
>Chr1:843230..843147  - TAIR102
GTTAAAAAGATCATGTTGCTACTTCGATCTTGCTTCATTTCATGTATGATTTGGGGTTTGATCCTTCTTTTTTACTGTGTGCAG
>Chr1:843676..843553  - TAIR102
GTAAGTCATTCACTATTATTGTCAGAAAATCATGTGTTATTCGTTCAATGATTCCACATGGATAATGTAGTAGCTAGACGTTTATTAGCATACACAGCTTAATAATTCTGCATATATGGGGCAG
>Chr1:845113..845034  - TAIR102
GTTAAAAAGAAAATATTGTTGCGCTTCTAGCTTCATTTCATCTATGGAGTGGGTTTAACCCTCTGTTTTATTGTGTGCAG
>Chr1:845951..845436  - TAIR102
GTAACGTTTCCCTTTCCATACCAAACACCTAGCTAGCTAGGATTCATTTCTCTTTAGTTTTTTTTTGGTTTATGATGATAGAGATTATATTCTTTTACTTTAATTATGAGAAAGAATTTCCACGTACGAATTGGCGTATTTCTCATCTACTTGCTTCGGGTCTACTAGATCGGATATCTTGTGTGTTTTAACTCGGTTATTACAAAATTTAAACTTGAAAAAGCATAAAAAGTCAATAATTAATAACTACATAAGTTAGTGGATTCTACACTTGATTTTATCATGAGTTATTGATTTCTAAATAGTAATTATAACCTTTTAATGATTTCATTGGTTTTTAATAAATTATTTATTTATTTCACATTGGATTTTAACAGATCTTTCAATGTATATATTAAATTAAAGATAAATAAATCAAAAAGTTAAATACCAAAGTTATTTTGAATAGATTTGTTATATGTGCCTTGTGAATAGCTAGACGTACGCTAATCTCTTGCAAATATTTTGATGTGACAG
>Chr1:848228..848366  + TAIR102
GTTCGTTCCTAACCAAACTTTTCTTACTTTGGCTGGATTCTCACTTTTGGGCTTAGATAAGCTTAAGGTGCAGTTATGTGTGAATTTGAATTTTTTTATTTTTTTTATAAAGATGATATAATATGTTGTTGTTTTGAAG
>Chr1:848498..848641  + TAIR102
GTAAGCTTTGCTTACTCTCTTAGGCTTCTCTTTTTTATCTAACATGGGACTTTGTCTCTAATCCTCCTTCATATTCATTTTTGAGGGTGTAAATTAGCTTCATATATTCATGACAGCATTTTATGAGTTTATTATAAACATTAG
>Chr1:848714..848807  + TAIR102
GTTTGTCACAGTGAACACTGCTAAATTTGCTTTTCTAGTTTTAAGTGACCAAACTACATTGATTTTAATGGCTCAGTCTCTGCTTTGTACTCAG
>Chr1:848880..848997  + TAIR102
GTGAGTATATTTTTTAGCTTGTTGATGCAAAATGTTATTGGATCTCTAAACTTTTTTATTATATGAGAAGCTATTCTTCTAATTCACACACAAATTGTGATAATGATATCTGGCACAG
>Chr1:849071..849178  + TAIR102
GTGAGTTTTAAACTTTGCGAAAACCTACTTGTTCTGCTTGTGTATTCTTTTTACTGAGCCTTTTGCTACTTCTCATTCTTCTGTTTCTGTTATGTTATGTTGTTGCAG
>Chr1:854802..854707  - TAIR102
GTAAGCCTCCCGTTTCTTTACCATATAGAATAGATATTGAGCATATGAAACATGTTGTGGTAACCGAGCTTTTAAGTACTTTTGTGATGGACTCAG
>Chr1:855030..854934  - TAIR102
GTACATTTGTTATGTTTATAGAAACTTTCATTTATTTCGACATTTGCATACATATAATAGGCATGTGAATAAAAAACATTGTGTGTGTGATGAGCAG
>Chr1:855254..855167  - TAIR102
GTTAGGCCTATTCCTTATTTATCTTTTACTTTATGAATACCATTTTCAAGCTCAACTACTAACGCATATTCTTGTCTTATAAATGAAG
>Chr1:855404..855331  - TAIR102
GTAACATACTCTCAACTATTTCTAACTTTTTTTCTTTCCAAGCTGTGTAATAACATTTTTTTATGGATAAACAG
>Chr1:855687..855602  - TAIR102
GTACGTCTCTTCAGAGAATATATATTCTCATTGTCATTGGCTAATTAATGAAGTAACATATATAATCTTGTTCTGTACGTTACCAG
>Chr1:855858..855787  - TAIR102
GTAAGATATTCTTTCTTATATGTTATGACTTTTTGATTTTAGTATCTTCTAAGATCTGTCTCTTATACGCAG
>Chr1:856055..855944  - TAIR102
GTAAGTTCAAGCTTCCTAGCATGTTTTTACTGGTTTTTGAGTTTTGTTCATGAATATTAGTCACTGAACCAATCGTTGTGTGTGTGTCTAAATATATATACGTCTTCATCAG
>Chr1:856369..856295  - TAIR102
GTGTATATATATATATGATCTTGCTTTCAGCATATATTCCCATCTTCATGCACTTACACGTTGCTTGCTTTGCAG
>Chr1:856539..856445  - TAIR102
GTATGTGGAATAATATTTTTTTCCTTCACTCCTCTATCTTTCTTTATATAGAATGTTATATGTTCAATAAATGAGTGTTGGTTGTGATTTCAAAG
>Chr1:856758..856652  - TAIR102
GTCTATACTCGTACACACTTTTCTACACTCTTTTGTTCTGTGCTTAATCCTATATAGGTTTTTTTGTTTTTTTAAACAAATCCTTCTTTCTTCCATAATGATATCAG
>Chr1:857012..856841  - TAIR102
GTAAAATCAAAGGAAACTTATATAGTTTTGACTTTCATATATTAGTCCTATGGTTTTTGCATATCTAAGCACTAATCAATTTGACTTTTTCCAAGTTTGCAGATTTCTTCCTTGAGTTAAAAGTAACAAAGTTTCTTTTAACAATAATTGCTTGAATTTTATTCTCGTGTAG
>Chr1:857278..857094  - TAIR102
GTAGCCCTGAATTTTTAAATTATATTGACATTAAAATAAAAGGAACTTATACAAATTTTGTTTTTTGAGATGGATTTTGCATATCTTAGCACTAGTCAATTTCATTGTTTTTATTCATCTTCTTTGAGTTAAGGCAAAGTAACAATATTTATGACAATTCCATTGTTGTTTTTATTCTTGTGTAG
>Chr1:857546..857438  - TAIR102
GTAAATATCTAACCGCTGTTTTCTAGAGAATCTGAGTTTGATCCTTATCAGATATATATCAGACTTAGTAGTGGATAATGTTATGGAAAAAAAAAAAACTTCCTTGCAG
>Chr1:857703..857629  - TAIR102
GTGAGAACCAACACTTCCATGCTCTAATCCTATCTTTTGCAAAAACTTCCTTAACTTCATTGTCTCTCTTATTAG
>Chr1:857970..857800  - TAIR102
GTATAATATTTCTTCCCTAATTAAAATTACATAGATTATTTTATGTAAATAGGACATAGAAGTTTTAAAAAGTCGAAGTTCTTGTTTACTACAATAGCCAACCTTTTGTTTTTCCAATCTCTTTCATTGAATTGTGACATGTATATACACCCTAATGCTTGCCTTTTCCAG
>Chr1:858119..858041  - TAIR102
GTTAGTAATTTAGTTGATTTAAGTATACTCTAACACATTGCTTTGAGTTATAACTCTTCATTGTTTAACATTTTTGTAG
>Chr1:858598..858217  - TAIR102
GTACGTCTATCTATGTTTTCCGCTTTCGTTTGGCATTGATATATGTTGTCTCTCTTTTGCATTTTGTAATCGTATATATAGCTTCAGTTTTCTGTTTAACTTATACATATCAATATATCATATAGTACATCCATAAGTAAGAAAACATTTAGATGCATGATATGTTTCCCTCAGAAAGGGAGAATGTCTCCATCGAACAAATTCCTAATCTATATTTGGCATTTCAAAATTATCTTAGCGAAACAAATATGTATATATCTTCCAACAATGTTTTCATTTATGTTTCTACGAAGGAACTTTAATTTCGGTTATCATTATCCTATTTTATTTTGTAAAAATGTCATATTTAAACATCCTAAAACGACTTTTGTCTATGGAGTAG
>Chr1:858776..858694  - TAIR102
GTCAGTTCATTTATGAATTTATAAATCTTTGCTAGATCTATTTTGTTACTGAATTTTTTTTTACGCATTTAATGTCCGTTCAG
>Chr1:859000..858851  - TAIR102
GTGATTGTCCGAGAACACAGATCTGGAAAGATTTTGTTTTAATTTGATTGTCATAGCATCGTTCATGAAGTTTACATATGTCACGATGGATGTTTAGGTTGCAATAGTCTATGATCTAACATATGAGCATGTCGTTTTTGTTGTTGGCAG
>Chr1:859231..859080  - TAIR102
GTAATTGAGGATCTTGATGTTTGTTTCTAGGTTTTTTTTTTCTTATTGATGATTTCAATTGGTTTAGAAGAGGTGGATCTTATTAGAATTTAGGAAATCATTTAGTTCATTATTCTAATAGGATCTCTTTGTAACGATTCGTAATTGTGTAG
>Chr1:859397..859293  - TAIR102
GTAAGATTTTACTCCCGATTTTTCGAAATTTTTAGGGTTTTGAGATTTCGAGATCCTCTCTGATGATGATGGCTTTGTTTCTTGTAATGTGATTTGTTTTTCTAG
>Chr1:861367..861279  - TAIR102
GTAAGCTCTTGCTTTCTTCCTCTATCATCTTCATTCTTTCCCCTAGACTCGAATTAACCGTTACGCAACCCTTTTGTTGCTGCACGCAG
>Chr1:861605..861512  - TAIR102
GTTTAGTTAGTCCAAAACAAGAACAAATAAGATTTTGATAAGTTTCTAGTCGTTATGTTACTGATATTTAAAGCAATTTCTTTGATGTTCTCAG
>Chr1:862041..861910  - TAIR102
GTAAGTTCTTGTTTTCTCATCTACTTGGATTGAACTTTTTGGACTCATGAGGTTTGAAAAAGCTGTAGAGATTGGTGTATTTTGGTTGCAAGACTTTTTTTATTTGATCCTTAAAACTTTTCTCTATAACAG
>Chr1:862313..862213  - TAIR102
GTATGTGCTTATTACATATACTTCTCTCGAACATTCTTGTTATTTTATAAAGACTTGTATGGAGAGTGTGACAATATCACATTCTTTTTTTCTTCTTTTAG
>Chr1:862487..862394  - TAIR102
GTATGTATCTCCACTTGCTTATGCATCTATAGCAAGCACTCTATACCAGAGTTCTGACTGACTTTAATTATTTGGTTCATTTGGATTATTTTAG
>Chr1:863458..862805  - TAIR102
GTAAGTCTTCTTTCTTGTTACCATTCTTGAAGCTGTTTTGCTTAATTTTCTGGGATTTTCTGATATTTGAATCTGATGTTTCTGTGTACATCAAAACTACTTAAGGTGACATTTTTTCAAGCTACTGATTAAAATCTCAGATTGATTTTTCTTCTTTTTATCCGTCTCGATCTGCATTGTACTTGATTATTGTCCCTGTTAATTTTGCATGTTGTTGCTTGGTTATATATATCATATATCCATCGAGGTGAAATCATGAATCTGATTTGGCTGATCAGAATCTGCCCTATCAGTTATTGTAATCTGATGATACTAGTTCGTTTCAAATCCTCTCTAGCTGATTTCTTCAAACCCAAGAAACCACATTGGTCCACTATAGATGTATGTCAGTGGTCACTAAAACGTGCAAGATGCAAAAAGCTAGAACATCTCTAGGAATGAGATTATAGGAACCCAAATACCAAGAGAAAACTTTTGCTTCATTGTGTTGACTTTTTGTTGAGCGATCTTTAACAAAAATTTGGTGTATATATATATCCTTGCTTCTTTCGATTTTTCTGTGGCCGGTATCTGAACATTAGGATGCTTATGGGCTATGTACACTCTTATCCCTCTCTCGAATTATAGAATTCACTTTCTTATGATATGTTTCAG
>Chr1:863859..863542  - TAIR102
GTTTTTTTTTAATAAAAAAATTCCTCTGTTTTCTCCCAAAGAACGTTACTTTTGATATCTTTTTGTTTTTTTTCTTAGAAGTTTTTCTCTGTTTCGAGGATACTTGTAGATGGTTTTTCGATTCGTCTGATTTTGGATTCTGAAAACCCTAATTTTCTCCGTTTCATTCGTTTAATTTGAACTCTGTTTTTTTCTTTCTTTAATTTGGAAGTTCCCCTGTTTTTTTTTTTTTTTGTTCTTTTTTATTGCGCGTGATTTCTTCGTTGCTTTTATTTTATTTTTGAATTGTGAAAACCCTAATTTCTTGTGGAATTGTAG
>Chr1:867408..866942  - TAIR102
GTAAAAATTTCTCTTTTTGGGTTCCAAGAATTTTTATATATTTACTTATGATTTGATTCTTCTTTCGAATTCGAAGTGTTGATTTTGGTATATGTGTGTCTATTGATTTCAAAGGTAAGCTATTGCGTTTTTGCTTGATGAATTTTAGTCACAAAGCTTTGTTGTTGTTGGAGAAGATGCTCTTCTCTTGGTATCTTCTCTTGGTATCTTATCGGTATTTAGTTTCATCAAGGTTTGACACGTTTATTTTGGTTCTTTTAATGTCTTAATCCAAGTGTTGATATTGGTGTATGGGTCTTTGGTCCTCTCAAAGGTCTTTGGTTATCAAGATACTTGTTGTAATTGGGTTATAATAGTCGTAGATGATTCTCTTTTGGTATCTTATCTTTCTGAGACTAAGTAATGATACACAATTATTTAACTTCATTGAGGTTTTGACATGGTGAACTTTGATTGTGTTATTGAAG
>Chr1:869453..869371  - TAIR102
GTAAGTTCTTTCCTCATTTGTGAAGAAACTTGGTCTAAATTCAATTGAATATGGCAATGTAGTAATGGTGTTTGTGAGTGCAG
>Chr1:869657..869553  - TAIR102
GTACTATGACCAAAACATTAGTCTTTTTCTCTGTTCTCACTCTCATCTCTCCAATCTTTCGTTATGAACCTTGTTCACTAATGTATTTGTAATGATGGATGGAAG
>Chr1:869874..869783  - TAIR102
GTAAGGGACTGATTGTCCTCAATCTACAACAAACGATTTATTTTAATTGGTCTAGTTTCTTGGTAGACTAATTTAGCAATTGGTGTTTACAG
>Chr1:870143..869963  - TAIR102
GTAAGTTTTGTGAGATCCTGAAGCATTTTCTGGAACTGAGGGCCTTATTCTTTGAGTTGTGTTTAGGGATGTTATAGTCAAATCTGAGAGGGTAGAAACTGCTTAGAGAGACGTTCAGAAGCCTATTGTTAGTGTGAGGGCTTTGAAAACTTTTCTTAGAAATCTTTGATTTTGCTTGCAG
>Chr1:870312..870228  - TAIR102
GTACTGAGCCTTATTCCTTGTTCTAAAGATATGAGCTTTGTGATCATGGAGTTGCTTTTATATAAACTGCTCTTTGTTGTTGTAG
>Chr1:870495..870408  - TAIR102
GTAAAAAAGCTAAAGTCTCAGTGAGATTGTAAAGTTGTTGTCTTTTGTTTGGACAACAGTCTTAAGTTTTTAATTTTCAACGGCGCAG
>Chr1:870650..870572  - TAIR102
GTAATGAATCTCTCCCTTCAATTTTACGATTCTTGGAGGTTCTCATGTTTTATCATTACGGATTTCTGTGTGATTCTAG
>Chr1:872213..872291  + TAIR102
GTCTTTCACGTACCACAGGAGAGTGCATGGAAAGCTTGTCAAGACCGATTGACAGAAGATGGAGTATTCTCTTCACTAG
>Chr1:872394..872444  + TAIR102
GTGGCGGAGAACACCAACAACATCTTACGGAACCAAGTAGTGTAAGAAGAG
>Chr1:872683..872739  + TAIR102
GTTTTGCTAATGATGACCTTGAGACGATGATGCTAGATGGAGAATAATCTCGCGAAG
>Chr1:878539..878457  - TAIR102
GTTATCTTCTTTAATCTCACAGTTTCATATCTGTGAGAAAGATTATGAAATGTTTGAAGATGATTTATGTCTTAATTCTGCAG
>Chr1:878734..878656  - TAIR102
GTAAGTATAACCATGCTTCATTATTCAGAGTCACACCAGAATCTCAAAGCATCTGTACTTACTTGGAATTTCTTAGCAG
>Chr1:878910..878811  - TAIR102
GTTAGTAACTCTCTCTATAATGCTTTAGTAGTCTATGATCCTTTTGAGCTTTATATTTAGTTGTGACTTATAATTTTGGCTTTTCTTTTTGTTTCTGTAG
>Chr1:881977..881877  - TAIR102
GTATATTAAAAATTACCTCTACTTGTATGCTATTGCTTCTCTGTTTGATGTCTTGACAATCCACTGCTAAAAGCATACCCGTCTCATTTGTGATTTTACAG
>Chr1:882249..882056  - TAIR102
GTACATATCCTTCAGCTTTTCACATTTCATAGCTATTACTATTAGTGGTTGATATTTTTTCCATTAGTGGTTGACTGCGACAAGAAAACTATGTACTGTCCTCAAGGTTTTTAGCATTACTCTTTGAAGGATGGAAGCCTTCTTTTTGTTGTGTAAATTTTGAAAGATTTTTCCCCTTTTTAAAACTTTTGCAG
>Chr1:886034..885938  - TAIR102
GTTTCTCAACTTCTTCTACTCCAGAATTTATCAGCACTGTAAATCACTTGAATCCATCTGTTTTTCTAACCCATGACGTGCAATACTCGACTTTCAG
>Chr1:886195..886101  - TAIR102
GTACGTAACCTTTCTGTCTATTTACAAGTACTTTACTTCGGATTGTGAGAGTCTTCTTAGTCCTCACCTAATTTTCTTCTTTTTCACCCTCACAG
>Chr1:886392..886245  - TAIR102
GTAAGAGTTTTCTTCTAGATAAAAGCATCAGAATCAGCCTTTTAAGTTTTACATTCTTTAACGATTCGTCATTTCATGAACATGTTAAAAACCTTTTGAGTCTTTGATGATCTCCATCTGATCCATGCATTGTTGGTTATATGAACAG
>Chr1:886553..886461  - TAIR102
GTAAGAAAACCGAATTTCTATTGGTAGATTTCCTCTGCATTTAAGTTTTTCAAGAAGCCATGAGTAAATAAACCCGTGTCTTGCACTTTTCAG
>Chr1:886695..886600  - TAIR102
GTAAAACCAGCTCTCTTAGTATATGCTGGAACACGATGCATTTTAAATAGATATATGAAATGAGTCAATAATACAATGCATGTGTACCTCTTGCAG
>Chr1:886877..886790  - TAIR102
GTTACTGTTTTTACCTAAACGATCAGATTCGTAATGTTAATTCCTCTGACCATGTTGAATCATCTGATGTGTTCTGTTTTGTAATCAG
>Chr1:887014..886941  - TAIR102
GTATGTGAACCCTTCTTAGACCGCTGCAAAAAAATCAAGAAAATGTTAACAGGGTAAATTCTTGAACTATGCAG
>Chr1:887224..887138  - TAIR102
GTAGTGCAATCTTCTATATGTCTTTTTACATCTTCCAATGACCTTTTACGGGTTTTTGTAGCTAACTTGATACGGTTGTTTTGGCAG
>Chr1:887367..887259  - TAIR102
GTGATTTCTAGTAACCGAGTCTCTTGGGCGATATTCAAATATAATCTTTAGACCTACTGATTCAATGAGGACTGTATCTAACAGTCTTCTTCTTCTCATTGCAATACAG
>Chr1:887530..887431  - TAIR102
GTACGATATTTTCAATACCTTCTGCATTTTGCCTTTCATGTTTACTCAAAATCTGGTTAGATGAAAACGGAAGTTTTCATTTTGCTGATTCTGTTCGCAG
>Chr1:887724..887636  - TAIR102
GTAAAGAGCTCTGTTTCATAATGACTGAATACTAATGTCTGATCTTTCTGTAGTCTTTCTCCATTTGATCTCAATTTATTATGTTGTAG
>Chr1:895029..894945  - TAIR102
GTAATACACTGAACTTTTAAAGTGTCTTCTAAGCCTTATCAAGATGAATTTCTTGTACTGATGATTCCAACCTTTGTTTTGATAG
>Chr1:895354..895254  - TAIR102
GTATTATGCTTTAACAACATTTTGTGATATTTGCTCTAATCTCTACTTTTATCTTCATTTTGTCTGACTTCTTAGATATTATTATTTGTTTGTGTCTAAAG
>Chr1:895582..895473  - TAIR102
GTAATCTTGACAACAAAAGATCACTTCATTTTTTTTGGGTTCAATATCGGTTTTCCTCGGGATTTCCATTGTGTTCCAAGTATCGGTTTTGATGTACATTGATTGTTCAG
>Chr1:896014..895922  - TAIR102
GTGAGTTTCTTCTTCTTGTTCTTCCTCAATGATGTTTATTAGAGCTTTATGTGAACTCAATATATAAACAGGATTTGGTGTTGGTTTTCGTAG
>Chr1:897355..896483  - TAIR102
GTTCCTTCTTTTCCTCTGATTTTCTCTGATTCCTTGCACTTTTGCTTTGTTTCTCTCTTTGTCTTTGTACTCTGTAATCTCATATTTGGATTGGCTCGTTCGAGTTTCGTAGGATCTTTCTTCTGATGATTTTGGTTTGTTCTTTTCTCTCTTTTGTCACTCTGCACTTGTTTTGGGTTACAGAGGAAACTTTATCAGATCCATTTTTCTTATCTAAATCGGGTTTCTGAAAAGTGAATCGCTTTTCCACTTAACAATAATCCCACCTTTTTTCTTTTCACTATTAGGGTTTCGTTATTCTTAAGGCCTGCTTGCAGCATTACTATATAAAAGCCTTATAAGATGAATCTAATTTGCTTTCAGCTCTCACTGTTCAGATATAAGCTTTGGGGTTTAGCATTATATGTTTTGTTTTCACTGGAAAATGTAAACAATGATTCTTGAAAAATCTGGTCACGTTTTCTTAACGTCAAGAGTTGTATGGAAACTTGTTTCAGTAGTTAATCTTGCAATTTGCCTCATAACATGTGTTTGGATACATGATGTGCTTATTATAAGACATTTGAGGAAACTCTCTGTTCTTGATTTGTATGTTATTTTGTTTTCCTGTCTTCTGATTCTTAAGTGTTTTGATTAATTTATTAGCAAAGATTAATGAAAAGTGAATATATTACAAAACATGGAGCTATAAGAGTCTTAAGGTTGGTCCAATGCCAAACAATTAGGACAGGCTGTTTAGTAATATCTACATATATTCTATTGCTAAAGATCACATGCTGGGTTTTCTTCTTTATGACTTGTTTGCGTCTGCTTTTCTTTTTTGTAACTTTGCAATAAATTAATCACTAATTCATTTTTCTGCAATGTTTTCAG
>Chr1:901397..901485  + TAIR102
GTTTCATAACGTTTCTTTCTCTCTCTCTCTTTTTGTTTTCGTTTCAATATGTCATTATTGATTGATTTTGATGGGTGTTGATTTTGCAG
>Chr1:901707..901890  + TAIR102
GTTTGTCTTTTGATTGTGTTACAGCTCAAAGATTGAACCTTTAATATCTTTTATGGCTTATTGATGAATCCTTTGATCATTAGAATGAGATTTGAATAGATTGTGCTTTATAGCTGAAGAATGATTGCTCTCATGGGTTGCTTTAAAGATATCTGATTAAATTTGGTTGTGTTGGGTTGATTAG
>Chr1:902078..902169  + TAIR102
GTACATAATATAAACCTTGTTATGTAGCCTTGCGTTAGTTCACCTGATCCGATCGAATAAGCATCACAAATGATGTTTTGATATGATTCCAG
>Chr1:902348..902424  + TAIR102
GTGCAGATTCTCTCTGTCTGTCTACTATCCTTCAACTCGGTGTGATCGATCGGGTTTAACACTTTGTTGTATCACAG
>Chr1:904520..904421  - TAIR102
GTATCTCTTCTCACTCAATCTATCAACTTTCTCTTTTCATTTTTTTTTTTTTTTGAGAATTAGTTCTTAATAATTGTATATATCTGTGTGTGTTTATCAG
>Chr1:904727..904616  - TAIR102
GTAAACAATAGGAATATGTTCTTTTAAACTGAATAAAACCTTCTTTCTAAAAGTTAGTAGTGTAGTATGACGATCGCTAAATAATCAAGAATCATATTCCAATGATTAACAG
>Chr1:904880..904776  - TAIR102
GTAAGTTTCTTAAACTGTCACCATTTTATTCAGGTCATACTTGTTATTTTCACATACGATTTCGATTCTAAAAGGCTTTAAATTCATGTTTTGTTTTTTGTGCAG
>Chr1:905118..905005  - TAIR102
GTAAATTACTCGTAAATACATGTTCATATATACTTAAACTTTTTTTAATAATCATGGTTTGGGAACTTCTTTGCTCCACAAAATAATGTGTTTATACAAATAAAAATTGTGAAG
>Chr1:905267..905174  - TAIR102
GTAAGATTTGATCTATACTTAACTTATTGCAAAAAAGATCTTAAGGAAAAATACTTAGTGTTGACGCCTGTTTTGTTAAACATTTGTTTTGTAG
>Chr1:905496..905384  - TAIR102
GTAGGTGAATTCACTTTATCAGTAAGATGTTTAACGCAGTGAGCAAACAACATGCAGATATATTGTTTTAGCTATAAGAATTCTGTGAAATATATTTGCGTGATTAATGGCAG
>Chr1:905666..905566  - TAIR102
GTTAGCATAATCACAAGTTTCATATATCTTCATAAAATGAAATCAAGACATTATAAATAGTTTGTAACACTTTTGGATCTGTGTAAATCAATCATACATAG
>Chr1:905942..905785  - TAIR102
GTAATAGCTCATTTGGCTAAATATTTGTTTTAGTGAGTATATATTGCTAGATATATCATAGGGTATAAATGACACACCATAGAAATATGCATGTGATTAGTTTATTAGATACATAATTTAGATCTATTATCTCATATATGAATATAATTTTCTATTAG
>Chr1:906134..906024  - TAIR102
GTAAGTGAATTAAGCTCACTCAAACTTTCTGATCTTCAGAGTTGATCTTTTTTTTTTTTTATGTTCTGCAGCTAATGTTATACGCAAACATATGTCTGAAAACGTTTGCAG
>Chr1:907756..907848  + TAIR102
GTATGTTTTCACCATTAGTAATGATTTCCATCTTGTTATGATTTGTTTTCGATAAAATGAAGAATTTACCTCAATGCAATGGTGATTTTGCAG
>Chr1:908571..908654  + TAIR102
GTAAATAACACAGACAACTTGTCCATTTCCACCAAGATAGTTCCTAGTATCAAACAATGAATGTTCTTTTCTATGTTCTTGCAG
>Chr1:909011..909089  + TAIR102
GTCAGTTTGCATTGCAAATCCTTTCTAATATATGTATAACAGATTATTGATTGATACTGAGGATGTGGTTTTGTTTTAG
>Chr1:910859..910482  - TAIR102
GTATAGACAAACGTCCGCCAACTGTTCGATGAAATTACTCAGTGATAAAATTCAGAAAATATAATTTCGTTAGAGAAGAAGTGGAATTATTCTGCCAAACTTCTACTGAAAAATCTTTCAACCATTTGATAAATTAACCTGTAGATTATTATATAGTCAAGGACCAATGATTCTGGTAAATTCGAGAGCTTTCAATAGAAATTCTGACTAGACAAAGCCCTTGTTCTAGCTTTGGTTTTGCATGCTTAAAGATTAATGGAGATAGCTCATAAGTCAAGAACACGTATGGAATTTTTCTTATTAGGCAAGTTAAGAGCAAAAACATTAGGAAGAATGTATCCCAAGTTTACTTTCTTCTGTTGTTTTGGAATCATGTAG
>Chr1:914908..914840  - TAIR102
GTATGTCAAATTTGAAGATTCATGTAGTTAATGATAAAGTCTCATGTAACTTTTTTTATTGGTTTACAG
>Chr1:915537..915457  - TAIR102
GTTTGTTTCTATGTTTGTTCAACCTTGTACGCCAAGTGTTCTTTATATGTTTTAATTATTTCTTGGTCATTGCTTTGACAG
>Chr1:917639..917304  - TAIR102
GTATGTTCTCTCGTCTTTGTAAATCAATGCTATTTCTCGATTATGCGTTTTGTTTCTGGGAATTCTTATGGGTTAACTCTAATGGGGCTCTCTCTTAGTGTCTATGAAATGACTTCCATGTTCAAGTAGTGAAATTGGAAGACAACTAGAAAAAGGTTTCTTCGGATTTGAACCTCTTTGTCATGTTATTTATGCACATATGTATTAGGATCTCTAAGTATCTATCTATAGAAACTCAAGATGCTTGTTTGTTGGATTTGTTATCCCTTCATTCATAATTCTACACTCATGGTGAGTCATTAATCTTGGTTTTTTTTTGCTATATGATCCATGCAG
>Chr1:918602..918867  + TAIR102
GTAAATGCCGATGACTATCATGATAATGAAACCTCGTTGCTTGTTTCCTTTCAATCGTTTTATGCTTGGATTGTTTAGTGCTTTCTATTGGATAACTATGAATCTGGTTTTGTAATTTTTGTGTTCAAACTAGTAACCTAAGTTAGATATTTGAGCTATGGTTACGTATGTGGTGCTATGTGCCAGTGGTTTCTGACTTGATGTTTTGAGCTCTTAAATGTTATAGTGAGGTTATAATACTTCTACTTGTGTGACAACTATCACAG
>Chr1:919009..919095  + TAIR102
GTACTTCATTTACTCTTCTTGAATTGTTGTATTTTGCCATGAATAAACAACTCAATACCTAAAGATGAAACATTTCTGAATATGCAG
>Chr1:919189..919266  + TAIR102
GTTAGTATTGTACCCACTAGTTTTAGCTATTCCAATCGCCAATTCCTATGTATTGATATGCTGTTTAGCTGTTGGCAG
>Chr1:919394..919502  + TAIR102
GTTGTTGATTCTTCTAAGTCTTAGTGTAGATGCATTTGTTTAATCTTACATAGATGTCACTCCATGATTTTGCTAAAAATCTTGTCTTTTTGTTCTGATGGATGCTCAG
>Chr1:919610..919736  + TAIR102
GTAAAGATTGCAATGTTTTGACTATGGACTCTCTGTTCTTCTATCGTTACTTATTTCAAACAGAAAAATATTAGATAAGGTTGTGGAAGGATATAGAGTGAAACTCTACACTTTCTATATTTCCCAG
>Chr1:919818..919912  + TAIR102
GTACAGGCTGATCATATCTCACATGGATTTCATCTTTTCCCCCTTTCTCTAAAGAACTACACGAAAATATGCTTAAACTCTAAACTCATCTGTAG
>Chr1:921196..921298  + TAIR102
GTGAGAATTTTTCTTTTCTTTCTATTTGACGTGTTTTATTAGAGTATTTAGAGAAGTGTATATGTATTCTAATGATATGTTATTGCATTCGCATGTGTGGCAG
>Chr1:921402..921610  + TAIR102
GTAATTAATTATATTACCTCTTTAATTACATTCAACTTCTTTCTATCTTGACAGTTCAAAAATATATATATATATATATATAACAATTTAGATATAAACATTCCAGGAAATTACAAAATTGATTTGAATCATGATACTTCTAAATTTGTCTATATTTTGAATATGTGTTTAATCATTATGTATTTGTAAATGCTAAATTAATCGTGAAG
>Chr1:923756..923827  + TAIR102
GTTTGTCGTAAAATTAGATCTGCTCTCCATCAATCTTGGTATAAAGCTTGAACCTTTGTGCGGTGGTTACAG
>Chr1:923978..924092  + TAIR102
GCTAGTACTACTACTACTACTACTACTACTACTACTCTTTTTAGTTTTTTTTTGTGTCATCATTATATCTTCCCGATAAGTAGAGGCTATATGAAACTTGTTTATTTTATTGTAG
>Chr1:925278..925209  - TAIR102
GTATATATGTCTCTCTGTGATACAAGTAATTACCTGGATCAACTAACTAAATTTTTTTTATTGCTTTCAG
>Chr1:925550..925447  - TAIR102
GTACTACTTGTAATTCGAATATCACCTAGTACTTTGTTTTAAGATACACTTCTTTTTGGGTTTGTGACAAACTAATTAGTTTCATTTTTATGACTTGAATGGAG
>Chr1:926159..925781  - TAIR102
GTATATAAATTTAACTAACTGCTACTAACTAATTATTTTAATATATAGCTAATTATTTTAATATATAGATTTTAATACAAATATGTTAACATACCATAAAAAGTTTGTAAATTAAACTATGTTAGTTTGATTATTTAAATGGTTGTGTTTTATATATGTATACTCTATTTGAGTTCACTTTATATGTTAAGGAATTTGGAGATGGAAGCAAACTATCCAAAGATTACAGAGGTGTTCCAGAGATAGTTGATAAAGTCTTGAAGCAAAAATTTGGTAACTTTTTGTTTTGATTAATGTGTACCAATATAGATTACAGAGTTATTATCTATAACTAATATCTATGGGTTGATAAAATTTAAATTGTGATTACCAATTGCAG
>Chr1:934709..934784  + TAIR102
GTAAGTTTCTTTTGTTACCACTCTTTGGTCCAGATCCTGTTTCTGTTTAATAGAACCTTCTTTCTTATGGATGCAG
>Chr1:935070..935163  + TAIR102
GTACTGCACATAAATGTTGAGCTACCCTAATGTCAAAAGCATAGATTTTTCTTTCCGCTTCAAAATCCGTTTCTTTTATGTTTCTGTTGTTTAG
>Chr1:935482..935569  + TAIR102
GTATGCAAATTCTCGTAGATTTCATTTCCTCCAAATTCAGGTTGCATCTTGTTTGCTTCAACTCAAATGTAGCCCTTAATCTTTCTAG
>Chr1:935798..935881  + TAIR102
GTAACTGGTTCATGATGTTTTACTATGTTCTTGGTTTACTGAGATCATGGAAGCATTAGTGACAAAACTCTGTTCTTTTGTCAG
>Chr1:936098..936188  + TAIR102
GTAAGTAACTGTAAAAGGTCCTAGCTTTTATGGTCACAATGACCGTGGAGGTAACTAACTGTAAAGCAAATCACTCTTTTGGCAAATGCAG
>Chr1:938310..938423  + TAIR102
GTTATTTTCTTACCAAAGTCTTTAACTTTTGCTCATGTTTAATGGAACTCAAGTGTTGATGGTTCTTCTCAAATTCTGGAAATTATTTGAATTTGCCTTATGATTTTGTTGTAG
>Chr1:938531..938633  + TAIR102
GTGAGTTCTTCTTACATGAGAATGTTCTTGTGCATTTGAATCTGTAGCTGTAATAGTTTATGTTTGGGTGATAATGGAACTCTGATAATAAGTATTGACTCAG
>Chr1:939801..939875  + TAIR102
GTTAGTTTTTGGATTTAGTTTGATGAATGTAGGAGAATATTTGTCGTTGCAAGCTTTTGATCCATTAAATTACAG
>Chr1:940003..940091  + TAIR102
GTTTTTATTAACCGAACCCTTTTCGATAGAGATCATGTTTCTTCTTACCTACTTCTGATCTGATGATTAAATGAGCTTTTATGTGTCAG
>Chr1:940368..940452  + TAIR102
GTATGTAGAAATATACAGTCTTTAATTTATTAGCCTTATTAAAGAGATTGTTCGCTATTCTAATGTTTTGGTGTCTTGTGATCAG
>Chr1:940679..940772  + TAIR102
GTAAGAATAAGACTGATCTGTGCTCATCTATCCTTGACTACATTTTCTTAAGTCTTTACAATATTTGGTCGGGCTTGTGTGACTCTTTATATAG
>Chr1:941365..941268  - TAIR102
GTACTTTTTAATCACTCGAACTACACAACACTCATAAATGCAGGAAACATGATTCTTATTACATTTTTTTTGTTTGTTATCTTGTTATATGTCAACAG
>Chr1:941536..941432  - TAIR102
GTTACATACACATCTCTTTCGGCCAAGCGTTAGCAAGTTGTATAGTTGCTCAGATAGATCTGATTTTCCTTTAAGCTCACTAAATTTCTGATCCAACTCGTGCAG
>Chr1:941693..941573  - TAIR102
GTATTTAGATCTATATTCGAAATCAAGCTAACTACCTTGCATTATGGACATGTTTTCTGCAACAAAACTTATCATTCACAAGCATCTCACAAATAATCATGCCAACTTTTTTTGGGTGCAG
>Chr1:941914..941795  - TAIR102
GTTAGCGTTATGATCTAAAGCATTTCAGACATCAGAAAAGTGTCAAATTAATATATTCAACATTGAATCATCTTCCTGAAAACAATTCTCTAACCAACATCTATGTTCTTTTATTACCAG
>Chr1:942030..941949  - TAIR102
GTAAGAAAACCCCTTCACTTTGATGTTCTCTGATTTCATTAGCGTTTTACAGCTCCTTCTCAGATATTGCCTGTTATTGCAG
>Chr1:942186..942106  - TAIR102
GTATTTTCCAAGGAAATTTAACATCTGGGTTCATGTTTATGGTTAATGGGTTTTCCTAAAGTTTATTTACTTATAATCCAG
>Chr1:942652..942568  - TAIR102
GTAGGTTTTGCTGAAAGAGTGGATCGTGTGTTCCTTTTTCTTGATTCTGCATATGTATCTTAACCGGTGTTATCATTTTTTATAG
>Chr1:942979..942821  - TAIR102
GTAAGTTTCATGATGATTATATGTTCTCTCTTCTCGATTTCAATGGCAGGATACATGTAATTTGATTCTAGTATCGTTTTGCTATGAGGTTTAAGAGTAAGCTATTGAGGTTAGTGTAAATTTCAAATTTAAAGGATTATGTTTTGTGATTTCATATAG
>Chr1:943122..943040  - TAIR102
GTGAATTTTTAATCCTTTGACTTCCTCTCCTTATGATTCAATTTTGCTCCCGTTTAATGTAGTTGGTGCTTTTGTGTAAACAG
>Chr1:945169..945471  + TAIR102
GTAACAATTCTTTTCCCTTTCGACATTTTCTGATGATTGGTTTCACTGTTGTGTTTGATAGGTTTTAAGCGGAACATGTGGTCTCTGATGTCCTCAGTGTTTTGTTTTCATTGATCCGATGCATTGTTTGGTTCTTGCTTGCATGTTATTGATACTGTTGTGTTTAAATGCCGAGGATTGATCTGTGTTGATTAGTCTCTTTTTAGCTTAACATAAGTTTTTGACTGAGACAGACTTCTTATAGTAGGCAACACAGTAGTTGGTGATCTTTGTTATTTGATAAAGTCTTGACTTCCCTTGCAG
>Chr1:945531..945779  + TAIR102
GTACTCTTCTCCACATTTATATTACAAAGTCAATCAGCTTCAGTTGCCTCTCAGTCACCATTATTGTGAATGTTTAACTACCTAATAAGAAAAATCAGGCTTCAGCTACTTTCATCAACCAACATAAAGCTGGTAGTCATTGTAGACTGTTCAGGCTTGCCAACTTTTCTCATTACCCTGTTTTTACATAGTCATTCACTCTATCTTTACTAAATTCGACTGATGCCAGCACTGGTTTTCATTTCCTAG
>Chr1:945862..945951  + TAIR102
GTATGCATTCCATTTGCATGTTCAGCATTCTTTAGGGAGTCTAATGTAAAGCTTGTTCTGTATTATATTAACTGGCAAATGCATTTTCAG
>Chr1:946073..946168  + TAIR102
GTGAAGCATCAACTTTTCTTTTTCCTCTTCGACAGTTTTAGAGAAGGGTTACTTAACAGAGATTACTGATGATAAATGCCTTTCATTTTTGTTCAG
>Chr1:946211..946308  + TAIR102
GTCAGAAACCCGACGCATATAAGACTAACTCACTTAAGTAGATCAGAATGCTTCTACGGTGACTAAGTGATCTGTGCATCATTGTTCTTGTTTTGTAG
>Chr1:946813..946893  + TAIR102
GTAACAAAAGAAAATGATCTTTGTTGACCATTATTTATGATTTACAATTTTGGTTTTAAGAAACATAAATCTATTCTGCAG
>Chr1:947294..947398  + TAIR102
GTACTGTCACTAATATTAGTGTCTATAATTCGTTTATTCTAAATCTAGAAACATGTCTCTTGCAGTGATGCCTTCTGAAACTTCCTTTGTTGGATTTCTTTTCAG
>Chr1:948428..948344  - TAIR102
GTAAGTGACCTTCCCTTTTACTATTTGTTTATCTCCCGAATCTTTATCAACGTTTTCAAAATGCTCACAATGGCTTTGATCACAG
>Chr1:949296..949208  - TAIR102
GTACTACAACTACTGAACTGGTGTAGTTTAATACTGTTTACTTCATTTCTCTCTCTTAATCTAACTTGAAATCACATCAAATCACCCAG
>Chr1:949540..949453  - TAIR102
GTCTGGAGCTTCTTTTCACTCCCAGAAAAGTTGTATGTATACATAAATTGATTTCATGCCATCTGATATTCCTCTGTTTTCCACGCAG
>Chr1:950197..950126  - TAIR102
GTGTGTTGTGCTTCATGGTTGCTTGTATACTTTTTCTGTCAGACCCTCTCAAACCTTGTTTTCACTTTTCAG
>Chr1:950403..950312  - TAIR102
GTGAGCCAAATTGTTTTAAAATCAGCATGTCATTCACTCCATACCTCACTGCATGACTGAAACTTTTTCCTTCTTATCATTGATTTATCTAG
>Chr1:950581..950501  - TAIR102
GTACCTCACATTCTTAATAACCAATCTGGTTCACGTTTCTCTTGTGATAGTTGTTTTAATGTGTTGATTGTCTCACTGCAG
>Chr1:950880..950795  - TAIR102
GTTCTCCATCGTTCTTTGGGAGATTGTATCGCTGTTAAGTGAGTAAGAGGCAATTCTAATGATCTTTCTTCTTTTTCATTTAACAG
>Chr1:951125..951042  - TAIR102
GTTTTTTTCTTACAATCAACACTGATTTATCATCCATTACAAGATCAAGGAAAGATCATTTTTTAATCATTCTGATTATTGCAG
>Chr1:951527..951212  - TAIR102
GTTAGTTTCTTTCATCTCTTATTCTTTTCATCGTCTACGAAGAACACAGTTTATTAGGGTTTATTGATTCTGATCTCAGAAAGCGAAATCACGAAATCTGAAAAACCTAATTTCTTTCTTAGGCGTTAGATTTTTTAGATTCTAGGTTTCGAACGAATTGGGTGGTTCAGATCTCTGAATTTGGATTATGATTTGATCTCAGTTTTGTGGATTTCGTTTCGTGAAATTAGGGTTTACTGACTCCTTTTCTGAGAATCGAAATTAGGAATTTGCAATCTCTCTCAATTCAGAAAATTTTCGTCTTTTGTATGTGCAG
>Chr1:959009..959427  + TAIR102
GTAAGGATCTTAATTATTTACATATATAAGTTCTCTTGGTTAGGGTTTCGTAATCGTTTCTCTATCGTTTTCACTCGAAATTGCGTTCAATCTTTCCATAATTTCTCTGTTTCTAGGTTTATATATGCCTTGATTGGAATCTCTATGTTTGTGAAGATCTAAAACATTTATACTTCAGAGATTTTGATAAAGTTTAACTTTTTTTATAGATAATTTTGCTTATAGTTTAGTTTATTGATGAACAGAGTATATCTATTTATATATGTCTAAGCTTTGATTAGTGTTCAATATGTTCCACTTCATTAATCTCTAAGCTTTGATTAGTGTGTTTGTGTTTGACATTTATACAACTTCCTATTCAATATGTGAGAATATGTATGGTACTAATTAATGATGTTCTTTTGGGGTTGCAAATGCAG
>Chr1:963468..963322  - TAIR102
GTGAGATTCTCTGAAACATTTGAGTCATTCATAATCTCTTAAGATTCTTGTTTATTTGCTGTATTAATCTTGGTGAAAAGACCTTGGCAATTCCATTACTCTGAGTCTGCGTACTGTAACACGTTTTTAATTGATGCTTTATTGCAG
>Chr1:963638..963547  - TAIR102
GTTAGGGCTTATATTCGAACGCAGTAGCTTAACCATTTGGCTGACTTCACAGTAAACTGATTTAAGTTGTGACTCTTCTTGGTTACTGTTAG
>Chr1:964294..964192  - TAIR102
GTTCTCATTATGCCTTTATACTTCCACAAAATAAAGATTAAATTTTATGTTTATATTTTTGGCCTTCATGGAAGATTAACCTGCCTCAGTTTCTAATTTTCAG
>Chr1:964503..964381  - TAIR102
GTGCTTTTTTTTTTCTGTCTTAAACTGACTTTTCCATCACAGTATAGTAGACATAGTAAAGCCTCATGCAGAGCAACTCTTAGCCATTACATTATAAACATTGTTGTAATCTGTATGAAACAG
>Chr1:964738..964627  - TAIR102
GTTATCTTTCTATCTCCCGCCCTCCCCTTTATTTATCTTTGTATACTTTTTTGCCAATATGCCAGCTCGTTTTTGAGGCTATTTTGCTAAATAGTGTTTTTTTTTTTTTCAG
>Chr1:964951..964874  - TAIR102
GTAAGTTTAAATTCGTGTAGCATTCAAAAATCACTTAGATACATTAATAAAATGAATTATTCACATGATCATCTGCAG
>Chr1:965123..965042  - TAIR102
GTAATTAATAAGTCAATTCTGTATATTTCGTTCTCATATTATTTTCAGCATATTCTTATGCATCATTCTTCTGTATTTTCAG
>Chr1:965452..965310  - TAIR102
GTGGGTTAAGCCTTCTTGTCTTTCTTAAGAGTGTTTTTTTGGATACGAGAACTCATTTTACTATTGTTTCCCTAATCAAACCTCAATGTCTTTTTTCTTTTCCATTGTCTGATAAAACTCGTGGTTTCTTTTTTTGTGAATAG
>Chr1:965598..965507  - TAIR102
GTGATCATCCCCTTATCATATTACATTCTTAAGGATTTAGAATCAGCTAGTCACTGATGTTTGTGAACGATTTTTAACGTCTTTATTATCAG
>Chr1:966445..966158  - TAIR102
GTTTTTTTCTGGCTTTAGGACTTTGATTGAGGGTTTAGGGTTTTAGTATTACTTTCGTTTGTGGTATCTATGATTCGTTCTCTTCATGGGTAAAAGACAATGCTTTTGGGTGTGATGATAATGCTGATGTTCTAAGGGAGTTTGGTTCTTAATTGTGGAAATCGTTTGGCTTATTTCTGCAAAAATTCTGTTTTCTGGAATTTTTGCATGTGCTTCTCTCTGATGCATTGTCTTATAGTGATTGAAATTTGAAGCTGAGAGTGTCTGATGTTGAATGTTGATCTGTAG
>Chr1:969314..968569  - TAIR102
GTACTTAGTGTATATCTACACACGTACGTACTAATAGATGATCTTTACATTTCCTCATCACGGTATCATATATTTTTAGTGGCGTAACAAATATTTTGATCACCTAGCTGTAAGCGCATATCATGTTTAATTGCATTATATATAGATTCAAATATGATTTTAACTTCTTAACCAGTAAAGTTAATCATGTTTGAATATATTAGAATATAGGAAGAATATATATATACTTATATACATATCTTAAAACTCATACTAAACCTAGCTAGAGCTTATATTTTACCGGGTGAATACTATGATGAAAAACAAAAAAAAAACGAATCTGTTACCTCAACTAACACTACTGTACCACTGGACCACACAAACAAATTTCGTTTTACCACGTTGTTTGTAAGTAAATAAGATTTTTTTTTTTTTTTTTGTGAAACAATTTGTAAGTAAATAAGATACATGTTTTTTGTTGGAAGTAGTAGCTCATGTAGGGTCTAAAACAAAATAATTTGGAGTTACTTTTGTATAGATATTGCCATATTGGTCATTCTCTGAGCATACGTGCTGCTTGATTTCTTGAATAAGACAGTTTCTTGGATTGACATATTTTGGTTAAAGTAAGATATACAACTTTATTTATCTTTTTTTCCTTAATTGCTATCTATATTACTATATACATACATATTAAACACAAGCATAAATTAGCGAGTGTGTATAGACGATATTGATCTTATTGGTGTGTATAATTTGGTCAACAG
>Chr1:979890..979800  - TAIR102
GTATAGCATTGGTGATCTTGATTGCAAATCTAATGACATGAGATTAGTGGTTTTGGCCTGAAGCATTAGCTCTTTTTGAATCTTTGTGCAG
>Chr1:980184..980104  - TAIR102
GTACGTATCTCAACATTCTTTTTCTACAACTTTTCTGCTCTTTTGTTTCTAATGGTGGACTCTGTTTACTCTCTCCTCTAG
>Chr1:980777..980356  - TAIR102
GTGCGTTTTGGTTTCTTCTTCTTTTGGCTTCTTTTCTGTGTGTGTTTGTACAATATTTAGCCCAGGGATTTAATTTTAAATGATGTTACTGAATGTGGTGCTATATAGATCATACTAGATATTCCTTCTTTTGACGTTATGTTAAGACCCTTCAATGCAGCATTAAGAGCATGTTTTAGAAAATTTTGGGTGTGGTTTGAGGTTATGGAGCTGTAGATTAAATATCACTTACTCTTTTAGGATATTACACGATCAATGTTGATCCTTATATGAACTGTGTGAGTGTATGGATAAGTGGAAAAACAAGAGACAAGTTACACTTGCTTTCAGTAGACTTAGGTAGAGCAAGAAAGAACTTAGTCTCCATTTTCTTTCTTAAAGGAGTTGCTGTGTTTCTGATATTTTTCTTGGGTGTTGCACAG
>Chr1:986069..986278  + TAIR102
GTGCGTTTATATATATACTACATTATAATAATATATAGATCGACAAGAAAAATAGTAACTAATATAAATCTTACATTTCCTTGTCCAGTATAAGTACTGCAAATGAAAAAAATATTTGGCATTCTCATAGATCATAAAAAATAGTAGAAGTTCCAAAAGCTTCATTATTTGTAAAAATGTTTGATATTATTTTTTGGCTATGATAAATAG
>Chr1:986542..986853  + TAIR102
GTAAGTCCAAACACAAAAATAAAATTCTTATTTTGTTTGTTTGATTAATTATATCGAAATAGATCTTTTGCCGAGTTAGAAATTCTTGAAATTTATTTGTTTAGTTTTCAGTTAATCGTTATTTCAAGGCAATTTCTCAGTTAATTATAACTTTAAAGAAAATGATTTACAACTAATTTTTTAACCAATTATATAAGCTCAAACGATTTACATAAAACTTTAGTTTGGTGAATTAGTTTTGCGTTAGTTTCACATTTCTACACTTCAAATTTCGCCACTAAAAGTTTCAGAAATATATTTTCATGTTTACAG
>Chr1:987283..987523  + TAIR102
GTAAGCTCAACAAATCTTTAGAAAATTAATTTTATGTGACATATGCAATAATTTGATTTGGCAAGATAAACTAATAGATTTTGCGATTTGGAGTTTTAAACTCTAAATAATCTAAATCGTTTTCAATTGGTTTAAATATATATCTTGCAATTTTAATCGTTTTTAATTAAAAAATATATATATATATATATATCTTGCATTTTTAATCGTTTTCAATTTAAAAAATATATCTTGCACGCAG
>Chr1:989551..989652  + TAIR102
GTAAGAAAATAAATAAATACGCTTTTTGATCAAGACCTAATTAAAAACTCGCAACCTATAGAAAATCTAAAAAAAGTGGTCTTTTATTTTAATTGTTTTCAG
>Chr1:989919..990048  + TAIR102
GTAATCATCAAATTCAAGAAAGTCCAAATTTGTACTGCATGCAAACTATATGACTACCACTCAGTGATTAAAATAGTGATTCATATATATAACACATAATGTCATTTTTTTGTGAACCCTTCATATGTAG
>Chr1:990460..990530  + TAIR102
GTAAGTATCCCACTTTTAAATTAGATTTACAAATTCTTTATGTGCTATATAATGAATTCTCGTGGAGATAG
>Chr1:991747..992442  + TAIR102
GTAAACTGATCTGTTCATAAGCTAGCTTTTGGAATTAAGATAGGATCAATGCGGAATCTGATAATTTGGAGAAATCTGATTGAAGCTTTCAGATCTATTTTGGAAAAACAACTATCGAATCCAATGTGGAATTGATTGATTCAGATACGTTTTGTAGTATCATTCTCATTGCAAAGTTCTTATCTTGCTAGTAGGCTATAGCTAAAAGTTGCTTGGTCTTGGTGTTTGTATCAGTGATGAGAATATTTTGGATGCATTATCTGCTGAGATTGATTAGCTATTCGTTATTTGGATTTTCTAATTTCCTTTATTTGTAGTGTTATTTGGTGGAAGATCTTTGTAGTTTGTATGCTCTGTGTAGATATTAGGATGAGTAAATAGTACCAGCCTTAATTTTTCTCGATCTTGTGTTGTGTTCATCATCTCTAATCTTAAATTGATGCTGCTATATGTCTTGATTTTGCTCTTTTAGTCTTCACAGATGGTTCATAATCACAAGTTTTGTTTTAGCATCCACTCGTAGTTGCAGAACATACTCATTTGATTTTGTTTACTCAATATCTTTCTCTGGGAACCGTAACTGTAGAATCAATATTTCAATTCTGATTGAACTCCATCATTTATCCGGAAAAGGAAAATTCTTGGCATTTGGACTTGGTAGAACCTGAAAAGATTGTTGTTTTGATGGGTTTTAAG
>Chr1:992692..992777  + TAIR102
GTAAATAAACCTTGTCTTCTTAATTACATTTATTCTTATTCTCTAAGGTTACTCTAAATTATCCTTGATTTGGTAATACTCGGCAG
>Chr1:993632..994045  + TAIR102
GTACGATGATCGATTTCTAGAGAGAGATTTTCCTTGTAGTTAGTTTTCATTTTTTTTCTGTCTTGGGGTCACAGGTTTTGGATCAGCGATTCGACTTGTTATGTTTTCGGCGAGAATGGAAAGTTAAAGACATCTTTTGTTTGATTTGATTTAAAGTTTGGAACTTTGAAAATTGGCCCTATGCCTCTGCAATTTCAGAATTTATTTGCCAGTCTGAAATTGGAATCATCCGTTTCTGTCGTTCTGGGGTTGGGTTTTTTTGACGTCGTTGTAGTAGAATCCGGTTTGCCATGTGATCTTAATACTGCGATTAGCTTGAGGTATTTACCATGTTCAAAACTACTCCAGGCTATTGAATTTGTTTTGTTTTTTCTGGAAGACTAATGCTTGTGTTCCTTTGGTAAATTTGTTAAG
>Chr1:994207..994353  + TAIR102
GTGAGTAGTCCCTTATCTTCTTTCCATTTCTCATGCTTTTGTGAGATCTTTTAGGAATTTGATTGCCTAGAGAGTAACTAATCGACTACCGCTCGACTGCATTATCAATCTGATGTTATTTACTTTCTTGATTCTGCTACATTTTAG
>Chr1:994406..994495  + TAIR102
GTAATTTTCAGTAAGTTGATTTGTTTTATCTTTAGTCCCCTTTTTTCAGGCTTATAAACTGAAGGAGATTTTCTTTCGTTGTCCTTCTAG
>Chr1:994633..994827  + TAIR102
GTGAAAACAATACTGTTTCAGAGAGGCTGATTATTCTGCATCCTCTAAAATCTCACATGATTCATTGTCAGTTATGTTCTCCTCTGGCTTTAAGCAAAAAAGAACCTCGTTTCTGATTGTGTTATCATCATTGCTGACGCTAATTTTAATCTGATTTTACAAACTTCTTATAAATCTCTCATGCTCTGATCACAG
>Chr1:994915..995312  + TAIR102
GTAATATTCTACCAGCCTCTTTAATATCATCTATGATCTCCTAAGTATATACAAGCCGTTTGTGTACATGTTTCTGTCGGTTAGTAACTGGAATATTAATGCTTAACCATTCAAGGACAAGCTTTTCATATCGGTTCTTGTTGCTGCTAAGTGATGTTGCCTATAATTACTATAGGGTCCTTGCATGTCTATGATCTGTGGTAGTACCATAAAAGGATAATTTAGTAGTAGCATGCATGTATCATGCAGTTTCAAGTGCAAATTTGTACCGGTTTTTATAGTTTCACTTCTTGAGTTCTGAGCACGTATTCGTATTGGAAGATTACAACTCACACACTTATTCTTACTGATGACTTATTGCATGATCTTTGACTTGTTTATACCATTGATTAACTCAG
>Chr1:996218..996425  + TAIR102
GTTTGCAATTCTCTTCTCCTTCCGCTGTTTATTGGTTTCAATTTCTGCTTAGATTCTCTTACTGCTGGTGAAACTTGAATTTGGAGCTTCTCTTTTCGCTCATTTAACCACTTCGTGTGTTCTTAGGGTTTAGATGTTGGTCTTTTAGGGACTCTCTTTGAATACTTGTTTATTGCACTTTAAGAATGATTCAATTTATCTTCGACAG
>Chr1:996735..996847  + TAIR102
GTAAACTTATTGTTGTATGTTATTTTGTTTTTTGTCCTTTTTTTGTGTGTTTTAACCCTTGTATTTGTTGGAGCTGGTTGCTAACTTTATGCTACTTGTTAAATTCTTTGTAG
>Chr1:996940..997176  + TAIR102
GTAAGTACTAAGAAAATATGATTATTGTTTCTGAGTTTTAGTGGTGTATAACTTTGATGATAGGATGTAGGAGGATTATGGAGCTCTCCTGGTTTTCTACTTGTACAAATTTTGAAATCTGGTAGTTAAAAAAGTTGGCTTAAATTGAATGTGTTATCGATTTGTACAGATGTACTTGTGAGTAACTTGGTTTTAAGAGTCTGCAATTCTCATGGCATGCAATTTTATTAATATCAG
>Chr1:997277..997417  + TAIR102
GTATGTACAATAAGCATTACTGATTAAAAATATCGATGAAATTTTCATTTCCTTGATGCTTGTAACTATTTGCTATTTTTTCTGGTGGAATGAGCTTTCTGCTTATGTATTAACTCTTAAGCACTTTGGTTTAACGCGCAG
>Chr1:997490..997603  + TAIR102
GTAAATTCTGGTATCCAGAAGGATGTATACAATTGAAATTCTTATTAGCCAGTTACCTCTCTAATTTGGTTAATACTGTATAGCTATTGACTTAAATCGTTCTATCCTCTGCAG
>Chr1:997667..997754  + TAIR102
GTATAACTGCGTTTTCTTTGCTTTTGCAATTAATTCTTCTTTACAGTTGTTTGGTGTATGTTGCTTGATATATCTGCTTGATCTACAG
>Chr1:998516..998732  + TAIR102
GTATGTTCTACAACTGAGTCTCATTTTGCATTTGAGGAGATTCACGCATTTAAAGTTATTATGCATGTATGGAATTTCGATCCAAAAAATACATATTCTATGGACCATCTTGTTGTACCTTTTTGATGGTTGATTAGTATTCTTGCCTCTTTTTCATGTTATATTACCTGCTGCTTACGAGTAAATATTTGGGCTTAATACCATTGAAATTTTCCAG
>Chr1:999018..999108  + TAIR102
GTATTTGCTCGTGGATGATCATGGTGTGTTAGATTTTGAAAACTGAGGATTTGTTTTTCGCATCTTCACTGACTATATTGATGTTCAACAG
>Chr1:999412..999503  + TAIR102
GTATATTTAACAGTTCCTACAATTGAATTTTACACATGAATTATTGTTGTTGGTGCTTCTACTGACCCAAAATATGACTGCGGCTATAACAG
>Chr1:999681..999759  + TAIR102
GTACCCTTATCACTATTTTTCTCTTCTCTGCAACTTTTCAGTTTTGTAGAACAAAAATACCATAATTTTCATCTTCTAG
>Chr1:1000027..1000111  + TAIR102
GTAAGTACTCGTAACCATTATGTGGGTTTCATCATCACCTCTCGTGTTATCATTGTGCTCAAATTTATTTTTGTTTGCTTTTCAG
>Chr1:1001748..1001808  + TAIR102
GTACAAATATTTTAGATATATTCTTGATGGGTTTATTTATTTAGTTATTTAAATTTGGCAG
>Chr1:1002068..1002142  + TAIR102
GTTACATAATGTGACCCACATTGCATTTTCGGTTTTACGAATTTTTTTTTTTTTTTTTTGAAAATTTCTTTGTAG
>Chr1:1002385..1002470  + TAIR102
GTTGGATCTTATAATTAAGTCGTTATAGATCACAAAGAAAAATGTGTTTAATTTAATTTGAGATCTTTTGATGTTGTTTGGTGCAG
>Chr1:1002688..1002782  + TAIR102
GTATGTACTTCTTATCTATCAAAAGATCTCTAATTTGAAATATTTCTTTGATTATGTGTCTAACTTGTAGTTGGTGTTGGTGTATCACTTAACAG
>Chr1:1002863..1002947  + TAIR102
GTACGTGTACACACTTGTCTATTTTCAACTTGTTAACAAAGAACAAAAAAGTAAGTCCTTAGAATGTTTTTAAAAAATCCTCCAG
>Chr1:1003033..1003136  + TAIR102
GTTTCAATACTTAATTTTGTAAAAAATTAATCATTTGACTTTTGTTTTTTTTCTAATGAACTTTATGTATTTATAAGCTAGAATTTATGAATGCAAAAAAACAG
>Chr1:1003269..1003388  + TAIR102
GTATCTTTCTCCTTTTTTCTTCTATAGTAAAAGTTACAATATATAGTTAAAAGTTGAAAAGATTTAAGCCCACAAATGTCATAAGTCGAGTTGATCCAAACCACAAAATGTCACATGCAG
>Chr1:1003503..1003606  + TAIR102
GTTTGTATTTTATCTTCTTCTTCTTTTTTTTCACATTAATTGTGTTAAGCTAATAATTGCTAATTACTGTATCAAATTCCTTGGTTTTCTTAATGCATGTTTAG
>Chr1:1003655..1003809  + TAIR102
GTAAGTTGAGTTAATTACCTTTTACTAAAAATAAAATAAAAATTCTTAAAACACAACAAATGTTTTGTAAATTGATGATCTCACACTCTTAAAACACTCGTTCCCTTTCTGTAAATTCTTAAAACACACTCTTTCCCTTTTGTTTGGTTTGGTAG
>Chr1:1003895..1003970  + TAIR102
GTACGTATCTTAGTCCTTGAACATAATCGGATACCAGGATCAGAACCTCTAACATTCCGGTTTATATTTACTACAG
>Chr1:1004028..1004124  + TAIR102
GTACGTGAAAATGTCTCAGAACTAAAAAAAAACGTTACTTATTCTCTCGTATAATTGTCTTCATTCATAATCATAATCGTGTTTACGTTTGTAACAG
>Chr1:1005515..1005611  + TAIR102
GTAACAACAAAAGGACAATCCTTTGTTATTATCTCATTACTGGATTTTCTCAAGTCTAAGTTTTAAGTGTCTCCTGTTGTTTGAATCCTTTTTACAG
>Chr1:1005653..1005745  + TAIR102
GTAAGCTATTGTAACTTTCTTGTGGCCATTCACTTTTGCTTCTTTGTTTTTTTTTCATTCTTCATTTGCAATTTCTCTCATTTCAATTCTCAG
>Chr1:1005816..1005925  + TAIR102
GTAAGTCTCATTTTTTTAAATCTCAAAATGTATTTTAGTTCCAATTGGTTACAGGAAAGAAGCCAAAGGCAGACTTTTATTCATCCTAAAATTGTTATTTTTTGTTGAAG
>Chr1:1006075..1006175  + TAIR102
GTGAGTATATTACATATATCTTGCAGTTTCTTTTGGTTTTAATAAAATGTCTTTCTTCATAACCGAGAACTTTGTTTGATGTTATGTTTCCATGGTTTCAG
>Chr1:1006272..1006427  + TAIR102
GTGCCATCTCTGATTAATTGTGTGACTGCTCTTTGATATGAACTTCTTTGAGAAAAATGTGACTGCTTTTACATCTTGGAGAGTATAACTATGTGCTGATATAAGAATGTATTTATGGTTAAACTTTTGAGTTACTTGGTTTTCCCGACCCGTCAG
>Chr1:1006499..1006580  + TAIR102
GTAAAGGTTTTTTCCTTTTCCCAGAAATTGTGCTTATTGAAATTGATATAGTTTAAGAGTAAAATATCACATTTTGGGGCAG
>Chr1:1006643..1006733  + TAIR102
GTGAGTGTGTTTTCCTATATGAATTTATTAATATTCCAACCGTTATGTATTCGGATCTGATAAGTAATTTCTCTTGCTGGTGTCTCTAAAG
>Chr1:1006798..1006916  + TAIR102
GTAAGAGTCTACAACTTCCATACCGATCTTTAAACTTTCTTCTGTGATCTTCATTCTCAATTTGGTATCTGTTTATAACAGAAGTTGAAATCTTTTTCTCTTTACATTATTTCTTTCAG
>Chr1:1007002..1007080  + TAIR102
GTATTGAAAATTCGACATTTACCTTTGAGTATTATGATTAGTTTTACCTTTGATGACTTACCTTTGATGTGAAGAACAG
>Chr1:1007208..1007289  + TAIR102
GTTCTTATTGCACATTTCTTACTCAAGCAAATAATCTCTGTCCCACCGACTTCATAATTCTTATTTTCATTCTCAATGGCAG
>Chr1:1007376..1007458  + TAIR102
GTAGTTTATGCTGCTTTCTCTTTTGGTTCTTAAGTTTCTCTCTATTCAAGCCTAAAAATGTGTAAAACACTTTTTTGTTTCAG
>Chr1:1007526..1007601  + TAIR102
GTAAACTGTTTGTTCCTTTTGTTTTGAAACACAATCCGATTCCCACGTTGACTGGTTTTTCTTTAAACTTTTGCAG
>Chr1:1007733..1007827  + TAIR102
GTAAGATCCCTTACCAGACCCTTTTGTCAGATCGAATTTTTGGTTGTAAACGGGAGAATGCAATCCCTTACTGTATTTTGCTGTAATTCTCACAG
>Chr1:1011501..1011434  - TAIR102
GTATGGTATCCACTAAACACAACTAGAACATATCTGTATCGAAACCAAACCTCTATGTTTCTGTGCAG
>Chr1:1011653..1011558  - TAIR102
GTTTGTTTATAACCATCGATTCTTGTCATTGTTTCCGTATAATCACGTATTCTCCGTGATTCATATTCGCTTGTCTCTGTATTTATCCATCTGCAG
>Chr1:1011777..1011690  - TAIR102
GTACATTTCCGGGCTCTATCCATCAATTCAATTTCTAAAAATAGACTGTTTCAAAGGGTTAACAAATGCTTTTTGTTTTACTGATTAG
>Chr1:1011941..1011859  - TAIR102
GTAAGTTCTTTCAAATCCATCGTTTCTTTAAATCCATGAACACTCAAATAGTCATTAATCTGACTAATGCATGTGGAATCCAG
>Chr1:1012164..1012014  - TAIR102
GTCAGATTCCCTATGTAACACAAATCTGATTTGTCCATGTTTAATTATTTGATTGGATTCATCAAGTTAAATTAGTAGAAATAACTTAAATCCAGTAGGAATTTTGAGGGGCTCTTTTGTTAAGATCTTGTTGTTTCTGTGGGTTTTCCAG
>Chr1:1012334..1012237  - TAIR102
GTTTCTTAATTTAAACAACTTCTATCCTTTCATTCTAAAGTATTTCTGTTTATAAACCAAGAAGATTGAGTATTGGAAGCTTTCTCTTTGGTGTTTAG
>Chr1:1012508..1012440  - TAIR102
GTATTTCAAGCATTCCTTATCAGTAATAGCATCTAGTTTATGTACACTACATCTTTTGTTTTTATGCAG
>Chr1:1012645..1012560  - TAIR102
GTATGAGTGTGGCTCAGTTAGTAACGTTTTCATCCATCTTTTTAAAAGGGACATATCTAAAAAACGTTTTCTTTCATGTTTGATAG
>Chr1:1012867..1012681  - TAIR102
GTATTCTTTGTTCATATGCTTGGATTATTGAATCTAGAAAAAGGTTAATTCATTGTTTTTGATTGCTTGATTGATAAGCTACTATGTTCCATGGCTTTAACTAGATATTACTCAAGTATTTATCGCCATATACCTAAATTCCTCTCAAACTGATGAAATTTTCCACCTTTTCGTGTTTTGGCTTCAG
>Chr1:1013178..1012913  - TAIR102
GTTTAATTCCACCGGATTTTTCTTTTGTATCATTATGGATTTTGTTTTCTCAATTAGGTTTTTTTTTTCTCCGATTGATCAACCTAAATGGAATTTTGATCATCTGGGTTTCTTCCGGTTGACTTCTTCTGTAATTTTGTGGCGCGTTCGTGATCATGTTTCTTTTGGAATCTGGCTTGGTTTCGTCTGAATTCGAGAATCTTAATGTCTATTGAAATCGGACTGTCAGAATCTGAATGTTTCGTTTTTTTTTTTGGCAATTGCAG
>Chr1:1014873..1014950  + TAIR102
GTGATGTTTTTGTTCTATTTTTGTCCTTCTAAGGAATATATAAGGCAGTTCATTTTACCATTCTCGTTCCTCTTGCAG
>Chr1:1015051..1015198  + TAIR102
GTAGCTCCATATATGACTCATTTATTCTTTTATAAAATGTTTTTTAAAAGTAGTATGAGAACTTTGGGTGCTTGCTCTATTTTCTTATAAAGCTTTGTTGGGTAATTGGTGCGGTACTAATGTTTGCTGATTGACCAATTGTCCTCAG
>Chr1:1015305..1015427  + TAIR102
GTCTTTTTGTGATTCTTCTCCCGCTTTTCTCCAACCGCGTTCTGATTTATTTTCCAACAATTGTCTTCCTTTTCTTAACCCATTGTGCCATACATTTTGATCATTTCTTGGATTTGGCTACAG
>Chr1:1015519..1015683  + TAIR102
GTAGGAACCATTGATTTGTGACTTACTGATTGTCATGGTGTTAAAAATGATGAAACCTACTCAATAAGACGTTCTTTCTGTGCATACATCTTTATATCTCTACTAGATATGTACTTATGTTAGATTCATACTTGTACTAATTTTAATCCTTTGTTGATTACCCAG
>Chr1:1015826..1016078  + TAIR102
GTGAGTTTATTTTTTCTTTTCATAATTTCCTAACAATAAGTATTTGAAATTCAAACATATTCTGTTGTTATATAAGGAGTAAACAAGCTTACGAAAATATATTAAAGTTCGAGGGTTTATCACATATGTAACATTAAACAGTTCAAAATGGAAGAGCTATATGAGTATTGGCTTATACCTTCATATTGCTTCTGTAACAGAACTTATGCCTGATTTTACCATTTGCAATCATGTCGTTTCTTTTAATTTTCAG
>Chr1:1016227..1016339  + TAIR102
GTTGGTTCCCAAAATTGTTCCTGCCTAGACCTTCTTAAAAGCTAAGTTATATAGTATGATGTGATCCTTTTTATTTGATCTCCATGCGTCTTGTGGCTATGTTTCTCTTTTAG
>Chr1:1016450..1016794  + TAIR102
GTACACATCTCCCCCTCCGTGTTGATATTGGTTTTCCTTAATGAATGTTGCCCCTTGGTTTAGATCACAAGATCTTGATATATATACTACAACGGAGTCAAAACCAGTGACTTGAGGACTTGTTACTTGTAACAAGTCCTCTTCCTCAGATATATTTAGTAATCATTGTATGGTACCATTTTTTCATGAACATAGGATCCTTGTTTATACTCGGGCACTAACAATCTAACAATCTGATACTAGTTTATAGCCTAGTATGCTCATCTATCTATTATGGATGTCAAAACTCAATATTTTTGCAAGTCCGTGTATTTTACTTGACACTGATTGAAATTTTCCGTGCAG
>Chr1:1016952..1017057  + TAIR102
GTTAGTTACTTTACAAACCAGAACATGGTTGTTTGATTTTTCCGAGCTTTTTTGTTATTTATCATTTATTTGACTGGAATCATCTATATGGTGGATGTCCTTGCAG
>Chr1:1017184..1017331  + TAIR102
GTAAGTTTGGCTTACCAGTGGAGTTTTTATAGCACTCAAGAGGGAAAAAAATAACAAAGAATATGACTTCTTTTAACTGCTAAAGGCAGTTTGTAGTAGTTCGGATTGAGGCAATTAGAACAAGTATAATTCTCTTTCATTGCTGTAG
>Chr1:1017482..1017567  + TAIR102
GTAAGTTCACACTGCTTGTGTATAGGAAATGCAAATGCTTATAAAATTCTGTGATTTATTGAGTCGAAAGCCGATCTTGACTACAG
>Chr1:1019603..1019395  - TAIR102
GTACATAACTAAGCCAACTCTTCACTTGGAGTCTGAGTTATATATCTTCTAATTCTTAGGATAAGAAACAGAAATGAAACTCAGTTATATAGTCTGAGGATTACCTTCTGAAGCTGACTCTTTTTTAAGGCTGAACTCCAGAATCCATTAGATGAGAAATATGTAGTAAAGTCAGCTAAGTTAAATCGTTTTCCTTTGGTGGGTTACAG
>Chr1:1019905..1019780  - TAIR102
GTATGTTTGTTCTTACATTCTGGTTATCTTTCTAAGCGCTTCAGAAACCTTGGCTTGAAGTTAGTAGTGTGCAAAGTTCTAATCAAGAAATCACTTTTTTCTTTGAATTTCTTGTTTTACATCAAG
>Chr1:1020186..1020093  - TAIR102
GTATTATCTTGTCCATTTGCTTCTGAACTTTAGTTTTCCATGTTTATATTCCATCAGTTTATTCATCACTGTTCTATGGTTCGTTTTGCTGTAG
>Chr1:1020512..1020415  - TAIR102
GTAAGTCCAAAGTCATGGTTCTATTAGTAGTTGCTGCTATTACAATAACATTTCTTTCGAATAGGACTGAGTAATGATATCTTGATTATCGATTTCAG
>Chr1:1020654..1020565  - TAIR102
GTACATGGATCTCTATTCTTTTTCTTAGGCTTCACTTGTATGATTAAAGAATGTAATCCGTTTCTTTTTGCTATTCTGCTTTACTTCCAG
>Chr1:1020981..1020819  - TAIR102
GTATCATTTTTTTGGCCTAAACTCTGTGTATATTAACAGTTATATGGCAATTAAGTGAAATTCATTAGACTTAATGTTATTACAAAGTTTGATAATGGTGAAACTCTTTCATGTCTTGCTATGAAGTCCCATGCTGATCGGATTCTAATGTCTATGATTGCAG
>Chr1:1021286..1021221  - TAIR102
GTATACATACCTCTACTGGAGAGTACATTTGTTGGTGGGTTTTTGAATTTTTTTGGTTTCTCTCAG
>Chr1:1021799..1021444  - TAIR102
GTGCGTTATTTCTCAAGTGTTCGATCCATGGATTCAATTGAAAATTCAGGGTTCTGGGTTTTAACTTTTTAAGTATCCTTGTGCTTCTGGTTAGAGATGATCACTGATTTGGTTTTTGTATGTTGATTGATTTGGTTACTTCTCTATCTGTATAGAGTCTAGAAATTGGATTTTCTTGGGAACTGTGTAAAACTCGTAAAACCCTAAACCCCTTGCTGTTTTTACAAGTTTAGTTGTTGGTGAGAGATCTGAGCATGCTTCATGATAAATGGTTCACGAATTATTGATAGCCAATTTAGTAGAATGGGACAAGTTCTTTTGCCCTGAGAATTTAAATGTTGTCATTGTCTTTGCAG
>Chr1:1022830..1022747  - TAIR102
GTGAGCTATCTAATATGGAATAGTACTATAGATATTTTTTTTTGTAAAAGAAGAAATAATTATAAATAAAAAATGCACATGCAG
>Chr1:1023007..1022913  - TAIR102
GTATTTAATTTAATTTTCAATAATTTTTTGGTCTATAGTATAACATTAACTAATAAATCATTATCATAAAGTCAAAATAATGAAATTCAATGTAG
>Chr1:1025096..1025292  + TAIR102
GTTGTTTATCTCCAACTTTCTCTATCATCTCAGTAAAAGACACTATTATGAATATAATTAATAATAGCATAATCTTTAATGAACCCTAAGGTATATAGAGTGATGAAAATTTAGATTTTACTCTACGTTATCTTCAGTGCACAATTTATTAGTGCTTACGTGCAATTGGAATGATAATAAATTGATTAAAAAATCAG
>Chr1:1025569..1025864  + TAIR102
GTAAGTCTTCCATCTTCCTCTGCATAACAGGTCATTCGCTTTCGTTAGAAACTATAAAAAAAAGGTGCAACATGAGACTTTATAAGTTATGCTGGAATTGATTGGCTCAGTAATGATGTGTTCTTCTTCTATTCCCACAAAACGGCTAGGTCACTAGGACTAGTGCGATGTCTTCAACCAGATGGTTGTGTTTCTAATCCCTATCATGGTTCGAACAACTTTTTTCAACCAGCAAGAACTTTTCCATGTTTTATTACCTGTGAATATATGTATAACTAATTCAAATGCATGGACAG
>Chr1:1031688..1031574  - TAIR102
GTCACATTACTTCTCTAATTTTCTCACATTCCAACTCTCTCTTTATCTTGGATATTGGATTTCACGCAAACAACAAACTTTAACCAACCTTTTTTTCTCTTTTTAATGGTTACAG
>Chr1:1031900..1031785  - TAIR102
GTATCACTCTCCTCTTCCCATCCAATGTTTTTTAATCTTATTCTTATCTATGATTCTGAAATCTGTATTTTACTGATTTGGTTGCTGTAATTGTATTGTGAAACCTAATATTGCAG
>Chr1:1032058..1031986  - TAIR102
GTAAAAAAGAAACTTATTGGCTCTTGTACCACTTCTTATTGCTTTTGGTGTAAATATGAATACCGTGTCACAG
>Chr1:1032243..1032164  - TAIR102
GTGGGTATTAAACATATGAAACATGCTCCCAAAGTACCTTGCATTGTTTTTTCAACTTTTGAGTAACCGTTATTGTGCAG
>Chr1:1032581..1032413  - TAIR102
GTACTCTTTTTTAGTTCCTCACCTTATATAGATCAAACTTTAAGTGTACTTTTCTGGTTATGTGTTGATTTACCTCCAATTTGTTCTTTCTAAAAATCATATATCTCTGTACTCCTCAAGAACTTGTATTAATCTAAACGAGATTCTCATTGGGAAAATAAAACAACAG
>Chr1:1032807..1032654  - TAIR102
GTAAGCTCAGAAGTTGGTTTTGAAATTATCTTCTTGCAAACTACTGAAGACTAAGATAATACTTGCTTCTGGAACACTGCTTGCTATGTTCTCTAGTACACTGCAATATTGACTCTCCGCTACTTTTATTGATTATGAAATTGATCTCTTATAG
>Chr1:1033186..1032860  - TAIR102
GTAATTTTCCGCAATGGCAGAAGTAAAACAGGAAGGCAAAGTCTTCTGTATCAGTCTAGTGGCATGTTATCTCAGTTGCATAAGCAAATTATTAAACAACTAAAATTTAAGTACTTTTTTATCATTCCTTTTGAGCTTAGTGGATGATCAGTGGCTTAAAGTGGGAAGAGGTGTTGCATGAAACATGACACTTGTATCAAAGATAACTAGCAAAACAAAACTAACCCATTTCTGAATTTCATATTATTAGGAGTAGTCGTGCTTTTAAAAAATTTGTTTTAAGAAACCGAAAAACTAGTTCATATCTTGATTGTGCAATATCTGCAG
>Chr1:1033437..1033282  - TAIR102
GTATGATGCATTCTCAATATCACATTATGCGTTGACTTTGTTATTATATTCCCCATTTGGTTTGCAATATCTTTTTGAATTATGATTTATCTTCTCCCTTGCATCTTATGCTATTAAGCGTTAAAGGTACTAAATGTATGAAGCTGTCTGTCATAG
>Chr1:1033875..1033538  - TAIR102
GTACGTACCTTTCTTTGTGATAAGAAATATTGCTCATCGATCATCACTTGCTGGCTTCTTGTACGTCAAATTGTTTTGTTTAAATCTCTATATCAATTGTTCATATGCTTTGTCTTTCTTACTATAAGAAACAAGTATAATCAGAAACCTTATTATTGATTATCAGTTCTCTCCTTATATTATGGAATGTCTTTTTCGTTTACAGTTATGAATGCAAAAGGGGGTATTTTAGTTGATTGATTCTCTCATTCTCTAGTTTGTTTTGACTAATAGCGTCAATTTTGTTTTTCTAGCAAATCTTTGTGAATTATATATAACATGCTAACTATACTTTTCAG
>Chr1:1034121..1034030  - TAIR102
GTTAGACTCTGTATATGCAACTGTAACACTAACAAAAGTTTCACCAAGAATGTTCACTCTCATATTTCGTTCCTTTGATGTGTATCCATCAG
>Chr1:1034701..1034339  - TAIR102
GTGACCTCTGACTTCTCTTTAGTTTTAAGTAGTTGATATCAACCAGGTCTTATAACTCACTGGATTTTCCTTTTGAAAGTATTACTTTTGTTAATTGAACTGCTGTACGCGATATGGTATCTGTAGATCTTGAAGTGCTAGTTATCAAAGAACATATTGTGGGTAGTATACCTGTCAGCGGCCTTAGCTAATACAACCAAACCACATGTACACTGATTTAGTTTTCAGATTATTATGGTAGACTTTAAGTTGAGAAGAAACTTTGACTGAAATCTTTTTATTTTAATAGGCTATGATTTGTTTATTGAAATCATGTGACATATTGACATGCGCTTCTCATGTTTTTTGTTGGCAAGGCTTCAG
>Chr1:1034885..1034779  - TAIR102
GTACCGGCCTACTATCCTTAAGTTACCATTTTATTTTTTCTCTAATTGGGGGAGTTATGTTGTGACTTACTGGATTGAGCTCGATACCTGATTTGTTGTTGATTTAG
>Chr1:1035139..1035056  - TAIR102
GTTAGTCCTTATCAGGCTAATGTCTTTTATCTTCTCTTTTTATGTAAGATAAGCTAAGAGCTCTGGTCGTCTTCCTTTTTGCAG
>Chr1:1035382..1035285  - TAIR102
GTAGTTTCGGATTTTTCTTTCTTTTGAGTTTTCTTCAATTTGATATCATCTTGTTGTGATATAATATGGCTAAGTTCATTAATTTGGTCAATTTTCAG
>Chr1:1035885..1035519  - TAIR102
GTCCGTGATCTTCATTTCCTTCGCTCCTTATTCTGTCGGTCGAGTCACTTGTTGATGAATTCCAAGCGAAATATAGCAATGAAGCATGTCTCGTCTCTCTTATTGATTCGTTCATTAGTCAACAGTGACGCTTCTGAATCTGAGTTTAGAGTCATATAAAACAGCTGACTCGGCGAGTGTTTCCCATCGCTTTTGGTTCGCTAAATGTAGCGCAATGAATGTGTAATTAGTCTGCGCTTTTTATTCAACTAGATCTGCAAGTTTTTCAGAGTGCTCAATAGTAGTTAGAAAATGTTAGGTCATTTTACTTGTGCATTGTGATTCTTTTGGTTGTTGCTTACTGATCGACGTGATGGATGGTTTACAG
>Chr1:1036693..1036796  + TAIR102
GTTTGTTTCACCCACAGCTTCCCTTTCCTTGATTATATTGTAGAGTAATCGAGTTTTTGTTTAGTGTTCTTGGAATCGTAACAAGAGATTTACGTAATTTGCAG
>Chr1:1036851..1036943  + TAIR102
GTGAGATTATCTAACTACTCTGTTATTCTTTAACAATTCATTACAAATTTGAATTCATATAGATTCTTATCTTTCTGGAAATTATTTGTACAG
>Chr1:1037442..1037530  + TAIR102
GTAAGAGCATATTACTGATCATTTTGATTTATCAGTGCGCAATATTGAAAGATGTTTATAAATTCCTCTTTTTTTTCTTCTTGCTGCAG
>Chr1:1038176..1038275  + TAIR102
GTAAAACCTTTAAAAGTCTTTGCCATATCCTCTGCTCTAGAAACTGAGCTTCTCTGTTTGTGAAGTATTTTACTCAACTGGCTGGATCAATATTTGTTAG
>Chr1:1038377..1038518  + TAIR102
GTATAGAAAATGAAACCCAAAAAACTTCTACATTTGCTCATCTTTGTTTCTGCAAGTCCATGTGGATATAGTTTGGCTAGTGTTATAACGCTTTTGGCTTTTGCATGATAAAAATACTAAAAGTAGTTGAATAAATGTTCAG
>Chr1:1038706..1038800  + TAIR102
GTATGTTTTGCCACATTCTCTACATTCTCATTCACATAAGAGTTACTTACCAATGTTCTAGTTATAATGTGAGATTGTTTTCTTGGTCTTTACAG
>Chr1:1038899..1038994  + TAIR102
GTATAATTCTGTTTCAGCATATAATTTAATACTTACAGTATGACATTATTATTCTTATGATAGCAACTAATAAATCTCATTACCTTGCTCCCTCAG
>Chr1:1039086..1039223  + TAIR102
GTCAGTACTAAGTTAATCTTCTTTCCACAAGGTTCAAACAAGAAACAAGTGTTTGTGGATTTACCACTCTTGGTTCAAAGTTGGTAGAGCTTTTTCATATAAAAAGACTAATTTTCTCATTGCATTGCTATTCCCTAG
>Chr1:1039390..1039487  + TAIR102
GTAAGTTAGATTGCTCACTCAAGAGTTTGTCATAATCTTTACTTTTCACCATTAAGGAATCTTCATCTTTACATGAATCAACCTTGAATTGTTTCTAG
>Chr1:1039607..1039694  + TAIR102
GTAAGTATAAAAACACACCAAAAACAAGTTTGAAAGTGCTTTGCTTCTTTTAGATATCTCACTCTCTATTTTTTCTTTTGGCAAACAG
>Chr1:1040681..1040873  + TAIR102
GTAAGTTTCCTTAAAAAAATTCTTACGTTTAGTTTGTGAGAGTTTTTATCTGAAATTCCTCGCTTCTTTCAGTTTCTTTTTAGTGATGAATTTGCTTGAATTACGCTACATTCTAGATAGATCATCTCCGTGTTTATCGCATTTAACTTCCATTGATTTTGCTTGACCCGATGAATTTGTTTGTTATGCATAG
>Chr1:1040975..1041048  + TAIR102
GTGAGTGTGATTGTTTTATTTGTGTGCTTTTCCTCTAGATTCAAGTTTTAAGCTAACATTTTCTGATTTCTCAG
>Chr1:1042094..1042238  + TAIR102
GTACGCATAAACCAGTAAAAACACTCCAAAAGATAGTAGAATTTCTGATATTGATTTCATCACACTTTCAAACCCAACTACCTCGAGTGCAATAATCAATCAGGTGTCCTTTTCCCCGACAATAACAGTTTTTTTGGAAGTGCAG
>Chr1:1042316..1042567  + TAIR102
GTGATGTACTCATTCCACACTTGCTTAGTTGGTACTGTAAACCTTTGGTTGATAATGTGTGATTTTGATTTGATTTCTCTCTGTTACATATAACCATTTGTTTGTTCTTTTGGATGCATAAGTCTCTCAATATAATATGACACGAAAAAGGGGAAAATAAACAAGAAACAGATTCAAAACAGCTCTCTCTTATTCGTGGATTCTTCTTTTTGTTTGAAGCTAAATCAAAGTTTTGTGTTTGGTTTTGATCAG
>Chr1:1042953..1042742  - TAIR102
GTACAACTATACCGGATATTGAAGCCAAAATCTATCTGTTTCATATATTCTCTAAAACCGTTCAAAATCAAGATGAATCAAAAGTCAAGTTTTTCCACTCCTTAATACCTTGAGTAGTTTTCATATATTCACTCTTAAGTGAGCACACAACCGATTTTGTACACCCCTCTAGTAATTTTAGTGTACTCTAACAAGAAAACTGAAAAATGCAG
>Chr1:1043391..1043164  - TAIR102
GTAATTTATGAAATTCTCTATCTTACCCGGTTTAAGATAAACCAACTTGAATTGATGGGTGTTGTGTATACGTAACTGTACATATTGTTACTTTTTAGCTTTTTACTTAAGTGAATGCACTTTGGATCTGACTGAACCGGACCGGATCTCTGATTAGAGATGTGAATTTTAGATTTCGGTTCAATTTGGATTAATCTTATTTTTCTCATGCTAATGGATTAAAAACAG
>Chr1:1046098..1045996  - TAIR102
GTGAGTAATATCATCAGAGTTTGTTGATTCTGTTACATGGGACTGAGTAATATCAATCCTGCATCTCACTGACTGAATTTTTTTTACCTTTGTTATGTTCCAG
>Chr1:1046328..1046196  - TAIR102
GTGTGTATAATTTCGCATATCCATTTTATATTAGGCTGAGAAGTTTCTATACCGATGAAAATGATTGTATATTCCTAATGCTTACTGATATCTTGATATACATTGATCTGATGTAACCCTTTCACATTCTCAG
>Chr1:1046469..1046380  - TAIR102
GTAATGATACAATGACGGTCTCATATATAATCTTTTGCTCATATGTTTCTTCTGTTTTGGGGAAATTGTTTAAACTGTAATCTTTTCCAG
>Chr1:1046623..1046537  - TAIR102
GTAATGGCTTCCCCTAAAACTCAGAACACCAATGGTGTTTCTCTCTATTTTAAACTGATGTTTCTTTCTGTCCTTTGATGTATGTAG
>Chr1:1046986..1046878  - TAIR102
GTAAAACATTCACCTTAACTAACAATCTTTTACGTGTTTTTCTTTCATCTTGTTATATAAATCAATTAGTTTCCATTTTTGATCAGTCATCTTTTTTTCTTAATATCAG
>Chr1:1048151..1048006  - TAIR102
GTATTGTTACATGAACTCAAGATAAAACTTAGTAATCTTTCTTTTATTGCTTTTTATGTGGTTGTGATGAGATGTTGAAACCTTTGCATTTTAACCTGATCTGTCTTTTGTGATGTTTCCTTCTGACACTTCTTTTCATTATTTAG
>Chr1:1048498..1048423  - TAIR102
GTATGTTTAGTATCTGTTTTTCGGGTTTCTTGGTCATATTATATAGCCTGTGTTTATTTTGTTTTCGGTGAAACAG
>Chr1:1048719..1048631  - TAIR102
GTATACGACCTAAATATCTTTGTTGTTTTAGAATTTGTTATCATCATGAAACATTAACTTGTTTTTTTTTTTGGTTAAACCAAACTCAG
>Chr1:1048852..1048759  - TAIR102
GTAAGTTAACTTTCTTTAATTTGATGACAATTTTCTGGTGTTTTTTGATGTTGTTTCTTCTCAAGGTTTTGATGATCTTTTTTTGTTTCTTTAG
>Chr1:1049013..1048916  - TAIR102
GTCTGTTTTTTCTGCTTAATCACTTTTTATTTTCTTTATTTGATTGTTTACATATTCTCACTTAGTCAGTTCTCTTTCTTTGATATGTCATATGGTAG
>Chr1:1053495..1053806  + TAIR102
GTAATTTTTACTGATTGCATTAATCATTATTGTCTGTGCTGAATTGGATAGAGTCTATTTATGTGGATTGTCATGGTTATGGAGAGAAAACATCATTTGATGCACTATGTTGATTTAGCACTTAATCGAGTTCAGCTATCTGGCAGGTGTGCTGTATCATACATTTGATATATGCTTAATCTAATTTTATATTTCATCTGTCATAGCGAGGGTTTTTATGTTTTGCTCATAATCTTTAGTTTCTTTCTGATGTGTATGTTGCTTCGTTTTTGGTATTTTTTCTGTTGTTGATAAGTTCTTGTCTTGCTATAG
>Chr1:1054807..1054935  + TAIR102
GTATGAATTGTGTTTCTCCAACCTTTCTGGGTAGTTAAATTTCATTATTTTCGAGTGGCTTTGCAGAATAATTCTAAATAGTCAGCTTTGAGTCTCATGGTTATTTATCTGCTTTCTTTTCTTTCATAG
>Chr1:1055089..1055173  + TAIR102
GTAAGCTTCAATGGTGATTAAAGAACTAGTATAAGATTATTATCACTGGTTGTTTCCCTTACATGTCTCCTAATCTTATCTGTAG
>Chr1:1055291..1055477  + TAIR102
GTACGTCACATGGTCTCTACACTACTAAGACTTTATAGTACTGATTTTTGAACTCGTTTTGTTTTGTTTTCGTGATGGAGTATGTAGTGATACTTTATAGTACTGATTTTTGAACTCATTTTGTTTTTGTTTTCGTGATGGAGTATGTAGTGATTTGGCTTCTTACTTTTCTTAATATTACTTTCAG
>Chr1:1055709..1055797  + TAIR102
GTAATGGAAAAGAAAGAAGACAATTCTTGTTTGAACATGATGTATCTATATTATTGGTTTTAACACCCAAATGTGCATGGCCTTTGCAG
>Chr1:1056104..1056186  + TAIR102
GTAAGATACCAAAGATAGAACCATATCCATTTCCTTCCTTCTATACTTTTACTCTTATAATAGTATCGAATATACCTTTGTAG
>Chr1:1056289..1056433  + TAIR102
GTAACCAAAATTCTTAATTAGTGTTAAACTCAGGAGTATTTAGGAGGATTACAGGGATTAGCCACCAGTTTGAATTGGGAATCACTCTTGGAGATAAGTCTTTGATCATCTAACTTGGATCTTATCTTTGTGAAATTTTTTGCAG
>Chr1:1057331..1057634  + TAIR102
GTAACTCCAATTCCATTCAATTCCCGACTTCTCTTGTCAACGATTTCGAATTCAAAAATTCTATTTCAATTTTAGGTTTCTTAAGCCTTGACAAAAGAGAGATTTTTATTTCTCGATTTTCCTCAATTTCGTGAAATTCAATTGGGTTTTTCAATCAGATCTCTATATCCACTAATCTAATTCGAACAATGGTCAATCAAATCTTTTGCGTTTTCAAAGAGGATTCTTTAAAGATTGCGTTTTGAAGAAATTTTTCAGCTGGGTCTCTTAGATTTTGTCTCTCCATCCTTTGAAAACTGATCAG
>Chr1:1060081..1060323  + TAIR102
GTAAAAAATTCATCTTCGAGACTTTATATTATAACCTATATGAATGATTGGTCTCAGATTGCTTATTGTTACAGAATCAAAGCAACTTAGAGGATAGAGCTTTTAGACCTTAAACTTTGAGAATGAATGAATCACAGGATTGAATCAAATAGAGTGTTCCCTGAAATGTTTAGTTAAACTTTTGAATCATATTGGTTTATACTTGTTCGTCTTTTGATTTAATATCTTTTGGTAATGGAGCAG
>Chr1:1060635..1060731  + TAIR102
GTCAGTTACTAATTCTGTTTCATGAGATTCCATGTGATTCTGTTTTTCAAATTCTGTGTCTCTTGAAATTGACTGGTTTTGATTGATCGATTTGTAG
>Chr1:1060865..1060956  + TAIR102
GTAAGTGACTACCCTTATAACTTCCCATTCATCATCTGTATTTGTAATGTGGCACATCCATTTCAATGAAAACGATCTTTTCATCTTCTCAG
>Chr1:1065054..1064961  - TAIR102
GTTAGTCTCATACAAATTAAAAACATGGATCTTTCTTCATATTACTCGTCGTCTTTTGGGAGAATTCAATGTTTATGTTTATGGTTTGTTGCAG
>Chr1:1065549..1065444  - TAIR102
GTATCTATAAATATGTTGTTTGATACTCTTATCTTGTTTATGTTTTAGACACTAAACTCTGAGATTTGGAGTTTGATTCTAGAGATTTACCCAACTTTGCTGACAG
>Chr1:1065934..1065856  - TAIR102
GTACTATTCAAAAATACTATTTTTATTACCTCTCTGCACTTCCTTTCCCTGCTTTCTTATTGCTTCGTTCTTTTCGAAG
>Chr1:1066230..1066150  - TAIR102
GTAAGTATCTCTAGTTACTATAACAAAAAAAGCATCAACGAGCAGCCGGTTTTTCTAATATTGATGTTCCTGTTGTAATAG
>Chr1:1066606..1066526  - TAIR102
GTAAATCTATTTTCGATTTTTCCTCTGAATAACTGTGAAAGATTGTTTTCGTAATTTAGTTTATATTGAAATAAAATGCAG
>Chr1:1066851..1066772  - TAIR102
GTATGTAGATGTGGTATTATAACCAAATTCCACAGTTTCTGTGTTACTTTTCTGATTTTGGGGATTTTATTGATGTGCAG
>Chr1:1067762..1067551  - TAIR102
GTAAGAAACTCTTTTTTCTCGGTTTTACTACACATTAATTCTGGCTACTGTTGGTCCTTTTAGAATTGCTAAAGGGTCTCTTTTAGGTGTTTAGCTTACCAGCCTGTGATGAACTTATCTCTATTGTTGCAGAAAGGTAAAATTGTTGAAGGAGTTTCCAAACTGTTTCCGTTATGATAAGCTCTGAAATATTTATTTGTGTTGTTTCAAAG
>Chr1:1067926..1067850  - TAIR102
GTAAGAAGCTATTCAAGTCATGTTTTCATATTTTGAGTTTGAACGTTTGCGTAACACGGTTATTAATGGCTATACAG
>Chr1:1068356..1068248  - TAIR102
GTAAGTTAATGTTTTGGGGTGTTTGTCTCAATTGCTTCACTATTTTTTCTTTTCTTTTCTTATATTCACTTAGCTATCATTGATCCAACTGCTGATAATTGTTATATAG
>Chr1:1070687..1070495  - TAIR102
GTGAGAGCCAAAGTTTCCTTTTTGTTTGTTTGTTTGTTTGTTTGTTGTTTGTATTTTTGTATCTCTGTGATCGCTTCTACGTGTTGGGTCATGCAGAGAAACTCATTTTGTTTTGATTTGCAATGTGTCAATTCCACTTTGAAATATAAGATTCATCGCCTCTCTCTCCTTTGTTTTTTTTCTTCTTCTGCAG
>Chr1:1073570..1073648  + TAIR102
GTACCTCTCTCTTCTCTGGCTCGTTCGATTTTGATGTTTGATGTAGTATCGATTTCATTCCTTTGCTGTTTAAACACAG
>Chr1:1073862..1073939  + TAIR102
GTAGTAAGCTAAACTTTCTCTTTGATTTCGTTGTACCGTTTTGGTTGGTTTCTCTGATGGGTTTCAATGCTTCAAAAG
>Chr1:1074132..1074224  + TAIR102
GTTAGATTTACATGAATATCAAGCTTTAATACATTACAAGTCATTTCACTTTGAGCATTTTAGCTGACTCAGTTTTCCTTGGTTTCACTACAG
>Chr1:1074426..1074529  + TAIR102
ATATCCTTTTGCCAGTTTCCTTTCGTTTCTTATTCTTGCATCTCATTTCGATAACGTCTATAGACTGTTCAATGCGCTTTATGTCCCTCCTTAGCGCTCTAAAC
>Chr1:1074611..1074897  + TAIR102
GTAATCACTCCTACTTCACCCACACATCATTCATGTATTAACAAATTCTTGTTCAGGTCTTCCTGCGCTATCTTACAAAAGTATTTTCAGTCAAAATGTTTCAGCTTAGCCATTCTGTTTTTAATGTCCACAGCCTCTCAAATTCTTACATATGGCTTTCGTTTTATCCACTAGCAAGAGAATCATTTCTTTTTTTATAACACTGATGATTTAGTCGAACATCTTCAATGAAAAGTGTGTGTTATATGAAGCACTGGTAGTAACATCAGGATCTTTCTTTTCTCTAG
>Chr1:1075022..1075107  + TAIR102
GTAAGGATCCTAAACTTGTGATATGATATGCATTTTGCATTGCCAATCATTCTATATAACATATATTCCTTGAATTTGGGTGAAAG
>Chr1:1075201..1075300  + TAIR102
GTTTGTTTGTATGATCACATTGGCGTCTGTTTTCTAACAGTTGCTACAGACTTCGTTTGCGTCATTAACGCCTCTCTTCTTGTTTTTTGGTTGGTTACAG
>Chr1:1076310..1076226  - TAIR102
GTAATTAATCCTAAATCGTAATGTGAAAAACTTCTCGGCGCTAAAATGTTGACTTGTATTGATATTTGCTCAATATTTATCTCAG
>Chr1:1076565..1076425  - TAIR102
GTAACGTCTATGCTCCAGTAGTTATGAATTTCTAGACCAGCAGAACAATGTTTAGCAGATGCCATTTTATATCATTAACTATATACACTTGGAATATCATACAAGAGTTTAGACTGTGTTTTTCCCTTTCTATTCCTTCAG
>Chr1:1076871..1076680  - TAIR102
GTTAGCCACAATTTGGTTGGATTAAATAAATTTGTTAGACATAAGTCTCTGTTGCAACTTTTTTCTAGACATAACATTGTTCAAGTACTTCATAACTGCAAAGTTCCTTGAGATTTCACCCCTAATAGTAAATAGAGTTGTTCACTTGTATTTTTGTGATGAAATACTTTATAATTAAAAATTTCCGTGCAG
>Chr1:1077035..1076933  - TAIR102
GTAAGTGCTACTTCCAATTGTTTTTCTTGTTACCTTTTTCAAAATTTTACACAGCACAAAACAAAAAAAAACTCAAGAGAAAATGTCTTATGTATGTCTGCAG
>Chr1:1077340..1077237  - TAIR102
GTAAAATTTCTCCTTATATCGTTGTACGATCTTAGATGATCGTGATGCTATATAATATTTCTCCTTTTGATGGAGATACATGATGTGTGTGTTTATCGTTGCAG
>Chr1:1078426..1078354  - TAIR102
GTGAGCTACATATTGAGGATTGAGTTAATGTTCTGCCACTTTGTGGGCTTACTCTATTAACTATAAATGGCAG
>Chr1:1078681..1078553  - TAIR102
GTATCTTATTCCCTTTGAATCTCTCATGAAACGCTAGCTAGTTGCAGGTGGCTTATCCTCTCAGAATAAAGTATCTGATCTAACGGTCTCTTAAAGTTTGACTAATGCACTTTTTTTTTCCTTTTGAAG
>Chr1:1078837..1078750  - TAIR102
GTAAGCGCCAAGCAATATTCTTTTGTCTTTTTCCTCTTCTACTTTTTCATATAATTAACTCCGTCCCTCTTCCTCCTTCACTAAACAG
>Chr1:1079245..1078947  - TAIR102
GTGAGTTAGAGAATGCTATCTCTTTTCTCTTAACTTCATTGACTCTTTGATTTATCATGGTTACTAGGTAGCACTAACTTGACCAGAACCGTCTCTAGATTAGTCAATCTTTTCTCATGAAAATGATTTCTGGTGGCTATCTTTGTCATTGGTGTCAATTTTGTTATATTTTTTGTTTAGGTGTAGCATGTTAGTCAATACTTGCAATGAATTAAGTTGATTTTGGTTTGCTTAATTAGATAATTTCCTTTGCGTTATATCTACTGCTTTAATATCTAATGTTATTAAGTTCTCTACAG
>Chr1:1079409..1079331  - TAIR102
GTAAGTATCATGAGTCGTATTTGTTGGAATTTTTTTTTTGTTTGCTAATGAGTTTTTTTTTGTATTTTTAATCTTGTAG
>Chr1:1079620..1079527  - TAIR102
GTACCTTTCGTTCGTCACTTCTTCGCTTCTCTTTTTGATGTGATCCCTGCCTCCTTTCGGGCATCTGAATGTAAACTGCATTCCCTACATGTAG
>Chr1:1080232..1079780  - TAIR102
GTCAGGACTAGCTTATTGACTTGAGTTTGAATTATGGATTCTTGTAGTAGAACCTTTTTGATGCCTTTGAATTATAGAAACTAGGAACTACTTTGTTCATGTTTAGGAGATCCAGCGTTAGATCACGTAATTGGAAGGCTTATTTAGGAGATCGTTTAAAATTCGGATGCTAATTTCTGAATTTTGTTTTACGATGGCTATACAAACAGTTTGAAGTGATAGATCTCATGTAATATAGAGTTTTGGAACCCTAATCTTGTTCACAAGGACAATTATGCGGCTTTTGATGAATCTGTGCTAGTTTCAGCAGTTAAGACAAGTAGACAACAGAATGGCTTGGAAGTGTATCTTACTTGCAGCCTATAATTTCATGTTTTGCGGTGCCCAGACTAATTCTGTCAGCTGCTGATCTGGCTGGATCACTCATAATATGGTTTGAGTGTGATTATTCAG
>Chr1:1086498..1087113  + TAIR102
GTAAAGGTTTCTTTCATTCATGGGTTTTTCATGTTTTTTTTTTCGTGATTGCATTTAAATTCGTTTCGTTTTATGATGATGGATAGGGTTTATGTTTTGATTTATTTCCTCGTGTGATGTCGTTTTTGATTGAATCTGAGTTTTGTAATTGAGTCATTGATGATGAGTTTTGAGTTTGGCGATTGTGATTTTTTTTTTCAATCTTTGAGCTGTTTCGAGTCATGGCATCGTTGAGTCCCTGTACGACAGAGATTTGACTTCAATTCAGACGTGTCTGATAGAGTTTGGTGCTTAGTCCTATAACTTGTCTGATTCTCTATTTAGCTACTAGTGGTTACAGAGACGTGTAGGTACATTGCTACGGTTTCAAATTACCTTAAAAGCCGAAATTCTATATGCTATTTGAACCTAAATGCAAGTTTCTTGATTGCACATTAGGAGATGCAATCTTCGAAGCTTTGAGTTTGTTGTAATGTTATTTGAGCGTGAGGCTACGTTCTGCTTTCTAACATCATGTTTACAACTGTTAAAACGAAGTGAAATAGCTTAACCAGTTCTTGTTTGCATTTCTGGTCTGGAGATTTTATTTCCTTTTGACACCCTTTCTTTCCTGCAG
>Chr1:1087243..1087369  + TAIR102
GTATGTGCTCTATTATCCTGCTATTTCACTTGAAAGGCTTGCCAGTTGTTCCTCTGCAATCTGTGTTTGACTTTGGAAGCACGAGAAGCTTTTACGAAAACCTTTTTTTTTTCTTTGGAAACCACAG
>Chr1:1087514..1087656  + TAIR102
GTGAGTAACTTCACTGAGATTTATCTTCTTGTGTGGGTAGAAACACATGTACTGTATATGTGTACCAAGCACAAGCGAGAAGCTATTGCATCTCCGTGTTATTTACGATTTGTTGTAAGACTGAATCCTCGTTTTACTTTCAG
>Chr1:1087803..1087889  + TAIR102
GTAATTTAGCGCAGACTCTTCGAATAATTGCTTTCCGATGTTATTATTAATGTAGTTGGACTGTTTGCTTGGTGTATTCTATTGCAG
>Chr1:1088050..1088250  + TAIR102
GTGAAAGAATAGTTACACATGTCTTTTTTTTTTGTATATATAAAGAATGGTCAGATCTTTGTCTTATCACAGACTCAGAGTTAATTTTGCATTAGAAACTGGAGTAAATAATAATACCAAAACTTCAGAATTCCAGTGGCCTAGATTGGCTTATTGCGTTGATCTGTTTCTTATTACTTCTTATATTTACGTTTCATACAG
>Chr1:1088310..1088410  + TAIR102
GTAAGGAGGTTTCCTTGTACTGTGCTTCGCATTCTTTCAATTATATTTAAGTTTTTTTTGTGTGTGAAAGGTTTGAAATTATTTCTTTGTGTATTTTATAG
>Chr1:1088571..1088663  + TAIR102
GTAAGTTTTAGATCAAAATTAACTTTTAAAATGACCAGTGAAGTAGCTGCTGATTCTCAGCGTACTAAAATGTATACTTATTTCTACTTTCAG
>Chr1:1088814..1088894  + TAIR102
GTACCTCCATCTGTTAAACATAGCAAAACCTGATATGTTATCTTGATCACCAACTTCTTAACATTTCCGGCATGCCTTTAG
>Chr1:1089032..1089120  + TAIR102
GTAAATGGCTTGACTTATATAGACTGAAGTGGGTTGCTTCTGTATGTGACTGAAGTGGGGATCCTTACTAGCATATTCTTTTGCTGCAG
>Chr1:1089268..1089392  + TAIR102
GTGAGTTTCTCTGTTCTCAACTGACGAAGACATTCTCAGTAGCTAATTCTCTTCATTTGAAGAAATAAGTTTGAATTGTATTTAGACAGAACTGTTTTATACTAATTATTTTTCTGTCTATGCAG
>Chr1:1089495..1089911  + TAIR102
GTGCTTAACCGGTATGCCTGTTGTTTTAAGATTGCATAGATGTGTTTCGTAACAATAACAGGTCTACATTGGAATTCTGGTTGTTTAACATAAATACGGAAATTTAAACTTGTCTCATGTCGTTGCTTGTACATAGTGTTCTATATTGGTCTGATCCATTTCATCGTCAAGGCAGTGATGTTTCTAACATGGACGGTTGAGATTTTTCTAATTCCTATTGTTGTTTGAGCTTGTGACTCTACCCTGCTCAACGTGATTCGAAAGGGACTACTATTAGATAAATGAATTATACTGATGAAACATATCTGTAGGGAAAGTATTGACTGTGTGACCGTCAAAGAACTTATGACCACGTTGGATCCTAGATTGTCGTTGTTTATTGTCCCACTGCTTACTGTTGCAAGTATTGTTTTGCAG
>Chr1:1089970..1090060  + TAIR102
GTTTTGATCAAATAAGCTCTTTCATTTTTTTCAATTTTGGCCTTTTGCATTTATGCAGTTTTTCTAACTTGTGTAACATCGTACTATGCAG
>Chr1:1090163..1090405  + TAIR102
GTTATCTGTGATTATCTCTATATTTTCGTTCATGCACAGTGATCTTTGAATGTGGCAACTAACATGTTTTAGGATGCTCCTAAAGCTTCTAAGCCATCCCAAATTGTTCTCTTAGATTTTTATTAGTGATGCTTTTTTTAACCTTAGTTTTGATTGCTATCGATGTTGTTAATGTCATTAATATTGTATGTTATGACTCTCAATTCATTAATTGCTAATCCTTGCTTGTGTTTTTTTTTTCAG
>Chr1:1090444..1090566  + TAIR102
GTGAGTTTGAAACCCAATATTAGATGCTTAATCCATGCTTTGTTCTGCTTATAATTTACTTTTCCAATATTTTTATATTTGTTTTAAGAGAAATGTAGCTGACGTGATGATTTCGTTTTGCAG
>Chr1:1090694..1090814  + TAIR102
GTGAGCATCTTTTGCTTATCTGCTGCGTTCATTGGTTAAAATGATTTTGAAAAGATATACAAGAAAGTCAATAATTGGTTTGTAAATATCTCGTTTAACAACCTTGAGTGTATTGTTCCAG
>Chr1:1090983..1091073  + TAIR102
GTGAGTCTGATTTTGGTCTCCACTTTCATCTTAGCATGTTTTAATCTTTATTTCTTAATGTTACTGATTTCATATTTATGCTTTTTTGCAG
>Chr1:1091206..1091303  + TAIR102
GTGCGAATGACATCTCTTTTCGGTTATATATCAAGCTTCTCCTAAAAATTATTAAATCCCCAAGATTGATTGTATTTTGGGTGTTTTTCTGACCTCAG
>Chr1:1091414..1091501  + TAIR102
GTAAGATGTCTCTTCCTCATCGGATAGCCTTCAATGCGAGGTTATTTTCAATGACTTGTCTTGCTGACTCCTCTTTTCTTTTTACTAG
>Chr1:1091563..1091655  + TAIR102
GTAATTTCTTTAATTAGCAGAATATTGTTTGTCAGTTTCTTCAGTCTGCTTCTATGATGAGTTACCTGAGATTGGAAACGTTTTCTTTTGTAG
>Chr1:1091834..1091925  + TAIR102
GTATTTAGATTGTCATCTTCTTATTGTTTGTCTTGGTTTTTTACTTTACTTCTCAAACTAACTTGCAAACTTATGGGTCACTCTTTTTTCAG
>Chr1:1092132..1092301  + TAIR102
GTATGATGTTGTAAAATTAATGAAGTATGGTGCTGTCAAGTTTGACTGCTCATGGACCACTACTATTCATCATTAGACTGCATACTACCAAGAAAACAGTCGAATAACAACATGAATAGTAGTTTTTCTCTGTGTGGCGTTCTAATCGTGACAACCCATTTACATTACAG
>Chr1:1092422..1092571  + TAIR102
GTGAGATGTGGTTTCTTTCTTCGTTTTGTTTTGCTTCTTTTGTCTGATCATCTTACTACTTGGTTAAAATCAACTATTTTCTGAAGTTGACTTCTTAAGATATTGTTTTGCATGAAAACTAACACAATTTCTGTTATTCATTTAACACAG
>Chr1:1092671..1092775  + TAIR102
GTGAGTTTTCTCTTTCCTCGTCAAATTGACCTCTGATTTCCTGTGGGTTTCCTGCACGTAATCAAAATTGCTAAACTACCCTCTCTTCATTTCTCAACGCTGCAG
>Chr1:1092989..1093108  + TAIR102
GTGGGTCTCGATTTTGGATCTGTAGCTTGCCATAGTTAATGGTTAATACTGTTTACAGAATCTTCCACCGAATGAAAAACTATGCTTAAAAGGTGCCTCTTTATTGTTTATCTTATGCAG
>Chr1:1093249..1093335  + TAIR102
GTACTGTTTGCATGACTCTATCTATTAGCAGTGGCAGTAATATATTACTTATCTTGTTCAGACAATAAGCTGATGTTTCATTTGCAG
>Chr1:1093451..1093540  + TAIR102
GTAGAATTGTTTCTAAGATACTGAAACATATGGTCTTTTGTGTTACCTTCTACTTGTGCTTGATGTTAAACTTTTTGGTCCTGTTTGCAG
>Chr1:1093586..1093691  + TAIR102
GTAGGGTAGCTCTTCCAAAACTACTATCTTGATCTCTTGGATTTCTCATATCCTTTTCTTTTGCATTTTCTGTTGGTTTGTTCATCTGAGAAGTATACTTTTTCAG
>Chr1:1093743..1093824  + TAIR102
GTACTGGCCAATCACTTTATACTATATATGCAAACAGTTTTAACAAGTAACTCTGTTAATCTGATTTTCTCTGCCGGTGCAG
>Chr1:1093996..1094311  + TAIR102
GTAAATTGGGGTGCATTTTGTGCCATTATGAAGATACTGATATGTCCCAAAATGAGGATTCTTATGTATGTCTTGTAAAATGGCTGTTAATTCCTAGGGCATGGAAAGACTTATTTGCATAACTTATTATGTCACCTGCTTGAGATAGGATTCAACTAGCCGTTGCTTTCTAATTTGACACTATATGTTGTATGTTCTCTTATATCCTTTTATCATACACTAATCATCTAGTGGAGAGGAGTATAAGCCTTTTTTTTGTTTGTCTTATCATTTGGAAGTAACAATTGCTGCTCTACTGAAATTTTTTTCTTTTCAG
>Chr1:1094465..1094550  + TAIR102
GTATTTTAACTTTCTGTGTTAGTAGGGCTTTTTGACGGATCTTTTACTTTGAATCTTAACTATCCTTTCCCTTATTGTTTAACCAG
>Chr1:1094743..1094900  + TAIR102
GTTTCATTGACTTCTCTCTTTGCAGCTATATATTTTTGTCCTGACTTTACGTTGTTGTATCCTAATGCTGTGACCACTCGCTTGTTGCGTTGCACCTTGATAATAAATGTGTTTTACTATTGTAACAAGTCCTGTTCTGTCAAAACTTTGAACTTCAG
>Chr1:1095030..1095106  + TAIR102
GTAAGGAAATAGTAAAAGTTCCATGACATTATTCTGTTTTCAAATCCTCAAATTCTCATATGTTTCATGGTGTACAG
>Chr1:1095178..1095346  + TAIR102
GTAAATAATACTTGAGAATTACATCTAATGGTTTCTACACACCTTATCATCGATACTCGTCAAAGTACAAACCTTCCTATGGTTGATATTTCTCAAATTCCTATGGAAGATATAAGCCAAGATCACTAGTGTTTTCTTACTTGGTTTTTTCCTTAACATCTTACAATAG
>Chr1:1095444..1095517  + TAIR102
GTAAGTTCCTACCTCACGTTTTCCTTCCGGAAAAAGTTTCTTTCGGCTCATTATATCATTCTTTGATTTTGCAG
>Chr1:1095575..1095664  + TAIR102
GTATGTTTTACTCTTGTTTAATACTAACTTGTGGAACTCTTGTTTCTTGAATCTTCAAAAACGAATACTTCTCCTCTCGTAACTTATCAG
>Chr1:1095722..1095803  + TAIR102
GTAAAGCTCCTTCTTAGTTTCTAGAAACACGTTTTTGCCTAGACTCCATACTTAATGGCTTTCTTGTTTCACTTTATTACAG
>Chr1:1095968..1096034  + TAIR102
GTAACTCGAATCATTTCTTAAAGATTAATATCAGTAGTAGAAACTAAAACCGGTTTATTGTTCGCAG
>Chr1:1097121..1097398  + TAIR102
GTTCGTTTCGATCTCGAATTACATCTCCTACGGATTCAATATTTGTTCAACCTAATTGTTCCCATTTCTATCGCACGAAGATTAGTTCGGGGAATCTAATCGTAATCATAATGTTTTTTTAGATTGCGAATCGAAATTATTGTGATATTTAGGTAACGGAGCTCAGGTATAGAATCTGTGTGTCGACTTGATTAGGGCAGATGTAGAAAAACCTGAGAAGTAGTCTTTTTCAGATTAACTAGGGTTAGGGTTCTGATTTGATGCTCGGTTTTAAGCAG
>Chr1:1097532..1097618  + TAIR102
GTAACGCTTTTTTGAGTCTTTTATATAAGTTGATGTTGAAGAAACTGGCAGTTCCTATAAGCTAAAGATGATAGTGTTATGTTTCAG
>Chr1:1097681..1097799  + TAIR102
GTAAAATTTGATTATGCGGTTTTCACAATTGTAATCCTAGAGGCTTTTCTAGCTTGCAGCGTTTGATCAATTGGAGTGGGTGAAGTGATTTCTATGGTTTCCTTATCTTCTCTGTACAG
>Chr1:1097913..1097998  + TAIR102
GTGAGTCCTTCTTACAACAGTGTTTTTATCTTCTACTTCTACTATAAGGTTTGAGTCAAGGTCTAACAACTTATCTGTTGTATTAG
>Chr1:1098102..1098378  + TAIR102
GTATGATGAGTTTTACCGTTATCTTTATTCTTCATTAATTACCATTTTCATTTGATAGTATAAGTGTATAACCATTTCATGTGTCAATGAGCTGTTCGTTTATTGTGTATTATCGATGTTGTTGTGCTCCACCTGCATGATTTTGGGTCTCTCATTTAATTGGGTGAAGGGCTTAAAGAGTGAGGGTTGATGGAGAAGTATTCATTGATGTTTCCATCTTTTGCTTTTCTTATCTCTACTTCATTCTTGTTGAATGTATTCTTGTTCTATTCTTCAG
>Chr1:1098607..1098717  + TAIR102
GTTAGGTTTTCTTATCTCTTAAGGATCTGTTGTAGCATTCTCATTTCGTCACTTGGTTAAGCTAAGTATTGAAGAACTTGGTTCTAAAATTTCTTTCACATCCTGTTGCAG
>Chr1:1098937..1099036  + TAIR102
GTATCTATTCTCTCTCTCTCCCTTTCTCTTGTTGTGCCTCTTAAGTACATCAAGCTTTATATGGTGTAATCAGTATCTCTTAACTACATGTATATTGTAG
>Chr1:1099298..1099399  + TAIR102
GTATAAACAACTCCTCACAACCATACTCTTCAGTCTTTATGGTCCTAATGGGTCTCTTAGTGTATTTTCTCCTTTTAATTTGTGGTTATGTAAAATCTGTAG
>Chr1:1105289..1105388  + TAIR102
GTAAGCAAAACAAAACTGATAATTCTGTTTTTAAACAAAGCATAACTTTTGTATGAAACTTTATAGCTAATAGTGTTCTTGTGTTTTTTAATTCGACCAG
>Chr1:1106856..1106693  - TAIR102
GTTCTTTCTCTAAACCACTTATTATGTTTAGTTTTGCAATGTGCTTTAAGAATTTGATGAAGTACCCTTGACTTCACACAAGCTGTTGAATTTTCTTGGGTGTATTAAAGAATCAAACTTTTGCATCTAACTCAAGATTAAAAGAGTTGGAGTTTTGATTTCAG
>Chr1:1107069..1106991  - TAIR102
GTGAATCAAATCTGTCTTTTTCTAAGCTTGTTCTTTCTGGTTTGTATATATGGACTGACGGTTAAACGATGTCTCACAG
>Chr1:1107267..1107190  - TAIR102
GTATTAAGGGCATCCAACTTGAATCTTATCAAAAATCTTTTTTTTGTCTGATAAAACTACTTTGTTTCCCTACTTCAG
>Chr1:1107555..1107448  - TAIR102
GTTAGTCCTCTTTTTCTCTTCTTGTGAAATTCCAGAGAATCAGTCTAAGCCTTCCTCGTTGCTTATATTTGATTGTTCCAACTCAGATTCTGAATTTAACACATGCAG
>Chr1:1107819..1107730  - TAIR102
GTATATGTTTCTCTTATTTTGGTTCCATCTAAATTTTTTCTATCACAAAGCTATTCCATGGTAGTTAAAACTGTGATGATTGTATCTCAG
>Chr1:1107984..1107871  - TAIR102
GTAAAATCAATACATGACAATGTTTTTTTGTGCTTTCGGTTTCATCATCAATAACATAAAGTATCTGTGTGTGTCTTTACGTAAACGATGGTTTTTCTGATCTATCTTCTTCAG
>Chr1:1108399..1108079  - TAIR102
GTTTCCTTTTACTTGTCTTCTACAGTCTTTCGAATCTGATTGTTGGGTTTCATTCTATTTGAGCTGATTTCTCAGAAAGATCTGATTTTGTTCTCTTGCGATATGTTTAGAAAATGAGATTGTTTAGGTGGAGACAAATTAGGCTTTTAACTTGAATAATAGTATTACAACATTTTTGTTATATTTGGGAAGATCAATTGTGATTTAGAATACTAAAAGTTGAGGTTTTTGGTTTTAAGGTTCTGTGAATTGGAACAGTGTTATGTGTTAATGTGAGTAGATTTTTAAAGTGTAATAAAGCTTTTTGTTTATCCGGTGCAG
>Chr1:1109866..1109983  + TAIR102
GTTAGTGTTGAAATTGTAAAGGATGTGTTGTCGAATTCACTTTGAGCTAATGAAATTGAATGTTGATGATGACCTAGTGAAAGTAGGAGGATGATCTTATTTTCTTTTTTTGTTTCAG
>Chr1:1110224..1110299  + TAIR102
GTAATGACTCTCATAATAGTTATTTCCAGCGTTAAGGTATTTCTAAGCTGGCTAATTAAGAGTGTTTTGATGGCAG
>Chr1:1110364..1110456  + TAIR102
GTATGCCAATGCTGATTCTCTATATCACCTATTCCTTATATGTTTCAGTATTAGATGTTTCATTCTCCTGATTTTCATCATTTATTTGGCAAG
>Chr1:1110587..1110677  + TAIR102
GTAACCAAATTAATTACTTTTTTCTTTGTCTTTAGCATAGATATTACCTCATATCAATTTCCGCCATTTCCTTTGGTTCAACGATTTTCAG
>Chr1:1110820..1110982  + TAIR102
GTAGGTGTTCGTATATTACTTCATATATGATGTATTATTGTACTAACTTGTAAATGTTGATCTTTTTCTATTGCCTTTCCGACTTTCCGTTCAATTATGTTTTCCTAACTAGCTACATGAAACAGTCCATGTACTCATGAAAACTTTTCTGTTGCATATACAG
>Chr1:1111229..1111304  + TAIR102
GTGAGATTTTTTTTTCTTCATTATTCTGAATAAGAAGAATTCGATGTGTTTATCTAAACTATTACTCTGATTGCAG
>Chr1:1111393..1111522  + TAIR102
GTAAGTTATATTTTCTTGAGCTTTTTCTCTACAATAATTTATTTTTGTATTGATAGAGATGCATCCTGTATCAAATTCTTAATTCAATGCTTTCTATGCTACTGTGTAATAACGCAATCTGGCAATGTAG
>Chr1:1111626..1111790  + TAIR102
GTATGATTCATAAATGCCTCTCAATAAGTTCCATGGGTCTATTTCATTCTTTTGTTCCATTGTCCTTAAAAGTAGAAATCCATTCCTCTGTTTTACTAACCCTTAAGATGAAGTCCTTATAGTTTCATATTAATGATCTATGCTTTAATATTTTTTGATGGACAG
>Chr1:1111920..1112000  + TAIR102
GTACGTGCTATTTCCAATCATAGGGTTGAAACGATTTTTCTCAACTTCAGTATTGTTTCTGATTATGTGTCATTTGAATAG
>Chr1:1112115..1112290  + TAIR102
GTATGGCTTTAGATTCATATCTTAGCAATGAAAATGTTTTTTTCAGACAAATTCGTTTTAGTTTGGCAGTTTGGGTAGGTGCTAGGTGCAGCTTTATAAGAGTGATGTCACGTTAAAATCTTAGCCAGATATCAAAATAACTTTTGTGACAAATTCTGTTTCTTGGGCTGTTACAG
>Chr1:1112410..1112499  + TAIR102
GTATGCAATTAGTTCCTCGTCTTTTTATGACTTCATAAATCTGTTTTTGTACATATTCCTGTATAACGGATCATGAATTGTTTAACACAG
>Chr1:1112591..1112688  + TAIR102
GTATGACATAGTTAGTTCAAGCACAAGAATATTTCATGTGATCGTTGCTATTCCTTGATTTCTGGTACACTTTTTTACATGTATCTTGGCAACTGCAG
>Chr1:1112782..1112860  + TAIR102
GTATCACTTATTTTTCTCAGCAGCATGAATCGCAAAAATCTTTTCTAGTTTTGCCTGCTCTGATTCTTGGTTTCTGCAG
>Chr1:1112951..1113071  + TAIR102
GTATGCTGCATAGGCTTTACTCGTTTGATCTTTGTAGCTACGACTTCCTCTTAAAATTCAGAAAGAACAGAGTTTCTGATTGATCTATTTGTTTCTCACTTGCCTAACTGATCAAATATAG
>Chr1:1113192..1113300  + TAIR102
GTAAGCAACCTCTACACATATCCATCACTGAAATATTTGAATCCTTTCCCGGTAGCTATAGTTGTTAAAAGCTCTTATCTTTCTTCCACTTTTCTTTTTGTTACCGCAG
>Chr1:1113393..1113506  + TAIR102
GTAACCAACCTAATATAAACAAACTTATCTCTTTCTTCTATACTACTTGTCATCACGATGTTGTAACAAAGAACACCGCTCACATTCCTCTCTCACGTTTCTTTTTGTTCGCAG
>Chr1:1113565..1113785  + TAIR102
GTAAGTACCTAATTCCATCCAAAAGTTAGCCTTTGACTGAATCTCGTACTTTCTGCGTTTTGCGTTTGCATGAGGAAACATTGCAATTGATGTTATGGATTCACTAGAGTTAATACACAACCAACGCAAACACAAGTACACAACAATCACTAGGGTTAGATCGTTCCTTGTAAGTTTTGGAAGTGGCACTTGAATTGATCCTTCCAACGGAATATGTGCAG
>Chr1:1115193..1115556  + TAIR102
GTAAAAAGCTTACTCCTTTATGCTCTGTTGCTTTAGTTGCTGCTTCTTAATACTACGTAGCATTGATAACTCAAGCATGTGGTGGATTTTGACAGTTTCTGTTGGTGGTCCGTGTAGAATTTCCAGGAAACGTAAGTTAGAAAATTATTGATTGTGATACGTTTGGTGGCTGCTTAATGATGTGTTTTTTAGCATGCTCTAGGTGATTGTTGTACTTTATTACTTTTGATGTTTAATTGGATATCTAGATTGTTGTTATGAAGAAAATTTGTGAAATCGATTGGACTTTAGAATTGAGTTTAGGGTATTCATTGCTTCAAATTACATTGGATTGCATTTAACCCTGTCTCCCACTTGTTTGTAG
>Chr1:1115822..1115937  + TAIR102
GTACTTGTTTCTATTTATGTTTCATAGCATTGCTGTAATATATGGATATATATTCTACAGGAGTTCATGAATTCTTAAATCTGATAGAGCTTCTTGGATTTTCTGTTTGTTTCAAG
>Chr1:1116101..1116225  + TAIR102
GTTAGAGTTTAATGTTTTTTTCCTTTGCCATCCATACTGTGTATGCATATAACAGTAAGATTTTGATACTTCTTTCTTTTTAACTTTTATCGTCTTACGTTTTCTCTATTTCCACGTGGATGCAG
>Chr1:1116962..1117052  + TAIR102
GTAGTTACTATCACGTTCAGTTATATCGACTAGAATAATCATTTATCCATGAGCTAAATGTTACTTTGCCCTTGTTTTGGTTTTGTTAAAG
>Chr1:1117483..1117574  + TAIR102
GTACTCAGTTTAATCTAATGCTATTGGATATCTGACCATCTGGTTTCGTTTTAGTTAATTGCTAATTCTTGTTTCTTATATTTTATTTATAG
>Chr1:1117757..1117988  + TAIR102
GTAGAAAATTTTGCGATTTTATCTTGTATTTACCACTGTCGACTAGATTCTCTACTCTTGAATCTTTCTATCTTTTGTTGCATACTGTAATGATCTTTTCTTTTTAGGTTAATGATGTGAAAATGCCATGTTTCTCCTTATAATTGTAAACTTTATCTTATATGACCAATCTCTTGAAAGTTACTGTTGTGTGAATGACCTATTTAATTGTTGTATATTCTGATTGCCACAG
>Chr1:1118146..1118222  + TAIR102
GTTTTGTTTTTACCTTTTGTAATCTCTATCTGTTTCACGAATGAGTAAATTTACTGAATAGTTTCTTATTTCCTCAG
>Chr1:1118448..1118530  + TAIR102
GTAAAATTCTTTCTTTACTCAATCTATATCGAAAGTCTTTGTAACATCAATCAGAACCTTCTAAATGGTTTTATTGTACTCAG
>Chr1:1118882..1118967  + TAIR102
GTACGTTCCTCCAAACACTGACTCTCTTGTTCGTCAACGTTTATCTTTACTCCTTTTCTCTTATGAGGTTGCTTTTGTTTTCGCAG
>Chr1:1119070..1119152  + TAIR102
GTTTGTCTCACTCTCACTTACATGATCGAAATCTTCTTAACATCATGAGTTTAATAAGTTTGTTCTATCTTACTCTTAACCAG
>Chr1:1121715..1120672  - TAIR102
GTAATTATTTATTCAATGAATTTAGTCCATCATTACAACTTCACAACTTTTTATTTTTTGATACTAAGATTCGCTTTCAATTGAACATTCTGATATAAGAAATAAAATCTTGTGACAAAGAGAAAATTAAATTTTATTTAGGTGGGGAGGTTGGGACTTTTCTAGTTTTCTCACGTCATGTCGTTATCTTATAAAATTTGGTTACTGATTTTATATGAAAAATGGTAAAATCTCTAGCTTCTATTATTACTATTTATGAAGGTTGTGCCAGGCTTATTTTGTAGGTAGGTGGTAGTTGTGAAAATTTGAATGACTATAGATTGTCTTTATAGCAACTACATATTTGGTATACAAACTATGTGTCAATGTGTGTGTATACAATCTATGTGTCATTTTCACTATACAATTACACGAGAAGAACTTGACAATGATATGAAAGACCAATTTAAGGTTGGGATTAGTCAATTATAAACATTGATTAAGGTAAATTATATTCCTTTTTTTGGTAAGTAGGTAAATTATATTCTAGTAAGTACCTATGAACAGTTGTACAAAATTGATAGGTGACGTGTCATGTTTAGTTATATTCAATCGAGAAAAGGTTGTTGAACAATATCACCGAAAACAACAAGTTTGTAAAGAGTATAAGTTTCATAAATAATCAATACACGTAAGGTCTTACGTATGGTGCCAATGTGCCATGCATCTGATTTTTTTTTTTTTTTTGGTTCTACGATATTTACTTTTCCAAAAAAATTGTCAAATGGCGAAAAAAAAATAAAATTGTCAAACATAAATTATTTTTATTTAGAACAATGAAAAATAGCAAAACTGAAAACAGTTTTTAAAAATACGTTAAAAAATAGACATACGTACACATAGACATTCATCGATTTACATACAGTATCATTTGTCTTCATATTTTTATAATTATATATATGCATATGCTTTTAGAGTCCTAATTTTGTAATGAATTGTAATATGGACTAATAAATATGCGTTAAGGGTCCTGTTTTTTTTTTTTTTATTGTAATATGCATGCAG
>Chr1:1125729..1125994  + TAIR102
GTAACTACTCTTCTTCTCTTCCTACGAAATTAGCGTTTAGAGTTACCTTCTCCGGCCTTTTAGATTGAAAATTTAGCTAATCAAAGTAGGTTTCAGTGTTTTCTCTTAAATCTTTTGAGGAATTTGTTTCTTATGATTATAATAGGATCATGGTCGATTAACTTGCTTATGAGAGATCATGAATTGATTTCGAGAAGCAATATGTCTTTAATGGAGAAGAGATGAATTTTGATGTATGAATATGTACAAATGCAATTGTCTCTTAG
>Chr1:1126125..1126232  + TAIR102
GTGAGTGCTTTATTTTTGATGCATTGTATATTTGTATTGTTCTGAGTTGTTTTTCCGCTGAATCATTTGGCTTACTCGGACAAAACAATTACATCTTTCTTTGTGTAG
>Chr1:1126364..1126534  + TAIR102
GTAAGCATTTTATACAATCCAAATCCAGTTTCCTGTGTTAGTCGGAAGAATAGACGAGTTCTTCTTTTTCACAATTTCTTCAGCGTGTTATCCTCTGCTACATTTCCTAGTTATCCAATAGAATGAGTCTGTTGAAATAATGCTACTGAGATCTTGATATGTGCAATGCAG
>Chr1:1126674..1126847  + TAIR102
GTAATGATGATATGTGGAGATGTTTATATGGGTCCTTTTTCCCTTGAATTTCTGTTTAAAATTTGGGGCAGCGTGCTTTTTTTTGTCATTGCATGCATTCCGACCTTCTGTTGGCTTTTGAAAAAATACTGATTATGTTGATCATTAATATTTTTTGGTTCGTGTGAAAAACAG
>Chr1:1126963..1127192  + TAIR102
GTACGCCTTGTAAATGTGGATTAGTTTCTTTAATCTCAATACTTAGTGTAGTTTATCGATTGTATTAGTGTATAACATGAGAGATGAAGAAGAGTCAACGAGGCTAGTGGTGTATTCACCTCTAAATTCCATATGATTTCTATGCTAGAAGAAGTCGATTGTTGACTCTTTTCTGGCTTAACGTTTCCAGTAAAGATCATCTCTGACTGTTGTCAGCGTTTTTTTCTCAG
>Chr1:1127257..1127433  + TAIR102
GTATGATGCGAAAGCTACTCACAGTTTTGTTGTTGCATGATACTGGGGACTCTTATACGCCGAGAAAGTCAGAAACGTAACTTGTTCAATTCCGGGGGGGATCAAAGAATATGAAAATGAAGTGTTATATATTGAATGTTAGTATTTTGGTAAGTGATTTCTTTTCTTTTATTGTAG
>Chr1:1127674..1127822  + TAIR102
GTGAGTTTTCTCTCGACTCTTTCCTGGAATTCTGTTTCGTACTTTTGTTGAAAGTCTTATTGGTACATTTGCATCAATCTTTCAAACTCTATAACTAAAGAATCTGCATTTTACAAGCTGATTATATATTATTCGTTTTGCTGTTTCAG
>Chr1:1128743..1128640  - TAIR102
GTAAGTCTTCTTTCATATACCTGTCTGAAAACAATTTCCACAAAATCAAAAATCAGAAACAACAATTTTGTAAGTGTTCTTATGGGTTCTGTTTGTTGTTGCAG
>Chr1:1129134..1129053  - TAIR102
GTAAGTTAAACTCACACAAAAGTCTCTGAATCTGTAGTGGTGGAGAATTCAGTTGATTGACCGTGTTTCTTCCTTTTTGCAG
>Chr1:1136621..1136933  + TAIR102
GTAATTTTACTATTTTGTCCTTTATGATTTATTTTCCACTCTTCTCTACTGCTCTTAATATTAACATTTTTGTAAAGGTGACTGCAAAAAAAAACAGAAATTTCATTAAAGATATATATTTTTCTTCGCCAAAACCATTTTATCATATGTCTACGGTTTTTTTCTCTTCTTAAATCGTCCAATGTCTTAATATATTTAATTATGTTTAACCCATAGTCTCATGCAAGTAAAATTTATGTGACATCACGTCAAAGCTAACTACAGTCTATATCTTGTATAACATAACCGTTTTTCCGTTTTAAAAAAAATATAG
>Chr1:1137146..1137459  + TAIR102
GTACGTTTTATAAGTATATTCCTTATATATATATGTAGATCCTTCCATGCACATTTAGTTACTAATTAATTGTTACTATAGAAAGAAAAATTAATCATCATGATGATAGATCAGTCCCAAATGAATTACCGTTATCGAGTATACAAATATTTCATAATTGAGTAACCCGTTAGTAGTAGTTTAGAAACTGTGAAAAGAAAACTATGTGATAAAATCCAATTGCGAAAAATGTATATTTCATTTGTTGCACCATAAAAGAAAACCACCAAGTTTAAATTCAGGATATCAAGTTCTTATACCTAAGATTATTTTAG
>Chr1:1137599..1137739  + TAIR102
GTACGTCTTCTTCTTCTCCCTTATTAATTACCATTTAATTAGAGCTTTATTGTTTCGGTTAAAATTCGAGCTTTATTTTTGTTTATGTCATTTATTTGTTTCTAATAAATAACCATTTGTTTTAATCTTTTTATTTATTAG
>Chr1:1137802..1138302  + TAIR102
GTATGTATTTTCTACCAATGCATATTATATTCACATTGATTAAATTTTGATTTCAGTTTGTTACCCATTTAAATTAAAATTTACGTGTATATGTATACAATATAGTTAAAATAGCTTACAAAAGAGATTTGCCCCAAAAAGAAAAAAAAAACTTACAAAAGAGCTTAAAAGTTTACTATAATGTACACCTCAACCGCATAACTTGGTCGCCTAAATAATTTAATATGCTATCGTTTAAGATGATGTCTAATCATCAAACGCTTAAACCGTTCATTATTTTTCGCACAATTATATTTCTACCGTAAAGAACAAATTTGTCGAAAGAAAACTTATCGCTTTGATCTTTTAAATCATTGATATAATACATGATATTTGATTCTCTTTTGTCAAATGCAAAAAAAGAAAGAGATTAAATAACAGAGGGAATAAAAAATATACTCTTTTAACAGAATAAATACCGTGGTCAAATGTCTTTGCTTATTAATTGTAAAAATATTTCAG
>Chr1:1142720..1142634  - TAIR102
GTATATATCAAACCCTAGACTAGTCTCATTTTTAGATTCTGTGATTGATGTTTGACTTCATTTTGACTGTTTGTGAAATGTTCATAG
>Chr1:1142957..1142870  - TAIR102
GTGAGTTCTTCAGTCTCAATATCTGACTGAATCTTCTTCTCTGATTTACATTTTCCGATTGCTGAACAATTAATGGTGAATGTTGTAG
>Chr1:1143979..1143889  - TAIR102
GTAAATTAGTCAAAAGTCAATATCAAATCTATTACGATGTCGTTTTTGGGAGAGATACTGATGTGTGTGTTTTAATTGGTTGGTGGAGCAG
>Chr1:1144233..1144125  - TAIR102
GTAAAGATTCATCAAGTTTTCACATTTTCGAAAATATTTTGTAGTCTTTGTTACTCGTTGTTAGCTGCTATTATCATGCTAATCGTAACCAAATTTTGTTTTTTTATAG
>Chr1:1144654..1144557  - TAIR102
GTACGTTGTTCTTAGTTCTAGCTAGCCATCCTCGATTGTGTATATATATTTGGCTTTAACATGCTACATTTCTGGTTATTTCCTTATATATATTTTAG
>Chr1:1144875..1144785  - TAIR102
GTATAACTCTTTTTTCTTGTATTTCTTTAACATATGGTGGTTATAAGCCTACTTAATCTTTCTTTAAATAACCAGAAATAATATTTTGTAG
>Chr1:1145294..1145095  - TAIR102
GTGATTGATTGTTCCATATCCATGACTTTATATATGCATACCTATAGTTACATACATATAAATTGCGTTACCCGTAATCGTCGTTGCGTAATGATTCCAACTAACTGTACCAAGCGTAACATATAATGTAGAACTGACTATTAATCTATAACTATTAACAAACATTGTAGAACTAATTAATGGCTTTGTTAATAATGTAG
>Chr1:1145496..1145360  - TAIR102
GTACTTTGATTTCAATCAAATTCAGTATATTTTTATTTGGTAGTCTGATAGGTGAAGTAGGCTATTTACTACAACCATTAGCGATCTCCAATAATGTGTATGAATAATAAATATTATCCTATAACACAAAATGACAG
>Chr1:1146140..1145721  - TAIR102
GTAAGTATTCTTATATCCTTTCGATGCATCTCAAGAATGAACATGGCTAATACTTTTAATTAACAAAAAAAGGATTGCTAACAATTTCAAGTAAAGAAGATAGAAAAATAATCAAGATCGACCAAAGGATTAGAATAACATAAAAATAAATTAGAGTATTTCTTAGGCAGACGGAAAAAAAGAAGAGTTACTATTTCTTGGGTTAATATGCCAAAAAAAATAAAAATATGTATAGGTAAGCATTAATGTTTTGGTGATAAGAGATTTCAAAATGGGGTATGTACACGTACTCTTTATCCATAAAATCATAAATGCTAGAAGACCTTTCCACAACAACAAAAAATGAGCCCTTTGTAATTATTTTATCCAAACATAATTTTGGAACAATTTTGTGTAATCATATATATGTTAAAAATGCAG
>Chr1:1146522..1146375  - TAIR102
GTAATGGTCTTCCTCTCTGCATCTCTCTCTTCGTTTACCAGTAAACAAACAACAAAAACGTATTTGAAATAATAAATACTATTGTTTTTTATTTCTTTTTCTCTCTCTCTCTCTCTCTTATTGAGTTTTGTTGATTTCTTTGCTATAG
>Chr1:1147947..1147865  - TAIR102
GTAACTTCCTTTCCTTCTTTCTTAAATTTATTAGATGTCTTTCTTTGCAAAATTGATTGACATATATATAAAAAAAAACACAG
>Chr1:1148172..1148092  - TAIR102
GTAACAACCACATGAACAACAAATCCCTAATTTCGAGAAAAAAAGAATCCCTAATGACTTTTGTGAATTTGTTGAGGAAAG
>Chr1:1150117..1149997  - TAIR102
GTTCGTCATTCATGCTTTTAATGTTTTGAAATTAGAAGATCGCTGATTGAATTATTGGTTTCGTGCAAAGAGGTCCAGAATTTCACAATTTAGTTGTCCCTTTTTCAAATTCATTTTGCAG
>Chr1:1150391..1150320  - TAIR102
GTAAGTTTGTTTCGGCTGTCCTTTGTTTCTTGTCAGTCCTGAATCCTTAGTGATACGCTTTGTGACTTGCAG
>Chr1:1150967..1150883  - TAIR102
GTGTGAGACTTTCTTCTCCTTCTGCTTGTCCTGTACAACTTGTTGGATGCTGATCGGAGTTTCTTTGGTTCTTGAATATTTATAG
>Chr1:1151211..1151119  - TAIR102
GTAACAATGTGTAATATGTTTCTATACGGTATGCCATTGTGTTCTTCCTTGATGTGCTTACATATATTACTTCCATATCTCTGAGAACTGCAG
>Chr1:1151502..1151325  - TAIR102
GTCGGCTGAAATTGGTTATAAAATAATTTTTGGCCGTAATTCCATTATCTGTTATCATATCTTCAGTCATTTTTGTCATTCTCTGATCCATTATTCCGTTTCAGAGGACTTCTGGCATTATTCACTAGAAAGTTACTTGTATTGAAAATTTTGTTTTTGTTCTTCGATGCAAATCTAG
>Chr1:1152316..1151852  - TAIR102
GTATTTCACATTTCAACTTGTACCTTTTAACTCCTCCAGATTTCGGAAATGCGATCATAGTGCATTGCTATTTGTGATGATAAGTGAGCAGGAAGTAGCTGAGATTACTTCTTCTTTTGAGGAAACCATGTTATGTTAGAATAAATTGTTTTCCAATTTCCACCATCCGTTTGGAGTCCAAAATAAATTTCTGTAGACTGTAGTCTAAAATTTTATTTGGTGGCTGTGGCTCTCCACTATCTCTTATTTACAAGTCTTGATAGCCAAGGTTGAGATGCTGAGACGGAAAATCCCTAAAAGAGGATGTGGGAATTTTTCTTTAGTTCAACACACTTGTTGAAGGCCAGGATTTACACCAATCTAGTATAGTACTGTTGCCTTACTTTTATATTTCCTGTGATATCTTTCTCTCTGAAAATTGAGCAATTTCCCTAAAAAGGAATGAATTATCATTCTTGGTTGCAG
>Chr1:1152676..1152476  - TAIR102
GTAATGCAAGATTAACTCTTTGTAAAGCTATAAGTAAAATATTTACCACACTGTCCATTTTTCCATGCTGCCATTCGCTTACAGCTCCACATGTTCGTATGTTGTTCAATTAAACACATGTGATAAGATTATATTCTTTCATTTTTTTTGGTATCACTGATTATGCATTAAGGATAATATCCCTATAATTGGTCCTTGCAG
>Chr1:1152878..1152810  - TAIR102
GTGATTTTTTCAGTCTTAATTTACGTACCCCCGTTTGAATATGCAGACAACTGAACTCACTTCTTACAG
>Chr1:1154495..1153941  - TAIR102
GTTCGCTTCGATCTACAACCAATAAGCTTCTTCTATATCTCCTCCTTTGTTCTTCGGATTTTGCGAGGCTTTATGTTCCGATTACAGTCTTTCATTTTGATACCACACCGATTTTGATTTTCCCCGATCGTTGATTTCATCTGGGCTTTGTTTTGTTTTCCGATGTCTTTGATGAAATTATGAGGTTTCTCTGGATATTTTAGCTGATTGAAATGATATATTGCTTCGCCGCCCTCTAATTTTTCGGCTGATTTTTTTTTGTTTGTTTGTAATTTTACCAATCTAATTTTGAAAATTGGAAATTAGGGTTTATTGCCCATCGATTATCTGATGTGGGTTTTAAAGGGTTTCGATTTTTTAGCCATGAATTCGTTATACTCACGGATAAAATCTAGAAATGATTGCGGATTGGTATAGTTTGAGAGAGCCAGATCGTTGAATATCTTTGTCCATTTCAAATCATGACTTGGCATATTGTTTTCTGGGTATACATAATTGTGGGGATTACAGAATTCAAAATCTAATTTATTTGCTCCAATCGTTAATTGCTGATAG
>Chr1:1155349..1155278  - TAIR102
GTTGGTCATTTGTGTTTTGTATGTAAATGTGCTAATGACTTGGTTTAACACTTTTATCTTGTTTTGTGACAG
>Chr1:1157545..1157140  - TAIR102
GTATATGATTTCTCAAATGTGAGATGGGTTTGATGTTCCTTTTCGCTATTTCTCATCTGATTTTGAATTTTCTGCGGATTTTGTGAGGAATCGGTAGATTTTGATGTTTGTTCTTGTGGGTGGTTCATAACTTCATACATTTAGGGGATTAAAAGAAAATTAATTTACAAATTCGGTCCTTGTTGTGAAAAAGATTTATAATCTAAAAGACATTAACTTTACTCTCTCCTTGAACAAGTTTTGAATTTTGAATCTTTTTCTGATTTTGATTTTCACTATGTTCATAGGTAATTGCACAATTCTGGGTATACAAAATCCAAACGTTACGCATATTGAATTGAAAAATCTCGATTTTGAGTTCTGGGTATGAATAAAAATCTCACCTTTTTAATTAATTCTTACTCAG
>Chr1:1163605..1163453  - TAIR102
GTTTGTCTATACACCTTTCTTCATTTATTCGTTTTGGCTTGCTCTTGCCATGTTCTTCGAGCTGAACCTAGTCTGAATAAAGTATATTCCTTTATGGCTCTTCTGAACCTTCTTCTATGATTCTCATTCTTTTGAATCAATGTTTTATCACAG
>Chr1:1163790..1163705  - TAIR102
GTTAGGATTTCTTCACTTTTGTTTAAGTATTCAAAAAGTTAAGTTGTTGTATTGACTTTGGATTTCAATTCTTTGTTTCTTATTAG
>Chr1:1163971..1163881  - TAIR102
GTATGCCCATTGCGTTGATTCCTTGTCTTCATGTCTCTTATGCTGTCTATATATATATGTTGCGTCTGACTTGGAAAACTAATTTTGAAAG
>Chr1:1164669..1164087  - TAIR102
GTGAGTCTTTTCTTCTTTATTCCCTCCATCTCTTCTCTCGTTTCTCCGGTTATTGGATTAGGGTTCGACATCTTCTTCGATGAACTTCTATCTTGCTAGATCCGATTTGATTGAGAATCTTCCGCTAAACTGTTTGATTTGGTCTAAGCGACATCTAGGGTTAAATCTAGGGCTTGTCTAAATAATCCCTTGCTTGATTTTATCTTGCTAGATCCGATTTGATTGAGAACCTCTCTTTAAGGCTTTTAAAATAGAGTTAGCTTCCAAGAGACTGTGGTATCTCTGATCTTGAGCCTTTTAATAGCTCTGTTGTTCATATGATCTCTATCTACTTAGATGACCAAGAGTCTGTTTCTTCACTATTTGTGTCTGATATATGGTGAAGTGAGATACGGTGGATTGGTTTCTAGGTTCTGCTAGTCCAATTCCATCCTGAAAAACACCATTTAGCTCTCTAAATTGTTTGTATACACATCTCTGTTTGCTTGAAAGTTTACTAGTCATATGTGTAGAGGCTTTATAAGTATCCCCTTGTCGATTATCTTACGAAATCCGAACTATGCTTCTCTGGAATTCTTATTAG
>Chr1:1165802..1165872  + TAIR102
GTAAGTAACTTACGGTTTTTCATTGAGAAATCTTATGAACCGTTGAGCGATCTTATGAAATATTGGCTCAG
>Chr1:1166195..1166283  + TAIR102
GCAAGGCAATTTCTTCATTGATCCATTCTTTTAAACTTTATTAGTAAAATATACAATGTTGAGAATCTGAGTTTACCTTTGATACGCAG
>Chr1:1177525..1177394  - TAIR102
GTAAGCTCACTGATCCATAGTTGGACCTAAAAGTATAAGATAACATAAAACAGAGGTTTTAGTGCGTGATGCATTGATTTACTTTCTCACTTAAGGTTTTCTTATTCGGGTTGTGCTGCACAACTTGTGCAG
>Chr1:1177920..1177848  - TAIR102
GTAATTTTTTTTTCATTGAGAAGTCTTAGGAAATATTGAAGATATATTATTGATTCTAACATCATTGGCTCAG
>Chr1:1180478..1180111  - TAIR102
GTATGTAACAGTTACTCTTAGTTCACATAATTTTTCTTTGGCATATATAGTGAACGTATGTTGGTGGGTGTATTAGTTCTGATTTTCATAAAGTAAATTTCAAGTATCCCCAACTCAAATGGAAACCCCATCCGGTAGATCAGGGTAACGAGACTCCCTGGACCAAAACTATCTGCGAGTCAGATTATACTTTGGGTATGCGTGTCCACAGTCCACCCCTAATTCTTGTAGACGAAACCTAAGAAGTTATTTGGTATTTTCTGCTCCTGTGTTACTGGAATGTGAGCAGAGATTAATGTATGCTTTTTGGTGTTTTATTGAGGAATAAAAGACTAAACATCTAATAATTGGCTCTTAAAAATCTGCAG
>Chr1:1180716..1180632  - TAIR102
GTAAGTTTATCAGTCTCATCATTCTTCTCGACGCTAACAATCAGATTAACTCAGGTTTTATGACATAGTATTCTTGTAATTTCAG
>Chr1:1181668..1181482  - TAIR102
GTGAGCAAAATTTGAATTCCCTTGTGAATTTTCTGAGTTATATTCCATCTTCAGGAGGTTACATACTGCCAAATATACTCCAAACTACCGTGTGTTTGGTGGGCTTTGCATGCTATTCATCGATACCTCAATATGCGAGTTTCATTTTAAGAAAGCAGGGTTTGGAGATACTTTTATCTTTCTGTAG
>Chr1:1182080..1181770  - TAIR102
GTACTGAATGCCAATTTTTTACCTAGTCTGAGGTCATACGTTTGGGATATAATTGGATTCTTGGCAGCTCACTGTGAGGAAGAGTTTGATTCCATTTTGCGTGGAGATGAACTCTGCCTCAACTTTCTTGTCACATGTGCCTGGTAAGACATTGGTTGTTTTGTTTCCCTCAACCGCCTCTTTTTGGATATGATCTTATTATCTATTCTGATTATTTTTCTTTTGACTTCTTTTTTAAGCTTGTCCTTTTCGAGGTCGGTTCAGAAAGGCTATCAAATATGTCAAAATGATATTATCAGCGCCTCCCATAG
>Chr1:1182453..1182324  - TAIR102
GTAATAGCACCTCGCCCTGTTGACCTTTATTTTAACTATATTTTTGGATTTCTAATCAGTAGCCGTTGCTCAGACAGGTAACCGAGAGTGCTTGAAGATGATAAACATGTGTTCTGAGTCCCTAGTAAAG
>Chr1:1182690..1182588  - TAIR102
GTACATATATGCTTATCAAACTTAGATATTATGTTCTCTACTGAGCTGCCAACTAAATTGGCCTTATCTTGTCCCTTGGGTGTTTCTCTGTTTTTCTGTTCAG
>Chr1:1183301..1183199  - TAIR102
GTCTGTTTCCATCTCTAACTCGTTTAAATTTCTTAACTTTTTTTGTTGAAATTGTCTTTTTTGCTTGATTCCAAAGTTTTTTTTTTTTTTTTGTGTTGCTTAG
>Chr1:1183529..1183429  - TAIR102
GTCCTCTTTTTGCTCTTTACTCTCAATCTCTCGATGTTTAATTTGCTGTTTTCCCTTTTTGAATTTGTTTCCTGAGAAAATTTTGGTTGTTGGCTTGTTAG
>Chr1:1186451..1186307  - TAIR102
GTAAACTACAAAACTTGTCTTATAGTTTAGAATTCAAAGCTTAATACCAGTTTTTGCTATGCATTCGTTTTTTATTTTATTTTTCAGCTTATTTGGTTTGGTTGATTTAGTTCTGAAGTCTATGAAAACTCTGTTTTTATTTCAG
>Chr1:1187259..1187165  - TAIR102
GTAAAACCTTAAAGAGTATTACTTAAAAGCTAAAACGTTTTTGATTTCTTCAGGACATAAGCGGTAGTAAAAGTTTATGGCTTTTTCTTTGTTAG
>Chr1:1187588..1187485  - TAIR102
GTATATACTCTTTCATCTCTTATTCAAAGGATATATATTCTTATTAAGTTAGTGTAGTCTAAGTGCAACTGAGGTTGATGCGATCACGTTTTTCTTTGTTGTAG
>Chr1:1189600..1189513  - TAIR102
GTAAATATGACGCACTTACAAACTCAAATGCTCATCAATTATGAAATCCTAGATTCTGCAGACCCTAATGTGTATTTTGTTTGGTTAG
>Chr1:1189804..1189713  - TAIR102
GTTCATAATAAAACTCTTCCCCGTTATTTGCAGTGCTGTTTTTTTGTAACAGTTAATCTAATATGAGTTCTTTCTTTGATTCAAATTGTCAG
>Chr1:1190029..1189941  - TAIR102
GTATGTATAACATGCCATAGAACTTAAGACCCTTTCTCTTCTCTGGAAGCAAAATCTAGTTTCACTTAAATATATTGCTCATTCTGTAG
>Chr1:1190464..1190308  - TAIR102
GTGATACGATCTGTTTGCTTTTTAAGTTAAATGAAGCCACTGCATCCAATCTTCTCTGTTCATTGGAGTGTAACAGATGCTTTGTGTTCTCTATTGGGTTCTAGTTTACGACTCTCTTGCTCACACATTCGCTCTCGTTTTGTCTTTTTTTTTTCAG
>Chr1:1190746..1190641  - TAIR102
GTAGTTAAGGGTTTTGTTTTGCTGTGGATATTTGCATTCCGTGTCATAAGTTGTTTTGTATAAGTGGGAAAGGAGAAGATGAATATTTGATGTGTATTATTATCAG
>Chr1:1191224..1190906  - TAIR102
GTATAACTTTCATCTATATCCGATTAGATCGTGTAACTTCTAGATCTCTGGCTAGTGAATCGCTTGCTGAATCTAGTCAGATCTCTGCATAGTATCTGGTTGTTCCATAGATCAATGAAATATAGGTCAACTCTTGTTCCGTTGGATTCAACGCTGACCAACGATTGATTGAGTTGGTCGCATATCTAATTTTAGTAAAAGTTATTTCATGGATCGAACTCTGATTTAGAAACCGTTGTTTATATAGTTGGATAGAGTTTAAGTTGTGACTTTAGATCTCCTCAGCTACTGAAAGTAACTATTGATTGTGATTATGCAG
>Chr1:1191859..1191938  + TAIR102
GTAAGAACAATCTCTCTTTATCTCCTGCAATTGTAGTCCATTGTTCAATTTTGAAGTTTTGATGAAATTTGGAATTTCAG
>Chr1:1192035..1192213  + TAIR102
GTGAGTTTTTATCTTCATTGTTCATCTTTCTCTTCTTGCCTGGTGAATTTGATTGCAAGTGTTTATGTGAATGTTTTATACTTTATATATAATTCTGGTGAATTTAGCACTGTTGTGTTTAGCTTTCTGGAATCTGCTTAGTCTGTGGTAAATTTTCAAGTATCATTGTTTATTTCCAG
>Chr1:1192298..1192412  + TAIR102
GTATCAACCATTTATCATACTTTGGATGCATATTGGTCACGAATGTATATGATATCAGCAAAACCTAATCGAAGTTATAAAAATTGATATTGATGTTCATTGTTTCTGTATACAG
>Chr1:1192574..1192717  + TAIR102
GTAACATCGCCTTATTTTTGCTTTATGTCTTAACTCATATTCTACATTGTTTGAGCAAGTGTCTTTCTATTTCATGCGCAAAATATTTCGTTTTTCATCATCAAATGTCAGAAAATCATGACACTGATCTTTTTTTCAGTCCAG
>Chr1:1192836..1192924  + TAIR102
GTAGTGCTACTCCTTAAAAATCAGATGTTATATTGAGTTATATAACCTCAAACACAGAGTTTTGAAGTGTTCCTCGAATTCTGCAACAG
>Chr1:1193061..1193142  + TAIR102
GTAAATCTTTCTAGAATACCTTGAGAGCAAGTGTGTCGGAGGAGCATGTTCTAAACTCTTTTGTTTTGGGTTAAAACCACAG
>Chr1:1193322..1193459  + TAIR102
GTTTCTTCTTGATCCAACTATGCTTACTTCTTCTTATGTCGTAAAACAATTTAAGAAACAGTATTAGCTCGAATCTAGTTGTAAAGCCATATTCGTAAAAGTGTTTTGAGGTCAATTTTATCTTTGTTCTGATTTCAG
>Chr1:1199115..1199196  + TAIR102
GTAAGTTTGATCAGATTCTCAGGTCTGGTAACTGGTTGAGATATGTTAATAATGTTAGCTAACTTATGGTTTAAATGTTAAG
>Chr1:1199362..1199458  + TAIR102
GTGCTATATTTGCTTTCTTGTTTTGCTTTGATTTGTGATTGGTTCCTGGTTACATTGTCTTGATATTGTTTTGTTCTTTGTATTGATTTGCGTTTAG
>Chr1:1199642..1199709  + TAIR102
GTAAGAGTCTTTTGCTCACTTTTTATTTCTAGTGATAACTTGTCTCTAATGATTTTTTGACTTTGCAG
>Chr1:1200305..1200423  + TAIR102
GTAAGTATTTGCTTCTTTTTTCTGTTCCGTTGGTTATTTTGAGTTTTGAGGAATTAGGACCAGATCTTTTGTTTTGTATGCCATATGTCACAGTCATGCTTTGTTTTTTTTAAATACAG
>Chr1:1200537..1200642  + TAIR102
GTACTATAACTGCCATCTTTTCGCAACCATTGATCTTACTTAATCATCATTCTTCCACAGATTTATTGAAAAAGCACATTGCTTTGCTTATCTTCTTTGTTTACAG
>Chr1:1200864..1200961  + TAIR102
GTACACACCCGAAACCTGAAAATCGAAAACATTCTCTCACTTGTCACACTAGTTCATATTTTCACCATTCTTTTTTTTTGTTTCCGGTTTTAATTTAG
>Chr1:1202891..1202975  + TAIR102
GTATTGTTGATTTCTTATATTCCTCTTGGGTAAATGTCTTTACTCTTTCTAACTCTTTTTTCTTTGAATCTGTTTTTGTATGCAG
>Chr1:1203017..1203103  + TAIR102
GTAAGTTGCAGTTCTCAAATCTCCATATTATTGTCTTAATGATCACTTGTCTTAGTGTTGAAACTCGATATTTGCTTCTTTACGCAG
>Chr1:1203174..1203271  + TAIR102
GTAGGCTTTGCATTTAGTTTTCATCACTCTTTCTTGACTTCAAATCTTACCATCTTCTTCTTTTATTAATGTATATATGTCATTTGTGTTATTTGAAG
>Chr1:1203421..1203494  + TAIR102
GTAAATACTTTTCCTTTCTTCTGCTGTTCTATTTGATTACATGTACTAACTCATTTCGGTTTCAAATTTTCCAG
>Chr1:1203591..1203697  + TAIR102
GTGACTTTTTCATAAGACTTATGCCTGAGACCCTTGCCTATTTTGATAACAAGGATACATTTGTGTCTCTTCTTTTTTTGGTTACATCTTCATTTCTTCGTTTGCAG
>Chr1:1203769..1203843  + TAIR102
GTACTTACATTGTCTCATCATGTAGAAAGAATCTTAAATGACTTTCACTTTGTTAATCGGGGTGTTTCTTCTTAG
>Chr1:1203906..1204043  + TAIR102
GTGAGTCTTTTTTTATCGCTTCTCATATTTTCCCTAGGTAACTGTCTTCTTTGCATTCCATCAGTTTGTATGCTCTTGAGAGACTTGGCACTTCATCAGTATCTTTATAAATATTGTAATATAATAACTCTTACACAG
>Chr1:1204108..1204181  + TAIR102
GTAAATCGATAAATCTGTATTTTGATTTTCTTCCTATAATTATAGCTGTCCCTGATCCTTAATTTCTGTTTCAG
>Chr1:1204267..1204392  + TAIR102
GTATTGTTTCCCGCTCCAATAAATATAAACTTCTTTGGTATATTGAGTATTGACTTGCAATGTTTTTGGCAGTATTTTTGAATTCAAAGATCTGAAATTGAAGTACTTAAAAATTGTCTTTGACAG
>Chr1:1204520..1204618  + TAIR102
GTTGGGAACTTGTCAAAAATAACTTTCTACTGTGCTTGTGTTTGAGTATTTTTAACATAATACACAATCAACAAATTGCTTTGATTCTGATATGTACAG
>Chr1:1204705..1204794  + TAIR102
GTAAGTCCATTCTGAAGCTAGCTGTATGTGCAGAATTCTTATCATTTTGAATAGTGTATCAACCTTCTCACGCTTTTCCTGTTCCATTAG
>Chr1:1204859..1205114  + TAIR102
GTAAGCATCAGATTTAAAACTTTACAATCATTGGTAGAGTAACTTTTTATTCCTTGTAACTGCTCTCATTCTGTGTTTACCCGATTTGGTTTTCGGCTGAATTAACCTGTCTTTTCTCTCCGGTTCAAAATGTATTGTTATGCCGTTCTCAAAATCAATGATTCAGCTCGGGTTCTGGTCAAGTAGTTATTACACAGCTTTAACGCTTGTAGAGGAAACTTAGATATTAACAAACTTTTCTCTGAATTATATACAG
>Chr1:1205252..1205385  + TAIR102
GTTAGTACATCAAAATAGATACACTATTTTTGGTAAACCTCGGAAGTTCCAAGACTGAAATTGTCCTAAATTTAGATTCTTTGAATGCATTTTGGGATTTTGCACATAAAGTACCTTTTTTTTGGTTGAATCAG
>Chr1:1208548..1208680  + TAIR102
GTTTTTTCCCCATGGAGGATTGATTGAGTAAACACTACGTTGCCTCAATTATCACCAACAAAAACTCAAAATAAGATTAGTTCTATTTATAAAAATATATATATAAACAGTAAAAATAAACACCTTGAAAAAG
>Chr1:1208813..1208943  + TAIR102
GTTCGAATTCTCTGATCTCGTTCAAATCTTTGTCTGGTCTGGACTGTTTCAATGTTTACAGACATCTGCTAATCTGTTAAAAAATTCCATTCAATGGTTGATTTGTTCTTTTCGTTTCCTCTACACGTTAG
>Chr1:1209061..1209158  + TAIR102
GTGAGTCTCATCGACTCACTAACAAGAACAATTTTAACTTTTCTTGCAATACAAGTCACATCTCTGTATGTATATGAAAACAAAAAATCTAATTACAG
>Chr1:1209260..1209346  + TAIR102
GTACGCTTTGTACATCTGTACGTATTTTTCCGACTTTATATACGTATTAGCTAAGTGTACTCATCATTAGTAAAACAAAACATGTAG
>Chr1:1212221..1212145  - TAIR102
GTAAGTGAAAGGATACAAATTTCTCATTTCATACAAACCATTGGTTACTAATTGGTGATTGTTTTGTTTTTTGTCAG
>Chr1:1212485..1212409  - TAIR102
GTATGTTTATTAAAGCTTTACTTGCAGTTCAAGTATACAAAATGTATCATCTATACACTCAATATTTTTTTCTGTAG
>Chr1:1213229..1213159  - TAIR102
GTATTTCTTTTTGCCTTGTAAATGGACTTGATCACACAAAACTGAATCTGATTGTGAATGTGTGATTATAG
>Chr1:1213979..1213898  - TAIR102
GTAAGTTGCTCTGTTTTTAAATTGTGAATGAAACTCTGTTTCTTGATTAATTAATAAAATGTTTATAACTGTTATTTTTTAG
>Chr1:1216123..1216243  + TAIR102
GTTCGCACTTTTCCTCTATCTCAGTTGTTAGATCTGTTACATTTTCAGTTCATCAATATGTGTTTATTCAGCTTTTCGAACCTCGTTTTAATCGTTGTTGATTTGGATTTTTTTCGATTAG
>Chr1:1216529..1217132  + TAIR102
GTTAGATTACTTACTTTCTCTCTTAAAACCCTAATAGGATTCGTAATTTGTTCACCAACACTATTTAGTGTGTGTTTAATACCGTTACACTACTTGGACTCCGAATTATCAATAGCTTGATTTGTTCTATTGGTCATCTAGCTTATGAATAGATAGTATATGGTCTAGTTATGCCAGATTTAGATTATTACATTTCCAGAATTGTGTCATGTATCCACCGAAACATAAAGAGGGTGTATAAATACAAAACAAAATCTGGTACACCTAAATGTGTTCTATCGTTACAGATACTATTATGCTCAAACGCTTGCATCTGCTCCATTTGAACTCTACATTCCCATTGTTTTAGTATTACTGATTCTATGATTTTTGTCAGTTTATGTGATTGATATCACCAGGCTTAAGTCAAGTATCCACCGACACGTTTAGAGGGTGTTGATGCTCGTACAAGTCTGGAAAATTTAATTGTGTCCTTCGTTACAGATGCTTTATTGCTTGAACGCTTGCATCTGCTCCATATGGACTCTATATAATCCTTAAATTGATCATTGTTAGTGATTGTGTATGAAAGCAAGTATTGATTCTGTGTTTTTTTGTTGCACAG
>Chr1:1218281..1218182  - TAIR102
GTAAAACTGTCATTCATTTCGTCTAACACATCAATCTTATAGCCAACCCCTTTAACAAAGAAGCTAGCTACTTTGCTAATCTTTTGGTGGGCTGTTTCAG
>Chr1:1219578..1219353  - TAIR102
GTTTGTACCAAATAAGCTCTGTTTTAGCTTTGGGTTTCAAATTCTGTTTTACGGTTGTTGTTTGTTTCCAATATTTGATGCATTTGGTTTTGAGAATGTAATCTGGCAAATGCTTTACTACTAACTTTGATAAGAATCTGTAAACCTGTCCTTACACTAGCATAGTTTTTAAGTCAACTTATTATGCTGTCATAATCTGTAAAACAGAGGATTTTTTCTTGATCAG
>Chr1:1219793..1219634  - TAIR102
GTAAAAAGCATTGCCATGATTTTAATTTTTTCTTTCCTTCAAAATAGTATTGTAGGGAATAATAACTATCAAACTGAATTATGTGATCGAAAATTTTAACTGTCGTTAATTGAGGTTGAAGATGCATACAAATTCTGATCACTGCATGTTATTTTTGCAG
>Chr1:1221955..1221865  - TAIR102
GTAAGATTAATCTTGTTTGATTACAATTAGAAAACAGATTAGTTTTTGTTTGATATAATAAAGCGTTTCTAAACGGGGGTGTGGTTTGCAG
>Chr1:1222173..1222082  - TAIR102
GTCTTTGTGCTTAACCATCATAACCGGATTAAACCAGTGGTTATCCATATACCGATTTGTTCACATGTTTTTTTTGTTATATTTTGTTGTAG
>Chr1:1222488..1222366  - TAIR102
GTATATATTCCAAACCTTATATATAAATAATGAAAGGTATTGCTGGCAAACAAATTGTGTAATGAAACCAGATTAGTAAACCGGTCTGATACTAACCGGTTATGGGGTTTGTTTTCTTAATAG
>Chr1:1224193..1223182  - TAIR102
GTACGTAATAATCCGTGCAATGTTTATTGTTTGTCCTCGAATCTGTTTTTATGCCCTTGAATGGTTTCTCTTCTTTGGGTTTCCTCTTTTCTATCATACATTGCTTAAATGATTAAAAGCATGAACCTTTTTTTCCTGAAAATTTTGCATGTATATATCTATGATTTATTCGCAAGGAATAAAATTATTTTCTGAAATCTTTGTATTTTGTAGGTAACATCGTTTTCTTAATTTTCTTAGTTATTCGATTTTATCTTTTGTCAAATTGCTTCATTCCTTTTACTTTCTTTTCTGTTTCTGGTTATTCTAGATACAATTCAGTTCATATTCCAAAAGTCTGAAACGATAATTAGTAAAGCAAACTTTTTAGTGCTAACTCTTTTGTACGGTGTTCATACGTAGTTACGTACCTTCTCGCTAGCCAACCACAAATCGTCACAATACTTAATCAGATAGAATAGAACAGTTTATCAGAATTCATAAGATGCTACATCTCTTCTTTTAGTAATTCCAGTAATTAAAATTTGAACTTTTATTTATACTTTCGAATAGAATCACACGAATTTTTATTAGAAATATATAATGAGTGTATCAAAAGCAATGATTCTTGCTCTTACCTCGGCCTTTATTTGTTGTTAAAAAATCAGATGTTAGTTTAAATTAGGGAACGTTTTGGTTCTAAAGAAACGCAAGAATCCAAAAACTTTCCTGTTATGGAAACTCTCCCGCCTTATCGTTAATTTCTTCTCTAGATTCCCTCTTGATGAAAACCACATAGAAGGAACAAGATCTAATCGTATAAATACATAGTTCTCTCTAAACGACTGTGTTAAGTTAAAACTAACCTTAGGTTTATTCAAAGTTATTGTTTCTTGTTTCACAAGAAAATCCCACCAATTAGCTTTTTATGCAAGCCTTCAACGTATGTCAATAAACAAACAATTAGATGCATATATTTACTTGTTCTATTTTCTGCTAATTTGATCTTTCTCCTGCTGTTGTTATTTTGTAG
>Chr1:1226762..1226851  + TAIR102
GTAAGGCACTCTTTCTTCTCTATTTACCGATTTAGGGTTTTATTTTGCTTTGTTTCTGTCGGTAACACTGTGGTCTTTTCTCCTCTACAG
>Chr1:1226938..1227086  + TAIR102
GTAAGCAAGTTCTTTTCTTTTCTCCCTCGTTCGACTCTTATCTAGGGTTTTCAGCTGTTTAGCCTCTTGCACCTCTCTATTTGCTGCAGATATTTTCTTAATACAGACTTTGTTGTGATAATTTATAGATTGCTTTTGGTACCTTGTAG
>Chr1:1227159..1227246  + TAIR102
GTAATGCAACCACTGGAGTTATTTGTCACACAGCATTGTTTGTAGAAACTTATTTAAGCCTGATTCGATCTCCGGGACCATTTTGCAG
>Chr1:1227310..1227579  + TAIR102
GTAAGTTCTTATTTTGTATTCCCTATACCTTCTTTTTCGTTTCTGAATTTTGTTCTCTGTCTATTAAGGATCATATAGAGTTAAAATGGATGAACTTGATTTGGGTATGCATCGCTATCTGAGTTATTTAACATAGCAGATTGCATTCTACTCTTTACATTGAATTATATGTTCATTTGTTACTAATAGCAAGACGAAAGTGTTCGCTGGTTATTTTTACTTTAGGCAAAAGAAATGCTTAAAAAGTTTATCTGTTTGTTGTGCTTGTAG
>Chr1:1227667..1227815  + TAIR102
GTAATTATGGTTAGGTGCATTTGCCACCACCTTATCAGACTACATGAATTACAAATATCTATTATGTATTCTAGTTTCTTTTCCTGGATGTTTCCATTTATTTCTTGTGATAAAAGGTGATTGATGGGGGATACACTTTTCCTTTGCAG
>Chr1:1227958..1228045  + TAIR102
GTATGCTTGCACGTTTGCTTCTCAATGTAAGTTGGCTATGTGGTAATTTCTCTTATAACAAGCTACTATGTTTTTGGTTGCAATATAG
>Chr1:1228168..1228330  + TAIR102
GTAACTGCATATATCAGTATATTAGTGGAAATAGAAGGCAAAAGAGAATTACATATATATATAGTTTGTCTGTAACATACAATGGATATCTGCACTTTTGGAGTTCAATTAGATTTGCGAGTGGTTCTTCTGTCTTAATAATTTCTCCTCATTGGTTCTCTAG
>Chr1:1228448..1228705  + TAIR102
GTTTGACACCTAAGAACTTCTCTATTTTCCATTCATCACTTTATGTAGTTTTTCTCTGTCCTGAGAAGTCACTGCATTGAACGTCATAGTGACATGTTTACTTTTGCGCTTACATTATATTGTACACTGCCATGAATCCCCATCTGGATGCTTATCAATATTATTCTTCAGTATATAGATTTTGTACACTACCATGAATCCCTGTGTCTGTTCTCTATTTAGTATTATTCTTAATTTCTCGTTATATGTGGTAATCAG
>Chr1:1228802..1228896  + TAIR102
GTCTGTCTTTTACTGTATTCTTTTTTTATATTTCATTTTCTTTTTTAACTTTTCCTTTGTAGTTTTGTGCTTGACATGCATTGTTCCTTTTGCAG
>Chr1:1228957..1229053  + TAIR102
GTAAGCTAAGGTTATGTGTACAAGCTCCTTTGAGGATTGCATGATTTTATGGAGTAGTAGTGAAGAGATTAACTTCTCATTTCTTAACACTCTGCAG
>Chr1:1229129..1229232  + TAIR102
GTAAGGATGTAACTGAAGAACTTCTACAGGCTACAGTCTCATACAGTTTTACGTTTTATTTATTTTTGGTCTGTTTAACGTAAAAGCAATGATGTGGTTTTCAG
>Chr1:1229338..1229503  + TAIR102
GTCTCCAAAATTTTAATCCACACCTGATACCTGTTATCCAGTTTCAGATTTCTTCTTTTATGCTAATATAACAATGAAACATTTACCTTCTTTATTGTAATGTGAATTAGACTCGTTAGAATAAATGTTTCTGCCATGCGTCTTTCTCATTATTGTTGTTATTCAG
>Chr1:1229624..1229716  + TAIR102
GTAAAAACTCTTTGACCTTCCTTGCTCATCAACTGTTGTCACTTGTAAGTTTGTTCTCACTTCACTCTCATCTCTATCTCTGTCGTTTGATAG
>Chr1:1229795..1229892  + TAIR102
GTGGGTACATTGACTGATTGACCTAAACTAAGTAGAAAGAAGGATAGCACCAGGTTCCTTTTGACTGACCAATATTTACTATTCTTTAAATTGTACAG
>Chr1:1229978..1230064  + TAIR102
GTATTCAACTACCTGAGCACTCTTACTAGTCTATTTTGTTGAGTGAGTTTTCATTTCTTAAGGCCTGAATGAGCTTTTTTTGTGCAG
>Chr1:1230117..1230302  + TAIR102
GTGAGGTCTACTTTGATACACAATGTTGGGAATTAATTGATATAGGAGCTCACTTTGATAACGAGATATTGAAAGATAGTTGTGCAAACTCAATTAACCTGCTATCACCAGAAATGCAGTTTGGGTATATGTATACGTTTCTTCTGCAAATCATACTAATCGAAAACTTGTGCTTCAATGTTGTAG
>Chr1:1232273..1232604  + TAIR102
GTAAACCCTTTCTTTCTTCTCTTCCGTGGCTTCTTCAATCGAACCGGAAATTCAATTCCTCGGGTTCCTCGAAACCTTAACCAGATCACAATCAAAGGGTTTTCTCTGGTTTAATTGAACCGGTAATTTGATTTTTGGTTTTGGTTTAGCCGAACCCCAAAAATTCATAATTTTTTTCTCCAGTTTTCCGGTTTGGTTTGAATTGAATTGGTTCATTCAACACCTTTGGTCAGAGGTGAAGTAGGGAGCTTTCAATTTAGGTTTAAAACTATTAACCGATTTTAGACCGGTTTGGTTCTCTTACACATAAATTTCCGGTTAAATTATTACAG
>Chr1:1232992..1233492  + TAIR102
GTTAGATTTCGATTTCTGGGTCCATGTGGGGTTATTTACCAAAAAAAAAGCATCAATCTTTTCTGAATTTGGAAAGTTTCCGATTTAAACTTAGCGTCACTTTAATTTGAAGATTTCATAGTGGGACTTTGTTCTTCCGTTTTCAGTCTTAACGGAAAAAAAATTTGCGTACTTTTTATTTTAATTGGTAACACAATTATTCCTTGGAATTCTCAATATTCCATATAGGTTGGTCATTTAATAACAACACTTTATTCATTATGCTTTCATTAAATATTGTTTCACCCATAAGAAGAACAAATGAATTATTAATGAAAGTCTTATTCATTGAAAAGTACTCTTCAGAGATATGGTCTACCACTCATAATTTTCTTCAACAGTACTTTAAGTATCCTCAGAAAAATTGAGTAAAATAGATGTATTTTATCTTTATTTATGAACGCCGTACAATTGAAATTAATAATATTGATGCCAAAAAGAAATGAATGAAAATGTGGACAG
>Chr1:1233601..1233779  + TAIR102
GTACCATTTTCTTCACTATATAGTTTACATACATAAGCATCTAGTATTTGATTACATACATGTAAGGTACATGCATAGATTATACAAAACACATGCACATGTGATGTAGAATATATTAAAGGGAAGATTATTTGGAATTGTCATAACAATGATATCTTTTTGGGATCTTTTTTTGGCAG
>Chr1:1234603..1234505  - TAIR102
GTATAATTAGAAATATGTAATAGCTCTTACACAATCTTCTTTTTGTTTTCGCACTTTAAAACTGAAATGTGATCATTATCACCTTCTGTGTTTGGCCAG
>Chr1:1234993..1234759  - TAIR102
GTGGGTTTTGTGTCGTAGCTCTATAGATTATTTGGTTTAAACTCTGCGGATCAATGAATGACTCTAATTGTTACCTGTTATTGTTCGATCTGACATTGAAATTTTTAGGCATCTTAGCTCATAGTAGACATTTACTAGCATATAAATTCAAGTTTGTATTCTGCCTGGTGTTGTTGTTCATTGGCTTTTCAATTCAAGTCTCTAATGTTGGCGTTTATTTTTGTCCCCGAAAAAG
>Chr1:1235184..1235109  - TAIR102
GTCTGTTGGAACATTTTTTGGAAATACCACCATTGGTTATCAGTTCCTGTGATAATAATATGTTTTTTCTTTTCAG
>Chr1:1235454..1235358  - TAIR102
GTATTGAATTTTGACTCAAATCTTAGTGTTGTGTAATGGCTCTGTTTTGAAGTAGTTTCTATTAATGTCTAAGTTTCGTTTGTTAATGTGAAAACAG
>Chr1:1240785..1241056  + TAIR102
GTTCGTCCTTTTTCTTATTAAGAAAGCTCAAATCTTGTGATGTGAGTGTTATGCCATCTCAGGACAGAATTGTGTAGGTGCTTTTGTTTTAGTTTACCCTGAATAAGAGTTAGGTATCTATCTCCATTGATGAGCTTGTGCTTGTCCTGTGCTATAGATTTCTCTATGGAGTCATGCAAATGCTAAGATTTGTTCATTTTAATGTCTGTTTAGATGATTACATCTGAATTTCGAGAGCCATTGAGTGGAAATTTCTTGGTTTGTTGTGGCAG
>Chr1:1241678..1241760  + TAIR102
GTAAGTTTTAAAGATCATCTTCTGGTTTCTTGATTTCTCGTCTTGACTAATGAAAAAGACTGATTGAATCATTTTTAATGCAG
>Chr1:1242897..1243441  + TAIR102
GTCTGTAACTTTTCTGAATTCCTTGTGGGTATATCCTGATTTTGCGTAATTTCTCTGGATTTCATCGGAATTTGAGCAAAGTTTGGTGCTTTAGGGATCATCTTCTGATGGGTCTTTCTCGGATCTGCTCATAACAAAAAGCTTGTTGACTCGTTTTTAGATTTCTGGATCCTGTGGTCACTTCAATTCGATCTTTGTAGATTTAGGGCTTCTACACTGATATGATTCGATTTCGAAAAAGTTTAGATTTTTGCGTATTGAACAGATAATTCAATTGCATAAGGCACTTGAAAGTTAAGCTCTTTCCATGGAACTGTTGATATCAAAGTTGTTACATATTCACATTCTAAGCCTTGTAGAGATGAAGAACTTTTTTTTTTTTTTTTTTTTTTTTTTTTTTTTTTTTTTGGTTTAATGAGATGAAGAACTTTGAGAGATTGTTGATGTTTTTTTCTACATTACTGCAGAGCTTTGTCTTCTTTTTGGGTACTTGAAAAAGTTTCTTCTTTCATCATACATAACCATTACCTCTTTGATAAATGCAG
>Chr1:1243513..1243607  + TAIR102
GTAAGCACATTATGCTTTTTGTAGCATTAGATATTTACAAGTATCTATGCTTTCGAGAGAGTGATTTGGCCTTATGTTCTTGAAATGAATGATAG
>Chr1:1243744..1243851  + TAIR102
GTACACATAATAGCGAAATCGTCTTGTTTATGCTATGGAATTCAGATCAGAAACAAAACTATACATGAAGGTTTAGGTATGTAACAAATGTTTTTGTTATCCGCTCAG
>Chr1:1245200..1245291  + TAIR102
GTAAATTTATTTTTCTCTTTCTCTCTAGCTATTTATATGGTCATGTAGCTGATCTAGTGGAATTACTAAGAATATTAGTAATGTTTGAATAG
>Chr1:1245470..1245635  + TAIR102
GTAATTACTTTATTTATGATGTCCTATTAAATCTCATGAAGTGCTAATTTTTGACGACTATTTTTCTTTAAAACTTGGTTTTGGATATTTTGTGAACTTCTTTATATAGATGCATGGAAGTGTCAGTGTTTGGTAAATGGTATAATAAACTTAATTTTGATGAAAG
>Chr1:1248116..1248004  - TAIR102
GTTAGTTTTTCCAAAGTCTCTCTTTGTGCCAGCTCCAATGCCTTGAACATGAGATTTTTAGAACCAAATTTAGGAAATGAAGAAGCTTGCTGATTGTGGCGATTCTGTGTCAG
>Chr1:1252541..1252442  - TAIR102
GTTTAGCTAAGAATCAATGAGATTCATCGCTCTCTCTCTCTCTTTTTTTTATCTTGTTTAATCTTACTTTTTGTTGAGCTGAAATGGTCTTCTGATACAG
>Chr1:1252826..1252732  - TAIR102
GTAATTCGCTTGATTTTGGTCCGGATTCTGGATGTGCACTTGATGTTCTATAACAGGTTGGTTAATTGGCGTTTATGTTTGTTTTCTTTGAGAAG
>Chr1:1253011..1252926  - TAIR102
GTGAATCTCATAGCCAATATTTTAAACCATTCCCTGAGATAAAATCAGTAAAACTTGAATATATATATATATGTAAAAATATGCAG
>Chr1:1253181..1253108  - TAIR102
GTATAACTAAACTGGATAATTCTCCTTATATTGATCCAGATTTCAAGGAAATATCTCCATATGTGAAACTGCAG
>Chr1:1254219..1254148  - TAIR102
GTAAGTAATAGTTTCTTCTCTGAATAAAAGTCCTTTGTGATTTGATACTAATGCTGCTGAAGATGATTTCAG
>Chr1:1254540..1254439  - TAIR102
GTATTAAAATTCTCTTTCTCTCTCTTAATCTTTGATATATTAAAAAAAAATAAAAAAAAATACATTCTTACACTATGTTTGCTGTTGATTTTGGTTATGCAG
>Chr1:1254865..1254751  - TAIR102
GTAAGTCCAATTTCTAATACATTCCCAATCCATCCACCACCGAAATAATTCCTGCATCTCTATCAACTTTCTCGTCTTTCTTCTAACTCTTAGTCCATTTTTTATGACCTATCAG
>Chr1:1255276..1255126  - TAIR102
GTTAGTACTATATTTTTCGTTGGATCGTTTTTAAATACCTTTATATTTTCAATGCTGTGAAAAGGCTCAAGCAGCAATGCTTTTAGTTCTTTAGTCATATGCTTATTTAGCTAAGTAATATCAGACCTTACAGGAGCGTTTATCTTTCCAG
>Chr1:1257374..1256885  - TAIR102
GTACACACACACACTGTGATATTTTTCGATGAATGTCAATATCTTTTGTGGTTTTATTTTGTTTATATACACTTCTCTGTTTGAATCTCTAATTCGTATCAACAACTATTTTGCTTATGAATGAAGATCCTTCAATTTCGAGGACCTGGATGATTAACTCTTTTGTCTCCACCAGAACGTAAAAGTCATGATTTATTATTTGAATCTGTGAACGATCATACAAATAGTTAAAATCTATGTTTATTTACTCCTTCCTTTTCAGAAATCAATCTTGTTGTGTTTTGGTTTTGTGCCACTCATATTTACCTGAATTAGTATACCACTTGTCTGACAAGTGTTTACCAAACTGAAATGAGGCTTGGAACTTGGTTTCTTTTTCCTTGTTTCATGTGTCTTTGAACTTGATATTTTTGTCTTCTTTTGTTGCCTGTCCGGCATTTTCAGTGTGTGTTTCTCTCACTGACTCAGCTATATTTTTCAATTTTCACAG
>Chr1:1259026..1258900  - TAIR102
GTAGGTGACTGCGATTTAGCCATTGATATCTTCAACCATCTTTAAAGCCGTTTGATATTGAACTCATGTGCTATAGATTCTTGCGCAAAACAGGATAAGTTTTAAACTGTCTAACTTGTGATTTCAG
>Chr1:1259727..1259571  - TAIR102
GTATCTATCACCTGAGTGTTCTATCTCTTTTCTGGGACTCATGAACCATGAATAATCAAATATCCAAGAACATATGTCTATTGCTATAGTAACTGAAAAAGTAGAATAGAATCTTGGGGAGGTGTTTATTTCTTTTCCCCTGTTTAATCGTTTGTAG
>Chr1:1260011..1259872  - TAIR102
GTAAGCAGAATTTTTTTGTACACTAAGCTATTTCTTTTTGCCTTTCTAATGGTTTGTCGATTATGAGAATTTTCATATTCTTGTTTAACCTTAGTTTTTTACTCTTATGGTTCTTATTTTGCTCTCATCTGTGAATGCAG
>Chr1:1260524..1260126  - TAIR102
GTACAATAGATTACACTGAAGATCGGCTTTGTGTTTTGCTGTCCAAGTCTTAGTGTGAGCTCAATTTATGTTTCTCTTGCAGACAGATCTTATACATCTTCACCTAGATATAAGTTATAGCACATAACTAAAGTGTGTATTCTCATTCACTGGCCTGTCGATCTCAGTAGTTCATAGCACATAACTAAAGTGTGTGTTCTCATTCACTGGCCTGTCGATCTCAGTAGTTCATATAGTCAAACACATCACTGATATATCTGATGATCAAATTACTTTCTGTTTTCCATGTATTTTTGGTTAGTAAATTCCTGAGAATTGTGCCTTTCATCAATTATATTTCTTGCGTTATTTTTCACCAACGAGAGATCCTTAGGATGCATATTTTTCATCTTGTTGTAG
>Chr1:1260745..1260627  - TAIR102
GTAAGTTTTCAGTTGTGAAATGTTTTTCATCTTAAACTTCAAAAACCCCAATAAATAAAAGGTGCACACGTATATTTCAGATTCCTTTTATTCATTTTGTGATACATGTTATTTCTCAG
>Chr1:1260941..1260807  - TAIR102
GTAAAAGCTCAGATTGGATCAATTAGCTTCATTTCTTTCTGCTCTCCAAGTCTCGCTTTTGTACTGCCAAAAACAAGCTGCATCTTGAGTCTTGGTGTATTGATTTGAATCTGATACTTTACCATTCTTCTACAG
>Chr1:1261269..1260979  - TAIR102
GTTAGTATTGCTCATGATAAATTCGTTTGTATACTTAAAAGTTTAATGCGGAAGAAGATAGCACTCTAATGTTTGGTTACTGACTTGGAATCTCTAAGTTTCGAATTTGGAGCTGATTTCTGTAAAAATGGTCATTTAATTAAGTAGACAATTTCTGTAAAACTTTGAAAGGTCTCTCTTTTTCTTCTGATAAGTTGATTAAATTGCATACAAATGTGAAATGCTAGATTGTGTAACCTGGTTGAGGTCTTCATATAGTCGGAGTCTCTTATGATTTGAAACTTATTGTAG
>Chr1:1262126..1262555  + TAIR102
GTACGAGCTTTCTCTTCTTTAATCGCATTGTGGTTTCTTCTAACAAAATCTGATTCGTTTTGATTTCTCTCTGTTGTGTGATTTCAATTTTAATTTTTCTGTGAACAAACGTTTTTTGGTTAATTTATGTAAATTTATCATACTGTGATACATGAATTTTCGTATGGTGTATCAAATTGTTATTGAGTTTCTAAATGTGTAAAAATGGAACCATATGTCGTTGAATTAAAAAACAAAAAAATTCCTTTTTTGATTGGTTTGTATATGATTGAACAAAGCTGTGAACAACTTTACTCTCTCTATTGATTTTGTTTTGGATGAGAAAGAAAGAAAAAAAAGATTTTTTTGAGAAAATTCATCTCTCTTTGTTGTTGTCTTCGATTTTCAGTTACCTGTTTGATTGTGTAGTTATGATGTGGTTTATGTGCAG
>Chr1:1262682..1262896  + TAIR102
GTAAGAAAGTATAAAACTTGTTAGATAATCTGCCGAAGGAGTATATGATTTCTTGATATGGAGACATTTGTTATTGTGGAAAACGTTTAGCTTTTGATCTTCTGAGTTCTGTGACCATGGAACTAGTTCCTTAATGGTCATGCATTATCTGAGATTTGTTTATGACATGAGCATTGAGAAAAAAAGCTCTCGTTTCTGATGCATTTGTTTCTTAG
>Chr1:1263041..1263174  + TAIR102
GTAAGCTTCAATTCGATTACTAGTTGTCAAGTATTTCTTGCTTTCAAGTAATTTTGTTGTTTACATTAACCATCACGTGATCTTAAGATGTCTCCACAGTTTATGCAATCTAATTTTTTTCATGATGGATCCAG
>Chr1:1263321..1263411  + TAIR102
GTAACTCTTTTGCCGTTTAAATTAGCTTATATTATTGTTTCACTTACAACTGTTTTTCGGCATTATGATCACCAAAAACATAACCTTTCAG
>Chr1:1263569..1263680  + TAIR102
GTAATGAATTTTTTAAAATACATGGCTTCATTCTTGCAAAAGATAGACTTGGTTAGTTTCCTCCAGTAATATCTTGTCATACTTTTCGCTGATTGACTTTCCTGTTTTGCAG
>Chr1:1263740..1263832  + TAIR102
GTGGAGGAGAGGAGTCTCACGTTTGATGATTTGACCATTTTGTGTATTTTCTTGAACCCAATTTAAGATACTTACGCAAATTCCATTTTGCAG
>Chr1:1263993..1264093  + TAIR102
GTAAGCCCTGGTCTCTTCTAAGGCGGTGTTAGCTCGAAATCTTATGTACATGCTTTACATGAGATTCACGTTGACTAAATAGTTTTTTCATGAGGTTTCAG
>Chr1:1264244..1264309  + TAIR102
GTACTTTCTAGTTATTTTACATGTTGAGTCATTGGAACAACTCTTCTTACAATTCTACTACTGTAG
>Chr1:1264447..1264532  + TAIR102
GTAAATGCTTCACTACTCTGTTTTTTCTCAAATAAACAGTTTTATGGTCAGCCATAATTGGAGCCTCGACTTTCTCTCTGTTGCAG
>Chr1:1264680..1264759  + TAIR102
GTAGATGATTTTTTCTTAAGGATTTTATTATATTCTTGGGGTTTCTCTGTAAAAAGGTTATATAACTTTCTTGCTTACAG
>Chr1:1264862..1265158  + TAIR102
GTGCTTAACCGGTATGCTTTTGTTTTCACTGACATGTTAAATATCTGGAACTGATAATTGAATTCTTACATTGCTTCCTACATTTATGCTCTCTGATTTAGCTTCTTTTAACATTGAGCTGATGGTTTCTTATCTAGTTTCTTATATGTTAGTTACTTAGCTAAGATCTTTCTTGTGATATGGAAACAAGATAGTTATTCTGGTTATTGACAGTGCCTTGCAGTTCTGTGGTTTGCCTGTTTGATTATAATTCTTTTGTTGATTCATAGTCTTCTCATTTTCACGGATAATTTGCAG
>Chr1:1265217..1265290  + TAIR102
GTTGGACACTGACACTAGATTGCTATATTTCTCGGCTGACTCAATATTCATACAGATCTTCTTTATCTCTACAG
>Chr1:1265393..1265491  + TAIR102
GTTAGTAGCACACAATGTGCAATCTTGGAACTTATGTTCATCACACCTAGTGTTACTATATAGAGTTTGAGTATCTGATGTGTAGTTTTGTCATGTCAG
>Chr1:1265530..1265613  + TAIR102
GTAATGTTAGAAGGTCATGTTTGTTCGTTGCTTCTTTCTTTTGTTTTCAGAAAAAAATGATAAGGTTTCTATTTGCTTCTGCAG
>Chr1:1265741..1265822  + TAIR102
GTTAGTGATCCTCATAACCTGAAAATGCTTGTCTTGATGTCAGTTACGTTGGTCCAATGACTGTATTATTGTTTAATTCCAG
>Chr1:1265994..1266076  + TAIR102
GTCTGAACTCTGAACTAATGTTAAGTTACACCTGATTCTGCTTATAATCTCTACTTTGGTTCTCACCTCGTACTAAAATACAG
>Chr1:1266209..1266313  + TAIR102
GTAAGCTTTAAATGTTTTAGAGAACCTTATGCTTTATGTTTTGCAACTGTATTAAACTATTCAGCTTTCTTATAACGTTGTGGAACTTCCTGTATCTGATTTCAG
>Chr1:1266424..1266551  + TAIR102
GTAGCTTAACCAACACTTAATTCCTGTAACTAGTCTTACAGTTTATCATGTTCTCTTAGTTTAGTTTAGTAGGACTTAAGGTATTAGCTTCACTTAAAAAAAAATTGGTTCTTGATTTATGTTAATAG
>Chr1:1266613..1266814  + TAIR102
GTGCAGTTTTATAATCTTACCTAACGCTTTCTAGTGTGTTGCTTGTTTTGCAATTACTAAAACACAAATAAAGGGCACTGGAAGTTCCATCTTTGAATATGTTAATTGGTTAACACTGTGCAAGATATATTCTAGCTTTCTTTTCTGCTAATATATCATTCTATATAAGACAATCTTTACTAACAATTTTCCTGCACCATAG
>Chr1:1266993..1267075  + TAIR102
GTAATACATGTTATATGCGTTTGTTGGATTCAATGTTTGTTTATCAGGCTGTCTGTCTTATTCCCTCCCCAAACTAAATTTAG
>Chr1:1267282..1267394  + TAIR102
GTAAGTTTAAGCTCGCATATTGATGAAATTGTTTCTCATTTTGCCTATTTTTTACCTATCACATAGATCTACTTGTTTGAGTATTGATGACATGAAACTTACTGGCTACGCAG
>Chr1:1267515..1267770  + TAIR102
GTAATCCTCGTTTACTAACATATCAAGTTCTTAGTTACTTATACTAAATCTGTTCTTTACAAAAACTGACCTTTCATGAGAAATACAGATCGTTGAAGTTGAAAACTCATGTCTCAATATTTTTGTACTAAAACTTGTTTTCGTATAAGGTCTTCTGTGGAGAATGTAAAAAGCTAGTGTCAAGTGATGTAGTCAATTTTTTGTAAGCAATTCACTATATAGTATATAAGCTTCTTATATTTCTTCATTTTTTCAG
>Chr1:1267870..1267995  + TAIR102
GTACACATTATTTCATCAATGATATCATGCTGGACAACACAATACCTGTGACGCAAATATTTTTCGTTGTAAACTGGATCACTTTGTTGGTTCTGTATGAGGCATCTGATCAGTGTACTGGTGCAG
>Chr1:1268284..1268405  + TAIR102
GTTAGTCATAAAATTCTATGTCCGAACTTTTTACTCCTCTTGTCGGTGTCTGTGTTGAAGACTATGTTTATGATTTTATATGTATCATCGTCGTTATTTGTCTTATCCTCTTTCCATAAAAG
>Chr1:1268559..1268672  + TAIR102
GTAAGATTTTTAGATACCGATGTTGTATGATGTTGATACACAACTTGAGTTTCATACAAATTTCGATTTTTCCTCCTGATAATATATATCTGATCGAGCATAACATATTCTTAG
>Chr1:1268823..1268939  + TAIR102
GTAATCTTTCTACAGATGTATAGCACGACCAAAGAAACCCAAATGGATCAAACATGCTCAACTAAGTGTTTTCAGTTTATTAGTCCCATTGATCTGATGAATGAAACTACTTCTTAG
>Chr1:1269105..1269191  + TAIR102
GTTAGTTTTCCGTAGATATAGAGCCTTTCTCTGTAATTGTTTGGATTTTGTCTCCATCTCTACCTTAATTTGATAACTTTTCAACAG
>Chr1:1269332..1269451  + TAIR102
GTTTTGACGATTTGCATTTTTTCTTCTCCAAAGTGTCAATCTTTTTATCTTTTCTCTGAAATACATTTGTACTCACATTAGTTAGTACATATGAATTACTTGATTATTTTTTCTCTTTAG
>Chr1:1269567..1269644  + TAIR102
GTAAATTTACAATCTCTCATACTTACATGTATAATATTTTGAAGAAAATGTTTGACTTCTTCCCTCTACCTCTTGCAG
>Chr1:1269666..1269770  + TAIR102
GTAAGTAATGAAGTAGATATTCTGTTCAGTGATAGACTTGCATCTTGCCCATCGCAAGTCTTTCTAGATAGAGTTTCTTTGACAGTTTTTTTTGCATTCTTACAG
>Chr1:1269849..1269936  + TAIR102
GTATGTGCCTAACGAATATATTAGCCCTAATTTATAGTTTCGTACTTCTTTTCACCGGTTAGTTTGTTGTCATATTTCTATGCTGCAG
>Chr1:1270108..1270271  + TAIR102
GTAACCTGAGAAATTACGACTTACTTGACAAGGATATCCATGGTTCAAATAAGATGACCCAAAACAAAATGTTGCATGCCTCAAATGATTCATAACTTTCCTGTGATTGCTCCGACTTTGAGTTAGATAGAACTTAACAAATCCTCTGCCTTATTTATATTCAG
>Chr1:1270425..1270571  + TAIR102
GTAACGAGGAAATGGAAACAAATTCTTGTCTTGGTGTAGCTCCATGTAGCTTGATTTTTCTAGCTCTAAAATCTTATGTTATTCCAGAATCTTCCATAGCACTCCAAACTTATGTATCGAGGGTTACTACAAATGTGATTTTTTTAG
>Chr1:1270749..1270840  + TAIR102
GTATACCTTTGGTCACCCGACCTCGTTTGAGAATCCATCAGCTTCGAAGATAGGTTTGTTTCATTTTAAATGATTCTCTTCTAATGATTCAG
>Chr1:1271132..1271198  + TAIR102
GTAAGAATATTTTTATATGTAAGCTTCATTACTGCTTCATTTGCCTACTAAAAACGTTCTCTTTCAG
>Chr1:1271270..1271366  + TAIR102
GTTATTGTTTATATCCCTTCATCCAACTACCTCTTGGATAAATCAACTTTCCAGGCAGTCAACGTATTAAACTAGAGCTATTATCTGAACCATGCAG
>Chr1:1271467..1271542  + TAIR102
GTAAAAACTTGCCTTAAAAAGTTGTAGTAACCAAACATATTTAGGGAGTGATTTCACTTGCTACTCTTGAATGCAG
>Chr1:1271600..1271677  + TAIR102
GTTTGTCTTCTTTTCTTGACAGTATACCACTCTCCCTCTTCTTTCTCGTTCCTGAATGTTTATGGGTTTTTCTTTCAG
>Chr1:1271735..1271940  + TAIR102
GTAAGTCTCTGCTTCTCTGATGTAACAATTCCACTAAAGAGTAGAAGGAAAATTAGACATTACAAATGACAGGTTTCAGAATCAAACATGTGCAAAGTGAGGAATGCATGGAGGACTTTAGCTTAGAACTTAAATCCTTTGTAGCCTTCTGCTATCTCTAGAAGGAGCCATTAACCTAATTCTTCCAATCTTTCTCCGTCTGTCAG
>Chr1:1272022..1272100  + TAIR102
GTACATAGCTCTGAGCTCTGATTAACCAAAAAAAAAGACACTCTGTATTAAAGTGTCTATCTTGGTCTTCACAATGCAG
>Chr1:1272178..1272261  + TAIR102
GTACTGACTAAAATCATTTAAAATTTGTTCGGATATCTTGAGCATACGCTCCTAAATAATTTGCCATTTGTGTGAACACAACAG
>Chr1:1280238..1280399  + TAIR102
GTAAGTACCAAAAGTCTTAAACCAAAAAAAAAAAAAAAGTACCAAAAGTTCAAATCTTTATAGCCCCTAAAACAGAGCATCCTCTGTTTCTGTTACTCTGTTTTCTAAAACAGAGCAGTATCTAATAGTCTGTGTTTTTTTTTCCTTTCTTGATTTTATCAG
>Chr1:1280772..1281103  + TAIR102
GTAATAAATAAAACATCTTTCATTCATTGTTTCTTCTCAAGGTTTAGCTTAAATTTTAGACATTTAATGATGTCGGAAGACAAAACACACAAAAAAAACCACCCGACCCGGTCCTAGTTTAGTGAAAACCCTACTCAAATTGTGTTTCGAATGTGAGCAATAAATGCAAATGAACCATTAACATTTATATTTTCATCGAAAAGGATACAAAAACGTGGTACTAGTTTTTGGTTAGAAATAGAAATCCGGTAATGACAGTTAGGACTAAGAATTAGGTCAATAAATTCGTATGTGTACTAATTTGGTGTGTTGAATTTTAATTGTATTAACAG
>Chr1:1283067..1282960  - TAIR102
GTAAGATCTGAAACACACTCCTAGAGATAAAAGTTTATTGCGATCAACTGTGTATTTCTATACTATTGGATCGTTCTCTAATGACCAAAGCTGCATTACCATCTACAG
>Chr1:1283257..1283163  - TAIR102
GTAAGATTATTTCCTTATGAACACAAACCGAGAAACAAGCTCATTGCATAAAAAGTCAAAGAGTTTCTTAACTTGCAAAACCATTCTTGCTTCAG
>Chr1:1283482..1283323  - TAIR102
GTATGTTTTCAAACGTATTCGAAACTCTTTTGTTTCTTGAATCGTCTCTGCTTAAAGACATTCAGTTTCAAGCAAAGCTAGATGCCAAAAAGAAAGTTCTCAGCAAATGCATGCAACTAACATTGTGCTAAAGTCTTCTAACTAGTCTATAATTTCTTAG
>Chr1:1283638..1283541  - TAIR102
GTAAAGTTTCTAACATTTATATTTGTTGTTATATTTAAGACTTTAAGAGTCCACTTAACAAATAACATGAACAAACACACCTTTTGTTGTTGTTTCAG
>Chr1:1283793..1283709  - TAIR102
GTCAATATTTCTACGTATTTTGACATGGACCATATAGGTTCTCGTGGTTGGATAAAATTAGTTTTGTTTATGCCTTAAACCACAG
>Chr1:1283968..1283874  - TAIR102
GTGAGTGTTTCTCTAGCAATTAAGATGTCTTTTCACTTAATTTTGATTCTGCCAATTTCAAACATTTCCTGATATGTATGAGCTTGTTTATCTAG
>Chr1:1284100..1283997  - TAIR102
GTAATACAAGTCTCTGCATTGTCTCTATACCTTGAAATAGATAACCTGTCGGAAATTTTTAAAACTTGTCTACAATTACAAACCCTATCTTTTTTATTCTGCAG
>Chr1:1284242..1284163  - TAIR102
GTAAATTCGCTTAAAATACTGTGTTGCTCTGCAATTGCAGCTGAAAGCCGTTTTTAAAAAACTTTTTTTGGCTAAAGCAG
>Chr1:1284355..1284279  - TAIR102
GTTAGCATTAATACAAAACCATCACTTATCTGTGCATTTTCTTTGGTGATGCCAATCTTGTTCAATTTCTCTTATAG
>Chr1:1284627..1284454  - TAIR102
GTATTTTCCTCATCCTATCTAGATTTGTTTTTTCTCCAGAACTTTCACAACTAGTTCTTGTGTTGTACTTTTGAACATTCCATGTTGTATATGTTATTTCGGAGTCTTGTATGCTTAGGTCTAGAAATGCTTATACATTTTTAAACAAGTAAAAAGAACATCTTTGATTAATAG
>Chr1:1284789..1284691  - TAIR102
GTATGGGCTCAACATACTTTTTTGTGGACGTATATTTCAAGTTTCTCCATATCGTGACTCTCATAGTATTGTAATGCAGAGTGATTTCTTATACTGCAG
>Chr1:1284925..1284842  - TAIR102
GTTATTTGCCAAACCCTTATTTCTTGTTTGTGTTTTCAATCACTGAATCCATTTCACATGAACTTAGAATTTGTATTGTAACAG
>Chr1:1285138..1285005  - TAIR102
GTTTTCCACCTTCCTAATGTGGTTTATTTTGAGTCCATTCTTCTTCAAGTCGCCATTTTTTAGATGTGGATCCATATTTTGCTGTTACTCTGGATATAGAAGCGTATTGATGTTTCATTTCTTTTCATTCTAAG
>Chr1:1285284..1285181  - TAIR102
GTAAAACTACTGTTGAATTTCAGAAATGGACTAGGCTTACATTTATCGACCATGCTGTAGATTTTTCCATCTATCCATGTAACTGATTTATTGAAATATTACAG
>Chr1:1285515..1285370  - TAIR102
GTAAATAGACACTTCCCTTCCACTGTTCCACATTTTCTACTAACTTCTTTTCCTGGCTCAATCTAAGCTAGGGCACTTTTGTGTCTCGTTCAAGATGAATTTAGCTTAGCTTTGTTGTTTACTTTTCATTCTATTTTCGGTTGCAG
>Chr1:1285718..1285628  - TAIR102
GTAATGTCCATATAAATGGATAAGATTTGATACTCTTTTTAATTGATGGGCTAAGATTCTTATTTTGTTAATATTTTAAGTTCTTGTGCAG
>Chr1:1285895..1285804  - TAIR102
GTTTTTTCTTTCTTTTTTGTTTGTTTGTTTGTTTACCTCACTATTTTTGTCTCATTCTTATCAAGATCCTTGGTGTTCTGATGGGTTTGCAG
>Chr1:1286410..1286002  - TAIR102
GTGCTCAATTTATTTCTGCCACGTCTTCTCTTTATAGCACTCTGTTTTACACACGTCGTTGATTCTTCAGTTTTTTAAAAGACCCGTCTTATACAAAATTTCAGTGTAACCGATCCCTGAAATTCGTTAAAGGGATGAAATTTTATCTAAGATTCGGAGTTTTCTTTTCGAACATAGTGGTAATGTTTGTCGAATGCTTGATTTGGTCTTCCACAGCTGTCACTATCGAGTTTGAAGATAGAAATCTTGTGTTAACTTAGTATGTATTACTGCATAATGTCAATTCTGTTTGAAAGCATCAGAATTTCGGAACAGATTTTTGTTTCGTATAGCATCGATCTTTGTCTTGTGTGTTTTTATCTTCTCTCTGAAGCCTGCATGAACCCTTCTCTTATGGCTTTAATTGCAG
>Chr1:1288231..1287921  - TAIR102
GTAATAACTGATTTTTTACATCGCGACTTTGCTACAGCAAATTATTAATAAAGCTGATGTTTGAGGAAAAAAAAAAAAACTACAAGATCAAACCCTAGTTCCTCCGATGAAATTGCGGTTAGAAAACTAAATATTGATTGACCTAATTCAAAGAGACCTTTTTTGTGCAGAAACTAAATATTAAAAATCCAAGGTTCCAAGAGATCAAATAGGAATTTAAGCGAGAAGCAACATACCTGAGTCTCGTGACAACGGCGCGTGGTTTGCGTCAATACTTGGGACTCTCGGTGAGATCCGCCATGATTTGCTAG
>Chr1:1289693..1288789  - TAIR102
GTGAAAAATATTCGAAAAAGCTTACCGAGTGAAATCGAACCAAATCATATATAATTATATGTGAATTTAATATCCAAAACAATAAAATTTTGAAAACAAGAGTTCTTGAAAATGAAAAAAAGAGTAAAACCTTTTCAGAAAATAAATAAAATTAAATGCTAAATATAGTACATGAAAATGAGAAAAATATGTTAGATTTGTGAAATCGTTAATGACCATGGTTAAATGGCGGGATCCAAAATCCGGTTAGATTTCACAACGTCATATTAATTTAGTATTTATAAAATCTTTTAAAAAAAAGAAAAAGGAAAAAAAAAGAGAGTTGAAAACATTTTTAAAAAAATAAAATAAAAATAATTAAATGCTAAATATACATGAAGATGTGAAAAACATGTTGGATTTGTGGAATCGCTAATGACCACGGTTAAATGGCGGGATCCAAAATCTGGTTAGATTTCACAACGTTATATTAATTTAGTATTTATTAAAACTTTTAAAAAAATCAAAAAAAATTTGAAAAACTTTTAAGAAAAGAAAACAAAAAATAAATGCTAAATATACATGAAGATGTGAAAAATATGTTGGATTTATGGAATCGCTAATGACCACGGTTAAATGGCGGGATCAAAAATCCGGTTAGATTTCACAACGTCATATTAATTTAGTATTTATAAAAAACCTTTAAAAAATTATTTATTTAAATGTTTTAGTGAAAGTTTTAGTTTTGGTTAAAATAATTTTTAAAGAAAAGAAGAAAAAAAGTTAGAATGAAGAAAGTCCTAGTGTAACGAAGGCCTCATACAGCAAAGCCCATTCCAAAGTCCTAGTGTAGCTCTGTCGTAACATTATCCACCAATTTTAGGTCAATTTTGTAAAACTAAACTACAAGATCATTCCATGGGAAG
>Chr1:1290151..1290066  - TAIR102
GTAAACCATATTCTCAAATTTAAGTCAATGTGCCTGCAGCAACCTTCAGATAGCAATCTTGTTTCAATCCCCGTTTTGCATTCTAG
>Chr1:1290771..1290224  - TAIR102
GTAAGAACGACTTGTAATAGCTCGTTCACATTTCAATTTTTCCTCTAAAATTCGAGATCGCCTTGGTAAAATTAGTGTTGTGGAGTGATTGATGACCATAGTAATGTAGTGAAGGATACATTTTGGTTAATAATTGTTGAAACTTGAGTATGTTTATCGTAGGAATTGGTTAATATTATTAACCTATGGAAACATAGGCTTGTTGAATCACTGTTATGTATTCTGTTATTAGTATTCCCCGACATTTTGGTTGAAGCTTAATCAGCATGAGTTTAGCCTTAAACGAATATAAAGTTCGTCAACAATTTGTAAACTCTTAAAGCCACAATTGCAAAGATGTGAGAATCTGTTATGATGAAAGCAATTATCTAGTTGCATGTTTTGATAGTAGTTATCGGGATACTGTTTCTATGTAGATAGATTGTTTTAGTATTATATCTGGCTTGATCATTAACTTCTTATGCATTTACAATGGTCCTAAACAAGTCTGATTTGATATCAGTAAGTATCAAGATTAATGCTCTTATCAAGATTGATGTGATGTTTAG
>Chr1:1295940..1295776  - TAIR102
GTAAGTAATGATAATATATCTATTCTTGAGACTTCTCTGGGGATTTTATTACACGAGATAGCAAAAGTCAGATAATAGTAACTGAAAATAGTGTGAGCGAAAGGGTACATTTTCAATTTTTGTGTTGTGGATATTATTGACTGTTGTTGTTTTTCTTCCGTGTAG
>Chr1:1297705..1297536  - TAIR102
GTATCTTTGAAAATCATCTTTATCTTTCGCTAGTAACTACACGTACCATATCATGAAACATTTTTAACATTTGTTTTGTTGAAATTACTACTGTAGGTTGAGAATCAACTTGAGATTATTGTTTTGCCTTGTTGTCATCTGTTAATAACTTTCACCTTTCTATGAGACAG
>Chr1:1297944..1297856  - TAIR102
GTTATTTGATGCTTTTTGGTTCTGGAAGTAGGATTCTGTCGCAGCTTATGGTTTCGAAGGGACTGAGTTATTCAATCAATGTTATGCAG
>Chr1:1298121..1298035  - TAIR102
GTACAATGTTTTCATTTTTATTGCTTACTGCTCAACCTCAATTTTGGAGGGGTGTTGTATTATCTTTTCTTATTCCACTTCTTCTAG
>Chr1:1298470..1298257  - TAIR102
GTATCCCCAGTCTTTTCATCAGTTTTGCTGATTTTCAATATCTTCAGTTATACTATGTTTAAAATTGAGATGTGGATATCCATTATGTGACGGTTGGATTCAGGATAATGAAGTGACGAACTTATATCTGCTTATTTGCATGTTTCACTTGGATTCATATATGCTTTAAGTGGTTTGTTTGTTTGTTTCCAAGTATTCCTTGACAGCTGTATAG
>Chr1:1298855..1298564  - TAIR102
GTAAGCTTCTCTTTGATTTCCACCTTTGATTTGATTTTCTAGGTTTCTGTATATTTTTTCCAACTAAAATCTTCTGGTGGATTTTATCGCTTCCGGTAGTCATTTCTACGAATCCTCTCTGTTAAATCGAGAAATTTCTTCTGATTGCTTTGGGTTTTGTGATGTTTCTTATCAATTTCCCTTCCGATTAAGTTTCTGCAGCTTAATGTATATATAGAGTGATTAGGATTCAGTTGAGTTCTGTAGCTCATGGATCTAACGAGCTTCGTTTTCTTCATTGTTCGCTCAACAG
>Chr1:1302090..1302160  + TAIR102
GTAAGAAACAATGTAAAAAAAGTCCTCAAGCACAACGTTATTTAGTTATAATTAAACTCAAATTGGAATAG
>Chr1:1302287..1302382  + TAIR102
GTAATTAATTGATCAATCCACATTTTCTAGATATAAATTGTGAATTGATGATATTATCACATTTATAATATCGGATTAGTTAATTTGGTAAAACAG
>Chr1:1304372..1304280  - TAIR102
GTAATTAATAACTCAACCAAAATAAGTTAGACCCGTGAGTGATTTTGTGAATGTAAGTTTGTGACATTTTTGATGTTTGGATGTTTTTGATAG
>Chr1:1304620..1304512  - TAIR102
GTATATATAAAAGACATAACAAAACAGAGTGTGCTCTGCTTTTGTGTTCTGTTTCTTGAGTATTCTCCGTTTTTGTGCTTATGACAATGCGATTAACTTCTCTTTGCAG
>Chr1:1304822..1304725  - TAIR102
GTTCTTTTCAAGACTTGTTGTTTCATTAGTTAATAATTGCTTCTTTTCTTTGGCTGAATTCGGTTTTTGATGATATGGTTTGATCTACTTTTTTACAG
>Chr1:1306791..1305466  - TAIR102
GTAAGTACCAAAATCTTCTCGTGATTTTTAACTTTATCATTGAATTAATATATACTACATGTTTGTGGGGAAAAGTCACAAAAGTACAATATTGGGTATGCATCGTCCTATAAGTGCTAACTAATATTCATTTACAATAGTGTTGTGACTTTTGTTTCATTCTATTGTTGAATCAAGATCTATCCTACTAAAGCTGTCACATTTATTTCTCCCCTAACCAACTTAATTCGTTTTTTTTGTTACTATATTATACCTCGTCTATAAATCCCCATGTTCACACTATTATAACTATGACAAAAATAGTGTATGCGCTTAAATTATTCTTACTACTGCTGAGATCTACTCCCGTGAACAATTGGCATTCATTACTTTTCTGTCAGGATTCTTGAAAAATAAGACAATACTATTATTTTATGTTTGAGAACCTAAGTTGTTAATCTTTCTCTGAGGAAAATACATATTATATCACCTACTACATGTTTCATGCATTGTTAGTTTTAAAAGGTATTATTCATTCTATTTTTCTCTATGTAGAGTAGTCTTTTTATAAATTTTAAATTTACTAAAAGAATTCTCGTTTTTTTCTGTTTTCTTTTTCAATTGTTGTTGAACTAAATAGTAGTAGCTCCCAGCAGACAGTTTTCACTTCAAACACCACATGCACTAATAATACTAGACAGATCCGCGTCCAACGCATTATTGCACATATATATAATTATCTATGTTTTATGTAAGAAAAACTATACCATGTCCTTTTCCAAAATTAATTATCTTTCACATCACCAACCATGCATACGGCTGAGTACAGTACAATACGAATTCGTTATATTTACTTCAACATACGTACACTTTTAACTGTTCATTAATTATCCATAAATCCTCTATAAATTTGATCAAAAAAAATAAAAATGTTTATTAAGCACTTTGGACAGTACCCCCATGTGGTCATAAGTCGTAACAGAGCAATCCATACGCTTTATACGGTCAAAAAACAAAGAACGGTATCCGTTAAAACGGACGGGCTTGATCGTCGTTATCCAACGGTGATTGTTTGTTTGTCCTTATTTAACGGTTACCTTTAACGTCGTTTCCTTCAGGAATCTTAGCCAGAGAAGAGAACCTAATCCCACCGACACACGTCTATGAAAAAAGTCTAACAATATATATGTAGTATTTATCATCAACCATGTGCACATGTTCTGATTTGATTTTGATTTTGTTTTTTTTCTTTCTTTCAAATAATTTATTTCAAATTCCATAGCGAGATCCAGTTGAGAAAAAATGAAATTAAAGTCGAATCTTACTAAACCGGATATGATTTTACAG
>Chr1:1307679..1306873  - TAIR102
GTTTTTATCTCTACTACAATCTCTCTCTTATTTTTTTATGAAATGTTAAGATCCATGTTTCTTTCAATACAGAGAATCAGATTTTTATTATTATCTGCATTAGTAATTTGATATATTTTTCATTCTCGAGCTACATTTTGCTCAGATTCCACAATAAATCTTCCGAAAATAAATTCTTCGTTTTCACATTAGTTATTTGTTATAGTTTTCATTCGTTCTAGCTACATTTTCCATCGGATTCCAAAAATAATTTCCAAAAGTATAAAAATATTAAATTTACTGTTTTAGTTCTATTCAACCGACAAAATTATCAACGAGAGAAAATAGTTTTTGTTTTTTTCACCTTTTCGATATCTACTACAATATTCCCTCCCTTCTTCAAAGTAAATGATCTGAGCCGTTAAATTGTGTTATGATCTAGATCCAACGATCTAAACCGTACATTCCGCTTTCTTTCTTTTTGCTGCATTCAGTCAACTTTATTACGTAGCTACACTTGACTCTGTTTCGTCTATTTTACCCATTTTGACCTCCGACAATGCGATACGTTAAAATTGTTCCATAGGGTTGTTTTCGTCATTTAATAAACCTGTCGACGACACTTCCTTCTCTAACGGTTTCTCCGGTTAGCGAATTTTATGGAGCAGTGTAGTACTAGTGCAGTGTGGTGCATTCCCCAATAATTATATTAAAAACATTACTTATTATATACTATAGTTTCTCACTTGTTTAGTAGCATGTGTCAATCATTAATTTCCTCTAGATTCTCAATTTTTGGATTTCTAATGATTTCCTAACAAATATTAG
>Chr1:1314030..1314463  + TAIR102
GTGACCAATTTCAGATTTGTTTTTTTATTTAGTGATTTTATTTTTTTTCACTTGGTTCTTTGAAGATCTAGGGTTTTGATATGATCTGATTTGAGTGTAAGGTTTATCTGAATATTTCTGGTGTACTATGTTGTCTGCGCATTTAATTTTCTTACATGTGCTTGCCTTTAGTACAAATTGCTGTTTTTGAATTTATAAAATTTACAATTTGAATCCACTTATGATGTAGCTTAGTGCTGTATAGTGTGGATCTATTTGGTTTCCACTTTTATTTCATATCTGATAATTGGGATCTGCATTTTGCCATACATTGCACAAGATATTTTGGAAAAGTGGCATCTTTGCATTGATCTAAGTGTCACTAGATTCTTTGATTGACATATGTTTATTAAAAATGTTTCCTTTTTTTGTGTGAATTGGGTCATTTATTACAG
>Chr1:1314660..1314779  + TAIR102
GTTTGTAATCTGACTCTCTTTTTCTTTAATTTACTTTCATGTTTGCGTCTTATCTTGTACAGTCTTAAGTTGTTGTAGTCTCGTGTTATGTAGCTCAAGTTATGCTCTTCTGTTATGTAG
>Chr1:1314924..1315040  + TAIR102
GTATTCCTTTTTTTTCCTTTTTCTTGTGTATTCTTGGTCATATTTGCTAAGACCTCAATCTGCTTCTGCATCTAACTAATACACTGGTACATGTCTTGGTTTTAATTTCTTTCGCAG
>Chr1:1315206..1315306  + TAIR102
GTTAGTTCTTGATCGCTTATAAAGCATTAACATAGCGAGTCTCGGTCTAGATTTGGATCCAAGATCTGAAAGATTTTGTTTCTTTTTTTGTACCTTGACAG
>Chr1:1316438..1316611  + TAIR102
GTAATCAAATTCATCTAAAGCTCCAATTTTTCAATTCGATTACACCACATTCGGTGTCATCAATGATCTCGTTGCTTATATATGTATATACAATTGATTTGTGTGATCAACATTTGCAGAAAAAATTGATTTTGAAATTTGTTTCTCGTTGTTGTTGTTGTTGTTGTTATGCAG
>Chr1:1318788..1318866  + TAIR102
GTAAGCATAATTAATCTATTCATTGCGTAAATTTAGCAGTCTTTCTGGTCTAAGTCTGTTTTCCTCAAATTATGTGCAG
>Chr1:1319188..1319284  + TAIR102
GTACGAAATTTATGTTTTCCTTTAGATTAGAAATTCTGGCTGTCTTGGTGTGTGTCAGGTTGGGGTTTATCTCTCTGGTATTTTTTTCATATTGCAG
>Chr1:1319525..1319604  + TAIR102
GTTTAACTCTTCTCTCGAGTCTTTGTACTTTTGAAGGGAATTTCAGAACCGCAGTTTTCACTGATGCCTTACTGAAACAG
>Chr1:1319769..1319851  + TAIR102
GTACACAATAATCTGTCAAATCTTTGTATGACCTTTTGTGATATGACATTCTGAGTTTACTGATGGAAAAACTTTGGGCACAG
>Chr1:1320000..1320087  + TAIR102
GTAACACTTTTCCCCAAAATCAGGTAATTTCAAGCCAAGTTGTATGAGTAAAGTGCTGTATTTATTAGTCTCACTGTTGAATTTGCAG
>Chr1:1320211..1320285  + TAIR102
GTATGTTGTTGAGTCCAAAATCAAAACATTGAAAATGTTAAGAGTCTTTGTTTTAATCTTAACATGTTTTTGCAG
>Chr1:1320374..1320477  + TAIR102
GTAAGTTTCTAGCATGAGCAGTTCTTCAGTCTTTGAACAAGATGAACTTGGATTGAGCTTTGGTTTATGATCTAATTTTTGATCTGTTTGGTTTTGATAAAAAG
>Chr1:1322019..1322256  + TAIR102
GTAAGCTCTTCCGATGCTTTGATTTCGAATCTTCTGTTTCCAATTTCCCCTCGCTAATTGCTCTCAATTGTTTGCATGTGATTACGAATTTATTACTGAAACCATAACTCTCAAGGCTGATTTCGGTTGGCTCTTGTTCGATGTTTTTTTTTTTTTTGAATTATTAGTAATATCTTGGTATAGGAATTGTTTTTGAATTACAATGTATCTCTTACTGTTTGTGTTGCTACCTCACAAG
>Chr1:1322322..1322406  + TAIR102
GTTAAGTTTCTCTTCTTCTTTTGATATTGTGCAAGACTTTATGGAAACTTGTTGAACCTTTTTCTATGCTTCTTGTGATTCACAG
>Chr1:1322492..1322572  + TAIR102
GTATGTCTTGTTCAGTTCTGTTTCCTGTTTTTTGGCTTCCCCTTTTTCCAATTTGCACTTATGTGTGCTTCTTCTTGCTAG
>Chr1:1322700..1322787  + TAIR102
GTAATATTTTCTTCTGTATTATGGTAATCCTGAATCTTTTCTTCTTTTTCGTTTGTTGTATGCTTATGCTCTTTTTGTCTGTTGGAAG
>Chr1:1322887..1322966  + TAIR102
GTAAGATAGTAACTATCTTTGGTTACATAAATTGTCTTATCTTGGCATGAAGAATTGAGCTGAAATTACGTTGAATACAG
>Chr1:1323035..1323131  + TAIR102
GTACCATGCTCTTATTGTCTCTCTCCTTCCTTCCCGGAGTGTATTGATTGGCTCTGTTGAATGATTAGCTCTCATAGAACGTATTCTGTTGTTTTAG
>Chr1:1323240..1323322  + TAIR102
GTAAGTCAAATAAGCATTCTTAGTTCTAATGCATGTATTCGATATTGCCCTCCATCCCTTAGTTTATCGAGTCAAATGTGTAG
>Chr1:1323401..1323505  + TAIR102
GTACATGCTGTTTTCCACCTTGCAACAACTGTGAACATGTTAGATTCTTCAGGATGCATCAAGTGCTCTTTACCCAATTTAATGAATTTTGTTTTTACATTTCAG
>Chr1:1323639..1323731  + TAIR102
GTACTTTCCCCAGATTAATTGGTCATTTTCAGAGAAAAATGTTTGTTTGATCCATCTTTTTCCCAAATCCCTTGTTTCCTTTGTGTCAAACAG
>Chr1:1323829..1323904  + TAIR102
GTGGGCTTGATAGTTGATACTCTATATTGACCTTTCTTTGCTTCATTTAGTAACAGCACTCTTGGACACATTACAG
>Chr1:1324029..1324133  + TAIR102
GTTTAAGATAATAGAACAACTCTTCTTCCTTTACATTTACTCCAGCTCATAGTCTATTACTTATAGGCCTTATATTCTTTGTCTAAAATCCTACTGTGTGTTCAG
>Chr1:1324243..1324307  + TAIR102
GTATGCTTCCTCTTTGTTCACATATCATTAATTTCCTTCCTCATCTAACAACTACACATTCTCAG
>Chr1:1324392..1324479  + TAIR102
GTATGTAATATGTTCACTCTCACTCTCCTTTTGACTCCCACTCTCTCGTACACACTAACACTCTCACTGTGACTGGGAAACCGCACAG
>Chr1:1325589..1325439  - TAIR102
GTATGTCACAACCTCCGGGATATAGCAACCAACCAAAAGCTCCTCTAAAGGATGATTCTAAGATAACTATATACAAACCTTATGAGATTCAAACTTAAGGCCAAATTCGAAATATTGACACTGATGTTATGTGTATGCTTTATACGTACAG
>Chr1:1325854..1325690  - TAIR102
GTAATTGGAGGATTGGATGTCATTTTTCTCAACTAGAACTTCATTATATCCCAAGCTATTATCACCCATAGAAATGGTGGATGACTTGCCTCATCGGAATTAATTTCAACCAGACAGCTCAGTGACAGAAATCATGACTAATTGCATTTTGTCTGGTAAAAACAG
>Chr1:1326193..1326094  - TAIR102
GTAAGTCGCATCTTCTTCCACTAAACTTGTTATGGATTTGTGCCTTTAGCTGCCTGAAGATCTTGATTGTCTGATTTTCAAAAACATGTTAAAAACTCAG
>Chr1:1326339..1326254  - TAIR102
GTTTTGTTTCTTTTTCTTTTCTTAGTATCTGTCCACTACATTCTGCCTTTGGAGATAATACTCATCGCCTTTCCAACATTTGACAG
>Chr1:1326636..1326532  - TAIR102
GTATGTCTTCATCTGTTGAATGTTGGTTTTTCTTTGTATTCATTGTTCCTTTCATGGTTTACTGTGCTGCTCTTCTAAGCATATCATCTTTGCTATTCTCCTCAG
>Chr1:1326879..1326791  - TAIR102
GTGATTTTGGTGTCATATTTTATTGATAAAGAAAGGCAACATTCAAAGCGTCCCTTTTTACTAGTGCTTCTCAATATCAAATGTACCAG
>Chr1:1327043..1326968  - TAIR102
GTAAAGGCTTTAAAGCTCAGATGATTGCAGAGTCCTGTAAATAAGACTGATATTTTCTTTTTACCTTATGATGTAG
>Chr1:1327224..1327123  - TAIR102
GTAAGGCTAATTAATGACTTTGAATCCCTATGACTGTTTTGTTCTGTATGTTTGTGCGGCTATGTTCTGAAATAACGTATGTGTATTCTTTTTTACATAAAG
>Chr1:1327393..1327307  - TAIR102
GTATGTACTAGACAATGAATTTTTCTTTCATTATTCAATAACTTTTCTGCTTTGTGTATTCATCCTTAAGTTTAACTGAATGTGCAG
>Chr1:1327571..1327492  - TAIR102
GTAAGCCCAATTAAAGTGTCGTAGCAATCTTTGCTTACAGATAATTTCATTTTATATTTAAGCTTGCTTCCTCTTTCTAG
>Chr1:1327836..1327641  - TAIR102
GTGAGACTTTGATACCCTTCTTGCACTGGCTCTGTGTTTTCCACTTTCGATTTGATTTGTACTAGCCCATCTAGCTAGGAACACCGTAACAGTTTTCAACATTTTTGTTCTATAGGCAACTAACTTTTTATTTGGTTTCCCATCCTTGGGGATTTAGCCTTCTGATAAGCTAAGACCCGCCTTCTTTCTCTTTCAG
>Chr1:1328033..1327905  - TAIR102
GTATCTTTCTCTCTTTAATTTGGTTTTTAGTGTGATCTTAATTTTCTTAGAGAAATTTTTTGGTCGTGTATTTGTTTCCTACATAATTCTGCTATCTTTTGCCTTTTATTTGGTGGTTACTGGTTACAG
>Chr1:1328456..1328108  - TAIR102
GTAACTATTTCTTACTCTACTGTGTGCGAAGAAGAACTCTTCTAAGTTTCTTCACTATTTTGTTTTATTTTGGTGAAGCTACGGCCATTGATAACTATTAATCCAACTGTTAGTCACCTGTAAGACTATTTTCCACTCTGAATTGAGAGTCTGGAAATTTATCATTCCACAAGATGTGACTAAATTTGTTAAATAGTATGAAATGATGCAGCACATCTCATTGCTATCATGGTTGGGAAGTATTTTGGATAAGAACCATTGAACTATATTCATATTAAAGTCAAAATTTCTCCCTGATTTTAGATATCTATCAAAATCGTCTTACTAGGCTGATATGTGTAAATGACAG
>Chr1:1328721..1328502  - TAIR102
GTAAGTTCAAGTTCAACGTTCTGTTGGCTTTAAGGGTCTCTAGTTCCTGTTTGTGTGGTGAAGCTAGCACTTTTTTTTATTATTATGTAGAGCATACTGCTTTCAAAGTGCTTAACTGTCTCCGGTACACGTTAGCTAATTTTGCTTATCATATGCTTATTCTAGAGAATTCTTCTCTTAGTAATTAGTATGATAATAAGCCCCCATGCTTCTGTTGCAG
>Chr1:1329147..1328883  - TAIR102
GTATGTGTATGTATGCTGGTACTGAGACTTTGGTTAAGTTTGGGTCTACTTAGTATCAACTCTTTGCTTGTTTTACCTCTTTCCCAGTTTCAGTAACTGCACGAAGGTTTTTGGTTAATCTTATCTTACGTTGCTAGCTCTAAACCTCCTTTGATTCTCTTTATCATTTCTTGAACTTTTTCTCCTCTTGGAGACCAATTTGGGAATGACTATGTGGACTATGTATTAGCATTTCTAAGTATATAATTGTATCTTTGCTACATAG
>Chr1:1329318..1329214  - TAIR102
GTATGCTTTACATACTCCTTATTCGCTTGGGACCTTTCTTCATTATGTCGAACTGTATTACTCCATGTTGTCTGAAATGGAAGAGACTGACACTAATTTATGTAG
>Chr1:1329558..1329421  - TAIR102
GTATTCTTGTATACCTTTTACTTTCCATGATAACGAATGGATTCTTCATCATTTTGTTGCAGCAACGTTTCTGTATGTGCATTTCTTATTCTTCTTTTCTTGTGTATTATGTTTAATTCAACCTGTGTTATTTTGCAG
>Chr1:1329763..1329646  - TAIR102
GTGAGCGATAAACTGATCTAGACTTCAAGTTTATTCTTATAATCTGCTTCTGGTTGTCTTTTATTATAACCATAAGTATGCATCGGTTGTAAAATTCGTAGTTTCACTGTTGTTGTAG
>Chr1:1330146..1330037  - TAIR102
GTACTTTTCACTTCTTGGTGATGAATCTGGAAAATTAGATGAAGAAGAGAATTCGGTAGAATAGAGGCTTATTTGTTGTACTAGTTGACCGTTATTAATGTTATTTGCAG
>Chr1:1330473..1330347  - TAIR102
GTACCATGTATTATCTATTTCTTACTGGGGAATACTCTTTTCTTGTATTCATTCGTTTCTCAATCTTCTGACAAGAACTATAATTTTCTCGATAGTTAACTTATATCATTCATTTGTTTTTTTGCAG
>Chr1:1330679..1330608  - TAIR102
GTTACTATACTGTTCATGAGACTTACCGACTCGGAATTTCTTTTTTAGTAATCTCGTTATTGGAATTTGCAG
>Chr1:1332136..1332001  - TAIR102
GTTAGACTCTCTCATACCCTTATCTCCTGCATCTATTTGCCTACACTCACACACAAAGATGAACATGCTTTTTGAGTTCATAGCTGACTCATCCTATTACCATATCTTGTGTCTAACTGAACTCAAACTGCCACAG
>Chr1:1332388..1332200  - TAIR102
GTTTGAATCTGACCCTTTCTGTCCTCAATGTATATATTTACATCTATGGTTGACCCATCTGAAAGAGCTCATCTAGTCATACTAAGTTACTGTGAAATCAATTACTAATAATTCAATGCATTACATCTTACGGGAAATGTCCAGTTTACCAATGTAACACCGCTTACATATGCGACTCATTATTTGCAG
>Chr1:1332588..1332510  - TAIR102
GTACTTTTTCATTATCTCTTCTATTTGGATGATCTTCTCTTTTATATTCGTGGACTGACTCTTTTTGGTAACTTTGAAG
>Chr1:1334950..1335331  + TAIR102
GTAAGTCTCTATCTCCCGATCTGTGTCGATTTTGCTCTGTATTTCTCTGTTTATGCCTTGGTTCATCTGTTTTCTTATGAATGCTTAGTTTCGAAATCAAATGTTCGAGAACAGTGTAGCTTTGAATTTCGTAGGATATTCGTTGCTCTCGATTCTTGTGGCATTGTGTTATATTCAGATTTTCTTCTAATCAATGCCATGTCTTGATTGGATATGCAATCTGTTGTTTTCGTTCTGATTTTAATCAGCTTTATGCATGGCTTCTTTGGAATGTTTATTGTGAAGATTTTTATGTTTGGAAAGCTTTGGTTGTCCAATGCACGAATTTGCTTTAGTTGGAATGTGACAATAAGATTTCTCATTTCCCTCTGTTGTTATGCAG
>Chr1:1335474..1335562  + TAIR102
GTACTTTTAACATTTTTAGTCAGAGCATTTCTTTTCAATTCCATCTTTGTGGATGTGTGTTTTAAATGGTTTTGTTGTAATGAATGTAG
>Chr1:1335684..1335767  + TAIR102
GTTAGACTAAATTATCCATGTTTTTCATCGACAACTCCTCACCTGTAAGCTGAATGTGTTTTCTGCAATTCAATCCTATGGCAG
>Chr1:1335831..1335923  + TAIR102
GTTAATAATAACCACATCTCAAATACAGTATAAGAGACACTACATCACTATTATCTAGTGGTAACATGCTCTTCTTCTTCTGTTTGTTAATAG
>Chr1:1337086..1336987  - TAIR102
GTAAGACTAATAATCTCACGACTAGTCTTTAGTTGTGATTAGATTTCTCAAGTCTCTTGATCAGTGAACTGATGGAATTTGAATGAATGTGGTGTTACAG
>Chr1:1337343..1337243  - TAIR102
GTAACTAAACTCTGACCGAGACCATTCTCTTGTTTCTCTCGGTTACCGTTTTATTAGATAGTGAAATTGACAAACTTGGGATTCCGAATTTTGTTGAACAG
>Chr1:1337647..1337557  - TAIR102
GTAAATTTAATATACATATGTGTGACTTTATCCAAAGGAATCGAGTTTATATTGATTTTTACTGAGATTTTGGATTTGATGTTTGGTTCAG
>Chr1:1340176..1340305  + TAIR102
GTAATCTATACACACAATACACTAACTTTCTTAAAAAATATTTTGGTACCGATTATTAGGAACACCTTTAGTTAGTTACCGGTTTACCTTAGAAAGACATTAATCTGCGTTTGGGGGATTTTATTTGCAG
>Chr1:1341339..1341260  - TAIR102
GTCTGTTTATAACCTTCTATGATCAGAATCATCATAATTGTCCAGCTTTTTGCTCATTTCATTTGGATTTGTGATTGCAG
>Chr1:1345109..1345467  + TAIR102
GTAATTTATTCTGTCCTTTCGTATTTGTATTTGTGATAGATTTCTCCTCTACGATAATTGTTTCTGGAGAGGAATATCTGTTCTCATTTTGGTGTATCTGAAATGCCCATGAATTTTCACTAGTCTGATCCTCAGTTTTAGATGATTATTAAGGCATGTCAATCTTTGTCGTTGTTGTTGTTGATTGCCACTTTTGTGATCTTAACCTTTGGGGAAATTGTGTTAAGTTATAATTTAGGGTTTATGTTTTCGAAAGTCTCAAAACACGAATTTAAATCTCTCTAATCAGAAAAATCTATTGCTAATATATAACATCATGTGTGCATTGCTTCAGTTTCTTTCTTGTTTAATTGTTTCAG
>Chr1:1346242..1346358  + TAIR102
GTAATATTTTTTCCTTATCTTATATTAGATGTTTGAACAGATACCTAAAGGATGATCCCTTCTTCTTTTCTTTTTTTGTGCTATAAGAGTTTCTATTCTTTGTATTAATGCAAATAG
>Chr1:1346840..1346941  + TAIR102
GTACATTTTCCAAGCTCCCTTTTGTTTGGATATCCTCTATATGTTCCATCCTTTTATCAATCAAGGTTTCCAATGGTCTTATTTCTTCATATGTGGTAACAG
>Chr1:1347041..1347237  + TAIR102
GTAAGTCATGGATAAGAAAATTTCCTGTGTTTGCGTCTTTTTTACCTGGTTCTTTCGATTTTCTGTGTTCAGATGCGAGACTAATCTTTATCAAACATGAAAGAGTTCTTTCGTAAACTTGCACTTAAAAAGAATCTGGCTTTAGGGATCATGTTAGTCTCATCCGTTGTTTTAATGCCAATGTATATTAATTACAG
>Chr1:1347439..1347526  + TAIR102
GTACTCTTTTTAACTCCGTTTATATCCTGAATGTTGCCTAATGTTGTTAAGTACCGTAGAATCATCCTTACCCTTTTTAATGTAACAG
>Chr1:1347616..1347704  + TAIR102
GTATGGTATCTTATTGATAGAATTTCGTCATTATCTTACTATGATTCTTCAATATATGAAGCTTGATAGTTCAACCATTTCCGGTGCAG
>Chr1:1347805..1347898  + TAIR102
GTAAGCTAAAGGTTCACTTGTAAAATTCAGCTTTTTCATATCGAAATTTTGTTACTAAAAGCTTCTATTTGATTGCTTATGTGTTAATTTGCAG
>Chr1:1347998..1348080  + TAIR102
GTAAGGATCTTTACTGATTCAAATGAAAACCCCTTATTAAGAACAGAGATTCGAAAAGTAACCATTGTTTATTTATTGTGCAG
>Chr1:1350450..1350832  + TAIR102
GTATTCAATTCTCTCTTCTCTTTTTTTTAATTGTTTCCCTTCGTGAGGCTATTCTGTTTGCTTACTGGGAGTAAAGCTTATGGGATTTGGATGAGTTTTAGCACTCTTGATATTTCTTAGTTAGGGTATTACATTCCAAGTTTTTCCACTCTTGTGTCGAGTTAGATTTGAATGCGTTAATTCACAAGTGACAAACTTTATTGAATTGCTTTACTTAATTCTGTTGATTCTGAATAGAACCATTGTTATCTGGGCTAAGGACGCTCCCTTACCGTCATGATGCGGAAAATTTGTTCTTTTGAAAGTTGTAGAGACTCTACTTTTGCTTGAGATCTTAAACTGTTTTTGTGCTATTCTGAGACCTTTTTTTGATTTTTTTGTAG
>Chr1:1350903..1351106  + TAIR102
GTACAGTTTATCTTTTTATTTAACTTACATGATGACTGGTTTTATATAAATTGTTAGTGGAGATACGAGTGCCAGTTAAACGGATACCTTAAAAGCTGGTAGATTGCTACAGAAGTTCAGAGCTTGAATTTCCTGTAATCAAGTTATGTTATTGTATTATAAGACTTGTTTTCTAACGTTTATGTTAATCTTGTTTTATCTCAG
>Chr1:1351213..1351525  + TAIR102
GTAAGGATTTTGAAGTTTGCTACTTTCTTCTCTTCTACTTTTTTTATCCAATTCTGTGACAGTAGACACTAGCTCGGTTATCATTCTTAATAGGCGTAAATTCAAAATCATTCCAACCTGATTAAATGGAAGATTAAGAAAATAGTTTATACGATATATTTTCTAACTAATAAGACTTGAACGTCCATCTTTCTTTTAATAAGATTGTGCTGCTAGAAAGTTACGCAAAGACATGATAAGATAGTGATCTTACAGTTACTAACTGTTTAATGTTGAATGTTTTACTCATGGATGCTTCTGTTTTCCTTATCAG
>Chr1:1351635..1351712  + TAIR102
GTATGGGATGCAGAATTTATTTATTTATGTCTGTCTACAAGTTTTTCGTTTTTCCTTACATGGTTTTCTGTTTTATAG
>Chr1:1351882..1352070  + TAIR102
GTGAGTCTGGTGGCCACAAAACTGGATTTTAATAGATGTATTATGTTAATGATACTATGAGCTCATCTTCTTTATTCTTTTCTTACAAATATAATGGTTATAATTCATTGCATTCTTTATGTCAACTCAAAACATTTTTGTAGGGGCTGTTAATTTGTAAATGATAACATCCTTACTTCGTTCTTGCAG
>Chr1:1352532..1352637  + TAIR102
GTGAGGCAGTTTATTTACCTTTTTTGATATCTCGAAGGATATTTCATTCTTAAGTCGTTTCTTCCACATAGTAAAATTTACAGCAATGGCCATTGTTTCTTTGTAG
>Chr1:1352774..1352875  + TAIR102
GTAAAATTTATTTTCTCTACCACTTTTTAACTTGTTTCAACGTCAACTATGTGGCATATTATTTAATCTTCTTTTCTTTTCCATTCATGTTTGAATTGTCAG
>Chr1:1353125..1353223  + TAIR102
GTGATTTGCTATATCTTTCTTCTGGATAGTCTTCCGTTATATCACCAAAAAGATAGTCTTTTGTTTAGAATGATTTTCATTAAAAAAATATGGTTGCAG
>Chr1:1353445..1353540  + TAIR102
GTAACTAAAGTCTGGAATATATTTTTGGCTATGTGTGTGGGTGCATGGTAATTTATTTCAATGTTTTAAGTAACCAACATCTGGTTTTGTGTTTAG
>Chr1:1353800..1353920  + TAIR102
GTAACTCCATATTCTTTTTGTCTCATTAACTTCTTGACACTATATTCCATTTCTTTAGTGCCTTTAGGGCTCTTGTGCTCGCTTACAGTCATTAACTGGTGGCTCAATATTTAAACTGTAG
>Chr1:1354154..1354239  + TAIR102
GTTAGTGAAGTTCCGATCTCTTCATCAATTGGAGGGAGTGAGAATAGTTCTCTTTTGAAGACTAAAATTTGTCTGTGCTTTTGCAG
>Chr1:1354739..1354913  + TAIR102
GTAAAATGCAAATCTAATTCCCAACATCTTCGTATCTGTTTGAGTTGAAAAATTGCTCTTAACATTTTTTACTTTGGGAAATGCTGTTCCTATGATTAATCTCAAGGTCATGATCAATTTATCATCAGTCTTTTGACTTTTGATCAAGTATATTTTCTCTATGTTACTATGCCAG
>Chr1:1357157..1357075  - TAIR102
GTATTGTAGCCAGCCTCAACCAGTCTTTTTGCTGTTACATTTTCTTGGGCTCATCTAATGTTATTTTCCTATTTTGTTTTCAG
>Chr1:1358173..1357764  - TAIR102
GTTCGTATCTAGATCTGTGCTTCTTCTATATTTTTCGTAATTTTATAATTCAGATCTGAGATAATTTGGCCATGCATTGACCTTGTTCTCCGGATTTCTGATGAATTCGTATATATTTAGTACGTAATTGTTTAGATCTGTGTTTGATTCCGATGTCTTACAATTTTTTTATGTGGTTTATGTAAGATCCGTTTCTCATTTTAGAAATATTTTTGACATACCTGTTTAGATCTGAGTTTGACATAGATTTCTTGTTGGTTGATTCAAGATCTGTTCGTTGAACAAAAAAAATATTCTAGGTTTGTTTAGAAGATGCAAATCGATCTATTTCCCATATACTTAAGCTTCTATATGCTTAGTGCATACTGTATGAGTTTGTATTGATATGTTTTGGATCTGGAATGTTACAG
>Chr1:1359380..1359252  - TAIR102
GTAAGATCGTAATATCTTCTCCTTGATGCATACCCGAAATCAAATCGATAGATGCAGAAGTCACATTAGTTTACTGTTCCACTCATTTGCTTGATTAAAGAAGACCCGGTCTGTATCGTATTGTTGCAG
>Chr1:1359719..1359498  - TAIR102
GTAAGACATTGGTTTTTTCTTTCTCTCATGTCTTTTTGTTGTGACAACAACCATATTTGTCATTCTACTACTATAGTCCTAATGATCTGCTTTGTGCGGAAGATAAATTCCAATGATCCCCTCAGCTTACTTTGTATTCTTGTTCTCCTATCCATAACATAATAACAGTGGATTGGATCCTCTGAGATTGAGACTGACATTGTATAGATTCTTTGATTACAG
>Chr1:1360224..1359900  - TAIR102
GTAAGTAGACTCTTTTTGTTTCGGTGATACCCTTTAACCAACTTTCAATGATAACGTACACAGTTTTAAGGTAACAGTGCTAGTCTGGACCCTCAATAATTTCAAGATATGCGTTCCTTTGAAGTAAAAGCTCAAGACTGTTTTACTAAATGATGTGTCACAGAGTTACAAATAAAAAAGAACCCCGTAATCTATTAGTATGAATCTGACCTCTCTGTCTAATTTTCTTAGAAGATTGGTTCGTGTATGATCTTTTTTCTTCAACCTTGTTTTTCTTCTTCTCAGCTTCAATCAATTTCATATTAACTCTTTTCAAAATATGCAG
>Chr1:1360437..1360354  - TAIR102
GTAACCTTTTTGTGTTCTCATCAGCAAATTTTCACCTATTTTTGATTAATCAAAGCTCAGTGACATTTCGATTTACATGTCTAG
>Chr1:1360679..1360537  - TAIR102
GTACTATATCTTACATCCTGGGCAGGTCTTTCATTGTCTTAATCTTTTAGAGAGACCTCAGTGCATTACTTAAGGACAGGATTAAAGGTTATATAGTATTTAATTTGTCCACTAGTTCCATCATCACTCTTTTGTTAATGTAG
>Chr1:1361074..1360833  - TAIR102
GTAAGTGATCCTGGTCTTTTGTTTCTTGCCTTGGAGTTATTGTTAGTCTGTTAGTTTTGCATGCTATGTCTGTCTAAGTTGATTTCAAGTAACCGGATTATCACATAAAAGTTATCAAGTGTGTATTATCCTAGCTGTTTTTGTGAACTTTGTAAGTCCTTTTTCTCATCTAGAAAGTTTCTGTACACAATTATCTTTTCTTGAAATGTGTTTGTACCTCTAAATGATTCTGTGGTAGTTAG
>Chr1:1361317..1361180  - TAIR102
GTATGCATTTCAAGAATCATGATTTTGGTTTGTTTTCACTTTGAAGAATCTATATCGTAGTAATGCAACAATGCATAGAACTGTGTCTGAGAGTCTGATAAACCTTACTTGGTCATTGAAATATGATTCTCTTTGCAG
>Chr1:1361538..1361411  - TAIR102
GTCAATGCAACCTTCCTTTTTTGCTTCATCAATGCAAATATTCAAATTCTTCCACCAGCGTTTTGTGGTCTAATTGCTCAGTTTCTGAATGTTATTGTTTACTTCTTCTTTATTGGTTTTTTCTATAG
>Chr1:1363797..1363700  - TAIR102
GTAAAAGATTTTGTCCAGTCTAAGAATTTAGCTTATTCTCATTTTTTTTTAATTATTATTCATCGAGTTTAGTTCTTTAAGTTGTGGTGTGCATGCAG
>Chr1:1365611..1365488  - TAIR102
GTAAACAATCGGGCATAAAAATACGCATCTAGATCTACTTGAAGGATCTACACTGATGATGATGATGATGATGATGGGTCCAGTTTCTTACTTGTCATGGTTTTTGGGATGAAAATGTAAACAG
>Chr1:1365872..1365732  - TAIR102
GTAAATACATTTAACATTTGTCAACCCACACATTCTAAGCAACAATGAGCCGAACATTAATCTTTTGGAAATCGGGGAAAAAGGGTTCAAGGAGGATCAAGTAAAGTTTGAGTATAACAGTAATTTTGCTTGTTTGTTCAG
>Chr1:1366038..1365951  - TAIR102
GTAAACAAAAAAGTATCAAAAGCTAGTTATATTTTATCATCTCTTGTTATATGCTTTTTCTTATAGAGACATCTTTTTTTTTTGGCAG
>Chr1:1366217..1366129  - TAIR102
GTATCTTCAATGCAGTAGATTTACGTACGTTATGCATTACATTTATATTTCTCAACAAAAAAACCTTGAAGACTCATACATTTTAACAG
>Chr1:1366390..1366300  - TAIR102
GTTAGTCTTTTCTGGTTATAATGTCAGGCTTATCAGCTGTATTCTTATTTTTGTTTTTCTTAATCGACTACTTATTGGTTGTGTGTTTCAG
>Chr1:1366600..1366459  - TAIR102
GTTTTCTGTCTCTGATCCTTTTTTTAAATGTGTTACTGTTATCTTAAATAACTTAATTATGTGCTTGAAACATATTGTGTCATTGCTGAAACTGTAAGCATTACTTTGTTATCATCTTTTAACACGTTAGTATTTGGTTCAG
>Chr1:1366806..1366662  - TAIR102
GTCGATGAGTATTCTGTTTTACTGTCCCTATTTGTTTTCTTTTATAGCGTGCCCAATGGCATATCGACACTACACTTTTATCATGCATAACCTAGACCATGAAAATGTCTACACTTCAATTTATATTCGTTGATCCATGTCTCAG
>Chr1:1367146..1366887  - TAIR102
GTGGGTGTTTTGTCAATTATTACTTTTCAGCAGAATGTCTGTTCTGGACCGTTTTGTTTCTTGATAATTGCATTCCAAATCTCGGTTTTTAGTTCTTATCTCAAAGTGGTTTTTTGCTTGATGCGACAATTTGGAGGTCAAAATTTTCTGTATATATCACCTTCAACAATCTTATATCTTGTTATATGACATGTATGTGGTCTTAAAATTACTCCATTGTTTCCTTACTGTTATTTCTATGTTATTGACTGTTTGCCTAG
>Chr1:1367612..1367224  - TAIR102
GTATAAATCTAACTTTTGGTTGTGGGCTCCTATTATAATCTTTGGTTCACGTAGTTTTCATATCTCCTCTAAGAATTATCTGAAGTGTAACATGGTCATATGCATAACAGCTCCAAAATTTATGGCCACTGATCACAATAGGGAATCAGGGAGTAGCTTATTGATTAATTGTTATGCTTTGTGAATAGCGTGTAAAGCTTGATTGTGGGCAACTGAGCTCTTGTTCACGTCTCTCCTTTTTGAACTCCGGATTGATATATAAAACTGTCATCTATCTCATTGTGTGCAATTAGATCTTCTTCTCCTTTTCTCGTTATCTCTTTTTTTTTTGTTCAGATGTCATCTGAATCTCGAAATTCTTTTACACACTTTGAAATTCATTCCTTCAG
>Chr1:1367789..1367709  - TAIR102
GTACATTGCCATGTTAATGTATATGTATTGCATGAGTTTCTGAATGTGACTTTAACGCTATTTCTTATGGTCACTCTGCAG
>Chr1:1368538..1367935  - TAIR102
GTACGGATCTTCGATTTTCATCGCTCTCTTTCGTTTTAATTCTTGATGAGTTTGAGTAGGGTAGGGGTTGGTGGTGGTTAGAAGTTACAAGCAGATCTCCTTGGCTTTTCTTTCTCAGGAATCGAGTTTTATTCATGCAATTTCGATGTTTCATTCTTTAAACTGTTTGACTCTGCGATCTCGATTTGATGCGACTTTTGAAACCTTTTTCTGGCTCTGTGGTTTCGAGTTGATAGGTTTTGACTTGAGTTTTGAATGAAAGCGAGTCTATTTCATGTGTTCGCCGCTGATTGGTGTTAATTAGAGCGTGAAGTTAAAAGCTTTACTCCGCATAGCCCTAATCTTGGTTTTTCAGATCTCAATCCTTTTGGGCTTGCTGGCTGCTTCATTCGTTTTTGTTTGTTTTTCTGGTTGAATTGAGTTCATTTCTTTGATTGCTTGTGTACTTTGGTTTCTGCAATTTGGTAAGAGTTTCATGACTACTTTACTGAGGTGCCTTAAGATCAGTGAACTGTTTTCTACTATGATCATAGACTAGAATTAAACTATGCTCTAGTATTTTGATTATTTCTGATTCCTTGTCTCATTCTTATATAATGTGAAG
>Chr1:1369645..1369547  - TAIR102
GTATCATCATCTCTCATCTTCTTTTATATAACCACATTTTGATCTGTCTTATATCTTAATCTCCATGAAAGCGATTCTTCAATCTTTTGGTTCATTCAG
>Chr1:1372827..1372297  - TAIR102
GTAAAATTCTCTGGATTCTGCTTTTGCTTTGATACGATTGTTTTGAGCTACTTGTTTTTTTTGGTTCCTGATTGCGTTAAGGGTCAGGAGGCTTAGTAGAACTAAGATATGAAATCTTAATCTGAGTTATTTCGATGCATAGACTTTGGATTCTGGATCTTTGAGTACTAGTCATTAAAAAGTCGGATAATTTCTCTGTAGGGTACTTCTTAGAATACTGATTTGATTTGATTTTATGGTTAATTCTCAGTTCGTGATAATTCTTAAGACTTTTTTAGTGGTATGTCTTAGAATCATGGAATTGAAATGGGCAGGTTCGATTTTTGAAGGTGGATATTGATTTTGAATCCATATATGCGTTGATGGATGTGGATTAGTTTCTTGTTGTCTTTATCTGTGCATTGGTGATAGTTCCAAAGTTTATCTGTTGGTATACACTTCGTTGCTTTGCTCAGTTGTATTTGATTATGTAGATGCAGTAACAACTTTAGTAACCCACTCTCCTTTTTCTGGCTTTGAATTTTATTATAG
>Chr1:1373750..1373662  - TAIR102
GTATATTACTCCCCAATCTCTGGCCTATGATGGTTAAGGCTTCGATTGTTTCAAACGCTAATTTCCGCGTAATGGTCTGAAACTGGCAG
>Chr1:1373916..1373835  - TAIR102
GTTAGTTCGTACAGATTACTGTGTTGCATCATGTTGAAGAAACTCGTATACTTACTCGTTGCTTGTTTGTTTTTGTAACTAG
>Chr1:1374247..1374103  - TAIR102
GTGATTTCAGAACTCTTTTTTTCTGCAATTTAATTTATCTTTAGATAAGTTCCTCAGCTGACAGTTGAACAATTAACAAATTGACTTACAGACCTTTTGCTCTGACATTTCATGGAACTCATAAAATTTTGTCTTTTGTGCACAG
>Chr1:1374741..1374438  - TAIR102
GTAAGTGGATTTTCTGTTATTTTATTTCTATTCTTTGTTGTAACATTAAAATTTCATGATGCATGATTGTTACTTATGAGCCTATGGCACTTGAGAGCTTGATGCTGTGTAGCTATACTGTTAATATCTTGATAGCATAATCTTTTCCTCCAGTGCCAGTTATAGAATTTCTTATCAAATTCCATGCATAAATTTTGATATCATGTGGCACATGTTACTAATATTGAAAACAATTGGGTAAAGATTTGGTTGATGTTGGCACTGTGTGTATCTAAGCATTACAAATAACCTTTGTATACAATAG
>Chr1:1375028..1374848  - TAIR102
GTATTATTCACTTTCCCTTTTCTTCTCTTTCACTGCGATTAGAAAAGAGTAGTAATCAGGGTTTAACTTAGTGGCTATTGATTGAGACATTGCAATTTGGTTGAGTTGAACATGTTTCTTTTGATAATTTTTACTCTACTCGACATTGCGCTAATATCTACATATTCAATTTAATGGGCAG
>Chr1:1376619..1376526  - TAIR102
GTATTTCACACACTGATCTTTGAATTCTTATCAAACTCTGTTACGTATATCGAGTTTTTGTCTCATGATCTGTTTGATTTTCTTTTATTTCTAG
>Chr1:1377138..1377036  - TAIR102
GTCTCAACTTTTTTCTCTCTTTGCTTCTATAAATGTTCCAACTGAGAAACTGTGACTTATAAATCTGAGTAAAATCCTTTTTCCTTTGATGTTATTGTTTCAG
>Chr1:1377353..1377262  - TAIR102
GTTTGTTCATAAAAACCTCTTTAACTATTTTACCAAATTTTCAAATATTTTTCAGTTTCTTCTCTGTTTTGTAACACACATATCTTCTGTAG
>Chr1:1377664..1377511  - TAIR102
GTATGTGAATGCCCTCTCAGGCTCTCAATGATAAATTAATTCCATTCTATATGTATTGTCTGTTTTCTATGTCTCATATAGTTGGTTTTGTTCTAAAATCTTGAAATCTACATTGACATTTTTCCTTGGATCATTTTCCTTCTTTGAATTGCAG
>Chr1:1378112..1377744  - TAIR102
GTAAGCTTCTTTCTTCCCTTATCATATCTTACTTAGTAGAGTAAGTTCAGTTGTTATCTGCTCTGACAGAAATTTGTGTTCAGAAAGTCTCTATCTTTGAGATTTAAGCTCTTATGTTGACGATGAATCATGCTTTGTTTTTCACCTACAAAAATTTTACCAGTTACAATGCATGAGATTCTCTGTCTATATTATGGATTCCTCTTCTGTGTGTATAGTCTGACTAAAAGTAATGTTCTTTTTTGTGTAACGCATTGTTCCTTTTGCTTCTTGGGGGTAATGTATTGTAACTTTTACATATTGGATATGGATGCAATACTTTATAGCTTATAGCTTTAACCATTCTACATATTACATTGGTGATTGTAG
>Chr1:1379092..1378267  - TAIR102
GTGACAACTTTCTTTCATTTTCTTTTAATCTTCTCATATTATTTCATCATCACTTCTTTTTCGTCGTCTGGGCTTTTGCTGCTTCTTGTTTGTTGCTTCGCGGGAAACCCCAAAAATGGTTTCTCTGTTGTATCGTCTATCGAGAATCTATTCGTTGTTTGGTAACAGAGAATTAATGGCTTCTTTGAAGAAAGTTGTTGTTGGGCCTTGAATTTCTCAATAGATGCCTGTAATGTATTTGTTAATATGCCTCCTCGAGGGGTTTTCTTGGTTTATGTTCCTTCGAATCTCAGGCTAATATACGTTGCCGGCGCAAAAATTCCCTCTTTTTTGTCAGAGCGATAGCGAGAGAGAGAGATTGGTTGAAAAAGATGTGTCTTTGTTATGATTCCTTAAAGTATGGTTGCTTTTGTAGCACAAGTCCTTTTACATTTAATGGCAATCTGTCGTATTCAGTTTTTTGTTCTGCATAGAAGAAACAGAGGGAAGAGAAGAATTCATGGAGGGGCTTTTATAGCTTTTTCCTTGAAGCCTTTCTTGGACTTTGCAATCTCTTATTTTCTTGTTTAAGTTTTTCGTCATTTGATTCTTTGTGGATAATATTTATAAATTGAACTCCTGTGTATGTATCTTTGAGTTTCTTTGATGGAAGACGGTTAATTACACTCTGATCTGATGTGTGGAGCCTTAAAGTCTCTGACTTTTGTTTCATTAATAAGCCGGATAGATAGTAAATGCTGAAGAAGGTTTAGTGGTTGTTAAAGAGCGTAAATGATCTTAAAGTGCTTACCTTTTTGTTTTCTTTTTTGTCTTTTGGCTGTGTTAG
>Chr1:1381275..1381182  - TAIR102
GTTTAAAACAAGTTTCCAAAACTCTATGCTGAAAAAAATCATATTACGTAAATAGCTTTCACTGACACTTTTTTTATATTGCCGTGTTCTTCAG
>Chr1:1382350..1382250  - TAIR102
GTTTTCTTTCTTACCTTAACTTGTCTTCTTTATGGATTGAGATTTTGCTTCTACATTCGAATAATCAATGTTAGGCCTTGCTCTTCTTGGATGTATTGCAG
>Chr1:1384041..1384339  + TAIR102
GTGAGTTTCTTCTCAATCTCTCAGAGTTTTTCGATGGTTCAGATTTACCTACTTGATAAGTAATATTAATGACAAATCGATCAACCTTAAGCAATGCAAAAGGCAAAACTTTTCGTATTTCAAAGAAATTTTTCTGCTCTGAGTTAGCTGTTTTGAATCCTTGTTAAGAATTTCTGTCTCCGTTTTGTGTTTACAGTCTCATAGTTCTCTCCAGATCCGAGTCTTGATGTTTATCAGATTTCATTCTCATTTGGCGATTTCTAGAATGTGAGACTAAATGGTTGGTTAATCTGAAACAG
>Chr1:1384452..1384658  + TAIR102
GTAGGCGCAAAGTTCAACTTTCACTTGCTTAAGTGTTTAATTCTTGAATTTTAGCCACGCCTCTATAACTGCCCTGAAACTATAGCAATATCAGTTCTTACTCTACATGAGATGCATCATGATCTTTGTTTGGCTAGTTATCTGTTGTTTCTTATGGTTATATTATCTCTTTTATGTCTAGTAAGTCGATAGTTTTCCTTGTCCTAG
>Chr1:1384742..1384836  + TAIR102
GTGAAATGTTTGTGGATAGATTCTTTGGTGTTTTCTTTGATTAGCCTTCACTTGTTGTATTTATCCTATTTTATCATGCCAATCATCTCTTGTAG
>Chr1:1384903..1385400  + TAIR102
GTTTGCTTATCTGATCGTCCACATCTGTATTTTATTTAATTTCAAGACAAAACAAAACCTGATATTATGTCTCTGATTTCTGTAGTTATATGAAAAGTTTTGAATCTAGTTAGTCCTGACCTATCTTTACCTATCAGACTGCAAGGAAACTAGTTAGTGATAGCCTAGGCCTTTAGCTTGTTCTGTTCATGCTTTAAAACTTGAAATAGAGAAACCACGGTTTACCTATAGAACCTTTATAAGTTTTGTTTCTTTTGAAAATGGTTGTGTAGTTTAGAATCGTTTGAATTTCTGTTTAAGATCATATGTCTTTAGGAAAGTTTATATATCACGATTGAAGGTGGAGAAAGTAATGCCATGAATTTCTGTTTAAGATCATATGTCTTTAGGAAAGTTTTAATATCTGGAAAAGGGAAATTTTCATCCTGGTTTGTGAGTTAAAGTCGACATTTGCACTGGTTCTTCCGTTAATCAATAACACTTGAAACATGTGCTTAG
>Chr1:1385502..1385646  + TAIR102
GTACGTATGCCAGTTTTCCTCTCTTGTCAATTTAAGCTAGCATGTATTCATACAAAATCATCTTTGGCTGGAACTTAAGAATAATAAACTGTTATGAAACATGCTGCAATTATATTAACTGCATGGTATTTTTAATATATATCAG
>Chr1:1385766..1386108  + TAIR102
GTAAGGTTCTTTTTGTTCAGCACAAGGCAGATTCTGGTTTTCAATTTCCTGTTGCTATGCTAGAATTCGGTATTTGGTTGAAAATATTAAATTAGTGAGTTGTTTGCCAAAAAAAATAATATAATATTCTTAGAAGATTAAGCTAGTCGGAGAAATCGTTAGTGAAATGAGGTTATGCTACTAGATTGTCATTGACTTAGAATTAGCGATAATACCCAAATTTTCTAGAGACTACTTATTAATCAAGATGTTTATAAATTAGCCAACCACATATTATCGAACAATCCCAGTTTAGTGACTATGAAGTTATCTATCTGTGCTTATAAAGTAAATTTTCAAACAG
>Chr1:1386150..1386249  + TAIR102
GTATGTAATTATGTTGATGTGGTTCTATTTGATAGGTTGGTATTTTGAATTGAAGAGGGAATCATACGTGTAATATTTGTATTAACTTATACCATTGCAG
>Chr1:1386339..1386409  + TAIR102
GTACAGAGAATATTTGGCTCAAATGAAGTTTATTTCTGCCTTTATTGATCCCGATCTCTTATAAACTGTAG
>Chr1:1386570..1386640  + TAIR102
GTAAGAAAAAAATGGTGTCCACATATTACAACAGATGTTGTGTTACTCTGTTCTAATTTTTGTAATTTCAG
>Chr1:1386758..1387023  + TAIR102
GTCTGTTCTTTTTTCCGTCTAACTATGCATTGAAACATTTCTCAGTATTATGTTGACTGTTTAATCACTGAGCCATAGAGGTATGGCCAAAGTTCCTTAACGTCATACCTCAATGTTTAAAACAACAAAAAACTTGGTTTTGGTACAGAGACAGTGTCTTTCTGCATTGCTTAATAGCAAACTTGTCTCAAGAAAACTTGAATACAGTTTCACCCGAAGAAATACATACGTGAAGTATAATTATAATCTCTTATTTGTATTTGCAG
>Chr1:1387069..1387202  + TAIR102
GTGCGAGATATCTGCAAATTTCCTTCTTTGACTACTTATTTGGTTTATTCTCAATTGCGAATCGAGTAGTTTTCTTGAACTTCTAACCTCATTGAAAACTTCACAATTCATATGTATGTTGGATGATCTTGCAG
>Chr1:1387335..1387426  + TAIR102
GTAAATCAAGATTCTCTTTAAACATTTTAACAAGAGAGGATATTTCTGATGCTTTTCATCAACAGTCTTTTCTTGTTCTCATTTGCTTGTAG
>Chr1:1388880..1388716  - TAIR102
GTACTTGCTTAACTTTTTATCAGCATCATTTTCATGTTGAGCATATCCACAGAAAGAAAACTGAAAGCTCAGAGAGCGATAGAGAGATCATAATTGCAACTACTAATGGTACTGTTTAGGCTTTAGAAATGCAATATGACATTTTGATTGATCCTTGTGGTGCAG
>Chr1:1389203..1389011  - TAIR102
GTATGCTCTTTTGCAACAATTTCTTTCTTCAACCATCAGCTATAGGGTCATTTCTATTTAATTAATCTATATATCAAAGCTGGTTTTCTAGAATCTTGTTCTTGTTGAAGTGACAGCGAAGAAATTGGTTGTCTTTATATCTTCTATACATCAGCACACATGGGAACAGTGGTTCATTGTCTATTTTCCGCAG
>Chr1:1389580..1389488  - TAIR102
GTACAAGCATAAAGAGATGTCTGGTTTTCACATAAGCTTAAGTCTGAAAATATAGGTTAAATATCTCTGTTCCTTGTTATTTCCTTGAATCAG
>Chr1:1389992..1389705  - TAIR102
GTACGTTGATTCCTTTACATCTGCTGCAAAGAGAAGTTACAGTCCCTTAATTCATTGCATTAGTTATAGAAAATATAAGCTTTTCTGTGCAATACTGAGTTAGTTATTAATAGTTACAAATGTCAAGGTAATGCAATCCGTATGACTTTCCAAGTATCATCAGACATTTATTCTAAGCGGATTTCTTCTCCTAATGTTAAGGATATGTGCTGAGGAGATCAAATGCCATTACATGAATTCTTGAAGTATCATGTCTTTATCCTCTAATATATGGTTGTTTTATTCCAG
>Chr1:1390263..1390082  - TAIR102
GTAGGTGTTCTGTTTTTGTAATCAACGTGTCCCTTTACACCCCAGTACTGTTGTTAGCTTGTTTTGGTCACTTCACAAAATGTATCTCTAAATCTAGTGGATTTGAGGTAGCTTAAACCCTCCACTATGGATCTGGTTGTTATATCTTTGATTTGACAAATGTTGATATGTGGATATCGCAG
>Chr1:1390450..1390335  - TAIR102
GTATGTTCATCTCGTGTTTTGAGCTGTAAAGATTTAACTCGATGCTAATCTAAAAGTCTTAGGGCATTCCAAGCTTGAAATAATGATATGAATCTTCTTCTGATTCCTTTTTGCAG
>Chr1:1390776..1390530  - TAIR102
GTTAGATCACTTTTGCTATGTATTTGGAGTAGTGATTTCTAGCTGAAGAATATCAGATCTTCTGTTAGATTGGCGATGAATTGCGAGAAGTGAACTGAAAATTGAAGTATCCGTTTTGATTTTCCAGGAACCAAATGTTTTGCAGGAGCTTAAGATCTGAATTTAACCTCATGTTTTATAGATGATAATCTTAGTGAGTCTTTATTGATCTAACCGTTGATGGATTCTATATGATATTTTTGAGCAG
>Chr1:1391066..1390937  - TAIR102
GTATCGCTTCTCTCGCAATTTTCTGGGAAATTTTTAGTTTCTCGGAAAAAATCTGGTGTCTGAGATTGCAATTTTCGTTTCAGTAGAGATGATTCGGTTGGATCGGTGTTGATTTTGAGTGACGTTGCAG
>Chr1:1392055..1391951  - TAIR102
GTACGTTAACTAAACCACATTTTGCTACGGAAATGCTACAAAACAAAATTATATTTTTGAACATGTTTGTTTCCTTATTATCGCGATTTAATTGTTGCGGTGAAG
>Chr1:1392256..1392184  - TAIR102
GTAAAGTTTGATTTTCAACAACTGTACCAATCATTAATGCAGACTGCAGAGTATCTAATCAGGGTTTCTACAG
>Chr1:1393268..1393193  - TAIR102
GTTAGCAACGTGTCCTGAAACTGAAAATCATTTAAATTGGTAATGCTTATTTCTTTCTCATGGTATTTAACTTCAG
>Chr1:1393479..1393332  - TAIR102
GTAAAGTATGCATATGTGATATATATATATATAGTCCTTCTTACTCGTTTCCAATCCTGTTTAACCTAAATAGTATCCAGAAATCTATTCACAAACCAAACTAGACAAGAAATTAATCAATCTGGTTTAACCAAAATTAAAAATGCAG
>Chr1:1393795..1393711  - TAIR102
GTAACTGTTAAATAGCTGTATTTATTCCAGAGCATGAAACCAAGAATCCTCTGTTTCTGAAATTCTTTTTCCTGTGTGTTTGCAG
>Chr1:1394013..1393928  - TAIR102
GTGAGTTTTCCTAGGCAGCTTCATTAACTTCTTTCGAGGTTTGTATTTTAGATTGTGTTTGATGTTTCGTTGCGTATATTTGGCAG
>Chr1:1394230..1394149  - TAIR102
GTAAGTACACAGATAACTAGCCAGGTTGGAAAAGTTATAATTATGAAGTAAGATTGAGTGAGTTAGTGAGTCTGTTGTCCAG
>Chr1:1395007..1394927  - TAIR102
GTACATTGTGTTCCAAGTATTTAATAAGCTTGAATCCGGTATCTAGGGTTGTTTTAACTTGTTTTATTTGTGAATTTTTAG
>Chr1:1395144..1395072  - TAIR102
GTATTTTCTCTCTTGCTTCCATTGATTCTTCTGTATGTTAGGTCAACATAAAGAGTGAGTGTATTTTTTTCAG
>Chr1:1395462..1395378  - TAIR102
GTCCTTCATATTTACTAATTTTTGGTCGATCAATTTGCTACAGTGAAATGTATTCGAATTTTGATTTTGTTTATGGAATCTACAG
>Chr1:1396785..1396628  - TAIR102
GTAAGCTCCCCACTATTCTCTCTTTTTGCTCCTTAGGTCGTGTAGTATTTGAAAGATAAAGCTCCCCACAAGATTCATGGATTAGTTTTCATAATCATCAAAGCAAATCTAGCAGAATATTTTGGTAACTTGAAAAAGCGGATTTCTTTCTCTTTCAG
>Chr1:1397010..1396866  - TAIR102
GTTTGTGTTAAGTCTTCAAGAACCATTGATTCTATCTGAGCAGAACAGAAGACATTAGTCTGATTCTTTCCTGCTGTTGCTAATTTCAGCTCTTGAATATTTACTACATGACGTTTGATTCCACTCTTTTCTTTGATGATCTCAG
>Chr1:1397496..1397125  - TAIR102
GTTCGCACTTTATATGCTGCTGTTAGAGTAGGATGTTAGTGTCATTGACGACTCCGCTTGATAAAAGATTCATCGGTTGTATTTTCAAGATATTGGTTTGTGGGGTTTTGATTCAGAAAACCTCTCAGAATGCCAAATTTACTCGAATTTGGAAACTAAATTACTTTTGATCACTCACCTATTTGCATCCGTGCTAGTTAGAGGATTCTTTCTTGATATAGTTATATTTTTAGAAGCCAATCTTAGTTAAATGATCTTCAATTGCATACTCAAAGCTTGTTATCTGCTTTGCAATGGAAATGTGCATCTGCAATCTCTTGAGCGTAACCATATATCTGGGACTAATCTAACTTTCAGTTTCTCTGTTGACAG
>Chr1:1397667..1397578  - TAIR102
GTAAGCCTACTATCATATGTACTGCTTGTTTGAGAATTTGGAAAAGACATCTGTTAAGTTTAGATTGTAATACTATTCAACTGTTTACAG
>Chr1:1397829..1397708  - TAIR102
GTGAACATCAAATTTCTCTACTTTGATATTACCTTTCTTTTGGTTTCACTGAAAATATTATTTTAAAAAAAACTTGTTCAAGAGACTTAGTTGCCTTGCTGTTTCTTCTTCCTTGTTATTAG
>Chr1:1399323..1399569  + TAIR102
GTTCGTAACTTCTTCTTCTCTCTAAATTATCTCATGGATTTATGAAAAGAATCGATTTTGTTTGATTTATGGGTTCTAATTAGTCGAAGCGCTTGGGTAGGTTTGCAATGTTCTAGCTGGTCTTGAGCAATCTCTGGTTTAGGGTACCGAAATATGTTTATGGGAATTGAAATTTATCGGATGAGATTTTGTTTCTACAGTCGTCTGTTCAAATTCGATTTCCCATGTTTCGTTTGTTTTGGTATAG
>Chr1:1399775..1399978  + TAIR102
GCATGTGAATTTCTTCTACTCATATGGTTTCAAACACTTATTATCATATATCCCTGCTTATATCTGTAAATTGCTCCAATGAGTTTATATGATGTGAATATTAAAAGACCTGTCCATGGGCTGAAACTAGGATAAGTGACTTTGGTATTTCAAAGGTGCTGCTTTTGTTTCCTAATTCAATCTTGTATACTTTGATTGTTTTAG
>Chr1:1401156..1401302  + TAIR102
GTATAATTCTAATCTGGGTTTTATGTGAATCTGTTTTTTCGTTTCGTGATTTTCAAAAGTTTTCACCTTTAAAGTGTTTGTTTGTATTTGATTCTTCTATGTTTGATTGATGGAAATATCTCTTCTTTTTTTGTGCTTGCATGTTAG
>Chr1:1401508..1401675  + TAIR102
GTAATCTCTTTTTATTCCAAGTCTGAGCTTTTATGATTGCATACAATTTCTAGCAAAATATACTTGATCTTTGATCTGCTCTGTAAAGAAAGATGCTTTAACTGAAGTGCGGCTATTGCCTTACTTTCTGACTAGTCTTCTTTTGCTGTTGATGGATTTTTGCTTTAG
>Chr1:1401745..1401845  + TAIR102
GTTAGTATTACTCTCTAGGGCTGAAAATCATATTTGTTTATTGAGACATGTGGTTTTGTTCTTTCATCTGTCTCTATTGATACTGAAAAAATCCATCCCAG
>Chr1:1401979..1402066  + TAIR102
GTTTGCTTTTATTCTCACACTATTATTCCCGTCTTTGTATATTTTGCCATGTCTAACAAAATATTAACCTTTTTTTCCTTGCTCACAG
>Chr1:1403595..1403441  - TAIR102
GTGAGCTATTCTATTCCCCAACTTCCTGATATTTACCTCATCGATATAAAACTCATGGTTCCAGTCGTGAATGCAATAAATATGTGAAATCAAAAGAATAATGATACTCAATACATTAATGCTAATGAAATAGATGTTTGATGATTTTCAAGCAG
>Chr1:1404200..1404113  - TAIR102
GTTAGTAAACACATCCTTGTAAAATTTCATCTTTGTAGAATTCTCAGTGGACAATCCTTAGATGGACTTGCCCCCTTTTTCTTTTCAG
>Chr1:1404616..1404327  - TAIR102
GTAAGTCATTCCTTGACCTTTCAGAAAGTTTGTGCATGCTATTTCAGATATCACCGAGAAATAATGTTACCCAGCTTGTCCTTCAATCTAGGGACTTTTCAGAATCTGAGATACAATTTGATTTGCCCATACCATTTTTCCGGGTTTGCTTATTCATTTTATTGGGAAATTAGGACTTTTATCGTCTTAAACGGCTACTCCAGTGAATCAGATACCCCTGCTACCAAAAACTTTAGCACAGCTATCCTGCATTGTTATCTGTTGTCATCTGAATGTCATATATTGTGTAG
>Chr1:1405109..1404750  - TAIR102
GTTCATTATTTCCCTTTCATGTCATGAACTCTGTGTTTGTTTTGGTTGATTGTGGGGATCTATACATGATTTCTTACTGGAGCTAATAATGAAATTCTATAAGGAAATATCATGAGATGATTATCCATAGATGTTCTGCTAAGTTTATCTTGTTTGATCTCTTTACTATTGATATCTACTTCTTTTTTGCTCGAGCTGAAAAACAAATGGTTAGATCTATATTAACAACAATTAGTAATAACTTGCTATAGTCTTCTTCATTATTTAAAAGGGTACATTGTCTCGCACTTTTATTTTACATATCTCACCTTTATATTCTTTTAGCATCTGAAATCCTGTGATTTTAATAAAATCTTGCAG
>Chr1:1405559..1405235  - TAIR102
GTAAGTTTTCTCTGGATTATCTTTTGCCACTATCTAAAAAATTGTAGAATCATGTAGCTCCATTTTCTTTAGGCTTCTGATTTGGGTTTCTTCAAGTTCTATATTAGACATATTCTATATAATGGGTATCAAATGGTTAGTGGTAGTGTTTGTCCGAGGTCTGCAAGCTCGAGTGCTTAAGTACTCTCAGTCTGCTTGAAATAACAACAAGTTTTGCCTTTGATCTGTATTGAGATTATGTAAACCAGCCTTGGGATAATGAGTTGGTTGTTTGAGCAATGTTTCATAACCATGAAGCTGAGTGAACTTTTTCTTTTGGTGCCAG
>Chr1:1405742..1405656  - TAIR102
GTAACATTATGCACCACCGAGGAACTAGTGTGAACCAATAAGACCCACGTTAAGTTTTTGCAGTTTTAATTTTCTCCACTTGTGCAG
>Chr1:1405956..1405881  - TAIR102
GTATATGGTGCAGTCTAAATATCATAGGGTAATATCCTTACATACATAGGACTTATCTGTTGTTCTCTCTTCACAG
>Chr1:1406338..1406058  - TAIR102
GTTTGTCTCTCAATCTTATGCCCTGGGCTAGAGTTGTAAAGTCATTATATGAATTTTTCAACATGAAACAAATATTAGTATGTACAATGACGTTTCAGAGGTGTATAAACCTCTTTCTACAGTTACCCCGTGTTAAGTGGTGAGCTTACTGATGTTACTGAAAGATCAAAATACATATTTTCAGATCCATCTGTATTATTGTTTTGCGGATCCGCATGAGCAAGAAATCCTTGTTCTTTCCTATCTTGACTATATTTTTCACTTGTTTGTGTTGTCTCTAG
>Chr1:1406540..1406448  - TAIR102
GTAAGATGTTGGAAAAGCTGGCATGTTTTTTTTGTTTCAGTTAAATTCTTCATTTTGGGTTCCTTATGTTTTCAAGAAATGTCATGATTCTAG
>Chr1:1406871..1406643  - TAIR102
GTACAAACTCGATGACCTATTTCTTACTTCCCATTATCTAGAGTTTTGGTTGTGTAAGCTTCCTGGTTTTTGTAGTTGAGTGACAAAGATATATGGTTTCTAGTTTTGAGGTTTGGCTTTACTGGTGCATATGAATAACACCATCTGTTACACATTGCTTTCACATATTTCACTATTGTAGTCAACTGAATCAAAGGCATCTTTTTGAGAGTGATTATATCTATTGCAG
>Chr1:1407058..1406959  - TAIR102
GTTACCTTCTTTTTCTAATCATGTCTTTGTGTTCTTGAGGTGAGTTTTCTGGTATCAGCATATTGATCTTTCTGTACCTTCTCTTTGGATGTCCTTTCAG
>Chr1:1408457..1408201  - TAIR102
GTAAGAATGCTACTATACCTTTTTCCATCATATAAATGTGCATTTCCATTCTGTTGACGCAAAAAAGTTGCTTATAGTGAAAAAATTCAACGAGATGGTTGATCTTGAATTTGCATATATTCAAGGCAATCTCTCATCAAGCTTATTCGAATAAAAATTGGAACCTGAAAATACTTGTGGTAGTAGCTGTTATTTGATGATTTCATGTCATGATGTTTCTTTGGCTTTCTAAAACTATAAAACTATGGAAACTCCAG
>Chr1:1408616..1408515  - TAIR102
GTGAGTGTTAACTTACAAATTAAGTGAAACGTTTTCTTACTTATTTTTCACGTAGTTATAGGCCTTAATGAAAAAAATCTTGTTTCTGGCTTTGTGGTTTAG
>Chr1:1408796..1408695  - TAIR102
GTAATTTGTCTACAACCATTAGATACTACAAACCACTTCACGCTATCAATTTTCTTAAAACTAATTGATCTCAAACAGATATTTTTTTTGTTAAAATTTTAG
>Chr1:1408930..1408830  - TAIR102
GTAAGTCTCATCATTGCCCTCTAATATGCATCATTGCCCTCTAATATGCATATTTTAAAGGGGCTAATATATCTTTACTCTCTTATATGAAATTTTTACAG
>Chr1:1409351..1409006  - TAIR102
GTAAGGAACCCGTTTTATTTCTCACTTTCTTGTATTGATGCCTTATTTTTTCCTTAGACTTAAGATTAGGATACTTATACATTCGTCTGAGAGAGATCTCCTCTTGTACATTTAACATCTTAGAAGAATTTAAAACACATTTAGGAATTCCAAAAGATTGTAGAGTATTTATTTATTAACGTCCTATCTCTTTGGCCCTGAACTGTTTTTCTTCACATGTACAGTAGAGTCCTTTGTTTCTTTCAAATTACAGCTTGATTCTCATATCTGCGATTTACTCCATCTATGCCTTTCTTTGATATTCATTTTAATGCTAATGCTCACATGGAATCTTGCTTCAATTCAG
>Chr1:1409527..1409442  - TAIR102
GTGAACAAATAATTTTTTTGAGACCTTCCTCTGTTATATATTCTATTTCATTATGATTTTTTGACCTAGTGCATTTGTTTACGCAG
>Chr1:1409755..1409630  - TAIR102
GTGTTTATCTCTTTAAAATCTGTCTATTTTTCTCTATGTTTCATGTGTCTTTTGTTATAGTTTTGTAACATGTGGTTTACCGGTAAACTATATATCATTGACTTCTAAGGTTTACCCACATTGCAG
>Chr1:1409951..1409824  - TAIR102
GTATGTACAAGTCTTAGTTTCTCATAAAATATTTATGTACTACTTTTGATAATGTAGGAAATGTTTCAAATATGTTTATTTTTTATGAGAAACAGAGAATGATATAATCTTTGCTTTTGCTCTTGTAG
>Chr1:1410184..1410034  - TAIR102
GTATTTCATTTTCTTTTGCTCTGTAAGCTTATTTTTCTCATCGATCCAACATAAACAATCGGAATAGAAAATAATTCATCACTCTTTATCACTAGGCCAATACTGGACTCCCCTCTTAGTGACATAATTTTTGTTGTCTCTTGATAACCAG
>Chr1:1412055..1412159  + TAIR102
GTACGAAATAATTTGCTTATTGATGATAGATCCACTCCCTCTTATTGCAAGACAGGTGTTGGTTTGTTTTTCATTTTAAACTTCATTCTCTTCTCTGCAATTCAG
>Chr1:1412512..1412655  + TAIR102
GTAAGTTCCTAATTTCCTAATTCCTTAGGTTCCAACTAGAAAGAATGCTCTTGATAAAACTGTTCTATATGTTTCCGATACATCAATATTACTGTTTTCCACCGTTGTTTCTAATATGAGGATGTTCACTCTTGCCATATTCAG
>Chr1:1412905..1413016  + TAIR102
GTGAGTCCTCCAATGACAATGCTCCATATCTTTTGTTTTAGTTACTTACTATAAGCAAATTTGCAGTGATGTCGGTTTACCAATAGATGATTCACTGTTTCCTTGGCTGCAG
>Chr1:1413143..1413239  + TAIR102
GTAAAACCATCATGTCAAGTGTTTAAAGCACTCGCATGTTTGTTTCTTTCATTCTTAGCATTCACACGTGTTTCTTTATCTTGTTCCGATCTTCTAG
>Chr1:1414155..1414056  - TAIR102
GTAAGTGCACCTTTTGTCTTTCTCTCTGTCCTATATGACGAAACCAATGGTCCATGCATCTTATTAGCTCAACGGGTATTTTTCTTATTTGTGTTATCAG
>Chr1:1414416..1414303  - TAIR102
GTGAGCTTAGAACACATCTCTTCCCTCTTTGTTACTATCATCATATTCCAGCTGCGAGTTACTCTGTTTTTGCAGAAACTAGACAAATACTCGAATTTTGATTGTGTGTTGCAG
>Chr1:1414645..1414563  - TAIR102
GTACTGTTCTGTTCCCTAACATTGTTTTCTACTTGTATCCAACGCAAGCCATTGACCCTATTTGTTCTGTCCTGATTGGATAG
>Chr1:1414992..1414823  - TAIR102
GTAATCACTAGATTTACGACTTTAGCATTAGTGATTCCTATAACTTTTAGCTATTTGCTCTAAAGCATGTATTGAGATCAGCTATTACATTTTCTGCCTCTTATGATCAAATCAAATGCTTCTTTTCATATTGGTCTTGATGAGACCTGACAAGGTCTTGTATATTGCAG
>Chr1:1415196..1415093  - TAIR102
GTAAGTAGTGCATATTAGTAAACTCTTGAAATGTTCAAGCCTTTAATCTTCTTCTTCCCGATATTTGAAACTGGAAACCATTTTTTGCTATTTATCCTCCCAAG
>Chr1:1415449..1415376  - TAIR102
GTTTGTCCATATCCTCTCACTAATTCTTGATTACATTTTTGTTATTGGGACCTTATCATTTTTTGGCTTCACAG
>Chr1:1415674..1415564  - TAIR102
GTTTGTGTTATTTTGAGTTATCTTTTGTTCTTTTTGTCAATGTGATTGTGATTGATGAAAAGTTTCTGCATCCTTGTGATGATAAAGAAGAATGTTGTCTCCCTCTACTAG
>Chr1:1415985..1415834  - TAIR102
GTATGTCCGTGACCGTGATTTATATGATCTTCTCTTTATTCGTTTAGCAGTGTATAGCTTCGGCTTAAGTGTTATATATAATTTTAATTACGTATGTAGTGATACGTAATGTGTTAATTTCGTTTAATGTTCTCCTTGGAAATGGTTGGCAG
>Chr1:1416868..1416780  - TAIR102
GTTTGTTTCCGGAAAGACTGTTATAGGTTGACAAGTTAGATACTGTGTGTCGGGTTTCTCATTAATAGTTTCCGTCTGTTTTTCTTCAG
>Chr1:1417325..1416979  - TAIR102
GTTAGTGTGTCCCTCATTTGCCAAAGTTTATTGCACATAGTATTGCATATTTGCTTTAAATTTAGCTGCTTTGCATAGTTGGATTCATATAGCTGCTCTTCTTGCAAATGACTTGGTGCTTCCTCTTATGATGTCTAGTTATTGATCCTCTATCATGAACTTACAGCGTAGTTGTCTGAATTTAGTCCTCTTTCCGTTAATAATATAGATTTTTTTGCTAATACTTACGTGGTTGACTATTTTACACTTTAAAATATTCAGTGTTTTGTTTTTGTACCTTAATGATCCTTAGTTGCTCTATTGTCTCAGTCTGTCACTTGAAATGTTTGTTTTTTTGGTCATGCCAG
>Chr1:1417973..1417391  - TAIR102
GTATGTTACAATTCCATATTTTTTGCTTACTTTATCTTCAATTAGAGAATCTTTACCTCTTACCACGTATTTTGATGTTTAAGTTTCTGAATTGGATTGCTTTGAAAGGCGAGCAATGGCTATTAGTGAAGTGATTCAGATTTTGGGTGTTGATTGGCTTCAATTCATGAGTGTTTCATTGGGATAGCTTTAGCTCTCAGGCTTGATCTCTAGGGGTGAAATCCATTCTGTGATAAATTTGAGGCCTTTTTCCGGATCAGACTATAGATTACGGTTTAGTTGATTTGATCTGCCATAAGTTTCCAAGTGTTTGGAGATCATCTTGGTCAGAATTCTGTGATGATGTTCAATAACTAATCTGTCCAAAACTTCCAATAACTGAAGTTTAGTACTTTGAGATCTCTACATGATATTCTAGGTCTTTTGTTATTCTGCTGGGACATAAAACAAGTTAGAAACTGAATTTCTTGTGTGATACTAGTGACCGTTGGAAGAGGTATCTCATTGGTCTTTTGTTTATGTTTGTACTGAGTCAAATGAGTTTTATGACCGTGTTCTACCGAATGGATGAATGATTGTGCAG
>Chr1:1418174..1418047  - TAIR102
GTGATCGAAGAATTTCAATTCATACCGGTTTCTGAAGAATTGGGATTAGTAAATGTTTTTTGCATCAGGATTTTTGTTAAAATGTCAATCTATAATCTGCTTATAATGGGTTTCGTTTAATCTCTTAG
>Chr1:1419786..1419659  - TAIR102
GTAAGTCTCTTACTAAACTGAAAGAAGAGCTTTGGTTACAAACAAATGTGGTCTTACAGGTCACTAGTAAAACTTTTACAAAGATTTTGAACATCTAATGAGCTACTGTTTTGATTTTTGCTGTCTAG
>Chr1:1420103..1420033  - TAIR102
GTTAGTCTGAATTGAAGCTGCCAATAACGTAAACCTGTTCTTTACTGTTGATATCACATTTTATGTTGCAG
>Chr1:1420447..1420374  - TAIR102
GTAATTTCCATCGTTGTAGCTAAATTCTTTTTCTTTAGTCGAATGTGGAAGACTTATTTGAATTTCTTCTCCAG
>Chr1:1420824..1420565  - TAIR102
GTGCAGTTTCTTGTATCTCTCACTATCTCAAATCTTGGTTGTTGTTTGGATGAGTACATTGTAAACAGTTAAAAAGAAAACGAGATTTTTGTTCAGAATAAAGCTAAAGTAAGAGAACTGATTCTAGTTTGTAACTTCACATAAGAGAGGTAGCAAGAATATACATTGAAACTGCAGAAGATATTCCTCATCTGGTTTAGTCTTTCCTCCAAATGTTTTCCACAAACAACTTTTTCTTCTACATGCAATTTTCGCTGCAG
>Chr1:1420972..1420882  - TAIR102
GTCAGAAACTAAACTTCATTTATTTTGGCTGAGTCTTACTTAAGTTGCAATTTTGGCCTCATGGGTTTACTGCTTTTAAACATCTTAATAG
>Chr1:1421378..1421131  - TAIR102
GTTAACTTTCTTCTAATCTCGAGAGATCCATTTGATCCGGTCTGGTTTTTCCGTAATGTGTTTGAAAGATCATACTGAGTTTTCTAGTTTGATCATCGTTTATAACTCTCATTGTGATTTCAGCAAATTTTTGTAGCATTTCGGAATTTTGATCTCTTGATGAGTTTTATTTACGTTTTCTGTTTGCTTTTTTTATCTAGTGATCAAGTTTTGAGATTTATGTTGTTGTTGTTATGATGATCTTGTAG
>Chr1:1425926..1426015  + TAIR102
GTAAAAGCTCCTTCCACATTCATGACATTTTGTATACTATATATCAAACTTTCGAAATTGCTGATTTTAGGTTTTTTCGAATTTGTGAAG
>Chr1:1427957..1428070  + TAIR102
GTAACTATGAATCATATAGAAGCGCTGAAATAAAAGAACACATGTAACCACACTTTTTGTATGCTTTCTAATTCTAACTTGGTTTATTAACAACTCTCCTTTTAAAATCCTCAG
>Chr1:1428115..1428207  + TAIR102
GTAAATCATTCACTCCAATCCTAAACATTTCATCTTTTGTCTCCACCACTGAAGAAGAAAATGAGTTTCTAAGTATGAATCTGGAATTTGCAG
>Chr1:1431806..1431725  - TAIR102
GTAACTACTGAACCAAACCGTACTAAACCGAACCAAATTGAAATAAGAATTTTGAGTTTTAATTTTGGATTGATTAAACCAG
>Chr1:1432291..1432141  - TAIR102
GTAACCTTTTTTAGTTTCATACCGGTCCGTTTTTTACCTTAACCGGTTACAGGATCTCAGATTTACTGGTTTTCAAAACAACTCAGCATGAACCGTTTTTTTTCTTTTGGTTTTAAGTAAAAGTTTAACCGGTGTTATTGTCTTTCTACAG
>Chr1:1432590..1432519  - TAIR102
GTACTCTCACTTTTCTTTTCTTCTATAAAATTGTGTAACTCAAAATCTAATCATCTGTTTGTGATATTACAG
>Chr1:1438595..1438516  - TAIR102
GTATGTGTTTTTTTAGTTTTCCCATAAATCATTTTATAACCTTTTGAAGTTTGAAGAATGACGAAGCAAATGTTCTTCAG
>Chr1:1438810..1438711  - TAIR102
GTAAGTAGCTTGAAGTCCAGCAATTACTAGTCTCCTTTTCTCAGCTCATATAGTACCCAAAAAAAGACAGAAACGTATCATATGTTTGGTCCTGTTACAG
>Chr1:1438984..1438900  - TAIR102
GTAAATATCTTTTTCTTTTATCACATAAACTCTTTTGCTTTTCACTGCTTTAGCTTATTTTGATTGAATTGATTTGGTGTCACAG
>Chr1:1439157..1439059  - TAIR102
GTTCTCAAGTCTCACCTATATCAACTTTAAATTTAGATGATTGTTTTTTTCTACTGTTTCCATCACAATGTCCCTTTTCTGAACTGTTGGGTCTAATAG
>Chr1:1439501..1439305  - TAIR102
GTCATGTTAAGGTTGCTTTTAATGTTAGTTCTAACTTCTAAGGGTGTTATATTATACCATAAATCAGAAACTGAAAACATTCAAGTTTAAGAATAACCTTTTCCAGGACTTTGATCTAAGAAACTGAGAATATATAACTTCATACATGAAAAATCTATGTAGCTAAATTGTATGTCTTGTTGATATAATGGTTGCAG
>Chr1:1439734..1439659  - TAIR102
GTATAAGTCGCCTCTTTTAATCATGAGGAAGCATTGATTTTCCATGTTGAAATCGTGTCTCATGATACTTGTTTAG
>Chr1:1439897..1439829  - TAIR102
GTGAGCTTCATTTAGCTATCTATACATTTCACTCTTCACTTCATTCTCCTCATGTATACTACTGTTCAG
>Chr1:1440233..1440011  - TAIR102
GTAATCTAATATGTGATTCCTTTTCAACTTCATGTTTTAACTATTTGGCTTCTTCTGCTGTAAGATCTAGGACATTTCTTAAAATTGATCCTATGTACTCTCAGACTCTCAGTACAATAAGTTGTGGTTTAGCATTCTTTTGCTTAGCATATTTTGCATTTCATATGTTCGGCTGAAGAGTCTTGTTACTTCTGATATTAAGCCAACCATTTTTATTCTATAG
>Chr1:1440445..1440334  - TAIR102
GTAATATCTTGTTACTAAGGTGAATCTTGATTTCGTTATGTTAGTAACAATTCCATGATGATGTTTTAAGTTGTGAGGTAGCAGCATAACTAAATTTTACTTTTTCTCTCAG
>Chr1:1441002..1440647  - TAIR102
GTAATAATATAGCCAATTCACTGTTGCCAAATTTGTGAAGTAACAGTCGTTGTTGTTTGTTTCACTGGCCTAGTTTGATTTCTATACCAGAAGATTAATCTCTGTTCGTGTAGTAGTGTTAATGCTTGGTTGTGTTACAGAATTCGAAAAAAAGTTTCATTTTGACATTGCTGGTGAGAAACAGCTTCAATTTGAGCTTACAAAGATGTTGATTAGATTGTTTTTACAGAGTGTTGATTTGTCCCCGTCTTGACAATTTGTTAGCTTCCAGTGAGAAGAATATGAGTTAGTCAGGTTGATCTGGATTAGTTTTTCGAAAGCTTAGTACTTATAATACTATCAGTTTGTTCTTGCAG
>Chr1:1441216..1441127  - TAIR102
GTTCAGCTTTCTCACCTCCATTGACTTACCAATCTCTTTGCCAATGTTTATCTGTTTGAAATATTCTAACTTTATTCAAAATTTTAACAG
>Chr1:1448140..1448057  - TAIR102
GTGGGTGATTTAATAATATTAAGGGCTCGGTAATCCAAATCATCTAAAAAGAATGTTTAATCTTGTTTCTTTTGTTTTGTATAG
>Chr1:1449236..1449062  - TAIR102
GTAACTACTTGAACACCATTTTATAGAGTCTTAATACTGTTGGTTGAATAACCATTTGGTCACTAGACCAGTAGTTGAACTTAAGATACGGTTCACCCTTGTCATAGTATATACAAAGTAACCGATCCATTCACTCAAATATAAAGGCTCATTGGTGCTTTTGTTTTTTGCTTAG
>Chr1:1449712..1449616  - TAIR102
GTGAGTTTAGCTACCTTCTACTTACACTTGGACCTTTGAAAAACTTGTTTTGTATGGTATAACATTGTGCTTTGTGTGTATTTGTCTTTTCACGCAG
>Chr1:1450576..1450175  - TAIR102
GTAAATATTTTTCTTTGCAATCCGCCGCTGCTGCTGCTGATTTTGTGATTTTTAGCTTCAATGCCGTTTCCTTTGAGTTTGATGGCGTGAAATTGAGCTTATGTTGCTTTCATCAGAGCTTATATAAAAGAGAAACTATGCACTTTGGGTCACTGATAAGTAACTTTAATGTAATCGTCGTTCTAGTTTTGGAGATCTCTGCTCTTTAGTCTTCTCAATAGGTTCTATAATTGGCTCTGTATTGTTTGCAATGATAATCTTACTCTAAGTGGGTTTGTAGAGCTTAAGGATGTGATCCTTATTCAGATTCTTTATTGAAGGCAACATTATGATTTGGGTTCAAATTTCTCTAGTTCCAAGGTATGCAAAGTCTTACACTTTGGACTGTTTTGTCGTGTCTAG
>Chr1:1451450..1451363  - TAIR102
GTAATGTTTTACAAAGATACTTGCATCTTCTCAACTGAAGTGGATCATAATCATTAATAGACTAACCCGAAAAGACCATAAATTTCAG
>Chr1:1451664..1451538  - TAIR102
GTAAGATTGCATATGTTTCCATTTTCTTACTTAAATCATTTAGATTAGCATTTCTAAGCATTATTGACTGATCTTGAATGCCATCATCGCCTTACTTGGTTTTATTGTATGATTTTCGTTCTGTTAG
>Chr1:1452294..1451757  - TAIR102
GTATGATCACTTCTCTTCTTTTGTTTATCTGCAAATCAAATCTTTTTGAACGTGGATAATTGGATTTATGGATACAGTTACCTACAGAGGAACATGACTAGATTTGGGTTGTTTGCTAGAGATAGAAGGATTGCTATCTTTACGTGTTCTGTTTTCACTTCCTTGCTTTTGTTAATGTTGATCATGTAAATTGCTTGCCCAAACTTGTCTATTTTACCTTGTTAGGGACTGCAATGGCAGTAATTCTGAAAGGTTTCAGCTTACTAGAGAAAACTTTGGTTTGTTTGGTTATGAAAGCCAAGATTTTCCGTGGCTGAGGGTTCATGAGTGTCTAATGTAACAACTGCTTTCTGGTTGTCTCTTTTTGACTCTGATGACAAATAATCTAAGTATCTCTCTCACAGCCTAGAAATTGTTGATAATATTGCTTAGATTGAGATTCTGTTATTGTCTTTTGTCTTTTAATGTTAATTGATGTCGTGAAGTGTTCGGAAAGTTTGCCTAATCTCGAGCCCTCTGATTTTTCTGGTTTCTGCAG
>Chr1:1452508..1452420  - TAIR102
GTTCAAATTAGGGTTTTATACTCTGTTTCACTTGATGAGTATTTCAAAATTTTGGATTTGTTGTTAATTTGTGTCGATTTTTATTGCAG
>Chr1:1457617..1457519  - TAIR102
GTGAGTTAATTGTGAATGGTATTTCGTTAACTGTATCAGTTTAAAAGTCTTTTAGCAATCGAGTCTTTGTACTAAACTTCTCTAGTTTTGAATGTGTAG
>Chr1:1458347..1457642  - TAIR102
GTAAACAGAAGTTAGCTTGATCGGTGCCCATGATTTCAACAGATCTGTGGCTAAAGTTTACTCCTTTTTGTAGAGTGATGTAGGAATTTAGCAACTTTATATCAAAATTTGGTGTTGTAGCTGGTGGTGGAAGTAAGGATTAGTAGTATCAGTTGGATTTTCAAGTTTGGCTTTTTTTAATCTGGTGCTGAGGTTACTGAATTTGTAAGCTTTGAGCTTGATTCGTGCTTGAGTTTGAGTCTGAGAATGATTAGTGTAGTAAGTAAGTGTAGATCTACTTGAATGATGTTTCATTCGTTTAGGTGTTCTCCATCTTAAAAAGATTATCTCAGTTATTTGTCCACAGTGTTGATGCTCCTATTGTTTGAGTTACATTAATGGTTCAAGTTATGATTTGTTAACTTCTCGGATTGTGGAAGTTGAAGTTTACTGGCGACTGTTCTGATAATAGCCAATCAACAAACAATGCAGTTTGTTTGGATTGTATGCATTGTGATTGCTTTTAGACCGATTTGATTGATAGAATTTGTTTAGTGAACCCCAAGAAGACTGTAGTATGAACTCAACATCATTATTTGTAATGCTTGTTGTAACAGATTTCTTAAGTTACTATATGTTTCTCGCTAAGCTGAATTTATATTCTTCTTCAGATGTTACCAATTCCAAAAGATTGATCCTTTTTTACTTGTTTCCTTTCTTCTTGCAG
>Chr1:1459979..1460062  + TAIR102
GTATCTAGCTCTCTAATTTCATCTCATTGTAATTCCATTGCTGCATCTAACTACTTACTTAAGTTGTGTTTGTTTTCCTTTCAG
>Chr1:1460198..1460282  + TAIR102
GTACGTATCATCCTCCTCCTCCTCTTCTTGCTTTAATGGACTATCTATAATCTATACTATTCAAATTTTTGCTTATCATATATAG
>Chr1:1461126..1461214  + TAIR102
GTAAGTGTTTGGTCATCTCAAGTCTCAACATATCCCATTACCATTATCCAAATTATCATATATACATATTCTAGTTCCAAAAAGTTTAG
>Chr1:1461265..1461394  + TAIR102
GTCTCTCATCCTCTATAAAATATTCCATTTATTTCATTCTTGTTTCCACCACAGTGGTGCATTTGATATCTTTGCATGAGGAATGTCTTAAGTGGTTTGTCTGCTTTCCTCTGTTTTTGTTCTTTTGCAG
>Chr1:1461553..1461641  + TAIR102
GTAGGTTCCAGGCACAATTCAAGTTAATTTATGGTCGTCTTCTCATAGGCTTACTATATCTTAACATCTTCCATTTTGCGTTGTCACAG
>Chr1:1463529..1463648  + TAIR102
GTAAAAGTCGATACCTTTCTCACTAATTTGTAATTACTTGTTTTCCTAGCTGATTGTGTATTAGTCAGATGTAGAATGTGGTGTGTTGTGTCTTCAAAAAAACGAACTTTTCATCTGTAG
>Chr1:1464091..1464147  + TAIR102
GTGTTTCTTTCGCAGCGCAGGGAAACTAGGAGAAAGATGCTCGGAACTCTTTTAAAG
>Chr1:1465325..1465447  + TAIR102
GTTTCTTATTTTCTAGTCGATTCCTTATTCTCTAAACTCTCTAAATAACCTTCATTTCATGCTTACAAGGAGCTTTAGTAACATGTTCCGGATTTTTTTTGTGTTTTTCGCTTTTGATTTCAG
>Chr1:1471779..1471697  - TAIR102
GTAAGTAAAACATTCTCAACTTCTTTTCCGAACCTTAAAACTACTATTGAAGGTTATTATAAACACATTTTTGTTCATTACAG
>Chr1:1471947..1471861  - TAIR102
GTTAGACTTTAGTTCTCTCCTTCAATCTCTGTATTGTTGGTGGGTAAAAACAATGTGTCAATACATGTCTGATTTGTGGAATTACAG
>Chr1:1472129..1472037  - TAIR102
GTAAGTGTTTAGTTAGCAACTCTGGTCTGGAGAGTGATGTATGTGTATTCAAACATGTTCTCACATTGGTTGTTTGTGGAAAAATTCTATTAG
>Chr1:1472372..1472283  - TAIR102
GTAATTTCAGGAGAAACTCACTAGAACACTACTAGTTTTGGTTTTTATCAGAATGAGACGAGCAGAAAATGACTTTTGTTTACAACACAG
>Chr1:1472602..1472478  - TAIR102
GTATGTGCTCTTTAATATCTACAGCCTCTGTCTCCCCCCCCAAATAGTACCTCTTAAAGTTTCTTTGTAGTTTTGAGTCTTTTCCTTCCTTTCTCTAACCAGTTTGTGATGATTTTTGTATGCAG
>Chr1:1473008..1472834  - TAIR102
GTAAGTATTTTAAGTCAATCTATTGCTATTTCGTAATATCTTGACTCTTGTTTCTCAGTAACTGTATCTTCTGGAAACAGCTGCTTTCATTTGACACTGTTTAAGAATCGTCAGATTACTATTGTTGGACTTACTTTTCCCTTTAATATTCTTCTCTGGTTCTTTTACTTTGAAG
>Chr1:1473237..1473132  - TAIR102
GTGAGTGGCATCTACAGTTTTTTTGGTTCAACTAACCAGCCAATGCACTTTTTTGACGATATAGATATATTGGTTTGTGATTTATTTGCTCTGCAATTTGTTCCAG
>Chr1:1473393..1473308  - TAIR102
GTAAGTTACTTCTACTAGATGGATTTCCACTGGTTTGCGTAACAGAATTTTATTGTCGACTATGCTATGTACATTTTTGTGTGCAG
>Chr1:1473670..1473480  - TAIR102
GTATGTTCCTTTCTCTCCTTTGTTTGATGTAAATGAAGTTTGGTATAGTTGCTTCTGAGTTTCATCTCTACCTATAAATTTAGCTTCTTACAGATTTCTTTAAGGCGTGATACTCTAGATATAAATGGGGCTGATTAATAAGAATCGCTAAACAAAGCTTTACCTCAACTTTTTAATTTGACTTCTTGTAG
>Chr1:1473920..1473818  - TAIR102
GTAACTTTGGGGTGACACTTTTTTTATATCACCAAATTTTTTAAAGCAGGATTACCATTTTATATCTTTTCCTTCTGGTTTTTTGTTTTCCTATTCTTGTTAG
>Chr1:1474094..1473985  - TAIR102
GTAAATTTTTATCACACTTAATTTTCCAGTCATTTTTCGTATTTCTCATAGTTTTGTTTAATAGTTAATAACAATTTATGCGGTTCTGTTTTCTCTGGTGGTGTTTGCAG
>Chr1:1474252..1474169  - TAIR102
GTTTGTTAACTTTTCCTGAATTTTGTATATAGCACTTGAACATTACTATCGACATGGCTGATGTGCATATTTTTTTTTCCCCAG
>Chr1:1474595..1474376  - TAIR102
GTCAGAACCAAAACTTACTGTCTGTTGTTGGTGTTAACCTTTTTCACAATTTTCGTTGAAATTCAAGCATGTGAGATACACATAGGAAACCATAGTAAACTTATTGTCACCAACCATAGAATAACTTTAAGGGCGTCTTTTCTTTCATATTGTTTTGGGAGACTAGATTTATGGATCTGACATTGATTACTAGAGCTCAATTTACATTTCTTCATACCAG
>Chr1:1475630..1475540  - TAIR102
GTATTATGATTCGTCACTAAAGGTGTCTGTTTTAAAGTTGATTCTCTTTGGGTTAAGCTCTGACTTTCTCACGATTCGTATTTGAACATAG
>Chr1:1476021..1475724  - TAIR102
GTAATCTTCACACGACCCTTTCGTGATTTCTCGCTGTTGATTTTGGGTTTGATCCCTAATCGTCCCATTGTACCCGAGAAATTGCGGATCATAGTGAACTTGTTAGTGTCTCTGTTTCAGTGCGATCTGAACTCTATTAATTGATTTTTTTGGGTATTGTGCTCTGATGATCTCTGTTAATTTGATGATATAGTTTTGGTATTGTGCCCTGATGTCTTTGTGAGGGTAGAAATTGAAACTTTAGGGCCTTAGATACGGTCGAGAGATTAATTTATAATCTTTTCTTCTTCTCAAGTAG
>Chr1:1487811..1487731  - TAIR102
GTAAGACTTACAAAGTTTGAATCTTTAAATCAAAATATTTCTGTGTTATGTTGACATATTCATTGAGATTCATATTGGCAG
>Chr1:1488018..1487937  - TAIR102
GTAAGTTAAGTGTTATATCATCTTACATTGTTCGAACCATAGAAATCTGAATTCATTTTGAATGTTTGGAGAAAATTTTCAG
>Chr1:1488219..1488126  - TAIR102
GTTAGTATACATGTAAACACATGACTTATATGAAATACAAAACACCTTCTTAAAGTGCACCTAAATATTTAGCATGATTTGATAAATCTTGCAG
>Chr1:1488389..1488299  - TAIR102
GTTAGATTCTGGTCACCTATGAGTATAGCGCAACAGAGATTTTGTATGCGATTTGTTTTTGGTGATTTTGAAAGAGGTGTTTCTTCACTAG
>Chr1:1488560..1488480  - TAIR102
GTAAGTGGAGAGAAAAAAACGATTTCATTTCCTTATCATCATCTTATACTTTCTTGTGTTTTGCATATGATGGTACAATAG
>Chr1:1488908..1488825  - TAIR102
GTCTAAATTAAACCACCCTTTTTTACTAAATTCAATATTCTTTCTTTTGGAAGATTTTGAAGATCATTATTATTTATTTTGCAG
>Chr1:1489589..1489387  - TAIR102
GTAAAGACCTTTAGTCACTCGTAATCTCTATCTCCCAGTTTTCTTGTAGTGGAGGGATCTATGTTATGCATTGGCTTTGTTTTCATCACTTTTATTTCGTTCAAGCTCCACTTCTAGTCCCTAGGTCGCAAAATTCTTGTAGTGATCCATGTTATACCTTGATTTTGATTTTGGGACTTAATTTTGTTGTCAATGATGTGAAG
>Chr1:1490729..1489954  - TAIR102
GTCTGGTTCTCTTTTACTTTATCGATTCCTCTCCATGTGTGTCTACCAAAGTTTTGATTTTTTGTTGTTGTTGGTGTCTGAATCCGAGTGTGAAGTAGTCGTACACCCTAATCGAAATTTCCAGGATCAAACTTAGTGAAATTCACTTGTTGATCTACGTATTGAAAATTACGTTCAGAGAGGTCGAATCAACGGATTTTTTAGTTGTAATTAAGCTTTAACTGATCAAAATTAAACAACTTGAAGAAGAATGTGGACAAAAAAAAAGAAGAGAAATTGATAAGAAAAAGTTTAGTATTAATTTTAGACTAATTAATCTTCTTGGAGTGTTTTGTTTCTCTGTTGTTTAACGAATGTGTTCACTGTTTTGCATTTGGATCTACATTTGCTACTTAGTTTTAGTATCAACGGGATCTTATCGATGAATTAGTATACTCATGCTCGACACATGTAGAGATGATAGTACTGGTTTTGGTGAATTAACTTATTTTCTTGAAGAAGAATATACAGAGAGGCATTTGCCATATAGAGAACCCAAAATGGAAGTAATTTCGGTTAATCCTTAGGAGCTAGCCGTGTGTCCCTTTGTATCTTCCCACCACAAATTAGATAGGAACACTCGTTTTGGTTAGAAATCTCTTTCATAAATAAATTCTATCCCGCTAAGATTCTCTCTTGTTCTTTAGAAACAAAAATAAGATATAATATTACTACCAGGAATTGCATGGACAAGATTTTTTCCAGATTAAAAGATATTTTACCAGTTTTACTTGTAG
>Chr1:1491939..1491609  - TAIR102
GTAAGTCTTAAGCTCTTTTCATCTCCTGCTTGCTGTGATACCTTTTAAGATGCTTCAAAAATCAATGTACATATTTTGATTACTTAGACAGAAAAAACGTCAACATCTTTGGTGTTGGGGACCTAACTACAATAATATCTGCTTTAAAGCAAAAGGCTTAAAAATGAAGAGACCTTAACCTATCTAAAGAGATGACTCGTCCCTATCAAAATCTCTACTGATACAAAGTCTTACCAAGAACCTAAATGATTTAAGTTTGACAATAACATCAAATCTTTCAACCTGAAACATACTGAAAATATGTTAAAAGATTCAGTTTTGGTATTTGCAG
>Chr1:1492135..1492050  - TAIR102
GTAAGATGAAGATGAGATTACATTGTATCATAGCTCATTTGTTAACTCATGTAACTCTTCGTTCTTATACATGTTAAATGTTTCAG
>Chr1:1492335..1492262  - TAIR102
GTAAAGCATCTTCCAGTTTCCTCCTTCATATCAATTTTGTATTCTTGTTAAGTCATCTTTGTTTTATGGAGCAG
>Chr1:1492527..1492424  - TAIR102
GTAAGTTCTAAAATCAACGAATTGAATTGGTTTTCTTTATGTCATTTTGCATACCTTATACTGGCAATACTAATGGGTTCAATGTTTCACTGAAATGTCTGCAG
>Chr1:1492732..1492649  - TAIR102
GTATAGTTCTGAATATAGTTCACTGTTTAACAAGTCTAAGGCTAGCTCTTATCTTCATTCTCATTACTCACTTGTTTTTTATAG
>Chr1:1492888..1492806  - TAIR102
GTGAAGTTTTGTTTTCTTTAGTTTCTGATGTGAGTTTCATTTTGGTTCTCTGTATACTGATGATGTGTGTCATTGTTCTATAG
>Chr1:1493028..1492953  - TAIR102
GTTTTTATTACACTTTTATCTTTGATCAACTATGTTCCTTGATGGTTGTATCTGATTGAAATGTTGTTGTTTTCAG
>Chr1:1493327..1493241  - TAIR102
GTAAAGTTTCAATCTTTTGCTGTGTCATTTCAAATATAACATAGAAGTTTTGATGTTTAATAATTTGTTTTGTGTTGTTACCTGCAG
>Chr1:1493821..1493592  - TAIR102
GTAAATTACCGAAATTTTTTAAAAATTGATTCTTTCTTTCTTTCGTCTTCTTCTCGTTACTCTGTTTCCTGAGTTTCTAATTGTGTTTTTTTGTGTGTGTGTAATCAACAGATTTAATTACTCTTTTAATAGACATAATTAACAAAACTTAAATTTGATGGCTTTGCCTACTAATTCACTATCTTTGAGATTTCAAAGACATGATTTTGTTCTTGTTGTTGTTGTTGCAG
>Chr1:1498835..1498747  - TAIR102
GTAAGAAATTCATTATGGCACTAAGCTTAATCTTTATTTTTGAACAATGGGTCCTTGTTTGGCTATTAACATGCAATACATTTTGGTAG
>Chr1:1499228..1498920  - TAIR102
GTGCGAATTTTCCCTTTTCATATGAGTACAAAAACATCAGATGATTTGAAAGATGACCTTTCTACAAAATGTTCACTCTTTTGTCTGTCTCATACATGCCATAAGATGTTGTGATTGAATATTGCAGGAGCATTTTTTCAAAACTGCATAATTTACTGTATAAGCTATTCATTTAGTTGACCTGAGCTAACCAAACTTTTTAGTTCATCTTAGGCTTACACAGCAGAAAAAATAGATTCTGGATTTAGTTCAAAATTTTTCTAGGCTTGCATGTTTAGCTCTTATACTTAAATATTGTTACTGTCGCAG
>Chr1:1499455..1499315  - TAIR102
GTGAGTATACTAAACTTCCTAACATGTTTAATTTGTTTTCTAATGTCAACGTTTTACCTATTGCTTGTTTACTTTTTCTTCGGAGCATTATCAGAAACATATGATTTGAGTAAAGCATAAACCATAATCCGTCCTTTGTAG
>Chr1:1499705..1499619  - TAIR102
GTTAGTGCACTTGCCTCTATGGCACTGAAATTCACCCTCAGTCTATTTTTCACATTGGTTATGTAGCTGTATGGTTTCTCTTTGCAG
>Chr1:1499890..1499780  - TAIR102
GTTTGAAACTTGAAACCTGCTCTGCCAGAACTCATAATTTTATGTTCATTTAGGAAGTGCAAACTGCAACTCATTTTGATTGAAATCATAATCGTACATAACCACCTGCAG
>Chr1:1500155..1499980  - TAIR102
GTAAGTAGATATCTTGTTTGGTCTAGGTAGAAACTTGACTTAGAATGTTTACTGTTTCCATGGTTGAGTTAATAGGTGTAGCGATTGTTGATATTGGAGCTAAACTAACAGAAAGCTCTGTCACGGGTCAAATCACAGTATTCTTCATGTTGAACCAAACCTGTTTTCTCTTCCAG
>Chr1:1500331..1500250  - TAIR102
GTTTAGTTCTTTTTTGTAACTTATAAAATTTATTAGCGAGCTTGCTTTCTTGTTTTAATTATCTATATCCTTGAATTCTTAG
>Chr1:1500599..1500486  - TAIR102
GTCCACTGCTCTCATATCCTCTCACTTTATGTTGTTCTGGCATCCTTTAACATTATGGTTGTGGATGGACGACTGAGTACTTACTGATATTCTTAATTATTTAATGAACGGCAG
>Chr1:1500803..1500680  - TAIR102
GTAATTAATACCACCTGTCTAGACCCAATTTGTGATAAAGTTTAGATTACTTTGTGGTATGCCGTGGTTAGGATATTGGCCAATGAGAATATATGCTAAGCTCTCTTCTTTTCTTTTTTATCAG
>Chr1:1501166..1500915  - TAIR102
GTACCATTGTTTTTCTATTTGTAATCTTCTCTAATGATTTGTGTGTTACAATTTTTCAAAGTTCTAATCTTTGCTTACACAGTCACTCACCATGGATCATGATACCTTCTATTCAATGTTCTTTAGTTAGTTTCTCATATGTACTTTTCCTCGTCCTCTTCACGGGATATTGCTTTATTAGGCTTCTTTTTCCTGTGTTATTGTTATTTAAGTTCGTTATTTCATCCCCTTTTCGACATTGATTGGTTGCAG
>Chr1:1501424..1501331  - TAIR102
GTACTGACTAATTTTGAAACTTTTTGATTGTGTTTCTTCTGGGGGTTTTGGGGGACTTGCTTGCGTTATGATGATTTTTTTTTTTCATGTGAAG
>Chr1:1501689..1501598  - TAIR102
GTATACATACTCTTTTTCCTTAAACTCTACTTCGAACTACTCTTGTCGGGAGGAAAATTGATGAAGTAGTAATCGTTGGGTTGACTGATTAG
>Chr1:1502961..1502852  - TAIR102
GTTACAAACTTCTCATCTTTTCTTGTCATCCAATGAAGTCCTTAACTTTTTTGAGGTTAAAAGATCGTTTGTTCTCTAATCTTTTTTTTTAACTTCTGTGTGACTTTTAG
>Chr1:1503703..1503262  - TAIR102
GTACTTTTCATATACTACAAACCATAGAGCTTCTTCATTCCGCTAGGGTTTCGTTTTCTTTACTTGGCATTTTCTACTCAAAAATCTCTATAAACTGTGTTCATGAGCCTCCCAAGTATAAGGAATCTCTTTGAATGGGTTATTTTTATCTTTTTAAATCGATGGCAATGTTGAATTGGTTATGGACTCTTGAAATTGTGGATTTTTATTTTGGGAATTTGAATGTGTTATGCGGAACTCACTGTGTAAAAAGCAGGATTCTAGAGGGGTTTTTAGCCATGGAAACTGAAAGTTCTACAAGAATGTTTCTCTTCCTTAATCTAACGTTATCTTTGTTCCAATAACAGTTTCTGTGTATTGGTTTAGATATATATCTGGTAGAGTTTTACTTTCTTGACATGTTTTATCTGAAGATAGATAGATAACTTCCCCTTTGTTTTAG
>Chr1:1505994..1506116  + TAIR102
GTATATATACTGCTTCTCCTTCTTCTTCTCTCTTACTACTGTGGCCAACTTTTTAACTCAGAACTAGTTTGTGAAAATGCCCCCAAAGAATGAGTGATGATTATGTTTCATCTTATGGTGTAG
>Chr1:1507451..1507528  + TAIR102
GTGAGTAGCTACATTACTCAATCAAGTTCACAACTTTCAGAAGATGCTAACCTGTCTTTTCTCATGTTTCCTCTTCAG
>Chr1:1507807..1507885  + TAIR102
GTTAGTTTCCCAGTTCTTAACACTAGAGCCCGAGTTTACCTTTTAAACCTTATTTTCCTTCTCCTCTTCACTGTTACAG
>Chr1:1507918..1508023  + TAIR102
GTAAGTACGCTATAATTCGAGTAACCTGGTAGATTTTCACACCAGGGCTTACAGAATGTTGGAGGGAAGTAAAGTGTTTTTACTTTATAACTTTTGAATCTTTCAG
>Chr1:1508434..1508528  + TAIR102
GTATGTAAAATCGGTTTTGAGAAACTTACCTTCAAATATATTATCTTTGCTCCTTCTCTACAACTTTTCTTAGAATCTTGAAACCGATGTTGCAG
>Chr1:1509691..1509437  - TAIR102
GTATGTGCAATTTCATACTTTATCATACCATCAAGTGTTGTTTGATACTAAGCTGCAGAATCTTTGCTGCTTGTTCCATTGCCACTGAATGAATGGTTCTTAATTCTTTGTCCACCAGCTATTGTTCCCGCTAAACCAGTTTCTCGTCTTTTTTATTTAACAATAGACAGACGTTTAGCCTTTTCTGCTTTCTTGTTGTTTGGTTTATTATTCATACTAGATCTGGAGGCTGAACCATTCACCTTTTTATTTCAG
>Chr1:1510138..1509772  - TAIR102
GTTCTCACCATTTCCTTCCTTGTTTCAATTTAAAAAGTTCCATTTTTTTTCCTTCTGATAAACCTTTGGAGAGATCTCTCTTAGATAACAGCAGAGATTCAGTGAAATCAATTTAGGGTTTTTCGAGGGTTCTGTTACTTTTCATAATGTGGGGAGGATGATGGTTAATGGCATTTGATCATGAACGATTAATACCTAAATTCATTGGCTTTTATGAATCTATTCTTCAATTTTGTTTGTTGAAGCGTGTATCAGCTTATTGACTTTGTTTCAATGGAAGAACTAAAATTGCTTGGTTTGGGCCATGATTGTTTGAAAAGTATCCTCTTGATCTATTCATATCATAGTATTTTAGTAACTTTTTCAG
>Chr1:1510793..1511302  + TAIR102
GTACAGTGGTTTCTATTTTGTCTCTACATTTACTGAATTATTGGTCTGAACTTGGGAGACTTTGTTTAGTGTTGATCTTAGGAGATTATCTGCAAGCTGATTATGTTCAAGTTTATAACTTTGTCCTGCAAGCATCATTAGAGCTAATGTTGGTTAACGGTTTGCTGAAAATAAGTTAAAGTTCTCAACTTTGCTTAGCGTTCTCCTTTTCAATGTGAATTATATATCTGTCACTGTTTCTTGGCGGAATGGTGTTATTTTCTTATCTGCAGTGACTTATTAGTTAAAGTTCTTAACTTTTCTATATATTCTCAATGTTATTTGTAGATTATTAGTGTTTCTTGGTGGAAATATATATCTTTCCCTGCAATGAAAAACCTTGAAGTGCAATATGCTGGTCTGCGTTCTTGTGGACCTATGGTTTATGCATTGGCTATATTCTGCTTGACTATGTGCCTATTTGTTTTTTGCTTCTCATCTTCTTACCTTTTTCTTCCTGTAAATGTTTAG
>Chr1:1512264..1512494  + TAIR102
GTACATTTTCTTCTTTCTCTTCATTTTCATTTGGCTCAGTCTATGTATATTTGTTTTTGATGTTGTTGATCTGTAAATGTTACAACTTTCTTGATTTGGAAACGAAAATTCTTTTGGAGTTCTATATTTTAGTATATGTGATTGCTCTGCTTCTCTGAGAAGGCTAGATTGTACCGCTTTGTTTGTAAGTTTCTTTCACGTTTTGTTTTTGTGTGTTTTGTGAATCTCTAG
>Chr1:1513373..1513294  - TAIR102
GTACTACTTTCACTAAATATATTCTTCTCGCTTTTACGCCATTATATGATGTAATCATATTTTTCTTCTTCTTTCTGCAG
>Chr1:1513993..1513921  - TAIR102
GTAACTATTTTAGTTACTACGCTCTCTTGTTCTGTTTTGGACAGAGTTTTGATGTTTTTGTGAGATTTTGCAG
>Chr1:1514349..1514266  - TAIR102
GTATAACCTACTGTTTGTTTCATAAACAGTTTTCATAATCAGAGTCAGAGTCAGAATCACAGTTCTATATTAATGAATATGCAG
>Chr1:1514589..1514525  - TAIR102
GTAATATAATAAAAACATTAGGTTATACAAAATGTTTACTTAAGTAGAGAGAATTAATGTAACAG
>Chr1:1514861..1514791  - TAIR102
GTAATTTTTTTTGCTTTTATTCTGTAAAAATTAAATTTCAAACTGAAATAACCACTCTGTTTTGCTTGCAG
>Chr1:1515037..1514964  - TAIR102
GTAATTAACATTTTCATTTTACTTAAAAGCAATCTTCTCTGTTTAGTTTCAACAACATTGATATGATGTTGCAG
>Chr1:1515820..1515452  - TAIR102
GTATGAGAATCAACTATTTTAAATGTTCAAATAATGTTAAGAGTTTTACACTTAAATGTTGTCAAGAAGATAAAATAAAAAATTAGAATTTGTTTTTATACCACTAATGTTATATCGCTTTCACAATAATCATTTCTTTCTTCATAAAATAAAAACTTTTATAGATTTGTATTGAAATTAGAGAATTTAAACATTTTTTTTTCATTGAAGAATAGAAAAAATTATGATATTAAATTGAGATACTAAAACGATATTTTTGGAACTGTAAGGAGTAGTAGTACATAATAACAACATTACTCAACGTTTCTTCTTGTGACCAAACTTTGAAAACCACAAGGATCAATAATCTTTCTTATTTGTCTGTTTTAG
>Chr1:1516586..1516010  - TAIR102
GTATACTTTTTATATTATGAACATATATACATTAGTTAATGGATCTATATATATTAGAGAAAATATATATACTTGTTAATTAAATTGTTATTTCATTCATATTAAGTCTTGTATATATACATTGAAGGGCTTATCTTTATACTTAAGAACATTTTGGGTGGCTGGTGTTTTCTTTCAGAATGAATTCATTGACTTTTGGCAGATTTTAGATCTAGTTGAGACACTTTGACTTAAAATTTCTTACTTATTTTTTTTTTCAATTGAAAAGTTGTTCCTTTGGCAGAACTATATATTTGGCGGATCAAGCTATAGAAAATTGTTTGGTTGTAACAACATTGCCTATTTATTATCTTAGTTAGAGCCATATATAATCTATAGATTGAAACGTTTTGGACACATATGCTTACGTTATGCAAATACGGTGAAACACATAACGTGTACACGAGTGTTTTATTTGAAACATACACTTTTCCTCTTTTTAAGTAAAATCCTTTGTTCCTTCGTTTTACCCAAATTAGAAATAAATCACTTGTATAAAACTTTAGAGATAACCGGAATATAAGTTTTATTTGCGCAG
>Chr1:1516782..1516705  - TAIR102
GTATGTGTTTAACTTACTCACTTACTTCAATTTTCTTGTGTGTTTTTTGACAATTCTTTTGTTTTGGTTGTTAAATAG
>Chr1:1521415..1521503  + TAIR102
GTAAGCTTGGTTCACTTGTTCGAGACTGTTAACCAAGGGATATGAAAAAACTAGCTAGTCCTAACACTCTTTTGTAATGATTCATGTAG
>Chr1:1521690..1521782  + TAIR102
GTAACATTCCATTTTCGCAATGGACTAGTGATTTTGTCATTCCAAAACTGAAGACTATAGTATGTATATAACTTATTAATTGTCTTTGAACAG
>Chr1:1521949..1522034  + TAIR102
GTATGTCTGCAGCTGGCACCTTATGATGTGCAATTCTCAAAAGAGTTATCAATTTGAAAGCTGAACAAAAATGGTTTCTTGAGTAG
>Chr1:1526422..1526337  - TAIR102
GTATGTCTGCAGCTGGCACCTTATGATGTGCAATTCTCAAAAGAGTTATCAATTTGAAAGCTGAACAAAAATGGTTTCTTGAGTAG
>Chr1:1526681..1526589  - TAIR102
GTAACATTCCATTTTCGCAATGGACTAGTGATTTTGTCATTCCAAAACTGAAGACTATAGTATGTATATAACTTATTAATTGTCTTTGAACAG
>Chr1:1526956..1526868  - TAIR102
GTAAGCTTGGTTCACTTGTTCGAGACTGTTAACCAAGGGATATGAAAAAACTAGCTAGTCCTAACACTCTTTTGTAATGATTCATGTAG
>Chr1:1530040..1530147  + TAIR102
GTAAACTCTTCTTTTCCCTCTTTTTTTTTCTTTTTTTCTTTATATAGTGGAACATTCTGAATAACTACGAAACTAATTAATGACGGATATATATACATGTACATGTAG
>Chr1:1530337..1530429  + TAIR102
GTAAGCATCATATTCATCACATAACATTACTCTAAATTAAAAAATCTTAATTAGTATTTCTCATCATAAATTCTGACCTTTGGTATGTTGTAG
>Chr1:1530593..1530855  + TAIR102
GTAAAGCCTAAACTCATTCCACACTCTAAGAATAAAAAATTATTGAGTGTTTTAGAAGAAAATATTTGCGTTTAAGATTTATAAAACATGTGTTAATCATACACACAAAAAACGACTATTATGATGGTTTCACAATAACCGAAAAGTAATACTTATTATGATTTCAATAAAGAAAATTAGAAAGTACTGTTTTTATGATATAGAGAACATTTCAACCTAGAGTTTCAAGATATATTTACAAGAAATATATGTGTTATAAACAG
>Chr1:1532018..1531935  - TAIR102
GTTTGTTGTCGTTTCAATATCTGAATGAAGGAGCTTATTTTTGTTTCGGATTGTGATTTATGTTCGTTTTCACGGAAATTGCAG
>Chr1:1532263..1532131  - TAIR102
GTTAGTATTCTCTATTCCCTCTATGTAGTTTATCAGATTCGTAAACTAAAAATAGAAATGCTGGTAGTAGCAAATATAGAGAAGAATTAACAAATTATCATCGACTTCACATCCTGATAAATGAAATGCGCAG
>Chr1:1532483..1532365  - TAIR102
GTAAGTCTTACTGTATTATTTTTTTTCCTTTTCCGCACATCTAATAATTAAGTGTGATTTGTCCTAACAAATATACATTGATTCTAACTATCGATCAATGGTAAATTGGACTGGTTCAG
>Chr1:1532729..1532598  - TAIR102
GTGATAATGATATGTTTGTCCGTAGTTTCAAAACAGTCTTTTAATAATGTTATGCATTTCATGAGCGTATATTCTTTCAAAAGCGTTCCTCAATCCTCAGTATACTCATTAATTTTGTATTTCTCGAAGCAG
>Chr1:1532916..1532835  - TAIR102
GCAGGTTTTCCTTAATCAAGAAACTTTTTGATGGAAGCTTTAAGTCTCTGAACCAAAAATTTACATCCTTTCCTTCTGTTAG
>Chr1:1533351..1533001  - TAIR102
GTTTGCCTTTCACAATTGTGATTCTGCTTCTTCTTTCCAATTTGGTTTTCTTCTTTGTATATTGTGAAGATCTATCATTGTGAGTGATTTTGGAAAAAATGCATATCATTGTGTGATGATTAGTTTTGTTAGTGTCTCTTTCTATCTTTAGAATGATTAGTGTTGCCAAAATTTCTTCACTAAATCACAAAGCAGAGGCTGCCTATATCTTAGAGGAAATTTCTATGATGCTTGTACATCACTTGCTCTATATGCTATGGCTTTGGTGATGAGATTTCACAGATCTAAGTACTTATACACGGTTCTAGCCCTTTTGCTTATTCTGAAATGGTAATATATTTGCTTTTCTAG
>Chr1:1533502..1533412  - TAIR102
GTTCTTCTCTTTAGATGTGTTCATTGAGGACTGAGGTTTGATATCTTTATCTTGTCTATGTTCAGGTCTAAGCAAGTTGTTGATATCACAG
>Chr1:1533942..1533551  - TAIR102
GTAATCCTCGTTCTTCGATTTCATTTGGTTCTAAGTTTGCAAAGGAGCTGTCTTGGAATTGAACTAATATTTTGGTAACTAGTGAACGGTTCAGAGAGTCTCGTTCTTGGAATCTTTGGAGAAAGCTGAAAATTGCATGTGGAATTCAAGAAATTTATCAAACCTTTTTGGGGAAATAACGTGTTTTTGGCTGTGTCAGAACAGTTGCCAGAAATGGAGTTAGGGTTTTTGATTTAGTAATAATCTTTATTTTCTGGAAACAAAATTGCTAAATTCAGCAAGATTGGGTTTTGTTTGATTGTATAGGCTAGAAAAAGAAATGCTTAGCTCTTTGTTTTAGATTAGCATTCAGTCTTTCATAGTGGAATAATCCTGTATATCCTTGCTTGCAG
>Chr1:1535584..1535474  - TAIR102
GTACTTCATTCTATCTTTTCTATTTTTTTATTTTTTTTTAAATAACAAAATATAGGATAGATTAGTAGAATTTTTTGGCCATAGTGAAAATCTTTTTTTTTTTTTTGACAG
>Chr1:1535974..1535888  - TAIR102
GTTAATACTTTTTTACCCTTTTTTGTTCAGGACTCCAATAACGTAATGTTATTAATTCAAAATTTAAATGTTTGTTTCAATTGTTAG
>Chr1:1536296..1536212  - TAIR102
GTTTTAAAGTCTATATGTACGTAATTAATAGTTATTAGTAAAAAAAAAAACTGATTAGAGATATTTGTTTTTATTTTTGAAGCAG
>Chr1:1537010..1536709  - TAIR102
GTAATTTAGTTCAATTTGTTTATTGTTTTTTAGTCAGAAAAAAGTTTCAACTTCTGTTTCATCATAAATTAAAAATAAGTATAGTTTGCGATTTATTAGTTTAACGTCTATTAAAGATTTAAAGTATAGGATATATAAATTTAAAATATTGAATTGTGACATTTTTTTGTAATTTTATATATGAAAACAATTTAAAGACAGAAATTAATTAGTTGATATTCCTACTTTATTCCTTAATCAATTTAACTTGCAAATTAGGGTACAGTTAAATCGAATCGGCCTAATGAGACAAGCGTCTACAG
>Chr1:1539383..1539297  - TAIR102
GTAGGTATTACACCTCATTATACTTATAGGTAGATAACTCCATGCAAGTGTATACGTACTTACAAGTTCAAATTTATAACAATGCAG
>Chr1:1539781..1539695  - TAIR102
GTAAACATCAGCTTTAATTCTGTCGCATATTAATTATCTTTAATTATGGTTGACTTATTTATATATTTTTGTTTCATTGTGTAATAG
>Chr1:1540081..1539971  - TAIR102
GTATATACTTATTTATTTTTATTTTGTTAAAGAGGGGTTTTGTTCATTGTTATGAGATATATATGTTTGCTTAACTCGTTCCATTGTTTCCTGTGTGTCACTTTTACGCAG
>Chr1:1541911..1541628  - TAIR102
GTAATAACTTTAATCGATTCTCTGTATATATGATCTGTATCGTGTTTAAATGGATAAATATCATGATTTATAAAAGTAAGTAGTAAACTTAAGTAGATTTCACAAAAATAATAATCAGTATTTAAACATTCCACCATATTGTTTTAAGATTAACGTTTTATCACGTATTCAAACCAATAACATTTGTTATTTATTTATTTTATTTTTTAAGAAAAACATTTGTTAAAAGCTCTTGATTGGATTATGGTTTAAAGTTTGACACGATGATGGTTAATTGATAACAG
>Chr1:1542191..1542115  - TAIR102
GTAAAATATATATATCTTAATCAAGAAATGTGATTATGATGATGATGACGTTGATGGTTGAATTGTGTTTTTGGCAG
>Chr1:1547082..1546338  - TAIR102
GTAATTAACTAATTTATTAATTAATTACTTTAATTGACCTCTGTTTTCTAAACTTTCTTAAAGGAAAAAAAGTTAAATATATATGACCATGTTGAGAATATGTCACTGAATTTTCATTTGCCTATTGTTTATTTTTTTCTTCGTCAACTTGTTTTTGTTTTTCTTAAGTAATTTTGTCGTCAACTTCCATATTTAGCATTTTGTAGATTATATACTCTTATTTTTTTTGGTTGATTATGTACTAGTCTGGTTTGACATAATAAAAAGAACTATATTTTTTAATTGAATTATATAAAACTTACATATATCATTAATATATATATCATATAGTTTTTCTTTATGTAAATTAAAATTTTAAGGTCCATGGTTTTTTGGTCCTGGCGGGTAAAAGATTCTTGGGAGAAATTTGTCCACATATTAATTATAGGGTCCCCAAAAGATAAAGCCAGAAAAACCAACTCTTGCTCTTAATAGAGTTACTGGTAATAGTCATACGGGTTGTATCATATAAGTATAAGTTTGAAGTGAAAGTGAGTCAACAAAATGTCGGAAAACCTAAAATTAGATCAAGATGAAATCTTTTCTTGTGTATGAAACTGTGCATAAAAATAGAGATACAATAATAAGTGATGGGTCCATATGAGGCCACATGAGTTTGCATGTAGATTCCATAGAATCCTAATCCTTTTAGCTTTATGTAAAAAGTGAAGCTAATTACTTAATAATTTTGATAACTATAAAATAG
>Chr1:1550860..1550772  - TAIR102
GTAAGTACAAAACACAATTTTTCTATAAATTTGTTTTTTTGTTATAAGGAAGGTTGATTAATACTAAGTGACATTGTTTTTGTTTACAG
>Chr1:1551211..1551121  - TAIR102
GTAATTTATATATTTTTTATTAGGTTACTTTTTGTGTTTTGGTTTAATGGCTCCAATATAATTAAGTTCCATGTTGTATTGTGATGTGTAG
>Chr1:1551798..1551419  - TAIR102
GTAATTTCATTAATTTATCAATTAACATATGTACTTAAATAGAAACTAATCAAGGGATAAAATCAAACATGATATGAAATGGTTACTATAAACAGAAACCGGTAATCAATTGTTTCGATTTAGTACAGTTTTGATTTCAATTTCTTATAAAACTATAGCTTTAGTTTGAAGTATATTTTTGAAAGATGTTGCTTTAATCGGTTTGATATTTCCTCTCTCGGCTTTTTCTCGGTTTGGTTACCATATGGTCGAATTAGTGTTCTCTTCTTTACTCGGTTTTCTCATAATTTTTTTGGTACGCTTTCCTTTAATTTAACCGGATAAGGTTAACTAGTATCAACAAATTAAAGATAACTTTACCGTGATATATATTGTGATAG
>Chr1:1552048..1551971  - TAIR102
GTATGTTGTCGATTTAGTTACTACAATAACAATTAAGAAATCTATATAAGTAAATGATATATAAGTATTGCATGGCAG
>Chr1:1554901..1554990  + TAIR102
GTAATGAATGATCTTTGTTTCTTGTAACTCAGATGAAAATTTTGCTTAAAGTTCTTGGAGAAGATTAAGTATTGTGACGATTTGTTACAG
>Chr1:1556587..1556657  + TAIR102
GTAAACAATACATTTTAGGTACTAATAAACCATCTGATATCATGAAAGAATGACACTTTGTTCTGTTGTAG
>Chr1:1556868..1556944  + TAIR102
GTAATACTTTTTGGACAACATTTTGAATACTTACTTGGTCACTAATTGATGATGTTTTCTGTCTTTTTTTATCTCAG
>Chr1:1557080..1557175  + TAIR102
GTTAATAAATATTTCTTTAGCTTCTTCTAACTTTATATCTAATTGTGCTTAGTATATATTCTTGAGTTATGATACTTTCTTCTGTGGGGGAAACAG
>Chr1:1557329..1557424  + TAIR102
GTTAGCCATATAAAACATAACCACATCTTCGTTAAATTTCTTTTCTATACAAAATGTCGAAAGAATGCTCTGTTGATGTAGAAACCAAATTTGCAG
>Chr1:1559375..1559125  - TAIR102
GTAAGTACTTATCATGAAATTATGCAACTTTATGCTTCATCATAATTATCCTTAATGGGCCAATATATTAAAGCCCAAAAAGCTTATTTTTTATTTTTAAAAAATTTGCGATCTTATCATGAAATTATGCAACTTCATAATTCAACATAATTTATGCTTAATGGGCCGATATATTCAGCCCAAATAGGTTATTTCTTTTTCTAATTTTGATATATCTGATTTGTTTTTTTTAATGGAATCTTTGCTTGTAG
>Chr1:1559615..1559518  - TAIR102
GTAAGAAAATTTTCTCTGTTTTTATTTTTTGTTGCCTTTAACCATTAACGTTATCTTAAGAATATTTGTAAACTCTTTATGTATATTATGTAACGTAG
>Chr1:1561142..1561040  - TAIR102
GTTACTTAAACTTGGGACTCTATGTGCTATCCATGTGAAAATGTATCAAATATAAGTCCTGTTCTTCTGACTGTTATCTAAATTGATCCTGTGTTATGTGTAG
>Chr1:1561312..1561196  - TAIR102
GTAATAACTCAGTGAATTAGTTAAAAATCAAAATTTGTATTTTTGTTATCATATTTTCTCCTTTCCAGCCATATTTGCAACAAGAAATCTGATGTGTATCTCATGTCTTTTTATCAG
>Chr1:1561536..1561432  - TAIR102
GTAACCTGATTAAATGCAACCACAAAACTATCTCAGCTTGTCTTTGTTTTGCGCCTTTTGTTTCCATCCATGTTCTGGTGAAAAAGTTGAAATCCCAAAATGCAG
>Chr1:1561743..1561624  - TAIR102
GTATAGGCTTTGCTTCCTCCAGCTCTCCTCACAGTTAACACTTTATAGTTTATCACAGAATGATTATAATTTGAATCAGTTAAAGCTTACTAGTTTTATGCCCGTTACTTGATCCCACAG
>Chr1:1561952..1561819  - TAIR102
GTAAATTTCATACCACCTTACAATACAGTTCAAAATTTGGCTATGTTGACTATTTATCAAGTTTTCTGCTATTGCTTTTGTTTATTTAAGCGCTATCTATATATTTTAAGACTCTTGTTTGATTGTCAATTCAG
>Chr1:1562204..1562028  - TAIR102
GTATGTTTTTTTCCTTCTTATATCACTCTTACAACTCTAACCTATAATGCCCTGCATTAATTAGTGCTTGAGGAATGTATCAGTGGAATATGGGTGGTTTTAAGGATTCTGTGATCCAGGGTATTGTTAATACTACTTTTTGGATTTTCTCTAAGCAATCTCTTTACTCTGTGGTAG
>Chr1:1562368..1562288  - TAIR102
GTAAATAGTATGCTAATAATTATATGTACTTCTTTTTTTCATTTCTCTTTTGGCTAACAAAAAAGGTGATATTTTGTGCAG
>Chr1:1562577..1562406  - TAIR102
GTAGCTGTTACTTCTTTCTCGAAAAGGCTTTTTTGTTACAAATTCCACAGTTCTTACTTCACCATCGAGCATTTTTGATCTTACATTCTACATAATTCAATTAGTTGGGAATGGAAAATATATAAAATATTCTAGATTGGCTCTGATTTGAGTTTATTCTTATGAAATATAG
>Chr1:1563011..1562734  - TAIR102
GTAAGTTTTCTACATGATGAGGTTAAAACTAGTTCAATGGCCATTTTTACATCATATTTACTGGAAACTAAAAAGTCTATGGATTTGCCCAAACGGATGTGTTCGATTTAGACTCATTACGTATTAAATGGGAGGTCTATGGTGTATGATGTATGTATGTATCCTTAGGCTCTTTTTGGTTAATTTATTTATGTTGTTTACTGCGGAACATTATTAGCTTCCCACCTACAGAATTCCTGAGTCACCAATTTATGCTATTTCTATTTTTCTTCTGCTAG
>Chr1:1563164..1563081  - TAIR102
GTACTCAATTCTCATTTGAGTTCTGCAATACATATTTTCGTCCCTTTCGTATTGTTTCTGATCTCCGGATAATTGTGACTATAG
>Chr1:1563389..1563294  - TAIR102
GTACGTATTTCTCTCCTTGTTTTTTCTTTTATGATATTTTCCTTGTTTAGCTATAAGTTTGTTCATTAAGTAAGGAAAGGATGATCTAAATGACAG
>Chr1:1563581..1563504  - TAIR102
GTCTTTGCCTTGTATTGACAAATTCTCCTCATTTAAAGTTATCTTCTGTAAAACGTTTCTGATTTCAATCTATTGCAG
>Chr1:1563924..1563651  - TAIR102
GTGTTTGGGTTTTTACTTCCGATCTCGTTTTTCTTAACGCTGTGAATTTGCTTAGTGAATGATTTCTTCCAATACTGTTGATTCCTCGAGGAATTAATACTCAAATTGCGTTTCATGGATTATGATTTTTCCGTTGGGAATTTTCACATGCATTGGTGTTTACGAGTATATCTTTGTATTGATTTGAATCTGGAATCTCCGAATTAATTTCACTTAGCCTTTTGTTGTTTGCATTGCTTATGAATTCTCCTGAAAATGTGTTTGGGCTTTGCAG
>Chr1:1564862..1565151  + TAIR102
GTGCCCTTCTTTTTCTGTTTTTGTTCCTAAAATTTGAAACTTTAGGGTTTATAGTTGCGGCATTGAAAATTCTGTAATCGATGCATACATTGTTTAGAAATATACATCTGTGTGCGATTCCCTTGGATGATTATCCAGTTGTTATGATTAGACCAGAAATTTTCGGTCTTTGGTTGAATCATGAGCCGACCCTTAATTTCTTAGAATCTGAAATTAAAGTGACTTGAGTGTTAATGTTAACGATATAGCACTTCTTACATTGGCGACTAATAGGTCTAAGGGTTTTGCAG
>Chr1:1565364..1565621  + TAIR102
GTAAACAGATTCAGACTGTTGCTGTCTGTAGGTTTAGCTAGTGATGTTTCTTTGCTTGGTATAAGAAATCTCCGAAAGCTTCTGGATGAGAAATCCTACAGCTACGGCTTTTCTACTGCTATTGAAATTGGGGATAAGAGCATATATCGAAAGACATGAGTGATGATCAATATATTTGTTTCATTCTTAGTTTATCAGCTTCTTTTGTTTTCTTAGATGAAGAAAACGGTAAAATTTTCTAATTTTCTCCTCGTGCAG
>Chr1:1565701..1565817  + TAIR102
GTAAGAATATGTTTTACTCCCTCCAGGACATTCTGTGTCAGTTTCTTATTTCCGGTTTATCTTATTGCTGAGATGTTACTAACATAGTTCTCTTTTCTCTTTTATTTATGATTCCAG
>Chr1:1566106..1566341  + TAIR102
GTGAAAATTCACTCTGCCGACCTTTTTTATTGACAACTCAATGTGTATGGTTAGTGTTAAGATATCTACTTTGAGGCCCAGTTTTAGAAGCTTCTTGATGTTTGAGCTATATCTAAGTGACTAAGTGGGAATGAATTAAATGGTTTTAGAGGTGTCGAGTTTAAATCTAGTACATGAACAGGAGATGAAACAGTTTTTGCATCAAGATTGATTATTAATGCTCTGACTTTATACAG
>Chr1:1566491..1566611  + TAIR102
GTATGTTTTAGATGAGTCGTCTGAACAATCCAATGCTTCTTGCATAGACTTTTTGTGTGTGTTTAAGGTTCCGGGAAACTTATGATGTGCTTATTACAATTACGTTCTGCCTTACATTCAG
>Chr1:1566729..1566825  + TAIR102
GTTTTGTGAGCGTTTCTGTAATACCCTATTTGTTTTGAGTCACTTTCGTTCTCATTCTTTGGGTTTCATCTCATTGTCAACATTTTATCTTTTGCAG
>Chr1:1567006..1567098  + TAIR102
GTAACGTATCTTTTGTTTCTCTTTACTTAGTCCATTACCGTTTTGCATTGTTCTGCATTTTGAGGTATTTGGATGATTTTTTTCTTGGTTCAG
>Chr1:1570245..1570087  - TAIR102
GTACACTCTTAATTTGTTTAACATTTTCAACTATGTACAACTTTTAATTATGCGCAAGTCAAAAGTCTTATTTCACCTATCTAAATGTGACTTTGAAAGCGAGATGATATACTTTTTAAGTTGAAGTCAAAGATACTGATCCTCTACGCTCACGTGTAG
>Chr1:1570987..1570380  - TAIR102
GTAAGTTCTCTCTTATGTTCAATTTATCATTTTATATCACTAGGAAAAAGGTTTTCAAAATAAAGGGGGAAAAGGTTAAAAATTTCAAAATATGGCAACTATTTTTATTTTGTCTTCTTATCTTTCAATGGAAATATTGTCACCGTTTACGAATAAACATAAATGTGATTTTTACAAAAAGAGAAGTTGGTAAAAATTGGGGACCGGAACATGTCGGAACTCCGGCAGGAAAGTGGGAGAGATAACGATCCCATAATGTCCGTAGTGTCCCTGTAGAGTCACGGTCACAAACGAATCACACAGCCTCAATTATTGAGGGTATTTTTGGCATTTAATTATGTTGATCTTCTACACCAGTTGCAGCAGCAGTACTTCTCGTAACTCTGATAGTACTCTTTAGCTTTTCATTAAATGTTCCTCTTTTGATCCTCTGCAATTCCACTGCACACCTTCCTTTTTTTTTCTTTTTTTTTATTTATAAAACAAACCCAAAGTTTCAACATTTGTTTTCACATGTATAATATTGTCAACTGTGTCAAAATGATATAACAATTTTTTGTAGACTCGTTGATTAAACCTAAAGTTTCTTGCATGTTTTGAAATCGCAG
>Chr1:1571157..1571077  - TAIR102
GTAAGTTAAATTACTCATACATATTAATACATCAAAAACATTATTCACAAAGTTTATTTATATATTCGTTTATTTTCGTAG
>Chr1:1571295..1571205  - TAIR102
GTAACTTAATCTCACTTTTGATAATTTTGTTTTTTGATTTATTTCATAATCAAAACCTATCGTTTAATACCCTTTTCTATATTCCTCTTAG
>Chr1:1571948..1571385  - TAIR102
GTACTTTCTCTCTCTTGATCATTACACATTCTCAATCACTATATACTGTATATCTTTATACAAGTTTGAAATGTATATGTATGTATATATGGATAAACGTTTATATATTTACAGTCTTTATTTTCCAAGATATGTATACAAATATTTTGGTATGTTGATATACTATACTAAAATACACGTATATATATTTGAACACGCGTACGTTACATCTTTAGAGGTCCGAATTGCTTTACTTAAAAAACGGTCTAAATTTTTAAGATAATGAAAACGAGAGGTTAAAAACATAAAGCTTAAAGTAAAGCATGTAGTGTGTGTATAGATGATAGATTTGGTTAGCTAGTGGTTTTCGTATTTGTACTTCTTTAGAAAAACAGACGTTTCGTTGCTTTTTTCTCGGGTTTTGATATGTCCCATGTTTGAACATCGAGCGTTAAAGTGAATATCCACTCATTATGACACCCACTTATTTTTAACCTCTTCTATTTAATTTTTCAAGATTCTGTTTTCCCTTTTTATTTTTAAAATTCTTATATTATCTTTTATTAATATTTATAATAATTACAG
>Chr1:1572172..1572067  - TAIR102
GTTGGGTGGCATATTCATTATTATATATCCGTTACTTGAACATGTTTTATTTTTTAATAGAAAATTTTGATTCATTATATTGTTATTGGGTTAATGAATGTTGCAG
>Chr1:1579196..1579313  + TAIR102
GTATGTAATTGCAGCGAAATCGTATTTTGACCATTTAATGTTTCTTTCCATTAATTGGTTTCGAGTCAACTTTATATCTTTTCTGTATTTACATACTTGTATCATGCTATGATTGTAG
>Chr1:1579441..1579533  + TAIR102
GTAAGTTGTTTCCCTTATTGAGGTTGGTTTCCCTTTAAATGAAATTCCATTGCCAATGGTGATCTCACTTAAATTTTACCACCCCTTTTGTAG
>Chr1:1579620..1580029  + TAIR102
GTATTGACTTCTCTAATTCACTCAGGAGTTTGTTGTTTCGTTATTATGGAATCCAGTTTCTTCTTAGTGACTATAGAGGCTGGTAGGACAAGATCGCGACTTATTAGCTTCATGATCAATAAAAGTATCATACTATATTCTTTGAGACGTCTATTTTTTTTTGTGACGTTATAAGTTTTGTGCATCATACAAAAACTCTCATATGTGTATCAGCATCAGTGAAGGCTAATTCTCTTGGTTTTTCTTTTATATCATCAATTTCTTGTATCAGCAAAGTATTTGTTTATACAATGGGGAAATGCTTAAGGCTCTTTTATCTATTTGTTCAGTAATTTCCATGTCAATGCATGTATTTGGCATTCATCTCGTATAGTCATATCCTATAATTGTACATTCATTATCTTTTACAG
>Chr1:1580269..1580624  + TAIR102
GTAAGTCTGTGTGTTTAGTCTGTCTTTTATATATATACCGAAAAAGTATGATGTCTCCAATACCTCTTGATATGGAGTTCATGTACAAGCATTGAAGTGGATAACTGATTATCCCGAAAGTGAATTGAACTTGGTATCTAGTAGGAGCTGAGAGATTAACATGTCAGCTGTAATAATTGTAAACTTGTCATTGTGACATTGTTGACATACTGAAGCAATTATCTGGTGTTTGTGTCTTATCAATTTTGATACTCGATGTTGATATTGATCTTCATTGTATGTATGTTTCATACTTTTTTCTTAGATGCACTTGCATGGAACTTTGATTCCATATGTTGACTGCCTTCTCTATGCAG
>Chr1:1580712..1581183  + TAIR102
GTAATTTTCCATCATCTTAGCCAACACTTTTTAATAACAGGCAATGGCATGGTAGAATCATTCCTGAGTAGTATCCGTTAAAAAGTTATCTAGCGTCGTCTGAAATTAACTGGACATCAATTGTCACTAGTGGGGTACATTTGGATGTCTTGCATTTTCCTTTCCCCCTCTAGTCCTTTAATAACTAAAAGTTTATTTGTAGTGATTCTTTTGTTACCCTCTTTACTACAACTGTGAGTTCTCTATTAGTCTATCTTTTGCCTTTTCAAATTGGTTGTTGATAGTATCATATTACATACCCATTTAACTAGTTGTGATTAAGTAATGCTATCTATCAGCTGCAGGTTAATCAGTTGCCTATACTTGTGGATGCAAGTGATTGCACATGTTCATTCATTTTAAGTAGTAGTTGTTGCATCGATAATCAATTTTCAGGACCTTCTAGAATTGAAGTGTTTTATTTCCTTTTTAG
>Chr1:1581284..1581377  + TAIR102
GTAAGTTATGTGAACTATATAATCATTATTTGTAGGGCCAGATGCTGAAAGGTGCTTTTAACGTTTCAAATCCTGGTTTTTCTTGTTTGTTAAG
>Chr1:1582964..1582885  - TAIR102
GTATGTTTGTTTAATCTTTATCTTCTTCTTTTATTGAAAGTTGATCAATTGAAATTGATTGAAATATTCATGTGTTTCAG
>Chr1:1583569..1583348  - TAIR102
GTATCACTCTTCTTCTTCTTTATCTCTTTTCTGTGTTTTTTTTTTTTTTTTTTTGAAAACTCTTTTCTGTTTTAATGTCAATGTTGTTTATATCATCCAATGTTGAAATCAAACATGTTTCTTCAATGATTTAGTTTTTTATAAGAGATGGATTGATTTCACGATTTCTAAACTTATCTACAAGTTTTATTTAACTGCTTTAAACTTTGCAAATTAAAATAG
>Chr1:1584153..1584313  + TAIR102
GTAAAATTTGTCGCTCCTTATCTCTCTCACTGTTTCTTAGAAAATTCATCTTAATTATTATATAGATAGAGAACCCTAAAAGTTCAAGGTTGTATTTGCGATCGAAACTATCAGCGGCCGTGTTCCGAACCAGTTTTGAATTTCAATTTTTTTTTTTGAAG
>Chr1:1585061..1585160  + TAIR102
GTAATTTAAGCATCCTTGCCACTTGTTTAACTATATTCTCTCTTTCTCAGTTGTTCTTTTCTTTGCCTAAATTTGACCCCGTCTGTCTTTTTCCTCGCAG
>Chr1:1586029..1585932  - TAIR102
GTACATATCCCTTAATCACGATCCTTTGCTTTGACTTGAATATGTATTGAAGTTGATTTATTGTTCATTATAACAGATTATCTTCATTCTGGTTGTAG
>Chr1:1586157..1586091  - TAIR102
GTATAATATACTTTGTAAAATGTAATGTTTACTGGACGTTCCTGAAACTAAAGCCAACTCTTTTCAG
>Chr1:1586907..1586724  - TAIR102
GTTCAATTTACTCTATATGATGCTTTACTCAAATATATACAATTCCAGTAGACTTACTATGTTTTTCCTTATGCTTCTCTCATCGCATGTTTCTGTTAGTTCTTCTTAACCATATGAATTACGTTTCAACATTCTGAACAAGTTACTGATTTCTTGGCATGGTGATTTGTTCTCTGTTTGACAG
>Chr1:1587595..1587279  - TAIR102
GTACGTTTCTCTTCTTCCTTTCCTCGTCGGTTTTAATGGATTCCGTTTGCCTGATTTGCAGTTTCTGCTTCACCGTGAAATCGAAACTCGTTTTGCTCTTAAACAAATATTATGCATGCGTTTCAATTTGGGTCTTTTTCTTGACAATATTGGTTCTGTTTGGATTAAGAAATTGAAAATTAGTTTTGTAGCTGAGCCTTTTCTCTTGTGTGTATAGGAACTGAGCTATATCAGTAGTGTATCTAGCATATTTGATTAATGTTCCTTCATGTTGTTCTTATTGAAGCTGCTTCCATTGGTTTTGTGATTGAGTGCAG
>Chr1:1594539..1594431  - TAIR102
GTGAGTACTATCTACTCTTAGTTGTTAATTCTAAGGCCTATGCAAATGCTTAGGCATCAGTTTGGACGAGAACCGGTTCCCAATATCTGATTTCAAGTCTTGTATTCAG
>Chr1:1594922..1594808  - TAIR102
GTAAGCATCTGTGAGAGAGCTCACTCTTTTTGAGACTTGCTGTGTTATTTGATTTGTCACCTTCGCTTGATTTTTCTTAATTCTTTATTTGGCTGGACATTTTTCCAACCTACAG
>Chr1:1595132..1595044  - TAIR102
GTAACTATTTGCATATCTTTGTATATGATCATTCGTTTCGACTTTCTGAAAAATGTTGTGTCTTTTTTTTTTCTTTCACCTCGACGCAG
>Chr1:1595320..1595187  - TAIR102
GTTCGTCGTAATTCCTCCATTGACTCTTCTTCTTGGTTCAGAAAATTTAGTCTTTTTTTCTTTTGTGTAACCCAAATTTGTAATGGAGATAGATAGATAGCTTTTGATTCCTTTTCTGTGGTGTATTCTTCTAG
>Chr1:1595674..1595427  - TAIR102
GTAGATACTCTTTTATCTTTTCAATTAAACCCTAGACAATTCCAGAAAAATCAACTCTTTTTCTACAATCAAGTTTTACCCAATCTATGTATGATACAGGTTTCAAACTTCAGCAAGATTGTTTCTTTGTTCAATTAGTTTTCCTCTGAATTGATATTGTTCGAATAAGTTGAGAATGTGTGTAATTGTTGTATGAATTAAGGTGTGCAAATTTGGGCAAAATGTTAAATTTGTTTGCTCTGTTATAG
>Chr1:1596902..1596668  - TAIR102
GTAACCAATCTAAATTTATTCTTCCACTGCCTTACAGTTTTAATATAGTGGATTCAAAAGTCAAAGATCTGCTTGTTTAGTATCTGTTTGTGTAAATCTATAGCTTGACATAGGAATTGTATGGCAAAAGATTGGCTTATCCAGAGAACTTTGAGTATGAGTACATTTCATAGTTCTTGCTTTGTTGACAAAGTTGTGTTTATATGATTCTTATGTTTGGTTATTCTCATTGAAG
>Chr1:1597132..1597053  - TAIR102
GTAGTTATTAACTTATTATTAGCTTAAATTTTCACAAAGTTTCTATTTTTCTTTGACTGATTCGAAGATTACGTTTCTAG
>Chr1:1600534..1600641  + TAIR102
GTACTTATGTTTTTGATAATTTTATTGATAGACTCTTTACAATTATACTTAAGCTTGTTACTTTTTATTGTTACCAACAAAAGCTAATGTATAGTTCATAACTCACAG
>Chr1:1600702..1600808  + TAIR102
GTACTCGCGAACTTTTTACTGCAACTTCTAGTTCTAACTCCAAAACATTTTGTTCAGAATTTGTTTCTAAAAGATTTTCGGGTTTGTTGACGTCACATAACTCGCAG
>Chr1:1600863..1600940  + TAIR102
GTAAACCATATAAATTCCTAAGAATGTATTTTAGTAACATAATTTGTTACTAATATTTTCGAGTTTATTGACAAGTAG
>Chr1:1602052..1601963  - TAIR102
GTACCACTTACTTAGTTGTTCTGGATAAAGACATAATGCGTTGACATCATTCCCAATCTCTCAACTAATAAAACGTATTATATGAAACAG
>Chr1:1603622..1603508  - TAIR102
GTTTTGTTCTCGCTTTACTTTCTCATACTTTCAGATCACTTTCTGCTTCACAACTGCAAATATGTTTAATCATTTATCTTTTAGAGGATACAAAATTGAAATCAATTTCTCACAG
>Chr1:1603875..1603788  - TAIR102
GTATCCTCATTGTTTCAGATTTTTGTTAATAACTCAATAAACCTCTTGTACCATGAATCATGTTTCTTGTAATTTTTTGGTTGTTTAG
>Chr1:1604889..1604678  - TAIR102
GTACGTATGATCAATTCTCTCAATTTCAGTTAATCTCATGCTCAATTTCGTTTTCTGTGTTAGGGTTTTGGGTTTTTGTTATGCTCTGAGTCTAGTTCTCGCTACTCGAATTCCAATACAATCCTCTTAGCGTCATGTTGTGATCATTACATGCGTGTGGTTCAAAATGTGTAATTTGTTTATAATCGATATGTGTTGTGTTTATGTTACAG
>Chr1:1607639..1607538  - TAIR102
GTAATAATTTCAGTTAATTATTGAATTTAATTGTTGCTTAGAAATTAATTACCAATCTTTTTCACTATTTGTGTAATGTAAAACACTTTTTTGTGTTAACAG
>Chr1:1607870..1607782  - TAIR102
GTTGGTCAAAAAAAGCTTTTTCTTTAATAACATTTTCTGTTTCCGGTTCGGTTTTTAACTAATCGTACCGTTTAATTTCCGGTTTGCAG
>Chr1:1608522..1607943  - TAIR102
GTAACTTTTTCTTCATTTCTCTTTTCTTTTACATCTTAGGTTTAAACTTGTGATAAAATGCCAGAAACAGTTAGATTAATAGTCACCAAACCGACAGATTAGGACATAAGTAGATAAAAATGTTGAGTCACTGTGTCAGTGACTTGAGCTGGTCCAAAACCAAAGAAGTCCATAAGTATCTGTGGTCCTCGTGAGATTCAAATAGATCAAGTCTATATAGGGAGACCAGTCTACAAATTCTGCATTTATGTGCAAAGATGTAATCTCAACCAAGAAATGAGGCAACTCCTTCTCTTAGATCATTTAAGATCACCCAACTGATTTTGATTTCCCCGGAAATAAAAAGGACCCCAGTTGATCTTGCATCCGGATTAGGATAAGGAATCCAATATTGAAGCTTGATAAGATTGTCTACTGCATATTATCAAATCTTTGTCTCTTTTTGTTTGTTTGTCTTACTGCTTTAAACTCTGCAATGCATCGGCAATAAATCATAATATTTCAAACTTATTGGTTCTTAACTTTGTGCGGTCTTGAGAAATGTTTTCACTCATGGTAGAAATGGATTGGCTTTTGTCAG
>Chr1:1608867..1608781  - TAIR102
GTAAGTTTCCTTATTTTAACAGCAAGAAAACAAGAACTTCTGCTGCTATATGAATCTTTCATCTGACATTTGGTTTTCTAAAAATAG
>Chr1:1609098..1609017  - TAIR102
GTTAGTTTGTAGATATACTTAGATCCTAATGGTGTGAAGAAATGGCGCAAGAAGTTCTTATGCGGAATATGTTTGCTTGCAG
>Chr1:1609315..1609208  - TAIR102
GTAAGATTGATGAAACTTACTCCTCATACTTTGAAATTGGACTTCAAGAAACAGTTATGTTGGTTTTTTACAAGTTTTTTGATCTAATTCATCATTTATTTTTACCAG
>Chr1:1609601..1609510  - TAIR102
GTTAGACTTTGTTCTTCATTATATAATGTTCTGTCCTATGAGTTAGAGCCACTTTGTTATTATAATGCTTTTGCCTCTATTGTTATTTGTAG
>Chr1:1610485..1610398  - TAIR102
GTATGTATGTTTCAAAACACTTGACATTTTTAATGAGTTTCTTTGAGTTCTTTCATTCCCTCAATCTTTGCTATTTGGTCAAGTTCAG
>Chr1:1610673..1610591  - TAIR102
GTATGTCTATATACACACACATACACATATGTTTCTTGTAAACTTTGTTTTTACTGAAATCTAGTGTTGATTACTTTGAGCAG
>Chr1:1610853..1610762  - TAIR102
GTAAAAAGACTCATACATATTGTGACTTGTTTCATGTAAAACCAGATGAATCTTTCTTTTATGGTACTGATGATTTCACTGGGGTGTCACAG
>Chr1:1611073..1610926  - TAIR102
GTAATTTCTCTCTCTCTCTTTCTTTCTTTCTTTTAACTGATTTTTGTTTACTTGTTCTTGTTTTTATCCTCAAGCGTTATGTTTTGTCTCTTCTGAGATAATCTTAATTCAATTTAGTTCTGATGTTGATTTGTTAAACTGATTAAAG
>Chr1:1611261..1611162  - TAIR102
GTTTCTTTATTCTCGAAATCTATTAACTTTATTTTTGCCCATCTTCATGGAATTTAAAAGCTGAACTCTTTTTTTTATTCTATGAATTTCTGAAATGAAG
>Chr1:1620816..1620730  - TAIR102
GTAAGGAATTTGGAGTATTCAGTAAAATGATTGAAACGTTAAACTAAAAGGTTTGATGGTAACTCTAGTGCATGTTTCTTCATGTAG
>Chr1:1621047..1620967  - TAIR102
GTAATTTCTTGTTTTCTCCAAAACAGTATATTCATCTCCTTTTGTTAGGAACAAGGTAAATCTAGCTTGAAATGTTTGCAG
>Chr1:1623296..1623214  - TAIR102
GTTCGTTACCTTTCTCTCTCTCTGTTTCTTTACAGACCCCATTGTCGTCTTCTCTAGATTTCTAACAGTCTTTCTTTTTTCAG
>Chr1:1625203..1625284  + TAIR102
GTGAGACCCCACTCTCCCTTTTTCGGATTGAAAATTTCGATTTTTTTTCTTCTTAATCGGGATTTTGTTTCTGTTTTATAAG
>Chr1:1625390..1625526  + TAIR102
TTGAGTTACAACATTACTTACATATTGATGTGTTTTCATCTCTCTCTTTCTGCGTATTGGAAGAACACGAAAGTTTTAGAATTTGGTCATACTTGGGACTGATTCTTGTTGTTGCTTTGGCTTTTTATTTACTTCAG
>Chr1:1625578..1625697  + TAIR102
GTATGTTTCTATTGTCTAATTCGTTCAAGTAGAGATATGTTATTTGTATTATGGATAAAGATATTGTTTCTTAAAGGAGTTTTTTTTTTTGTCCTCTTTTGATTCGATTTGGAGTTTTAG
>Chr1:1625819..1626230  + TAIR102
GTTAGTTTTGTTCATTTCTCTTTTTAAGTGTAAAACTTTGTGTTGTAAGGTACCAGAACTTGTGCAATTGAGTCATGTTGAATTGTTGGTGGAATCCTTTTGATTGTGAACTTTTCTTGAGCTTGAGCTTAGACTAAGAATGTTCTTACTTTTACGTGTCTCCACATTGTAACCTACTATTCTGTGATAGTCATCGAATTCCTGTCAAAAGGAAAATATTCAATTGAATAACAACTGAGGAGTGAATTATCAATTCGACTGGGAAATAATCAGGCAATGGCAGCAGTATCCTTCTTTACACTTCTTCGGATTGTGTGTTTAAAGTTTGCAAAAAGACGAACCATAATCTTAAACGAAATTGTATTGTTGCTTTAGAATTTATGTTTTGCTTGTGCTCCTTGGTATTCGTTAG
>Chr1:1626353..1626509  + TAIR102
GTATATGATTTGATTTCCCTCGATTGCTTACTTTGACTTTATATTATTTGTCAATTCTTCTGTCTTGCAGAACTTGTGAAGGAAATATTGATATTCTAACCTTTTTTTGATCAATGATAAGCTGATTACAACTGATTTCTTATTCTTTGTTTTCTAG
>Chr1:1626612..1626841  + TAIR102
GTTAGTGCCCTCTGCAACTTTTGAAGCTGTAGCTAAAATTGGCTAAGATAGTTCATAAGTTTTTTGTACTTTTACTTAATCGTGTTGCATCCTTCTGCTTGCATACCTGAGCATGCATGTATGTGTGCTAGATTGGTTTCATTGAAGAAAGCTGTGGTGACACAAAATATTCGGGTGTAGTGATCAATTTTGTATGATGTTTAGCTTATACATTCAATTCTGTGTTGCAG
>Chr1:1626917..1627328  + TAIR102
GTTTGGCATACTATTTAGTTTCTTGATACCAAATATTTATGTCATTCTAGAGTCTTAGAGAAAGGAAATATCAAAGTGGTTACAAGTCTTTATTTAGCTATGAAGTACATGTGGTCGAGAATCAACAGGGTGTTCTGGTTATTGCATTTTCCTATTAAGCATCTTTTCTTGTTTACAATGATAGGTGGAATCATATGTGTTTATCTTAGAACTTGCTAGACAGGTTGGCAATTTGAGTAGACAGCTTAAGTTCTACACATGAAACCTTGTTCATATGCTATTTTTGTAAAATCACAGTATACATTCCTAGTTTTCTTACCCAACGCTCCATATGATGCAAGGTTGTAATCTCTTAGATGGTCCTTTATGCCCTGGTGCATATGACACTTACCAGTAAGTTGATATGTCTCAG
>Chr1:1627409..1627603  + TAIR102
GTACACCTCAGATTAAATAGATGAAGTTGAACTGTTGACGTTCTTCAGTGGAGGATATGCTCAACTTTTTTTTCTTTTCGTTTTGACTTTCTTACTATTGTGTTATAGCACTTTCGAATAGTCAATGCAAATGATGGTGCTTGTCTTTCTGGTTTTGGACTTTTATTTTAGATTTTTTTGTGTTTCTATTCCCAG
>Chr1:1627755..1627827  + TAIR102
GTAAGTAGTCCATCTAATCCTCTTTTTGTGCTAAACCTACCAGAATGATCTGATTTATATTTATTCTCATCAG
>Chr1:1628059..1628159  + TAIR102
GTTAGATCGGCTATAAATTTCCCCTAATTAAATAAACCCTGTGATTTTGTATCTGTACATGGCTAATGAATGGACGTTATTGTTGATTCTCTGTAATTTAG
>Chr1:1628439..1628528  + TAIR102
GTAAGTCCTCTCATTTAAAGCATCAAAGAGTTATCCATGTTATAGATGTTTCATCCTCCTCATTAACTAATGGCAATTTTGCTTCACCAG
>Chr1:1628643..1628793  + TAIR102
GTAAAACCAAACCGCAACAACACTGTTATTTGATGGTTATTATTCTGCGTCATTGCACCAAATGGATGTTTTTCTCGTTTGGTTTATTATTTATTGTGTTGGCATTGGGCATTGGAAAAATGAAACATTGTGGCTTTACTTTTGTGGACAG
>Chr1:1629673..1630015  + TAIR102
GTACGCTTCTGAAATTGTTAATCTTCTCTTTTCATTTTATCTTTAAACAAGAAATAAAGAAGAGGATCGGAAGAATGAGGGATAATCATAACAGTATAAAACCTACACCACATTTTTTCGTTTAATAGATCTGTCAAATTCTTGTAGTTTAGATTTAAAAAACATTGTATTGATATCTTACGTAAATCAAGTTAATCAAATTTTCTTGAATTTTTAATCGATGTGAACACGTGTGGAGTTGTGTACATGCATGCAGAATGAAACTTAACTATTTCATATGAGTTTGTTTGCATCAGTAAAAAGATGAACTATATATATCCTCTCCTTTTTGCGCTTGTCATAG
>Chr1:1630420..1630514  + TAIR102
GTACGTAGATTTGTCATTTATAGGTTATGCTTAGTCAAATATGCTTTTATGAAAGTTAACATGAACATTTTGAAATGTTCAATGGGTGACCGCAG
>Chr1:1631389..1631273  - TAIR102
GTCAGTGTTTTTAACCCCTTTCATCTCTGAATTTGTAGTTGATTGTTCAAGTGTGAAACACTGAAAGTTGCCTAGTGTTTACTGATGTTCTGTAATACGTATGGCAATAATGGACAG
>Chr1:1631578..1631495  - TAIR102
GTAATGAATATGCAAGTTGCATTGGCCTTGGATTTTCTCGAATATGAGCCTTACATGTCTCGTCTGACCTCTTTATTTGTCAAG
>Chr1:1631915..1631843  - TAIR102
GTAAGCTTGACGTTTGGGAAGTTGTATTAAATTTATATCTTTAAATGTACTCATGGTGTGGTGATATTGGCAG
>Chr1:1632343..1632078  - TAIR102
GTAAATTTTAAATTGAGGAACTTTCAAACTTAGATTCTTGAATCTACAGTCCTTGGTACTTTCTACCGATTTGCATTTTTGCTAATTCTTATATTGTATTGGGACAAAGTTAAGAAAAAAATGTTGTTTGTATGTTGGAATGTTAAAACTTGTATATTGTGGATTTTCATTCGATAATTTGAATATCTTTCCACCATTGCTTTAACCCAAACTTTGTGGATTTTGGTTATCAAACGTATTAATTTCTGTCAATTATGTTTCCTCAG
>Chr1:1632971..1632422  - TAIR102
GTTAGTACTTTCCACATTTCCAGATTAGTTTCTAGATATTTTTGCATTTGGCTACTTCATTATGGGTTTCCTTTCCCAAGAATGATCGAATATGTCCTGGTCCATTGTTTTCGCATTTTTTAGTCTTTGATTCTCGTTAGTCTCTTTAGCTATTTGAATGGTCAGTGTGAGGATTACACTGGGTAAATGATTCATTTGACTAGTCTCTAGTTAGGCAAGAATTTTATATTTTTCTTATGCTCTCATATCTTCCTAGTAGCTTGGCTGACAGTTTGCTTCTGTTAAGATACGTTGACACATCATTTCCTTTTTTATTAACACTTCTTCATCAACTTGGAGAAAACAGTTTTCTAAGTTACTGTCAAGTTTGTTTAGATTTCTGGAGTATGCATCAACGTTTCTGTAATGTTTAACTTATAAGCCCTTATTTATGGTGAAATCTAGTCTTGCATGTTTGTATTCCACATTCCCATTGTCATACTCTTATGGTCCTTTTAACCTTTTCTTTGTACGTGTACATGTATGCTAATGAGGTGTGTTGTATATGCAG
>Chr1:1633131..1633054  - TAIR102
GTATGCTCTTCATGCAATTCTGGGTTTGGGTATATTCATCCAAATAATAGAAATTTGATCTGAAATATATGATTGCAG
>Chr1:1633399..1633305  - TAIR102
GTTGAAGCTACCCATACTCAGAAGTTGATCTTCTTGTTTTCAAATAATGATAGATAGCTTAACAGTTATGCCTCTCTTTTTTGGAAAAATTGCAG
>Chr1:1633618..1633476  - TAIR102
GTGAGTTGTTGCTATAGCCTGATGTGCTTCGTGCTATTTCAATTGTCCATGCATGCTAAATTAAATTTTCCAAGTGTCTTATGTTGCATCTAAGACATCTTCAGTTAGTCGCATTCTCACTCTTTTTCATACTACCATTTCAG
>Chr1:1633933..1633762  - TAIR102
GTATTTACTTTCCCTGAATGTTATCTTCATGTTAAGGAGAAAATCTGGTGTAAAATATTTCCTCTGATTAACTTCCTTGCTGTGTGCTCTAACTTTACTCAGAGCCTGGGTATTCTGTTGAACTCTACTTTAACTTGGATCATAATTATGTTATCTGTGATTTGAATGTTAG
>Chr1:1634603..1634096  - TAIR102
GTAACTTCATTTGCTTATTCCCCTTCTTTTTAGAGTTTCTGTGACGGTGTACTTGAGAAAAGCGGCTGAAACTTTGGCTTTTTACATACGGAATTGTTCAATATCTGGTTTAGATTTAATGTATGAACCTCTTGTAGTGGTAAGGGTGACAGTTGGCCATGATAGATAGGAGAAGATGATGTATAGAAATGCTATTTTTCTTTTGTTAGAGCTTCGGATACTTCATCTAGCCTAAGTAGGATAAAACTAGCTATGTTGCTTAAGATAGCATGGCTTTTTCATCGCAAATCTGTTAGGCTCCAATCTAGAACTAAATGTATTTTTTCGTCATGTTCTGCTGAGCAACGTGTGGGAGATACATCTTCATATTAGATGACCATTTATCTGCAAGTATAATGGTCGACAAAAGTGTTTAGGAGAAGAGCACACTCTGAACTTTCCTTGTTAATTGTTTGGCCTCAAATACAAAGTTTTTCCTTTGAGTTAGTACTACCTCTGGCTTCTGCAG
>Chr1:1634917..1634778  - TAIR102
GTAAGTTCATCCATCTTTTGTGGTTGGAGTTTGATAAAGTTTTTGCTTTTCTACTTTTTTCTGATGGATTTTTGATATTGCATAATTTTATTAAAGCTGATGATGATGGTAAAGAACTTTGTTTTTGTTTTGGAGTGTAG
>Chr1:1639402..1639586  + TAIR102
GTATGTACGCTTCTCTTCTCTCTTTATTGGTTTCGCTCTGTATTATAGTTAGGTTTTGTTTTAGAAGGCTTTGCAGGGAACTAATTTGTGATTGTGTAACTAAGAAATGACATCTGGAAGATAAGGATTTGAGTATGCGTTACTTTTCTGTTCTGATGTCTGAGCATTATATAATTAATTGGCAG
>Chr1:1640315..1640385  + TAIR102
GTAACGTGCGAGTCTAACATGTAGACAGAAATCTTGGTCAATGCTAATTTGGGTCTTATATGCGTGTGCAG
>Chr1:1641649..1641560  - TAIR102
GTATTCTATCTATATATACACTCATAGTTATACAAGTAAAGTAAATTCATTGAAAATACTGAGAATAAGCGTGTGCTTTCCTACGTGCAG
>Chr1:1648226..1648129  - TAIR102
GTAAGTCTTTCTCCTCCATCAAACTCCTCTATTTGTATCTAAGATACCAGTTTTGTCTGGTTTTTGTGACAGTTGCTTTGTTTTGTCCTCCACGTCAG
>Chr1:1648498..1648413  - TAIR102
GTATGAATCTTTAAGCACATTCACATTTCAATTTCTTGCCAAATCTTAACATTGTGTTGCTTTCTTCTATGTAACGATCATTGCAG
>Chr1:1648625..1648550  - TAIR102
GTAAGCTAACCTTATAACTACTTCCCTGTGAATGGTGAAACTCTTGATTATTGAACGATAATGACTCTGTTTTCAG
>Chr1:1649530..1649427  - TAIR102
GTAGGTTGAGATTCTCCCTTTTTATCTCTCAATCACTAGATATATACATGGCAGGTTTGTTTTTCTTTCTCAAGACTGAAGCCATTATCTGTGTGTTTTGACAG
>Chr1:1649849..1649761  - TAIR102
GCACTAGCTTGATCTCATATTCTTTGGTGGTACACATATGATCTACTTCATTTTTTACATTTTTTCTCATACCTTTTTACTGGTTTCAG
>Chr1:1650043..1649963  - TAIR102
GTAAGTTTCTTCCCTGTTCTGAAATCTTGTCAGGGTATTGTAGTTGTCAAAATTGATGTGCTCTTTCTGTTGCTGCTCCAG
>Chr1:1650215..1650128  - TAIR102
GTACTAACAGAATGATCCTATTTCTGTCTTCTAGATTTTTAGTTTCTGTGTGCATACTGATCTCCTATGTTTGTGGTTTCTTGTGAAG
>Chr1:1650456..1650335  - TAIR102
GTGCGATGCGTAGTTTTCTTTTGTCTAACATGTGTCGCTAATGAATCACATATAATATGCTTAAAATTGTTCAAAGAATAATCACCGCAGGAGACTCTTAACCTCTAAATATTTGACCTTAG
>Chr1:1650727..1650577  - TAIR102
GTATAAGTTGAGAAAACTAAGTAAAATACTTAACATTTTGGTGCTCCTTTTTTTCCCAAAATACGAGGATGAGTTTAATCCTATGCAGTGAGGTCAGAGGATATAGATGCTGCTGTTCAAGAGAGACTGAGTTATATTTATTTTCTGTCAG
>Chr1:1650981..1650888  - TAIR102
GTAATATCTTCATTCTTTCATCCTTTATCTTTCCAGTTGGTTTGTTATTTAGTTCTTAGCCTCATTAGTTAAGCTTGCTATTTCCTCATGGCAG
>Chr1:1651255..1651172  - TAIR102
GTGCTTGAAGAATCTTCTCTGTGATTCTTTTCGATTCTTAAAAAGTATGAAAGCATTCCTTAAACTACCTTGTTTTTGTTCTAG
>Chr1:1651436..1651325  - TAIR102
GTAGACTTTAGTCTCCTCTCTTAATCGGTTGAATTCTGCTTCATTTTTCTAACCTGACGAATTTATCTTTTGATAAACTTGTTGTGCCTGATTTCTGATCTGTTTCAACTAG
>Chr1:1651647..1651563  - TAIR102
[truncated: 21,133,558 more chars]
