# Supplementary material for: Comparative Analyses between Retained Introns and Constitutively Spliced Introns in Arabidopsis thaliana Using Random Forest and Support Vector Machine
Source: PLoS One. 2014 Aug 11;9(8):e104049. doi: 10.1371/journal.pone.0104049 (PMC4128822; doi:10.1371/journal.pone.0104049)
Supplement: File S2 — All extracted data used in the article. (ZIP) [file pone.0104049.s002.zip › data/raw_features/allfeature.csv]

Length	a.	c.	g.	t.	GC	Vac	Vag	Vat	Vcg	Vct	Vgt	AT	cg	gg	cc	ta	at	ccg	cga	cgg	ggag	gggt	gaag	ttcg	atgt	taat	ttata	attat	tatat	atatt	aaata	SFvalue	SFaccvalue	IDdonv	IDacceptv
86	0.267441860465116	0.116279069767442	0.174418604651163	0.441860465116279	0.290697674418605	0.153333333333333	0.103333333333333	0.15	0.07	0.303333333333333	0.253333333333333	0.709302325581395	0.0235294117647059	0.0117647058823529	0	0.129411764705882	0.105882352941176	0	0	0	0	0	0	0.0120481927710843	0.0120481927710843	0.0240963855421687	0	0	0	0	0	4.31725187962987	4.56813819883093	13.8629436111989	19.4081210556785
169	0.402366863905325	0.189349112426035	0.142011834319527	0.266272189349112	0.331360946745562	0.22716049382716	0.264814814814815	0.254938271604938	0.10679012345679	0.138888888888889	0.15679012345679	0.668639053254437	0.0297619047619048	0.0238095238095238	0.0476190476190476	0.101190476190476	0.0833333333333333	0.0119760479041916	0.0119760479041916	0.00598802395209581	0	0	0	0.00602409638554217	0.00602409638554217	0	0	0.0121212121212121	0.00606060606060606	0	0.00606060606060606	4.86493625031757	5.14753104452229	16.6355323334387	17.498578550794
264	0.200757575757576	0.102272727272727	0.238636363636364	0.458333333333333	0.340909090909091	0.121428571428571	0.0785714285714286	0.264285714285714	0.157142857142857	0.357142857142857	0.25	0.659090909090909	0.00760456273764259	0.026615969581749	0.00760456273764259	0.0570342205323194	0.0950570342205323	0	0.00381679389312977	0	0.00383141762452107	0	0	0	0.0229885057471264	0.00383141762452107	0	0	0	0	0	7.47594423350167	9.16084530198106	20.7944154167983	21.6574616341537
105	0.314285714285714	0.152380952380952	0.161904761904762	0.371428571428571	0.314285714285714	0.191666666666667	0.183333333333333	0.175	0.125	0.216666666666667	0.225	0.685714285714285	0.0480769230769231	0.0192307692307692	0.0192307692307692	0.0961538461538462	0.0961538461538462	0	0.00970873786407767	0.0194174757281553	0	0	0.00980392156862745	0	0.00980392156862745	0.00980392156862745	0.0099009900990099	0.0198019801980198	0.0099009900990099	0.0099009900990099	0	6.92122448702269	5.08877627045431	24.953298500158	12.8164473236698
135	0.244444444444444	0.222222222222222	0.133333333333333	0.4	0.355555555555556	0.126190476190476	0.121428571428571	0.276190476190476	0.0904761904761905	0.178571428571429	0.269047619047619	0.644444444444444	0	0.00746268656716418	0.0298507462686567	0.0970149253731343	0.0671641791044776	0	0	0	0	0	0	0	0.00757575757575758	0.00757575757575758	0	0	0	0.00763358778625954	0	4.87023561944198	5.0954405549396	20.2019458039919	22.1807097779182
85	0.270588235294118	0.164705882352941	0.188235294117647	0.376470588235294	0.352941176470588	0.16	0.12	0.14	0.1	0.18	0.16	0.647058823529412	0.0119047619047619	0.0595238095238095	0	0.0952380952380952	0.107142857142857	0	0	0.0120481927710843	0.0121951219512195	0	0	0	0	0	0.0123456790123457	0	0.0123456790123457	0	0	3.07190455233749	6.6563383495343	19.4081210556785	16.9753304070295
308	0.230519480519481	0.165584415584416	0.204545454545455	0.399350649350649	0.37012987012987	0.140625	0.1046875	0.2296875	0.1359375	0.2359375	0.2	0.62987012987013	0.0390879478827362	0.0260586319218241	0.0325732899022801	0.0651465798045603	0.117263843648208	0.0196078431372549	0.0130718954248366	0.0065359477124183	0.00655737704918033	0	0	0	0.00655737704918033	0.00655737704918033	0	0.00328947368421053	0	0.00328947368421053	0	2.44962902315539	7.4284104234183	14.2027416847897	19.2246709855047
76	0.171052631578947	0.184210526315789	0.197368421052632	0.447368421052632	0.381578947368421	0.065625	0.084375	0.28125	0.15	0.271875	0.246875	0.618421052631579	0.0133333333333333	0.0133333333333333	0.04	0.0533333333333333	0.0533333333333333	0	0.0135135135135135	0	0	0	0	0	0.0136986301369863	0	0	0	0	0	0	4.65570085777223	5.4264237179986	18.815651442872	19.4081210556785
92	0.16304347826087	0.0543478260869565	0.206521739130435	0.576086956521739	0.260869565217391	0.126666666666667	0.106666666666667	0.44	0.14	0.513333333333333	0.373333333333333	0.739130434782609	0.010989010989011	0	0	0.010989010989011	0.0659340659340659	0	0	0	0	0	0	0.0112359550561798	0.0337078651685393	0.0112359550561798	0	0	0	0	0	4.48525439712053	9.02457264620775	15.5890360459096	19.1554495164628
128	0.34375	0.1171875	0.1640625	0.375	0.28125	0.207142857142857	0.214285714285714	0.15	0.107142857142857	0.257142857142857	0.207142857142857	0.71875	0.015748031496063	0.015748031496063	0.0078740157480315	0.165354330708661	0.181102362204724	0.00793650793650794	0	0	0	0	0	0	0.016	0.016	0	0.0161290322580645	0.032258064516129	0.0161290322580645	0.00806451612903226	6.25727646115501	5.30867867986379	18.5450748383231	24.953298500158
121	0.223140495867769	0.214876033057851	0.148760330578512	0.413223140495868	0.363636363636364	0.107142857142857	0.242857142857143	0.207142857142857	0.25	0.214285714285714	0.378571428571429	0.636363636363637	0.00833333333333333	0	0.05	0.05	0.0416666666666667	0	0	0	0	0	0	0	0	0.00847457627118644	0	0	0	0	0	3.26326833244748	7.95185751815671	23.5670041390381	18.3616247681494
136	0.169117647058824	0.176470588235294	0.205882352941176	0.448529411764706	0.382352941176471	0.0946428571428571	0.0678571428571429	0.280357142857143	0.0875	0.271428571428571	0.241071428571429	0.61764705882353	0.0222222222222222	0.0222222222222222	0.0444444444444444	0.0666666666666667	0.0444444444444444	0.0149253731343284	0	0	0	0	0	0	0.0075187969924812	0	0	0.00757575757575758	0	0	0	3.18818562449368	3.71501449226047	14.3861917549635	20.7944154167984
596	0.276845637583893	0.182885906040268	0.159395973154362	0.380872483221476	0.342281879194631	0.13	0.1575	0.1975	0.114166666666667	0.2175	0.225	0.657718120805369	0.0117647058823529	0.0302521008403361	0.0319327731092437	0.0907563025210084	0.0907563025210084	0.00168350168350168	0.00673400673400673	0	0.00168634064080944	0	0.00337268128161889	0.00337268128161889	0.00505902192242833	0.00674536256323777	0.00337837837837838	0.00675675675675676	0.00168918918918919	0.00168918918918919	0.00337837837837838	6.44429261318413	5.81574371119423	17.498578550794	18.0218266945586
78	0.179487179487179	0.192307692307692	0.179487179487179	0.448717948717949	0.371794871794872	0.0652777777777778	0.0527777777777778	0.276388888888889	0.0375	0.261111111111111	0.273611111111111	0.628205128205128	0.012987012987013	0.025974025974026	0.051948051948052	0.0649350649350649	0.051948051948052	0	0.0131578947368421	0	0	0	0	0	0	0.0133333333333333	0	0	0	0	0	4.64554862797193	10.139638775043	19.4081210556785	20.8636368858403
112	0.267857142857143	0.151785714285714	0.116071428571429	0.464285714285714	0.267857142857143	0.186111111111111	0.186111111111111	0.222222222222222	0.0833333333333333	0.302777777777778	0.336111111111111	0.732142857142857	0.018018018018018	0.018018018018018	0.018018018018018	0.0810810810810811	0.0810810810810811	0	0	0.00909090909090909	0	0	0	0.00917431192660551	0.00917431192660551	0.018348623853211	0	0.00925925925925926	0	0	0	4.46952944241601	5.78211218762111	19.7479191292693	16.6355323334387
90	0.255555555555556	0.2	0.166666666666667	0.377777777777778	0.366666666666667	0.12	0.17	0.17	0.13	0.17	0.22	0.633333333333334	0.0112359550561798	0	0.0224719101123595	0.0898876404494382	0.123595505617978	0	0	0	0	0	0	0	0.0114942528735632	0	0	0	0.0116279069767442	0	0.0116279069767442	5.52274406443221	6.69467809781828	12.8164473236698	18.8848729119139
74	0.22972972972973	0.135135135135135	0.135135135135135	0.5	0.27027027027027	0.0928571428571428	0.148214285714286	0.255357142857143	0.105357142857143	0.348214285714286	0.353571428571429	0.72972972972973	0	0	0.0273972602739726	0.0958904109589041	0.0958904109589041	0	0	0	0	0	0	0	0	0	0	0	0.0285714285714286	0.0142857142857143	0	4.60693070158964	5.41229910588225	18.8848729119139	18.8848729119139
131	0.305343511450382	0.083969465648855	0.152671755725191	0.458015267175573	0.236641221374046	0.247402597402597	0.148701298701299	0.183116883116883	0.127272727272727	0.373376623376623	0.303246753246753	0.763358778625955	0	0.0230769230769231	0.0153846153846154	0.115384615384615	0.153846153846154	0	0	0	0	0.0078125	0	0	0.015625	0.046875	0	0.0078740157480315	0.015748031496063	0	0.0078740157480315	6.90242252304029	9.46375497993196	23.5670041390381	16.1122841896741
462	0.242424242424242	0.17965367965368	0.16017316017316	0.417748917748918	0.33982683982684	0.145833333333333	0.108333333333333	0.225	0.141666666666667	0.229166666666667	0.275	0.66017316017316	0.00216919739696312	0.0303687635574837	0.0303687635574837	0.0889370932754881	0.0845986984815618	0.00217391304347826	0	0.00217391304347826	0.00217864923747277	0.00217864923747277	0	0	0.00435729847494553	0.0108932461873638	0.00218340611353712	0.00218340611353712	0.00218340611353712	0.00218340611353712	0.00218340611353712	0.498925981027795	6.18645341456934	18.8848729119139	22.1807097779182
88	0.352272727272727	0.159090909090909	0.0909090909090909	0.397727272727273	0.25	0.215	0.275	0.15	0.08	0.225	0.285	0.75	0.0114942528735632	0	0	0.103448275862069	0.0919540229885057	0	0	0	0	0	0	0	0	0.0117647058823529	0	0.0119047619047619	0	0.0119047619047619	0	5.39415040042411	4.08601812222623	16.7047538024806	15.2492379723188
207	0.352657004830918	0.115942028985507	0.1256038647343	0.405797101449275	0.241545893719807	0.231818181818182	0.213636363636364	0.22987012987013	0.0909090909090909	0.298051948051948	0.288961038961039	0.758454106280193	0.0194174757281553	0.00485436893203883	0.0145631067961165	0.135922330097087	0.121359223300971	0	0	0	0	0	0	0	0.0196078431372549	0.00490196078431373	0	0.00985221674876847	0.00985221674876847	0.00492610837438424	0.00492610837438424	4.6514672114944	10.6225225267399	22.1807097779182	20.7944154167984
82	0.219512195121951	0.134146341463415	0.219512195121951	0.426829268292683	0.353658536585366	0.18	0.08	0.28	0.18	0.24	0.28	0.646341463414634	0.0123456790123457	0.0493827160493827	0.0123456790123457	0.0987654320987654	0.0987654320987654	0	0	0	0	0	0	0	0.0253164556962025	0.0126582278481013	0	0	0	0	0	7.57903230113733	2.30184700990363	16.6355323334387	20.7944154167984
78	0.307692307692308	0.192307692307692	0.102564102564103	0.397435897435897	0.294871794871795	0.140277777777778	0.205555555555556	0.0875	0.0902777777777778	0.202777777777778	0.293055555555556	0.705128205128205	0	0	0.038961038961039	0.0649350649350649	0.12987012987013	0	0	0	0	0	0.0133333333333333	0	0.0133333333333333	0	0.0135135135135135	0.0135135135135135	0	0.0135135135135135	0	1.19290808915351	4.22942955686037	16.9753304070295	18.0218266945586
98	0.295918367346939	0.13265306122449	0.163265306122449	0.408163265306122	0.295918367346939	0.185555555555556	0.133333333333333	0.192222222222222	0.0722222222222222	0.273333333333333	0.241111111111111	0.704081632653061	0	0.0206185567010309	0	0.0927835051546392	0.0927835051546392	0	0	0	0	0	0	0	0.0210526315789474	0.0421052631578947	0.0106382978723404	0	0.0106382978723404	0	0	4.48480645638882	3.84607035214738	17.498578550794	14.5425397583805
103	0.223300970873786	0.155339805825243	0.213592233009709	0.407766990291262	0.368932038834951	0.0916666666666667	0.0416666666666667	0.222222222222222	0.0666666666666667	0.280555555555556	0.230555555555556	0.631067961165048	0	0.0294117647058824	0.0294117647058824	0.0980392156862745	0.0784313725490196	0	0	0	0	0	0	0	0	0	0	0	0	0	0.0101010101010101	3.21323929490207	6.50215917820192	20.2711672730338	18.3616247681494
98	0.255102040816327	0.153061224489796	0.153061224489796	0.438775510204082	0.306122448979592	0.121111111111111	0.142222222222222	0.187777777777778	0.101111111111111	0.286666666666667	0.285555555555556	0.693877551020409	0.0103092783505155	0.0103092783505155	0.0309278350515464	0.103092783505155	0.144329896907216	0	0.0104166666666667	0	0	0	0.0105263157894737	0	0.0105263157894737	0.0105263157894737	0.0106382978723404	0.0212765957446809	0	0	0	5.99660352901459	8.25869259642536	16.1122841896741	22.1807097779182
81	0.234567901234568	0.172839506172839	0.111111111111111	0.481481481481481	0.283950617283951	0.05	0.31	0.2	0.26	0.25	0.51	0.716049382716049	0	0	0.05	0.125	0.075	0	0	0	0	0	0	0	0	0.0256410256410256	0.012987012987013	0	0	0	0	4.23599260909074	8.3446031639732	23.5670041390381	21.3176635605629
115	0.295652173913043	0.173913043478261	0.173913043478261	0.356521739130435	0.347826086956522	0.177777777777778	0.138888888888889	0.0944444444444445	0.0722222222222222	0.188888888888889	0.183333333333333	0.652173913043478	0	0.0087719298245614	0	0.0350877192982456	0.0964912280701754	0	0	0	0	0	0	0	0.00892857142857143	0.00892857142857143	0	0	0	0.00900900900900901	0.00900900900900901	0.343479127064769	6.74418150338884	15.5890360459096	23.0437559952736
97	0.175257731958763	0.164948453608247	0.144329896907216	0.515463917525773	0.309278350515464	0.0952941176470588	0.07	0.337058823529412	0.145294117647059	0.352352941176471	0.367058823529412	0.690721649484536	0	0.0104166666666667	0.03125	0.0520833333333333	0.0729166666666667	0	0	0	0	0	0	0	0.0106382978723404	0	0.021505376344086	0	0	0	0	2.01550647395061	7.23663499783869	18.3616247681494	20.7944154167984
601	0.306156405990017	0.133111480865225	0.206322795341098	0.354409317803661	0.339434276206323	0.2	0.169354838709677	0.153225806451613	0.140322580645161	0.214516129032258	0.2	0.660565723793678	0.00333333333333333	0.035	0.0116666666666667	0.103333333333333	0.101666666666667	0	0	0	0.00334448160535117	0.00334448160535117	0.00668896321070234	0	0.0150501672240803	0.00668896321070234	0	0.0067001675041876	0.0016750418760469	0.0016750418760469	0.0050251256281407	6.6821273248012	3.9455096884837	18.8848729119139	21.6574616341537
80	0.3875	0.175	0.1125	0.325	0.2875	0.2125	0.275	0.0875	0.1375	0.15	0.2125	0.7125	0	0	0.0126582278481013	0.0759493670886076	0.10126582278481	0	0	0	0	0	0.012987012987013	0	0	0.025974025974026	0	0	0	0	0	5.90801995597658	6.45198920544163	20.2711672730338	11.4301529625499
106	0.226415094339623	0.169811320754717	0.160377358490566	0.443396226415094	0.330188679245283	0.108333333333333	0.0944444444444444	0.280555555555556	0.113888888888889	0.261111111111111	0.286111111111111	0.669811320754717	0.019047619047619	0	0.0476190476190476	0.0857142857142857	0.114285714285714	0.00961538461538462	0.00961538461538462	0	0	0	0	0	0.00970873786407767	0.0194174757281553	0	0	0	0.0196078431372549	0	4.98788777361137	6.73440629695127	17.498578550794	8.55933873453105
98	0.255102040816327	0.122448979591837	0.13265306122449	0.489795918367347	0.255102040816327	0.151111111111111	0.142222222222222	0.231111111111111	0.0511111111111111	0.362222222222222	0.353333333333333	0.744897959183674	0.0103092783505155	0.0103092783505155	0.0309278350515464	0.175257731958763	0.164948453608247	0	0.0104166666666667	0	0	0	0	0.0105263157894737	0.0105263157894737	0.0315789473684211	0	0	0.0638297872340425	0	0	6.65441134312923	2.76203125142657	23.5670041390381	17.498578550794
92	0.304347826086957	0.141304347826087	0.206521739130435	0.347826086956522	0.347826086956522	0.176666666666667	0.143333333333333	0.393333333333333	0.0666666666666667	0.276666666666667	0.27	0.652173913043479	0.043956043956044	0.010989010989011	0.010989010989011	0.0659340659340659	0.0879120879120879	0.0111111111111111	0.0111111111111111	0.0111111111111111	0	0	0	0	0	0	0	0.0113636363636364	0	0	0.0113636363636364	6.6821273248012	10.6005366625983	20.8636368858403	20.2711672730338
80	0.2375	0.1375	0.2	0.425	0.3375	0.15	0.1125	0.1875	0.1125	0.2875	0.225	0.6625	0.0253164556962025	0.0126582278481013	0.0126582278481013	0.0632911392405063	0.10126582278481	0	0	0	0	0	0	0.012987012987013	0.012987012987013	0	0	0	0	0	0	5.98247019669388	9.12539530623193	13.3396954674343	22.1807097779182
92	0.217391304347826	0.217391304347826	0.184782608695652	0.380434782608696	0.402173913043478	0.06	0.0833333333333333	0.183333333333333	0.0833333333333333	0.163333333333333	0.18	0.597826086956522	0	0.021978021978022	0	0.0879120879120879	0.032967032967033	0	0	0	0.0112359550561798	0	0	0	0.0224719101123595	0.0112359550561798	0	0	0	0	0	5.14406133430134	5.73233221019675	18.3616247681494	14.3861917549635
101	0.336633663366337	0.108910891089109	0.099009900990099	0.455445544554455	0.207920792079208	0.191666666666667	0.375	0.15	0.233333333333333	0.291666666666667	0.475	0.792079207920792	0.01	0.01	0	0.1	0.1	0	0	0	0	0	0	0	0	0.0306122448979592	0	0	0.0103092783505155	0.0103092783505155	0	4.07711776038982	6.46804658754314	16.9753304070295	20.7944154167984
88	0.261363636363636	0.125	0.113636363636364	0.5	0.238636363636364	0.15	0.13	0.24	0.1	0.39	0.37	0.761363636363636	0.0114942528735632	0	0.0114942528735632	0.172413793103448	0.149425287356322	0	0	0	0	0	0	0	0	0.0117647058823529	0	0.0119047619047619	0.0476190476190476	0.0119047619047619	0	5.25054035129126	10.3873695616925	14.7952112975962	24.953298500158
94	0.265957446808511	0.159574468085106	0.117021276595745	0.457446808510638	0.276595744680851	0.112857142857143	0.157142857142857	0.312857142857143	0.104285714285714	0.3	0.324285714285714	0.723404255319149	0.010752688172043	0	0.021505376344086	0.043010752688172	0.0752688172043011	0	0.0108695652173913	0	0	0	0	0.010989010989011	0.010989010989011	0	0	0	0	0	0	5.91907627901941	7.06931281013274	21.3176635605629	16.1122841896741
72	0.277777777777778	0.0833333333333333	0.166666666666667	0.472222222222222	0.25	0.175	0.125	0.208333333333333	0.075	0.383333333333333	0.308333333333333	0.75	0.0140845070422535	0	0	0.211267605633803	0.23943661971831	0	0	0	0	0	0	0	0.0434782608695652	0	0.0147058823529412	0.0147058823529412	0.102941176470588	0.0147058823529412	0	6.98130237249488	4.91519787336544	21.6574616341537	14.7259898285543
101	0.247524752475248	0.118811881188119	0.237623762376238	0.396039603960396	0.356435643564356	0.108333333333333	0.233333333333333	0.225	0.258333333333333	0.233333333333333	0.341666666666667	0.643564356435644	0.01	0.04	0.03	0.09	0.06	0	0	0	0	0	0	0	0.0102040816326531	0.0204081632653061	0	0	0	0	0	6.0363759939871	10.2177357133004	22.1807097779182	19.7479191292693
94	0.223404255319149	0.138297872340426	0.191489361702128	0.446808510638298	0.329787234042553	0.104285714285714	0.102857142857143	0.235714285714286	0.0985714285714286	0.311428571428571	0.252857142857143	0.670212765957447	0.032258064516129	0.021505376344086	0.010752688172043	0.0537634408602151	0.0967741935483871	0.0108695652173913	0.0326086956521739	0	0	0	0	0.021978021978022	0	0	0	0	0	0	0	4.76148352907548	8.59476597136363	17.1587804772032	13.6102720719832
79	0.265822784810127	0.177215189873418	0.10126582278481	0.455696202531646	0.278481012658228	0.138815789473684	0.163157894736842	0.266447368421053	0.100657894736842	0.280263157894737	0.354605263157895	0.721518987341773	0	0.0128205128205128	0	0.102564102564103	0.115384615384615	0	0	0	0	0	0	0	0	0.0131578947368421	0	0.0133333333333333	0	0	0	5.24327855661438	6.5162228144223	16.1122841896741	18.8848729119139
106	0.216981132075472	0.207547169811321	0.160377358490566	0.415094339622642	0.367924528301887	0.0777777777777778	0.0666666666666667	0.211111111111111	0.0777777777777778	0.183333333333333	0.261111111111111	0.632075471698114	0.00952380952380952	0.0285714285714286	0.0285714285714286	0.0666666666666667	0.0952380952380952	0	0.00961538461538462	0	0	0	0	0	0	0	0	0	0.00980392156862745	0	0	4.51968432486978	3.78838034236336	23.0437559952736	15.065787902145
80	0.2	0.15	0.15	0.5	0.3	0.05	0.05	0.3	0.075	0.35	0.35	0.7	0.0126582278481013	0.0253164556962025	0	0.0759493670886076	0.10126582278481	0	0	0.0128205128205128	0	0	0	0.012987012987013	0	0.025974025974026	0	0.0131578947368421	0	0	0	6.01315576181209	7.15055447536817	17.498578550794	22.1807097779182
96	0.239583333333333	0.09375	0.260416666666667	0.40625	0.354166666666667	0.1475	0.1275	0.165	0.16	0.3125	0.1525	0.645833333333333	0	0.0526315789473684	0	0.115789473684211	0.0842105263157895	0	0	0	0.010752688172043	0.010752688172043	0	0	0.021505376344086	0.010752688172043	0	0	0	0	0	2.93381571442006	4.10829282865167	19.4081210556785	16.9753304070295
81	0.271604938271605	0.123456790123457	0.160493827160494	0.444444444444444	0.283950617283951	0.12	0.3	0.14	0.26	0.26	0.44	0.716049382716049	0	0.025	0	0.0875	0.1375	0	0	0	0.0128205128205128	0	0	0	0.0256410256410256	0	0	0	0	0.012987012987013	0.012987012987013	4.37980684766778	6.03540623053328	20.2711672730338	22.1807097779182
92	0.217391304347826	0.16304347826087	0.108695652173913	0.510869565217391	0.271739130434783	0.0766666666666667	0.1	0.29	0.0566666666666667	0.333333333333333	0.39	0.728260869565217	0.010989010989011	0	0.010989010989011	0.0879120879120879	0.10989010989011	0	0	0	0	0	0	0.0112359550561798	0.0112359550561798	0	0	0.0227272727272727	0	0	0	4.3526626785777	7.15072983085514	16.1122841896741	14.909439898728
87	0.160919540229885	0.206896551724138	0.137931034482759	0.494252873563218	0.344827586206897	0.1	0.0985714285714286	0.327142857142857	0.178571428571429	0.307142857142857	0.328571428571429	0.655172413793103	0	0.0232558139534884	0.0465116279069767	0.0581395348837209	0.0697674418604651	0	0	0	0	0	0	0	0	0.0119047619047619	0.0120481927710843	0	0.0120481927710843	0	0	4.65570085777223	9.14924661968811	24.953298500158	21.6574616341537
203	0.236453201970443	0.0640394088669951	0.172413793103448	0.527093596059113	0.236453201970443	0.159090909090909	0.15	0.312121212121212	0.1	0.462121212121212	0.362121212121212	0.763546798029556	0	0.0198019801980198	0.00495049504950495	0.113861386138614	0.138613861386139	0	0	0	0	0	0	0	0.005	0.025	0.0050251256281407	0.0100502512562814	0.0150753768844221	0.0050251256281407	0	4.632665247512	8.73506038646834	17.498578550794	19.7479191292693
307	0.257328990228013	0.166123778501629	0.146579804560261	0.429967426710098	0.312703583061889	0.117857142857143	0.124553571428571	0.195982142857143	0.118303571428571	0.276339285714286	0.301785714285714	0.687296416938111	0.0065359477124183	0.00980392156862745	0.0359477124183007	0.0915032679738562	0.0915032679738562	0	0.00327868852459016	0	0	0	0	0	0.00328947368421053	0.0131578947368421	0.0033003300330033	0	0.0066006600660066	0.0066006600660066	0.0033003300330033	3.92618195998876	6.41864132378166	18.0218266945586	15.5890360459096
265	0.313207547169811	0.0981132075471698	0.233962264150943	0.354716981132075	0.332075471698113	0.232142857142857	0.0964285714285714	0.142857142857143	0.164285714285714	0.253571428571429	0.167857142857143	0.667924528301886	0	0.053030303030303	0.00757575757575758	0.109848484848485	0.0984848484848485	0	0	0	0.00763358778625954	0.00381679389312977	0.00381679389312977	0	0.00763358778625954	0.0190839694656489	0.00383141762452107	0.00383141762452107	0.00383141762452107	0.00766283524904215	0	2.19412540007518	7.45141032089814	14.5425397583805	10.3836566750208
89	0.269662921348315	0.213483146067416	0.146067415730337	0.370786516853933	0.359550561797753	0.182222222222222	0.194444444444444	0.274444444444444	0.0922222222222222	0.152222222222222	0.2	0.640449438202248	0	0.0113636363636364	0.0227272727272727	0.0909090909090909	0.0568181818181818	0	0	0	0	0	0	0	0	0.0116279069767442	0	0	0	0	0	3.98328039888503	7.42650832707676	12.9998973938436	22.1807097779182
79	0.30379746835443	0.164556962025316	0.139240506329114	0.392405063291139	0.30379746835443	0.139473684210526	0.188157894736842	0.115789473684211	0.127631578947368	0.230263157894737	0.252631578947368	0.696202531645569	0.0128205128205128	0.0128205128205128	0.0256410256410256	0.0897435897435897	0.102564102564103	0	0	0	0	0	0	0	0	0	0	0	0.0266666666666667	0.0133333333333333	0	2.61875164616598	6.09434290972768	12.2931991799053	11.4301529625499
203	0.285714285714286	0.16256157635468	0.147783251231527	0.403940886699507	0.310344827586207	0.184848484848485	0.136363636363636	0.127272727272727	0.121212121212121	0.248484848484848	0.236363636363636	0.689655172413793	0.00495049504950495	0.0198019801980198	0.0247524752475248	0.0792079207920792	0.133663366336634	0	0	0	0	0	0.005	0	0.015	0.01	0	0.0050251256281407	0.0050251256281407	0.0050251256281407	0.0050251256281407	2.78341490593116	4.97497383505085	18.3616247681494	24.953298500158
101	0.277227722772277	0.099009900990099	0.178217821782178	0.445544554455446	0.277227722772277	0.15	0.258333333333333	0.141666666666667	0.291666666666667	0.291666666666667	0.4	0.722772277227723	0.01	0.02	0.02	0.13	0.12	0	0.0101010101010101	0	0	0	0	0	0.0204081632653061	0.0102040816326531	0	0	0.0103092783505155	0.0103092783505155	0	4.6415640428006	2.10740786204307	17.498578550794	21.6574616341537
86	0.441860465116279	0.197674418604651	0.0930232558139535	0.267441860465116	0.290697674418605	0.233333333333333	0.323333333333333	0.15	0.09	0.103333333333333	0.173333333333333	0.709302325581395	0	0	0.0352941176470588	0.105882352941176	0.129411764705882	0	0	0	0	0	0	0	0	0.0120481927710843	0	0	0	0.024390243902439	0.0121951219512195	5.97824658859814	4.31259918820565	17.498578550794	10.5671067451946
74	0.27027027027027	0.175675675675676	0.148648648648649	0.405405405405405	0.324324324324324	0.1125	0.233928571428571	0.135714285714286	0.146428571428571	0.223214285714286	0.298214285714286	0.675675675675675	0.0136986301369863	0.0273972602739726	0.0273972602739726	0.0821917808219178	0.0958904109589041	0	0	0.0138888888888889	0	0	0	0	0.0140845070422535	0.028169014084507	0	0.0142857142857143	0	0.0142857142857143	0	3.80430224205795	6.97031691113266	19.931369199443	11.0903548889591
84	0.226190476190476	0.238095238095238	0.119047619047619	0.416666666666667	0.357142857142857	0.13	0.11	0.18	0.1	0.15	0.25	0.642857142857143	0.0240963855421687	0	0.036144578313253	0.0602409638554217	0.0843373493975904	0	0	0	0	0	0	0	0.0123456790123457	0.0123456790123457	0	0	0	0	0	4.59776546260304	6.61060281861497	18.0218266945586	20.7944154167983
85	0.341176470588235	0.117647058823529	0.188235294117647	0.352941176470588	0.305882352941176	0.22	0.18	0.26	0.12	0.26	0.18	0.694117647058823	0.0119047619047619	0	0.0119047619047619	0.0952380952380952	0.0833333333333333	0	0	0	0	0	0.0121951219512195	0	0	0.024390243902439	0	0	0	0	0	6.50574988461903	8.14682744240233	20.7944154167983	21.6574616341537
84	0.238095238095238	0.107142857142857	0.142857142857143	0.511904761904762	0.25	0.11	0.2	0.35	0.17	0.4	0.43	0.75	0	0.0240963855421687	0.0120481927710843	0.072289156626506	0.120481927710843	0	0	0	0	0	0	0	0.0123456790123457	0.0246913580246914	0	0	0	0	0.0125	4.80699494949432	4.23552854446327	18.815651442872	11.4301529625499
85	0.352941176470588	0.141176470588235	0.117647058823529	0.388235294117647	0.258823529411765	0.24	0.26	0.32	0.08	0.26	0.28	0.741176470588235	0	0	0	0.0714285714285714	0.154761904761905	0	0	0	0	0	0	0	0.024390243902439	0.0121951219512195	0	0	0	0.0123456790123457	0.0123456790123457	5.2427193306495	1.36390433457859	19.4081210556785	17.8383766243848
90	0.3	0.233333333333333	0.0777777777777778	0.388888888888889	0.311111111111111	0.18	0.22	0.26	0.16	0.18	0.32	0.688888888888889	0.0224719101123595	0	0	0.0898876404494382	0.112359550561798	0	0.0227272727272727	0	0	0	0	0	0	0.0114942528735632	0	0.0116279069767442	0	0	0	1.90935566639001	2.20354605759438	13.6794935410252	22.1807097779182
67	0.208955223880597	0.17910447761194	0.164179104477612	0.447761194029851	0.343283582089552	0.05	0.0857142857142857	0.246428571428571	0.0857142857142857	0.271428571428571	0.260714285714286	0.656716417910448	0.0303030303030303	0	0	0.0606060606060606	0.0757575757575758	0	0.0153846153846154	0	0	0	0	0.015625	0	0.015625	0	0	0.0158730158730159	0.0158730158730159	0	6.11425568318398	9.50021500787965	17.1587804772032	23.5670041390381
161	0.186335403726708	0.161490683229814	0.242236024844721	0.409937888198758	0.403726708074534	0.0777777777777778	0.222222222222222	0.2	0.211111111111111	0.222222222222222	0.322222222222222	0.596273291925466	0.01875	0.05	0.0125	0.0375	0.1	0.00628930817610063	0	0.0125786163522013	0	0.00632911392405063	0.00632911392405063	0.00632911392405063	0.0126582278481013	0.00632911392405063	0	0	0	0	0	7.2995667933195	9.40920749897187	18.3616247681494	18.8848729119139
80	0.25	0.1125	0.2125	0.425	0.325	0.1375	0.1625	0.25	0.15	0.3125	0.2125	0.675	0	0.0506329113924051	0.0126582278481013	0.0759493670886076	0.113924050632911	0	0	0	0	0.012987012987013	0	0	0	0.025974025974026	0	0	0	0	0	5.26171348847073	6.3207544023917	18.8848729119139	19.931369199443
130	0.269230769230769	0.207692307692308	0.146153846153846	0.376923076923077	0.353846153846154	0.107142857142857	0.171428571428571	0.164285714285714	0.0785714285714286	0.171428571428571	0.221428571428571	0.646153846153846	0	0.0155038759689922	0.0155038759689922	0.0775193798449612	0.124031007751938	0	0	0	0	0	0	0	0.0236220472440945	0.015748031496063	0	0	0.00793650793650794	0	0	6.04717495119692	6.05038036067768	17.498578550794	20.2711672730338
97	0.288659793814433	0.134020618556701	0.154639175257732	0.422680412371134	0.288659793814433	0.155294117647059	0.13	0.197058823529412	0.125294117647059	0.292352941176471	0.267058823529412	0.711340206185567	0.0104166666666667	0.03125	0.0104166666666667	0.0729166666666667	0.09375	0	0	0.0105263157894737	0	0	0	0	0	0.0106382978723404	0.010752688172043	0	0	0	0	3.65765857281483	6.72889385627277	18.0218266945586	23.5670041390382
182	0.252747252747253	0.142857142857143	0.142857142857143	0.461538461538462	0.285714285714286	0.175	0.15	0.255	0.115	0.29	0.345	0.714285714285715	0.00552486187845304	0.0220994475138122	0.0110497237569061	0.0773480662983425	0.116022099447514	0	0	0	0	0	0	0	0.0111731843575419	0.0111731843575419	0.00561797752808989	0.0168539325842697	0	0	0	6.56447517063182	9.51133578322836	15.5890360459096	14.2027416847897
80	0.3375	0.1	0.1625	0.4	0.2625	0.2375	0.2	0.2125	0.0875	0.3	0.2375	0.7375	0.0126582278481013	0	0	0.0886075949367089	0.113924050632911	0	0	0	0	0	0.012987012987013	0.012987012987013	0	0.012987012987013	0	0	0	0.0131578947368421	0	7.07880935152744	8.66303652894223	15.5890360459096	21.6574616341537
102	0.254901960784314	0.147058823529412	0.205882352941176	0.392156862745098	0.352941176470588	0.166666666666667	0.075	0.208333333333333	0.125	0.208333333333333	0.25	0.647058823529412	0.0198019801980198	0.0198019801980198	0.0099009900990099	0.118811881188119	0.0792079207920792	0	0	0	0	0	0	0.0101010101010101	0.0202020202020202	0.0101010101010101	0	0	0	0	0	3.00689374306141	7.46592080535257	15.2492379723188	18.3616247681494
75	0.24	0.186666666666667	0.133333333333333	0.44	0.32	0.1	0.125	0.2	0.05	0.25	0.3	0.68	0	0	0.0405405405405405	0.108108108108108	0.0945945945945946	0	0	0	0	0	0.0138888888888889	0	0	0	0	0	0.0140845070422535	0.0140845070422535	0.0140845070422535	6.77206349729861	4.43185273525439	14.7259898285542	18.8848729119139
84	0.357142857142857	0.142857142857143	0.107142857142857	0.392857142857143	0.25	0.3	0.25	0.17	0.13	0.25	0.24	0.75	0.0240963855421687	0	0	0.180722891566265	0.180722891566265	0	0	0	0	0	0	0	0.0123456790123457	0.0246913580246914	0.0125	0	0.0125	0.0125	0.0125	3.12263371015888	4.01606546038137	18.3616247681494	24.953298500158
77	0.272727272727273	0.246753246753247	0.103896103896104	0.376623376623377	0.350649350649351	0.133823529411765	0.216911764705882	0.290441176470588	0.141911764705882	0.281617647058824	0.273529411764706	0.64935064935065	0.0131578947368421	0	0.0657894736842105	0.0789473684210526	0.0657894736842105	0	0	0	0	0	0	0	0	0	0.0136986301369863	0	0	0	0	4.86621146914226	5.69962244105079	21.6574616341537	15.065787902145
94	0.180851063829787	0.159574468085106	0.159574468085106	0.5	0.319148936170213	0.06	0.0242857142857143	0.312857142857143	0.0842857142857143	0.332857142857143	0.337142857142857	0.680851063829787	0.010752688172043	0.010752688172043	0.021505376344086	0.0967741935483871	0.0752688172043011	0	0.0108695652173913	0	0	0	0	0.010989010989011	0.021978021978022	0.021978021978022	0	0	0	0	0	3.7312739099839	6.88532470154576	16.1122841896741	21.6574616341537
864	0.298611111111111	0.162037037037037	0.181712962962963	0.357638888888889	0.34375	0.188636363636364	0.146590909090909	0.182954545454545	0.121590909090909	0.207954545454545	0.215909090909091	0.65625	0.0104287369640788	0.0289687137891078	0.0278099652375435	0.085747392815759	0.0880648899188876	0.00116009280742459	0.00116009280742459	0.00232018561484919	0.00232288037166086	0.00116144018583043	0.00580720092915215	0	0.00580720092915215	0.00580720092915215	0.00465116279069767	0.00465116279069767	0.00348837209302326	0.00232558139534884	0.00348837209302326	6.44429261318413	10.1865982610258	22.1807097779182	20.7944154167984
90	0.222222222222222	0.2	0.133333333333333	0.444444444444444	0.333333333333333	0.08	0.13	0.23	0.11	0.25	0.32	0.666666666666666	0	0.0224719101123595	0.0449438202247191	0.123595505617978	0.0674157303370786	0	0	0	0	0.0114942528735632	0	0	0.0114942528735632	0	0	0	0.0232558139534884	0.0116279069767442	0	6.77206349729861	7.71510106704873	16.2957342598479	18.8848729119139
224	0.325892857142857	0.165178571428571	0.133928571428571	0.375	0.299107142857143	0.191666666666667	0.2125	0.229166666666667	0.0958333333333333	0.229166666666667	0.258333333333333	0.700892857142857	0.0179372197309417	0.0179372197309417	0.0358744394618834	0.0941704035874439	0.0941704035874439	0.0045045045045045	0	0	0.00904977375565611	0	0	0	0.0135746606334842	0	0	0.00909090909090909	0	0	0.00454545454545455	2.14719037800708	5.63777224511293	22.1807097779182	13.3396954674343
82	0.292682926829268	0.231707317073171	0.0975609756097561	0.378048780487805	0.329268292682927	0.18	0.16	0.26	0.22	0.16	0.34	0.670731707317073	0.0493827160493827	0	0.0246913580246914	0.0617283950617284	0.0987654320987654	0.025	0.0375	0	0	0	0	0.0126582278481013	0	0	0	0	0.0128205128205128	0.0128205128205128	0	2.29605341866109	8.54646874769525	20.7944154167984	23.5670041390381
94	0.24468085106383	0.170212765957447	0.138297872340426	0.446808510638298	0.308510638297872	0.207142857142857	0.128571428571429	0.19	0.0985714285714286	0.277142857142857	0.298571428571429	0.691489361702128	0.010752688172043	0	0.021505376344086	0.0752688172043011	0.118279569892473	0.0108695652173913	0	0	0	0	0.010989010989011	0	0.010989010989011	0.032967032967033	0	0	0	0	0	2.31177755424457	3.82862629286361	19.4081210556784	13.6102720719832
120	0.2	0.191666666666667	0.141666666666667	0.466666666666667	0.333333333333333	0.0916666666666667	0.108333333333333	0.266666666666667	0.1	0.275	0.325	0.666666666666667	0.00840336134453781	0.0252100840336134	0.0336134453781513	0.0588235294117647	0.126050420168067	0	0.00847457627118644	0	0	0	0	0.00854700854700855	0	0	0.00862068965517241	0.00862068965517241	0.00862068965517241	0	0	4.54987417481137	8.3449969484517	18.0218266945586	17.4003530450149
88	0.420454545454545	0.170454545454545	0.136363636363636	0.272727272727273	0.306818181818182	0.25	0.295	0.235	0.125	0.145	0.16	0.693181818181818	0	0.0344827586206897	0	0.0804597701149425	0.0804597701149425	0	0	0	0	0	0	0	0.0117647058823529	0	0	0	0	0	0	6.56447517063182	3.26651748094355	24.953298500158	20.2711672730338
258	0.364341085271318	0.124031007751938	0.155038759689922	0.356589147286822	0.27906976744186	0.23974358974359	0.215811965811966	0.164102564102564	0.116239316239316	0.257692307692308	0.210683760683761	0.72093023255814	0.00389105058365759	0.0272373540856031	0.0116731517509728	0.155642023346304	0.136186770428016	0	0.00390625	0	0.00392156862745098	0	0.00784313725490196	0	0.00784313725490196	0.0156862745098039	0.0078740157480315	0	0.0196850393700787	0.0078740157480315	0.00393700787401575	6.01315576181209	7.73487202466925	20.7944154167983	20.2711672730338
111	0.27027027027027	0.144144144144144	0.189189189189189	0.396396396396396	0.333333333333333	0.13030303030303	0.141666666666667	0.206818181818182	0.10530303030303	0.253787878787879	0.198484848484848	0.666666666666666	0.0181818181818182	0.00909090909090909	0.0272727272727273	0.0636363636363636	0.0909090909090909	0	0.018348623853211	0	0	0	0.00925925925925926	0.00925925925925926	0	0	0	0	0	0	0.00934579439252336	7.47594423350167	6.54968951288808	20.7944154167984	23.5670041390381
70	0.257142857142857	0.157142857142857	0.185714285714286	0.4	0.342857142857143	0.1	0.0625	0.2375	0.0625	0.2625	0.25	0.657142857142857	0.0144927536231884	0	0.0144927536231884	0.072463768115942	0.101449275362319	0	0	0	0	0	0	0	0.0298507462686567	0	0.0151515151515152	0	0	0	0	4.60290655128991	5.75097612546532	18.8848729119139	18.0218266945586
403	0.285359801488834	0.1712158808933	0.198511166253102	0.344913151364764	0.369727047146402	0.146825396825397	0.178571428571429	0.176190476190476	0.13015873015873	0.18968253968254	0.145238095238095	0.630272952853598	0.00746268656716418	0.0348258706467662	0.0373134328358209	0.0845771144278607	0.111940298507463	0.00249376558603491	0	0	0.0025	0	0.0025	0	0.0075	0.0075	0.0075187969924812	0.0025062656641604	0.0100250626566416	0.0050125313283208	0.0025062656641604	4.51968432486978	7.90232612047076	21.6574616341537	23.0437559952736
86	0.174418604651163	0.186046511627907	0.13953488372093	0.5	0.325581395348837	0.09	0.03	0.326666666666667	0.1	0.316666666666667	0.356666666666667	0.674418604651163	0.0235294117647059	0	0.0235294117647059	0.0470588235294118	0.105882352941176	0	0.0119047619047619	0	0	0	0	0.0240963855421687	0.0240963855421687	0	0.0121951219512195	0	0	0	0	3.12623880125243	7.30944991821279	20.7944154167983	19.2246709855047
91	0.340659340659341	0.0549450549450549	0.197802197802198	0.406593406593407	0.252747252747253	0.300909090909091	0.214545454545455	0.188181818181818	0.166363636363636	0.352727272727273	0.206363636363636	0.747252747252748	0.0111111111111111	0.0333333333333333	0	0.0777777777777778	0.0888888888888889	0	0	0.0112359550561798	0	0	0	0.0113636363636364	0.0113636363636364	0	0	0	0	0	0	2.99548665134257	4.37992080246868	14.9965664331031	22.1807097779182
81	0.185185185185185	0.111111111111111	0.222222222222222	0.481481481481481	0.333333333333333	0.08	0.28	0.24	0.28	0.3	0.42	0.666666666666666	0.0125	0.05	0.0125	0.0625	0.075	0	0	0.0126582278481013	0	0	0	0.0128205128205128	0	0	0.012987012987013	0	0	0	0	5.51180255459349	3.99053373769384	20.2711672730338	20.2711672730338
82	0.304878048780488	0.25609756097561	0.121951219512195	0.317073170731707	0.378048780487805	0.23	0.17	0.24	0.22	0.05	0.27	0.621951219512195	0	0	0.0246913580246914	0.0493827160493827	0.0864197530864197	0	0	0	0	0	0	0	0.0126582278481013	0	0	0	0	0.0128205128205128	0	5.67441851856002	1.72931789768215	18.3616247681494	19.0683229820877
87	0.28735632183908	0.0689655172413793	0.229885057471264	0.413793103448276	0.298850574712644	0.227142857142857	0.208571428571429	0.207142857142857	0.178571428571429	0.374285714285714	0.235714285714286	0.701149425287356	0	0.0465116279069767	0.0232558139534884	0.116279069767442	0.13953488372093	0	0	0	0	0.0119047619047619	0	0	0.0119047619047619	0.0119047619047619	0.0240963855421687	0.0120481927710843	0	0	0	4.80303697261498	6.66761152337575	18.8848729119139	20.2711672730338
202	0.272277227722772	0.153465346534653	0.158415841584158	0.415841584158416	0.311881188118812	0.186363636363636	0.131818181818182	0.263636363636364	0.109090909090909	0.259090909090909	0.295454545454545	0.688118811881188	0.0149253731343284	0.00995024875621891	0.0149253731343284	0.0895522388059701	0.104477611940299	0.005	0	0.005	0	0	0	0.0050251256281407	0.0150753768844221	0.0050251256281407	0.00505050505050505	0	0.0101010101010101	0.0151515151515152	0.00505050505050505	5.65838612689198	8.05753279275495	16.1122841896741	17.8383766243848
78	0.217948717948718	0.0769230769230769	0.282051282051282	0.423076923076923	0.358974358974359	0.143055555555556	0.141666666666667	0.204166666666667	0.209722222222222	0.347222222222222	0.1375	0.641025641025641	0	0.0649350649350649	0	0.051948051948052	0.0649350649350649	0	0	0	0	0	0	0	0	0.0133333333333333	0	0	0	0	0	5.25844428535401	3.61758612250287	16.2957342598479	18.3616247681494
306	0.326797385620915	0.127450980392157	0.209150326797386	0.336601307189543	0.336601307189543	0.204166666666667	0.14375	0.210416666666667	0.141666666666667	0.2	0.172916666666667	0.663398692810458	0.0163934426229508	0.0524590163934426	0.0163934426229508	0.0786885245901639	0.0918032786885246	0	0.00657894736842105	0.00657894736842105	0.0033003300330033	0.0099009900990099	0.0066006600660066	0.0033003300330033	0.0033003300330033	0.0066006600660066	0	0	0	0.0033112582781457	0	4.03717783006693	6.06006126873415	18.8848729119139	15.5198145768676
101	0.376237623762376	0.138613861386139	0.0792079207920792	0.405940594059406	0.217821782178218	0.2	0.425	0.191666666666667	0.225	0.225	0.45	0.782178217821782	0	0	0.01	0.11	0.09	0	0	0	0	0	0	0	0.0102040816326531	0	0	0	0	0.0103092783505155	0.0103092783505155	2.47979690067043	7.88212790551658	19.4081210556785	16.9753304070295
84	0.25	0.178571428571429	0.202380952380952	0.369047619047619	0.380952380952381	0.18	0.14	0.14	0.18	0.2	0.2	0.619047619047619	0.0481927710843374	0	0.036144578313253	0.132530120481928	0.0843373493975904	0.0121951219512195	0	0	0	0	0	0	0.0246913580246914	0	0	0	0.0125	0	0	6.05668141448678	3.44795522598781	22.1807097779183	16.9753304070295
189	0.296296296296296	0.164021164021164	0.17989417989418	0.35978835978836	0.343915343915344	0.145	0.126111111111111	0.172222222222222	0.111111111111111	0.207222222222222	0.198333333333333	0.656084656084656	0.00531914893617021	0.0265957446808511	0.0319148936170213	0.0797872340425532	0.074468085106383	0.0053475935828877	0	0.0053475935828877	0	0	0.00537634408602151	0	0.00537634408602151	0.00537634408602151	0.0108108108108108	0	0.00540540540540541	0	0	3.23238960881303	3.82829429415475	16.1122841896741	11.8841796372725
446	0.275784753363229	0.219730941704036	0.2152466367713	0.289237668161435	0.434977578475336	0.133333333333333	0.107246376811594	0.139130434782609	0.1	0.0942028985507246	0.128985507246377	0.565022421524664	0.0404494382022472	0.0426966292134831	0.0314606741573034	0.0561797752808989	0.0584269662921348	0.0135135135135135	0.0225225225225225	0.00225225225225225	0.00225733634311512	0.00225733634311512	0.0090293453724605	0	0	0	0	0	0.00226244343891403	0.00226244343891403	0	4.84613428633517	-0.394707853258769	15.065787902145	18.8848729119139
92	0.293478260869565	0.152173913043478	0.119565217391304	0.434782608695652	0.271739130434783	0.196666666666667	0.2	0.25	0.0366666666666667	0.273333333333333	0.31	0.728260869565217	0	0	0.032967032967033	0.0659340659340659	0.0879120879120879	0	0	0	0	0	0	0	0.0112359550561798	0.0112359550561798	0	0.0113636363636364	0	0	0	4.60290655128991	8.54917009267233	21.1342134903892	18.8848729119139
106	0.377358490566038	0.0943396226415094	0.122641509433962	0.405660377358491	0.216981132075472	0.308333333333333	0.244444444444444	0.180555555555556	0.0972222222222222	0.294444444444444	0.286111111111111	0.783018867924529	0.00952380952380952	0	0	0.161904761904762	0.2	0	0	0	0	0	0	0	0.0194174757281553	0.00970873786407767	0.00980392156862745	0	0.0490196078431373	0.0294117647058824	0	6.1919914594243	6.20883794508461	15.5890360459096	15.3363645066939
69	0.347826086956522	0.188405797101449	0.144927536231884	0.318840579710145	0.333333333333333	0.152777777777778	0.215277777777778	0.115277777777778	0.118055555555556	0.168055555555556	0.15	0.666666666666667	0	0.0147058823529412	0.0294117647058824	0.0882352941176471	0.0882352941176471	0	0	0	0	0	0	0	0.0151515151515152	0	0	0	0	0.0153846153846154	0.0153846153846154	5.21933885311162	8.26445480961386	16.4520822632649	22.1807097779183
231	0.255411255411255	0.155844155844156	0.19047619047619	0.398268398268398	0.346320346320346	0.140909090909091	0.0958333333333333	0.227651515151515	0.103409090909091	0.236742424242424	0.240151515151515	0.653679653679653	0.0217391304347826	0.0130434782608696	0.0173913043478261	0.091304347826087	0.117391304347826	0.00436681222707424	0.00436681222707424	0.00436681222707424	0	0	0.0043859649122807	0	0.0219298245614035	0.0219298245614035	0	0.00440528634361234	0	0	0	5.51967165517603	4.79398750568834	22.1807097779182	20.2711672730338
77	0.350649350649351	0.142857142857143	0.168831168831169	0.337662337662338	0.311688311688312	0.204411764705882	0.177205882352941	0.0875	0.0522058823529412	0.191911764705882	0.164705882352941	0.688311688311689	0.0263157894736842	0	0.0131578947368421	0.105263157894737	0.118421052631579	0	0	0	0	0	0	0	0.0135135135135135	0	0	0	0.0273972602739726	0	0	7.6067482828093	4.79439942256073	18.0218266945586	22.1807097779182
88	0.284090909090909	0.170454545454545	0.136363636363636	0.409090909090909	0.306818181818182	0.185	0.17	0.205	0.135	0.24	0.275	0.693181818181818	0.0114942528735632	0.0114942528735632	0.0344827586206897	0.0459770114942529	0.0574712643678161	0.0116279069767442	0.0116279069767442	0	0	0	0	0	0	0	0	0	0	0	0	4.87023561944198	5.74293949211414	15.065787902145	11.7007295670988
84	0.202380952380952	0.19047619047619	0.178571428571429	0.428571428571429	0.369047619047619	0.11	0.02	0.19	0.09	0.24	0.21	0.630952380952381	0.0240963855421687	0.036144578313253	0.036144578313253	0.0602409638554217	0.108433734939759	0.0121951219512195	0	0	0	0	0	0	0.0123456790123457	0.0123456790123457	0	0	0	0	0	5.23011538848576	9.55408445911593	15.065787902145	18.0218266945586
90	0.311111111111111	0.166666666666667	0.188888888888889	0.333333333333333	0.355555555555556	0.16	0.14	0.12	0.14	0.18	0.14	0.644444444444444	0.0224719101123595	0.0224719101123595	0.0337078651685393	0.0561797752808989	0.0898876404494382	0	0.0227272727272727	0	0	0	0	0	0.0229885057471264	0	0	0	0.0116279069767442	0	0	5.064531096575	5.42025484490123	16.1122841896741	17.498578550794
939	0.277955271565495	0.135250266240682	0.143769968051118	0.443024494142705	0.2790202342918	0.172508398656215	0.15963045912654	0.252519596864502	0.11926091825308	0.320772676371781	0.301511758118701	0.7209797657082	0.00746268656716418	0.0191897654584222	0.0309168443496802	0.0959488272921109	0.093816631130064	0	0.00426894343649947	0.00106723585912487	0.00106837606837607	0.00106837606837607	0.00641025641025641	0	0.00854700854700855	0.0106837606837607	0.00213903743315508	0.00320855614973262	0	0.00213903743315508	0.00213903743315508	4.632665247512	9.8127733864183	14.7259898285542	18.3616247681494
98	0.204081632653061	0.0918367346938776	0.183673469387755	0.520408163265306	0.275510204081633	0.133333333333333	0.101111111111111	0.316666666666667	0.152222222222222	0.43	0.337777777777778	0.724489795918367	0	0.0103092783505155	0.0103092783505155	0.123711340206186	0.123711340206186	0	0	0	0	0	0	0	0.0315789473684211	0	0	0.0106382978723404	0	0	0.0106382978723404	6.31619394100662	8.20501052640791	19.7479191292693	21.1342134903891
291	0.302405498281787	0.206185567010309	0.202749140893471	0.288659793814433	0.40893470790378	0.152121212121212	0.203636363636364	0.153333333333333	0.202424242424242	0.192121212121212	0.163636363636364	0.59106529209622	0.0206896551724138	0.0586206896551724	0.0655172413793104	0.0793103448275862	0.0896551724137931	0.0069204152249135	0.0103806228373702	0.00346020761245675	0.00347222222222222	0	0.00347222222222222	0.00694444444444444	0	0.00694444444444444	0.00348432055749129	0.00348432055749129	0.00348432055749129	0	0	0.429148845034347	-3.88025064553861	20.2711672730338	16.6355323334387
89	0.292134831460674	0.0898876404494382	0.168539325842697	0.449438202247191	0.258426966292135	0.204444444444444	0.122222222222222	0.308888888888889	0.0822222222222222	0.393333333333333	0.311111111111111	0.741573033707865	0	0.0113636363636364	0	0.113636363636364	0.113636363636364	0	0	0	0	0	0	0	0.0348837209302326	0	0	0	0	0	0.0117647058823529	5.50817030856725	9.78475351471927	18.0218266945586	23.5670041390381
81	0.283950617283951	0.123456790123457	0.172839506172839	0.419753086419753	0.296296296296296	0.15	0.34	0.17	0.29	0.24	0.41	0.703703703703704	0	0.025	0.0125	0.1625	0.15	0	0	0	0	0	0	0	0.0256410256410256	0.0384615384615385	0	0	0.051948051948052	0	0	7.0305211952178	8.73101736960765	23.5670041390381	18.0218266945586
71	0.183098591549296	0.183098591549296	0.225352112676056	0.408450704225352	0.408450704225352	0.15	0.0829545454545454	0.210227272727273	0.182954545454545	0.210227272727273	0.197727272727273	0.591549295774648	0.0428571428571429	0.0714285714285714	0.0285714285714286	0.0857142857142857	0.114285714285714	0	0	0.0289855072463768	0	0	0	0.0147058823529412	0.0147058823529412	0.0147058823529412	0	0	0.0149253731343284	0.0149253731343284	0	5.9302251864265	8.4038994697034	18.8848729119139	16.6355323334387
112	0.303571428571429	0.169642857142857	0.116071428571429	0.410714285714286	0.285714285714286	0.186111111111111	0.197222222222222	0.194444444444444	0.0722222222222222	0.258333333333333	0.297222222222222	0.714285714285715	0.036036036036036	0.00900900900900901	0.036036036036036	0.135135135135135	0.144144144144144	0.00909090909090909	0.00909090909090909	0.00909090909090909	0	0	0	0.00917431192660551	0.00917431192660551	0.00917431192660551	0.0185185185185185	0.0277777777777778	0.037037037037037	0.00925925925925926	0	2.87308432429057	8.0752564333548	18.3616247681494	18.5450748383231
180	0.327777777777778	0.183333333333333	0.138888888888889	0.35	0.322222222222222	0.2	0.222222222222222	0.166666666666667	0.122222222222222	0.222222222222222	0.211111111111111	0.677777777777778	0.00558659217877095	0.00558659217877095	0.0391061452513966	0.0726256983240224	0.106145251396648	0.00561797752808989	0.00561797752808989	0	0	0	0.00564971751412429	0	0.0112994350282486	0	0	0.00568181818181818	0	0	0.0113636363636364	1.87778810574429	6.88064861338709	14.2027416847897	18.3616247681494
85	0.258823529411765	0.2	0.152941176470588	0.388235294117647	0.352941176470588	0.11	0.16	0.11	0.13	0.16	0.25	0.647058823529412	0.0119047619047619	0.0119047619047619	0.0238095238095238	0.0833333333333333	0.0833333333333333	0	0	0	0	0	0	0	0.0121951219512195	0	0	0	0	0	0	3.63743540235531	3.90916361311887	14.2027416847897	21.3176635605629
100	0.25	0.21	0.17	0.37	0.38	0.2	0.2	0.32	0.14	0.2	0.2	0.62	0.0202020202020202	0.0303030303030303	0.0101010101010101	0.0404040404040404	0.0808080808080808	0	0	0.0102040816326531	0	0	0	0.0103092783505155	0.0103092783505155	0	0	0	0	0	0	3.2672924827472	3.287812322875	12.8164473236698	21.6574616341537
79	0.227848101265823	0.151898734177215	0.215189873417722	0.40506329113924	0.367088607594937	0.0756578947368421	0.213815789473684	0.226315789473684	0.214473684210526	0.251973684210526	0.1875	0.632911392405063	0.0128205128205128	0.0769230769230769	0.0128205128205128	0.128205128205128	0.102564102564103	0	0	0.012987012987013	0	0.0131578947368421	0	0	0.0394736842105263	0.0131578947368421	0.0133333333333333	0	0.0133333333333333	0	0	5.9067251665828	5.25616224564801	21.6574616341537	18.0218266945586
91	0.175824175824176	0.0769230769230769	0.208791208791209	0.538461538461538	0.285714285714286	0.0981818181818182	0.118181818181818	0.370909090909091	0.12	0.469090909090909	0.349090909090909	0.714285714285714	0	0.0222222222222222	0.0111111111111111	0.0888888888888889	0.0666666666666667	0	0	0	0	0	0	0	0.0113636363636364	0.0227272727272727	0	0	0	0	0	5.48811072322125	8.26704839639718	22.1807097779182	17.2459070115783
105	0.219047619047619	0.2	0.114285714285714	0.466666666666667	0.314285714285714	0.15	0.116666666666667	0.216666666666667	0.15	0.316666666666667	0.333333333333333	0.685714285714286	0	0.00961538461538462	0.00961538461538462	0.0961538461538462	0.0961538461538462	0	0	0	0	0	0	0	0.0196078431372549	0	0.0099009900990099	0	0.0099009900990099	0	0	3.04911560608554	6.53542478273264	23.5670041390381	24.953298500158
77	0.25974025974026	0.194805194805195	0.194805194805195	0.350649350649351	0.38961038961039	0.114705882352941	0.116911764705882	0.141911764705882	0.0816176470588235	0.152205882352941	0.158823529411765	0.610389610389611	0.0131578947368421	0.0263157894736842	0.0131578947368421	0.0657894736842105	0.118421052631579	0	0	0	0	0	0	0	0	0	0	0	0	0.0136986301369863	0	4.7300783545713	4.26802683438525	19.7479191292693	23.5670041390381
149	0.315436241610738	0.187919463087248	0.147651006711409	0.348993288590604	0.335570469798658	0.15625	0.16875	0.163888888888889	0.0875	0.170138888888889	0.195138888888889	0.664429530201342	0	0.0135135135135135	0.0405405405405405	0.0945945945945946	0.114864864864865	0	0	0	0.00684931506849315	0	0	0	0.00684931506849315	0.0205479452054795	0	0.00689655172413793	0	0.0137931034482759	0	5.39415040042411	7.11132060060934	13.6794935410251	20.7944154167984
1232	0.318993506493506	0.153409090909091	0.155844155844156	0.371753246753247	0.309253246753247	0.184408602150538	0.180376344086021	0.171774193548387	0.113172043010753	0.223924731182796	0.221505376344086	0.690746753246753	0.0186839967506093	0.0292445166531275	0.0211210398050366	0.112916328188465	0.118602761982128	0.000813008130081301	0.0032520325203252	0.0016260162601626	0.0016273393002441	0.0032546786004882	0.00081366965012205	0.0016273393002441	0.0105777054515867	0.0146460537021969	0.00651465798045603	0.00325732899022801	0.00325732899022801	0.00325732899022801	0.00651465798045603	4.13167907241946	1.02840444436475	15.7724861160833	17.498578550794
92	0.315217391304348	0.195652173913043	0.0760869565217391	0.41304347826087	0.271739130434783	0.116666666666667	0.226666666666667	0.143333333333333	0.11	0.22	0.33	0.728260869565218	0	0	0.010989010989011	0.0989010989010989	0.131868131868132	0	0	0	0	0	0	0	0	0.0449438202247191	0	0	0	0	0	1.35112704015332	8.53706815968492	17.498578550794	24.953298500158
80	0.2375	0.1125	0.1875	0.4625	0.3	0.15	0.075	0.225	0.15	0.35	0.275	0.7	0.0253164556962025	0.0126582278481013	0.0253164556962025	0.126582278481013	0.10126582278481	0	0.0128205128205128	0	0	0	0	0.025974025974026	0	0.025974025974026	0.0131578947368421	0	0	0	0	4.90789299078181	7.61462268666055	24.953298500158	15.5890360459096
85	0.223529411764706	0.141176470588235	0.2	0.435294117647059	0.341176470588235	0.09	0.12	0.21	0.07	0.28	0.23	0.658823529411765	0	0.0119047619047619	0	0.0952380952380952	0.0595238095238095	0	0	0	0	0	0	0	0	0	0	0	0	0	0	3.53797329407674	5.20006337124099	18.0218266945586	18.8848729119139
403	0.225806451612903	0.15136476426799	0.200992555831266	0.421836228287841	0.352357320099256	0.104761904761905	0.0952380952380952	0.249206349206349	0.0952380952380952	0.277777777777778	0.244444444444444	0.647642679900744	0.0199004975124378	0.0174129353233831	0.00497512437810945	0.0621890547263682	0.0920398009950249	0	0.00997506234413965	0.00249376558603491	0	0	0.0025	0.0025	0.005	0.0175	0.0025062656641604	0.0025062656641604	0	0	0	5.23011538848576	13.7303619872991	16.1122841896741	23.5670041390381
102	0.225490196078431	0.186274509803922	0.156862745098039	0.431372549019608	0.343137254901961	0.191666666666667	0.125	0.266666666666667	0.15	0.225	0.325	0.656862745098039	0.0198019801980198	0.0198019801980198	0.0297029702970297	0.099009900990099	0.128712871287129	0.01	0.01	0.01	0	0	0	0	0.0101010101010101	0	0.0102040816326531	0	0.0102040816326531	0.0102040816326531	0	5.51967165517603	3.97253826537427	19.4081210556785	20.2711672730338
176	0.272727272727273	0.142045454545455	0.130681818181818	0.454545454545455	0.272727272727273	0.208333333333333	0.163888888888889	0.244444444444444	0.138888888888889	0.319444444444444	0.325	0.727272727272728	0	0.0114285714285714	0.0171428571428571	0.108571428571429	0.131428571428571	0	0	0	0	0	0	0	0.0115606936416185	0	0.0116279069767442	0.00581395348837209	0.0232558139534884	0.00581395348837209	0.0116279069767442	6.77206349729861	7.15704432655586	18.0218266945586	22.1807097779182
120	0.258333333333333	0.133333333333333	0.166666666666667	0.441666666666667	0.3	0.175	0.125	0.183333333333333	0.1	0.308333333333333	0.275	0.7	0.00840336134453781	0.0252100840336134	0.00840336134453781	0.0756302521008403	0.0840336134453782	0	0.00847457627118644	0	0	0	0	0	0	0	0.00862068965517241	0	0	0	0	5.82713711879084	6.26493941218708	18.3616247681494	19.4081210556785
87	0.367816091954023	0.137931034482759	0.195402298850575	0.298850574712644	0.333333333333333	0.2	0.168571428571429	0.1	0.0885714285714286	0.14	0.108571428571429	0.666666666666667	0.0116279069767442	0.0116279069767442	0	0.0930232558139535	0.104651162790698	0	0.0117647058823529	0	0	0	0.0119047619047619	0	0.0119047619047619	0	0	0.0120481927710843	0	0	0	5.23011538848576	6.78300422963008	16.1122841896741	18.3616247681494
87	0.229885057471264	0.160919540229885	0.149425287356322	0.459770114942529	0.310344827586207	0.1	0.108571428571429	0.257142857142857	0.108571428571429	0.297142857142857	0.288571428571429	0.689655172413793	0	0	0	0.0813953488372093	0.0930232558139535	0	0	0	0	0	0.0119047619047619	0	0	0.0119047619047619	0	0	0	0	0	5.51180255459349	6.95434137131967	20.7944154167984	18.8848729119139
91	0.197802197802198	0.175824175824176	0.21978021978022	0.406593406593407	0.395604395604396	0.0881818181818182	0.164545454545455	0.214545454545455	0.156363636363636	0.226363636363636	0.17	0.604395604395605	0.0111111111111111	0.0333333333333333	0.0333333333333333	0.122222222222222	0.0444444444444444	0.0112359550561798	0	0	0	0.0113636363636364	0	0	0.0113636363636364	0.0113636363636364	0	0	0	0	0	4.19791581519371	7.02158745637289	24.953298500158	18.8848729119139
213	0.230046948356808	0.178403755868545	0.15962441314554	0.431924882629108	0.338028169014085	0.154895104895105	0.0979020979020979	0.227622377622378	0.107342657342657	0.255244755244755	0.266083916083916	0.661971830985916	0.0188679245283019	0.00943396226415094	0.0330188679245283	0.108490566037736	0.0943396226415094	0.004739336492891	0	0	0	0	0	0	0.00952380952380952	0.00476190476190476	0.00478468899521531	0.00956937799043062	0.00956937799043062	0	0.00478468899521531	6.56447517063182	5.12824534225113	14.7259898285542	12.476649250079
91	0.340659340659341	0.120879120879121	0.131868131868132	0.406593406593407	0.252747252747253	0.232727272727273	0.214545454545455	0.216363636363636	0.0981818181818182	0.296363636363636	0.258181818181818	0.747252747252748	0.0222222222222222	0.0111111111111111	0.0111111111111111	0.111111111111111	0.122222222222222	0.0112359550561798	0.0224719101123595	0	0	0	0	0	0.0113636363636364	0.0340909090909091	0.0114942528735632	0	0.0114942528735632	0	0	5.55774844907306	6.78466478329782	21.6574616341537	21.1342134903892
85	0.235294117647059	0.164705882352941	0.247058823529412	0.352941176470588	0.411764705882353	0.08	0.1	0.1	0.1	0.16	0.14	0.588235294117647	0.0119047619047619	0.0357142857142857	0	0.0476190476190476	0.0595238095238095	0	0.0120481927710843	0	0	0.0121951219512195	0	0	0.0121951219512195	0.0121951219512195	0	0	0	0	0	5.24399002387833	5.34979051413052	14.2027416847897	18.0218266945586
74	0.148648648648649	0.0945945945945946	0.297297297297297	0.459459459459459	0.391891891891892	0.0607142857142857	0.178571428571429	0.314285714285714	0.214285714285714	0.375	0.210714285714286	0.608108108108108	0.0273972602739726	0.0684931506849315	0	0.123287671232877	0.0821917808219178	0	0	0.0277777777777778	0	0	0	0	0.0140845070422535	0.028169014084507	0.0142857142857143	0	0	0	0	3.9985424352393	7.1300837208928	14.7259898285542	18.8848729119139
330	0.266666666666667	0.163636363636364	0.145454545454545	0.424242424242424	0.309090909090909	0.161764705882353	0.164705882352941	0.314705882352941	0.114705882352941	0.317647058823529	0.297058823529412	0.690909090909091	0.0212765957446809	0.0212765957446809	0.0425531914893617	0.0759878419452888	0.106382978723404	0	0.00304878048780488	0.00304878048780488	0	0.00305810397553517	0	0.00305810397553517	0	0	0.00613496932515337	0.00306748466257669	0.00306748466257669	0.00613496932515337	0.00306748466257669	5.60081185819479	8.52034416536945	19.7479191292693	23.0437559952736
49	0.346938775510204	0.142857142857143	0.244897959183673	0.26530612244898	0.387755102040816	0.227777777777778	0.0833333333333333	0.0666666666666667	0.144444444444444	0.161111111111111	0.0166666666666667	0.612244897959184	0.0416666666666667	0	0	0.0833333333333333	0.0833333333333333	0	0.0212765957446809	0	0	0	0.0217391304347826	0	0.0217391304347826	0	0	0	0	0	0.0222222222222222	5.52967764967977	2.23198129476205	20.7944154167984	20.2711672730338
93	0.387096774193548	0.150537634408602	0.10752688172043	0.354838709677419	0.258064516129032	0.245384615384615	0.26	0.131538461538462	0.0653846153846154	0.206153846153846	0.251538461538462	0.741935483870967	0	0	0.0108695652173913	0.141304347826087	0.141304347826087	0	0	0	0	0	0	0	0.0222222222222222	0.0111111111111111	0.0112359550561798	0	0.0112359550561798	0.0112359550561798	0	1.51179431794887	5.70059192627555	22.1807097779182	17.498578550794
85	0.176470588235294	0.2	0.176470588235294	0.447058823529412	0.376470588235294	0.1	0.11	0.23	0.13	0.21	0.28	0.623529411764706	0.0119047619047619	0.0238095238095238	0.0238095238095238	0.0714285714285714	0.0476190476190476	0	0	0.0120481927710843	0	0	0	0	0	0	0	0	0	0	0	3.9978930436576	9.12299537680095	23.5670041390381	20.2711672730338
258	0.271317829457364	0.13953488372093	0.189922480620155	0.39922480620155	0.329457364341085	0.155128205128205	0.128205128205128	0.180769230769231	0.0961538461538462	0.258974358974359	0.224358974358974	0.670542635658914	0.00389105058365759	0.0311284046692607	0.0194552529182879	0.0817120622568093	0.101167315175097	0	0	0.00390625	0.00392156862745098	0	0	0	0.00392156862745098	0.00392156862745098	0.00393700787401575	0	0.0078740157480315	0.00393700787401575	0	4.48525439712053	3.34617633948204	19.4081210556785	20.7944154167983
190	0.315789473684211	0.205263157894737	0.152631578947368	0.326315789473684	0.357894736842105	0.12	0.185	0.155	0.135	0.165	0.19	0.642105263157895	0.0158730158730159	0.00529100529100529	0.037037037037037	0.0899470899470899	0.0793650793650794	0.00531914893617021	0.00531914893617021	0	0	0	0.0053475935828877	0	0.0160427807486631	0	0	0	0.00537634408602151	0.00537634408602151	0	7.02007467720967	7.36626816566205	20.2711672730338	21.6574616341537
84	0.297619047619048	0.142857142857143	0.154761904761905	0.404761904761905	0.297619047619048	0.17	0.18	0.27	0.07	0.28	0.27	0.702380952380953	0.0240963855421687	0.0240963855421687	0.0240963855421687	0.072289156626506	0.132530120481928	0	0.0121951219512195	0	0	0	0	0.0246913580246914	0	0	0	0	0	0	0	2.24570870899359	1.77626276097642	17.498578550794	13.6794935410251
509	0.253438113948919	0.113948919449902	0.210216110019646	0.422396856581532	0.324165029469548	0.166666666666667	0.117735042735043	0.240811965811966	0.133547008547009	0.311324786324786	0.227777777777778	0.675834970530451	0.00984251968503937	0.0255905511811024	0.0118110236220472	0.0767716535433071	0.0925196850393701	0	0.00394477317554241	0.0019723865877712	0.00395256916996047	0.00197628458498024	0.00790513833992095	0.00197628458498024	0.0138339920948617	0.00988142292490119	0.00198019801980198	0.00396039603960396	0	0.00396039603960396	0.00198019801980198	6.04787734059588	7.77450386790007	13.8629436111989	12.9727953270869
105	0.19047619047619	0.133333333333333	0.180952380952381	0.495238095238095	0.314285714285714	0.15	0.125	0.308333333333333	0.158333333333333	0.341666666666667	0.316666666666667	0.685714285714285	0.00961538461538462	0.0192307692307692	0.00961538461538462	0.0384615384615385	0.125	0	0.00970873786407767	0	0	0	0.00980392156862745	0	0.0196078431372549	0	0	0	0.0099009900990099	0.0099009900990099	0.0099009900990099	5.91907627901941	7.07458778814614	22.1807097779183	18.0218266945586
183	0.224043715846995	0.185792349726776	0.14207650273224	0.448087431693989	0.327868852459016	0.095	0.145	0.243333333333333	0.1	0.278333333333333	0.318333333333333	0.672131147540984	0	0.010989010989011	0.0384615384615385	0.10989010989011	0.104395604395604	0	0	0	0	0	0	0	0.00555555555555556	0.00555555555555556	0	0	0.00558659217877095	0	0.00558659217877095	3.79770528229867	2.18415093351746	17.498578550794	19.4081210556784
91	0.263736263736264	0.208791208791209	0.120879120879121	0.406593406593407	0.32967032967033	0.210909090909091	0.146363636363636	0.266363636363636	0.164545454545455	0.204545454545455	0.26	0.670329670329671	0.0444444444444444	0	0.0111111111111111	0.0222222222222222	0.0777777777777778	0	0.0337078651685393	0	0	0	0.0113636363636364	0.0340909090909091	0	0	0	0	0	0	0	5.5407339727226	8.45829983170618	14.7259898285542	14.1335202157477
242	0.285123966942149	0.194214876033058	0.140495867768595	0.380165289256198	0.334710743801653	0.15	0.165384615384615	0.176923076923077	0.123076923076923	0.173076923076923	0.280769230769231	0.665289256198347	0.00829875518672199	0.00829875518672199	0.024896265560166	0.0995850622406639	0.0995850622406639	0	0	0	0	0	0	0	0.00418410041841004	0.00418410041841004	0.00420168067226891	0	0.00420168067226891	0.00420168067226891	0.00420168067226891	3.33786216371899	7.23461478200771	10.9069048187854	15.5890360459096
91	0.142857142857143	0.186813186813187	0.175824175824176	0.494505494505495	0.362637362637363	0.08	0.11	0.348181818181818	0.03	0.308181818181818	0.318181818181818	0.637362637362638	0	0.0444444444444444	0.0333333333333333	0.0777777777777778	0.0777777777777778	0	0	0	0	0	0	0	0	0	0	0	0.0229885057471264	0.0114942528735632	0	6.19854178683724	4.08656370393544	18.3616247681494	15.9288341195004
82	0.317073170731707	0.121951219512195	0.231707317073171	0.329268292682927	0.353658536585366	0.25	0.13	0.24	0.24	0.21	0.19	0.646341463414634	0.037037037037037	0.0246913580246914	0.0246913580246914	0.0987654320987654	0.123456790123457	0.025	0.0125	0.0125	0.0126582278481013	0	0	0	0.0253164556962025	0	0	0	0.0128205128205128	0	0	4.632665247512	-1.4154761212343	18.3616247681494	19.4081210556784
1267	0.342541436464088	0.139700078926598	0.169692186266772	0.348066298342541	0.30939226519337	0.21796875	0.197544642857143	0.167745535714286	0.110825892857143	0.226339285714286	0.204575892857143	0.690607734806629	0.0213270142180095	0.0276461295418641	0.0268562401263823	0.105845181674566	0.11216429699842	0.00158102766798419	0.00553359683794466	0.00237154150197628	0.00316455696202532	0.00158227848101266	0.00395569620253165	0.00316455696202532	0.00791139240506329	0.0110759493670886	0.00395882818685669	0.00554235946159937	0.0063341250989707	0.00316706254948535	0.00554235946159937	4.55738772870172	6.81125474361964	13.6102720719832	16.6355323334387
93	0.161290322580645	0.139784946236559	0.161290322580645	0.537634408602151	0.301075268817204	0.0853846153846154	0.02	0.360769230769231	0.0653846153846154	0.386153846153846	0.360769230769231	0.698924731182796	0.0108695652173913	0.0434782608695652	0	0.0869565217391304	0.0652173913043478	0	0	0.010989010989011	0	0.0111111111111111	0	0.0111111111111111	0.0111111111111111	0	0	0	0	0	0	4.73377455718887	7.04158724478164	13.6102720719832	19.7479191292692
89	0.258426966292135	0.0674157303370786	0.224719101123595	0.449438202247191	0.292134831460674	0.182222222222222	0.102222222222222	0.182222222222222	0.164444444444444	0.364444444444444	0.2	0.707865168539326	0	0.0113636363636364	0	0.113636363636364	0.125	0	0	0	0	0	0	0	0.0116279069767442	0	0.0117647058823529	0	0	0	0	6.90286754660624	6.12522537995846	24.953298500158	16.1122841896741
78	0.256410256410256	0.243589743589744	0.141025641025641	0.358974358974359	0.384615384615385	0.118055555555556	0.1125	0.133333333333333	0.105555555555556	0.115277777777778	0.220833333333333	0.615384615384615	0	0	0.025974025974026	0.051948051948052	0.051948051948052	0	0	0	0	0	0.0133333333333333	0	0.0133333333333333	0	0	0	0	0	0	3.89154861877781	6.79193092860647	20.7944154167983	19.7479191292693
95	0.2	0.147368421052632	0.168421052631579	0.484210526315789	0.315789473684211	0.176666666666667	0.12	0.276666666666667	0.136666666666667	0.333333333333333	0.323333333333333	0.684210526315789	0	0	0.0531914893617021	0.0851063829787234	0.106382978723404	0	0	0	0	0	0.0108695652173913	0	0.0217391304347826	0.0108695652173913	0.010989010989011	0.010989010989011	0.010989010989011	0.010989010989011	0	5.52237703230615	5.73727188889302	17.567800019836	18.3616247681494
147	0.27891156462585	0.163265306122449	0.163265306122449	0.394557823129252	0.326530612244898	0.141964285714286	0.130357142857143	0.154464285714286	0.0866071428571429	0.258928571428571	0.247321428571429	0.673469387755102	0.00684931506849315	0.0136986301369863	0.0410958904109589	0.089041095890411	0.102739726027397	0.00689655172413793	0	0	0	0	0	0	0	0.00694444444444444	0.00699300699300699	0	0	0.00699300699300699	0.013986013986014	4.99341663416096	5.48332006397978	12.2931991799053	21.3176635605629
91	0.296703296703297	0.175824175824176	0.120879120879121	0.406593406593407	0.296703296703297	0.118181818181818	0.176363636363636	0.116363636363636	0.118181818181818	0.234545454545455	0.292727272727273	0.703296703296704	0	0	0.0222222222222222	0.122222222222222	0.0888888888888889	0	0	0	0	0	0.0113636363636364	0	0.0227272727272727	0	0	0	0.0114942528735632	0.0114942528735632	0.0114942528735632	6.63103086559135	7.53808640538813	17.498578550794	22.7039579216828
216	0.222222222222222	0.148148148148148	0.185185185185185	0.444444444444444	0.333333333333333	0.110227272727273	0.0931818181818182	0.232954545454545	0.0920454545454545	0.295454545454545	0.267045454545455	0.666666666666666	0.0232558139534884	0.0232558139534884	0.00930232558139535	0.102325581395349	0.0744186046511628	0	0.00934579439252336	0.00934579439252336	0	0	0	0.00938967136150235	0.0140845070422535	0.00938967136150235	0	0	0	0	0	5.24237446337186	7.0858574308954	15.5890360459096	18.8848729119139
366	0.229508196721311	0.147540983606557	0.202185792349727	0.420765027322404	0.349726775956284	0.121052631578947	0.117543859649123	0.215789473684211	0.133333333333333	0.278947368421053	0.233333333333333	0.650273224043715	0.0219178082191781	0.0356164383561644	0.0136986301369863	0.0684931506849315	0.0657534246575342	0	0.010989010989011	0	0.00275482093663912	0	0.00275482093663912	0.00826446280991736	0.0110192837465565	0.0110192837465565	0	0	0	0	0	3.02623276816028	5.99198228878767	18.8848729119139	20.7944154167984
137	0.299270072992701	0.175182481751825	0.124087591240876	0.401459854014599	0.299270072992701	0.136974789915966	0.172689075630252	0.192016806722689	0.0953781512605042	0.226470588235294	0.278991596638655	0.7007299270073	0	0.00735294117647059	0.0367647058823529	0.117647058823529	0.117647058823529	0	0	0	0	0	0	0	0	0.0149253731343284	0	0	0.0075187969924812	0.0300751879699248	0	4.39800802040067	6.59468398583382	16.9753304070295	18.3616247681494
325	0.218461538461538	0.184615384615385	0.175384615384615	0.421538461538462	0.36	0.117647058823529	0.1	0.194117647058824	0.111764705882353	0.241176470588235	0.235294117647059	0.64	0.00617283950617284	0.0462962962962963	0.0493827160493827	0.114197530864198	0.0987654320987654	0.00619195046439629	0	0.00619195046439629	0.0062111801242236	0	0	0	0.015527950310559	0.0124223602484472	0.00311526479750779	0.00311526479750779	0.00934579439252336	0.00311526479750779	0	6.19854178683724	9.07611625857271	13.3396954674343	23.5670041390381
117	0.299145299145299	0.188034188034188	0.188034188034188	0.324786324786325	0.376068376068376	0.144607843137255	0.109803921568627	0.197549019607843	0.104411764705882	0.152941176470588	0.174019607843137	0.623931623931624	0.0172413793103448	0.0258620689655172	0.0172413793103448	0.0517241379310345	0.0948275862068965	0	0.00869565217391304	0.00869565217391304	0	0	0.0087719298245614	0	0.0087719298245614	0.0087719298245614	0	0	0	0	0	4.46691449508784	5.18673804351424	20.2711672730338	23.0437559952736
95	0.252631578947368	0.0631578947368421	0.168421052631579	0.515789473684211	0.231578947368421	0.186666666666667	0.163333333333333	0.263333333333333	0.11	0.45	0.34	0.768421052631579	0.0106382978723404	0.0106382978723404	0	0.0957446808510638	0.106382978723404	0	0	0	0	0	0	0	0	0.0217391304347826	0	0.010989010989011	0	0	0	4.35400240708119	11.5322192326926	20.2019458039919	24.953298500158
378	0.37037037037037	0.0978835978835979	0.14021164021164	0.391534391534392	0.238095238095238	0.271345029239766	0.240058479532164	0.123684210526316	0.121929824561404	0.295029239766082	0.252046783625731	0.761904761904762	0.0159151193633952	0.0185676392572944	0.00530503978779841	0.151193633952255	0.161803713527851	0.00265957446808511	0.00797872340425532	0.00531914893617021	0	0	0.008	0	0.008	0.0293333333333333	0.00267379679144385	0.00802139037433155	0.0106951871657754	0.0053475935828877	0.00267379679144385	6.11425568318398	12.0210464829971	24.953298500158	14.2027416847897
87	0.252873563218391	0.137931034482759	0.218390804597701	0.390804597701149	0.35632183908046	0.175714285714286	0.205714285714286	0.235714285714286	0.09	0.22	0.15	0.64367816091954	0.0116279069767442	0.0116279069767442	0	0.104651162790698	0.0813953488372093	0	0	0.0117647058823529	0	0	0.0119047619047619	0	0.0119047619047619	0	0	0	0	0	0.0120481927710843	-0.128377563119008	5.17233737842604	20.2711672730338	18.0218266945586
87	0.218390804597701	0.206896551724138	0.126436781609195	0.448275862068966	0.333333333333333	0.05	0.157142857142857	0.218571428571429	0.147142857142857	0.228571428571429	0.318571428571429	0.666666666666667	0.0116279069767442	0.0116279069767442	0.0232558139534884	0.0581395348837209	0.104651162790698	0	0.0117647058823529	0	0	0	0	0.0119047619047619	0	0	0	0	0	0	0	6.10860561433982	5.92789604578165	18.8848729119139	16.1122841896741
196	0.209183673469388	0.173469387755102	0.188775510204082	0.428571428571429	0.362244897959184	0.13625	0.08125	0.2175	0.145	0.25375	0.24875	0.637755102040817	0.00512820512820513	0.0307692307692308	0.0256410256410256	0.0769230769230769	0.0666666666666667	0	0	0	0	0.00518134715025907	0.0103626943005181	0	0.0155440414507772	0.0207253886010363	0	0	0	0	0	6.76056215068983	6.87120782534806	15.2492379723188	16.6355323334387
97	0.319587628865979	0.185567010309278	0.134020618556701	0.360824742268041	0.319587628865979	0.157058823529412	0.223529411764706	0.125294117647059	0.220588235294118	0.182352941176471	0.221764705882353	0.68041237113402	0.0208333333333333	0.0104166666666667	0.0520833333333333	0.0520833333333333	0.0833333333333333	0	0.0210526315789474	0	0	0	0	0.0212765957446809	0.0106382978723404	0.0106382978723404	0	0	0	0	0	4.86456921819152	5.12125903730973	17.498578550794	14.2027416847897
89	0.224719101123595	0.157303370786517	0.191011235955056	0.426966292134831	0.348314606741573	0.156666666666667	0.142222222222222	0.192222222222222	0.114444444444444	0.288888888888889	0.234444444444444	0.651685393258426	0.0454545454545455	0.0227272727272727	0.0113636363636364	0.102272727272727	0.113636363636364	0	0	0.0114942528735632	0	0	0	0.0116279069767442	0.0116279069767442	0.0116279069767442	0	0	0	0	0	6.19854178683724	1.92147731196463	17.498578550794	18.8848729119139
118	0.279661016949153	0.211864406779661	0.0847457627118644	0.423728813559322	0.296610169491525	0.119444444444444	0.194444444444444	0.228703703703704	0.125	0.248148148148148	0.339814814814815	0.703389830508475	0.0170940170940171	0	0.0341880341880342	0.102564102564103	0.136752136752137	0	0	0	0	0	0	0.00869565217391304	0.00869565217391304	0.00869565217391304	0	0.0087719298245614	0.0175438596491228	0	0	3.84293251478601	8.5128250970699	21.6574616341537	17.4293570817521
85	0.235294117647059	0.223529411764706	0.0941176470588235	0.447058823529412	0.317647058823529	0.12	0.14	0.22	0.14	0.24	0.3	0.682352941176471	0	0.0119047619047619	0.0476190476190476	0.0952380952380952	0.130952380952381	0	0	0	0	0	0	0	0.0121951219512195	0.0121951219512195	0	0	0.0246913580246914	0.0123456790123457	0	2.75214968746791	3.91582277528229	21.6574616341537	16.1122841896741
437	0.324942791762014	0.128146453089245	0.139588100686499	0.407322654462243	0.267734553775744	0.233021390374332	0.211764705882353	0.243716577540107	0.0902406417112299	0.281283422459893	0.277406417112299	0.732265446224257	0.0275229357798165	0.0275229357798165	0.0137614678899083	0.119266055045872	0.13302752293578	0.00459770114942529	0.00689655172413793	0.00229885057471264	0	0.00230414746543779	0.00230414746543779	0.00230414746543779	0.00921658986175115	0.0115207373271889	0.0069284064665127	0.0046189376443418	0.0069284064665127	0	0.0092378752886836	0.831632559843429	7.68079572393428	18.3616247681494	19.4081210556785
96	0.21875	0.239583333333333	0.125	0.416666666666667	0.364583333333333	0.16	0.135	0.235	0.155	0.175	0.28	0.635416666666667	0	0.0105263157894737	0.0526315789473684	0.0421052631578947	0.105263157894737	0	0	0	0	0	0	0	0.010752688172043	0.010752688172043	0	0	0.0108695652173913	0.0108695652173913	0	7.41721894748888	4.45515853493651	20.7944154167984	15.5890360459096
76	0.289473684210526	0.184210526315789	0.131578947368421	0.394736842105263	0.315789473684211	0.10625	0.178125	0.140625	0.134375	0.221875	0.2625	0.684210526315789	0	0.0133333333333333	0.0133333333333333	0.0933333333333333	0.16	0	0	0	0	0	0	0	0.0273972602739726	0.0136986301369863	0	0	0	0.0138888888888889	0.0138888888888889	5.41965599679655	7.37479098389532	11.4301529625499	15.5890360459096
103	0.252427184466019	0.116504854368932	0.203883495145631	0.427184466019417	0.320388349514563	0.116666666666667	0.0916666666666667	0.213888888888889	0.0916666666666667	0.330555555555556	0.255555555555556	0.679611650485436	0.00980392156862745	0.0196078431372549	0.00980392156862745	0.0980392156862745	0.0784313725490196	0	0	0	0	0	0	0.01	0.02	0.01	0	0	0	0	0	4.16233073293921	5.59871420711214	18.8848729119139	18.815651442872
112	0.25	0.142857142857143	0.142857142857143	0.464285714285714	0.285714285714286	0.183333333333333	0.155555555555556	0.355555555555556	0.0888888888888889	0.322222222222222	0.3	0.714285714285714	0.00900900900900901	0.00900900900900901	0	0.0630630630630631	0.117117117117117	0	0.00909090909090909	0	0	0	0	0.00917431192660551	0	0	0	0.00925925925925926	0	0	0	5.93787824300181	-0.0363901472187522	18.8848729119139	19.4081210556785
81	0.283950617283951	0.0987654320987654	0.160493827160494	0.45679012345679	0.259259259259259	0.17	0.39	0.2	0.3	0.29	0.45	0.740740740740741	0	0.025	0.025	0.1125	0.1	0	0	0	0	0	0	0	0.0128205128205128	0	0	0.012987012987013	0	0	0	2.34973532052847	4.14842240763172	14.7259898285542	14.7259898285542
84	0.238095238095238	0.142857142857143	0.19047619047619	0.428571428571429	0.333333333333333	0.1	0.14	0.16	0.06	0.24	0.2	0.666666666666667	0.0120481927710843	0.036144578313253	0.0240963855421687	0.0963855421686747	0.0843373493975904	0	0	0	0	0	0	0.0123456790123457	0.0246913580246914	0.0246913580246914	0	0	0	0	0	6.90242252304029	5.90972349156267	11.4301529625499	10.04385860143
117	0.239316239316239	0.170940170940171	0.170940170940171	0.418803418803419	0.341880341880342	0.0848039215686275	0.0848039215686274	0.182352941176471	0.0696078431372549	0.247549019607843	0.250490196078431	0.658119658119658	0.00862068965517241	0.0517241379310345	0.0431034482758621	0.0948275862068965	0.0862068965517241	0.00869565217391304	0	0.00869565217391304	0	0.0175438596491228	0	0	0	0.0087719298245614	0.00884955752212389	0	0	0	0	3.29070372215691	6.92759496297828	16.6355323334387	20.7944154167983
91	0.296703296703297	0.197802197802198	0.142857142857143	0.362637362637363	0.340659340659341	0.0981818181818182	0.188181818181818	0.128181818181818	0.13	0.166363636363636	0.216363636363636	0.65934065934066	0.0111111111111111	0.0111111111111111	0.0111111111111111	0.0888888888888889	0.122222222222222	0	0	0	0	0	0	0	0.0113636363636364	0.0113636363636364	0	0	0	0	0	5.05322762117138	1.66420018923601	20.7944154167984	17.498578550794
78	0.371794871794872	0.115384615384615	0.179487179487179	0.333333333333333	0.294871794871795	0.255555555555556	0.188888888888889	0.188888888888889	0.0666666666666667	0.216666666666667	0.15	0.705128205128205	0.012987012987013	0.012987012987013	0	0.103896103896104	0.142857142857143	0	0.0131578947368421	0	0	0	0	0	0.04	0.0133333333333333	0	0	0	0	0.0135135135135135	7.57903230113733	4.33004341047051	19.4081210556785	15.2492379723188
254	0.255905511811024	0.165354330708661	0.208661417322835	0.37007874015748	0.374015748031496	0.114835164835165	0.0972527472527472	0.136263736263736	0.11978021978022	0.22032967032967	0.184065934065934	0.625984251968504	0.0158102766798419	0.0474308300395257	0.0276679841897233	0.0869565217391304	0.0988142292490119	0.00396825396825397	0	0	0.00398406374501992	0	0	0.00398406374501992	0.00398406374501992	0.00796812749003984	0	0.004	0	0	0	4.62078164637619	6.63588359220515	19.4081210556785	16.4520822632649
210	0.261904761904762	0.142857142857143	0.166666666666667	0.428571428571429	0.30952380952381	0.159090909090909	0.140909090909091	0.236363636363636	0.1	0.277272727272727	0.25	0.690476190476191	0.0239234449760766	0.0239234449760766	0.00956937799043062	0.076555023923445	0.100478468899522	0.00480769230769231	0.0192307692307692	0	0	0	0.00966183574879227	0.00483091787439614	0.00483091787439614	0	0.00485436893203883	0	0.00485436893203883	0.00970873786407767	0	4.6750398828711	5.41318900320084	23.5670041390381	20.2711672730338
81	0.259259259259259	0.0987654320987654	0.160493827160494	0.481481481481481	0.259259259259259	0.13	0.33	0.18	0.3	0.31	0.47	0.74074074074074	0.025	0.025	0.0125	0.1125	0.1375	0	0.0126582278481013	0	0	0	0	0.0128205128205128	0.0256410256410256	0.0128205128205128	0	0	0.012987012987013	0	0	4.44799464123475	6.01435558494064	19.1665484878667	17.498578550794
1074	0.216014897579143	0.277467411545624	0.199255121042831	0.307262569832402	0.476722532588454	0.137037037037037	0.118518518518519	0.145238095238095	0.109259259259259	0.117460317460317	0.13968253968254	0.523277467411545	0.0726933830382106	0.0503261882572227	0.0829450139794967	0.0643056849953402	0.0773532152842498	0.0223880597014925	0.0158582089552239	0.021455223880597	0.000933706816059757	0.00186741363211951	0.00186741363211951	0.00560224089635854	0.00373482726423903	0.00466853408029879	0	0	0.000934579439252336	0.000934579439252336	0	7.69668445530671	2.4029593491427	18.3616247681494	20.7944154167984
326	0.300613496932515	0.144171779141104	0.165644171779141	0.389570552147239	0.309815950920245	0.181372549019608	0.176470588235294	0.167647058823529	0.12843137254902	0.249019607843137	0.220588235294118	0.690184049079754	0.0153846153846154	0.0184615384615385	0.0184615384615385	0.0707692307692308	0.110769230769231	0.00617283950617284	0.00925925925925926	0.00308641975308642	0.00309597523219814	0	0.00309597523219814	0	0.0123839009287926	0.00619195046439629	0	0.0062111801242236	0	0	0	4.74556428635142	7.8901475995867	10.3836566750208	15.5198145768676
94	0.287234042553192	0.117021276595745	0.191489361702128	0.404255319148936	0.308510638297872	0.172857142857143	0.162857142857143	0.158571428571429	0.175714285714286	0.291428571428571	0.224285714285714	0.691489361702128	0.010752688172043	0.032258064516129	0.010752688172043	0.118279569892473	0.129032258064516	0	0	0.0108695652173913	0	0.010989010989011	0.010989010989011	0	0.043956043956044	0.021978021978022	0	0	0	0	0	5.65954653251256	6.61210556387355	16.9753304070295	16.9753304070295
74	0.27027027027027	0.0810810810810811	0.189189189189189	0.459459459459459	0.27027027027027	0.185714285714286	0.185714285714286	0.185714285714286	0.121428571428571	0.371428571428571	0.25	0.729729729729729	0	0	0	0.0547945205479452	0.0958904109589041	0	0	0	0	0	0	0	0.0140845070422535	0	0.0142857142857143	0	0	0	0	5.25844428535401	10.1385834516244	16.4520822632649	16.9753304070295
72	0.222222222222222	0.236111111111111	0.0972222222222222	0.444444444444444	0.333333333333333	0.0875	0.170833333333333	0.333333333333333	0.158333333333333	0.295833333333333	0.3625	0.666666666666666	0.028169014084507	0	0.028169014084507	0.0422535211267606	0.0704225352112676	0	0.0285714285714286	0	0	0	0	0	0	0	0	0	0	0	0	4.55738772870172	7.32101048432381	19.6786976602273	18.8848729119139
590	0.266101694915254	0.142372881355932	0.188135593220339	0.403389830508475	0.330508474576271	0.145	0.141666666666667	0.17	0.113333333333333	0.261666666666667	0.221666666666667	0.669491525423729	0.0152801358234295	0.032258064516129	0.0135823429541596	0.108658743633277	0.0967741935483871	0.00170068027210884	0.00340136054421769	0.00340136054421769	0	0.00340715502555366	0.00170357751277683	0	0.00170357751277683	0.00340715502555366	0.00511945392491468	0.00511945392491468	0.00853242320819113	0.0068259385665529	0.00170648464163823	6.0363759939871	7.70484093522887	20.7944154167983	18.0218266945586
642	0.249221183800623	0.107476635514019	0.214953271028037	0.428348909657321	0.322429906542056	0.160606060606061	0.0909090909090909	0.215151515151515	0.136363636363636	0.312121212121212	0.224242424242424	0.677570093457944	0.0124804992199688	0.0265210608424337	0.0062402496099844	0.0670826833073323	0.0982839313572543	0	0.0078125	0.0015625	0	0	0.00938967136150235	0.00782472613458529	0.00625978090766823	0.00469483568075117	0.00156739811912226	0.00156739811912226	0	0.00313479623824451	0.00156739811912226	4.57781768592444	10.3138759533839	22.7039579216828	19.0683229820877
87	0.275862068965517	0.137931034482759	0.126436781609195	0.459770114942529	0.264367816091954	0.12	0.167142857142857	0.295714285714286	0.107142857142857	0.395714285714286	0.328571428571429	0.735632183908046	0.0116279069767442	0.0232558139534884	0	0.0697674418604651	0.0813953488372093	0	0.0117647058823529	0	0	0	0	0	0.0119047619047619	0.0119047619047619	0	0	0	0	0	5.38099850528586	8.72693729184907	18.5450748383231	19.6786976602273
92	0.184782608695652	0.119565217391304	0.16304347826087	0.532608695652174	0.282608695652174	0.18	0.153333333333333	0.36	0.133333333333333	0.42	0.366666666666667	0.717391304347826	0	0.021978021978022	0	0.10989010989011	0.0769230769230769	0	0	0	0	0	0	0	0.0112359550561798	0.0112359550561798	0.0113636363636364	0	0.0113636363636364	0.0113636363636364	0.0113636363636364	2.47818643190767	8.56718385129534	14.1156151504146	16.4520822632649
74	0.243243243243243	0.202702702702703	0.0945945945945946	0.459459459459459	0.297297297297297	0.153571428571429	0.164285714285714	0.260714285714286	0.110714285714286	0.242857142857143	0.353571428571429	0.702702702702702	0	0	0.0273972602739726	0.0958904109589041	0.10958904109589	0	0	0	0	0	0	0	0	0.028169014084507	0	0	0	0	0	7.14817334938718	4.73907787746997	16.6355323334387	21.1342134903892
89	0.202247191011236	0.202247191011236	0.134831460674157	0.460674157303371	0.337078651685393	0.124444444444444	0.0922222222222222	0.314444444444444	0.0922222222222222	0.23	0.322222222222222	0.662921348314607	0.0227272727272727	0.0113636363636364	0.0454545454545455	0.0909090909090909	0.0795454545454545	0.0114942528735632	0.0114942528735632	0	0	0	0.0116279069767442	0	0.0116279069767442	0.0116279069767442	0	0	0	0	0	6.92122448702269	9.16307643719626	13.8629436111989	15.7724861160833
307	0.312703583061889	0.0977198697068404	0.198697068403909	0.390879478827362	0.296416938110749	0.223660714285714	0.133928571428571	0.155803571428571	0.133482142857143	0.305357142857143	0.184375	0.703583061889251	0.0065359477124183	0.0163398692810458	0.0196078431372549	0.101307189542484	0.11437908496732	0	0	0	0.00328947368421053	0	0	0.00328947368421053	0.00986842105263158	0.00657894736842105	0.0099009900990099	0.0099009900990099	0.0099009900990099	0.0132013201320132	0	8.40056519150976	7.3691842096629	17.498578550794	17.8383766243848
79	0.291139240506329	0.139240506329114	0.113924050632911	0.455696202531646	0.253164556962025	0.151973684210526	0.175657894736842	0.164473684210526	0.0763157894736842	0.316447368421053	0.340131578947368	0.746835443037975	0	0	0	0.128205128205128	0.115384615384615	0	0	0	0	0	0	0	0	0.0263157894736842	0	0	0	0	0	6.15418839351935	5.28657591769357	21.6574616341537	20.2711672730338
83	0.240963855421687	0.168674698795181	0.156626506024096	0.433734939759036	0.325301204819277	0.08	0.11	0.236666666666667	0.03	0.296666666666667	0.326666666666667	0.674698795180723	0.024390243902439	0.024390243902439	0.0121951219512195	0.0609756097560976	0.0731707317073171	0	0	0.0123456790123457	0	0	0	0	0.0125	0.0125	0	0	0	0	0	6.11425568318398	2.66012444799114	19.3098955498994	18.0218266945586
479	0.240083507306889	0.121085594989562	0.208768267223382	0.430062630480167	0.329853862212944	0.135416666666667	0.106359649122807	0.240241228070175	0.116776315789474	0.308991228070175	0.225548245614035	0.670146137787056	0.0104602510460251	0.0292887029288703	0.00627615062761506	0.0753138075313808	0.0941422594142259	0	0.00209643605870021	0.00628930817610063	0	0	0	0.00630252100840336	0.0252100840336134	0.0168067226890756	0	0	0.00421052631578947	0.00210526315789474	0.00210526315789474	3.66059508283082	9.47504983329021	15.5890360459096	24.953298500158
72	0.305555555555556	0.138888888888889	0.152777777777778	0.402777777777778	0.291666666666667	0.183333333333333	0.204166666666667	0.154166666666667	0.0958333333333333	0.270833333333333	0.25	0.708333333333334	0	0.0422535211267606	0.0140845070422535	0.112676056338028	0.112676056338028	0	0	0	0	0	0	0	0.0144927536231884	0.0434782608695652	0	0	0	0.0147058823529412	0.0147058823529412	5.34014831435936	6.36892517641369	23.0437559952736	20.2711672730338
112	0.25	0.223214285714286	0.196428571428571	0.330357142857143	0.419642857142857	0.130555555555556	0.144444444444444	0.197222222222222	0.163888888888889	0.2	0.147222222222222	0.580357142857143	0.036036036036036	0.0630630630630631	0.045045045045045	0.027027027027027	0.0810810810810811	0.0181818181818182	0.0272727272727273	0.00909090909090909	0	0.00917431192660551	0	0	0	0	0	0	0	0	0	3.18946349018456	3.18756355888868	14.7259898285542	18.3616247681494
81	0.222222222222222	0.123456790123457	0.0987654320987654	0.555555555555556	0.222222222222222	0.08	0.31	0.27	0.23	0.35	0.58	0.777777777777778	0	0	0.025	0.1375	0.1125	0	0	0	0	0	0	0	0.0128205128205128	0.0128205128205128	0	0.012987012987013	0	0	0	4.46691449508784	8.11018043253592	14.2027416847897	13.6794935410251
251	0.270916334661355	0.131474103585657	0.163346613545817	0.434262948207171	0.294820717131474	0.174825174825175	0.144055944055944	0.191608391608392	0.0923076923076923	0.304895104895105	0.274125874125874	0.705179282868526	0	0.012	0.016	0.076	0.096	0	0	0	0	0	0.00806451612903226	0	0.00806451612903226	0	0	0.00404858299595142	0	0	0	5.65557916732823	6.51586325151732	18.3616247681494	22.1807097779182
399	0.278195488721804	0.167919799498747	0.157894736842105	0.395989974937343	0.325814536340852	0.135131578947368	0.155	0.168815789473684	0.100131578947368	0.248684210526316	0.238815789473684	0.674185463659147	0.0201005025125628	0.0201005025125628	0.0276381909547739	0.0904522613065327	0.092964824120603	0.00503778337531486	0.00755667506297229	0.00251889168765743	0	0	0.00252525252525253	0.00252525252525253	0.0101010101010101	0.0126262626262626	0	0.00506329113924051	0.00253164556962025	0	0	4.935575467002	8.93265379686369	22.1807097779182	20.7944154167984
119	0.226890756302521	0.176470588235294	0.168067226890756	0.428571428571429	0.34453781512605	0.0837719298245614	0.0921052631578947	0.253947368421053	0.0916666666666667	0.253508771929825	0.261842105263158	0.65546218487395	0	0.0338983050847458	0.0169491525423729	0.0932203389830508	0.0932203389830508	0	0	0	0	0.00862068965517241	0	0	0.00862068965517241	0	0	0	0	0	0	4.80699494949432	10.2465277594008	18.8848729119139	15.5890360459096
124	0.258064516129032	0.153225806451613	0.201612903225806	0.387096774193548	0.354838709677419	0.164285714285714	0.207142857142857	0.257142857142857	0.142857142857143	0.25	0.207142857142857	0.64516129032258	0.00813008130081301	0.040650406504065	0.032520325203252	0.113821138211382	0.0975609756097561	0	0	0	0	0	0	0.00826446280991736	0.0165289256198347	0.0165289256198347	0.00833333333333333	0	0	0	0	5.59023738048213	5.70866074253521	18.3616247681494	19.4081210556785
87	0.218390804597701	0.137931034482759	0.218390804597701	0.425287356321839	0.35632183908046	0.128571428571429	0.08	0.18	0.0885714285714286	0.268571428571429	0.18	0.64367816091954	0.0348837209302326	0.0232558139534884	0.0116279069767442	0.104651162790698	0.104651162790698	0.0117647058823529	0.0235294117647059	0	0	0	0	0.0119047619047619	0.0238095238095238	0.0357142857142857	0	0.0120481927710843	0	0	0	6.35156535777352	6.72687853011924	18.8848729119139	20.7944154167983
132	0.340909090909091	0.121212121212121	0.121212121212121	0.416666666666667	0.242424242424242	0.211904761904762	0.221428571428571	0.2	0.080952380952381	0.283333333333333	0.292857142857143	0.757575757575758	0.00763358778625954	0.0152671755725191	0.0152671755725191	0.099236641221374	0.152671755725191	0	0	0	0	0	0.00775193798449612	0	0.0155038759689922	0.00775193798449612	0	0.0078125	0.0078125	0.0078125	0	7.03887664119207	7.84002310941572	23.5670041390381	21.6574616341537
76	0.368421052631579	0.236842105263158	0.0921052631578947	0.302631578947368	0.328947368421053	0.153125	0.275	0.165625	0.153125	0.11875	0.209375	0.671052631578947	0	0	0.0533333333333333	0.08	0.0533333333333333	0	0	0	0	0	0	0	0	0	0	0	0	0	0	5.7539778606243	2.98767234454907	20.7944154167984	20.7944154167984
97	0.206185567010309	0.175257731958763	0.175257731958763	0.443298969072165	0.350515463917526	0.0952941176470588	0.173529411764706	0.237058823529412	0.141764705882353	0.261764705882353	0.263529411764706	0.649484536082474	0.0104166666666667	0.0416666666666667	0.03125	0.09375	0.0520833333333333	0.0105263157894737	0	0.0105263157894737	0	0.0212765957446809	0	0	0.0106382978723404	0	0	0	0	0	0	5.80186914841598	3.75452066283872	14.7259898285542	20.2711672730338
90	0.255555555555556	0.133333333333333	0.2	0.411111111111111	0.333333333333333	0.14	0.07	0.27	0.09	0.29	0.26	0.666666666666667	0.0112359550561798	0.0449438202247191	0.0112359550561798	0.0898876404494382	0.101123595505618	0.0113636363636364	0	0	0.0114942528735632	0	0	0	0	0.0114942528735632	0.0116279069767442	0.0116279069767442	0	0.0116279069767442	0	6.04787734059588	10.1397790055114	18.8848729119139	20.2711672730338
77	0.272727272727273	0.103896103896104	0.246753246753247	0.376623376623377	0.350649350649351	0.175735294117647	0.0544117647058824	0.102205882352941	0.171323529411765	0.277941176470588	0.131617647058824	0.64935064935065	0.0131578947368421	0.0526315789473684	0	0.0657894736842105	0.0789473684210526	0	0	0	0	0	0	0	0.0135135135135135	0	0.0136986301369863	0	0	0	0	4.50538127880852	6.62441425644059	18.8848729119139	17.498578550794
98	0.255102040816327	0.244897959183673	0.163265306122449	0.336734693877551	0.408163265306122	0.112222222222222	0.175555555555556	0.203333333333333	0.103333333333333	0.171111111111111	0.232222222222222	0.591836734693878	0.0412371134020619	0.0206185567010309	0.0515463917525773	0.0412371134020619	0.0824742268041237	0.0208333333333333	0.0208333333333333	0.0208333333333333	0	0	0	0.0105263157894737	0.0105263157894737	0	0	0	0	0	0	4.86456921819152	3.81295780346748	18.0218266945586	18.3616247681494
89	0.224719101123595	0.168539325842697	0.202247191011236	0.404494382022472	0.370786516853933	0.126666666666667	0.0722222222222222	0.256666666666667	0.0744444444444445	0.21	0.244444444444444	0.629213483146067	0.0113636363636364	0.0227272727272727	0.0227272727272727	0.0568181818181818	0.113636363636364	0	0.0114942528735632	0	0	0	0	0	0.0116279069767442	0	0	0	0.0117647058823529	0	0	5.51582670489322	4.3691545079663	18.0218266945586	19.4081210556785
84	0.297619047619048	0.19047619047619	0.119047619047619	0.392857142857143	0.30952380952381	0.15	0.21	0.08	0.18	0.21	0.29	0.690476190476191	0.0120481927710843	0	0.0481927710843374	0.108433734939759	0.120481927710843	0	0	0	0	0	0	0.0123456790123457	0.0246913580246914	0.0123456790123457	0	0	0	0.0125	0	3.46204368996743	5.0425488404866	15.5890360459096	19.4081210556785
77	0.168831168831169	0.0909090909090909	0.233766233766234	0.506493506493506	0.324675324675325	0.0816176470588235	0.0875	0.333823529411765	0.144117647058824	0.415441176470588	0.271323529411765	0.675324675324675	0.0131578947368421	0.0131578947368421	0	0.0789473684210526	0.0789473684210526	0	0	0	0	0	0	0	0.0405405405405405	0.0135135135135135	0	0	0	0	0	4.92501413578976	8.01331950188426	23.5670041390381	18.0218266945586
232	0.297413793103448	0.21551724137931	0.146551724137931	0.34051724137931	0.362068965517241	0.0791666666666667	0.165277777777778	0.111111111111111	0.136111111111111	0.140277777777778	0.193055555555556	0.637931034482758	0.0173160173160173	0.0173160173160173	0.038961038961039	0.0952380952380952	0.0952380952380952	0	0.00434782608695652	0	0.00436681222707424	0	0.00436681222707424	0	0.00436681222707424	0.00873362445414847	0	0	0.0043859649122807	0.0043859649122807	0	3.47175419974682	4.46350303948962	17.498578550794	20.2711672730338
450	0.291111111111111	0.175555555555556	0.14	0.393333333333333	0.315555555555556	0.167391304347826	0.180434782608696	0.165217391304348	0.117391304347826	0.232608695652174	0.254347826086957	0.684444444444444	0.0089086859688196	0.0200445434298441	0.0289532293986637	0.0868596881959911	0.10022271714922	0	0.00223214285714286	0.00223214285714286	0	0.00671140939597315	0.00223713646532438	0.00223713646532438	0.00894854586129754	0.00223713646532438	0.00224215246636771	0.00224215246636771	0.00448430493273543	0.00224215246636771	0.00448430493273543	6.59568605711644	3.09685824232364	19.931369199443	18.5450748383231
76	0.276315789473684	0.144736842105263	0.0921052631578947	0.486842105263158	0.236842105263158	0.203125	0.18125	0.309375	0.103125	0.3375	0.390625	0.763157894736842	0.0133333333333333	0	0.0133333333333333	0.146666666666667	0.133333333333333	0.0135135135135135	0	0	0	0	0	0	0	0.0273972602739726	0.0138888888888889	0.0138888888888889	0.0416666666666667	0	0	6.89136619999746	4.80797281605028	23.5670041390381	20.2711672730338
171	0.304093567251462	0.105263157894737	0.152046783625731	0.43859649122807	0.257309941520468	0.197979797979798	0.16010101010101	0.214646464646465	0.0601010101010101	0.334848484848485	0.285858585858586	0.742690058479532	0.00588235294117647	0.00588235294117647	0.0176470588235294	0.0941176470588235	0.0941176470588235	0	0	0	0	0	0.00595238095238095	0	0.0297619047619048	0.00595238095238095	0	0	0.00598802395209581	0	0.00598802395209581	3.26415053777839	8.27559604409538	15.2492379723188	23.0437559952736
82	0.292682926829268	0.170731707317073	0.121951219512195	0.414634146341463	0.292682926829268	0.19	0.14	0.21	0.17	0.2	0.35	0.707317073170731	0	0	0.0123456790123457	0.0987654320987654	0.111111111111111	0	0	0	0	0	0	0	0.0126582278481013	0.0253164556962025	0.0128205128205128	0	0.0128205128205128	0	0	2.97152424035157	4.285446356697	14.7259898285542	17.498578550794
77	0.298701298701299	0.181818181818182	0.194805194805195	0.324675324675325	0.376623376623377	0.116911764705882	0.152205882352941	0.183823529411765	0.114705882352941	0.175735294117647	0.136029411764706	0.623376623376624	0.0131578947368421	0.0131578947368421	0.0394736842105263	0.0921052631578947	0.0921052631578947	0	0	0	0	0	0	0.0135135135135135	0.0135135135135135	0.0135135135135135	0	0	0	0	0.0136986301369863	4.31626979494745	6.06921895224251	16.6355323334387	12.8164473236698
386	0.305699481865285	0.209844559585492	0.119170984455959	0.365284974093264	0.329015544041451	0.1825	0.215	0.224166666666667	0.0975	0.196666666666667	0.249166666666667	0.670984455958549	0.0155844155844156	0.00779220779220779	0.051948051948052	0.103896103896104	0.0909090909090909	0.00520833333333333	0.00520833333333333	0.00260416666666667	0	0	0	0.00522193211488251	0.00522193211488251	0	0.00785340314136126	0.00261780104712042	0.00523560209424084	0.00261780104712042	0.00523560209424084	6.58020012533633	6.81655369445494	18.8848729119139	17.4293570817521
259	0.254826254826255	0.150579150579151	0.154440154440154	0.44015444015444	0.305019305019305	0.151012145748988	0.130971659919028	0.277935222672065	0.143117408906883	0.290485829959514	0.28582995951417	0.694980694980695	0.0193798449612403	0.0232558139534884	0.0155038759689922	0.0813953488372093	0.0852713178294574	0	0.00778210116731518	0	0	0	0	0.0078125	0.0078125	0.01171875	0.00392156862745098	0	0.00392156862745098	0	0.00784313725490196	4.53939782041133	8.15532212038081	15.5890360459096	18.0218266945586
153	0.254901960784314	0.137254901960784	0.176470588235294	0.431372549019608	0.313725490196078	0.128365384615385	0.115865384615385	0.248076923076923	0.0942307692307692	0.301442307692308	0.282211538461538	0.686274509803922	0.00657894736842105	0.0328947368421053	0.0197368421052632	0.0592105263157895	0.0855263157894737	0	0	0	0.00666666666666667	0	0	0	0.0133333333333333	0.00666666666666667	0	0	0	0	0	8.40056519150976	10.5910089329617	9.52061045766547	23.5670041390381
91	0.21978021978022	0.175824175824176	0.197802197802198	0.406593406593407	0.373626373626374	0.128181818181818	0.14	0.302727272727273	0.0881818181818182	0.250909090909091	0.222727272727273	0.626373626373627	0.0444444444444444	0.0666666666666667	0.0444444444444444	0.0666666666666667	0.0555555555555556	0.0112359550561798	0	0.0224719101123595	0	0.0227272727272727	0	0.0113636363636364	0	0.0113636363636364	0	0	0	0	0	4.28618128758631	10.4538573061713	18.815651442872	20.5528428489866
85	0.247058823529412	0.129411764705882	0.211764705882353	0.411764705882353	0.341176470588235	0.1	0.07	0.17	0.11	0.27	0.2	0.658823529411765	0.0119047619047619	0.0476190476190476	0.0119047619047619	0.0952380952380952	0.107142857142857	0	0	0.0120481927710843	0	0	0	0	0.0121951219512195	0	0	0.0246913580246914	0	0	0	4.58456664925722	6.99069546392709	23.5670041390381	22.1807097779182
78	0.294871794871795	0.0897435897435897	0.192307692307692	0.423076923076923	0.282051282051282	0.202777777777778	0.152777777777778	0.283333333333333	0.1	0.336111111111111	0.236111111111111	0.717948717948718	0.012987012987013	0.025974025974026	0	0.103896103896104	0.103896103896104	0	0.0131578947368421	0	0	0	0	0	0.0266666666666667	0.0133333333333333	0.0135135135135135	0.0135135135135135	0	0	0	6.31619394100662	7.89211087684727	13.8629436111989	19.7479191292693
99	0.262626262626263	0.131313131313131	0.181818181818182	0.424242424242424	0.313131313131313	0.131052631578947	0.181578947368421	0.282105263157895	0.110526315789474	0.313157894736842	0.243684210526316	0.686868686868687	0.0102040816326531	0.0102040816326531	0.0204081632653061	0.0816326530612245	0.102040816326531	0	0	0.0103092783505155	0	0	0	0	0.03125	0.0104166666666667	0.0105263157894737	0	0.0105263157894737	0	0	2.75014999895137	7.74287900434263	16.0571239848368	23.5670041390381
104	0.307692307692308	0.105769230769231	0.134615384615385	0.451923076923077	0.240384615384615	0.241666666666667	0.183333333333333	0.175	0.0916666666666667	0.333333333333333	0.275	0.759615384615385	0.029126213592233	0.00970873786407767	0	0.106796116504854	0.12621359223301	0	0.0196078431372549	0	0	0	0	0.0297029702970297	0	0.0198019801980198	0.01	0.01	0	0	0	6.11425568318398	6.87535240292501	14.5425397583805	22.7039579216828
95	0.210526315789474	0.126315789473684	0.210526315789474	0.452631578947368	0.336842105263158	0.13	0.13	0.233333333333333	0.08	0.323333333333333	0.243333333333333	0.663157894736842	0.0106382978723404	0.0425531914893617	0.0106382978723404	0.074468085106383	0.106382978723404	0	0	0	0	0	0	0.0108695652173913	0	0.0108695652173913	0.010989010989011	0.010989010989011	0	0	0	3.51894216387981	4.57040657149323	21.6574616341537	18.8848729119139
100	0.39	0.13	0.22	0.26	0.35	0.26	0.21	0.19	0.15	0.19	0.06	0.65	0	0.0303030303030303	0.0303030303030303	0.0808080808080808	0.0909090909090909	0	0	0	0	0	0	0	0	0	0.0104166666666667	0	0	0	0	4.60290655128991	4.52240436608154	14.7259898285542	15.5890360459096
101	0.257425742574257	0.158415841584158	0.198019801980198	0.386138613861386	0.356435643564356	0.15	0.275	0.141666666666667	0.325	0.191666666666667	0.35	0.643564356435643	0.01	0.03	0.03	0.06	0.09	0	0	0.0101010101010101	0.0102040816326531	0	0	0.0102040816326531	0.0204081632653061	0.0204081632653061	0	0	0	0	0	2.24505877962082	4.08046292022154	22.1807097779183	14.7259898285543
65	0.353846153846154	0.138461538461538	0.215384615384615	0.292307692307692	0.353846153846154	0.175	0.225	0.05	0.175	0.125	0.175	0.646153846153846	0	0	0.03125	0.140625	0.109375	0	0	0	0	0	0	0	0	0	0	0	0.0163934426229508	0	0	4.19251090796998	6.79340696953829	15.9288341195004	17.498578550794
153	0.261437908496732	0.222222222222222	0.150326797385621	0.366013071895425	0.372549019607843	0.115865384615385	0.203846153846154	0.278365384615385	0.150480769230769	0.206730769230769	0.219711538461538	0.627450980392157	0.0131578947368421	0.0328947368421053	0.0394736842105263	0.0921052631578947	0.0526315789473684	0.0132450331125828	0.00662251655629139	0	0	0	0	0	0.00666666666666667	0	0	0	0	0	0	6.90242252304029	5.00193587364416	16.1122841896741	17.498578550794
354	0.265536723163842	0.166666666666667	0.175141242937853	0.392655367231638	0.34180790960452	0.131746031746032	0.133333333333333	0.211904761904762	0.0928571428571429	0.226984126984127	0.228571428571429	0.65819209039548	0.0254957507082153	0.0368271954674221	0.028328611898017	0.0736543909348442	0.0906515580736544	0.00852272727272727	0.00568181818181818	0.00852272727272727	0	0	0.0113960113960114	0.0056980056980057	0.00854700854700855	0.00284900284900285	0.00285714285714286	0.00285714285714286	0	0	0	4.94687894240562	8.15254237017516	18.3616247681494	14.5425397583805
119	0.184873949579832	0.201680672268908	0.142857142857143	0.470588235294118	0.34453781512605	0.184649122807018	0.0758771929824561	0.283333333333333	0.142105263157895	0.267982456140351	0.325877192982456	0.65546218487395	0.0254237288135593	0.00847457627118644	0.0593220338983051	0.0593220338983051	0.0677966101694915	0	0	0	0	0	0	0.00862068965517241	0	0	0	0	0	0	0.00869565217391304	5.27393021713413	2.97642484315983	24.953298500158	14.2027416847897
122	0.19672131147541	0.229508196721311	0.180327868852459	0.39344262295082	0.409836065573771	0.15	0.1	0.264285714285714	0.192857142857143	0.171428571428571	0.264285714285714	0.59016393442623	0.0247933884297521	0.0330578512396694	0.0495867768595041	0.0826446280991736	0.0661157024793388	0	0.00833333333333333	0.00833333333333333	0	0	0.00840336134453781	0.00840336134453781	0.00840336134453781	0	0	0	0.00847457627118644	0	0	4.4551004437677	3.59051447160843	16.9753304070295	15.2492379723188
82	0.268292682926829	0.158536585365854	0.195121951219512	0.378048780487805	0.353658536585366	0.2	0.06	0.2	0.18	0.18	0.26	0.646341463414634	0.0493827160493827	0	0.0123456790123457	0.123456790123457	0.148148148148148	0	0.025	0	0	0	0	0	0.0126582278481013	0.0126582278481013	0.0128205128205128	0.0128205128205128	0	0	0	3.2811507113076	1.77066631054435	19.4081210556785	24.953298500158
103	0.427184466019417	0.106796116504854	0.135922330097087	0.330097087378641	0.242718446601942	0.275	0.25	0.180555555555556	0.0583333333333333	0.255555555555556	0.230555555555556	0.757281553398058	0.00980392156862745	0.0196078431372549	0.00980392156862745	0.166666666666667	0.147058823529412	0	0	0	0	0	0	0	0	0.03	0.0101010101010101	0	0.0202020202020202	0	0	5.26952753160719	6.13121603752677	20.7944154167984	18.0218266945586
91	0.318681318681319	0.0659340659340659	0.164835164835165	0.450549450549451	0.230769230769231	0.246363636363636	0.196363636363636	0.184545454545455	0.122727272727273	0.390909090909091	0.268181818181818	0.76923076923077	0	0	0	0.0888888888888889	0.122222222222222	0	0	0	0	0	0	0	0.0227272727272727	0.0227272727272727	0.0114942528735632	0	0.0114942528735632	0	0	3.6590321324085	7.69349056974487	15.2492379723188	19.7479191292693
93	0.290322580645161	0.161290322580645	0.172043010752688	0.376344086021505	0.333333333333333	0.185384615384615	0.180769230769231	0.141538461538462	0.146153846153846	0.226923076923077	0.200769230769231	0.666666666666666	0.0108695652173913	0.0326086956521739	0.0326086956521739	0.0869565217391304	0.141304347826087	0.010989010989011	0	0	0	0	0	0	0	0.0111111111111111	0	0	0	0.0112359550561798	0	6.58020012533633	10.6556745972123	15.065787902145	14.5425397583805
269	0.230483271375465	0.174721189591078	0.182156133828996	0.412639405204461	0.356877323420074	0.129365079365079	0.132142857142857	0.232142857142857	0.140079365079365	0.240079365079365	0.221428571428571	0.643122676579926	0.00746268656716418	0.0261194029850746	0.0335820895522388	0.0708955223880597	0.0671641791044776	0.00374531835205993	0.00374531835205993	0	0	0.0075187969924812	0	0.0037593984962406	0.0112781954887218	0.0075187969924812	0.00754716981132075	0.00377358490566038	0	0	0.00377358490566038	6.90242252304029	5.62613666071096	17.498578550794	12.8164473236698
43	0.27906976744186	0.232558139534884	0.13953488372093	0.348837209302326	0.372093023255814	0.455555555555556	0.194444444444444	0.372222222222222	0.327777777777778	0.0833333333333333	0.277777777777778	0.627906976744186	0	0.0476190476190476	0.0714285714285714	0.0714285714285714	0.0714285714285714	0	0	0	0	0	0.025	0	0	0.025	0	0	0	0	0.0256410256410256	5.08853480380399	2.64348117470851	14.7259898285542	17.7691551553429
84	0.273809523809524	0.130952380952381	0.214285714285714	0.380952380952381	0.345238095238095	0.18	0.09	0.27	0.09	0.27	0.2	0.654761904761905	0	0.036144578313253	0.0120481927710843	0.0843373493975904	0.108433734939759	0	0	0	0	0	0	0	0.0246913580246914	0	0.0125	0	0.0125	0.0125	0	4.60505669167168	5.33497192396422	22.1807097779182	18.8848729119139
106	0.367924528301887	0.169811320754717	0.179245283018868	0.283018867924528	0.349056603773585	0.194444444444444	0.2	0.261111111111111	0.194444444444444	0.25	0.161111111111111	0.650943396226415	0	0.019047619047619	0.0285714285714286	0.0666666666666667	0.0666666666666667	0	0	0	0	0	0.00970873786407767	0	0	0	0.00980392156862745	0	0	0	0	6.71333821128583	7.37373299570196	15.2492379723188	19.4081210556784
3885	0.335649935649936	0.148777348777349	0.157786357786358	0.357786357786358	0.306563706563707	0.228205128205128	0.213846153846154	0.185128205128205	0.105641025641026	0.238461538461538	0.23025641025641	0.693436293436294	0.0200823892893924	0.0275489186405767	0.022399588053553	0.0988671472708548	0.112255406797116	0.00360545969611125	0.00540818954416688	0.00386299253154777	0.0020607934054611	0.0020607934054611	0.00180319422977846	0.0020607934054611	0.00515198351365276	0.0108191653786708	0.00412264880185519	0.00438031435197114	0.00798763205359443	0.00541097655243494	0.00618397320278279	1.75280140588433	7.40068948828482	16.1704066873121	13.0870239282186
88	0.386363636363636	0.0795454545454545	0.147727272727273	0.386363636363636	0.227272727272727	0.305	0.225	0.25	0.08	0.315	0.255	0.772727272727272	0	0	0.0114942528735632	0.0804597701149425	0.114942528735632	0	0	0	0	0	0	0	0.0117647058823529	0.0117647058823529	0	0	0.0119047619047619	0	0	5.65075967860867	8.8264206400094	16.6355323334387	13.3396954674344
376	0.220744680851064	0.180851063829787	0.172872340425532	0.425531914893617	0.353723404255319	0.135526315789474	0.122368421052632	0.231578947368421	0.118421052631579	0.251315789473684	0.253947368421053	0.646276595744681	0.0133333333333333	0.0293333333333333	0.0346666666666667	0.0826666666666667	0.0826666666666667	0.00267379679144385	0	0	0.00268096514745308	0	0	0	0.00268096514745308	0.00804289544235925	0.010752688172043	0.00537634408602151	0.010752688172043	0.00268817204301075	0.00268817204301075	4.70293418548123	5.48179796393535	21.1342134903892	18.3616247681494
238	0.26890756302521	0.15546218487395	0.168067226890756	0.407563025210084	0.323529411764706	0.17962962962963	0.142592592592593	0.240740740740741	0.105555555555556	0.261111111111111	0.258333333333333	0.676470588235294	0.0168776371308017	0.0168776371308017	0.0168776371308017	0.0675105485232067	0.0843881856540084	0	0.00847457627118644	0	0.00425531914893617	0	0	0	0.00851063829787234	0.0127659574468085	0.00854700854700855	0	0	0	0.00427350427350427	3.35051470916733	6.79464620437798	16.6355323334387	17.1587804772032
85	0.294117647058824	0.141176470588235	0.117647058823529	0.447058823529412	0.258823529411765	0.2	0.15	0.19	0.13	0.35	0.34	0.741176470588236	0	0.0119047619047619	0	0.107142857142857	0.107142857142857	0	0	0	0	0	0	0	0	0.024390243902439	0	0	0	0	0	5.76841183277806	7.64045075044115	21.0649920213472	15.065787902145
68	0.235294117647059	0.161764705882353	0.191176470588235	0.411764705882353	0.352941176470588	0.10625	0.10625	0.1875	0.05	0.23125	0.20625	0.647058823529412	0.0298507462686567	0.0149253731343284	0	0.0746268656716418	0.0746268656716418	0	0.0151515151515152	0	0.0153846153846154	0	0	0	0.0153846153846154	0	0	0	0	0	0	6.01315576181209	6.61678117239676	18.8848729119139	20.2711672730338
111	0.252252252252252	0.135135135135135	0.216216216216216	0.396396396396396	0.351351351351351	0.159090909090909	0.170454545454545	0.250757575757576	0.138636363636364	0.241666666666667	0.213636363636364	0.648648648648648	0.00909090909090909	0.0363636363636364	0.0454545454545455	0.0636363636363636	0.0909090909090909	0	0	0	0	0	0	0	0	0.00925925925925926	0	0.00934579439252336	0.00934579439252336	0.00934579439252336	0.00934579439252336	3.79975007805116	7.33844333346695	13.3396954674344	20.7944154167984
86	0.22093023255814	0.13953488372093	0.186046511627907	0.453488372093023	0.325581395348837	0.07	0.05	0.286666666666667	0.06	0.356666666666667	0.316666666666667	0.674418604651163	0	0.0235294117647059	0.0235294117647059	0.0705882352941176	0.0588235294117647	0	0	0	0	0	0.0120481927710843	0	0	0	0	0	0	0	0	6.05553039717119	3.68310027970188	18.0218266945586	16.1122841896741
95	0.273684210526316	0.157894736842105	0.178947368421053	0.389473684210526	0.336842105263158	0.173333333333333	0.15	0.256666666666667	0.0833333333333333	0.223333333333333	0.206666666666667	0.663157894736842	0.0212765957446809	0.0106382978723404	0.0106382978723404	0.0957446808510638	0.0957446808510638	0.010752688172043	0	0	0	0	0	0	0	0.0108695652173913	0	0	0	0.010989010989011	0	5.16774927859063	5.06057842772299	22.1807097779182	13.3396954674344
347	0.305475504322767	0.14985590778098	0.201729106628242	0.342939481268012	0.351585014409222	0.20515873015873	0.182936507936508	0.257936507936508	0.133333333333333	0.213095238095238	0.18531746031746	0.648414985590779	0.0289017341040462	0.0289017341040462	0.0260115606936416	0.0780346820809249	0.0780346820809249	0.00289855072463768	0.00869565217391304	0	0.00290697674418605	0	0	0.00290697674418605	0.00872093023255814	0	0	0.00291545189504373	0	0	0.00583090379008746	7.02007467720967	3.7399433080887	18.8848729119139	11.9534011063145
146	0.212328767123288	0.171232876712329	0.191780821917808	0.424657534246575	0.363013698630137	0.11875	0.15	0.314583333333333	0.09375	0.270833333333333	0.239583333333333	0.636986301369863	0.0344827586206897	0.0206896551724138	0.0344827586206897	0.0689655172413793	0.0758620689655172	0	0.0138888888888889	0.0138888888888889	0	0	0	0	0.00699300699300699	0	0	0	0.00704225352112676	0	0	3.56547985563515	4.79326052450096	22.1807097779183	14.7259898285543
75	0.253333333333333	0.146666666666667	0.146666666666667	0.453333333333333	0.293333333333333	0.129166666666667	0.158333333333333	0.345833333333333	0.0541666666666667	0.316666666666667	0.3125	0.706666666666666	0	0.0135135135135135	0.0135135135135135	0.0675675675675676	0.108108108108108	0	0	0	0	0	0	0	0.0138888888888889	0.0138888888888889	0	0	0	0	0	3.80430224205795	9.04107107059128	16.6355323334387	13.3106914306972
90	0.311111111111111	0.122222222222222	0.144444444444444	0.422222222222222	0.266666666666667	0.17	0.18	0.23	0.07	0.32	0.29	0.733333333333333	0	0	0.0112359550561798	0.101123595505618	0.101123595505618	0	0	0	0	0	0	0	0.0114942528735632	0.0229885057471264	0	0	0	0	0.0116279069767442	4.92501413578976	12.6365548778061	15.065787902145	20.7944154167984
83	0.192771084337349	0.0963855421686747	0.228915662650602	0.481927710843373	0.325301204819277	0.156666666666667	0.09	0.24	0.186666666666667	0.376666666666667	0.21	0.674698795180722	0	0.0365853658536585	0.0121951219512195	0.0487804878048781	0.0487804878048781	0	0	0	0	0	0	0	0.025	0	0	0	0	0	0	6.74007210827538	3.44917039203341	21.1342134903892	14.2027416847897
72	0.263888888888889	0.166666666666667	0.180555555555556	0.388888888888889	0.347222222222222	0.154166666666667	0.108333333333333	0.220833333333333	0.120833333333333	0.233333333333333	0.2375	0.652777777777778	0.0140845070422535	0.028169014084507	0.0140845070422535	0.0845070422535211	0.0704225352112676	0	0	0	0	0	0	0.0144927536231884	0.0144927536231884	0	0.0147058823529412	0	0.0147058823529412	0.0147058823529412	0	6.90242252304029	3.00562011127689	20.7944154167984	15.2492379723188
97	0.288659793814433	0.164948453608247	0.154639175257732	0.391752577319588	0.319587628865979	0.170588235294118	0.135294117647059	0.143529411764706	0.135294117647059	0.247058823529412	0.231764705882353	0.680412371134021	0.0104166666666667	0.03125	0.0208333333333333	0.0833333333333333	0.0729166666666667	0	0	0	0	0	0	0	0.0106382978723404	0.0106382978723404	0	0	0	0	0.021505376344086	3.25864280474471	3.40648655896085	16.6355323334387	16.9753304070295
110	0.2	0.145454545454545	0.109090909090909	0.545454545454545	0.254545454545455	0.158333333333333	0.133333333333333	0.341666666666667	0.075	0.4	0.425	0.745454545454545	0	0	0.018348623853211	0.100917431192661	0.110091743119266	0	0	0	0	0	0	0	0	0.00934579439252336	0.00943396226415094	0	0.00943396226415094	0.00943396226415094	0	5.91853921790294	6.73476239251715	23.5670041390381	17.498578550794
125	0.216	0.144	0.224	0.416	0.368	0.121428571428571	0.171428571428571	0.25	0.15	0.314285714285714	0.278571428571429	0.632	0	0.0564516129032258	0.0161290322580645	0.0887096774193548	0.0645161290322581	0	0	0	0	0	0	0	0	0.00819672131147541	0	0	0	0	0	4.54633140565889	7.53671184149376	23.0437559952736	15.2492379723188
387	0.263565891472868	0.152454780361757	0.196382428940568	0.387596899224806	0.348837209302326	0.1425	0.109642857142857	0.195	0.0921428571428571	0.2325	0.189642857142857	0.651162790697674	0.0129533678756477	0.0440414507772021	0.0259067357512953	0.101036269430052	0.116580310880829	0.0025974025974026	0.0025974025974026	0.0025974025974026	0	0.00260416666666667	0	0	0.0130208333333333	0.0130208333333333	0.00522193211488251	0.00261096605744125	0.0182767624020888	0.010443864229765	0.00522193211488251	6.30964361359369	5.91049654140527	15.5890360459096	14.0192916146159
117	0.307692307692308	0.162393162393162	0.128205128205128	0.401709401709402	0.290598290598291	0.162745098039216	0.180882352941176	0.141666666666667	0.0514705882352941	0.237745098039216	0.272549019607843	0.70940170940171	0.00862068965517241	0	0.0172413793103448	0.112068965517241	0.103448275862069	0.00869565217391304	0	0	0	0	0	0	0	0.0175438596491228	0.00884955752212389	0.00884955752212389	0	0.00884955752212389	0	3.0739214772312	6.78726827626586	21.6574616341537	10.5671067451946
208	0.274038461538462	0.120192307692308	0.192307692307692	0.413461538461538	0.3125	0.195454545454545	0.136363636363636	0.168181818181818	0.131818181818182	0.290909090909091	0.222727272727273	0.6875	0.0193236714975845	0.0241545893719807	0.00966183574879227	0.120772946859903	0.130434782608696	0	0	0	0.0048780487804878	0.0048780487804878	0	0.0048780487804878	0.0146341463414634	0.024390243902439	0.0147058823529412	0.00980392156862745	0	0	0.00490196078431373	5.20864521540342	6.59109797283158	13.1562453972606	12.2239777108633
84	0.452380952380952	0.142857142857143	0.130952380952381	0.273809523809524	0.273809523809524	0.3	0.31	0.31	0.03	0.19	0.18	0.726190476190476	0	0	0.0120481927710843	0.0602409638554217	0.036144578313253	0	0	0	0	0	0	0	0.0123456790123457	0	0.0125	0	0.0125	0	0	4.97941441279715	6.78201567293911	18.8848729119139	14.2027416847897
86	0.302325581395349	0.197674418604651	0.209302325581395	0.290697674418605	0.406976744186047	0.13	0.186666666666667	0.21	0.116666666666667	0.12	0.156666666666667	0.593023255813954	0	0.0470588235294118	0.0470588235294118	0.0705882352941176	0.0470588235294118	0	0	0	0	0	0	0	0	0.0240963855421687	0	0	0	0	0	3.92618195998876	0.829091550334753	18.8848729119139	20.7944154167984
94	0.25531914893617	0.202127659574468	0.202127659574468	0.340425531914894	0.404255319148936	0.134285714285714	0.0985714285714286	0.172857142857143	0.164285714285714	0.178571428571429	0.154285714285714	0.595744680851064	0.032258064516129	0.021505376344086	0.032258064516129	0.0537634408602151	0.0860215053763441	0	0.0326086956521739	0	0	0	0	0	0	0	0	0	0	0	0	6.69785227950572	0.655089504736363	16.9753304070295	19.4081210556784
85	0.188235294117647	0.176470588235294	0.2	0.435294117647059	0.376470588235294	0.05	0.09	0.24	0.04	0.29	0.27	0.623529411764706	0.0357142857142857	0.0357142857142857	0.0238095238095238	0.0357142857142857	0.0476190476190476	0.0120481927710843	0.0120481927710843	0.0120481927710843	0	0	0	0.0121951219512195	0.0121951219512195	0	0	0	0	0	0	4.14648175824956	8.96964977700205	17.498578550794	20.2711672730338
81	0.308641975308642	0.185185185185185	0.123456790123457	0.382716049382716	0.308641975308642	0.1	0.36	0.12	0.3	0.22	0.42	0.691358024691358	0.0125	0.0125	0.0375	0.0625	0.0875	0	0.0126582278481013	0	0	0	0	0.0128205128205128	0	0	0	0	0	0	0	6.1059002372097	8.81204391977259	20.2711672730338	12.8164473236698
85	0.482352941176471	0.141176470588235	0.117647058823529	0.258823529411765	0.258823529411765	0.29	0.34	0.25	0.11	0.2	0.19	0.741176470588236	0	0.0119047619047619	0.0238095238095238	0.0952380952380952	0.0714285714285714	0	0	0	0	0	0	0	0	0.0121951219512195	0	0	0	0	0.0123456790123457	6.6821273248012	-0.322568604924571	21.6574616341537	16.6355323334387
107	0.186915887850467	0.186915887850467	0.186915887850467	0.439252336448598	0.373831775700935	0.0833333333333333	0.114285714285714	0.273809523809524	0.164285714285714	0.24047619047619	0.257142857142857	0.626168224299065	0.00943396226415094	0.00943396226415094	0.00943396226415094	0.0471698113207547	0.0566037735849057	0	0.00952380952380952	0	0	0	0	0	0	0	0	0	0	0	0	6.05553039717119	7.3490768702962	12.8164473236698	19.4081210556785
130	0.292307692307692	0.123076923076923	0.223076923076923	0.361538461538462	0.346153846153846	0.192857142857143	0.15	0.142857142857143	0.114285714285714	0.221428571428571	0.135714285714286	0.653846153846154	0.0232558139534884	0.0465116279069767	0.0232558139534884	0.116279069767442	0.0930232558139535	0.0234375	0.0078125	0	0	0.0078740157480315	0.0078740157480315	0	0.0236220472440945	0.031496062992126	0.0158730158730159	0	0	0	0	3.71212359607294	5.52375040070213	9.18081238407468	15.5890360459096
362	0.226519337016575	0.174033149171271	0.171270718232044	0.428176795580111	0.345303867403315	0.157894736842105	0.110526315789474	0.273684210526316	0.142105263157895	0.294736842105263	0.294736842105263	0.654696132596686	0.0193905817174515	0.0249307479224377	0.0304709141274238	0.0775623268698061	0.0997229916897507	0.00555555555555556	0.00555555555555556	0.00833333333333333	0.00278551532033426	0	0	0.00557103064066852	0.00835654596100279	0.00835654596100279	0.00279329608938547	0.00558659217877095	0	0.00279329608938547	0.00279329608938547	4.66561642247403	8.12952416301082	23.0437559952736	17.1587804772032
345	0.217391304347826	0.150724637681159	0.156521739130435	0.47536231884058	0.307246376811594	0.175	0.119444444444444	0.294444444444444	0.116666666666667	0.325	0.336111111111111	0.692753623188406	0.0145348837209302	0.0145348837209302	0.0203488372093023	0.0668604651162791	0.11046511627907	0.00583090379008746	0.00583090379008746	0.00291545189504373	0.00292397660818713	0	0	0.0087719298245614	0.0087719298245614	0.00584795321637427	0.00879765395894428	0.00293255131964809	0.0146627565982405	0.00293255131964809	0	2.79187411254442	4.5539458335885	14.4733182893385	20.7944154167984
229	0.310043668122271	0.104803493449782	0.200873362445415	0.384279475982533	0.305676855895196	0.200925925925926	0.120833333333333	0.139351851851852	0.121759259259259	0.281944444444444	0.218518518518519	0.694323144104804	0.0307017543859649	0.0394736842105263	0.0043859649122807	0.087719298245614	0.109649122807018	0	0.013215859030837	0.00440528634361234	0	0	0	0.00884955752212389	0.00442477876106195	0.00884955752212389	0	0	0.00444444444444444	0.00444444444444444	0.00444444444444444	5.91907627901941	9.27296725162385	23.5670041390381	16.9753304070295
80	0.325	0.2125	0.1	0.3625	0.3125	0.1125	0.225	0.1625	0.1125	0.225	0.2625	0.6875	0.0126582278481013	0	0.0506329113924051	0.164556962025316	0.0886075949367089	0.0128205128205128	0	0	0	0	0	0	0	0.012987012987013	0	0	0.0263157894736842	0.0131578947368421	0	6.05668141448678	8.33752789904389	22.1807097779182	22.1807097779182
101	0.297029702970297	0.158415841584158	0.178217821782178	0.366336633663366	0.336633663366337	0.15	0.291666666666667	0.141666666666667	0.275	0.175	0.383333333333333	0.663366336633663	0.02	0.03	0.02	0.1	0.08	0	0.0101010101010101	0.0101010101010101	0	0.0102040816326531	0.0102040816326531	0	0	0.0102040816326531	0	0	0	0	0	6.28499244282698	5.86631710198927	23.0437559952736	19.4081210556785
72	0.291666666666667	0.138888888888889	0.138888888888889	0.430555555555556	0.277777777777778	0.2625	0.179166666666667	0.133333333333333	0.0833333333333333	0.320833333333333	0.2875	0.722222222222223	0	0	0.028169014084507	0.0845070422535211	0.126760563380282	0	0	0	0	0	0	0	0	0.0289855072463768	0	0	0	0.0147058823529412	0	5.06380209888404	9.39847208097997	16.9753304070295	20.7944154167983
130	0.261538461538462	0.123076923076923	0.2	0.415384615384615	0.323076923076923	0.135714285714286	0.0928571428571428	0.157142857142857	0.128571428571429	0.292857142857143	0.207142857142857	0.676923076923077	0.0232558139534884	0.00775193798449612	0.0155038759689922	0.0852713178294574	0.0930232558139535	0	0	0	0	0	0	0	0	0.0078740157480315	0	0	0	0	0	4.66738682629579	8.38651379285838	21.0649920213472	18.5450748383231
158	0.164556962025316	0.151898734177215	0.19620253164557	0.487341772151899	0.348101265822785	0.0638888888888889	0.109027777777778	0.324305555555556	0.107638888888889	0.335416666666667	0.290277777777778	0.651898734177215	0.0191082802547771	0.0509554140127389	0.0191082802547771	0.0573248407643312	0.0764331210191083	0	0.00641025641025641	0.00641025641025641	0	0.0129032258064516	0	0	0.00645161290322581	0	0	0	0	0	0	4.98386362331164	7.30637143724194	18.0218266945586	17.498578550794
93	0.268817204301075	0.204301075268817	0.10752688172043	0.419354838709677	0.311827956989247	0.156153846153846	0.200769230769231	0.301538461538462	0.0953846153846154	0.225384615384615	0.300769230769231	0.688172043010752	0	0.0217391304347826	0.0217391304347826	0.0652173913043478	0.0760869565217391	0	0	0	0	0	0	0	0	0.0111111111111111	0	0	0	0	0	5.78638321663587	5.96916882839628	18.5450748383231	21.6574616341537
92	0.271739130434783	0.119565217391304	0.130434782608696	0.478260869565217	0.25	0.186666666666667	0.23	0.203333333333333	0.0966666666666667	0.35	0.346666666666667	0.75	0	0.021978021978022	0	0.120879120879121	0.0989010989010989	0	0	0	0	0.0112359550561798	0	0	0.0112359550561798	0.0224719101123595	0.0113636363636364	0.0113636363636364	0	0	0	5.60081185819479	3.05266944407833	17.4293570817521	19.7479191292693
75	0.346666666666667	0.106666666666667	0.16	0.386666666666667	0.266666666666667	0.25	0.245833333333333	0.0958333333333333	0.104166666666667	0.279166666666667	0.25	0.733333333333334	0.0135135135135135	0.0135135135135135	0	0.121621621621622	0.135135135135135	0	0	0.0136986301369863	0	0	0.0277777777777778	0	0	0	0.0140845070422535	0	0.0422535211267606	0	0	4.86445205440532	5.68736307307592	18.0218266945586	14.2027416847897
97	0.309278350515464	0.206185567010309	0.123711340206186	0.360824742268041	0.329896907216495	0.103529411764706	0.183529411764706	0.218823529411765	0.1	0.282352941176471	0.302352941176471	0.670103092783505	0.0208333333333333	0.0104166666666667	0.0416666666666667	0.125	0.114583333333333	0.0105263157894737	0.0105263157894737	0	0	0	0	0	0.0106382978723404	0.0319148936170213	0.010752688172043	0	0.010752688172043	0.010752688172043	0	5.32043877448351	7.38527602373581	19.4081210556785	10.04385860143
89	0.179775280898876	0.134831460674157	0.235955056179775	0.449438202247191	0.370786516853933	0.06	0.122222222222222	0.24	0.182222222222222	0.28	0.222222222222222	0.629213483146067	0.0113636363636364	0.0340909090909091	0.0227272727272727	0.0681818181818182	0.0909090909090909	0	0	0.0114942528735632	0	0	0	0	0.0116279069767442	0	0	0	0	0	0	4.71497259320647	5.09625423823741	14.2027416847897	16.4520822632649
102	0.284313725490196	0.156862745098039	0.156862745098039	0.401960784313726	0.313725490196078	0.216666666666667	0.141666666666667	0.208333333333333	0.141666666666667	0.208333333333333	0.316666666666667	0.686274509803922	0.0198019801980198	0.0099009900990099	0	0.099009900990099	0.108910891089109	0	0	0	0	0	0	0	0	0.0101010101010101	0	0	0	0	0	5.09917351565094	6.42321111659381	18.8848729119139	17.498578550794
127	0.283464566929134	0.078740157480315	0.283464566929134	0.354330708661417	0.362204724409449	0.212244897959184	0.170408163265306	0.0928571428571428	0.239795918367347	0.276530612244898	0.163265306122449	0.637795275590551	0.0158730158730159	0.0396825396825397	0	0.103174603174603	0.119047619047619	0	0	0	0	0.00806451612903226	0.0161290322580645	0	0.00806451612903226	0	0.016260162601626	0.00813008130081301	0.024390243902439	0.00813008130081301	0	2.64219366159504	-2.04185131895016	14.2027416847897	19.4081210556785
1223	0.321340964840556	0.195421095666394	0.172526573998365	0.310711365494685	0.367947669664759	0.168817204301075	0.202956989247312	0.147043010752688	0.128763440860215	0.149193548387097	0.181182795698925	0.632052330335241	0.0245499181669394	0.0360065466448445	0.0392798690671031	0.0793780687397709	0.0875613747954174	0.00655200655200655	0.00655200655200655	0.00573300573300573	0.00573770491803279	0.00245901639344262	0.00327868852459016	0.00245901639344262	0.00901639344262295	0.00819672131147541	0.00328137817883511	0.00410172272354389	0.00492206726825267	0.00246103363412633	0.00492206726825267	4.22282290008286	1.64905908549789	18.8848729119139	15.8014901528205
81	0.345679012345679	0.135802469135802	0.0987654320987654	0.419753086419753	0.234567901234568	0.17	0.41	0.18	0.24	0.23	0.47	0.765432098765432	0.0125	0.0125	0	0.175	0.15	0	0	0	0	0	0	0	0.0128205128205128	0	0.012987012987013	0.012987012987013	0.038961038961039	0.038961038961039	0	4.68114191938254	4.88891371216466	24.953298500158	21.6574616341537
97	0.247422680412371	0.134020618556701	0.22680412371134	0.391752577319588	0.360824742268041	0.11	0.0617647058823529	0.163529411764706	0.111764705882353	0.253529411764706	0.185294117647059	0.639175257731959	0.03125	0.03125	0.0104166666666667	0.0625	0.114583333333333	0	0.0105263157894737	0.0105263157894737	0.0106382978723404	0	0	0	0.0212765957446809	0.0106382978723404	0	0	0	0	0	6.41029064378631	7.06250485394063	15.5890360459096	14.7259898285543
132	0.371212121212121	0.143939393939394	0.143939393939394	0.340909090909091	0.287878787878788	0.223809523809524	0.214285714285714	0.138095238095238	0.080952380952381	0.204761904761905	0.20952380952381	0.712121212121212	0.00763358778625954	0.0152671755725191	0.0305343511450382	0.122137404580153	0.145038167938931	0	0	0	0	0	0.00775193798449612	0	0.00775193798449612	0.0155038759689922	0	0	0.015625	0.0078125	0.0078125	3.53394914377701	7.70764505051773	19.4081210556785	19.7479191292693
105	0.314285714285714	0.171428571428571	0.171428571428571	0.342857142857143	0.342857142857143	0.158333333333333	0.2	0.208333333333333	0.141666666666667	0.15	0.225	0.657142857142857	0.0192307692307692	0	0.0480769230769231	0.0480769230769231	0.0865384615384615	0.0194174757281553	0.0194174757281553	0	0	0	0	0	0.0294117647058824	0	0.0099009900990099	0	0.0099009900990099	0	0.0099009900990099	4.6415640428006	4.59728775682857	20.2711672730338	15.5890360459096
104	0.221153846153846	0.153846153846154	0.163461538461538	0.461538461538462	0.317307692307692	0.208333333333333	0.116666666666667	0.308333333333333	0.158333333333333	0.266666666666667	0.358333333333333	0.682692307692308	0.0388349514563107	0.00970873786407767	0.0194174757281553	0.145631067961165	0.12621359223301	0	0	0	0	0	0.0099009900990099	0.0099009900990099	0.0099009900990099	0.0198019801980198	0.01	0.01	0.01	0	0	4.6514672114944	8.48835369525965	20.7944154167983	18.8848729119139
84	0.238095238095238	0.130952380952381	0.238095238095238	0.392857142857143	0.369047619047619	0.13	0.18	0.25	0.13	0.28	0.19	0.630952380952381	0.0120481927710843	0.036144578313253	0	0.0481927710843374	0.072289156626506	0	0	0	0.0246913580246914	0	0	0.0123456790123457	0	0	0	0	0	0	0	6.30964361359369	7.57514107986761	17.498578550794	14.2027416847897
80	0.3625	0.1125	0.1625	0.3625	0.275	0.25	0.2	0.175	0.075	0.25	0.2	0.725	0.0126582278481013	0.0126582278481013	0	0.0759493670886076	0.0632911392405063	0	0	0.0128205128205128	0	0	0	0	0	0	0	0	0	0	0	4.51566017457005	6.24864503681445	19.4081210556785	13.8629436111989
181	0.270718232044199	0.154696132596685	0.149171270718232	0.425414364640884	0.303867403314917	0.125	0.225	0.18	0.19	0.245	0.365	0.696132596685083	0.0111111111111111	0.00555555555555556	0.0222222222222222	0.0944444444444444	0.0833333333333333	0	0	0.00558659217877095	0	0	0.00561797752808989	0.00561797752808989	0	0.00561797752808989	0	0.00564971751412429	0.0112994350282486	0.00564971751412429	0	4.4020321707004	8.5026038396373	16.9753304070295	20.2711672730338
99	0.222222222222222	0.151515151515152	0.181818181818182	0.444444444444444	0.333333333333333	0.0905263157894737	0.142105263157895	0.224210526315789	0.132631578947368	0.294736842105263	0.262105263157895	0.666666666666666	0.0102040816326531	0	0.0102040816326531	0.0918367346938776	0.122448979591837	0	0	0	0	0	0	0	0.03125	0	0	0	0	0	0	2.99384024122584	8.34477952298059	16.1122841896741	20.7944154167984
120	0.308333333333333	0.166666666666667	0.166666666666667	0.358333333333333	0.333333333333333	0.141666666666667	0.158333333333333	0.166666666666667	0.1	0.191666666666667	0.208333333333333	0.666666666666666	0	0.00840336134453781	0.0168067226890756	0.092436974789916	0.100840336134454	0	0	0	0	0	0	0	0	0	0	0.00862068965517241	0	0	0.00862068965517241	4.79024083661243	8.64776880939198	18.0218266945586	10.9069048187854
137	0.35036496350365	0.109489051094891	0.175182481751825	0.364963503649635	0.284671532846715	0.239495798319328	0.172689075630252	0.177731092436975	0.109663865546218	0.260084033613445	0.236134453781513	0.715328467153285	0.00735294117647059	0.0220588235294118	0.00735294117647059	0.0661764705882353	0.0735294117647059	0	0.00740740740740741	0	0	0	0	0	0	0	0.0075187969924812	0	0	0	0	1.82152963510862	8.71089030154056	14.2027416847897	12.9998973938436
79	0.240506329113924	0.227848101265823	0.164556962025316	0.367088607594937	0.392405063291139	0.0631578947368421	0.177631578947368	0.130263157894737	0.190789473684211	0.193421052631579	0.202631578947368	0.607594936708861	0	0.0128205128205128	0.0128205128205128	0.0769230769230769	0.0897435897435897	0	0	0	0	0	0	0	0.0131578947368421	0	0	0	0.0133333333333333	0	0	1.93530994505063	9.12430139633521	20.7944154167983	22.1807097779182
97	0.237113402061856	0.134020618556701	0.144329896907216	0.484536082474227	0.278350515463918	0.165294117647059	0.131764705882353	0.295882352941176	0.0535294117647059	0.350588235294118	0.344117647058824	0.721649484536083	0	0	0.0104166666666667	0.104166666666667	0.0729166666666667	0	0	0	0	0	0	0	0.0106382978723404	0.0106382978723404	0	0.010752688172043	0	0	0	4.96378644050455	8.7629919377066	21.1342134903892	16.2957342598479
97	0.22680412371134	0.144329896907216	0.206185567010309	0.422680412371134	0.350515463917526	0.16	0.103529411764706	0.235294117647059	0.103529411764706	0.275294117647059	0.211764705882353	0.649484536082474	0.0416666666666667	0.0208333333333333	0.0104166666666667	0.114583333333333	0.09375	0.0105263157894737	0	0.0105263157894737	0.0106382978723404	0	0	0.0106382978723404	0.0212765957446809	0.0106382978723404	0	0.010752688172043	0	0	0	4.4020321707004	4.2501952108359	20.2711672730338	20.7944154167984
154	0.285714285714286	0.168831168831169	0.168831168831169	0.376623376623377	0.337662337662338	0.208035714285714	0.183035714285714	0.25	0.0875	0.208035714285714	0.220535714285714	0.662337662337663	0.0130718954248366	0.0261437908496732	0.0326797385620915	0.0915032679738562	0.0849673202614379	0	0.00657894736842105	0	0	0	0	0.00662251655629139	0.00662251655629139	0.0132450331125828	0	0	0.0133333333333333	0	0	3.19226446215662	6.52474962218658	14.6567683595123	15.2492379723188
87	0.160919540229885	0.160919540229885	0.195402298850575	0.482758620689655	0.35632183908046	0.0985714285714286	0.0685714285714286	0.298571428571429	0.07	0.28	0.25	0.64367816091954	0	0.0232558139534884	0.0348837209302326	0.0581395348837209	0.127906976744186	0	0	0	0	0	0	0	0.0119047619047619	0	0	0.0120481927710843	0.0120481927710843	0	0	4.48477255179036	7.72116975213134	24.953298500158	16.4520822632649
124	0.338709677419355	0.112903225806452	0.161290322580645	0.387096774193548	0.274193548387097	0.257142857142857	0.185714285714286	0.185714285714286	0.114285714285714	0.271428571428571	0.2	0.725806451612903	0.00813008130081301	0.00813008130081301	0.016260162601626	0.105691056910569	0.130081300813008	0	0.00819672131147541	0	0.00826446280991736	0	0.00826446280991736	0	0.0165289256198347	0.0247933884297521	0.00833333333333333	0	0.00833333333333333	0	0	4.84657930990112	6.24998573030851	23.5670041390381	23.5670041390381
58	0.379310344827586	0.155172413793103	0.224137931034483	0.241379310344828	0.379310344827586	0.224074074074074	0.157407407407407	0.137037037037037	0.0666666666666667	0.12037037037037	0.0537037037037037	0.620689655172414	0	0.0701754385964912	0.0350877192982456	0.0701754385964912	0.0350877192982456	0	0	0	0.0181818181818182	0.0181818181818182	0.0181818181818182	0	0	0	0	0	0	0	0	6.6821273248012	3.49574349292562	13.8629436111989	21.1342134903892
288	0.319444444444444	0.173611111111111	0.15625	0.350694444444444	0.329861111111111	0.198333333333333	0.181666666666667	0.16	0.0766666666666667	0.198333333333333	0.235	0.670138888888888	0.00696864111498258	0.00696864111498258	0.0348432055749129	0.0975609756097561	0.0731707317073171	0	0.0034965034965035	0	0	0	0.00701754385964912	0.00350877192982456	0.00350877192982456	0.00701754385964912	0	0	0.00352112676056338	0.00704225352112676	0.00352112676056338	7.48909612863991	7.4923069744827	22.1807097779182	18.8848729119139
83	0.192771084337349	0.192771084337349	0.144578313253012	0.469879518072289	0.337349397590361	0.156666666666667	0.04	0.23	0.156666666666667	0.286666666666667	0.27	0.662650602409638	0	0.0121951219512195	0.0121951219512195	0.0975609756097561	0.0975609756097561	0	0	0	0	0	0	0	0	0	0	0	0	0	0	2.29305864826321	3.55515096721083	16.9753304070295	24.953298500158
64	0.359375	0.265625	0.109375	0.265625	0.375	0.075	0.275	0.225	0.2	0.15	0.275	0.625	0	0	0.0952380952380952	0.0634920634920635	0.0634920634920635	0	0	0	0	0	0	0	0	0	0	0	0	0	0	5.37002811198342	7.10640747152575	23.5670041390381	10.9069048187854
83	0.313253012048193	0.204819277108434	0.120481927710843	0.36144578313253	0.325301204819277	0.11	0.16	0.196666666666667	0.09	0.206666666666667	0.276666666666667	0.674698795180723	0	0	0.0121951219512195	0.0975609756097561	0.0853658536585366	0	0	0	0	0	0	0	0	0.0125	0	0	0	0	0	5.82860304540553	5.31128785633657	16.9753304070295	22.1807097779182
105	0.295238095238095	0.171428571428571	0.152380952380952	0.380952380952381	0.323809523809524	0.133333333333333	0.15	0.233333333333333	0.05	0.216666666666667	0.2	0.676190476190476	0.0288461538461538	0.00961538461538462	0.0192307692307692	0.0673076923076923	0.0288461538461538	0	0	0	0	0	0	0	0	0	0	0	0	0	0	4.87023561944198	10.2978005867288	18.0218266945586	18.2154298374798
99	0.212121212121212	0.171717171717172	0.131313131313131	0.484848484848485	0.303030303030303	0.140526315789474	0.0810526315789474	0.273157894736842	0.160526315789474	0.313684210526316	0.354210526315789	0.696969696969697	0	0.0102040816326531	0	0.112244897959184	0.0102040816326531	0	0	0	0	0	0	0	0	0	0	0	0	0	0	3.9403187749604	6.51961512858531	22.1807097779182	18.8848729119139
109	0.256880733944954	0.155963302752294	0.201834862385321	0.385321100917431	0.357798165137615	0.0916666666666667	0.17037037037037	0.163888888888889	0.128703703703704	0.238888888888889	0.176851851851852	0.642201834862385	0.00925925925925926	0.0555555555555556	0.0185185185185185	0.0740740740740741	0.0833333333333333	0	0	0.00934579439252336	0	0.00943396226415094	0.00943396226415094	0.00943396226415094	0	0.00943396226415094	0	0	0	0.00952380952380952	0	6.1059002372097	7.50941590302127	12.8164473236698	23.5670041390381
248	0.270161290322581	0.169354838709677	0.161290322580645	0.399193548387097	0.330645161290323	0.132692307692308	0.125	0.188461538461538	0.1	0.251923076923077	0.251923076923077	0.669354838709678	0.0161943319838057	0.0161943319838057	0.0161943319838057	0.0688259109311741	0.0931174089068826	0	0.0121951219512195	0	0	0	0.00816326530612245	0	0.00408163265306122	0.00408163265306122	0	0	0	0	0.00409836065573771	2.53559591985893	9.04992568003762	22.1807097779182	20.2711672730338
140	0.321428571428571	0.114285714285714	0.185714285714286	0.378571428571429	0.3	0.207142857142857	0.15	0.214285714285714	0.0857142857142857	0.264285714285714	0.192857142857143	0.7	0.00719424460431655	0.00719424460431655	0.0215827338129496	0.107913669064748	0.115107913669065	0	0	0	0	0	0	0	0.0291970802919708	0.0291970802919708	0	0	0	0.00735294117647059	0	6.92122448702269	3.64014619354927	18.0218266945586	15.2492379723188
128	0.265625	0.140625	0.171875	0.421875	0.3125	0.153571428571429	0.1	0.217857142857143	0.0964285714285714	0.278571428571429	0.260714285714286	0.6875	0	0.031496062992126	0.015748031496063	0.094488188976378	0.110236220472441	0	0	0	0	0	0	0	0.008	0.008	0	0	0	0	0	5.34014831435936	8.22815281952808	20.2711672730338	18.0218266945586
90	0.144444444444444	0.188888888888889	0.122222222222222	0.544444444444444	0.311111111111111	0.04	0.08	0.36	0.1	0.32	0.4	0.688888888888888	0.0224719101123595	0	0.0337078651685393	0.0786516853932584	0.0674157303370786	0.0227272727272727	0	0	0	0	0	0	0	0.0114942528735632	0.0116279069767442	0.0116279069767442	0	0	0	5.27858946049083	5.20344756154122	23.5670041390381	18.8848729119139
258	0.263565891472868	0.166666666666667	0.147286821705426	0.422480620155039	0.313953488372093	0.104700854700855	0.146581196581197	0.213675213675214	0.0888888888888889	0.256837606837607	0.275641025641026	0.686046511627907	0.0350194552529183	0.0272373540856031	0.0194552529182879	0.0817120622568093	0.120622568093385	0.0078125	0.01953125	0.0078125	0	0	0	0	0.0117647058823529	0.00784313725490196	0.0118110236220472	0.00393700787401575	0.00393700787401575	0.00393700787401575	0.00393700787401575	1.31162573774756	7.44025392511234	22.1807097779182	19.4081210556785
85	0.235294117647059	0.188235294117647	0.152941176470588	0.423529411764706	0.341176470588235	0.13	0.07	0.16	0.1	0.25	0.23	0.658823529411765	0	0	0.0357142857142857	0.0833333333333333	0.142857142857143	0	0	0	0	0	0	0	0.0121951219512195	0	0.0123456790123457	0	0.0246913580246914	0	0	4.38800437647901	7.20690313269402	20.2711672730338	16.4520822632649
159	0.289308176100629	0.20125786163522	0.157232704402516	0.352201257861635	0.358490566037736	0.163815789473684	0.156907894736842	0.125986842105263	0.0944078947368421	0.150328947368421	0.219078947368421	0.641509433962264	0.0316455696202532	0.0316455696202532	0.0316455696202532	0.132911392405063	0.0949367088607595	0.0127388535031847	0.00636942675159236	0.0127388535031847	0	0	0	0.00641025641025641	0	0.00641025641025641	0.0129032258064516	0	0.0129032258064516	0.0129032258064516	0.00645161290322581	3.07353693946557	3.10268875111884	20.7944154167984	22.1807097779182
112	0.348214285714286	0.0892857142857143	0.196428571428571	0.366071428571429	0.285714285714286	0.263888888888889	0.169444444444444	0.0777777777777778	0.111111111111111	0.269444444444444	0.158333333333333	0.714285714285715	0.00900900900900901	0.036036036036036	0	0.0810810810810811	0.108108108108108	0	0.00909090909090909	0	0	0	0	0	0.00917431192660551	0.018348623853211	0	0	0	0	0	8.28291303734038	2.38446942600828	17.498578550794	10.9069048187854
86	0.348837209302326	0.0813953488372093	0.197674418604651	0.372093023255814	0.27906976744186	0.23	0.13	0.286666666666667	0.1	0.296666666666667	0.196666666666667	0.72093023255814	0.0117647058823529	0.0235294117647059	0	0.0941176470588235	0.0823529411764706	0	0.0119047619047619	0	0	0	0	0	0	0.0120481927710843	0	0.0121951219512195	0	0	0.0121951219512195	6.56447517063182	6.90346184375993	19.4081210556785	17.498578550794
87	0.32183908045977	0.183908045977011	0.0919540229885057	0.402298850574713	0.275862068965517	0.16	0.277142857142857	0.168571428571429	0.157142857142857	0.208571428571429	0.308571428571429	0.724137931034483	0.0116279069767442	0	0.0116279069767442	0.104651162790698	0.127906976744186	0	0	0	0	0	0	0.0119047619047619	0.0119047619047619	0.0119047619047619	0.0120481927710843	0.0240963855421687	0	0	0	6.11425568318398	5.06046532758495	13.3396954674344	14.7259898285542
84	0.178571428571429	0.214285714285714	0.154761904761905	0.452380952380952	0.369047619047619	0.07	0.06	0.23	0.05	0.2	0.25	0.630952380952381	0	0.0120481927710843	0.0602409638554217	0.036144578313253	0.072289156626506	0	0	0	0.0123456790123457	0	0.0123456790123457	0	0	0	0	0	0	0	0	6.31619394100662	6.47102359634258	16.1122841896741	20.2711672730338
72	0.319444444444444	0.125	0.180555555555556	0.375	0.305555555555556	0.208333333333333	0.15	0.108333333333333	0.0833333333333333	0.25	0.191666666666667	0.694444444444444	0	0.028169014084507	0.0140845070422535	0.112676056338028	0.126760563380282	0	0	0	0	0	0	0	0.0289855072463768	0.0289855072463768	0	0	0	0	0	4.64512638005958	3.49382854306099	16.9753304070295	15.5890360459096
138	0.260869565217391	0.115942028985507	0.217391304347826	0.405797101449275	0.333333333333333	0.143650793650794	0.117460317460317	0.21984126984127	0.103968253968254	0.292063492063492	0.188095238095238	0.666666666666666	0.0072992700729927	0.0218978102189781	0.0072992700729927	0.072992700729927	0.0875912408759124	0	0	0.00735294117647059	0	0	0.00740740740740741	0	0.0148148148148148	0	0	0	0	0	0	6.19854178683724	6.64651005335938	16.2957342598479	16.9753304070295
129	0.325581395348837	0.147286821705426	0.170542635658915	0.356589147286822	0.317829457364341	0.21031746031746	0.18015873015873	0.114285714285714	0.101587301587302	0.21031746031746	0.18015873015873	0.682170542635659	0.015625	0.015625	0.015625	0.0703125	0.125	0	0.0078740157480315	0	0	0	0	0	0	0	0	0	0	0	0	2.42453653899249	8.64663426723767	16.1122841896741	17.498578550794
193	0.290155440414508	0.139896373056995	0.176165803108808	0.393782383419689	0.316062176165803	0.171153846153846	0.183461538461538	0.260769230769231	0.127692307692308	0.300384615384615	0.212692307692308	0.683937823834197	0.0104166666666667	0.0104166666666667	0.0260416666666667	0.109375	0.125	0	0	0	0	0	0	0	0.0157894736842105	0.00526315789473684	0.00529100529100529	0	0.0105820105820106	0	0.0105820105820106	4.52391188863121	6.05946482189803	20.7944154167983	16.9753304070295
102	0.137254901960784	0.225490196078431	0.127450980392157	0.509803921568627	0.352941176470588	0.233333333333333	0.0916666666666667	0.408333333333333	0.191666666666667	0.241666666666667	0.416666666666667	0.647058823529411	0.0099009900990099	0.0198019801980198	0.0099009900990099	0.0693069306930693	0.0792079207920792	0	0	0	0	0	0	0.0101010101010101	0.0101010101010101	0	0	0	0.0204081632653061	0	0	2.67613720367528	12.539269447355	16.0430627206322	13.1160279649558
109	0.238532110091743	0.211009174311927	0.128440366972477	0.422018348623853	0.339449541284404	0.19537037037037	0.163888888888889	0.22037037037037	0.151851851851852	0.191666666666667	0.276851851851852	0.660550458715596	0	0.0185185185185185	0.0462962962962963	0.12962962962963	0.12037037037037	0	0	0	0	0	0	0	0	0.0188679245283019	0	0	0.00952380952380952	0.00952380952380952	0	4.09253973557861	5.8028218564899	16.6355323334387	20.7944154167984
77	0.285714285714286	0.155844155844156	0.194805194805195	0.363636363636364	0.350649350649351	0.154411764705882	0.0875	0.131617647058824	0.0919117647058824	0.211029411764706	0.169117647058824	0.64935064935065	0.0526315789473684	0.0131578947368421	0.0394736842105263	0.0526315789473684	0.144736842105263	0.0133333333333333	0.04	0	0	0	0	0.0135135135135135	0	0.0135135135135135	0	0	0	0	0	4.80699494949432	7.01134211131418	13.8629436111989	16.9753304070295
115	0.339130434782609	0.165217391304348	0.165217391304348	0.330434782608696	0.330434782608696	0.169444444444444	0.222222222222222	0.308333333333333	0.075	0.194444444444444	0.169444444444444	0.669565217391305	0.0350877192982456	0.0175438596491228	0.0175438596491228	0.0789473684210526	0.0964912280701754	0.00884955752212389	0.0176991150442478	0	0	0	0.00892857142857143	0	0.00892857142857143	0	0	0	0	0	0	3.69772097742889	8.43378542456149	14.7259898285542	13.6794935410252
92	0.33695652173913	0.195652173913043	0.0869565217391304	0.380434782608696	0.282608695652174	0.13	0.243333333333333	0.113333333333333	0.113333333333333	0.183333333333333	0.296666666666667	0.717391304347826	0	0	0.032967032967033	0.10989010989011	0.142857142857143	0	0	0	0	0	0	0	0	0	0	0.0113636363636364	0	0	0	2.48543607518326	6.24952364188206	17.8383766243848	16.1122841896741
86	0.244186046511628	0.186046511627907	0.13953488372093	0.430232558139535	0.325581395348837	0.17	0.113333333333333	0.243333333333333	0.143333333333333	0.253333333333333	0.25	0.674418604651163	0	0.0117647058823529	0.0352941176470588	0.0941176470588235	0.105882352941176	0	0	0	0.0120481927710843	0	0	0	0.0120481927710843	0.0240963855421687	0	0	0	0	0	3.19560279911217	6.09872727049007	17.498578550794	13.8629436111989
212	0.231132075471698	0.202830188679245	0.174528301886792	0.391509433962264	0.377358490566038	0.127272727272727	0.118181818181818	0.236363636363636	0.118181818181818	0.2	0.218181818181818	0.622641509433962	0.018957345971564	0.033175355450237	0.0473933649289099	0.0616113744075829	0.0710900473933649	0.00476190476190476	0.019047619047619	0	0	0.00478468899521531	0	0.00478468899521531	0.00956937799043062	0.00478468899521531	0	0.00480769230769231	0	0	0	5.30927502560903	5.24310344756395	16.1122841896741	17.498578550794
197	0.258883248730964	0.16751269035533	0.17258883248731	0.401015228426396	0.34010152284264	0.100882352941176	0.0958823529411765	0.182647058823529	0.105	0.233529411764706	0.248529411764706	0.65989847715736	0.0153061224489796	0.0255102040816327	0.0204081632653061	0.102040816326531	0.11734693877551	0	0	0.00512820512820513	0	0	0	0	0.00515463917525773	0	0	0	0.00518134715025907	0.0103626943005181	0	7.07880935152744	5.86163296633539	23.0437559952736	16.1122841896741
83	0.325301204819277	0.132530120481928	0.168674698795181	0.373493975903614	0.301204819277108	0.216666666666667	0.13	0.16	0.146666666666667	0.256666666666667	0.17	0.698795180722891	0	0.0121951219512195	0	0.0487804878048781	0.0975609756097561	0	0	0	0	0	0	0	0	0	0	0	0	0	0	5.25844428535401	10.1100445745917	22.1807097779183	20.2711672730338
100	0.34	0.16	0.23	0.27	0.39	0.2	0.19	0.21	0.15	0.13	0.16	0.61	0.0303030303030303	0.0202020202020202	0.0303030303030303	0.0101010101010101	0.0909090909090909	0	0.0102040816326531	0	0	0	0	0	0	0	0	0	0	0	0	-0.265854347550963	3.90285068113522	20.2711672730338	23.0437559952736
99	0.212121212121212	0.121212121212121	0.202020202020202	0.464646464646465	0.323232323232323	0.0915789473684211	0.132105263157895	0.291052631578947	0.140526315789474	0.340526315789474	0.261052631578947	0.676767676767677	0	0.0306122448979592	0.0102040816326531	0.112244897959184	0.0714285714285714	0	0	0	0	0.0104166666666667	0	0	0.03125	0	0	0	0	0	0	4.38772912463914	4.62236903773796	21.1342134903892	17.1587804772032
121	0.256198347107438	0.12396694214876	0.198347107438017	0.421487603305785	0.322314049586777	0.142857142857143	0.242857142857143	0.3	0.228571428571429	0.257142857142857	0.4	0.677685950413223	0.025	0.0333333333333333	0.00833333333333333	0.0833333333333333	0.125	0	0	0.0168067226890756	0	0	0	0.00847457627118644	0	0	0	0.00854700854700855	0	0.00854700854700855	0.00854700854700855	1.777505260252	7.5700918515597	16.4520822632649	12.9998973938436
79	0.227848101265823	0.30379746835443	0.139240506329114	0.329113924050633	0.443037974683544	0.153289473684211	0.1125	0.128947368421053	0.165789473684211	0.0506578947368421	0.191447368421053	0.556962025316456	0.0256410256410256	0.0128205128205128	0.102564102564103	0.0641025641025641	0.0512820512820513	0.012987012987013	0	0.012987012987013	0	0	0	0	0	0	0	0	0	0	0	3.73549593148879	4.52319945298482	14.2027416847897	16.9753304070295
141	0.234042553191489	0.163120567375887	0.184397163120567	0.418439716312057	0.347517730496454	0.1	0.225	0.1625	0.225	0.225	0.3625	0.652482269503546	0.0214285714285714	0.0214285714285714	0.0285714285714286	0.1	0.0928571428571429	0.00719424460431655	0	0.00719424460431655	0.0072463768115942	0	0	0.0072463768115942	0.0072463768115942	0.0144927536231884	0	0	0.0145985401459854	0.0072992700729927	0.0072992700729927	0.295412639569829	7.81501553300899	20.7944154167984	17.8383766243848
376	0.25531914893617	0.140957446808511	0.210106382978723	0.393617021276596	0.351063829787234	0.134210526315789	0.113815789473684	0.178289473684211	0.132236842105263	0.265131578947368	0.190789473684211	0.648936170212766	0.024	0.0373333333333333	0.024	0.125333333333333	0.117333333333333	0	0.00267379679144385	0.00802139037433155	0	0	0	0.00536193029490617	0.0241286863270777	0.00804289544235925	0.00537634408602151	0.00268817204301075	0.00268817204301075	0	0.00268817204301075	5.71450603548484	10.5660682401286	22.1807097779182	17.3151284806203
82	0.24390243902439	0.195121951219512	0.182926829268293	0.378048780487805	0.378048780487805	0.13	0.07	0.22	0.14	0.15	0.27	0.621951219512195	0.0123456790123457	0	0.0123456790123457	0.111111111111111	0.0740740740740741	0	0	0	0	0	0	0	0.0126582278481013	0.0126582278481013	0	0	0	0	0	4.28400703740831	8.01745732032125	17.498578550794	16.9753304070295
372	0.287634408602151	0.153225806451613	0.158602150537634	0.400537634408602	0.311827956989247	0.152631578947368	0.142105263157895	0.184210526315789	0.0947368421052632	0.252631578947368	0.247368421052632	0.688172043010753	0.00539083557951483	0.0242587601078167	0.0161725067385445	0.0970350404312668	0.142857142857143	0	0	0.0027027027027027	0	0	0.002710027100271	0	0.013550135501355	0.00813008130081301	0	0	0.0135869565217391	0.00271739130434783	0.00543478260869565	6.04717495119692	5.86877228968056	23.5670041390381	16.0140586838951
98	0.255102040816327	0.13265306122449	0.173469387755102	0.438775510204082	0.306122448979592	0.122222222222222	0.122222222222222	0.182222222222222	0.0844444444444444	0.304444444444444	0.26	0.693877551020409	0.0103092783505155	0.0309278350515464	0	0.11340206185567	0.134020618556701	0	0.0104166666666667	0	0	0	0	0.0105263157894737	0.0105263157894737	0.0315789473684211	0	0	0	0.0106382978723404	0	6.31619394100662	5.09391174879832	20.2711672730338	22.1807097779182
338	0.263313609467456	0.153846153846154	0.171597633136095	0.411242603550296	0.325443786982249	0.126470588235294	0.120915032679739	0.214705882352941	0.0650326797385621	0.258823529411765	0.252614379084967	0.674556213017752	0.00593471810089021	0.0356083086053412	0.0237388724035608	0.109792284866469	0.0919881305637982	0	0	0.00595238095238095	0	0	0	0	0.017910447761194	0.00298507462686567	0.00898203592814371	0.0029940119760479	0	0.0029940119760479	0	4.55414544879535	9.38035110969322	12.476649250079	14.1335202157477
71	0.140845070422535	0.28169014084507	0.112676056338028	0.464788732394366	0.394366197183099	0.125	0.075	0.318181818181818	0.15	0.243181818181818	0.343181818181818	0.605633802816901	0.0428571428571429	0.0142857142857143	0.0857142857142857	0.0571428571428571	0.0857142857142857	0.0289855072463768	0.0289855072463768	0	0	0	0	0.0147058823529412	0	0.0147058823529412	0	0	0	0	0	5.46094636916325	6.77320352288426	18.8848729119139	24.953298500158
123	0.186991869918699	0.105691056910569	0.178861788617886	0.528455284552846	0.284552845528455	0.0857142857142857	0.05	0.354761904761905	0.0642857142857143	0.426190476190476	0.361904761904762	0.715447154471545	0.0327868852459016	0.0163934426229508	0	0.0819672131147541	0.131147540983607	0	0	0.00826446280991736	0	0	0	0.00833333333333333	0.0166666666666667	0.00833333333333333	0	0.00840336134453781	0.00840336134453781	0.00840336134453781	0	4.27026916430858	5.84064975149689	18.8848729119139	17.498578550794
107	0.186915887850467	0.130841121495327	0.168224299065421	0.514018691588785	0.299065420560748	0.179761904761905	0.11547619047619	0.323809523809524	0.0976190476190476	0.372619047619048	0.308333333333333	0.700934579439252	0	0.0188679245283019	0.00943396226415094	0.10377358490566	0.113207547169811	0	0	0	0	0	0	0	0	0	0.029126213592233	0.00970873786407767	0.0194174757281553	0	0	2.69931925869635	7.12995084942594	16.9753304070295	17.498578550794
210	0.40952380952381	0.10952380952381	0.123809523809524	0.357142857142857	0.233333333333333	0.309090909090909	0.286363636363636	0.204545454545455	0.0772727272727273	0.25	0.227272727272727	0.766666666666667	0.00956937799043062	0.00956937799043062	0.0143540669856459	0.157894736842105	0.162679425837321	0	0.00480769230769231	0	0	0	0.00483091787439614	0	0.00483091787439614	0.0144927536231884	0.00970873786407767	0.0145631067961165	0.0194174757281553	0.00970873786407767	0.0194174757281553	3.54620444046412	6.38530369613139	18.5450748383231	18.0218266945586
99	0.151515151515152	0.121212121212121	0.212121212121212	0.515151515151515	0.333333333333333	0.110526315789474	0.201052631578947	0.464210526315789	0.150526315789474	0.413684210526316	0.303157894736842	0.666666666666667	0	0.0306122448979592	0	0.0204081632653061	0.0510204081632653	0	0	0	0	0	0	0	0	0	0	0	0	0	0	5.51582670489322	8.06690621543449	19.7479191292693	21.6574616341537
96	0.302083333333333	0.166666666666667	0.135416666666667	0.395833333333333	0.302083333333333	0.14	0.165	0.095	0.135	0.235	0.26	0.697916666666666	0	0	0.0105263157894737	0.126315789473684	0.136842105263158	0	0	0	0	0	0.010752688172043	0	0.010752688172043	0	0.0108695652173913	0	0.0108695652173913	0.0217391304347826	0	5.12525937031894	7.75280042680234	15.2492379723188	14.7259898285542
109	0.247706422018349	0.128440366972477	0.146788990825688	0.477064220183486	0.275229357798165	0.151851851851852	0.0916666666666667	0.228703703703704	0.110185185185185	0.347222222222222	0.32037037037037	0.724770642201835	0.037037037037037	0	0.00925925925925926	0.0740740740740741	0.138888888888889	0	0.0373831775700935	0	0	0	0	0.0188679245283019	0.0188679245283019	0	0.019047619047619	0.00952380952380952	0	0	0	4.6161130147145	9.73854198012486	13.5231455376081	12.0226225753564
367	0.305177111716621	0.138964577656676	0.163487738419619	0.392370572207084	0.302452316076294	0.175187969924812	0.162781954887218	0.21015037593985	0.133458646616541	0.291353383458647	0.226315789473684	0.697547683923705	0.0163934426229508	0.0245901639344262	0.0136612021857923	0.112021857923497	0.117486338797814	0	0.00821917808219178	0.00273972602739726	0	0	0	0.00274725274725275	0.00824175824175824	0.010989010989011	0.00550964187327824	0.00550964187327824	0.00550964187327824	0.00550964187327824	0.00550964187327824	6.31619394100662	5.12304581415453	22.1807097779182	18.0218266945586
106	0.245283018867925	0.188679245283019	0.216981132075472	0.349056603773585	0.405660377358491	0.0833333333333333	0.130555555555556	0.0916666666666667	0.0972222222222222	0.141666666666667	0.188888888888889	0.59433962264151	0.019047619047619	0.0476190476190476	0.019047619047619	0.0761904761904762	0.133333333333333	0	0	0	0	0	0	0.00970873786407767	0	0.00970873786407767	0.00980392156862745	0.00980392156862745	0	0.00980392156862745	0	1.29825062276194	6.67061047371452	20.7944154167984	15.065787902145
92	0.25	0.0978260869565217	0.195652173913043	0.456521739130435	0.293478260869565	0.153333333333333	0.163333333333333	0.316666666666667	0.176666666666667	0.39	0.253333333333333	0.706521739130435	0	0	0	0.10989010989011	0.10989010989011	0	0	0	0	0	0	0	0.0337078651685393	0	0.0113636363636364	0	0.0340909090909091	0.0113636363636364	0	6.05668141448678	8.72811087692836	19.4081210556785	9.97463713238808
123	0.235772357723577	0.195121951219512	0.105691056910569	0.463414634146341	0.300813008130081	0.0928571428571429	0.114285714285714	0.254761904761905	0.107142857142857	0.29047619047619	0.369047619047619	0.699186991869918	0.00819672131147541	0.00819672131147541	0.0327868852459016	0.0983606557377049	0.0983606557377049	0	0	0	0	0	0	0	0.00833333333333333	0.0166666666666667	0.0168067226890756	0	0	0	0	3.71814594023439	6.32587536006714	20.7944154167984	19.2246709855047
110	0.281818181818182	0.163636363636364	0.190909090909091	0.363636363636364	0.354545454545455	0.166666666666667	0.0833333333333333	0.133333333333333	0.1	0.183333333333333	0.183333333333333	0.645454545454546	0.00917431192660551	0.0275229357798165	0.00917431192660551	0.100917431192661	0.119266055045872	0	0	0	0	0	0	0	0	0.00934579439252336	0	0	0.00943396226415094	0.00943396226415094	0	3.50007370831008	8.26565611896808	22.1807097779182	13.3396954674344
83	0.253012048192771	0.168674698795181	0.228915662650602	0.349397590361446	0.397590361445783	0.126666666666667	0.08	0.14	0.126666666666667	0.206666666666667	0.14	0.602409638554217	0.024390243902439	0.024390243902439	0.024390243902439	0.0853658536585366	0.0853658536585366	0	0	0	0	0	0	0	0.0125	0.0125	0	0	0	0	0	4.54633140565889	5.22145633927427	15.5890360459096	20.7944154167983
79	0.151898734177215	0.113924050632911	0.177215189873418	0.556962025316456	0.291139240506329	0.0644736842105263	0.100657894736842	0.405921052631579	0.140131578947368	0.445394736842105	0.380263157894737	0.708860759493671	0	0.0128205128205128	0.0128205128205128	0.0641025641025641	0.0641025641025641	0	0	0	0	0	0	0	0.0263157894736842	0.0131578947368421	0	0.0133333333333333	0	0	0	4.4020321707004	10.2238447314076	18.8848729119139	18.8848729119139
85	0.247058823529412	0.129411764705882	0.2	0.423529411764706	0.329411764705882	0.19	0.1	0.15	0.11	0.3	0.19	0.670588235294118	0.0119047619047619	0.0238095238095238	0	0.0714285714285714	0.0714285714285714	0	0	0	0	0	0	0	0	0	0	0	0	0	0	6.18748546379441	7.20006263916829	12.8164473236698	21.1342134903891
202	0.173267326732673	0.198019801980198	0.173267326732673	0.455445544554455	0.371287128712871	0.181818181818182	0.0727272727272727	0.318181818181818	0.181818181818182	0.236363636363636	0.327272727272727	0.628712871287128	0.00995024875621891	0.0298507462686567	0.0398009950248756	0.0646766169154229	0.054726368159204	0	0	0.005	0.0100502512562814	0	0.0050251256281407	0.0050251256281407	0.0050251256281407	0	0	0	0.0101010101010101	0.00505050505050505	0	3.02198667996626	3.40898677056783	20.7944154167983	20.7944154167984
269	0.28996282527881	0.133828996282528	0.178438661710037	0.397769516728625	0.312267657992565	0.187698412698413	0.176190476190476	0.229761904761905	0.104365079365079	0.257936507936508	0.210714285714286	0.687732342007435	0.00746268656716418	0.0373134328358209	0.0186567164179104	0.0783582089552239	0.0858208955223881	0	0.00374531835205993	0.00374531835205993	0	0.0075187969924812	0	0	0.0075187969924812	0.0075187969924812	0	0.00377358490566038	0	0	0.00377358490566038	5.82713711879084	5.22244227342648	13.8629436111989	12.2239777108633
91	0.197802197802198	0.274725274725275	0.131868131868132	0.395604395604396	0.406593406593407	0.07	0.0763636363636364	0.264545454545455	0.146363636363636	0.194545454545455	0.268181818181818	0.593406593406594	0.0333333333333333	0.0111111111111111	0.0777777777777778	0.0555555555555556	0.1	0.0224719101123595	0	0	0	0	0	0	0	0.0113636363636364	0	0	0	0	0.0114942528735632	2.71343928665578	1.82349910658619	19.7479191292693	16.1122841896741
202	0.282178217821782	0.133663366336634	0.207920792079208	0.376237623762376	0.341584158415842	0.195454545454545	0.159090909090909	0.2	0.190909090909091	0.222727272727273	0.222727272727273	0.658415841584158	0.0248756218905473	0.0597014925373134	0.00995024875621891	0.0895522388059701	0.0995024875621891	0.005	0.015	0.01	0.0050251256281407	0.0050251256281407	0.0050251256281407	0.0100502512562814	0	0	0	0.00505050505050505	0	0.00505050505050505	0	-2.66411915315003	5.44620711633582	19.4081210556785	18.3616247681494
928	0.341594827586207	0.116379310344828	0.142241379310345	0.399784482758621	0.258620689655172	0.234042553191489	0.224468085106383	0.192553191489362	0.113829787234043	0.296808510638298	0.280851063829787	0.741379310344828	0.0151024811218986	0.0237324703344121	0.00862998921251348	0.125134843581446	0.131607335490831	0	0.00647948164146868	0.00107991360691145	0.00108108108108108	0.00324324324324324	0.00432432432432432	0.00432432432432432	0.00756756756756757	0.0151351351351351	0.00865800865800866	0.0108225108225108	0.0162337662337662	0.00432900432900433	0.00324675324675325	7.03887664119207	10.3041276327528	16.4520822632649	21.6574616341537
306	0.30718954248366	0.0882352941176471	0.215686274509804	0.388888888888889	0.303921568627451	0.236458333333333	0.158333333333333	0.223958333333333	0.134375	0.2875	0.165625	0.696078431372549	0.00983606557377049	0.0295081967213115	0	0.0852459016393443	0.118032786885246	0	0.00657894736842105	0	0	0.0033003300330033	0.0165016501650165	0.0066006600660066	0.0132013201320132	0.0066006600660066	0	0	0.0033112582781457	0.00662251655629139	0.00662251655629139	3.83011953745548	8.98256182418889	17.498578550794	20.2711672730338
76	0.25	0.171052631578947	0.157894736842105	0.421052631578947	0.328947368421053	0.13125	0.115625	0.228125	0.065625	0.246875	0.2625	0.671052631578947	0.0133333333333333	0.0133333333333333	0.0266666666666667	0.08	0.106666666666667	0	0	0	0	0	0	0	0.0410958904109589	0.0136986301369863	0	0.0138888888888889	0	0	0	5.43880631070751	8.79848005786302	19.4081210556785	18.815651442872
541	0.308687615526802	0.153419593345656	0.146025878003697	0.391866913123845	0.299445471349353	0.164285714285714	0.216071428571429	0.180357142857143	0.126785714285714	0.244642857142857	0.278571428571429	0.700554528650647	0.0240740740740741	0.0148148148148148	0.0277777777777778	0.105555555555556	0.109259259259259	0.00371057513914657	0.00742115027829314	0	0	0	0.00371747211895911	0.00371747211895911	0.00743494423791822	0.00557620817843866	0	0.00558659217877095	0.0037243947858473	0.00558659217877095	0.00931098696461825	5.59946864704037	8.05782063873261	16.9753304070295	15.5890360459096
196	0.321428571428571	0.168367346938776	0.224489795918367	0.285714285714286	0.392857142857143	0.17375	0.1375	0.12625	0.12125	0.17	0.12125	0.607142857142857	0.0205128205128205	0.041025641025641	0.0307692307692308	0.0615384615384615	0.0923076923076923	0	0.0154639175257732	0	0.0103626943005181	0	0.00518134715025907	0	0.0155440414507772	0.0103626943005181	0	0	0	0	0.00520833333333333	4.83507796329234	-0.776661249083511	19.4081210556785	18.8848729119139
90	0.355555555555556	0.144444444444444	0.122222222222222	0.377777777777778	0.266666666666667	0.26	0.21	0.25	0.11	0.21	0.26	0.733333333333334	0	0	0.0112359550561798	0.112359550561798	0.134831460674157	0	0	0	0	0	0	0	0.0229885057471264	0.0229885057471264	0	0	0	0.0116279069767442	0	6.62241995410599	8.34341866340711	16.4520822632649	22.1807097779183
94	0.340425531914894	0.159574468085106	0.127659574468085	0.372340425531915	0.287234042553192	0.218571428571429	0.248571428571429	0.155714285714286	0.15	0.217142857142857	0.247142857142857	0.712765957446809	0.021505376344086	0.010752688172043	0.021505376344086	0.0967741935483871	0.0860215053763441	0.0108695652173913	0	0	0	0	0	0.010989010989011	0	0.010989010989011	0	0	0	0	0.0111111111111111	7.35829207933228	6.57794919588288	17.498578550794	15.2492379723188
349	0.306590257879656	0.163323782234957	0.163323782234957	0.36676217765043	0.326647564469914	0.158024691358025	0.182407407407407	0.155246913580247	0.131172839506173	0.202777777777778	0.211728395061728	0.673352435530086	0.00862068965517241	0.0229885057471264	0.0229885057471264	0.0948275862068965	0.109195402298851	0	0.00288184438040346	0.00288184438040346	0	0	0.0115606936416185	0	0.00578034682080925	0.00289017341040462	0	0	0.00289855072463768	0.00579710144927536	0.00289855072463768	6.62241995410599	3.72371500498523	20.7944154167984	14.2027416847897
198	0.257575757575758	0.171717171717172	0.111111111111111	0.45959595959596	0.282828282828283	0.146666666666667	0.166666666666667	0.292222222222222	0.1	0.298888888888889	0.348888888888889	0.717171717171718	0.0101522842639594	0.0050761421319797	0.0355329949238579	0.0964467005076142	0.0710659898477157	0.0102040816326531	0	0.00510204081632653	0	0	0	0	0.00512820512820513	0.0153846153846154	0.00515463917525773	0.00515463917525773	0	0	0	5.61647373508584	7.99001512833922	18.3616247681494	18.8848729119139
69	0.202898550724638	0.130434782608696	0.202898550724638	0.463768115942029	0.333333333333333	0.0930555555555556	0	0.270833333333333	0.0930555555555556	0.363888888888889	0.270833333333333	0.666666666666667	0.0147058823529412	0.0147058823529412	0	0.117647058823529	0.147058823529412	0	0	0	0	0	0	0	0.0151515151515152	0	0	0.0307692307692308	0	0.0153846153846154	0	5.33249525778405	6.10327304639073	20.2711672730338	18.0218266945586
79	0.329113924050633	0.0759493670886076	0.164556962025316	0.430379746835443	0.240506329113924	0.251315789473684	0.213815789473684	0.101973684210526	0.0901315789473684	0.353289473684211	0.263157894736842	0.759493670886076	0.0128205128205128	0.0384615384615385	0.0128205128205128	0.0897435897435897	0.166666666666667	0	0.012987012987013	0	0	0	0	0	0.0131578947368421	0.0263157894736842	0	0	0	0.0266666666666667	0.0133333333333333	5.40472487813677	4.34815802168358	24.953298500158	11.4301529625499
160	0.2	0.18125	0.21875	0.4	0.4	0.13125	0.05625	0.2125	0.1375	0.21875	0.18125	0.6	0.0188679245283019	0.0314465408805031	0.0251572327044025	0.0377358490566038	0.0754716981132075	0.00632911392405063	0.00632911392405063	0.00632911392405063	0	0	0	0.0127388535031847	0	0	0	0	0	0	0	4.24933122658884	6.1388299293338	20.2711672730338	18.0218266945586
143	0.195804195804196	0.160839160839161	0.167832167832168	0.475524475524476	0.328671328671329	0.09375	0.1	0.347916666666667	0.09375	0.329166666666667	0.335416666666667	0.671328671328672	0.00704225352112676	0.0211267605633803	0.028169014084507	0.0563380281690141	0.0704225352112676	0	0.00709219858156028	0	0	0.00714285714285714	0.0142857142857143	0	0.00714285714285714	0	0	0	0.0143884892086331	0.00719424460431655	0	3.22456617737158	8.14461154029512	19.4081210556785	22.1807097779182
86	0.27906976744186	0.162790697674419	0.209302325581395	0.348837209302326	0.372093023255814	0.2	0.183333333333333	0.183333333333333	0.0833333333333333	0.183333333333333	0.12	0.627906976744186	0.0117647058823529	0.0235294117647059	0.0352941176470588	0.0823529411764706	0.129411764705882	0	0	0	0	0	0	0.0120481927710843	0	0.0240963855421687	0	0.0121951219512195	0	0	0	2.39587908621319	3.74217107209591	17.498578550794	12.8164473236698
262	0.343511450381679	0.16030534351145	0.114503816793893	0.381679389312977	0.274809160305344	0.232142857142857	0.228571428571429	0.239285714285714	0.103571428571429	0.214285714285714	0.289285714285714	0.725190839694656	0.0191570881226054	0.00766283524904215	0.0229885057471264	0.103448275862069	0.0842911877394636	0.00384615384615385	0	0.00769230769230769	0	0	0	0.00386100386100386	0.00386100386100386	0.00386100386100386	0	0	0.00387596899224806	0	0.00775193798449612	4.07239456044179	8.85401615192027	16.1122841896741	15.5890360459096
79	0.278481012658228	0.0886075949367089	0.189873417721519	0.443037974683544	0.278481012658228	0.188815789473684	0.241447368421053	0.192105263157895	0.180263157894737	0.355921052631579	0.250657894736842	0.721518987341772	0.0128205128205128	0.0256410256410256	0.0256410256410256	0.115384615384615	0.102564102564103	0	0	0	0	0	0	0	0.0131578947368421	0	0.0266666666666667	0.0133333333333333	0	0	0	5.71712080120975	6.80408637290948	13.2704739983924	16.0430627206322
127	0.267716535433071	0.165354330708661	0.141732283464567	0.425196850393701	0.307086614173228	0.148979591836735	0.114285714285714	0.169387755102041	0.13469387755102	0.248979591836735	0.283673469387755	0.692913385826772	0	0.0158730158730159	0.0396825396825397	0.134920634920635	0.111111111111111	0	0	0	0	0	0	0	0.00806451612903226	0.0161290322580645	0	0	0.016260162601626	0	0	7.2995667933195	8.08035689753948	14.7259898285542	16.550307769044
339	0.262536873156342	0.188790560471976	0.162241887905605	0.386430678466077	0.351032448377581	0.144582043343653	0.147368421052632	0.213312693498452	0.126625386996904	0.215789473684211	0.236532507739938	0.648967551622419	0.00591715976331361	0.029585798816568	0.0384615384615385	0.0828402366863905	0.0798816568047337	0	0	0.0029673590504451	0.00297619047619048	0.00297619047619048	0	0	0.00297619047619048	0.00595238095238095	0	0	0.0119402985074627	0	0.00298507462686567	5.94625519957491	10.4184972295805	16.1122841896741	22.1807097779182
92	0.141304347826087	0.173913043478261	0.16304347826087	0.521739130434783	0.33695652173913	0.09	0.1	0.376666666666667	0.03	0.346666666666667	0.356666666666667	0.66304347826087	0.010989010989011	0.021978021978022	0.021978021978022	0.043956043956044	0.032967032967033	0	0	0	0	0	0	0.0112359550561798	0	0	0	0	0	0	0	3.54127711187428	5.32890681886505	23.5670041390381	23.5670041390381
74	0.22972972972973	0.216216216216216	0.121621621621622	0.432432432432432	0.337837837837838	0.0625	0.191071428571429	0.25	0.178571428571429	0.3125	0.308928571428571	0.662162162162162	0.0136986301369863	0.0136986301369863	0.0684931506849315	0.0821917808219178	0.136986301369863	0	0	0	0	0	0	0.0140845070422535	0	0.0140845070422535	0.0142857142857143	0	0.0142857142857143	0.0142857142857143	0	3.88445922983611	10.1622848250575	16.6355323334387	23.0437559952736
83	0.228915662650602	0.168674698795181	0.168674698795181	0.433734939759036	0.337349397590361	0.09	0.07	0.246666666666667	0.06	0.296666666666667	0.296666666666667	0.662650602409638	0	0.0121951219512195	0.024390243902439	0.0609756097560976	0.0731707317073171	0	0	0	0	0	0	0	0.0125	0.0125	0	0	0	0	0	4.54010928767527	6.17263474325517	21.6574616341537	15.2492379723188
91	0.241758241758242	0.175824175824176	0.197802197802198	0.384615384615385	0.373626373626374	0.128181818181818	0.06	0.166363636363636	0.0681818181818182	0.218181818181818	0.186363636363636	0.626373626373627	0.0333333333333333	0.0222222222222222	0.0222222222222222	0.0777777777777778	0.0777777777777778	0	0.0112359550561798	0	0	0	0	0	0	0.0227272727272727	0	0	0	0	0	5.32780828321375	6.08754984529803	23.0437559952736	22.1807097779182
99	0.333333333333333	0.181818181818182	0.121212121212121	0.363636363636364	0.303030303030303	0.170526315789474	0.211578947368421	0.290526315789474	0.0821052631578947	0.22	0.282105263157895	0.696969696969697	0.0204081632653061	0.0204081632653061	0.0204081632653061	0.0816326530612245	0.0918367346938776	0	0.0103092783505155	0	0.0104166666666667	0	0	0.0104166666666667	0	0	0.0105263157894737	0	0.0105263157894737	0	0	3.62981625037846	4.48313494735824	10.04385860143	18.8848729119139
185	0.281081081081081	0.151351351351351	0.232432432432432	0.335135135135135	0.383783783783784	0.14	0.19	0.15	0.12	0.17	0.14	0.616216216216216	0.0108695652173913	0.0489130434782609	0.016304347826087	0.0760869565217391	0.108695652173913	0	0.0109289617486339	0	0.010989010989011	0	0.00549450549450549	0	0.00549450549450549	0	0	0	0.00552486187845304	0.00552486187845304	0	5.99660352901459	4.08995795299348	21.1342134903892	20.7944154167983
829	0.336550060313631	0.143546441495778	0.18335343787696	0.336550060313631	0.326899879372738	0.222486772486772	0.180820105820106	0.187698412698413	0.120238095238095	0.201455026455026	0.197883597883598	0.673100120627262	0.00966183574879227	0.0217391304347826	0.0217391304347826	0.0978260869565217	0.0869565217391304	0.00362756952841596	0.00362756952841596	0.00120918984280532	0.0036319612590799	0.00121065375302663	0.0036319612590799	0.00242130750605327	0.00847457627118644	0.0108958837772397	0.00363636363636364	0.00242424242424242	0.00606060606060606	0.00121212121212121	0.00363636363636364	4.46952944241601	3.61010009796818	20.7944154167983	17.8383766243848
74	0.27027027027027	0.189189189189189	0.121621621621622	0.418918918918919	0.310810810810811	0.105357142857143	0.158928571428571	0.167857142857143	0.128571428571429	0.2125	0.291071428571429	0.689189189189189	0	0.0273972602739726	0.0273972602739726	0.0958904109589041	0.0821917808219178	0	0	0	0	0	0	0	0	0.0140845070422535	0	0.0142857142857143	0	0.0142857142857143	0	5.3016461988061	0.581387306913539	20.7944154167984	21.6574616341537
74	0.445945945945946	0.0810810810810811	0.148648648648649	0.324324324324324	0.22972972972973	0.358928571428571	0.285714285714286	0.1125	0.0732142857142857	0.246428571428571	0.173214285714286	0.77027027027027	0	0.0136986301369863	0	0.164383561643836	0.191780821917808	0	0	0	0.0140845070422535	0	0	0	0	0.028169014084507	0	0	0	0.0142857142857143	0.0285714285714286	3.99158910389076	7.08067987106851	19.4081210556785	21.6574616341537
95	0.326315789473684	0.210526315789474	0.105263157894737	0.357894736842105	0.315789473684211	0.296666666666667	0.293333333333333	0.216666666666667	0.183333333333333	0.28	0.243333333333333	0.684210526315789	0.0212765957446809	0	0.0638297872340425	0.127659574468085	0.117021276595745	0.021505376344086	0	0	0	0	0	0	0.0108695652173913	0	0.021978021978022	0	0.010989010989011	0.010989010989011	0.010989010989011	2.36570453513386	-0.780031829099407	18.0218266945586	18.3616247681494
135	0.244444444444444	0.125925925925926	0.192592592592593	0.437037037037037	0.318518518518519	0.119047619047619	0.0642857142857143	0.188095238095238	0.0690476190476191	0.307142857142857	0.238095238095238	0.681481481481481	0.00746268656716418	0.0298507462686567	0.0223880597014925	0.0895522388059701	0.126865671641791	0.0075187969924812	0.0075187969924812	0	0	0	0	0	0.00757575757575758	0	0.0152671755725191	0.0152671755725191	0.0152671755725191	0.00763358778625954	0	5.91952130258536	8.4313512536911	18.3616247681494	13.8629436111989
85	0.188235294117647	0.0941176470588235	0.235294117647059	0.482352941176471	0.329411764705882	0.11	0.09	0.28	0.18	0.39	0.21	0.670588235294118	0	0.0714285714285714	0.0119047619047619	0.0952380952380952	0.0952380952380952	0	0	0	0.0121951219512195	0	0	0	0	0.0121951219512195	0	0	0	0	0	6.09546310750656	8.5368220375707	11.4301529625499	13.3396954674344
85	0.364705882352941	0.141176470588235	0.2	0.294117647058824	0.341176470588235	0.19	0.28	0.15	0.19	0.18	0.23	0.658823529411765	0.0238095238095238	0.0476190476190476	0.0238095238095238	0.107142857142857	0.0833333333333333	0.0120481927710843	0	0.0240963855421687	0	0	0	0	0.0121951219512195	0.024390243902439	0	0	0	0.0123456790123457	0.0123456790123457	2.67548927974924	4.29468067340384	21.6574616341537	20.7944154167983
102	0.205882352941176	0.205882352941176	0.127450980392157	0.46078431372549	0.333333333333333	0.191666666666667	0.1	0.325	0.208333333333333	0.216666666666667	0.375	0.666666666666666	0	0	0.0198019801980198	0.0594059405940594	0.0792079207920792	0	0	0	0	0	0	0	0	0	0.0102040816326531	0.0102040816326531	0	0.0102040816326531	0	6.19854178683724	6.39477364885781	17.498578550794	20.7944154167983
105	0.304761904761905	0.123809523809524	0.2	0.371428571428571	0.323809523809524	0.233333333333333	0.15	0.233333333333333	0.1	0.216666666666667	0.166666666666667	0.676190476190476	0.0192307692307692	0.00961538461538462	0.00961538461538462	0.0769230769230769	0.115384615384615	0	0	0	0	0	0	0.00980392156862745	0.0392156862745098	0.00980392156862745	0.0099009900990099	0.0099009900990099	0.0099009900990099	0.0099009900990099	0	6.36342726871561	8.15832720279195	12.7472258546278	16.0430627206322
179	0.240223463687151	0.17877094972067	0.150837988826816	0.430167597765363	0.329608938547486	0.12953216374269	0.134210526315789	0.234502923976608	0.0953216374269006	0.250584795321637	0.289181286549708	0.670391061452514	0.0224719101123595	0.00561797752808989	0.0337078651685393	0.0842696629213483	0.101123595505618	0.00564971751412429	0.0112994350282486	0.00564971751412429	0.00568181818181818	0	0	0.00568181818181818	0.0113636363636364	0.00568181818181818	0	0	0	0	0	6.05553039717119	5.67380910093384	18.5450748383231	15.2492379723188
77	0.376623376623377	0.181818181818182	0.103896103896104	0.337662337662338	0.285714285714286	0.191911764705882	0.266911764705882	0.114705882352941	0.075	0.156617647058824	0.231617647058824	0.714285714285715	0	0	0.0131578947368421	0.0921052631578947	0.0526315789473684	0	0	0	0	0	0	0	0	0	0	0	0	0	0	6.74007210827538	5.15788140742584	16.6355323334387	20.2711672730338
146	0.273972602739726	0.116438356164384	0.13013698630137	0.479452054794521	0.246575342465753	0.14375	0.15625	0.216666666666667	0.075	0.360416666666667	0.347916666666667	0.753424657534247	0.0206896551724138	0.0137931034482759	0.0206896551724138	0.151724137931034	0.151724137931034	0	0	0.00694444444444444	0	0	0	0.00699300699300699	0.013986013986014	0.020979020979021	0.0352112676056338	0.00704225352112676	0.0352112676056338	0.00704225352112676	0	5.97781095333718	8.67102119232996	19.4081210556785	18.8848729119139
120	0.233333333333333	0.1	0.225	0.441666666666667	0.325	0.133333333333333	0.125	0.208333333333333	0.208333333333333	0.341666666666667	0.216666666666667	0.675	0	0.00840336134453781	0.0252100840336134	0.0588235294117647	0.126050420168067	0	0	0	0	0	0	0	0	0	0	0	0	0	0	6.90286754660624	8.81091443248988	23.5670041390381	23.5670041390381
83	0.156626506024096	0.192771084337349	0.240963855421687	0.409638554216867	0.433734939759036	0.146666666666667	0.17	0.23	0.156666666666667	0.236666666666667	0.16	0.566265060240963	0.0121951219512195	0.0609756097560976	0.024390243902439	0.0853658536585366	0.0609756097560976	0	0	0	0	0	0	0	0	0	0.0126582278481013	0	0.0126582278481013	0	0	4.51566017457005	4.7727965072413	18.3616247681494	17.498578550794
90	0.288888888888889	0.0777777777777778	0.111111111111111	0.522222222222222	0.188888888888889	0.21	0.17	0.22	0.08	0.43	0.39	0.811111111111111	0	0	0	0.123595505617978	0.168539325842697	0	0	0	0	0	0	0	0.0114942528735632	0.0114942528735632	0.0116279069767442	0.0116279069767442	0.0116279069767442	0.0116279069767442	0	4.66071435671156	9.71825269958195	14.909439898728	24.953298500158
488	0.278688524590164	0.155737704918033	0.151639344262295	0.413934426229508	0.307377049180328	0.151	0.132	0.213	0.087	0.258	0.269	0.692622950819672	0.0184804928131417	0.0164271047227926	0.0184804928131417	0.0862422997946612	0.123203285420945	0	0.00617283950617284	0.00205761316872428	0.00206185567010309	0	0	0.00412371134020619	0.00412371134020619	0.0164948453608247	0.00413223140495868	0.00206611570247934	0.00206611570247934	0.00413223140495868	0.00413223140495868	1.48096472486944	9.04056090842887	18.8848729119139	18.3616247681494
303	0.293729372937294	0.198019801980198	0.168316831683168	0.33993399339934	0.366336633663366	0.090625	0.11875	0.136458333333333	0.084375	0.170833333333333	0.192708333333333	0.633663366336634	0.0165562913907285	0.0165562913907285	0.0264900662251656	0.0728476821192053	0.102649006622517	0.00332225913621262	0.00664451827242525	0.00332225913621262	0	0	0.00333333333333333	0.00333333333333333	0.00666666666666667	0	0.00668896321070234	0.00334448160535117	0	0.00334448160535117	0.00334448160535117	5.60173872709091	4.06389760974866	20.7944154167984	11.4301529625499
72	0.277777777777778	0.125	0.166666666666667	0.430555555555556	0.291666666666667	0.145833333333333	0.166666666666667	0.1625	0.1375	0.308333333333333	0.245833333333333	0.708333333333334	0.0140845070422535	0.0140845070422535	0.0140845070422535	0.0845070422535211	0.126760563380282	0	0	0.0142857142857143	0	0	0.0289855072463768	0	0.0289855072463768	0.0144927536231884	0	0	0	0.0147058823529412	0	6.98130237249488	6.88808520546662	20.2711672730338	19.4081210556785
87	0.241379310344828	0.126436781609195	0.114942528735632	0.517241379310345	0.241379310344828	0.137142857142857	0.13	0.258571428571429	0.127142857142857	0.395714285714286	0.368571428571429	0.758620689655173	0.0232558139534884	0.0348837209302326	0.0232558139534884	0.116279069767442	0.116279069767442	0.0117647058823529	0.0117647058823529	0.0117647058823529	0	0.0119047619047619	0	0	0	0.0119047619047619	0	0	0	0	0	4.56160606904962	8.81757829875458	21.6574616341537	22.1807097779183
89	0.393258426966292	0.157303370786517	0.168539325842697	0.280898876404494	0.325842696629214	0.282222222222222	0.212222222222222	0.316666666666667	0.09	0.178888888888889	0.168888888888889	0.674157303370786	0.0227272727272727	0.0227272727272727	0.0340909090909091	0.0340909090909091	0.0909090909090909	0	0.0229885057471264	0	0	0	0.0116279069767442	0	0	0	0	0	0	0.0117647058823529	0	5.23087311676308	7.41974105590723	13.6102720719832	24.953298500158
94	0.159574468085106	0.0957446808510638	0.223404255319149	0.521276595744681	0.319148936170213	0.0685714285714286	0.0842857142857143	0.344285714285714	0.124285714285714	0.412857142857143	0.288571428571429	0.680851063829787	0.010752688172043	0.043010752688172	0	0.10752688172043	0.0860215053763441	0	0	0	0	0	0	0	0.010989010989011	0	0	0	0.0111111111111111	0	0	5.24399002387833	4.71058353629837	13.8629436111989	22.1807097779182
95	0.326315789473684	0.189473684210526	0.115789473684211	0.368421052631579	0.305263157894737	0.153333333333333	0.223333333333333	0.203333333333333	0.11	0.19	0.24	0.694736842105263	0.0106382978723404	0.0212765957446809	0.0319148936170213	0.0851063829787234	0.127659574468085	0	0	0.010752688172043	0	0	0	0	0.0217391304347826	0	0.010989010989011	0	0.010989010989011	0	0.010989010989011	5.36037148481888	3.95479245239994	18.8848729119139	18.5450748383231
137	0.372262773722628	0.0948905109489051	0.116788321167883	0.416058394160584	0.211678832116788	0.289495798319328	0.256302521008403	0.201260504201681	0.0953781512605042	0.319327731092437	0.300420168067227	0.788321167883212	0.00735294117647059	0	0.00735294117647059	0.154411764705882	0.139705882352941	0.00740740740740741	0	0	0	0	0	0	0.0149253731343284	0.0149253731343284	0.0075187969924812	0.0075187969924812	0.0225563909774436	0.0075187969924812	0.0075187969924812	5.87163001479369	6.14733245010351	17.8383766243848	22.1807097779182
86	0.406976744186047	0.104651162790698	0.13953488372093	0.348837209302326	0.244186046511628	0.33	0.253333333333333	0.196666666666667	0.136666666666667	0.233333333333333	0.223333333333333	0.755813953488373	0.0235294117647059	0.0117647058823529	0.0117647058823529	0.129411764705882	0.129411764705882	0	0.0238095238095238	0	0	0	0.0120481927710843	0	0	0.0240963855421687	0.0121951219512195	0	0.0121951219512195	0	0	6.90286754660624	3.02813818899938	15.5890360459096	19.4081210556785
81	0.185185185185185	0.135802469135802	0.111111111111111	0.567901234567901	0.246913580246914	0.08	0.27	0.31	0.29	0.35	0.58	0.753086419753086	0.0125	0	0.0125	0.125	0.15	0	0	0	0	0	0	0.0128205128205128	0.0128205128205128	0	0	0	0	0.012987012987013	0	5.64768462157047	5.03446652560812	16.6355323334387	19.931369199443
609	0.254515599343186	0.142857142857143	0.187192118226601	0.415435139573071	0.330049261083744	0.162007168458781	0.106810035842294	0.203942652329749	0.110035842293907	0.267741935483871	0.229390681003584	0.669950738916257	0.00986842105263158	0.0345394736842105	0.0279605263157895	0.0921052631578947	0.0986842105263158	0.00164744645799012	0.00329489291598023	0.00164744645799012	0.00165016501650165	0.00165016501650165	0.0033003300330033	0	0.0099009900990099	0.00495049504950495	0.00165289256198347	0.00330578512396694	0.00165289256198347	0.00330578512396694	0.00165289256198347	3.28565686148027	5.54827374301322	23.5670041390381	19.4081210556785
80	0.2125	0.1875	0.2125	0.3875	0.4	0.15	0.225	0.25	0.1	0.2	0.225	0.6	0.0379746835443038	0.0253164556962025	0.0253164556962025	0.0506329113924051	0.0379746835443038	0.0128205128205128	0.0128205128205128	0	0	0	0	0.012987012987013	0	0	0	0	0	0	0	4.80313855504861	10.0121626916744	19.4081210556785	23.5670041390381
96	0.385416666666667	0.114583333333333	0.15625	0.34375	0.270833333333333	0.2675	0.265	0.1625	0.1325	0.23	0.2025	0.729166666666667	0.0210526315789474	0.0210526315789474	0.0105263157894737	0.147368421052632	0.115789473684211	0	0.0106382978723404	0	0	0.010752688172043	0.010752688172043	0.010752688172043	0.010752688172043	0.021505376344086	0.0108695652173913	0.0217391304347826	0	0	0.0108695652173913	5.91952130258536	5.94210911721526	16.6355323334387	15.7724861160833
124	0.233870967741935	0.112903225806452	0.17741935483871	0.475806451612903	0.290322580645161	0.207142857142857	0.121428571428571	0.257142857142857	0.0857142857142857	0.35	0.264285714285714	0.709677419354838	0	0.032520325203252	0.024390243902439	0.0813008130081301	0.0813008130081301	0	0	0	0	0	0.00826446280991736	0	0	0.00826446280991736	0.00833333333333333	0	0.00833333333333333	0.00833333333333333	0	3.53394914377701	7.85120850869641	22.1807097779183	11.360931493508
103	0.233009708737864	0.262135922330097	0.135922330097087	0.368932038834951	0.398058252427184	0.141666666666667	0.116666666666667	0.213888888888889	0.141666666666667	0.238888888888889	0.280555555555556	0.601941747572815	0.0196078431372549	0.00980392156862745	0.0686274509803922	0.0588235294117647	0.0784313725490196	0.0099009900990099	0.0099009900990099	0	0	0	0	0.01	0.01	0	0	0	0	0	0	2.68792693283782	9.09143014125636	14.2027416847897	14.6567683595123
95	0.294736842105263	0.136842105263158	0.168421052631579	0.4	0.305263157894737	0.203333333333333	0.14	0.263333333333333	0.103333333333333	0.26	0.243333333333333	0.694736842105263	0	0.0212765957446809	0	0.0638297872340425	0.106382978723404	0	0	0	0.0108695652173913	0	0	0	0.0108695652173913	0	0	0	0	0	0	7.48909612863991	5.96714763727614	23.5670041390381	13.6794935410251
364	0.348901098901099	0.156593406593407	0.175824175824176	0.318681318681319	0.332417582417582	0.226315789473684	0.213157894736842	0.239473684210526	0.118421052631579	0.186842105263158	0.194736842105263	0.667582417582418	0.0247933884297521	0.0275482093663912	0.0192837465564738	0.115702479338843	0.118457300275482	0	0.0110497237569061	0.00276243093922652	0.00277008310249307	0.00277008310249307	0.00277008310249307	0.00277008310249307	0.0110803324099723	0.00831024930747922	0	0	0.0166666666666667	0.00833333333333333	0.00555555555555556	2.3195946740476	3.51719526334393	21.6574616341537	20.2711672730338
113	0.212389380530973	0.230088495575221	0.132743362831858	0.424778761061947	0.36283185840708	0.0544871794871795	0.100641025641026	0.2	0.0961538461538462	0.187820512820513	0.283974358974359	0.63716814159292	0	0.0178571428571429	0.0446428571428571	0.0714285714285714	0.0982142857142857	0	0	0	0	0	0	0	0.00909090909090909	0	0	0	0	0.00917431192660551	0	4.80572676839254	5.77510171470784	19.4081210556785	19.7479191292692
76	0.302631578947368	0.144736842105263	0.0921052631578947	0.460526315789474	0.236842105263158	0.1625	0.209375	0.159375	0.078125	0.321875	0.36875	0.763157894736842	0.0133333333333333	0	0	0.133333333333333	0.133333333333333	0	0.0135135135135135	0	0	0	0	0.0136986301369863	0.0273972602739726	0.0273972602739726	0	0	0.0277777777777778	0.0138888888888889	0	5.97781095333718	7.54198219074196	16.1122841896741	15.7724861160833
410	0.280487804878049	0.117073170731707	0.214634146341463	0.38780487804878	0.331707317073171	0.180952380952381	0.145238095238095	0.154761904761905	0.121428571428571	0.278571428571429	0.185714285714286	0.668292682926829	0.0146699266503667	0.0415647921760391	0.0097799511002445	0.107579462102689	0.102689486552567	0.00245098039215686	0.00245098039215686	0.00490196078431373	0	0.00245700245700246	0.00245700245700246	0	0.0147420147420147	0.00737100737100737	0.00985221674876847	0.00246305418719212	0.00738916256157635	0.00985221674876847	0.00246305418719212	4.59627236388175	4.28441540909178	22.1807097779183	22.1807097779182
87	0.28735632183908	0.0689655172413793	0.195402298850575	0.448275862068966	0.264367816091954	0.208571428571429	0.138571428571429	0.178571428571429	0.11	0.367142857142857	0.257142857142857	0.735632183908046	0	0.0116279069767442	0	0.13953488372093	0.116279069767442	0	0	0	0	0	0	0	0.0119047619047619	0	0	0	0	0	0.0120481927710843	5.5449523130705	8.88306115588501	20.7944154167983	19.0683229820877
106	0.30188679245283	0.216981132075472	0.132075471698113	0.349056603773585	0.349056603773585	0.127777777777778	0.186111111111111	0.163888888888889	0.147222222222222	0.175	0.211111111111111	0.650943396226415	0.00952380952380952	0.00952380952380952	0.0285714285714286	0.0857142857142857	0.0571428571428571	0.00961538461538462	0	0	0	0	0	0	0	0	0	0	0	0	0	6.1059002372097	6.35043747837748	18.3616247681494	13.6794935410251
86	0.22093023255814	0.197674418604651	0.151162790697674	0.430232558139535	0.348837209302326	0.0833333333333333	0.166666666666667	0.33	0.103333333333333	0.306666666666667	0.283333333333333	0.651162790697675	0.0117647058823529	0.0117647058823529	0.0352941176470588	0.0470588235294118	0.0705882352941176	0.0119047619047619	0	0.0119047619047619	0	0	0	0	0.0120481927710843	0	0	0	0	0	0	6.19854178683724	3.56728680339319	21.3176635605629	18.3616247681494
237	0.248945147679325	0.135021097046413	0.232067510548523	0.383966244725738	0.367088607594937	0.156372549019608	0.120343137254902	0.192401960784314	0.138970588235294	0.248774509803922	0.187745098039216	0.632911392405063	0.00847457627118644	0.0550847457627119	0.00423728813559322	0.0889830508474576	0.0932203389830508	0	0.00425531914893617	0	0.00427350427350427	0	0.00427350427350427	0.00427350427350427	0.0128205128205128	0.0128205128205128	0	0.00429184549356223	0	0	0	5.76841183277806	6.53484774847088	23.5670041390381	20.2711672730338
79	0.278481012658228	0.227848101265823	0.139240506329114	0.354430379746835	0.367088607594937	0.05	0.138815789473684	0.178289473684211	0.0888157894736842	0.17828947368421	0.217105263157895	0.632911392405063	0.0384615384615385	0.0256410256410256	0.0384615384615385	0.0384615384615385	0.0512820512820513	0.012987012987013	0.025974025974026	0.012987012987013	0	0	0.0131578947368421	0.0263157894736842	0	0	0	0	0	0	0	4.6491505303593	7.80030858778451	16.9753304070295	24.953298500158
363	0.316804407713499	0.104683195592287	0.132231404958678	0.446280991735537	0.236914600550964	0.207894736842105	0.181578947368421	0.196491228070175	0.0789473684210526	0.346491228070175	0.320175438596491	0.763085399449036	0.00552486187845304	0.00552486187845304	0.00552486187845304	0.110497237569061	0.110497237569061	0	0	0.00277008310249307	0	0	0.00555555555555556	0	0.0111111111111111	0.0111111111111111	0.00835654596100279	0.00278551532033426	0.0167130919220056	0.011142061281337	0.00278551532033426	6.65441134312923	5.27055017657827	19.4081210556784	22.1807097779182
255	0.254901960784314	0.203921568627451	0.164705882352941	0.376470588235294	0.368627450980392	0.1	0.135897435897436	0.176923076923077	0.148717948717949	0.184615384615385	0.243589743589744	0.631372549019608	0.0196850393700787	0.0275590551181102	0.015748031496063	0.0708661417322835	0.0826771653543307	0	0.00395256916996047	0.00790513833992095	0	0	0	0	0	0.0198412698412698	0.00796812749003984	0.00398406374501992	0	0	0	6.70183686467705	9.86774300476878	17.3151284806203	19.4081210556785
82	0.24390243902439	0.134146341463415	0.182926829268293	0.439024390243902	0.317073170731707	0.22	0.13	0.43	0.13	0.29	0.36	0.682926829268292	0.0123456790123457	0	0.0246913580246914	0.0493827160493827	0.0617283950617284	0	0.0125	0	0	0	0	0.0126582278481013	0.0126582278481013	0.0126582278481013	0	0	0	0	0	7.0305211952178	8.82976369140426	18.8848729119139	18.8848729119139
81	0.37037037037037	0.135802469135802	0.0864197530864197	0.407407407407407	0.222222222222222	0.19	0.44	0.09	0.25	0.22	0.47	0.777777777777777	0	0	0.0125	0.2	0.1625	0	0	0	0	0	0	0	0	0.0256410256410256	0.025974025974026	0.012987012987013	0.025974025974026	0.012987012987013	0	5.30066411412368	9.01707317278067	18.3616247681494	11.0903548889591
190	0.257894736842105	0.157894736842105	0.157894736842105	0.426315789473684	0.315789473684211	0.115	0.13	0.205	0.105	0.29	0.285	0.684210526315789	0.0105820105820106	0.0211640211640212	0.0476190476190476	0.0952380952380952	0.100529100529101	0	0	0	0	0	0.0053475935828877	0	0	0.0106951871657754	0.00537634408602151	0.00537634408602151	0.00537634408602151	0.00537634408602151	0	5.23087311676308	9.44817415660113	17.4293570817521	20.5528428489866
85	0.341176470588235	0.188235294117647	0.152941176470588	0.317647058823529	0.341176470588235	0.21	0.21	0.2	0.16	0.15	0.21	0.658823529411764	0	0.0119047619047619	0.0357142857142857	0.0714285714285714	0.0595238095238095	0	0	0	0	0	0	0	0	0	0	0	0	0	0	7.48909612863991	5.35884260943769	22.1807097779182	20.7944154167984
140	0.321428571428571	0.121428571428571	0.171428571428571	0.385714285714286	0.292857142857143	0.2	0.164285714285714	0.121428571428571	0.121428571428571	0.264285714285714	0.242857142857143	0.707142857142857	0.00719424460431655	0.0287769784172662	0	0.100719424460432	0.122302158273381	0	0	0	0	0	0.0072992700729927	0	0.0072992700729927	0.0145985401459854	0	0	0.00735294117647059	0.00735294117647059	0	4.70293418548123	3.79420633203219	23.5670041390381	19.4081210556784
193	0.305699481865285	0.124352331606218	0.155440414507772	0.414507772020725	0.27979274611399	0.205769230769231	0.153076923076923	0.235769230769231	0.102692307692308	0.28	0.272692307692308	0.72020725388601	0.0208333333333333	0.0104166666666667	0.00520833333333333	0.0729166666666667	0.0885416666666667	0	0.00523560209424084	0	0	0	0.00526315789473684	0.0105263157894737	0	0.00526315789473684	0	0	0.00529100529100529	0.00529100529100529	0	7.6067482828093	6.18993869244766	17.3151284806203	18.8848729119139
79	0.151898734177215	0.227848101265823	0.126582278481013	0.493670886075949	0.354430379746835	0.100657894736842	0.100657894736842	0.339473684210526	0.101315789473684	0.263815789473684	0.365131578947368	0.645569620253164	0.0384615384615385	0	0.0128205128205128	0.0256410256410256	0.0641025641025641	0	0.012987012987013	0	0	0	0	0	0	0	0	0	0	0	0	0.276669700104389	7.05046261665656	16.9753304070295	22.1807097779182
85	0.164705882352941	0.211764705882353	0.164705882352941	0.458823529411765	0.376470588235294	0.16	0.18	0.4	0.04	0.26	0.3	0.623529411764706	0.0119047619047619	0.0357142857142857	0.0238095238095238	0.0595238095238095	0.0595238095238095	0	0	0	0	0	0	0.0121951219512195	0	0	0	0.0123456790123457	0	0	0	3.56746454897591	7.17844139494672	19.931369199443	17.498578550794
84	0.226190476190476	0.238095238095238	0.107142857142857	0.428571428571429	0.345238095238095	0.07	0.16	0.17	0.11	0.16	0.27	0.654761904761905	0	0.0120481927710843	0.0602409638554217	0.036144578313253	0.0963855421686747	0	0	0	0	0	0	0	0	0	0	0.0125	0	0	0	3.7169430847925	5.66349805453651	17.1587804772032	18.8848729119139
84	0.238095238095238	0.107142857142857	0.19047619047619	0.464285714285714	0.297619047619048	0.17	0.18	0.43	0.11	0.36	0.35	0.702380952380952	0	0.0240963855421687	0	0.0481927710843374	0.0481927710843374	0	0	0	0	0	0	0	0	0	0	0	0	0	0	4.45401806546067	9.58445183720938	16.6355323334387	18.5450748383231
151	0.377483443708609	0.172185430463576	0.152317880794702	0.298013245033113	0.324503311258278	0.214204545454545	0.225	0.155113636363636	0.189204545454545	0.184090909090909	0.167613636363636	0.675496688741722	0.00666666666666667	0.04	0.02	0.113333333333333	0.133333333333333	0	0	0	0	0	0	0	0.027027027027027	0.027027027027027	0	0	0.00680272108843537	0	0.0136054421768707	5.90801995597658	6.33422559579588	23.5670041390381	12.2931991799053
299	0.374581939799331	0.130434782608696	0.183946488294314	0.311036789297659	0.31438127090301	0.251052631578947	0.204385964912281	0.163508771929825	0.106666666666667	0.207543859649123	0.180877192982456	0.68561872909699	0.0268456375838926	0.0469798657718121	0.0134228187919463	0.100671140939597	0.110738255033557	0	0.0101010101010101	0.00673400673400673	0.00337837837837838	0.00337837837837838	0.00337837837837838	0.00675675675675676	0.00337837837837838	0.027027027027027	0.00338983050847458	0	0.00338983050847458	0	0.00338983050847458	6.6821273248012	4.25425747398058	14.1045161790106	20.7944154167983
195	0.251282051282051	0.117948717948718	0.179487179487179	0.451282051282051	0.297435897435897	0.143333333333333	0.141666666666667	0.248333333333333	0.105	0.341666666666667	0.276666666666667	0.702564102564102	0.0154639175257732	0.0360824742268041	0.0154639175257732	0.11340206185567	0.103092783505155	0.00518134715025907	0	0.00518134715025907	0	0	0	0.00520833333333333	0.00520833333333333	0.00520833333333333	0	0.00523560209424084	0	0	0	4.94687894240562	10.1859702049283	20.2711672730338	24.953298500158
87	0.275862068965517	0.172413793103448	0.195402298850575	0.35632183908046	0.367816091954023	0.207142857142857	0.167142857142857	0.228571428571429	0.04	0.178571428571429	0.158571428571429	0.632183908045977	0.0232558139534884	0.0232558139534884	0.0348837209302326	0.0581395348837209	0.0581395348837209	0.0117647058823529	0	0	0	0	0	0	0	0.0119047619047619	0	0	0	0	0	5.5449523130705	4.65831516071829	18.8848729119139	16.6355323334387
371	0.207547169811321	0.126684636118598	0.226415094339623	0.439353099730458	0.353099730458221	0.125358851674641	0.0942583732057416	0.241148325358852	0.152153110047847	0.313875598086124	0.219617224880383	0.646900269541779	0.00540540540540541	0.0324324324324324	0.0216216216216216	0.0756756756756757	0.0783783783783784	0	0.00542005420054201	0	0	0.00271739130434783	0	0.00271739130434783	0.00543478260869565	0.00271739130434783	0	0.00272479564032698	0	0	0	5.34014831435936	7.28664980964888	12.476649250079	23.0437559952736
90	0.211111111111111	0.111111111111111	0.122222222222222	0.555555555555556	0.233333333333333	0.1	0.13	0.31	0.05	0.41	0.4	0.766666666666667	0	0	0.0112359550561798	0.0898876404494382	0.134831460674157	0	0	0	0	0	0	0	0.0229885057471264	0.0114942528735632	0.0116279069767442	0	0	0.0116279069767442	0	4.34914901376317	5.30648648019387	22.1807097779182	18.3616247681494
93	0.236559139784946	0.118279569892473	0.236559139784946	0.408602150537634	0.354838709677419	0.11	0.126923076923077	0.201538461538462	0.156923076923077	0.291538461538462	0.185384615384615	0.64516129032258	0.0108695652173913	0.0217391304347826	0.0108695652173913	0.0652173913043478	0.0652173913043478	0	0.010989010989011	0	0	0	0	0	0.0111111111111111	0	0	0	0	0	0	2.93577928064736	7.13149929104038	17.498578550794	18.2924032991074
66	0.257575757575758	0.106060606060606	0.242424242424242	0.393939393939394	0.348484848484849	0.183333333333333	0.1625	0.2125	0.195833333333333	0.295833333333333	0.125	0.651515151515152	0.0153846153846154	0.0307692307692308	0.0153846153846154	0.0615384615384615	0.0923076923076923	0	0	0	0	0	0.0158730158730159	0	0	0	0	0.0161290322580645	0	0	0.0161290322580645	6.6821273248012	7.3835648308815	14.2027416847897	16.6355323334387
83	0.228915662650602	0.180722891566265	0.168674698795181	0.421686746987952	0.349397590361446	0.06	0.09	0.236666666666667	0.09	0.276666666666667	0.286666666666667	0.650602409638554	0	0.024390243902439	0.024390243902439	0.109756097560976	0.0975609756097561	0	0	0	0	0	0	0	0	0	0	0	0.0126582278481013	0	0	6.59568605711644	9.66141751220782	16.6355323334387	11.6136030327237
124	0.298387096774194	0.0806451612903226	0.193548387096774	0.42741935483871	0.274193548387097	0.221428571428571	0.192857142857143	0.171428571428571	0.185714285714286	0.335714285714286	0.25	0.725806451612904	0.00813008130081301	0.016260162601626	0	0.0894308943089431	0.138211382113821	0	0	0	0.00826446280991736	0	0	0.00826446280991736	0.0247933884297521	0	0	0	0	0.00833333333333333	0.00833333333333333	5.32043877448351	8.25595541085285	20.2711672730338	18.3616247681494
76	0.197368421052632	0.184210526315789	0.171052631578947	0.447368421052632	0.355263157894737	0.0375	0.10625	0.25625	0.11875	0.26875	0.275	0.644736842105264	0	0	0.0133333333333333	0.0533333333333333	0.08	0	0	0	0	0	0	0	0.0273972602739726	0	0	0	0.0138888888888889	0	0	1.93530994505063	5.46913807701171	16.9753304070295	19.4081210556785
155	0.12258064516129	0.135483870967742	0.212903225806452	0.529032258064516	0.348387096774194	0.127083333333333	0.116666666666667	0.40625	0.11875	0.395833333333333	0.314583333333333	0.651612903225806	0.0324675324675325	0.0649350649350649	0.0194805194805195	0.051948051948052	0.0584415584415584	0.0065359477124183	0.0130718954248366	0	0.00657894736842105	0.0131578947368421	0	0.0197368421052632	0	0.00657894736842105	0	0	0	0	0	3.45403073515442	6.98468513989756	15.065787902145	8.40489270109443
90	0.311111111111111	0.111111111111111	0.122222222222222	0.455555555555556	0.233333333333333	0.21	0.19	0.2	0.08	0.33	0.31	0.766666666666667	0.0224719101123595	0	0	0.146067415730337	0.134831460674157	0	0	0	0	0	0	0	0.0114942528735632	0.0114942528735632	0.0232558139534884	0	0.0348837209302326	0.0116279069767442	0.0116279069767442	5.39887360037214	6.66669799833654	20.7944154167984	22.1807097779182
99	0.313131313131313	0.181818181818182	0.141414141414141	0.363636363636364	0.323232323232323	0.211052631578947	0.170526315789474	0.213157894736842	0.100526315789474	0.184210526315789	0.223684210526316	0.676767676767677	0	0	0.0306122448979592	0.102040816326531	0.13265306122449	0	0	0	0	0	0	0	0.0104166666666667	0	0.0210526315789474	0.0105263157894737	0.0105263157894737	0	0	4.37650302987023	7.90735536969038	18.8848729119139	15.4055859757358
71	0.28169014084507	0.140845070422535	0.211267605633803	0.366197183098592	0.352112676056338	0.155681818181818	0.0977272727272727	0.110227272727273	0.178409090909091	0.240909090909091	0.1375	0.647887323943662	0.0142857142857143	0.0285714285714286	0.0285714285714286	0.0571428571428571	0.0285714285714286	0	0	0.0144927536231884	0	0	0	0	0	0	0	0	0	0	0	5.78638321663587	4.23971432786826	21.6574616341537	12.2931991799053
106	0.264150943396226	0.122641509433962	0.179245283018868	0.433962264150943	0.30188679245283	0.144444444444444	0.127777777777778	0.15	0.116666666666667	0.294444444444444	0.244444444444444	0.698113207547169	0.00952380952380952	0.0285714285714286	0.00952380952380952	0.114285714285714	0.123809523809524	0	0	0.00961538461538462	0	0.00970873786407767	0	0	0.00970873786407767	0.0194174757281553	0.00980392156862745	0	0	0	0	5.05009712442125	4.74916794454995	23.5670041390381	16.6355323334387
93	0.182795698924731	0.0967741935483871	0.193548387096774	0.526881720430108	0.290322580645161	0.125384615384615	0.140769230769231	0.341538461538462	0.115384615384615	0.426923076923077	0.342307692307692	0.709677419354839	0.0108695652173913	0	0.0217391304347826	0.0760869565217391	0.0869565217391304	0	0.010989010989011	0	0	0	0	0.0111111111111111	0.0111111111111111	0.0222222222222222	0.0112359550561798	0.0112359550561798	0	0	0	5.40472487813677	6.44247222570366	18.0218266945586	18.8848729119139
417	0.239808153477218	0.182254196642686	0.15347721822542	0.424460431654676	0.335731414868106	0.134593837535014	0.0952380952380952	0.232633053221289	0.0964985994397759	0.248179271708683	0.270728291316527	0.664268585131894	0.00961538461538462	0.0216346153846154	0.0384615384615385	0.0865384615384615	0.103365384615385	0	0.00481927710843374	0	0	0.00241545893719807	0.00241545893719807	0	0.00966183574879227	0.00483091787439614	0	0.00242130750605327	0	0.00242130750605327	0	4.53804870360285	7.82315787029427	23.5670041390381	20.7944154167983
141	0.269503546099291	0.141843971631206	0.134751773049645	0.453900709219858	0.276595744680851	0.175	0.2875	0.1875	0.1625	0.275	0.4125	0.723404255319149	0.00714285714285714	0	0.0214285714285714	0.114285714285714	0.15	0	0	0	0	0	0	0	0.0144927536231884	0.0072463768115942	0	0	0.0364963503649635	0.0072992700729927	0.0072992700729927	5.82641750940486	5.17043394324219	20.2711672730338	17.498578550794
81	0.185185185185185	0.222222222222222	0.172839506172839	0.419753086419753	0.395061728395062	0.11	0.32	0.21	0.35	0.18	0.41	0.604938271604938	0	0.025	0.0375	0.05	0.05	0	0	0	0	0	0	0	0	0.0128205128205128	0	0.012987012987013	0	0	0	4.64885244576948	4.96827157836035	15.5890360459096	19.4081210556784
85	0.329411764705882	0.223529411764706	0.0941176470588235	0.352941176470588	0.317647058823529	0.09	0.25	0.12	0.16	0.13	0.27	0.68235294117647	0	0.0119047619047619	0.0357142857142857	0.0952380952380952	0.0952380952380952	0	0	0	0	0	0	0	0	0.0121951219512195	0	0	0.0123456790123457	0.0123456790123457	0	4.89216803607729	3.38084006831069	20.7944154167984	22.1807097779182
91	0.263736263736264	0.131868131868132	0.186813186813187	0.417582417582418	0.318681318681319	0.136363636363636	0.0863636363636364	0.168181818181818	0.13	0.268181818181818	0.218181818181818	0.681318681318682	0	0.0111111111111111	0.0111111111111111	0.0555555555555556	0.0888888888888889	0	0	0	0	0	0	0	0.0113636363636364	0.0113636363636364	0	0	0	0	0	3.18770178717321	6.63695863884507	16.9061089379875	15.2492379723188
368	0.271739130434783	0.173913043478261	0.206521739130435	0.347826086956522	0.380434782608696	0.155263157894737	0.115789473684211	0.165789473684211	0.139473684210526	0.189473684210526	0.181578947368421	0.619565217391305	0.00544959128065395	0.0381471389645777	0.0463215258855586	0.0871934604904632	0.100817438692098	0	0	0	0.00273972602739726	0.00273972602739726	0	0.00273972602739726	0.010958904109589	0.0136986301369863	0	0	0.00274725274725275	0.00274725274725275	0	6.78521539243686	6.0265120115915	15.2492379723188	12.2931991799053
141	0.205673758865248	0.127659574468085	0.198581560283688	0.468085106382979	0.326241134751773	0.13125	0.2875	0.26875	0.21875	0.3	0.36875	0.673758865248227	0.0142857142857143	0.0285714285714286	0.00714285714285714	0.0928571428571429	0.107142857142857	0	0	0.00719424460431655	0	0.0072463768115942	0.0072463768115942	0.0072463768115942	0.036231884057971	0.0144927536231884	0.0072992700729927	0.0072992700729927	0.0072992700729927	0	0	0.498904931240285	8.42320422066971	12.6329972534961	19.4081210556785
86	0.302325581395349	0.267441860465116	0.0930232558139535	0.337209302325581	0.36046511627907	0.233333333333333	0.18	0.213333333333333	0.193333333333333	0.08	0.253333333333333	0.63953488372093	0	0.0117647058823529	0.0470588235294118	0.0823529411764706	0.105882352941176	0	0	0	0	0	0	0	0	0.0120481927710843	0	0	0	0.0121951219512195	0.0121951219512195	5.60081185819479	4.93680225229233	18.3616247681494	17.498578550794
81	0.259259259259259	0.135802469135802	0.185185185185185	0.419753086419753	0.320987654320988	0.16	0.29	0.13	0.27	0.23	0.4	0.679012345679012	0	0.025	0.0125	0.125	0.125	0	0	0	0	0	0	0	0.0128205128205128	0.0384615384615385	0	0	0	0	0	7.69668445530671	6.07723829484896	20.2711672730338	19.7479191292692
78	0.179487179487179	0.141025641025641	0.217948717948718	0.461538461538462	0.358974358974359	0.116666666666667	0.0888888888888889	0.280555555555556	0.105555555555556	0.322222222222222	0.241666666666667	0.641025641025641	0	0.025974025974026	0.012987012987013	0.0909090909090909	0.12987012987013	0	0	0	0	0	0	0	0	0.0133333333333333	0.027027027027027	0.0135135135135135	0.0135135135135135	0.0135135135135135	0	3.35031683796218	5.87824958360022	16.382860794223	15.0657879021451
190	0.273684210526316	0.194736842105263	0.168421052631579	0.363157894736842	0.363157894736842	0.175	0.14	0.225	0.175	0.18	0.275	0.636842105263158	0.0158730158730159	0.037037037037037	0.0264550264550265	0.100529100529101	0.0687830687830688	0.00531914893617021	0.00531914893617021	0.00531914893617021	0	0.0106951871657754	0	0	0	0	0	0	0	0	0	5.37002811198342	2.8206047450657	11.9534011063145	18.0218266945586
102	0.352941176470588	0.176470588235294	0.176470588235294	0.294117647058824	0.352941176470588	0.258333333333333	0.233333333333333	0.291666666666667	0.275	0.15	0.208333333333333	0.647058823529412	0.0099009900990099	0.0396039603960396	0.0198019801980198	0.0792079207920792	0.0594059405940594	0	0.01	0	0.0202020202020202	0	0	0	0.0101010101010101	0.0101010101010101	0	0	0	0	0	7.69668445530671	5.76475319420358	21.6574616341537	19.7479191292693
83	0.289156626506024	0.204819277108434	0.156626506024096	0.349397590361446	0.36144578313253	0.15	0.11	0.206666666666667	0.06	0.196666666666667	0.236666666666667	0.63855421686747	0	0.024390243902439	0.0365853658536585	0.024390243902439	0.0365853658536585	0	0	0	0	0	0	0	0	0	0	0	0	0	0	5.37126756249885	4.50789896108748	18.3616247681494	18.8848729119139
97	0.206185567010309	0.134020618556701	0.144329896907216	0.515463917525773	0.278350515463918	0.131764705882353	0.103529411764706	0.321176470588235	0.135294117647059	0.392941176470588	0.377647058823529	0.721649484536082	0	0.0104166666666667	0	0.125	0.0625	0	0	0	0	0	0	0	0	0.0106382978723404	0	0	0	0	0	4.98788777361137	10.2405709563274	16.1122841896741	24.953298500158
353	0.325779036827195	0.135977337110482	0.121813031161473	0.41643059490085	0.257790368271955	0.219871794871795	0.224145299145299	0.180769230769231	0.0820512820512821	0.277991452991453	0.293376068376068	0.742209631728045	0.0227272727272727	0.00568181818181818	0.0142045454545455	0.15625	0.15625	0.00284900284900285	0.0056980056980057	0	0	0	0	0.00285714285714286	0.00857142857142857	0.0114285714285714	0.00859598853868195	0.00573065902578797	0.0315186246418338	0.0143266475644699	0.00859598853868195	3.39907536937182	6.48944037711227	15.065787902145	21.6574616341537
167	0.293413173652695	0.179640718562874	0.161676646706587	0.365269461077844	0.341317365269461	0.127777777777778	0.165079365079365	0.154761904761905	0.126190476190476	0.182539682539683	0.21031746031746	0.658682634730539	0.0120481927710843	0.0120481927710843	0.0120481927710843	0.0903614457831325	0.072289156626506	0	0	0	0.00609756097560976	0	0	0	0	0.00609756097560976	0	0	0	0.00613496932515337	0.00613496932515337	6.18796730912458	4.87432297404135	18.815651442872	18.8848729119139
73	0.246575342465753	0.150684931506849	0.205479452054795	0.397260273972603	0.356164383561644	0.150961538461538	0.100961538461538	0.144230769230769	0.075	0.256730769230769	0.206730769230769	0.643835616438356	0	0.0138888888888889	0.0138888888888889	0.125	0.0694444444444444	0	0	0	0	0	0	0	0.0285714285714286	0.0142857142857143	0	0	0	0	0	6.01315576181209	-0.266648480830871	19.4081210556785	20.2711672730338
749	0.32977303070761	0.173564753004005	0.121495327102804	0.375166889185581	0.295060080106809	0.213450292397661	0.22266081871345	0.189035087719298	0.0960526315789474	0.231432748538012	0.266959064327485	0.704939919893191	0.0240641711229947	0.0160427807486631	0.0347593582887701	0.100267379679144	0.108288770053476	0.00669344042838019	0.00133868808567604	0.00267737617135207	0	0.00268096514745308	0.00134048257372654	0	0.0107238605898123	0.017426273458445	0.00134228187919463	0.00134228187919463	0.00402684563758389	0.00134228187919463	0.00671140939597315	4.45017311517786	11.7682143627249	22.1807097779182	23.0437559952736
78	0.282051282051282	0.141025641025641	0.205128205128205	0.371794871794872	0.346153846153846	0.169444444444444	0.075	0.113888888888889	0.0944444444444445	0.230555555555556	0.188888888888889	0.653846153846154	0.012987012987013	0.025974025974026	0	0.0779220779220779	0.116883116883117	0	0	0	0	0.0133333333333333	0	0	0.0133333333333333	0	0	0	0	0.0135135135135135	0	5.9067251665828	0.825467414026452	18.3616247681494	18.8848729119139
108	0.287037037037037	0.194444444444444	0.148148148148148	0.37037037037037	0.342592592592593	0.145833333333333	0.125	0.170833333333333	0.120833333333333	0.2	0.229166666666667	0.657407407407407	0.00934579439252336	0.00934579439252336	0.0467289719626168	0.0841121495327103	0.0654205607476635	0	0	0	0	0	0	0	0	0.00952380952380952	0.00961538461538462	0	0	0	0	5.5449523130705	6.1286792391998	15.2492379723188	18.5450748383231
92	0.239130434782609	0.152173913043478	0.206521739130435	0.402173913043478	0.358695652173913	0.126666666666667	0.143333333333333	0.243333333333333	0.0966666666666667	0.256666666666667	0.24	0.641304347826087	0.021978021978022	0.032967032967033	0.010989010989011	0.0879120879120879	0.0989010989010989	0.0111111111111111	0	0	0	0	0	0	0.0224719101123595	0.0112359550561798	0	0.0113636363636364	0.0113636363636364	0.0227272727272727	0	5.27858946049083	5.96566611974306	23.5670041390381	11.0903548889591
86	0.209302325581395	0.0930232558139535	0.255813953488372	0.441860465116279	0.348837209302326	0.1	0.126666666666667	0.2	0.186666666666667	0.3	0.246666666666667	0.651162790697674	0	0.0352941176470588	0.0117647058823529	0.0588235294117647	0.117647058823529	0	0	0	0.0120481927710843	0	0	0	0.036144578313253	0.0120481927710843	0	0	0	0	0	7.69668445530671	7.69611694635425	20.7944154167984	18.8848729119139
91	0.241758241758242	0.0659340659340659	0.153846153846154	0.538461538461538	0.21978021978022	0.204545454545455	0.14	0.286363636363636	0.144545454545455	0.470909090909091	0.366363636363636	0.78021978021978	0	0.0444444444444444	0	0.111111111111111	0.0888888888888889	0	0	0	0	0.0113636363636364	0	0	0	0.0340909090909091	0	0.0229885057471264	0	0	0	6.62340203878842	6.19434950168855	14.5425397583805	13.1562453972606
169	0.27810650887574	0.224852071005917	0.0946745562130177	0.402366863905325	0.319526627218935	0.123456790123457	0.190123456790123	0.167901234567901	0.180246913580247	0.191358024691358	0.288888888888889	0.680473372781065	0.00595238095238095	0.00595238095238095	0.0357142857142857	0.0892857142857143	0.0714285714285714	0	0	0	0	0	0	0	0	0.0120481927710843	0	0	0	0.00606060606060606	0	3.77741767566863	5.64631007366444	14.2027416847897	20.7944154167984
82	0.134146341463415	0.182926829268293	0.219512195121951	0.463414634146341	0.402439024390244	0.17	0.07	0.38	0.2	0.23	0.31	0.597560975609756	0.0246913580246914	0.037037037037037	0.0246913580246914	0.037037037037037	0.037037037037037	0	0	0	0	0.0126582278481013	0	0.0126582278481013	0	0	0	0	0	0	0	2.28558145195416	8.93467073837386	21.6574616341537	18.8848729119139
93	0.333333333333333	0.161290322580645	0.139784946236559	0.365591397849462	0.301075268817204	0.201538461538462	0.210769230769231	0.215384615384615	0.0707692307692308	0.206153846153846	0.215384615384615	0.698924731182795	0	0	0.0217391304347826	0.0760869565217391	0.0978260869565217	0	0	0	0	0	0.0111111111111111	0	0.0111111111111111	0.0111111111111111	0	0	0	0	0	3.85173171927146	5.51602143214372	20.7944154167984	14.7259898285542
102	0.235294117647059	0.215686274509804	0.107843137254902	0.441176470588235	0.323529411764706	0.191666666666667	0.108333333333333	0.3	0.2	0.191666666666667	0.375	0.676470588235294	0	0.0099009900990099	0.0297029702970297	0.0396039603960396	0.108910891089109	0	0	0	0	0	0	0	0.0101010101010101	0.0101010101010101	0	0	0	0	0	3.36373056089691	5.53701295298809	24.953298500158	14.2027416847897
184	0.353260869565217	0.108695652173913	0.146739130434783	0.391304347826087	0.255434782608696	0.265	0.27	0.325	0.105	0.3	0.255	0.744565217391304	0.00546448087431694	0.0163934426229508	0.0109289617486339	0.0710382513661202	0.092896174863388	0	0	0	0	0	0	0	0.00552486187845304	0.0110497237569061	0.00555555555555556	0.0111111111111111	0	0	0	6.6821273248012	5.55783341319184	16.7337578392178	20.7944154167984
83	0.265060240963855	0.120481927710843	0.240963855421687	0.373493975903614	0.36144578313253	0.18	0.2	0.206666666666667	0.1	0.286666666666667	0.226666666666667	0.638554216867469	0.0121951219512195	0.0609756097560976	0.0365853658536585	0.0487804878048781	0.0975609756097561	0.0123456790123457	0	0	0.0125	0.0125	0	0	0	0	0	0	0	0	0	3.34460951945013	6.07735284822531	16.1122841896741	20.2711672730338
112	0.3125	0.160714285714286	0.1875	0.339285714285714	0.348214285714286	0.147222222222222	0.172222222222222	0.130555555555556	0.119444444444444	0.194444444444444	0.158333333333333	0.651785714285714	0.018018018018018	0.018018018018018	0.036036036036036	0.117117117117117	0.0990990990990991	0	0.00909090909090909	0	0.00917431192660551	0	0	0	0.00917431192660551	0.00917431192660551	0.00925925925925926	0	0.00925925925925926	0.00925925925925926	0	8.28291303734038	5.09031562426742	14.7259898285542	13.3396954674344
154	0.292207792207792	0.168831168831169	0.175324675324675	0.363636363636364	0.344155844155844	0.139285714285714	0.170535714285714	0.23125	0.11875	0.233035714285714	0.189285714285714	0.655844155844156	0.0065359477124183	0.0261437908496732	0.0392156862745098	0.065359477124183	0.065359477124183	0	0	0	0	0	0	0	0	0.0132450331125828	0	0	0	0	0	6.75175807679894	6.83253039528095	18.8848729119139	19.4081210556785
110	0.218181818181818	0.136363636363636	0.209090909090909	0.436363636363636	0.345454545454545	0.075	0.125	0.216666666666667	0.116666666666667	0.291666666666667	0.258333333333333	0.654545454545454	0.00917431192660551	0.0275229357798165	0.00917431192660551	0.0917431192660551	0.128440366972477	0	0	0	0	0	0.00934579439252336	0	0.00934579439252336	0.0280373831775701	0	0.00943396226415094	0.00943396226415094	0	0	2.69529510839662	4.77723126787318	19.931369199443	14.2027416847897
82	0.219512195121951	0.0731707317073171	0.231707317073171	0.475609756097561	0.304878048780488	0.21	0.03	0.32	0.22	0.33	0.31	0.695121951219512	0	0.037037037037037	0	0.0864197530864197	0.111111111111111	0	0	0	0	0	0	0	0.0253164556962025	0.0253164556962025	0	0	0	0	0	6.01315576181209	4.50202597890826	15.5890360459096	14.0192916146159
240	0.370833333333333	0.116666666666667	0.1625	0.35	0.279166666666667	0.254166666666667	0.216666666666667	0.1625	0.0708333333333333	0.241666666666667	0.195833333333333	0.720833333333333	0.0167364016736402	0.0167364016736402	0.00418410041841004	0.129707112970711	0.146443514644351	0	0.00420168067226891	0.00420168067226891	0	0	0	0	0.0210970464135021	0.00843881856540084	0.00847457627118644	0.00423728813559322	0.0169491525423729	0.00847457627118644	0.00423728813559322	4.64554862797193	4.30026778785606	24.953298500158	17.8383766243848
90	0.288888888888889	0.144444444444444	0.122222222222222	0.444444444444444	0.266666666666667	0.13	0.15	0.18	0.1	0.29	0.31	0.733333333333333	0.0224719101123595	0	0	0.0674157303370786	0.146067415730337	0	0.0113636363636364	0	0	0	0	0	0.0114942528735632	0.0114942528735632	0	0	0	0	0	3.72586741616931	4.82951981648556	19.7479191292693	17.498578550794
203	0.270935960591133	0.083743842364532	0.226600985221675	0.41871921182266	0.310344827586207	0.233333333333333	0.103030303030303	0.251515151515152	0.166666666666667	0.309090909090909	0.212121212121212	0.689655172413793	0.0247524752475248	0.0297029702970297	0	0.0792079207920792	0.108910891089109	0	0.00995024875621891	0.00497512437810945	0	0.005	0.01	0	0.015	0	0	0	0.0050251256281407	0	0.0050251256281407	3.79018682712011	6.08511768263777	17.7691551553429	17.498578550794
103	0.262135922330097	0.16504854368932	0.242718446601942	0.330097087378641	0.407766990291262	0.213888888888889	0.15	0.141666666666667	0.213888888888889	0.188888888888889	0.125	0.592233009708738	0.00980392156862745	0.0686274509803922	0.0294117647058824	0.107843137254902	0.0980392156862745	0	0	0	0	0	0	0	0	0.01	0	0	0.0101010101010101	0	0	6.92122448702269	-0.524168470430062	16.1122841896741	19.4081210556785
142	0.232394366197183	0.204225352112676	0.140845070422535	0.422535211267606	0.345070422535211	0.14375	0.09375	0.2625	0.15	0.20625	0.31875	0.654929577464789	0.00709219858156028	0.0141843971631206	0.049645390070922	0.0851063829787234	0.0851063829787234	0.00714285714285714	0.00714285714285714	0	0	0	0	0	0.00719424460431655	0.00719424460431655	0	0.0072463768115942	0	0.0072463768115942	0	5.93787824300181	5.66167416589387	18.0218266945586	15.5890360459096
69	0.144927536231884	0.144927536231884	0.246376811594203	0.463768115942029	0.391304347826087	0.05	0.102777777777778	0.336111111111111	0.102777777777778	0.336111111111111	0.233333333333333	0.608695652173913	0	0.0294117647058824	0.0147058823529412	0.0147058823529412	0.0441176470588235	0	0	0	0	0	0	0	0	0	0	0	0	0	0	4.80699494949432	7.59183735899976	14.7259898285542	20.7944154167984
124	0.193548387096774	0.217741935483871	0.17741935483871	0.411290322580645	0.395161290322581	0.15	0.128571428571429	0.25	0.15	0.242857142857143	0.292857142857143	0.604838709677419	0.016260162601626	0.032520325203252	0.0894308943089431	0.0813008130081301	0.0975609756097561	0.00819672131147541	0	0	0	0.00826446280991736	0	0	0.0247933884297521	0.00826446280991736	0.00833333333333333	0.00833333333333333	0.00833333333333333	0.00833333333333333	0	5.7539778606243	9.5480351309917	19.4081210556785	22.1807097779182
204	0.259803921568627	0.156862745098039	0.176470588235294	0.406862745098039	0.333333333333333	0.113636363636364	0.186363636363636	0.154545454545455	0.163636363636364	0.25	0.277272727272727	0.666666666666666	0.0197044334975369	0.0344827586206897	0.0295566502463054	0.0935960591133005	0.0985221674876847	0	0.0099009900990099	0	0	0.00497512437810945	0	0	0	0.0149253731343284	0.005	0.015	0.005	0.005	0	5.60081185819479	9.50832017230256	15.065787902145	12.2931991799053
126	0.182539682539683	0.182539682539683	0.19047619047619	0.444444444444444	0.373015873015873	0.116666666666667	0.0785714285714286	0.266666666666667	0.0523809523809524	0.235714285714286	0.25952380952381	0.626984126984127	0.016	0.008	0.008	0.04	0.032	0	0	0	0	0	0.00813008130081301	0.016260162601626	0	0	0	0	0	0	0	4.76148352907548	6.38903164135424	17.498578550794	19.4081210556785
107	0.289719626168224	0.130841121495327	0.214953271028037	0.364485981308411	0.345794392523364	0.205952380952381	0.182142857142857	0.280952380952381	0.0904761904761905	0.208333333333333	0.16547619047619	0.654205607476635	0.0188679245283019	0.00943396226415094	0	0.0849056603773585	0.113207547169811	0	0.00952380952380952	0.00952380952380952	0	0	0	0.00961538461538462	0	0	0	0	0	0.00970873786407767	0	3.85867694620776	2.80893359775918	20.2711672730338	17.498578550794
319	0.332288401253919	0.141065830721003	0.119122257053292	0.407523510971787	0.260188087774295	0.191611842105263	0.213157894736842	0.200493421052632	0.0472039473684211	0.278618421052632	0.300164473684211	0.739811912225706	0.0188679245283019	0.0157232704402516	0.00943396226415094	0.113207547169811	0.10377358490566	0	0.0126182965299685	0.00315457413249211	0	0	0	0.00632911392405063	0.0158227848101266	0.0284810126582278	0.00317460317460317	0.00317460317460317	0	0.00317460317460317	0.00634920634920635	6.61060590278586	2.20697248487732	16.4520822632649	15.2492379723188
82	0.280487804878049	0.170731707317073	0.182926829268293	0.365853658536585	0.353658536585366	0.22	0.08	0.2	0.2	0.16	0.26	0.646341463414634	0.0123456790123457	0.0123456790123457	0.037037037037037	0.0987654320987654	0.0987654320987654	0	0.0125	0	0	0	0	0	0.0253164556962025	0	0	0	0.0256410256410256	0.0128205128205128	0	4.92330389250929	3.63435757818712	18.0218266945586	18.3616247681494
96	0.208333333333333	0.239583333333333	0.114583333333333	0.4375	0.354166666666667	0.13	0.0925	0.2325	0.1425	0.2025	0.325	0.645833333333333	0	0	0.0526315789473684	0.105263157894737	0.0736842105263158	0	0	0	0	0	0	0	0	0.010752688172043	0	0	0	0	0	3.78930356004303	5.58408743713949	22.1807097779183	21.6574616341537
152	0.269736842105263	0.164473684210526	0.177631578947368	0.388157894736842	0.342105263157895	0.116666666666667	0.1	0.154166666666667	0.104166666666667	0.220833333333333	0.229166666666667	0.657894736842105	0.0264900662251656	0.00662251655629139	0.0198675496688742	0.0993377483443709	0.112582781456954	0	0.00666666666666667	0	0	0	0	0	0.00671140939597315	0.0134228187919463	0.00675675675675676	0	0.00675675675675676	0	0	5.33249525778405	5.39670472140639	19.4081210556785	20.7944154167983
88	0.284090909090909	0.193181818181818	0.136363636363636	0.386363636363636	0.329545454545455	0.14	0.2	0.22	0.2	0.22	0.22	0.670454545454545	0.0114942528735632	0.0229885057471264	0.0114942528735632	0.0689655172413793	0.126436781609195	0	0	0	0	0	0	0	0.0117647058823529	0.0117647058823529	0	0	0	0	0	1.64162153246633	6.17907775666625	15.5890360459096	18.3616247681494
1053	0.381766381766382	0.1329534662868	0.132003798670465	0.353276353276353	0.264957264957265	0.286429608127721	0.268867924528302	0.186937590711176	0.0968069666182874	0.237518142235123	0.235050798258345	0.735042735042735	0.0142585551330798	0.0199619771863118	0.0171102661596958	0.126425855513308	0.138783269961977	0.00190294957183635	0.00190294957183635	0.00475737392959087	0.000952380952380952	0.000952380952380952	0.0019047619047619	0.00476190476190476	0.0104761904761905	0.0152380952380952	0.00381315538608198	0.00571973307912297	0.00762631077216397	0.00667302192564347	0.0123927550047664	-1.31918007855641	6.14763992876979	20.7944154167983	15.5890360459096
607	0.266886326194399	0.169686985172982	0.196046128500824	0.367380560131796	0.365733113673806	0.155760368663594	0.136635944700461	0.178110599078341	0.128801843317972	0.199769585253456	0.1963133640553	0.634266886326195	0.0132013201320132	0.0445544554455446	0.0165016501650165	0.0825082508250825	0.0858085808580858	0.00330578512396694	0.00165289256198347	0.00165289256198347	0.00496688741721854	0.00165562913907285	0	0.00165562913907285	0.00993377483443709	0.00496688741721854	0.00497512437810945	0.00165837479270315	0.00497512437810945	0.0033167495854063	0.00165837479270315	3.2628108092749	5.93342171495758	18.0218266945586	18.8848729119139
93	0.258064516129032	0.139784946236559	0.118279569892473	0.483870967741935	0.258064516129032	0.166153846153846	0.135384615384615	0.215384615384615	0.110769230769231	0.341538461538462	0.350769230769231	0.741935483870967	0.0108695652173913	0.0108695652173913	0	0.141304347826087	0.141304347826087	0	0.010989010989011	0	0	0	0	0	0.0222222222222222	0	0.0112359550561798	0	0.0112359550561798	0	0	3.82364870547344	4.46262504061287	18.8848729119139	22.1807097779182
86	0.209302325581395	0.162790697674419	0.151162790697674	0.476744186046512	0.313953488372093	0.17	0.0966666666666667	0.273333333333333	0.0933333333333333	0.316666666666667	0.303333333333333	0.686046511627907	0.0235294117647059	0.0117647058823529	0.0117647058823529	0.0941176470588235	0.117647058823529	0	0.0238095238095238	0	0	0	0	0	0	0.0120481927710843	0	0.0121951219512195	0	0	0	5.05230075227526	1.77576477169916	14.6567683595123	20.2711672730338
402	0.221393034825871	0.129353233830846	0.171641791044776	0.477611940298507	0.300995024875622	0.161904761904762	0.128571428571429	0.271428571428571	0.128571428571429	0.333333333333333	0.319047619047619	0.699004975124378	0.00498753117206983	0.0199501246882793	0.00498753117206983	0.0822942643391521	0.0922693266832918	0	0	0	0	0.0025062656641604	0.0025062656641604	0.0025062656641604	0.0050125313283208	0.0050125313283208	0.00251256281407035	0.00251256281407035	0	0	0.0050251256281407	4.02153837501155	7.12277865819286	18.3616247681494	24.953298500158
286	0.374125874125874	0.157342657342657	0.125874125874126	0.342657342657343	0.283216783216783	0.243333333333333	0.266666666666667	0.201111111111111	0.136666666666667	0.211111111111111	0.234444444444444	0.716783216783217	0.00701754385964912	0.0140350877192982	0.0210526315789474	0.087719298245614	0.119298245614035	0.00352112676056338	0	0	0	0	0.00353356890459364	0	0.0141342756183746	0.0106007067137809	0.0106382978723404	0.0106382978723404	0.00354609929078014	0.0106382978723404	0.00709219858156028	5.67441851856002	5.26870842350969	22.1807097779182	17.498578550794
90	0.288888888888889	0.144444444444444	0.166666666666667	0.4	0.311111111111111	0.15	0.15	0.1	0.1	0.25	0.21	0.688888888888889	0.0112359550561798	0.0224719101123595	0.0112359550561798	0.0898876404494382	0.112359550561798	0	0	0	0	0.0114942528735632	0	0	0	0.0229885057471264	0	0	0	0	0	6.50574988461903	8.0637870756253	17.498578550794	20.2711672730338
72	0.291666666666667	0.194444444444444	0.152777777777778	0.361111111111111	0.347222222222222	0.120833333333333	0.158333333333333	0.129166666666667	0.0375	0.158333333333333	0.195833333333333	0.652777777777778	0.028169014084507	0	0.0422535211267606	0.140845070422535	0.0985915492957746	0	0	0	0	0	0	0.0144927536231884	0.0144927536231884	0	0	0	0.0147058823529412	0.0147058823529412	0	5.41831626829306	6.07632984873857	17.498578550794	20.7944154167983
87	0.28735632183908	0.149425287356322	0.206896551724138	0.35632183908046	0.35632183908046	0.12	0.07	0.195714285714286	0.09	0.275714285714286	0.185714285714286	0.64367816091954	0.0116279069767442	0.0116279069767442	0.0232558139534884	0.0813953488372093	0.0813953488372093	0	0	0.0117647058823529	0	0	0	0	0.0119047619047619	0	0	0	0	0	0	7.47594423350167	7.8105535174724	16.4520822632649	16.9753304070295
118	0.26271186440678	0.220338983050847	0.127118644067797	0.389830508474576	0.347457627118644	0.128703703703704	0.135185185185185	0.128703703703704	0.160185185185185	0.224074074074074	0.263888888888889	0.652542372881356	0	0.00854700854700855	0.0427350427350427	0.094017094017094	0.0769230769230769	0	0	0	0	0	0	0	0.00869565217391304	0.00869565217391304	0	0	0	0	0	6.05553039717119	6.78035966588591	15.5890360459096	20.7944154167984
137	0.27007299270073	0.175182481751825	0.175182481751825	0.37956204379562	0.35036496350365	0.0966386554621849	0.122689075630252	0.122689075630252	0.116806722689076	0.205042016806723	0.202521008403361	0.64963503649635	0.00735294117647059	0.0514705882352941	0.0220588235294118	0.0661764705882353	0.110294117647059	0	0	0.00740740740740741	0	0	0	0	0.00746268656716418	0	0	0	0.0075187969924812	0.0150375939849624	0	5.96674524198937	5.65744022398876	19.4081210556785	15.5890360459096
85	0.305882352941176	0.152941176470588	0.164705882352941	0.376470588235294	0.317647058823529	0.19	0.12	0.19	0.07	0.22	0.21	0.68235294117647	0.0119047619047619	0.0119047619047619	0.0119047619047619	0.107142857142857	0.119047619047619	0	0.0120481927710843	0	0	0	0.0121951219512195	0	0.0121951219512195	0.0121951219512195	0.0123456790123457	0.0123456790123457	0.0123456790123457	0	0	6.62340203878842	7.22009722487947	17.498578550794	21.6574616341537
88	0.204545454545455	0.136363636363636	0.227272727272727	0.431818181818182	0.363636363636364	0.115	0.19	0.295	0.135	0.26	0.215	0.636363636363637	0.0114942528735632	0.0574712643678161	0.0114942528735632	0.0344827586206897	0.0574712643678161	0	0	0	0	0.0117647058823529	0	0	0	0	0	0	0	0	0	5.36037148481888	8.82591734647629	18.2924032991074	15.7724861160833
78	0.333333333333333	0.192307692307692	0.166666666666667	0.307692307692308	0.358974358974359	0.141666666666667	0.168055555555556	0.0763888888888889	0.0763888888888889	0.118055555555556	0.144444444444444	0.641025641025641	0	0.012987012987013	0.025974025974026	0.051948051948052	0.0909090909090909	0	0	0	0	0	0	0	0.0133333333333333	0.0133333333333333	0	0	0	0.0135135135135135	0	6.28499244282698	8.0813481993583	23.5670041390381	19.4081210556785
91	0.417582417582418	0.175824175824176	0.10989010989011	0.296703296703297	0.285714285714286	0.260909090909091	0.320909090909091	0.154545454545455	0.08	0.146363636363636	0.186363636363636	0.714285714285715	0.0222222222222222	0.0222222222222222	0.0444444444444444	0.133333333333333	0.144444444444444	0.0112359550561798	0.0112359550561798	0.0112359550561798	0	0	0	0	0	0.0113636363636364	0	0.0114942528735632	0.0114942528735632	0	0	6.16734028865759	3.79473249867835	22.1807097779182	21.6574616341537
230	0.317391304347826	0.147826086956522	0.178260869565217	0.356521739130435	0.326086956521739	0.175	0.141666666666667	0.116666666666667	0.116666666666667	0.225	0.191666666666667	0.673913043478261	0.00436681222707424	0.0262008733624454	0.0131004366812227	0.0873362445414847	0.135371179039301	0	0	0	0	0	0.00881057268722467	0	0.013215859030837	0.00440528634361234	0.00442477876106195	0.00442477876106195	0.00442477876106195	0.00442477876106195	0.00442477876106195	5.51582670489322	2.90212379639482	21.6574616341537	20.7944154167984
101	0.287128712871287	0.198019801980198	0.138613861386139	0.376237623762376	0.336633663366337	0.0916666666666667	0.316666666666667	0.125	0.225	0.15	0.375	0.663366336633663	0.01	0.01	0.04	0.12	0.1	0	0	0	0	0	0	0	0.0102040816326531	0.0102040816326531	0.0103092783505155	0	0.0103092783505155	0.0103092783505155	0	6.77206349729861	3.59170432791272	23.0437559952736	14.2027416847897
153	0.287581699346405	0.156862745098039	0.169934640522876	0.38562091503268	0.326797385620915	0.206730769230769	0.172596153846154	0.225480769230769	0.140865384615385	0.232211538461538	0.260576923076923	0.673202614379085	0.0197368421052632	0.0592105263157895	0.0263157894736842	0.0921052631578947	0.111842105263158	0.00662251655629139	0.00662251655629139	0.00662251655629139	0	0.00666666666666667	0.00666666666666667	0.00666666666666667	0.00666666666666667	0	0.00671140939597315	0.00671140939597315	0	0	0.00671140939597315	-1.01974651687481	9.5399631444614	18.8848729119139	22.1807097779182
112	0.205357142857143	0.160714285714286	0.116071428571429	0.517857142857143	0.276785714285714	0.152777777777778	0.138888888888889	0.419444444444445	0.108333333333333	0.388888888888889	0.397222222222222	0.723214285714286	0.00900900900900901	0.00900900900900901	0.027027027027027	0.0630630630630631	0.0720720720720721	0	0	0	0	0	0	0	0.00917431192660551	0	0	0	0	0.00925925925925926	0.00925925925925926	5.90403537080525	5.63713503296924	16.5663108643967	16.9753304070295
91	0.285714285714286	0.197802197802198	0.197802197802198	0.318681318681319	0.395604395604396	0.08	0.164545454545455	0.11	0.144545454545455	0.15	0.194545454545455	0.604395604395605	0	0.0333333333333333	0.0333333333333333	0.0444444444444444	0.111111111111111	0	0	0	0	0	0	0	0.0113636363636364	0	0	0	0	0	0	6.56447517063182	6.15010299923791	20.2711672730338	16.9753304070295
98	0.244897959183673	0.193877551020408	0.13265306122449	0.428571428571429	0.326530612244898	0.111111111111111	0.113333333333333	0.182222222222222	0.0622222222222222	0.233333333333333	0.295555555555556	0.673469387755102	0.0206185567010309	0.0103092783505155	0	0.0309278350515464	0.0927835051546392	0	0.0208333333333333	0	0	0	0	0.0105263157894737	0.0105263157894737	0	0	0	0	0	0	6.05553039717119	5.83696664361806	20.2711672730338	8.99736231390094
88	0.295454545454545	0.204545454545455	0.147727272727273	0.352272727272727	0.352272727272727	0.15	0.13	0.26	0.12	0.15	0.25	0.647727272727272	0.0114942528735632	0.0114942528735632	0.0459770114942529	0.0919540229885057	0.0919540229885057	0	0	0	0	0	0	0	0.0117647058823529	0	0	0	0	0	0	2.78565588164375	-1.67492808928856	21.1342134903892	23.0437559952736
518	0.254826254826255	0.152509652509653	0.214285714285714	0.378378378378378	0.366795366795367	0.148076923076923	0.106196581196581	0.203846153846154	0.123504273504273	0.240384615384615	0.179273504273504	0.633204633204633	0.0154738878143133	0.0386847195357834	0.02321083172147	0.0638297872340425	0.0909090909090909	0.00387596899224806	0.00193798449612403	0.00193798449612403	0.00388349514563107	0.00194174757281553	0.00194174757281553	0.00194174757281553	0.00970873786407767	0.0058252427184466	0	0.00194552529182879	0	0	0	3.69061220195757	4.4697718374685	14.2027416847897	17.498578550794
197	0.279187817258883	0.106598984771574	0.208121827411168	0.406091370558376	0.314720812182741	0.173529411764706	0.13	0.135882352941176	0.143529411764706	0.299411764705882	0.195882352941176	0.685279187817259	0.0102040816326531	0.0306122448979592	0.00510204081632653	0.076530612244898	0.102040816326531	0.00512820512820513	0.00512820512820513	0	0	0.00515463917525773	0	0	0.00515463917525773	0.00515463917525773	0.0103626943005181	0	0	0	0.00518134715025907	3.01419436043503	7.57246678032516	15.5890360459096	14.2027416847897
86	0.290697674418605	0.174418604651163	0.151162790697674	0.383720930232558	0.325581395348837	0.1	0.206666666666667	0.08	0.126666666666667	0.18	0.286666666666667	0.674418604651163	0.0117647058823529	0	0.0470588235294118	0.0823529411764706	0.141176470588235	0	0	0	0	0	0	0	0.0120481927710843	0	0	0	0	0	0.024390243902439	6.03653623934996	6.42700056862956	15.2492379723188	18.3616247681494
252	0.357142857142857	0.174603174603175	0.162698412698413	0.305555555555556	0.337301587301587	0.230769230769231	0.224358974358974	0.196153846153846	0.091025641025641	0.134615384615385	0.156410256410256	0.662698412698413	0.0119521912350598	0.0199203187250996	0.0159362549800797	0.103585657370518	0.0717131474103586	0.004	0	0	0	0	0.00401606425702811	0	0.00401606425702811	0.00803212851405622	0	0	0	0	0.00403225806451613	6.18796730912458	5.89255534222444	13.2704739983924	19.7479191292693
86	0.267441860465116	0.174418604651163	0.127906976744186	0.430232558139535	0.302325581395349	0.103333333333333	0.14	0.183333333333333	0.143333333333333	0.22	0.303333333333333	0.697674418604651	0	0.0117647058823529	0.0117647058823529	0.105882352941176	0.0823529411764706	0	0	0	0	0	0	0	0	0	0	0	0.0121951219512195	0	0	4.27250569079954	5.33413389127965	16.1122841896741	16.9753304070295
119	0.277310924369748	0.168067226890756	0.168067226890756	0.38655462184874	0.336134453781513	0.126315789473684	0.108771929824561	0.242105263157895	0.0675438596491228	0.217543859649123	0.216666666666667	0.663865546218488	0.0169491525423729	0.0169491525423729	0.0338983050847458	0.076271186440678	0.101694915254237	0	0.00854700854700855	0	0	0	0	0	0.00862068965517241	0.0172413793103448	0	0	0	0	0.00869565217391304	6.71333821128583	5.73376227694997	20.7944154167983	16.1122841896741
90	0.344444444444444	0.233333333333333	0.144444444444444	0.277777777777778	0.377777777777778	0.15	0.21	0.06	0.08	0.15	0.15	0.622222222222222	0.0112359550561798	0.0224719101123595	0.0224719101123595	0.0786516853932584	0.101123595505618	0	0	0	0	0	0	0	0.0114942528735632	0.0114942528735632	0	0	0	0	0	5.9067251665828	3.56830155157634	18.8848729119139	16.1122841896741
140	0.35	0.228571428571429	0.0928571428571429	0.328571428571429	0.321428571428571	0.121428571428571	0.257142857142857	0.0642857142857143	0.135714285714286	0.142857142857143	0.235714285714286	0.678571428571429	0.00719424460431655	0	0.0143884892086331	0.0719424460431655	0.0719424460431655	0	0	0	0	0	0.0072992700729927	0.0072992700729927	0	0	0.0147058823529412	0	0	0	0	4.91259299888279	6.42171037338744	16.9753304070295	19.4773425247204
79	0.341772151898734	0.113924050632911	0.126582278481013	0.417721518987342	0.240506329113924	0.226315789473684	0.2125	0.128289473684211	0.138815789473684	0.304605263157895	0.29078947368421	0.759493670886076	0	0	0.0128205128205128	0.141025641025641	0.115384615384615	0	0	0	0	0	0	0	0.0131578947368421	0.0131578947368421	0.0133333333333333	0	0.0133333333333333	0.0266666666666667	0.0133333333333333	4.27250569079954	7.37251469399779	20.2711672730338	16.9753304070295
104	0.326923076923077	0.163461538461538	0.134615384615385	0.375	0.298076923076923	0.241666666666667	0.233333333333333	0.258333333333333	0.158333333333333	0.233333333333333	0.275	0.701923076923077	0.00970873786407767	0.029126213592233	0.0388349514563107	0.106796116504854	0.106796116504854	0	0.00980392156862745	0	0	0	0	0.0099009900990099	0.0099009900990099	0	0	0	0	0.01	0	4.79249984320166	6.14456040418221	18.5450748383231	16.4520822632649
240	0.216666666666667	0.1875	0.175	0.420833333333333	0.3625	0.1375	0.125	0.2375	0.145833333333333	0.233333333333333	0.2875	0.6375	0.00836820083682008	0.0292887029288703	0.0460251046025105	0.0878661087866109	0.117154811715481	0.00420168067226891	0	0.00420168067226891	0	0.00421940928270042	0.00421940928270042	0.00421940928270042	0.0126582278481013	0.0168776371308017	0	0.00847457627118644	0	0.00423728813559322	0	6.70183686467705	7.48278710958433	16.9753304070295	24.953298500158
96	0.229166666666667	0.145833333333333	0.166666666666667	0.458333333333333	0.3125	0.08	0.145	0.235	0.105	0.315	0.29	0.6875	0	0.0315789473684211	0	0.0526315789473684	0.0736842105263158	0	0	0	0	0	0	0	0	0.010752688172043	0	0	0	0	0	6.6821273248012	9.09469674305157	19.7479191292693	19.931369199443
363	0.242424242424242	0.168044077134986	0.168044077134986	0.421487603305785	0.336088154269972	0.154385964912281	0.0921052631578947	0.176315789473684	0.130701754385965	0.257017543859649	0.242105263157895	0.663911845730027	0.00552486187845304	0.0331491712707182	0.0248618784530387	0.0994475138121547	0.104972375690608	0	0.00277008310249307	0	0.00555555555555556	0.00277777777777778	0.00277777777777778	0	0.00277777777777778	0.0138888888888889	0	0	0	0.00557103064066852	0	3.45403073515442	6.58584145359259	18.3616247681494	23.5670041390381
74	0.216216216216216	0.27027027027027	0.175675675675676	0.337837837837838	0.445945945945946	0.075	0.0928571428571429	0.117857142857143	0.117857142857143	0.0678571428571429	0.15	0.554054054054054	0.0136986301369863	0.0136986301369863	0.0821917808219178	0.0273972602739726	0.0821917808219178	0	0	0	0	0	0	0	0.0140845070422535	0	0	0	0	0	0	5.60173872709091	2.90069990134521	13.3396954674344	18.3616247681494
247	0.242914979757085	0.133603238866397	0.190283400809717	0.433198380566802	0.323886639676113	0.156593406593407	0.134065934065934	0.271978021978022	0.0994505494505494	0.313186813186813	0.275274725274725	0.676113360323887	0	0.0365853658536585	0.016260162601626	0.0691056910569106	0.0975609756097561	0	0	0	0.00409836065573771	0	0.00819672131147541	0	0.00409836065573771	0	0.00411522633744856	0	0.00411522633744856	0.00411522633744856	0	5.46094636916325	6.88901923235903	24.953298500158	19.4081210556785
84	0.273809523809524	0.166666666666667	0.119047619047619	0.44047619047619	0.285714285714286	0.15	0.13	0.2	0.18	0.31	0.31	0.714285714285714	0.0120481927710843	0	0.036144578313253	0.132530120481928	0.108433734939759	0	0	0	0	0	0	0	0	0.0246913580246914	0	0	0	0	0	3.21072462089002	5.28628318531407	20.7944154167984	15.2492379723188
101	0.148514851485149	0.168316831683168	0.217821782178218	0.465346534653465	0.386138613861386	0.116666666666667	0.233333333333333	0.266666666666667	0.25	0.25	0.383333333333333	0.613861386138614	0.03	0.04	0.02	0.05	0.07	0.0202020202020202	0.0101010101010101	0.0101010101010101	0	0	0	0.0102040816326531	0	0	0	0	0	0.0103092783505155	0	4.88828377077281	9.93836114021348	15.2492379723188	19.2246709855047
83	0.204819277108434	0.132530120481928	0.168674698795181	0.493975903614458	0.301204819277108	0.1	0.05	0.316666666666667	0.07	0.376666666666667	0.346666666666667	0.698795180722892	0	0.0121951219512195	0.0121951219512195	0.109756097560976	0.0853658536585366	0	0	0	0	0	0	0	0	0	0.0379746835443038	0	0	0	0	4.935575467002	7.63722721691411	15.5890360459096	17.498578550794
204	0.264705882352941	0.147058823529412	0.176470588235294	0.411764705882353	0.323529411764706	0.181818181818182	0.163636363636364	0.263636363636364	0.118181818181818	0.272727272727273	0.263636363636364	0.676470588235294	0.00492610837438424	0.0344827586206897	0.0295566502463054	0.0886699507389163	0.0738916256157636	0	0	0	0	0.00995024875621891	0	0.00497512437810945	0.00995024875621891	0.0199004975124378	0.005	0.005	0	0	0.005	4.01713568948461	6.5927019098966	20.7944154167984	22.4512863824671
657	0.207001522070015	0.164383561643836	0.168949771689498	0.459665144596651	0.333333333333333	0.104634581105169	0.116934046345811	0.292513368983957	0.0967914438502674	0.3	0.290730837789661	0.666666666666666	0.0228658536585366	0.0259146341463415	0.0228658536585366	0.0670731707317073	0.0899390243902439	0.00610687022900763	0.00916030534351145	0.00305343511450382	0.00458715596330275	0.00458715596330275	0	0.00458715596330275	0.00458715596330275	0.00611620795107034	0.00153139356814701	0.00153139356814701	0	0.00153139356814701	0.00153139356814701	6.22625776850921	3.64501652108828	16.4520822632649	18.8848729119139
96	0.197916666666667	0.166666666666667	0.1875	0.447916666666667	0.354166666666667	0.055	0.0975	0.2475	0.1325	0.2825	0.25	0.645833333333334	0.0105263157894737	0	0.0315789473684211	0.0947368421052632	0.0842105263157895	0	0	0	0	0	0	0	0.021505376344086	0	0	0.0108695652173913	0	0	0	1.77685533087923	10.5768260971705	18.0218266945586	17.498578550794
101	0.306930693069307	0.099009900990099	0.188118811881188	0.405940594059406	0.287128712871287	0.175	0.308333333333333	0.1	0.25	0.258333333333333	0.358333333333333	0.712871287128713	0.02	0.01	0	0.13	0.15	0	0.0202020202020202	0	0	0	0	0	0.0306122448979592	0.0306122448979592	0	0	0	0.0206185567010309	0	3.85503553706901	5.44816499378099	16.1122841896741	20.7944154167984
70	0.271428571428571	0.128571428571429	0.142857142857143	0.457142857142857	0.271428571428571	0.1375	0.15	0.2375	0.1125	0.325	0.2875	0.728571428571428	0	0.0144927536231884	0.0289855072463768	0.173913043478261	0.144927536231884	0	0	0	0	0	0	0	0.0447761194029851	0	0	0	0.0303030303030303	0	0	5.48811072322125	6.02235019786634	19.7479191292693	18.8848729119139
86	0.22093023255814	0.162790697674419	0.162790697674419	0.453488372093023	0.325581395348837	0.153333333333333	0.09	0.303333333333333	0.0633333333333333	0.25	0.273333333333333	0.674418604651163	0.0117647058823529	0.0117647058823529	0.0117647058823529	0.0941176470588235	0.0470588235294118	0	0.0119047619047619	0	0	0	0	0.0120481927710843	0.0120481927710843	0.036144578313253	0	0	0	0	0	4.34779641430377	4.91023416957903	15.2492379723188	9.52061045766547
88	0.375	0.0795454545454545	0.136363636363636	0.409090909090909	0.215909090909091	0.275	0.245	0.17	0.12	0.365	0.285	0.784090909090909	0.0114942528735632	0	0.0114942528735632	0.183908045977011	0.218390804597701	0	0	0	0	0	0	0.0117647058823529	0.0117647058823529	0.0235294117647059	0.0119047619047619	0.0238095238095238	0	0.0238095238095238	0.0357142857142857	4.60693070158964	9.43719342705499	16.9753304070295	18.2924032991074
75	0.213333333333333	0.12	0.186666666666667	0.48	0.306666666666667	0.116666666666667	0.108333333333333	0.266666666666667	0.116666666666667	0.35	0.283333333333333	0.693333333333333	0.0135135135135135	0.0405405405405405	0	0.108108108108108	0.135135135135135	0	0	0.0136986301369863	0	0	0	0	0.0277777777777778	0	0	0.0140845070422535	0	0	0	5.12472230920247	6.9396176961528	11.4301529625499	16.9061089379875
99	0.262626262626263	0.121212121212121	0.121212121212121	0.494949494949495	0.242424242424242	0.141578947368421	0.141052631578947	0.232105263157895	0.0805263157894737	0.373684210526316	0.373157894736842	0.757575757575758	0	0.0102040816326531	0	0.13265306122449	0.102040816326531	0	0	0	0	0	0	0	0.0208333333333333	0.0416666666666667	0.0210526315789474	0.0105263157894737	0	0	0	3.10161056495861	9.50225359124048	19.0683229820877	18.3616247681494
300	0.223333333333333	0.123333333333333	0.21	0.443333333333333	0.333333333333333	0.14	0.106666666666667	0.22	0.126666666666667	0.32	0.24	0.666666666666666	0.0100334448160535	0.040133779264214	0.00668896321070234	0.0869565217391304	0.120401337792642	0.00335570469798658	0	0.00671140939597315	0.00336700336700337	0.00336700336700337	0.00336700336700337	0	0.0202020202020202	0.0101010101010101	0.00337837837837838	0	0	0	0	4.51545811690857	8.02034435706197	15.2492379723188	19.4081210556784
77	0.207792207792208	0.220779220779221	0.194805194805195	0.376623376623377	0.415584415584416	0.148529411764706	0.116911764705882	0.191911764705882	0.0816176470588235	0.231617647058824	0.175	0.584415584415585	0.0131578947368421	0	0.0526315789473684	0.0789473684210526	0.0657894736842105	0	0.0133333333333333	0	0	0	0	0	0	0	0	0	0	0	0	3.91821003359628	0.573052797170388	17.498578550794	23.0437559952736
71	0.338028169014085	0.169014084507042	0.112676056338028	0.380281690140845	0.28169014084507	0.315909090909091	0.230681818181818	0.157954545454545	0.185227272727273	0.207954545454545	0.247727272727273	0.71830985915493	0.0142857142857143	0	0.0285714285714286	0.114285714285714	0.0857142857142857	0.0144927536231884	0	0	0	0	0	0	0.0147058823529412	0.0147058823529412	0	0	0	0	0	5.36037148481888	3.7823012470168	22.1807097779182	18.8848729119139
307	0.293159609120521	0.146579804560261	0.188925081433225	0.371335504885993	0.335504885993485	0.178125	0.137053571428571	0.175	0.108928571428571	0.215625	0.193303571428571	0.664495114006514	0.0228758169934641	0.0294117647058824	0.0196078431372549	0.107843137254902	0.0947712418300654	0	0.00983606557377049	0.00327868852459016	0	0.00328947368421053	0.00657894736842105	0	0.0197368421052632	0.00986842105263158	0	0	0	0.0066006600660066	0.0033003300330033	5.37002811198342	7.37533601231461	16.1122841896741	14.7259898285542
89	0.325842696629214	0.191011235955056	0.157303370786517	0.325842696629214	0.348314606741573	0.12	0.15	0.0322222222222222	0.11	0.132222222222222	0.162222222222222	0.651685393258428	0.0113636363636364	0	0.0454545454545455	0.0568181818181818	0.113636363636364	0	0	0	0	0	0	0.0116279069767442	0.0116279069767442	0	0	0	0	0	0	4.19251090796998	6.00146372650151	20.2711672730338	20.7944154167984
96	0.1875	0.177083333333333	0.166666666666667	0.46875	0.34375	0.03	0.02	0.28	0.05	0.29	0.3	0.65625	0.0105263157894737	0.0105263157894737	0.0105263157894737	0.0842105263157895	0.0947368421052632	0	0	0	0	0	0	0.010752688172043	0.021505376344086	0	0	0	0	0	0	6.08251975967183	5.71151967265745	16.1122841896741	18.0218266945586
128	0.2421875	0.1015625	0.2109375	0.4453125	0.3125	0.192857142857143	0.139285714285714	0.225	0.125	0.325	0.214285714285714	0.6875	0.015748031496063	0.031496062992126	0.0078740157480315	0.0866141732283465	0.110236220472441	0	0	0.00793650793650794	0	0	0	0	0.008	0	0.00806451612903226	0	0.00806451612903226	0	0	4.88635664427907	8.37750908084512	13.6794935410252	17.498578550794
89	0.348314606741573	0.157303370786517	0.134831460674157	0.359550561797753	0.292134831460674	0.214444444444444	0.202222222222222	0.13	0.112222222222222	0.204444444444444	0.212222222222222	0.707865168539326	0	0.0113636363636364	0.0340909090909091	0.102272727272727	0.136363636363636	0	0	0	0	0	0.0116279069767442	0	0.0116279069767442	0.0348837209302326	0	0	0.0117647058823529	0	0	4.52845631057261	6.46895282131195	16.0430627206322	16.1122841896741
672	0.348214285714286	0.113095238095238	0.141369047619048	0.397321428571429	0.254464285714286	0.247058823529412	0.217156862745098	0.172058823529412	0.0887254901960784	0.286764705882353	0.256862745098039	0.745535714285715	0.00894187779433681	0.014903129657228	0.0134128166915052	0.120715350223547	0.135618479880775	0.00149253731343284	0.00298507462686567	0	0.00149476831091181	0	0.00149476831091181	0.00149476831091181	0.0134529147982063	0.0224215246636771	0.0029940119760479	0.0029940119760479	0.0119760479041916	0.00449101796407186	0.00149700598802395	6.50574988461903	2.70146067482677	17.498578550794	19.4081210556784
318	0.251572327044025	0.144654088050314	0.138364779874214	0.465408805031447	0.283018867924528	0.1125	0.138194444444444	0.257638888888889	0.0944444444444444	0.326388888888889	0.339583333333333	0.716981132075472	0.00946372239747634	0.00946372239747634	0.0157728706624606	0.0788643533123028	0.10410094637224	0.00632911392405063	0.00316455696202532	0.00316455696202532	0	0	0.00317460317460317	0	0.00952380952380952	0.00634920634920635	0	0.00636942675159236	0	0	0	6.36342726871561	4.49298582129612	19.4081210556785	20.7944154167984
156	0.33974358974359	0.16025641025641	0.108974358974359	0.391025641025641	0.269230769230769	0.2296875	0.2671875	0.259375	0.0875	0.2515625	0.2890625	0.730769230769231	0.0193548387096774	0.0129032258064516	0.0258064516129032	0.109677419354839	0.116129032258065	0	0.00649350649350649	0.00649350649350649	0.0065359477124183	0	0	0	0.0065359477124183	0	0.00657894736842105	0.00657894736842105	0	0	0.00657894736842105	5.66883264490011	10.35375578153	21.6574616341537	20.2019458039919
227	0.295154185022026	0.193832599118943	0.220264317180617	0.290748898678414	0.414096916299559	0.136309523809524	0.144642857142857	0.178571428571429	0.133333333333333	0.216071428571429	0.174404761904762	0.58590308370044	0.0221238938053097	0.0530973451327434	0.0663716814159292	0.0707964601769911	0.0619469026548673	0.00888888888888889	0.0133333333333333	0	0.00892857142857143	0.00446428571428571	0.0133928571428571	0	0.00446428571428571	0	0	0	0	0	0	1.78951350162031	3.99012125697158	18.0218266945586	15.5890360459096
81	0.259259259259259	0.0987654320987654	0.234567901234568	0.407407407407407	0.333333333333333	0.13	0.35	0.18	0.32	0.25	0.35	0.666666666666666	0.025	0.0375	0	0.1125	0.1125	0	0.0126582278481013	0	0	0	0	0.0128205128205128	0.0128205128205128	0.0384615384615385	0	0	0.012987012987013	0.012987012987013	0	6.04787734059588	6.252030915789	20.7944154167984	15.9288341195004
82	0.341463414634146	0.219512195121951	0.109756097560976	0.329268292682927	0.329268292682927	0.21	0.19	0.28	0.2	0.11	0.29	0.670731707317073	0	0	0.037037037037037	0.0740740740740741	0.0617283950617284	0	0	0	0	0	0	0	0.0126582278481013	0	0	0	0	0	0	4.51968432486978	7.25483353071468	19.4081210556785	15.2492379723188
338	0.281065088757396	0.153846153846154	0.171597633136095	0.393491124260355	0.325443786982249	0.151960784313726	0.151307189542484	0.170588235294118	0.112418300653595	0.240196078431373	0.221895424836601	0.674556213017751	0.00890207715133531	0.0326409495548961	0.0148367952522255	0.118694362017804	0.106824925816024	0	0	0.00297619047619048	0	0.00298507462686567	0.00298507462686567	0	0.00895522388059702	0.0149253731343284	0.0029940119760479	0	0.00898203592814371	0.0119760479041916	0.0029940119760479	6.04717495119692	7.23916173153426	18.8848729119139	17.498578550794
77	0.246753246753247	0.142857142857143	0.142857142857143	0.467532467532468	0.285714285714286	0.163235294117647	0.186029411764706	0.2125	0.0522058823529412	0.325735294117647	0.323529411764706	0.714285714285715	0	0.0263157894736842	0	0.0921052631578947	0.0789473684210526	0	0	0	0	0	0	0	0.0135135135135135	0	0	0	0	0	0	3.59788521164671	6.39764415722641	20.2711672730338	23.0437559952736
321	0.230529595015576	0.109034267912773	0.205607476635514	0.454828660436137	0.314641744548287	0.138235294117647	0.144117647058824	0.217647058823529	0.152941176470588	0.326470588235294	0.302941176470588	0.685358255451713	0.03125	0.025	0.015625	0.059375	0.1125	0.00626959247648903	0.0125391849529781	0	0	0	0.00628930817610063	0.0157232704402516	0.00628930817610063	0.00943396226415094	0	0	0	0.00315457413249211	0	4.56564679540413	7.24801767825313	20.7944154167984	14.3861917549634
103	0.223300970873786	0.184466019417476	0.106796116504854	0.485436893203884	0.29126213592233	0.1	0.1	0.288888888888889	0.0833333333333333	0.322222222222222	0.388888888888889	0.70873786407767	0.00980392156862745	0	0.0392156862745098	0.107843137254902	0.0980392156862745	0	0	0	0	0	0	0	0	0.02	0.0202020202020202	0.0101010101010101	0	0	0	5.27392082882914	8.35077391294499	20.2711672730338	15.2492379723188
358	0.279329608938547	0.11731843575419	0.212290502793296	0.391061452513966	0.329608938547486	0.2	0.139814814814815	0.19783950617284	0.150925925925926	0.275617283950617	0.191358024691358	0.670391061452513	0.0140056022408964	0.030812324929972	0.0112044817927171	0.117647058823529	0.0952380952380952	0.00280898876404494	0.00842696629213483	0	0.00563380281690141	0	0.0028169014084507	0	0.0112676056338028	0.0112676056338028	0	0	0	0.00282485875706215	0.00282485875706215	7.6067482828093	8.8326123635278	9.52061045766547	24.953298500158
77	0.207792207792208	0.181818181818182	0.168831168831169	0.441558441558442	0.350649350649351	0.1	0.0397058823529412	0.229411764705882	0.114705882352941	0.254411764705882	0.269117647058824	0.64935064935065	0.0131578947368421	0.0131578947368421	0.0263157894736842	0.0789473684210526	0.118421052631579	0	0	0	0	0	0	0	0.027027027027027	0.027027027027027	0.0136986301369863	0.0136986301369863	0	0	0	5.05230075227526	4.87640959313124	19.4081210556785	15.7724861160833
95	0.221052631578947	0.147368421052632	0.178947368421053	0.452631578947368	0.326315789473684	0.19	0.14	0.336666666666667	0.05	0.293333333333333	0.263333333333333	0.673684210526315	0	0.0212765957446809	0.0212765957446809	0.0319148936170213	0.0957446808510638	0	0	0	0	0	0	0	0.0108695652173913	0.0108695652173913	0	0	0	0	0	3.88024088948821	4.92699444403148	13.6102720719832	17.7691551553429
77	0.220779220779221	0.0909090909090909	0.155844155844156	0.532467532467532	0.246753246753247	0.156617647058824	0.0897058823529412	0.315441176470588	0.0963235294117647	0.447058823529412	0.375735294117647	0.753246753246753	0	0.0131578947368421	0.0131578947368421	0.118421052631579	0.118421052631579	0	0	0	0	0	0	0	0.027027027027027	0.0135135135135135	0	0	0.0273972602739726	0.0136986301369863	0	5.52274406443221	10.2214844359634	22.1807097779183	12.7182218178907
83	0.313253012048193	0.108433734939759	0.180722891566265	0.397590361445783	0.289156626506024	0.17	0.11	0.206666666666667	0.08	0.316666666666667	0.256666666666667	0.710843373493976	0	0.024390243902439	0.0121951219512195	0.0609756097560976	0.121951219512195	0	0	0	0	0	0	0	0.0125	0	0	0	0	0.0126582278481013	0.0126582278481013	5.21933885311162	11.0341369692009	20.7944154167983	11.6136030327237
69	0.27536231884058	0.217391304347826	0.115942028985507	0.391304347826087	0.333333333333333	0.165277777777778	0.152777777777778	0.265277777777778	0.193055555555556	0.175	0.268055555555556	0.666666666666667	0	0	0.0441176470588235	0.102941176470588	0.0735294117647059	0	0	0	0	0	0	0	0.0151515151515152	0	0	0	0.0153846153846154	0	0	2.73392932907024	3.3438309613306	20.2711672730338	23.5670041390381
107	0.327102803738318	0.102803738317757	0.130841121495327	0.439252336448598	0.233644859813084	0.2	0.207142857142857	0.130952380952381	0.0571428571428571	0.330952380952381	0.29047619047619	0.766355140186916	0.00943396226415094	0.0283018867924528	0.00943396226415094	0.113207547169811	0.150943396226415	0	0	0.00952380952380952	0	0	0	0.00961538461538462	0	0.00961538461538462	0	0.029126213592233	0	0.00970873786407767	0	3.89192685801177	7.30660141858472	19.931369199443	19.7479191292692
126	0.26984126984127	0.166666666666667	0.182539682539683	0.380952380952381	0.349206349206349	0.152380952380952	0.0928571428571428	0.145238095238095	0.130952380952381	0.221428571428571	0.20952380952381	0.650793650793651	0.008	0.016	0.024	0.088	0.12	0	0	0	0	0	0.00813008130081301	0	0.00813008130081301	0.00813008130081301	0.00819672131147541	0	0.0163934426229508	0	0	3.92223418389601	4.10483786635541	12.2931991799053	20.2711672730338
80	0.2625	0.2	0.1	0.4375	0.3	0.1625	0.1625	0.175	0.15	0.2375	0.3375	0.7	0	0	0.0632911392405063	0.0759493670886076	0.0886075949367089	0	0	0	0	0	0	0	0	0	0	0	0	0	0.0131578947368421	2.58984755894387	7.23762029569586	17.498578550794	16.9753304070295
84	0.345238095238095	0.142857142857143	0.130952380952381	0.380952380952381	0.273809523809524	0.21	0.24	0.13	0.13	0.24	0.27	0.726190476190476	0.0240963855421687	0.0120481927710843	0.0240963855421687	0.156626506024096	0.108433734939759	0.0121951219512195	0	0.0121951219512195	0	0	0	0	0.0246913580246914	0.037037037037037	0.0125	0	0	0	0	5.76841183277806	8.61594914509367	18.8848729119139	22.1807097779182
111	0.468468468468468	0.153153153153153	0.0810810810810811	0.297297297297297	0.234234234234234	0.298484848484848	0.365151515151515	0.248484848484849	0.0666666666666667	0.196969696969697	0.213636363636364	0.765765765765765	0	0	0.0272727272727273	0.109090909090909	0.127272727272727	0	0	0	0	0	0	0	0.00925925925925926	0.0462962962962963	0	0	0.00934579439252336	0.0186915887850467	0	4.59775607429805	5.41024243001588	16.1122841896741	15.5890360459096
103	0.155339805825243	0.135922330097087	0.12621359223301	0.58252427184466	0.262135922330097	0.130555555555556	0.075	0.366666666666667	0.138888888888889	0.430555555555556	0.391666666666667	0.737864077669903	0.00980392156862745	0	0.0196078431372549	0.0392156862745098	0.0392156862745098	0	0	0	0	0	0	0	0	0	0	0	0	0	0	5.16774927859063	10.0443852710589	15.2492379723188	20.5528428489866
82	0.292682926829268	0.195121951219512	0.109756097560976	0.402439024390244	0.304878048780488	0.23	0.15	0.3	0.18	0.19	0.35	0.695121951219512	0	0	0.037037037037037	0.0987654320987654	0.0864197530864197	0	0	0	0	0	0	0	0	0	0.0128205128205128	0.0128205128205128	0.0256410256410256	0.0128205128205128	0	4.48010392012867	9.58972705265269	14.7259898285542	21.1342134903892
80	0.3375	0.1375	0.125	0.4	0.2625	0.225	0.2375	0.3125	0.0375	0.2625	0.275	0.7375	0	0.0126582278481013	0	0.126582278481013	0.0506329113924051	0	0	0	0	0	0	0	0.012987012987013	0.012987012987013	0	0	0	0	0.0131578947368421	5.69913683991601	4.5760033784792	20.7944154167983	23.5670041390381
116	0.21551724137931	0.155172413793103	0.129310344827586	0.5	0.28448275862069	0.241666666666667	0.239583333333333	0.285416666666667	0.114583333333333	0.34375	0.3625	0.71551724137931	0.0173913043478261	0.00869565217391304	0.00869565217391304	0.173913043478261	0.191304347826087	0	0	0	0	0	0	0.00884955752212389	0	0	0	0	0.151785714285714	0.00892857142857143	0	1.24870764987402	7.72573258130742	13.4539240685662	22.1807097779183
94	0.287234042553192	0.106382978723404	0.297872340425532	0.308510638297872	0.404255319148936	0.174285714285714	0.118571428571429	0.0442857142857143	0.212857142857143	0.198571428571429	0.114285714285714	0.595744680851064	0.032258064516129	0.043010752688172	0.010752688172043	0.0752688172043011	0.182795698924731	0	0.0217391304347826	0.0108695652173913	0	0	0	0	0.021978021978022	0	0.0111111111111111	0.0333333333333333	0	0	0	5.09126499356455	3.97803286716138	24.953298500158	23.5670041390381
105	0.295238095238095	0.123809523809524	0.114285714285714	0.466666666666667	0.238095238095238	0.216666666666667	0.183333333333333	0.166666666666667	0.0666666666666667	0.35	0.333333333333333	0.761904761904762	0	0.00961538461538462	0	0.0865384615384615	0.0961538461538462	0	0	0	0	0	0	0	0.00980392156862745	0	0	0	0	0	0	4.86176225862777	8.51342746969496	20.2711672730338	16.5373068276596
89	0.157303370786517	0.146067415730337	0.202247191011236	0.49438202247191	0.348314606741573	0.05	0.0722222222222222	0.348888888888889	0.0822222222222222	0.358888888888889	0.296666666666667	0.651685393258427	0	0.0227272727272727	0	0.0454545454545455	0.0340909090909091	0	0	0	0	0	0	0	0	0	0	0	0	0	0	5.93787824300181	5.5239038123094	21.6574616341537	19.4081210556784
136	0.279411764705882	0.147058823529412	0.198529411764706	0.375	0.345588235294118	0.144642857142857	0.108928571428571	0.182142857142857	0.05	0.223214285714286	0.201785714285714	0.654411764705882	0.00740740740740741	0.0296296296296296	0.0222222222222222	0.0666666666666667	0.0740740740740741	0	0	0	0	0	0.0075187969924812	0	0.0075187969924812	0.0150375939849624	0.00757575757575758	0.00757575757575758	0	0	0	5.82860304540553	6.86704177399514	19.4081210556785	22.1807097779183
183	0.284153005464481	0.19672131147541	0.131147540983607	0.387978142076503	0.327868852459016	0.128333333333333	0.16	0.235	0.108333333333333	0.223333333333333	0.255	0.672131147540984	0.00549450549450549	0.0164835164835165	0.043956043956044	0.0604395604395604	0.0934065934065934	0	0	0	0	0.00555555555555556	0	0	0	0.0111111111111111	0.00558659217877095	0.0111731843575419	0.00558659217877095	0	0	3.06532635406578	3.29786969536993	18.8848729119139	20.2711672730338
82	0.121951219512195	0.317073170731707	0.0609756097560976	0.5	0.378048780487805	0.27	0.07	0.42	0.32	0.15	0.47	0.621951219512195	0	0.0123456790123457	0.0493827160493827	0.0987654320987654	0.0493827160493827	0	0	0	0	0	0	0	0	0	0.0128205128205128	0	0.0128205128205128	0	0	3.36507377205133	5.2496566009893	23.5670041390381	24.953298500158
88	0.125	0.193181818181818	0.193181818181818	0.488636363636364	0.386363636363636	0.08	0.075	0.365	0.075	0.305	0.29	0.613636363636364	0.0114942528735632	0.0114942528735632	0.0344827586206897	0.0344827586206897	0.0804597701149425	0	0	0	0	0	0	0	0.0235294117647059	0.0117647058823529	0	0	0	0	0	5.37838355795769	7.14260613040944	20.7944154167983	16.9753304070295
235	0.302127659574468	0.170212765957447	0.178723404255319	0.348936170212766	0.348936170212766	0.165277777777778	0.148611111111111	0.166666666666667	0.147222222222222	0.198611111111111	0.176388888888889	0.651063829787234	0.0170940170940171	0.0341880341880342	0.0128205128205128	0.0897435897435897	0.0683760683760684	0	0.00429184549356223	0.0128755364806867	0	0	0.00431034482758621	0	0	0	0	0	0	0	0	4.98788777361137	6.16001519410309	21.6574616341537	18.3616247681494
121	0.247933884297521	0.140495867768595	0.198347107438017	0.413223140495868	0.338842975206612	0.121428571428571	0.25	0.142857142857143	0.257142857142857	0.235714285714286	0.335714285714286	0.661157024793389	0.0166666666666667	0.025	0.00833333333333333	0.108333333333333	0.141666666666667	0.00840336134453781	0.00840336134453781	0	0.00847457627118644	0	0	0	0.00847457627118644	0.00847457627118644	0.0256410256410256	0.0256410256410256	0.00854700854700855	0.00854700854700855	0.00854700854700855	4.01440788920571	6.83716881308086	16.9061089379875	18.3616247681494
186	0.279569892473118	0.129032258064516	0.188172043010753	0.403225806451613	0.317204301075269	0.171666666666667	0.116666666666667	0.185	0.105	0.266666666666667	0.241666666666667	0.682795698924731	0.0108108108108108	0.0324324324324324	0.00540540540540541	0.0972972972972973	0.102702702702703	0	0	0	0	0.00546448087431694	0.00546448087431694	0	0	0.0109289617486339	0.00549450549450549	0.00549450549450549	0	0.010989010989011	0.00549450549450549	6.36342726871561	4.92460171127608	22.1807097779182	18.8848729119139
181	0.259668508287293	0.149171270718232	0.198895027624309	0.392265193370166	0.348066298342541	0.12	0.22	0.21	0.18	0.23	0.28	0.651933701657459	0	0.0333333333333333	0.0333333333333333	0.0833333333333333	0.0833333333333333	0	0	0	0	0	0.00561797752808989	0	0.00561797752808989	0.00561797752808989	0	0	0	0	0.00564971751412429	4.66071435671156	9.04292499043486	14.7259898285542	17.7691551553429
132	0.537878787878788	0.0757575757575758	0.181818181818182	0.204545454545455	0.257575757575758	0.445238095238095	0.35	0.333333333333333	0.133333333333333	0.135714285714286	0.126190476190476	0.742424242424243	0.0152671755725191	0.0152671755725191	0.00763358778625954	0.099236641221374	0.083969465648855	0	0.00769230769230769	0	0	0	0.0232558139534884	0	0	0.0232558139534884	0.0078125	0	0	0	0.0078125	4.98293675441552	4.32929760904789	14.5425397583805	14.2027416847897
99	0.303030303030303	0.0909090909090909	0.222222222222222	0.383838383838384	0.313131313131313	0.250526315789474	0.120526315789474	0.242631578947368	0.13	0.293157894736842	0.163157894736842	0.686868686868687	0.0204081632653061	0.0204081632653061	0.0102040816326531	0.0612244897959184	0.0714285714285714	0	0.0103092783505155	0.0103092783505155	0	0	0.0208333333333333	0.0104166666666667	0	0.0208333333333333	0	0	0	0	0	2.61453896762583	4.49408697326389	18.8848729119139	13.0870239282187
92	0.25	0.217391304347826	0.152173913043478	0.380434782608696	0.369565217391304	0.09	0.123333333333333	0.226666666666667	0.0733333333333333	0.176666666666667	0.216666666666667	0.630434782608696	0.010989010989011	0.010989010989011	0.032967032967033	0.043956043956044	0.0989010989010989	0	0.0111111111111111	0	0	0	0	0.0112359550561798	0	0.0112359550561798	0	0	0	0	0	5.7539778606243	3.87487533926152	16.9753304070295	16.1122841896741
85	0.270588235294118	0.223529411764706	0.105882352941176	0.4	0.329411764705882	0.2	0.2	0.32	0.12	0.2	0.3	0.670588235294118	0	0	0.0476190476190476	0.0833333333333333	0.0714285714285714	0	0	0	0	0	0	0	0	0.0121951219512195	0	0	0	0.0123456790123457	0	2.35391480597132	6.99051549849305	19.4081210556785	21.6574616341537
56	0.267857142857143	0.232142857142857	0.160714285714286	0.339285714285714	0.392857142857143	0.154166666666667	0.104166666666667	0.075	0.216666666666667	0.195833333333333	0.179166666666667	0.607142857142857	0.0363636363636364	0.0181818181818182	0.0545454545454545	0.0909090909090909	0.127272727272727	0.0185185185185185	0.0185185185185185	0	0	0	0	0.0188679245283019	0	0	0	0	0	0.0192307692307692	0	4.40715469038998	5.04868838905259	20.2711672730338	15.5890360459096
129	0.271317829457364	0.155038759689922	0.193798449612403	0.37984496124031	0.348837209302326	0.135714285714286	0.0944444444444444	0.206349206349206	0.115873015873016	0.242063492063492	0.197619047619048	0.651162790697674	0.0234375	0.03125	0.015625	0.09375	0.0625	0	0	0.0078740157480315	0.00793650793650794	0	0.0158730158730159	0.00793650793650794	0.00793650793650794	0	0	0.008	0	0	0	3.82815470110333	6.10478035670915	13.3396954674344	19.7479191292693
102	0.235294117647059	0.156862745098039	0.205882352941176	0.401960784313726	0.362745098039216	0.208333333333333	0.0916666666666667	0.233333333333333	0.183333333333333	0.208333333333333	0.275	0.637254901960785	0.0297029702970297	0.0297029702970297	0.0198019801980198	0.099009900990099	0.099009900990099	0.01	0.01	0.01	0	0	0	0	0.0303030303030303	0.0101010101010101	0	0	0.0102040816326531	0	0	5.05009712442125	2.21716262121483	14.3861917549635	22.1807097779183
298	0.268456375838926	0.171140939597315	0.191275167785235	0.369127516778524	0.36241610738255	0.11	0.123703703703704	0.188518518518519	0.10037037037037	0.238518518518519	0.178148148148148	0.63758389261745	0.0168350168350168	0.0235690235690236	0.0235690235690236	0.0841750841750842	0.0740740740740741	0.00337837837837838	0.00675675675675676	0.00337837837837838	0	0	0.00338983050847458	0.00338983050847458	0.00338983050847458	0.0101694915254237	0	0	0	0	0	4.65500703819952	8.7077976604331	22.1807097779182	12.2931991799053
109	0.293577981651376	0.137614678899083	0.220183486238532	0.348623853211009	0.357798165137615	0.172222222222222	0.133333333333333	0.133333333333333	0.205555555555556	0.272222222222222	0.116666666666667	0.642201834862385	0.0185185185185185	0.00925925925925926	0.0462962962962963	0.101851851851852	0.0833333333333333	0.00934579439252336	0.00934579439252336	0	0.00943396226415094	0	0.00943396226415094	0	0.0188679245283019	0	0.00952380952380952	0	0	0	0	4.632665247512	4.22753736918984	18.0218266945586	21.6574616341537
306	0.228758169934641	0.160130718954248	0.179738562091503	0.431372549019608	0.339869281045752	0.109375	0.148958333333333	0.2	0.133333333333333	0.259375	0.267708333333333	0.660130718954249	0.00655737704918033	0.039344262295082	0.0163934426229508	0.0688524590163934	0.0852459016393443	0	0	0	0	0.0033003300330033	0	0	0.0033003300330033	0.0132013201320132	0.0033112582781457	0	0	0.0033112582781457	0	4.43392194911684	7.75558486553622	12.8164473236698	12.476649250079
84	0.285714285714286	0.202380952380952	0.0714285714285714	0.44047619047619	0.273809523809524	0.15	0.18	0.17	0.11	0.2	0.31	0.726190476190476	0	0	0.0120481927710843	0.0843373493975904	0.120481927710843	0	0	0	0	0	0	0	0	0	0	0.0125	0	0.0125	0.0125	3.26542575660308	9.03671515626416	22.1807097779182	16.1122841896741
110	0.318181818181818	0.109090909090909	0.127272727272727	0.445454545454545	0.236363636363636	0.191666666666667	0.25	0.258333333333333	0.075	0.333333333333333	0.291666666666667	0.763636363636363	0	0.00917431192660551	0	0.0825688073394495	0.137614678899083	0	0	0	0	0	0	0	0.00934579439252336	0.00934579439252336	0	0	0.0188679245283019	0	0.00943396226415094	4.70427391398471	9.42084486739285	21.6574616341537	14.6567683595123
92	0.228260869565217	0.195652173913043	0.228260869565217	0.347826086956522	0.423913043478261	0.05	0.14	0.223333333333333	0.09	0.233333333333333	0.163333333333333	0.576086956521739	0.021978021978022	0.010989010989011	0.043956043956044	0.0549450549450549	0.0989010989010989	0	0.0111111111111111	0	0	0	0	0	0.0224719101123595	0	0	0	0	0.0113636363636364	0	4.46691449508784	8.72845989173978	15.065787902145	11.9534011063145
84	0.238095238095238	0.166666666666667	0.202380952380952	0.392857142857143	0.369047619047619	0.12	0.15	0.17	0.17	0.27	0.22	0.630952380952381	0.0120481927710843	0.036144578313253	0.0481927710843374	0.0963855421686747	0.0602409638554217	0	0	0.0121951219512195	0.0123456790123457	0	0	0	0.0246913580246914	0.0123456790123457	0	0	0	0	0	3.39180766904088	8.12360258867322	20.7944154167983	17.498578550794
91	0.32967032967033	0.175824175824176	0.0769230769230769	0.417582417582418	0.252747252747253	0.156363636363636	0.238181818181818	0.156363636363636	0.118181818181818	0.252727272727273	0.334545454545455	0.747252747252748	0	0.0111111111111111	0.0111111111111111	0.122222222222222	0.133333333333333	0	0	0	0	0	0	0	0	0.0340909090909091	0.0114942528735632	0	0.0114942528735632	0.0114942528735632	0	5.26286450578631	7.6316520057225	15.5890360459096	17.498578550794
91	0.164835164835165	0.186813186813187	0.175824175824176	0.472527472527473	0.362637362637363	0.164545454545455	0.0981818181818182	0.308181818181818	0.0663636363636364	0.276363636363636	0.27	0.637362637362638	0.0222222222222222	0	0.0333333333333333	0.0555555555555556	0.0666666666666667	0	0.0112359550561798	0	0	0	0	0.0113636363636364	0	0	0	0	0	0	0	2.96730590000367	6.65910430121977	16.9753304070295	16.9753304070295
609	0.244663382594417	0.15927750410509	0.178981937602627	0.417077175697865	0.338259441707718	0.121326164874552	0.131720430107527	0.222939068100358	0.0813620071684588	0.259677419354839	0.24426523297491	0.661740558292282	0.0230263157894737	0.0246710526315789	0.0131578947368421	0.0773026315789474	0.105263157894737	0	0.0164744645799012	0	0	0.0033003300330033	0.0033003300330033	0.00825082508250825	0.0115511551155116	0.0066006600660066	0.00165289256198347	0.00165289256198347	0	0	0	5.70876535523548	8.11579675708596	17.4293570817521	16.9753304070295
84	0.238095238095238	0.142857142857143	0.214285714285714	0.404761904761905	0.357142857142857	0.08	0.04	0.18	0.08	0.22	0.18	0.642857142857143	0	0.036144578313253	0	0.0602409638554217	0.072289156626506	0	0	0	0	0	0.0123456790123457	0	0.0246913580246914	0	0	0	0	0	0	6.02469002546355	5.28933043364169	23.0437559952736	14.7259898285542
84	0.261904761904762	0.214285714285714	0.178571428571429	0.345238095238095	0.392857142857143	0.16	0.15	0.29	0.17	0.17	0.34	0.607142857142857	0	0.0240963855421687	0.0602409638554217	0.0481927710843374	0.0602409638554217	0	0	0	0.0123456790123457	0	0	0	0.0123456790123457	0	0	0	0	0	0	4.51566017457005	4.491707748571	23.5670041390381	19.4081210556785
75	0.213333333333333	0.213333333333333	0.16	0.413333333333333	0.373333333333333	0.0583333333333333	0.0833333333333333	0.2	0.116666666666667	0.191666666666667	0.258333333333333	0.626666666666666	0.027027027027027	0	0.0540540540540541	0.0810810810810811	0.0945945945945946	0	0	0	0	0	0	0	0	0	0	0	0.0140845070422535	0.0140845070422535	0	5.59685388131545	4.07550490878311	16.6355323334387	18.0218266945586
87	0.172413793103448	0.0919540229885057	0.183908045977011	0.551724137931034	0.275862068965517	0.11	0.0685714285714286	0.33	0.118571428571429	0.4	0.338571428571429	0.724137931034482	0.0116279069767442	0.0116279069767442	0.0116279069767442	0.0581395348837209	0.104651162790698	0	0	0.0117647058823529	0	0	0	0.0119047619047619	0	0	0	0	0	0	0	3.05478055162522	5.60458915665098	18.815651442872	18.3616247681494
87	0.275862068965517	0.137931034482759	0.218390804597701	0.367816091954023	0.35632183908046	0.195714285714286	0.187142857142857	0.16	0.128571428571429	0.255714285714286	0.167142857142857	0.64367816091954	0.0116279069767442	0.0348837209302326	0.0232558139534884	0.0813953488372093	0.0930232558139535	0	0	0.0117647058823529	0.0119047619047619	0	0	0	0.0119047619047619	0.0119047619047619	0	0	0	0.0120481927710843	0	6.34427695480464	7.51464079467671	24.953298500158	20.2711672730338
108	0.194444444444444	0.0925925925925926	0.231481481481481	0.481481481481481	0.324074074074074	0.1375	0.05	0.270833333333333	0.1375	0.375	0.2375	0.675925925925925	0	0.0654205607476635	0.00934579439252336	0.0934579439252336	0.102803738317757	0	0	0	0.00952380952380952	0.00952380952380952	0	0	0.00952380952380952	0.00952380952380952	0	0	0.0192307692307692	0.00961538461538462	0	7.02007467720967	8.55834621187775	11.7007295670988	16.6355323334387
89	0.258426966292135	0.213483146067416	0.146067415730337	0.382022471910112	0.359550561797753	0.12	0.164444444444444	0.162222222222222	0.104444444444444	0.182222222222222	0.222222222222222	0.640449438202247	0.0227272727272727	0.0113636363636364	0.0454545454545455	0.0909090909090909	0.102272727272727	0.0114942528735632	0	0	0	0	0	0	0.0116279069767442	0.0232558139534884	0	0	0	0	0.0117647058823529	2.20512606928545	4.94118399737961	16.9753304070295	20.7944154167983
71	0.197183098591549	0.23943661971831	0.169014084507042	0.394366197183099	0.408450704225352	0.0829545454545454	0.05	0.185227272727273	0.0829545454545455	0.172727272727273	0.210227272727273	0.591549295774648	0	0.0428571428571429	0.0714285714285714	0.1	0.1	0	0	0	0	0	0	0	0.0147058823529412	0.0147058823529412	0	0	0	0	0	6.98130237249488	3.58170481841504	18.8848729119139	15.5890360459096
90	0.266666666666667	0.144444444444444	0.122222222222222	0.466666666666667	0.266666666666667	0.16	0.22	0.26	0.08	0.32	0.32	0.733333333333334	0	0	0.0112359550561798	0.0786516853932584	0.112359550561798	0	0	0	0	0	0	0	0.0229885057471264	0.0229885057471264	0	0	0	0	0	6.31619394100662	6.3580553917614	19.4081210556785	14.6567683595123
95	0.273684210526316	0.157894736842105	0.157894736842105	0.410526315789474	0.315789473684211	0.18	0.176666666666667	0.183333333333333	0.103333333333333	0.263333333333333	0.26	0.68421052631579	0	0.0212765957446809	0.0212765957446809	0.074468085106383	0.148936170212766	0	0	0	0	0	0	0	0.0326086956521739	0	0	0	0	0	0	6.98130237249488	7.54892809789223	14.6567683595123	10.9069048187854
293	0.307167235494881	0.201365187713311	0.174061433447099	0.31740614334471	0.37542662116041	0.168717948717949	0.158974358974359	0.195384615384615	0.11025641025641	0.133333333333333	0.163589743589744	0.624573378839591	0.00684931506849315	0.0273972602739726	0.0445205479452055	0.0753424657534247	0.0821917808219178	0.00343642611683849	0.00343642611683849	0	0	0	0	0	0.0137931034482759	0.0103448275862069	0	0	0	0	0	6.98130237249488	2.71088110994404	18.3616247681494	18.3616247681494
116	0.25	0.172413793103448	0.189655172413793	0.387931034482759	0.362068965517241	0.13125	0.0916666666666667	0.177083333333333	0.10625	0.2125	0.202083333333333	0.637931034482759	0.0173913043478261	0.0173913043478261	0.0434782608695652	0.11304347826087	0.130434782608696	0	0	0	0.00884955752212389	0	0	0	0.00884955752212389	0	0	0	0.0267857142857143	0.0267857142857143	0	6.98130237249488	4.63747738750717	14.7259898285543	18.3616247681494
127	0.307086614173228	0.125984251968504	0.149606299212598	0.417322834645669	0.275590551181102	0.206122448979592	0.18469387755102	0.227551020408163	0.0785714285714286	0.264285714285714	0.242857142857143	0.724409448818897	0.00793650793650794	0.0158730158730159	0.0158730158730159	0.0793650793650794	0.111111111111111	0	0.008	0	0	0	0	0	0	0.0161290322580645	0	0	0	0	0	4.55738772870172	5.60110684111788	20.7944154167984	17.498578550794
88	0.147727272727273	0.125	0.170454545454545	0.556818181818182	0.295454545454545	0.095	0.055	0.42	0.11	0.455	0.385	0.704545454545455	0.0114942528735632	0.0114942528735632	0.0229885057471264	0.0574712643678161	0.0689655172413793	0	0	0	0	0	0	0	0	0.0117647058823529	0	0	0	0	0	5.55046004610418	8.18855455699472	20.2711672730338	23.5670041390381
90	0.233333333333333	0.211111111111111	0.2	0.355555555555556	0.411111111111111	0.07	0.12	0.21	0.13	0.18	0.15	0.588888888888889	0	0	0.0224719101123595	0.0337078651685393	0.0786516853932584	0	0	0	0	0	0	0	0.0344827586206897	0	0.0116279069767442	0	0.0116279069767442	0	0	4.58227953082293	8.08880717323833	17.498578550794	14.9965664331031
167	0.29940119760479	0.155688622754491	0.155688622754491	0.389221556886228	0.311377245508982	0.164285714285714	0.176190476190476	0.216666666666667	0.0880952380952381	0.247619047619048	0.248412698412698	0.688622754491018	0.0120481927710843	0.0120481927710843	0.0120481927710843	0.0903614457831325	0.0783132530120482	0	0.00606060606060606	0.00606060606060606	0	0	0	0	0.0121951219512195	0.00609756097560976	0.00613496932515337	0	0.00613496932515337	0	0	3.98328039888503	9.52115896994125	14.7259898285542	22.1807097779183
94	0.202127659574468	0.234042553191489	0.148936170212766	0.414893617021277	0.382978723404255	0.151428571428571	0.178571428571429	0.212857142857143	0.112857142857143	0.218571428571429	0.254285714285714	0.617021276595745	0.010752688172043	0.010752688172043	0.0645161290322581	0.043010752688172	0.0752688172043011	0.0108695652173913	0	0.0108695652173913	0	0	0	0	0.010989010989011	0	0	0	0.0111111111111111	0	0	2.04580745217016	5.53729380086579	23.5670041390381	18.0218266945586
340	0.291176470588235	0.179411764705882	0.197058823529412	0.332352941176471	0.376470588235294	0.141176470588235	0.123529411764706	0.129411764705882	0.117647058823529	0.158823529411765	0.164705882352941	0.623529411764706	0.0176991150442478	0.0206489675516224	0.0265486725663717	0.0619469026548673	0.0766961651917404	0.0029585798816568	0.00591715976331361	0	0	0	0	0	0	0.0029673590504451	0.00297619047619048	0	0	0	0	5.27862336508929	6.70872651507046	18.3616247681494	23.5670041390381
86	0.267441860465116	0.151162790697674	0.162790697674419	0.418604651162791	0.313953488372093	0.146666666666667	0.136666666666667	0.216666666666667	0.01	0.23	0.22	0.686046511627907	0.0117647058823529	0.0235294117647059	0.0235294117647059	0.0823529411764706	0.105882352941176	0	0	0	0	0	0	0	0	0	0	0	0	0	0	4.27250569079954	7.16489630441742	15.5890360459096	15.5198145768676
120	0.25	0.15	0.191666666666667	0.408333333333333	0.341666666666667	0.116666666666667	0.075	0.175	0.075	0.258333333333333	0.216666666666667	0.658333333333333	0	0.00840336134453781	0.0168067226890756	0.0840336134453782	0.0840336134453782	0	0	0	0	0	0.0170940170940171	0	0.00854700854700855	0.0170940170940171	0	0.00862068965517241	0	0.00862068965517241	0	5.0298095177912	4.30868078594787	20.2711672730338	17.498578550794
293	0.262798634812287	0.215017064846416	0.146757679180887	0.37542662116041	0.361774744027304	0.1	0.152051282051282	0.193589743589744	0.125384615384615	0.173589743589744	0.231794871794872	0.638225255972697	0.00684931506849315	0.023972602739726	0.023972602739726	0.0787671232876712	0.0821917808219178	0.00343642611683849	0	0.00343642611683849	0	0	0	0	0.00689655172413793	0.0103448275862069	0	0	0	0	0	4.33784553835955	4.6058882096183	18.8848729119139	20.7944154167984
314	0.302547770700637	0.200636942675159	0.105095541401274	0.39171974522293	0.305732484076433	0.184375	0.234375	0.186607142857143	0.11875	0.222767857142857	0.285267857142857	0.694267515923567	0.00958466453674121	0.012779552715655	0.0415335463258786	0.121405750798722	0.115015974440895	0	0.00320512820512821	0.00320512820512821	0	0	0.00321543408360129	0	0	0.0160771704180064	0.00967741935483871	0.00645161290322581	0.0258064516129032	0.00967741935483871	0.0032258064516129	6.05553039717119	5.34724061062288	14.4733182893385	19.1554495164628
91	0.252747252747253	0.120879120879121	0.186813186813187	0.43956043956044	0.307692307692308	0.168181818181818	0.08	0.259090909090909	0.0881818181818182	0.330909090909091	0.279090909090909	0.692307692307693	0	0.0333333333333333	0.0111111111111111	0.1	0.0888888888888889	0	0	0	0	0	0	0	0.0454545454545455	0.0227272727272727	0	0	0	0	0	5.3016461988061	8.65762823949245	14.7259898285542	12.3624206489472
107	0.233644859813084	0.149532710280374	0.177570093457944	0.439252336448598	0.327102803738318	0.107142857142857	0.148809523809524	0.296428571428571	0.122619047619048	0.320238095238095	0.280952380952381	0.672897196261682	0.0188679245283019	0.0283018867924528	0.0188679245283019	0.0849056603773585	0.0754716981132075	0	0	0.00952380952380952	0	0	0	0	0	0	0	0	0	0.00970873786407767	0	6.30469259439784	9.94084584479691	16.9753304070295	18.2924032991074
98	0.346938775510204	0.112244897959184	0.183673469387755	0.357142857142857	0.295918367346939	0.233333333333333	0.161111111111111	0.112222222222222	0.0722222222222222	0.245555555555556	0.173333333333333	0.704081632653061	0.0103092783505155	0.0103092783505155	0.0103092783505155	0.11340206185567	0.154639175257732	0	0	0.0104166666666667	0	0	0.0105263157894737	0	0.0210526315789474	0.0210526315789474	0	0	0	0	0	4.26403232998532	8.03054570183519	18.5450748383231	19.4081210556785
77	0.168831168831169	0.246753246753247	0.142857142857143	0.441558441558442	0.38961038961039	0.125	0.106617647058824	0.2625	0.181617647058824	0.1875	0.294117647058824	0.610389610389611	0.0263157894736842	0.0263157894736842	0.0394736842105263	0.0526315789473684	0.0657894736842105	0	0.0133333333333333	0	0	0	0	0.027027027027027	0.0135135135135135	0	0	0	0	0	0	5.5407339727226	4.54372444059478	22.7039579216828	22.1807097779182
74	0.22972972972973	0.121621621621622	0.175675675675676	0.472972972972973	0.297297297297297	0.160714285714286	0.160714285714286	0.260714285714286	0.05	0.346428571428571	0.296428571428571	0.702702702702703	0.0136986301369863	0.0273972602739726	0.0136986301369863	0.10958904109589	0.0684931506849315	0	0	0.0138888888888889	0	0.0140845070422535	0	0.0140845070422535	0.028169014084507	0.028169014084507	0	0	0	0	0	4.51566017457005	6.35219265330876	20.7944154167983	22.1807097779183
88	0.272727272727273	0.136363636363636	0.159090909090909	0.431818181818182	0.295454545454545	0.155	0.215	0.16	0.13	0.275	0.275	0.704545454545455	0	0	0.0344827586206897	0.114942528735632	0.0919540229885057	0	0	0	0	0	0	0	0.0117647058823529	0.0235294117647059	0.0119047619047619	0	0	0	0	4.87023561944198	8.0773077221155	20.2711672730338	23.5670041390381
124	0.32258064516129	0.129032258064516	0.129032258064516	0.419354838709677	0.258064516129032	0.271428571428571	0.228571428571429	0.285714285714286	0.142857142857143	0.257142857142857	0.3	0.741935483870967	0	0.016260162601626	0.024390243902439	0.121951219512195	0.113821138211382	0	0	0	0	0	0.00826446280991736	0	0.00826446280991736	0.00826446280991736	0.00833333333333333	0	0	0	0.00833333333333333	5.37838355795769	7.08831188540123	16.4520822632649	20.2711672730338
101	0.267326732673267	0.0495049504950495	0.237623762376238	0.445544554455446	0.287128712871287	0.183333333333333	0.283333333333333	0.166666666666667	0.316666666666667	0.333333333333333	0.383333333333333	0.712871287128713	0	0.07	0	0.1	0.08	0	0	0	0	0.0204081632653061	0.0102040816326531	0	0.0204081632653061	0.0204081632653061	0	0	0	0	0.0103092783505155	5.9302251864265	6.83807095419742	15.4908105401305	13.8629436111989
772	0.255181347150259	0.103626943005181	0.224093264248705	0.417098445595855	0.327720207253886	0.163675213675214	0.103418803418803	0.198717948717949	0.13974358974359	0.316239316239316	0.202136752136752	0.672279792746114	0.00518806744487678	0.0389105058365759	0.0103761348897536	0.0687418936446174	0.108949416342412	0.0012987012987013	0.0012987012987013	0	0.00130039011703511	0.00520156046814044	0.00390117035110533	0.00130039011703511	0.00780234070221066	0.00130039011703511	0.00130208333333333	0.00130208333333333	0.00520833333333333	0.00130208333333333	0.00390625	6.62340203878842	9.09278027088264	14.7259898285542	15.8596126504584
76	0.144736842105263	0.171052631578947	0.197368421052632	0.486842105263158	0.368421052631579	0.059375	0.08125	0.334375	0.053125	0.3	0.278125	0.631578947368421	0.0133333333333333	0.0533333333333333	0.0133333333333333	0.0533333333333333	0.0666666666666667	0	0.0135135135135135	0	0	0.0136986301369863	0	0	0	0	0	0	0	0	0	5.41965599679655	3.30485592148372	18.8848729119139	18.8848729119139
129	0.224806201550388	0.217054263565891	0.162790697674419	0.395348837209302	0.37984496124031	0.144444444444444	0.137301587301587	0.251587301587302	0.096031746031746	0.164285714285714	0.231746031746032	0.62015503875969	0.0078125	0.0234375	0.03125	0.046875	0.0703125	0	0.0078740157480315	0	0.00793650793650794	0	0	0	0	0	0	0	0.008	0	0	3.56638842810553	2.10797474830449	17.498578550794	15.065787902145
87	0.367816091954023	0.126436781609195	0.137931034482759	0.367816091954023	0.264367816091954	0.247142857142857	0.218571428571429	0.177142857142857	0.108571428571429	0.21	0.238571428571429	0.735632183908046	0	0	0.0232558139534884	0.104651162790698	0.0813953488372093	0	0	0	0	0	0	0	0.0238095238095238	0.0119047619047619	0	0	0.0120481927710843	0	0	3.54127711187428	4.8025637245852	16.4520822632649	20.7944154167984
129	0.341085271317829	0.0930232558139535	0.186046511627907	0.37984496124031	0.27906976744186	0.228571428571429	0.165873015873016	0.227777777777778	0.123015873015873	0.299206349206349	0.204761904761905	0.720930232558139	0.0078125	0.015625	0.0078125	0.09375	0.09375	0	0.0078740157480315	0	0	0	0.00793650793650794	0	0.00793650793650794	0.0238095238095238	0	0	0	0	0	4.935575467002	8.13832356804121	13.8629436111989	23.5670041390381
80	0.25	0.1125	0.1625	0.475	0.275	0.1375	0.0875	0.225	0.1	0.3625	0.3125	0.725	0	0.0379746835443038	0.0253164556962025	0.0759493670886076	0.139240506329114	0	0	0	0	0	0	0	0	0	0	0.0263157894736842	0	0	0	7.47594423350167	6.76935401016818	23.5670041390381	15.5890360459096
90	0.155555555555556	0.111111111111111	0.211111111111111	0.522222222222222	0.322222222222222	0.12	0.14	0.36	0.12	0.42	0.3	0.677777777777778	0	0.0224719101123595	0	0.0786516853932584	0.0898876404494382	0	0	0	0	0.0114942528735632	0	0	0.0114942528735632	0	0	0	0	0.0232558139534884	0.0116279069767442	5.60081185819479	7.9072485171266	20.2711672730338	15.9288341195004
82	0.365853658536585	0.0609756097560976	0.24390243902439	0.329268292682927	0.304878048780488	0.34	0.14	0.18	0.24	0.22	0.18	0.695121951219512	0	0.0246913580246914	0	0.0493827160493827	0.0864197530864197	0	0	0	0.0126582278481013	0	0	0	0.0126582278481013	0	0	0	0	0	0.0128205128205128	3.2811507113076	4.18672506322913	10.9069048187854	20.2711672730338
144	0.229166666666667	0.1875	0.166666666666667	0.416666666666667	0.354166666666667	0.1125	0.11875	0.21875	0.10625	0.24375	0.3	0.645833333333334	0.00699300699300699	0.027972027972028	0.034965034965035	0.0909090909090909	0.104895104895105	0.00704225352112676	0	0	0	0	0	0	0.00709219858156028	0.0212765957446809	0	0	0	0	0.00714285714285714	4.72612150061356	4.6531738431334	16.1122841896741	19.4081210556785
86	0.36046511627907	0.151162790697674	0.0813953488372093	0.406976744186047	0.232558139534884	0.226666666666667	0.263333333333333	0.183333333333333	0.103333333333333	0.29	0.326666666666667	0.767441860465117	0	0	0.0235294117647059	0.129411764705882	0.0941176470588235	0	0	0	0	0	0	0	0	0	0.0121951219512195	0.024390243902439	0	0	0.0121951219512195	6.01315576181209	11.7420362385793	19.4081210556784	19.2246709855047
404	0.200495049504951	0.118811881188119	0.222772277227723	0.457920792079208	0.341584158415842	0.116666666666667	0.0880952380952381	0.295238095238095	0.123809523809524	0.34047619047619	0.288095238095238	0.658415841584159	0.00744416873449132	0.0372208436724566	0.0198511166253102	0.0744416873449131	0.0719602977667494	0.00248756218905473	0	0	0.00249376558603491	0.00498753117206983	0.00997506234413965	0.00249376558603491	0.00997506234413965	0.00748129675810474	0	0.0025	0.0025	0.0025	0.0025	5.65075967860867	4.80293513979866	22.1807097779182	24.953298500158
89	0.202247191011236	0.134831460674157	0.179775280898876	0.48314606741573	0.314606741573034	0.08	0.104444444444444	0.286666666666667	0.124444444444444	0.346666666666667	0.282222222222222	0.685393258426966	0.0227272727272727	0.0227272727272727	0.0113636363636364	0.0681818181818182	0.113636363636364	0.0114942528735632	0.0114942528735632	0	0.0116279069767442	0	0	0	0.0348837209302326	0.0232558139534884	0	0	0	0	0	5.58111170662392	8.54493544317303	19.7479191292693	21.0649920213472
195	0.266666666666667	0.2	0.117948717948718	0.415384615384615	0.317948717948718	0.106666666666667	0.156666666666667	0.16	0.123333333333333	0.216666666666667	0.293333333333333	0.682051282051282	0.0206185567010309	0.0103092783505155	0.0206185567010309	0.11340206185567	0.154639175257732	0	0.0103626943005181	0	0	0.00520833333333333	0	0	0	0.00520833333333333	0.0104712041884817	0.0104712041884817	0.00523560209424084	0.00523560209424084	0.00523560209424084	3.89675573503632	7.68374121389011	19.931369199443	16.9753304070295
83	0.228915662650602	0.216867469879518	0.156626506024096	0.397590361445783	0.373493975903614	0.11	0.06	0.236666666666667	0.09	0.226666666666667	0.276666666666667	0.626506024096385	0.024390243902439	0.0121951219512195	0.0121951219512195	0.0609756097560976	0.0609756097560976	0.0123456790123457	0.0123456790123457	0	0	0	0	0.0125	0	0	0	0	0	0	0	2.88211810190951	5.07231194403855	21.6574616341537	23.5670041390381
405	0.311111111111111	0.153086419753086	0.197530864197531	0.338271604938272	0.350617283950617	0.195238095238095	0.145238095238095	0.116666666666667	0.107142857142857	0.183333333333333	0.171428571428571	0.649382716049383	0.0346534653465347	0.0321782178217822	0.0222772277227723	0.108910891089109	0.116336633663366	0.00744416873449132	0.0148883374689826	0.00744416873449132	0.00248756218905473	0.00248756218905473	0.00248756218905473	0.00746268656716418	0.0149253731343284	0.00995024875621891	0.00997506234413965	0.00498753117206983	0.00748129675810474	0.00748129675810474	0.00249376558603491	2.77580539655091	3.08957650434915	23.5670041390381	16.6355323334387
99	0.282828282828283	0.151515151515152	0.171717171717172	0.393939393939394	0.323232323232323	0.131578947368421	0.111052631578947	0.152105263157895	0.0605263157894737	0.243684210526316	0.223157894736842	0.676767676767677	0.0102040816326531	0.0306122448979592	0.0306122448979592	0.102040816326531	0.112244897959184	0	0	0	0	0	0	0	0	0.0208333333333333	0	0	0	0.0105263157894737	0	6.50574988461903	8.90472597453148	20.7944154167984	16.1122841896741
207	0.27536231884058	0.154589371980676	0.178743961352657	0.391304347826087	0.333333333333333	0.122077922077922	0.136363636363636	0.2	0.0948051948051948	0.24025974025974	0.236363636363636	0.666666666666667	0	0.0145631067961165	0.0242718446601942	0.0825242718446602	0.0631067961165049	0	0	0	0	0	0.00490196078431373	0	0	0.00490196078431373	0	0	0.00492610837438424	0.00492610837438424	0.00492610837438424	3.27451652389943	6.03968109939189	18.8848729119139	18.8848729119139
95	0.294736842105263	0.136842105263158	0.157894736842105	0.410526315789474	0.294736842105263	0.156666666666667	0.176666666666667	0.14	0.12	0.276666666666667	0.296666666666667	0.705263157894737	0.0106382978723404	0.0425531914893617	0.0319148936170213	0.170212765957447	0.127659574468085	0	0	0.010752688172043	0	0	0	0	0.0108695652173913	0.0217391304347826	0.021978021978022	0	0.021978021978022	0.021978021978022	0	4.16592442617048	7.64677907179734	20.7944154167983	20.2711672730338
101	0.287128712871287	0.0891089108910891	0.227722772277228	0.396039603960396	0.316831683168317	0.166666666666667	0.275	0.108333333333333	0.275	0.258333333333333	0.316666666666667	0.683168316831683	0.02	0.05	0.01	0.11	0.13	0.0101010101010101	0	0	0	0	0.0102040816326531	0	0	0.0204081632653061	0.0103092783505155	0	0.0103092783505155	0.0206185567010309	0	6.70183686467705	5.83655393378505	22.1807097779183	17.498578550794
251	0.247011952191235	0.147410358565737	0.207171314741036	0.398406374501992	0.354581673306773	0.137762237762238	0.0940559440559441	0.170979020979021	0.148601398601399	0.248601398601399	0.184615384615385	0.645418326693227	0.012	0.032	0.016	0.068	0.088	0.00401606425702811	0	0.00401606425702811	0	0	0	0.00403225806451613	0.00806451612903226	0.00806451612903226	0	0	0	0.00404858299595142	0	2.88211810190951	8.41080517440055	19.7479191292692	10.04385860143
80	0.2625	0.1875	0.2125	0.3375	0.4	0.125	0.1	0.15	0.1	0.15	0.125	0.6	0	0.0253164556962025	0.0253164556962025	0.0506329113924051	0.0632911392405063	0	0	0	0	0	0	0	0.012987012987013	0	0	0	0	0	0	5.27862336508929	3.52282929253946	23.5670041390381	18.0218266945586
137	0.255474452554745	0.102189781021898	0.0948905109489051	0.547445255474453	0.197080291970803	0.152521008403361	0.157142857142857	0.351680672268908	0.0953781512605042	0.447058823529412	0.451680672268908	0.802919708029198	0.0147058823529412	0.00735294117647059	0.0147058823529412	0.0955882352941176	0.110294117647059	0	0.0148148148148148	0	0	0	0	0.0149253731343284	0	0.0149253731343284	0	0	0	0.0150375939849624	0.0075187969924812	5.55774844907306	7.60157131306794	19.4081210556785	16.1122841896741
82	0.195121951219512	0.121951219512195	0.182926829268293	0.5	0.304878048780488	0.19	0.07	0.36	0.2	0.31	0.37	0.695121951219512	0.0123456790123457	0.0123456790123457	0.0123456790123457	0.0617283950617284	0.123456790123457	0	0	0	0	0	0	0	0.0379746835443038	0.0126582278481013	0	0	0	0	0	6.98130237249488	10.0860262767068	10.3836566750208	15.4908105401305
82	0.25609756097561	0.170731707317073	0.207317073170732	0.365853658536585	0.378048780487805	0.16	0.04	0.22	0.16	0.16	0.24	0.621951219512195	0.0493827160493827	0.037037037037037	0.0123456790123457	0.111111111111111	0.0987654320987654	0.0125	0.025	0.0125	0	0	0	0	0	0	0	0.0128205128205128	0	0.0128205128205128	0	5.70876535523548	8.32661806070548	15.065787902145	19.4081210556784
95	0.221052631578947	0.147368421052632	0.168421052631579	0.463157894736842	0.315789473684211	0.07	0.116666666666667	0.246666666666667	0.0466666666666667	0.316666666666667	0.29	0.684210526315789	0	0.0319148936170213	0	0.0851063829787234	0.106382978723404	0	0	0	0	0.0108695652173913	0	0	0	0	0.010989010989011	0.010989010989011	0.010989010989011	0.010989010989011	0	-0.474913927385579	7.00181464155478	20.2711672730338	16.9061089379875
122	0.229508196721311	0.172131147540984	0.139344262295082	0.459016393442623	0.311475409836066	0.142857142857143	0.0928571428571429	0.278571428571429	0.121428571428571	0.25	0.357142857142857	0.688524590163934	0.00826446280991736	0.0165289256198347	0.00826446280991736	0.107438016528926	0.0991735537190083	0	0	0	0	0	0	0.00840336134453781	0	0.00840336134453781	0	0	0	0	0	5.27392082882914	5.79067543019351	16.1122841896741	17.498578550794
85	0.341176470588235	0.141176470588235	0.164705882352941	0.352941176470588	0.305882352941176	0.26	0.25	0.13	0.09	0.21	0.16	0.694117647058823	0	0.0238095238095238	0.0119047619047619	0.0952380952380952	0.154761904761905	0	0	0	0	0	0.0121951219512195	0	0	0.0121951219512195	0	0	0	0	0.0123456790123457	5.05322762117138	1.51536328979415	15.5890360459096	19.4081210556785
94	0.223404255319149	0.191489361702128	0.212765957446809	0.372340425531915	0.404255319148936	0.07	0.102857142857143	0.23	0.112857142857143	0.2	0.207142857142857	0.595744680851064	0.021505376344086	0.021505376344086	0.010752688172043	0.032258064516129	0.0537634408602151	0	0.0108695652173913	0	0	0	0	0	0	0	0	0	0	0	0	2.88331138059661	10.5201160315352	19.4081210556785	18.3616247681494
301	0.368770764119601	0.116279069767442	0.18936877076412	0.325581395348837	0.305647840531561	0.25	0.271875	0.221875	0.196875	0.203125	0.25	0.694352159468438	0.00333333333333333	0.04	0.0133333333333333	0.0766666666666667	0.0933333333333333	0	0	0.00334448160535117	0.0134228187919463	0	0.0100671140939597	0	0	0.0134228187919463	0.00673400673400673	0.00673400673400673	0	0.00336700336700337	0.00336700336700337	3.9403187749604	4.98868121314546	19.4773425247204	14.2027416847897
99	0.282828282828283	0.181818181818182	0.181818181818182	0.353535353535354	0.363636363636364	0.141052631578947	0.1	0.232631578947368	0.0810526315789474	0.171578947368421	0.212631578947368	0.636363636363637	0.0204081632653061	0.0306122448979592	0.0204081632653061	0.0816326530612245	0.0612244897959184	0	0	0	0	0	0	0	0.0104166666666667	0	0	0	0	0	0	6.22355239137909	5.98306662281813	16.6355323334387	19.4081210556784
363	0.253443526170799	0.162534435261708	0.170798898071625	0.413223140495868	0.333333333333333	0.176315789473684	0.121052631578947	0.230701754385965	0.0973684210526316	0.259649122807018	0.257017543859649	0.666666666666667	0.0110497237569061	0.0165745856353591	0.0248618784530387	0.0801104972375691	0.0911602209944751	0	0.00277008310249307	0.00277008310249307	0.00277777777777778	0	0.0111111111111111	0	0.00277777777777778	0.00833333333333333	0	0	0.00278551532033426	0.00278551532033426	0.00278551532033426	6.11425568318398	6.70067198446659	16.1122841896741	20.7944154167984
75	0.293333333333333	0.173333333333333	0.133333333333333	0.4	0.306666666666667	0.154166666666667	0.154166666666667	0.266666666666667	0.125	0.270833333333333	0.270833333333333	0.693333333333333	0.0135135135135135	0	0	0.121621621621622	0.0810810810810811	0	0	0	0	0	0	0	0.0138888888888889	0.0138888888888889	0	0	0	0	0	3.45403073515442	7.69236004158547	15.4505931078257	15.5890360459096
181	0.270718232044199	0.160220994475138	0.143646408839779	0.425414364640884	0.303867403314917	0.14	0.25	0.22	0.18	0.26	0.36	0.696132596685083	0.00555555555555556	0.0333333333333333	0.0166666666666667	0.111111111111111	0.105555555555556	0	0	0.00558659217877095	0	0	0	0	0.0112359550561798	0.00561797752808989	0.00564971751412429	0	0	0	0	3.29966786868945	6.78143547089372	7.08781980901648	20.2711672730338
207	0.241545893719807	0.207729468599034	0.173913043478261	0.376811594202899	0.381642512077295	0.157142857142857	0.144155844155844	0.172727272727273	0.112987012987013	0.202597402597403	0.207792207792208	0.618357487922706	0.0339805825242718	0.0339805825242718	0.0485436893203883	0.0776699029126214	0.0922330097087379	0.0048780487804878	0	0.0048780487804878	0	0	0	0.00980392156862745	0.0147058823529412	0.0196078431372549	0	0	0.00492610837438424	0	0	6.30561946329396	5.70750910653067	16.7047538024806	17.1587804772032
194	0.314432989690722	0.154639175257732	0.180412371134021	0.350515463917526	0.335051546391753	0.167142857142857	0.198571428571429	0.211428571428571	0.125714285714286	0.208571428571429	0.177142857142857	0.664948453608248	0.0155440414507772	0.0466321243523316	0.00518134715025907	0.0880829015544041	0.0880829015544041	0	0	0	0	0	0	0	0.0104712041884817	0.0209424083769634	0	0	0.00526315789473684	0.00526315789473684	0	6.77206349729861	8.68614462851965	15.5890360459096	22.1807097779183
173	0.242774566473988	0.213872832369942	0.144508670520231	0.398843930635838	0.358381502890173	0.161111111111111	0.144871794871795	0.236752136752137	0.139316239316239	0.208974358974359	0.27051282051282	0.641618497109826	0.00581395348837209	0.0174418604651163	0.0174418604651163	0.0523255813953488	0.0755813953488372	0	0	0	0	0	0	0.00588235294117647	0.00588235294117647	0.0117647058823529	0	0	0	0	0	4.55738772870172	3.47921030949651	19.6786976602273	23.5670041390381
272	0.194852941176471	0.180147058823529	0.169117647058824	0.455882352941176	0.349264705882353	0.0738095238095238	0.0607142857142857	0.260714285714286	0.0702380952380952	0.272619047619048	0.285714285714286	0.650735294117647	0.022140221402214	0.018450184501845	0.03690036900369	0.0664206642066421	0.103321033210332	0.0037037037037037	0	0.0037037037037037	0	0	0.00371747211895911	0.00371747211895911	0.0148698884758364	0.00371747211895911	0.00373134328358209	0.00746268656716418	0.00373134328358209	0.00746268656716418	0	6.25727646115501	6.55013472372192	20.7944154167983	19.4081210556785
109	0.284403669724771	0.174311926605505	0.155963302752294	0.385321100917431	0.330275229357798	0.157407407407407	0.147222222222222	0.282407407407407	0.0935185185185185	0.208333333333333	0.235185185185185	0.669724770642202	0.0277777777777778	0	0.0185185185185185	0.0925925925925926	0.12962962962963	0.00934579439252336	0.0280373831775701	0	0	0	0	0.00943396226415094	0.00943396226415094	0.00943396226415094	0.00952380952380952	0	0.00952380952380952	0	0	6.22662480063526	3.88800602113286	16.9061089379875	14.7259898285543
136	0.264705882352941	0.132352941176471	0.191176470588235	0.411764705882353	0.323529411764706	0.158928571428571	0.176785714285714	0.210714285714286	0.0928571428571429	0.283928571428571	0.219642857142857	0.676470588235294	0.00740740740740741	0.037037037037037	0	0.111111111111111	0.118518518518519	0	0	0	0	0	0	0.0075187969924812	0.0075187969924812	0	0.0227272727272727	0	0.00757575757575758	0	0	4.27250569079954	7.9820028815297	19.4081210556785	19.7479191292693
140	0.264285714285714	0.157142857142857	0.192857142857143	0.385714285714286	0.35	0.178571428571429	0.157142857142857	0.278571428571429	0.121428571428571	0.242857142857143	0.192857142857143	0.65	0.0143884892086331	0.0215827338129496	0.0287769784172662	0.0863309352517986	0.079136690647482	0	0	0	0	0	0	0	0.0218978102189781	0.0218978102189781	0	0	0	0	0	6.1648271053663	4.21410990104342	14.7259898285543	21.1342134903891
508	0.261811023622047	0.187007874015748	0.18503937007874	0.366141732283465	0.372047244094488	0.133653846153846	0.117307692307692	0.147115384615385	0.108653846153846	0.207692307692308	0.199038461538462	0.627952755905512	0.0177514792899408	0.019723865877712	0.0315581854043393	0.0769230769230769	0.0986193293885602	0.00395256916996047	0.00395256916996047	0	0.00396039603960396	0	0.00396039603960396	0.00396039603960396	0.0099009900990099	0.0118811881188119	0.00396825396825397	0	0.00198412698412698	0.00595238095238095	0	5.87163001479369	5.69346810995029	15.5890360459096	20.2711672730338
78	0.269230769230769	0.141025641025641	0.205128205128205	0.384615384615385	0.346153846153846	0.226388888888889	0.216666666666667	0.223611111111111	0.143055555555556	0.25	0.181944444444444	0.653846153846154	0.012987012987013	0.025974025974026	0.038961038961039	0.0649350649350649	0.0649350649350649	0.0131578947368421	0	0	0	0	0	0	0.0133333333333333	0.0133333333333333	0	0.0135135135135135	0	0	0	3.9985424352393	9.08176131135712	20.2711672730338	21.6574616341537
96	0.333333333333333	0.197916666666667	0.104166666666667	0.364583333333333	0.302083333333333	0.17	0.2625	0.3075	0.1325	0.2425	0.255	0.697916666666666	0.0210526315789474	0.0105263157894737	0.0210526315789474	0.105263157894737	0.0526315789473684	0	0	0	0	0	0	0	0	0.021505376344086	0	0	0	0	0.0108695652173913	5.30066411412368	4.01730617546724	10.5850118105277	18.8848729119139
106	0.235849056603774	0.207547169811321	0.169811320754717	0.386792452830189	0.377358490566038	0.075	0.127777777777778	0.152777777777778	0.0861111111111111	0.177777777777778	0.191666666666667	0.622641509433963	0.00952380952380952	0.0380952380952381	0.0476190476190476	0.114285714285714	0.104761904761905	0	0.00961538461538462	0	0.00970873786407767	0.00970873786407767	0	0	0	0.0194174757281553	0.00980392156862745	0	0	0	0	6.44429261318413	6.11181279191385	20.7944154167983	22.1807097779182
96	0.177083333333333	0.15625	0.1875	0.479166666666667	0.34375	0.0425	0.09	0.3225	0.0925	0.325	0.2925	0.65625	0	0.0526315789473684	0.0315789473684211	0.0526315789473684	0.0947368421052632	0	0	0	0	0	0	0	0	0	0	0	0	0.0108695652173913	0	5.33249525778405	7.43905328335925	19.7479191292692	17.9928226578214
240	0.295833333333333	0.141666666666667	0.1875	0.375	0.329166666666667	0.1875	0.125	0.145833333333333	0.120833333333333	0.241666666666667	0.2125	0.670833333333333	0.0167364016736402	0.0209205020920502	0.0251046025104603	0.0878661087866109	0.125523012552301	0.00420168067226891	0.00420168067226891	0	0	0	0	0.00421940928270042	0	0.0168776371308017	0	0.0127118644067797	0.00423728813559322	0	0.00423728813559322	5.15624793198185	7.35747474718868	19.4081210556785	14.5425397583805
165	0.327272727272727	0.145454545454545	0.187878787878788	0.339393939393939	0.333333333333333	0.194444444444444	0.155555555555556	0.205555555555556	0.161111111111111	0.211111111111111	0.205555555555556	0.666666666666666	0.024390243902439	0.0304878048780488	0.0182926829268293	0.128048780487805	0.103658536585366	0.0122699386503067	0.00613496932515337	0.00613496932515337	0	0	0.00617283950617284	0	0.00617283950617284	0	0	0.0062111801242236	0	0.0062111801242236	0	6.56447517063182	7.8221380908386	16.6355323334387	21.6574616341537
133	0.278195488721804	0.157894736842105	0.172932330827068	0.390977443609023	0.330827067669173	0.194505494505495	0.12967032967033	0.240659340659341	0.136263736263736	0.225274725274725	0.225274725274725	0.669172932330827	0	0.0227272727272727	0.0227272727272727	0.0757575757575758	0.0757575757575758	0	0	0	0	0	0	0	0	0	0	0.00775193798449612	0.00775193798449612	0	0.00775193798449612	6.30469259439784	2.00171512074131	21.6574616341537	17.8383766243848
98	0.224489795918367	0.153061224489796	0.26530612244898	0.357142857142857	0.418367346938776	0.0933333333333333	0.06	0.131111111111111	0.153333333333333	0.204444444444444	0.0911111111111111	0.581632653061224	0.0103092783505155	0.0309278350515464	0.0206185567010309	0.0927835051546392	0.0824742268041237	0	0	0	0	0	0.0105263157894737	0	0.0105263157894737	0	0	0	0	0	0	5.90403537080525	5.38136414243718	21.6574616341537	14.2027416847897
109	0.247706422018349	0.201834862385321	0.165137614678899	0.385321100917431	0.36697247706422	0.14537037037037	0.135185185185185	0.175	0.143518518518519	0.187037037037037	0.210185185185185	0.63302752293578	0.00925925925925926	0.0185185185185185	0.0462962962962963	0.0648148148148148	0.0833333333333333	0.00934579439252336	0	0	0	0	0.00943396226415094	0	0.0188679245283019	0.00943396226415094	0	0.00952380952380952	0	0	0	1.66185770352927	5.21097284005543	17.1587804772032	18.8848729119139
82	0.280487804878049	0.207317073170732	0.158536585365854	0.353658536585366	0.365853658536585	0.21	0.12	0.23	0.15	0.16	0.27	0.634146341463415	0.0123456790123457	0.0246913580246914	0.0246913580246914	0.0987654320987654	0.135802469135802	0	0	0	0	0	0	0	0.0126582278481013	0.0253164556962025	0	0	0.0128205128205128	0	0.0128205128205128	5.05230075227526	6.28351317841541	23.5670041390381	16.6355323334387
67	0.238805970149254	0.238805970149254	0.17910447761194	0.343283582089552	0.417910447761194	0.0732142857142857	0.196428571428571	0.1125	0.173214285714286	0.135714285714286	0.233928571428571	0.582089552238806	0.0454545454545455	0.0303030303030303	0.0454545454545455	0.0606060606060606	0.0606060606060606	0	0	0	0	0	0	0	0	0	0	0	0	0	0	6.19854178683724	4.63611524413827	22.1807097779182	18.0218266945586
114	0.219298245614035	0.131578947368421	0.228070175438596	0.421052631578947	0.359649122807018	0.127380952380952	0.0619047619047619	0.198809523809524	0.0988095238095238	0.292857142857143	0.194047619047619	0.640350877192982	0.0176991150442478	0.0353982300884956	0.0265486725663717	0.0707964601769911	0.106194690265487	0	0	0.00892857142857143	0.00900900900900901	0	0.00900900900900901	0	0.00900900900900901	0.00900900900900901	0.00909090909090909	0.0181818181818182	0.00909090909090909	0.00909090909090909	0	4.33784553835955	8.39490851715092	20.7944154167983	22.1807097779182
86	0.36046511627907	0.104651162790698	0.197674418604651	0.337209302325581	0.302325581395349	0.28	0.183333333333333	0.163333333333333	0.183333333333333	0.243333333333333	0.12	0.697674418604651	0	0.0235294117647059	0.0117647058823529	0.0705882352941176	0.0588235294117647	0	0	0	0	0	0	0	0.0120481927710843	0.0240963855421687	0	0	0	0	0	5.97780156503219	11.6828604835846	18.2924032991074	18.8848729119139
213	0.295774647887324	0.169014084507042	0.145539906103286	0.389671361502347	0.314553990610329	0.131818181818182	0.166083916083916	0.177622377622378	0.0797202797202797	0.218531468531469	0.243706293706294	0.685446009389671	0.0235849056603774	0.0235849056603774	0.0283018867924528	0.136792452830189	0.10377358490566	0	0	0.004739336492891	0	0.00476190476190476	0.00476190476190476	0	0.0142857142857143	0.0142857142857143	0.00478468899521531	0	0.00956937799043062	0.00478468899521531	0	3.3619160887139	6.64175907248677	22.1807097779182	18.0218266945586
760	0.369736842105263	0.113157894736842	0.136842105263158	0.380263157894737	0.25	0.264473684210526	0.246052631578947	0.186842105263158	0.0789473684210526	0.272368421052632	0.259210526315789	0.75	0.0144927536231884	0.0197628458498024	0.00527009222661397	0.129117259552042	0.126482213438735	0.00131926121372032	0.0079155672823219	0.00263852242744063	0.00132100396301189	0.00132100396301189	0.00396301188903567	0	0.0132100396301189	0.0105680317040951	0.00793650793650794	0.00529100529100529	0.0132275132275132	0.00529100529100529	0.00925925925925926	6.1059002372097	7.11096063557085	19.931369199443	15.7724861160833
89	0.157303370786517	0.224719101123595	0.123595505617978	0.49438202247191	0.348314606741573	0.132222222222222	0.0822222222222222	0.336666666666667	0.09	0.288888888888889	0.378888888888889	0.651685393258427	0.0113636363636364	0.0113636363636364	0.0227272727272727	0.0681818181818182	0.0454545454545455	0	0.0114942528735632	0	0	0	0.0116279069767442	0	0	0	0	0	0	0	0	4.60693070158964	6.78884729905482	15.2492379723188	13.3396954674343
79	0.240506329113924	0.0886075949367089	0.0886075949367089	0.582278481012658	0.177215189873418	0.175657894736842	0.201315789473684	0.345394736842105	0.100657894736842	0.494736842105263	0.494078947368421	0.822784810126582	0	0.0128205128205128	0.0128205128205128	0.102564102564103	0.128205128205128	0	0	0	0	0	0	0	0	0.0394736842105263	0.0133333333333333	0.0266666666666667	0	0	0	4.94700905678559	10.7343693452676	13.0870239282186	20.3161744051236
91	0.21978021978022	0.252747252747253	0.164835164835165	0.362637362637363	0.417582417582418	0.146363636363636	0.206363636363636	0.214545454545455	0.16	0.168181818181818	0.188181818181818	0.582417582417583	0	0	0.0777777777777778	0.0555555555555556	0.0555555555555556	0	0	0	0	0	0.0113636363636364	0	0	0	0	0	0	0.0114942528735632	0	5.96674524198937	4.6403820447308	18.8848729119139	19.4081210556785
169	0.289940828402367	0.142011834319527	0.183431952662722	0.384615384615385	0.325443786982249	0.138888888888889	0.164814814814815	0.158024691358025	0.0925925925925926	0.26358024691358	0.278395061728395	0.674556213017752	0.0119047619047619	0.0238095238095238	0.0178571428571429	0.113095238095238	0.0892857142857143	0	0.00598802395209581	0.00598802395209581	0	0	0.00602409638554217	0.00602409638554217	0.0120481927710843	0.0180722891566265	0.00606060606060606	0.00606060606060606	0	0	0.00606060606060606	4.45441199153129	3.30237241537383	23.0437559952736	16.4520822632649
144	0.236111111111111	0.138888888888889	0.194444444444444	0.430555555555556	0.333333333333333	0.225	0.2	0.325	0.1375	0.2875	0.2125	0.666666666666667	0.027972027972028	0.027972027972028	0.020979020979021	0.0909090909090909	0.0979020979020979	0.00704225352112676	0.00704225352112676	0	0	0	0.00709219858156028	0.00709219858156028	0.00709219858156028	0.00709219858156028	0.00714285714285714	0.0142857142857143	0.00714285714285714	0	0.00714285714285714	5.59685388131545	5.61054164130762	24.953298500158	19.4081210556785
85	0.352941176470588	0.235294117647059	0.141176470588235	0.270588235294118	0.376470588235294	0.26	0.18	0.24	0.22	0.06	0.2	0.623529411764706	0.0119047619047619	0.0238095238095238	0.0595238095238095	0.0833333333333333	0.0357142857142857	0	0	0	0	0	0.0121951219512195	0	0	0	0	0	0	0	0.0123456790123457	5.32043877448351	5.42236235693212	13.3396954674344	21.6574616341537
132	0.257575757575758	0.227272727272727	0.128787878787879	0.386363636363636	0.356060606060606	0.20952380952381	0.15	0.173809523809524	0.116666666666667	0.164285714285714	0.252380952380952	0.643939393939394	0.00763358778625954	0.0152671755725191	0.0458015267175573	0.083969465648855	0.106870229007634	0	0	0	0	0	0	0	0.00775193798449612	0.00775193798449612	0	0.0078125	0.0078125	0	0	5.51087568569737	4.43787842239604	16.6355323334387	19.7479191292693
254	0.338582677165354	0.141732283464567	0.141732283464567	0.377952755905512	0.283464566929134	0.193956043956044	0.193956043956044	0.26043956043956	0.0769230769230769	0.246703296703297	0.239010989010989	0.716535433070866	0.0158102766798419	0.0158102766798419	0.0197628458498024	0.126482213438735	0.106719367588933	0.00396825396825397	0.00396825396825397	0.00396825396825397	0	0	0.00398406374501992	0.00398406374501992	0.00398406374501992	0	0.008	0	0.008	0.004	0.012	6.59568605711644	10.9216320031511	16.9753304070295	18.8848729119139
100	0.19	0.21	0.13	0.47	0.34	0.06	0.08	0.28	0.08	0.26	0.34	0.66	0.0202020202020202	0.0101010101010101	0.0202020202020202	0.0707070707070707	0.121212121212121	0	0	0	0	0	0	0.0206185567010309	0	0.0206185567010309	0	0	0	0	0	3.66812096747352	5.0195595704723	11.7859541314934	19.4081210556785
100	0.29	0.12	0.16	0.43	0.28	0.17	0.19	0.24	0.1	0.31	0.27	0.72	0.0202020202020202	0.0101010101010101	0.0202020202020202	0.161616161616162	0.141414141414141	0	0	0.0102040816326531	0	0	0	0.0206185567010309	0.0309278350515464	0.0206185567010309	0	0	0.0208333333333333	0.0208333333333333	0	3.65012167087813	7.08091297584631	19.2246709855047	20.2711672730338
91	0.263736263736264	0.142857142857143	0.142857142857143	0.450549450549451	0.285714285714286	0.118181818181818	0.118181818181818	0.178181818181818	0.08	0.296363636363636	0.296363636363636	0.714285714285715	0.0222222222222222	0.0111111111111111	0.0111111111111111	0.122222222222222	0.133333333333333	0	0	0	0	0	0	0	0	0.0113636363636364	0.0114942528735632	0	0	0	0	3.6251231024233	4.89202139530757	21.6574616341537	18.8848729119139
97	0.309278350515464	0.195876288659794	0.11340206185567	0.381443298969072	0.309278350515464	0.111764705882353	0.19	0.180588235294118	0.101764705882353	0.212352941176471	0.270588235294118	0.690721649484536	0	0.0104166666666667	0.0416666666666667	0.104166666666667	0.09375	0	0	0	0	0	0.0106382978723404	0	0	0	0.010752688172043	0.010752688172043	0.010752688172043	0	0.010752688172043	6.04787734059588	4.42075022930234	21.6574616341537	22.1807097779182
93	0.150537634408602	0.182795698924731	0.161290322580645	0.505376344086022	0.344086021505376	0.11	0.0953846153846154	0.362307692307692	0.145384615384615	0.332307692307692	0.357692307692308	0.655913978494624	0.0108695652173913	0.0326086956521739	0.0217391304347826	0.0434782608695652	0.0760869565217391	0	0	0	0	0	0.0111111111111111	0.0111111111111111	0	0	0	0	0	0	0	3.69772097742889	8.42832657804995	18.8848729119139	19.931369199443
155	0.251612903225806	0.193548387096774	0.141935483870968	0.412903225806452	0.335483870967742	0.185416666666667	0.108333333333333	0.21875	0.14375	0.220833333333333	0.277083333333333	0.664516129032258	0.012987012987013	0.012987012987013	0.012987012987013	0.0909090909090909	0.0974025974025974	0	0.0130718954248366	0	0	0	0	0.00657894736842105	0.0131578947368421	0.00657894736842105	0.0132450331125828	0.00662251655629139	0	0	0	3.86918456644539	8.12829925077871	22.1807097779182	18.5450748383231
84	0.428571428571429	0.0952380952380952	0.130952380952381	0.345238095238095	0.226190476190476	0.32	0.29	0.29	0.11	0.35	0.24	0.773809523809524	0.0120481927710843	0.0120481927710843	0.0240963855421687	0.0481927710843374	0.0843373493975904	0	0.0121951219512195	0	0	0	0	0	0	0	0	0	0	0	0	4.9291530992936	9.88726378429716	16.9753304070295	20.7944154167984
648	0.316358024691358	0.128086419753086	0.135802469135802	0.419753086419753	0.263888888888889	0.199242424242424	0.215151515151515	0.220454545454545	0.123484848484848	0.307575757575758	0.281060606060606	0.736111111111111	0.0139103554868624	0.0309119010819165	0.0247295208655332	0.117465224111283	0.114374034003091	0.00154798761609907	0.00154798761609907	0.00309597523219814	0	0	0	0.00310077519379845	0.00775193798449612	0.0170542635658915	0.0062111801242236	0.0046583850931677	0	0.0031055900621118	0.0062111801242236	4.86176225862777	6.89997368280953	14.7259898285542	17.8383766243848
89	0.258426966292135	0.157303370786517	0.146067415730337	0.438202247191011	0.303370786516854	0.142222222222222	0.112222222222222	0.272222222222222	0.03	0.25	0.26	0.696629213483146	0.0113636363636364	0	0.0113636363636364	0.0909090909090909	0.136363636363636	0	0.0114942528735632	0	0	0	0	0	0	0	0	0.0117647058823529	0	0.0117647058823529	0.0117647058823529	4.935575467002	6.84060241400532	18.5450748383231	19.7479191292692
81	0.37037037037037	0.185185185185185	0.111111111111111	0.333333333333333	0.296296296296296	0.17	0.44	0.15	0.27	0.12	0.39	0.703703703703703	0.025	0	0.025	0.1375	0.1	0.0126582278481013	0.0126582278481013	0	0	0	0	0	0	0.0512820512820513	0	0	0	0	0	6.30561946329396	4.76843600078375	19.931369199443	19.4081210556785
236	0.186440677966102	0.114406779661017	0.228813559322034	0.470338983050847	0.343220338983051	0.114583333333333	0.0583333333333333	0.297916666666667	0.114583333333333	0.354166666666667	0.247916666666667	0.656779661016949	0.0127659574468085	0.025531914893617	0.00425531914893617	0.0680851063829787	0.0595744680851064	0	0	0	0	0.00429184549356223	0	0.00429184549356223	0.0171673819742489	0.00429184549356223	0.00431034482758621	0	0	0	0	3.0541270707704	7.11772672314319	20.7944154167983	13.3396954674343
74	0.27027027027027	0.108108108108108	0.202702702702703	0.418918918918919	0.310810810810811	0.15	0.123214285714286	0.283928571428571	0.0982142857142857	0.308928571428571	0.285714285714286	0.689189189189189	0.0136986301369863	0.0410958904109589	0.0136986301369863	0.10958904109589	0.0821917808219178	0	0	0	0.0140845070422535	0	0.0140845070422535	0	0.0140845070422535	0.0140845070422535	0.0142857142857143	0.0142857142857143	0.0142857142857143	0.0142857142857143	0	6.19854178683724	8.30470609601174	24.953298500158	23.5670041390381
92	0.33695652173913	0.130434782608696	0.141304347826087	0.391304347826087	0.271739130434783	0.21	0.18	0.09	0.11	0.28	0.25	0.728260869565217	0.021978021978022	0.010989010989011	0.010989010989011	0.142857142857143	0.153846153846154	0	0	0.0111111111111111	0	0	0	0	0.0224719101123595	0.0224719101123595	0	0	0.0113636363636364	0.0113636363636364	0.0227272727272727	5.41965599679655	4.86210507865179	20.7944154167983	21.6574616341537
342	0.315789473684211	0.210526315789474	0.140350877192982	0.333333333333333	0.350877192982456	0.191666666666667	0.172222222222222	0.191666666666667	0.147222222222222	0.172222222222222	0.219444444444444	0.649122807017544	0.00879765395894428	0.0117302052785924	0.0469208211143695	0.0762463343108504	0.0909090909090909	0	0.00294117647058824	0.00294117647058824	0	0	0	0	0	0.00294985250737463	0	0.0029585798816568	0.00591715976331361	0.0029585798816568	0	2.79187411254442	1.54246163257041	22.1807097779182	20.7944154167983
82	0.317073170731707	0.0975609756097561	0.219512195121951	0.365853658536585	0.317073170731707	0.27	0.08	0.23	0.19	0.22	0.23	0.682926829268292	0	0.0246913580246914	0	0.0864197530864197	0.0493827160493827	0	0	0	0	0	0.0126582278481013	0	0.0253164556962025	0.0126582278481013	0	0	0	0	0	5.70948496462146	3.93623593042164	16.6355323334387	13.3396954674344
75	0.2	0.226666666666667	0.146666666666667	0.426666666666667	0.373333333333333	0.0541666666666667	0.108333333333333	0.2375	0.1625	0.216666666666667	0.279166666666667	0.626666666666667	0.0135135135135135	0.027027027027027	0.0405405405405405	0.027027027027027	0.108108108108108	0	0.0136986301369863	0	0	0	0	0	0	0	0	0	0	0	0	2.03094440518568	11.7631401519357	13.6794935410251	17.498578550794
91	0.175824175824176	0.175824175824176	0.131868131868132	0.516483516483517	0.307692307692308	0.212727272727273	0.116363636363636	0.394545454545455	0.116363636363636	0.318181818181818	0.378181818181818	0.692307692307693	0.0111111111111111	0.0111111111111111	0.0222222222222222	0.0444444444444444	0.0333333333333333	0	0	0	0	0	0	0	0	0.0227272727272727	0	0	0	0	0	5.52237703230615	6.43192910754969	23.5670041390381	17.8383766243848
322	0.195652173913043	0.15527950310559	0.18944099378882	0.459627329192547	0.34472049689441	0.147058823529412	0.111764705882353	0.294117647058824	0.141176470588235	0.288235294117647	0.288235294117647	0.65527950310559	0.0342679127725857	0.0342679127725857	0.00934579439252336	0.0623052959501558	0.0872274143302181	0.003125	0.0125	0.003125	0	0.00626959247648903	0.00940438871473354	0.0125391849529781	0.00626959247648903	0	0	0.00314465408805031	0	0	0	4.94300404408015	5.63832292032037	18.3616247681494	21.3176635605629
88	0.227272727272727	0.159090909090909	0.125	0.488636363636364	0.284090909090909	0.09	0.105	0.265	0.125	0.305	0.32	0.715909090909091	0.0229885057471264	0.0229885057471264	0.0344827586206897	0.103448275862069	0.0804597701149425	0	0.0116279069767442	0.0116279069767442	0	0	0	0.0117647058823529	0	0.0235294117647059	0	0	0	0	0	4.06831368649893	8.10176419223282	20.2711672730338	16.0140586838951
85	0.176470588235294	0.176470588235294	0.211764705882353	0.435294117647059	0.388235294117647	0.15	0.11	0.34	0.14	0.27	0.23	0.611764705882353	0	0.0238095238095238	0.0238095238095238	0.0476190476190476	0.0476190476190476	0	0	0	0	0	0.0121951219512195	0	0	0	0	0	0	0	0	4.48927854742026	7.18911722491973	18.8848729119139	19.4081210556785
104	0.269230769230769	0.153846153846154	0.105769230769231	0.471153846153846	0.259615384615385	0.2	0.141666666666667	0.208333333333333	0.141666666666667	0.341666666666667	0.35	0.740384615384615	0	0.00970873786407767	0.0194174757281553	0.145631067961165	0.116504854368932	0	0	0	0	0	0	0	0	0.0297029702970297	0	0	0.01	0.03	0	4.51566017457005	2.33513050467285	14.2027416847897	19.4081210556784
196	0.198979591836735	0.147959183673469	0.214285714285714	0.438775510204082	0.362244897959184	0.0825	0.05625	0.24125	0.09625	0.28875	0.225	0.637755102040817	0.0102564102564103	0.0256410256410256	0.0205128205128205	0.0769230769230769	0.107692307692308	0	0.00515463917525773	0	0	0	0	0	0.0155440414507772	0.0103626943005181	0.00520833333333333	0	0.0104166666666667	0.0104166666666667	0.00520833333333333	5.58066668305797	6.68408044462898	19.4081210556785	18.0218266945586
101	0.336633663366337	0.108910891089109	0.217821782178218	0.336633663366337	0.326732673267327	0.191666666666667	0.291666666666667	0.133333333333333	0.266666666666667	0.191666666666667	0.275	0.673267326732674	0.01	0.05	0	0.13	0.09	0	0.0101010101010101	0	0	0	0.0102040816326531	0	0.0102040816326531	0.0102040816326531	0	0	0.0103092783505155	0.0103092783505155	0	8.40056519150976	5.00061028169063	18.8848729119139	23.5670041390381
311	0.254019292604502	0.15112540192926	0.138263665594855	0.456591639871383	0.289389067524116	0.140056818181818	0.14375	0.268465909090909	0.102556818181818	0.309659090909091	0.324715909090909	0.710610932475885	0	0.0225806451612903	0.0354838709677419	0.109677419354839	0.109677419354839	0	0	0	0	0	0	0	0.00974025974025974	0.012987012987013	0.00977198697068404	0.00651465798045603	0.00325732899022801	0.00325732899022801	0	4.60290655128991	6.96680376141607	14.4733182893385	16.7047538024806
80	0.2625	0.2375	0.125	0.375	0.3625	0.025	0.1375	0.1625	0.1125	0.1625	0.25	0.6375	0	0	0.0506329113924051	0.0632911392405063	0.0886075949367089	0	0	0	0	0	0.012987012987013	0	0.012987012987013	0	0.0131578947368421	0	0.0131578947368421	0.0131578947368421	0	4.40672328246037	4.78924586069958	22.1807097779182	20.7944154167983
128	0.1796875	0.2109375	0.1953125	0.4140625	0.40625	0.125	0.107142857142857	0.246428571428571	0.160714285714286	0.242857142857143	0.210714285714286	0.59375	0.0236220472440945	0.0078740157480315	0.0551181102362205	0.062992125984252	0.062992125984252	0.0158730158730159	0.00793650793650794	0.00793650793650794	0	0	0	0	0.016	0	0	0	0	0	0	5.37863902346877	6.19341036372657	23.5670041390381	15.5198145768676
87	0.195402298850575	0.229885057471264	0.183908045977011	0.390804597701149	0.413793103448276	0.0685714285714286	0.165714285714286	0.208571428571429	0.117142857142857	0.217142857142857	0.334285714285714	0.586206896551724	0.0465116279069767	0.0348837209302326	0.0116279069767442	0.0581395348837209	0.0697674418604651	0	0	0.0235294117647059	0	0	0	0	0	0	0	0	0	0	0	3.09064232113565	7.99053331592004	19.4081210556785	19.4081210556785
78	0.153846153846154	0.179487179487179	0.166666666666667	0.5	0.346153846153846	0.152777777777778	0.0388888888888889	0.347222222222222	0.138888888888889	0.319444444444444	0.333333333333333	0.653846153846154	0.012987012987013	0.012987012987013	0.025974025974026	0.0649350649350649	0.051948051948052	0	0	0	0	0	0	0.0133333333333333	0.0133333333333333	0	0	0	0	0	0	4.90179655139677	6.66611113913944	16.9753304070295	15.5890360459096
97	0.22680412371134	0.175257731958763	0.134020618556701	0.463917525773196	0.309278350515464	0.142352941176471	0.138823529411765	0.231764705882353	0.0835294117647059	0.294117647058824	0.330588235294118	0.690721649484536	0.03125	0.0208333333333333	0.0520833333333333	0.125	0.114583333333333	0.0105263157894737	0.0105263157894737	0	0	0	0	0.0106382978723404	0.0106382978723404	0.0212765957446809	0.010752688172043	0	0.010752688172043	0.021505376344086	0	3.25237263707779	7.28352090796702	19.4081210556785	16.0430627206322
99	0.303030303030303	0.0303030303030303	0.232323232323232	0.434343434343434	0.262626262626263	0.273684210526316	0.07	0.171052631578947	0.203684210526316	0.402631578947368	0.241052631578947	0.737373737373737	0	0.0102040816326531	0	0.102040816326531	0.13265306122449	0	0	0	0	0	0.0104166666666667	0	0.03125	0	0	0.0105263157894737	0	0.0105263157894737	0.0105263157894737	3.72586741616931	-2.38650974694735	14.2027416847897	14.7259898285542
118	0.288135593220339	0.177966101694915	0.177966101694915	0.355932203389831	0.355932203389831	0.144444444444444	0.146296296296296	0.118518518518519	0.101851851851852	0.175925925925926	0.177777777777778	0.64406779661017	0.0170940170940171	0.0256410256410256	0.0256410256410256	0.0769230769230769	0.0683760683760684	0	0.0172413793103448	0	0	0	0	0	0.00869565217391304	0.00869565217391304	0	0	0	0	0.0087719298245614	7.2995667933195	4.40773998541247	20.2711672730338	19.4081210556785
176	0.289772727272727	0.147727272727273	0.153409090909091	0.409090909090909	0.301136363636364	0.138888888888889	0.145833333333333	0.220833333333333	0.0958333333333333	0.259722222222222	0.263888888888889	0.698863636363636	0.00571428571428571	0.0171428571428571	0.0171428571428571	0.0857142857142857	0.12	0	0	0	0	0.00578034682080925	0.00578034682080925	0.00578034682080925	0.00578034682080925	0.0115606936416185	0.0116279069767442	0.00581395348837209	0.0232558139534884	0.0116279069767442	0	5.65557916732823	6.51894788088618	22.1807097779182	20.7944154167984
90	0.277777777777778	0.233333333333333	0.133333333333333	0.355555555555556	0.366666666666667	0.06	0.22	0.22	0.18	0.18	0.2	0.633333333333334	0.0112359550561798	0.0112359550561798	0.0786516853932584	0.0786516853932584	0.101123595505618	0	0.0113636363636364	0	0	0	0	0	0	0.0229885057471264	0	0	0.0116279069767442	0.0116279069767442	0.0116279069767442	6.15418839351935	6.26591597825469	16.6355323334387	16.6355323334387
76	0.210526315789474	0.105263157894737	0.184210526315789	0.5	0.289473684210526	0.128125	0.103125	0.31875	0.075	0.390625	0.315625	0.710526315789474	0	0.0266666666666667	0.0133333333333333	0.08	0.0933333333333333	0	0	0	0	0	0	0	0	0	0	0	0	0	0	5.39415040042411	6.29261240284874	17.498578550794	16.6355323334387
131	0.251908396946565	0.145038167938931	0.175572519083969	0.427480916030534	0.320610687022901	0.111688311688312	0.131818181818182	0.164285714285714	0.134415584415584	0.275974025974026	0.253246753246753	0.679389312977099	0.0153846153846154	0.0230769230769231	0.0230769230769231	0.1	0.123076923076923	0	0.00775193798449612	0	0	0	0	0.015625	0.015625	0.0078125	0.0078740157480315	0	0.0078740157480315	0	0	8.40056519150976	6.34763117673635	17.498578550794	20.7944154167983
248	0.274193548387097	0.165322580645161	0.185483870967742	0.375	0.350806451612903	0.119230769230769	0.157692307692308	0.2	0.0923076923076923	0.211538461538462	0.196153846153846	0.649193548387097	0	0.0364372469635627	0.00404858299595142	0.105263157894737	0.097165991902834	0	0	0	0	0	0.00408163265306122	0	0	0.00408163265306122	0.00409836065573771	0	0.00409836065573771	0	0	6.90286754660624	5.10317958912876	17.498578550794	16.1122841896741
135	0.288888888888889	0.125925925925926	0.148148148148148	0.437037037037037	0.274074074074074	0.164285714285714	0.152380952380952	0.197619047619048	0.0738095238095238	0.319047619047619	0.288095238095238	0.725925925925926	0	0.00746268656716418	0.0149253731343284	0.134328358208955	0.111940298507463	0	0	0	0	0	0	0	0.0303030303030303	0	0.0152671755725191	0.00763358778625954	0.0152671755725191	0.00763358778625954	0	4.79642047178166	9.52964475310014	20.7944154167984	19.4081210556785
84	0.261904761904762	0.178571428571429	0.107142857142857	0.452380952380952	0.285714285714286	0.21	0.21	0.34	0.12	0.23	0.35	0.714285714285714	0	0.0120481927710843	0.036144578313253	0.132530120481928	0.0602409638554217	0	0	0	0	0	0	0	0.0123456790123457	0	0	0	0	0	0	4.48010392012867	3.30041460105732	17.498578550794	13.8629436111989
232	0.271551724137931	0.176724137931034	0.176724137931034	0.375	0.353448275862069	0.158333333333333	0.136111111111111	0.125	0.122222222222222	0.2	0.194444444444444	0.646551724137931	0.0173160173160173	0.0216450216450216	0.0173160173160173	0.121212121212121	0.0692640692640693	0	0.00434782608695652	0.00434782608695652	0	0.00436681222707424	0.0131004366812227	0.0131004366812227	0.00873362445414847	0.00436681222707424	0.0043859649122807	0.0043859649122807	0	0	0.0043859649122807	3.34439153579804	5.99773901068979	10.9069048187854	18.8848729119139
167	0.25748502994012	0.197604790419162	0.161676646706587	0.383233532934132	0.359281437125749	0.188095238095238	0.143650793650794	0.16031746031746	0.133333333333333	0.237301587301587	0.226190476190476	0.640718562874252	0.0240963855421687	0.00602409638554217	0.036144578313253	0.072289156626506	0.0783132530120482	0.00606060606060606	0.0181818181818182	0	0.00609756097560976	0	0.00609756097560976	0.0121951219512195	0.0121951219512195	0.00609756097560976	0	0	0	0	0	4.35400240708119	6.23340474091362	18.8848729119139	20.7944154167983
216	0.259259259259259	0.166666666666667	0.166666666666667	0.407407407407407	0.333333333333333	0.111363636363636	0.110227272727273	0.194318181818182	0.0829545454545455	0.242045454545455	0.240909090909091	0.666666666666666	0.0186046511627907	0.0325581395348837	0.0418604651162791	0.0465116279069767	0.106976744186047	0.00467289719626168	0.00934579439252336	0.00467289719626168	0	0	0	0.00938967136150235	0.00938967136150235	0.00469483568075117	0	0	0	0	0	6.56447517063182	7.351643100759	20.2711672730338	13.8629436111989
90	0.388888888888889	0.133333333333333	0.111111111111111	0.366666666666667	0.244444444444444	0.23	0.25	0.18	0.08	0.23	0.27	0.755555555555556	0	0.0112359550561798	0.0337078651685393	0.179775280898876	0.146067415730337	0	0	0	0	0	0.0114942528735632	0	0.0114942528735632	0.0689655172413793	0.0116279069767442	0.0116279069767442	0.0116279069767442	0	0	5.90801995597658	7.84122478947974	18.3616247681494	20.7944154167983
111	0.288288288288288	0.171171171171171	0.171171171171171	0.369369369369369	0.342342342342342	0.131818181818182	0.15530303030303	0.152272727272727	0.123484848484848	0.203787878787879	0.196969696969697	0.657657657657657	0.0272727272727273	0.0181818181818182	0.00909090909090909	0.0909090909090909	0.1	0	0.00917431192660551	0	0	0	0	0.0185185185185185	0	0	0	0	0	0.0186915887850467	0	5.82641750940486	8.07185782183713	19.4081210556785	20.2711672730338
74	0.216216216216216	0.162162162162162	0.162162162162162	0.459459459459459	0.324324324324324	0.135714285714286	0.105357142857143	0.326785714285714	0.166071428571429	0.291071428571429	0.307142857142857	0.675675675675675	0	0.0273972602739726	0	0.0684931506849315	0.0958904109589041	0	0	0	0	0	0	0	0	0	0	0	0	0	0	6.30561946329396	9.04411688591752	14.3861917549635	16.6355323334387
386	0.290155440414508	0.199481865284974	0.132124352331606	0.378238341968912	0.33160621761658	0.148333333333333	0.1975	0.2325	0.140833333333333	0.235833333333333	0.27	0.66839378238342	0.0181818181818182	0.0155844155844156	0.051948051948052	0.0987012987012987	0.111688311688312	0.00260416666666667	0.0104166666666667	0	0	0	0	0	0.00522193211488251	0.00783289817232376	0.00261780104712042	0.00261780104712042	0.0130890052356021	0.00523560209424084	0.00261780104712042	5.12325638258779	6.15022848942482	22.1807097779183	18.0218266945586
194	0.329896907216495	0.118556701030928	0.190721649484536	0.360824742268041	0.309278350515464	0.217142857142857	0.187142857142857	0.152857142857143	0.164285714285714	0.25	0.215714285714286	0.690721649484536	0.00518134715025907	0.0362694300518135	0	0.0932642487046632	0.119170984455959	0	0.00520833333333333	0	0	0.00523560209424084	0.00523560209424084	0	0	0.0157068062827225	0	0	0	0	0	0.0877347193142019	4.71513228478276	18.0218266945586	18.0218266945586
225	0.204444444444444	0.195555555555556	0.155555555555556	0.444444444444444	0.351111111111111	0.183333333333333	0.120833333333333	0.320833333333333	0.0958333333333333	0.254166666666667	0.291666666666667	0.648888888888888	0.0133928571428571	0.0178571428571429	0.0491071428571429	0.0848214285714286	0.0848214285714286	0.00448430493273543	0	0.00448430493273543	0	0	0.0045045045045045	0	0	0.0225225225225225	0.00452488687782805	0.00452488687782805	0.00904977375565611	0.00452488687782805	0	5.7289105303723	5.13643830848614	17.7691551553429	18.8848729119139
201	0.278606965174129	0.159203980099502	0.17910447761194	0.383084577114428	0.338308457711443	0.109090909090909	0.204545454545455	0.122727272727273	0.204545454545455	0.204545454545455	0.3	0.661691542288557	0.02	0.03	0.025	0.115	0.1	0	0.0050251256281407	0.0050251256281407	0	0	0.0151515151515152	0	0	0.00505050505050505	0.0050761421319797	0	0.0101522842639594	0	0	6.03619137207232	8.33057270542639	18.8848729119139	16.9753304070295
293	0.225255972696246	0.197952218430034	0.139931740614334	0.436860068259386	0.337883959044369	0.0884615384615385	0.106923076923077	0.23025641025641	0.0687179487179487	0.235128205128205	0.297179487179487	0.662116040955632	0.0102739726027397	0.0205479452054795	0.0308219178082192	0.0924657534246575	0.0993150684931507	0.00343642611683849	0	0	0	0	0	0.00344827586206897	0.00689655172413793	0.0103448275862069	0	0.00346020761245675	0	0.0069204152249135	0	4.53804870360285	5.66432037128169	20.2711672730338	14.7259898285543
118	0.177966101694915	0.228813559322034	0.11864406779661	0.474576271186441	0.347457627118644	0.136111111111111	0.0592592592592593	0.299074074074074	0.178703703703704	0.246296296296296	0.358333333333333	0.652542372881356	0	0	0.0512820512820513	0.0854700854700855	0.0769230769230769	0	0	0	0	0	0	0	0.0173913043478261	0.00869565217391304	0	0	0	0	0	5.39887360037214	6.066277986968	20.2711672730338	16.382860794223
108	0.222222222222222	0.222222222222222	0.111111111111111	0.444444444444444	0.333333333333333	0.0958333333333333	0.145833333333333	0.275	0.1	0.254166666666667	0.3375	0.666666666666666	0.0186915887850467	0.00934579439252336	0.0373831775700935	0.0841121495327103	0.102803738317757	0.00943396226415094	0.00943396226415094	0	0	0	0	0	0.00952380952380952	0.00952380952380952	0	0	0	0.00961538461538462	0	5.37838355795769	9.13177147711919	16.9753304070295	15.065787902145
96	0.375	0.177083333333333	0.177083333333333	0.270833333333333	0.354166666666667	0.2025	0.2	0.2075	0.0825	0.135	0.0925	0.645833333333333	0.0315789473684211	0.0210526315789474	0.0526315789473684	0.0947368421052632	0.0842105263157895	0	0	0	0	0	0	0.010752688172043	0.010752688172043	0	0	0	0	0	0	1.82701262367722	-0.124543623847443	18.5450748383231	11.0903548889591
96	0.291666666666667	0.1875	0.166666666666667	0.354166666666667	0.354166666666667	0.1	0.12	0.11	0.04	0.17	0.19	0.645833333333334	0.0210526315789474	0.0105263157894737	0.0210526315789474	0.0526315789473684	0.105263157894737	0	0.0106382978723404	0	0	0	0	0.010752688172043	0.021505376344086	0	0	0	0	0	0	4.33784553835955	8.20802976400956	18.3616247681494	10.5671067451946
229	0.266375545851528	0.135371179039301	0.192139737991266	0.406113537117904	0.327510917030568	0.180092592592593	0.109259259259259	0.196759259259259	0.0875	0.258333333333333	0.204166666666667	0.672489082969432	0.0087719298245614	0.0131578947368421	0.0219298245614035	0.100877192982456	0.109649122807018	0	0	0.00440528634361234	0	0	0	0	0.0176991150442478	0.00884955752212389	0.00444444444444444	0.00444444444444444	0.00444444444444444	0.00444444444444444	0	3.20542525176561	2.77188391952102	16.7047538024806	16.9753304070295
84	0.273809523809524	0.154761904761905	0.226190476190476	0.345238095238095	0.380952380952381	0.2	0.12	0.14	0.16	0.2	0.1	0.619047619047619	0.0120481927710843	0.0481927710843374	0.036144578313253	0.0843373493975904	0.0963855421686747	0.0121951219512195	0	0.0121951219512195	0	0	0	0	0.0123456790123457	0.0123456790123457	0	0	0.0125	0	0.0125	5.05302974996622	7.01005935447204	17.1587804772032	16.9753304070295
264	0.321969696969697	0.151515151515152	0.121212121212121	0.40530303030303	0.272727272727273	0.196428571428571	0.196428571428571	0.128571428571429	0.0785714285714286	0.253571428571429	0.275	0.727272727272727	0.0152091254752852	0.0190114068441065	0.0418250950570342	0.129277566539924	0.14828897338403	0.0114503816793893	0	0.00763358778625954	0	0	0	0	0.0191570881226054	0.0153256704980843	0.00769230769230769	0.0153846153846154	0.0192307692307692	0.00384615384615385	0.00384615384615385	0.56308921484922	7.51031969981443	17.498578550794	14.7259898285543
90	0.277777777777778	0.111111111111111	0.188888888888889	0.422222222222222	0.3	0.18	0.09	0.15	0.11	0.33	0.24	0.7	0	0.0337078651685393	0.0112359550561798	0.0786516853932584	0.101123595505618	0	0	0	0	0	0	0	0.0229885057471264	0	0	0.0116279069767442	0	0	0	3.20657626908119	5.98176238710116	16.0430627206322	15.2492379723188
278	0.309352517985612	0.161870503597122	0.158273381294964	0.370503597122302	0.320143884892086	0.203968253968254	0.179365079365079	0.13968253968254	0.0976190476190476	0.222222222222222	0.211111111111111	0.679856115107914	0.0216606498194946	0.0216606498194946	0.0216606498194946	0.0866425992779783	0.104693140794224	0	0.0072463768115942	0.0036231884057971	0	0.00363636363636364	0	0	0.00363636363636364	0	0.00364963503649635	0.0072992700729927	0.00364963503649635	0.0072992700729927	0.0072992700729927	5.52237703230615	4.31937075556548	15.2492379723188	20.7944154167983
89	0.202247191011236	0.179775280898876	0.213483146067416	0.404494382022472	0.393258426966292	0.216666666666667	0.218888888888889	0.308888888888889	0.202222222222222	0.232222222222222	0.17	0.606741573033708	0.0113636363636364	0.0454545454545455	0.0227272727272727	0.0340909090909091	0.0681818181818182	0	0	0	0	0.0116279069767442	0.0116279069767442	0	0.0116279069767442	0.0116279069767442	0.0117647058823529	0	0	0	0	3.36372117259192	6.06516186922176	12.476649250079	19.4081210556785
103	0.359223300970874	0.155339805825243	0.12621359223301	0.359223300970874	0.281553398058252	0.175	0.2	0.0972222222222222	0.075	0.238888888888889	0.263888888888889	0.718446601941748	0	0.0196078431372549	0	0.117647058823529	0.127450980392157	0	0	0	0	0	0	0	0	0	0.0101010101010101	0	0	0.0101010101010101	0	3.66812096747352	4.85107158821491	14.2027416847897	23.0437559952736
97	0.371134020618557	0.175257731958763	0.0515463917525773	0.402061855670103	0.22680412371134	0.258823529411765	0.322352941176471	0.235294117647059	0.123529411764706	0.223529411764706	0.347058823529412	0.77319587628866	0.0104166666666667	0	0.0208333333333333	0.166666666666667	0.125	0	0	0	0	0	0	0.0106382978723404	0	0.0212765957446809	0.010752688172043	0.010752688172043	0.021505376344086	0.010752688172043	0.032258064516129	3.19991751873193	5.06682112290112	20.2711672730338	14.5425397583805
91	0.241758241758242	0.10989010989011	0.21978021978022	0.428571428571429	0.32967032967033	0.224545454545455	0.108181818181818	0.218181818181818	0.152727272727273	0.322727272727273	0.19	0.670329670329671	0.0222222222222222	0.0333333333333333	0.0333333333333333	0.0666666666666667	0.111111111111111	0.0112359550561798	0.0112359550561798	0.0112359550561798	0	0	0.0113636363636364	0	0.0113636363636364	0.0113636363636364	0	0	0	0	0	3.73219139057504	6.99333043689893	14.7259898285542	16.9753304070295
109	0.339449541284404	0.146788990825688	0.174311926605505	0.339449541284404	0.321100917431193	0.175	0.176851851851852	0.15	0.101851851851852	0.175	0.193518518518519	0.678899082568808	0	0.0185185185185185	0	0.0925925925925926	0.12962962962963	0	0	0	0	0	0.0188679245283019	0	0.0188679245283019	0.00943396226415094	0	0	0	0	0	2.90858061399089	6.222632447877	20.7944154167984	15.5890360459096
74	0.202702702702703	0.121621621621622	0.202702702702703	0.472972972972973	0.324324324324324	0.0857142857142857	0.105357142857143	0.266071428571429	0.141071428571429	0.351785714285714	0.260714285714286	0.675675675675676	0.0273972602739726	0.0273972602739726	0.0136986301369863	0.0958904109589041	0.0547945205479452	0.0138888888888889	0	0	0	0	0	0	0	0.0140845070422535	0	0	0	0	0	7.02007467720967	6.11900090910125	24.953298500158	16.9753304070295
168	0.285714285714286	0.18452380952381	0.19047619047619	0.339285714285714	0.375	0.116666666666667	0.1	0.138888888888889	0.0722222222222222	0.144444444444444	0.172222222222222	0.625	0.0179640718562874	0.0119760479041916	0.0239520958083832	0.0658682634730539	0.119760479041916	0.0120481927710843	0.00602409638554217	0.00602409638554217	0.00606060606060606	0	0	0	0	0	0	0.00609756097560976	0.00609756097560976	0.00609756097560976	0	-4.11584042058847	4.23908907326924	20.7944154167984	20.2711672730338
88	0.170454545454545	0.136363636363636	0.147727272727273	0.545454545454545	0.284090909090909	0.085	0.02	0.345	0.085	0.39	0.365	0.71590909090909	0	0	0	0.0459770114942529	0.0459770114942529	0	0	0	0	0	0.0117647058823529	0	0	0	0	0	0	0	0	5.82713711879084	14.445108107433	15.5890360459096	24.953298500158
270	0.314814814814815	0.144444444444444	0.148148148148148	0.392592592592593	0.292592592592593	0.175	0.171428571428571	0.189285714285714	0.0892857142857143	0.257142857142857	0.239285714285714	0.707407407407408	0.0111524163568773	0.0148698884758364	0.0148698884758364	0.0966542750929368	0.0966542750929368	0	0.00373134328358209	0	0.00374531835205993	0	0.00374531835205993	0	0.00374531835205993	0.00374531835205993	0.0075187969924812	0.0037593984962406	0.0150375939849624	0	0	4.53916019441375	8.38235176676914	23.5670041390381	15.9288341195004
172	0.232558139534884	0.11046511627907	0.162790697674419	0.494186046511628	0.273255813953488	0.127777777777778	0.1	0.32037037037037	0.0944444444444444	0.381481481481481	0.335185185185185	0.726744186046512	0.0116959064327485	0	0.00584795321637427	0.0526315789473684	0.0994152046783626	0	0.00588235294117647	0	0	0	0.0118343195266272	0.0118343195266272	0.0236686390532544	0.0118343195266272	0.00595238095238095	0.00595238095238095	0.00595238095238095	0	0	3.69061220195757	4.75466640391533	18.0218266945586	23.5670041390381
92	0.25	0.0652173913043478	0.195652173913043	0.489130434782609	0.260869565217391	0.183333333333333	0.0966666666666667	0.24	0.126666666666667	0.423333333333333	0.296666666666667	0.739130434782609	0.010989010989011	0	0	0.0769230769230769	0.0879120879120879	0	0	0	0	0	0	0	0.0224719101123595	0.0224719101123595	0	0.0113636363636364	0	0	0	2.70385556386688	5.76043879284484	24.953298500158	17.498578550794
113	0.176991150442478	0.123893805309735	0.20353982300885	0.495575221238938	0.327433628318584	0.1	0.0794871794871795	0.308974358974359	0.162820512820513	0.358974358974359	0.288461538461538	0.672566371681416	0.00892857142857143	0.0267857142857143	0.00892857142857143	0.0892857142857143	0.0892857142857143	0	0	0	0	0.00909090909090909	0	0.00909090909090909	0.0181818181818182	0	0	0	0	0.00917431192660551	0	4.9291530992936	7.95660402054414	18.815651442872	23.5670041390381
521	0.347408829174664	0.140115163147793	0.138195777351248	0.374280230326296	0.27831094049904	0.240740740740741	0.27037037037037	0.177777777777778	0.12962962962963	0.22962962962963	0.277777777777778	0.72168905950096	0.0134615384615385	0.0173076923076923	0.0230769230769231	0.134615384615385	0.125	0.00385356454720617	0.00192678227360308	0.00192678227360308	0	0.00193050193050193	0	0.00193050193050193	0.00193050193050193	0.0115830115830116	0	0.0174081237911025	0.00193423597678917	0.00386847195357834	0.011605415860735	3.18770178717321	6.42138670920677	19.4081210556785	18.3616247681494
136	0.338235294117647	0.198529411764706	0.139705882352941	0.323529411764706	0.338235294117647	0.180357142857143	0.198214285714286	0.0571428571428571	0.132142857142857	0.1375	0.183928571428571	0.661764705882353	0.0148148148148148	0.0222222222222222	0.0222222222222222	0.0962962962962963	0.111111111111111	0	0	0.00746268656716418	0	0	0.0075187969924812	0	0	0	0	0.00757575757575758	0	0	0	4.52699238056003	5.25944662692942	16.1122841896741	23.5670041390381
638	0.296238244514107	0.148902821316614	0.183385579937304	0.371473354231975	0.332288401253919	0.165798611111111	0.172395833333333	0.201388888888889	0.116319444444444	0.2296875	0.216493055555556	0.667711598746082	0.010989010989011	0.0251177394034537	0.0235478806907378	0.0910518053375196	0.097331240188383	0.00314465408805031	0.00314465408805031	0.00157232704402516	0	0.0015748031496063	0.0031496062992126	0.0015748031496063	0.0141732283464567	0.0015748031496063	0.00315457413249211	0.00473186119873817	0.00473186119873817	0	0.00473186119873817	6.25727646115501	9.511063274543	18.3616247681494	16.6355323334387
224	0.25	0.129464285714286	0.209821428571429	0.410714285714286	0.339285714285714	0.145833333333333	0.0625	0.175	0.133333333333333	0.279166666666667	0.220833333333333	0.660714285714286	0.0224215246636771	0.0358744394618834	0.0224215246636771	0.0717488789237668	0.139013452914798	0.0045045045045045	0.018018018018018	0.0045045045045045	0	0	0	0.0135746606334842	0.00904977375565611	0.00904977375565611	0	0.00454545454545455	0	0.00454545454545455	0	5.76841183277806	6.69033662466076	19.4081210556785	17.498578550794
81	0.271604938271605	0.185185185185185	0.160493827160494	0.382716049382716	0.345679012345679	0.07	0.32	0.19	0.27	0.18	0.39	0.654320987654321	0.025	0.0375	0.0125	0.0625	0.1	0	0	0.0126582278481013	0	0.0128205128205128	0	0.0128205128205128	0	0	0	0.025974025974026	0	0	0	4.56613171740088	7.9777069682231	20.7944154167984	14.2027416847897
191	0.371727748691099	0.146596858638743	0.115183246073298	0.366492146596859	0.261780104712042	0.231363636363636	0.261363636363636	0.135454545454545	0.07	0.224090909090909	0.254090909090909	0.738219895287958	0.0157894736842105	0.0105263157894737	0.0315789473684211	0.152631578947368	0.110526315789474	0	0.00529100529100529	0.00529100529100529	0.00531914893617021	0	0.00531914893617021	0.00531914893617021	0	0.0159574468085106	0.0160427807486631	0.0160427807486631	0.0160427807486631	0.0053475935828877	0	6.22662480063526	2.67339994915608	20.7944154167984	18.0218266945586
76	0.223684210526316	0.131578947368421	0.223684210526316	0.421052631578947	0.355263157894737	0.1375	0.084375	0.203125	0.146875	0.290625	0.19375	0.644736842105263	0.0133333333333333	0	0.0133333333333333	0.0533333333333333	0.0666666666666667	0	0	0	0	0	0	0	0.0136986301369863	0	0	0	0	0.0138888888888889	0	4.31044284980804	7.02316048503099	13.8629436111989	19.4081210556785
579	0.231433506044905	0.139896373056995	0.169257340241796	0.459412780656304	0.309153713298791	0.136479128856624	0.117241379310345	0.231578947368421	0.105444646098004	0.326678765880218	0.290199637023593	0.690846286701209	0.0190311418685121	0.0190311418685121	0.0155709342560554	0.0830449826989619	0.110726643598616	0	0.00866551126516464	0.00173310225303293	0.00173611111111111	0	0.00347222222222222	0.00694444444444444	0.0104166666666667	0.00868055555555556	0.00347826086956522	0.00521739130434783	0.00173913043478261	0.00521739130434783	0.00173913043478261	5.14406133430134	9.59184014226003	9.70406052783923	16.6355323334387
540	0.261111111111111	0.164814814814815	0.192592592592593	0.381481481481481	0.357407407407407	0.114814814814815	0.124074074074074	0.190740740740741	0.0981481481481482	0.227777777777778	0.211111111111111	0.642592592592592	0.00927643784786642	0.0278293135435993	0.0278293135435993	0.0871985157699443	0.0760667903525046	0.00371747211895911	0	0.00185873605947955	0	0.00186219739292365	0	0.00186219739292365	0.00931098696461825	0	0	0.00186567164179104	0.00373134328358209	0.00186567164179104	0	3.92618195998876	9.71390477877663	22.1807097779182	24.953298500158
83	0.240963855421687	0.108433734939759	0.204819277108434	0.44578313253012	0.313253012048193	0.11	0.07	0.246666666666667	0.08	0.356666666666667	0.276666666666667	0.686746987951807	0	0.024390243902439	0	0.0731707317073171	0.0853658536585366	0	0	0	0	0.0125	0	0	0.025	0.025	0	0	0	0	0	7.68518310869793	4.07398449069129	14.2027416847897	21.1342134903891
87	0.229885057471264	0.0459770114942529	0.264367816091954	0.459770114942529	0.310344827586207	0.16	0.108571428571429	0.237142857142857	0.208571428571429	0.397142857142857	0.188571428571429	0.689655172413793	0	0.0232558139534884	0	0.0465116279069767	0.0697674418604651	0	0	0	0.0119047619047619	0	0	0	0	0.0119047619047619	0	0	0	0	0	6.04717495119692	4.98577350047068	15.5198145768676	12.2931991799053
82	0.231707317073171	0.182926829268293	0.207317073170732	0.378048780487805	0.390243902439024	0.23	0.08	0.29	0.21	0.3	0.29	0.609756097560976	0.0123456790123457	0.0123456790123457	0.037037037037037	0.0987654320987654	0.0987654320987654	0	0	0	0	0	0	0	0.0379746835443038	0.0126582278481013	0	0.0128205128205128	0	0.0128205128205128	0	4.46544856847315	7.44679697191473	16.1122841896741	22.1807097779183
78	0.243589743589744	0.166666666666667	0.153846153846154	0.435897435897436	0.320512820512821	0.131944444444444	0.0916666666666667	0.190277777777778	0.115277777777778	0.272222222222222	0.281944444444444	0.67948717948718	0.012987012987013	0.025974025974026	0.025974025974026	0.0909090909090909	0.0909090909090909	0	0	0.0131578947368421	0	0	0	0	0	0.0133333333333333	0	0	0.0135135135135135	0	0.0135135135135135	3.26326833244748	6.48040434831384	18.3616247681494	16.6355323334387
85	0.341176470588235	0.176470588235294	0.152941176470588	0.329411764705882	0.329411764705882	0.2	0.24	0.2	0.08	0.18	0.2	0.670588235294117	0.0119047619047619	0.0119047619047619	0.0357142857142857	0.0833333333333333	0.130952380952381	0	0.0120481927710843	0	0	0	0	0.0121951219512195	0.0121951219512195	0	0	0	0	0.0123456790123457	0	2.66021382645396	5.61516678846769	17.498578550794	16.9753304070295
66	0.272727272727273	0.212121212121212	0.106060606060606	0.409090909090909	0.318181818181818	0.154166666666667	0.1625	0.325	0.141666666666667	0.279166666666667	0.3375	0.681818181818182	0	0	0.0307692307692308	0.0923076923076923	0.0769230769230769	0	0	0	0	0	0	0	0	0	0	0	0	0	0	2.04735357365727	6.44529258884234	21.6574616341537	17.498578550794
81	0.234567901234568	0.160493827160494	0.148148148148148	0.45679012345679	0.308641975308642	0.06	0.3	0.26	0.28	0.24	0.46	0.691358024691358	0	0	0.0375	0.0375	0.125	0	0	0	0	0	0	0	0	0.0128205128205128	0	0	0	0	0	5.11290825788234	6.74851991385634	24.953298500158	15.7724861160833
474	0.417721518987342	0.109704641350211	0.0991561181434599	0.373417721518987	0.208860759493671	0.314285714285714	0.317261904761905	0.157142857142857	0.0779761904761905	0.26547619047619	0.272619047619048	0.791139240506329	0.00422832980972516	0.00634249471458774	0.00634249471458774	0.126849894291755	0.150105708245243	0	0	0	0	0	0	0.00212314225053079	0.00636942675159236	0.00849256900212314	0.00212765957446809	0.00638297872340425	0.0170212765957447	0.0127659574468085	0.0106382978723404	6.1919914594243	5.73488881711507	13.950070145574	15.9288341195004
83	0.228915662650602	0.0843373493975904	0.253012048192771	0.433734939759036	0.337349397590361	0.233333333333333	0.136666666666667	0.323333333333333	0.196666666666667	0.29	0.226666666666667	0.662650602409638	0	0.0365853658536585	0	0.0853658536585366	0.0853658536585366	0	0	0	0	0	0	0	0.025	0	0	0	0	0.0126582278481013	0	4.31044284980804	3.7615258582425	22.1807097779182	16.1122841896741
149	0.221476510067114	0.120805369127517	0.187919463087248	0.469798657718121	0.308724832214765	0.14375	0.09375	0.281944444444444	0.125	0.363194444444444	0.300694444444444	0.691275167785235	0.0135135135135135	0.027027027027027	0.0135135135135135	0.0608108108108108	0.0810810810810811	0	0.0136054421768707	0	0.00684931506849315	0	0	0	0.00684931506849315	0.00684931506849315	0	0	0	0.00689655172413793	0	3.93994826018342	9.1289011384504	21.6574616341537	23.5670041390381
92	0.173913043478261	0.0652173913043478	0.217391304347826	0.543478260869565	0.282608695652174	0.113333333333333	0.0933333333333333	0.366666666666667	0.186666666666667	0.48	0.313333333333333	0.717391304347826	0	0.010989010989011	0	0.0769230769230769	0.0879120879120879	0	0	0	0	0	0	0	0.0224719101123595	0	0.0113636363636364	0.0113636363636364	0.0113636363636364	0	0	4.59776546260304	8.21530074339989	17.498578550794	15.5198145768676
143	0.265734265734266	0.13986013986014	0.195804195804196	0.398601398601399	0.335664335664336	0.185416666666667	0.1	0.16875	0.147916666666667	0.279166666666667	0.18125	0.664335664335665	0.00704225352112676	0.0140845070422535	0.028169014084507	0.0845070422535211	0.0704225352112676	0	0.00709219858156028	0	0.00714285714285714	0	0	0	0	0.00714285714285714	0.00719424460431655	0	0.00719424460431655	0.00719424460431655	0	4.35805846873734	4.4087661306913	20.2711672730338	18.8848729119139
86	0.244186046511628	0.174418604651163	0.104651162790698	0.476744186046512	0.27906976744186	0.1	0.16	0.246666666666667	0.06	0.306666666666667	0.366666666666667	0.72093023255814	0.0117647058823529	0.0117647058823529	0.0117647058823529	0.0941176470588235	0.141176470588235	0	0.0119047619047619	0	0	0	0	0	0.0120481927710843	0.0240963855421687	0	0	0	0	0	4.52699238056003	10.067403894327	23.5670041390381	19.7479191292693
152	0.322368421052632	0.118421052631579	0.151315789473684	0.407894736842105	0.269736842105263	0.197916666666667	0.175	0.15625	0.0895833333333333	0.279166666666667	0.26875	0.730263157894737	0.00662251655629139	0.033112582781457	0.00662251655629139	0.105960264900662	0.125827814569536	0	0	0	0	0.00671140939597315	0	0	0.0134228187919463	0.00671140939597315	0.00675675675675676	0.00675675675675676	0.00675675675675676	0.0135135135135135	0.0202702702702703	4.94614994471466	3.75422940853749	15.065787902145	23.0437559952736
222	0.202702702702703	0.13963963963964	0.243243243243243	0.414414414414414	0.382882882882883	0.154166666666667	0.1125	0.258333333333333	0.15	0.254166666666667	0.2375	0.617117117117117	0.0316742081447964	0.0497737556561086	0.0180995475113122	0.0769230769230769	0.0950226244343891	0.00909090909090909	0.00909090909090909	0.00454545454545455	0	0.0045662100456621	0	0.0045662100456621	0.0045662100456621	0.0136986301369863	0.00458715596330275	0	0	0	0	5.27241737231186	7.68680312540805	22.1807097779183	16.1122841896741
208	0.230769230769231	0.100961538461538	0.235576923076923	0.432692307692308	0.336538461538462	0.147727272727273	0.0772727272727273	0.234090909090909	0.134090909090909	0.327272727272727	0.202272727272727	0.663461538461539	0.0193236714975845	0.0338164251207729	0.00483091787439614	0.0579710144927536	0.0869565217391304	0	0	0	0	0	0.00975609756097561	0.00975609756097561	0.0146341463414634	0	0	0	0	0	0	4.999123952673	10.1046563757412	18.8848729119139	15.7724861160833
82	0.317073170731707	0.219512195121951	0.146341463414634	0.317073170731707	0.365853658536585	0.19	0.16	0.29	0.21	0.14	0.25	0.634146341463414	0	0	0.037037037037037	0.0617283950617284	0.0740740740740741	0	0	0	0	0	0	0	0.0126582278481013	0	0	0.0128205128205128	0	0	0	7.3349116017944	10.2426817970362	16.382860794223	8.65756424031014
75	0.253333333333333	0.2	0.16	0.386666666666667	0.36	0.0791666666666667	0.2125	0.258333333333333	0.166666666666667	0.229166666666667	0.220833333333333	0.64	0.0135135135135135	0	0	0.0810810810810811	0.0405405405405405	0	0	0	0	0	0	0.0138888888888889	0	0	0	0	0	0	0	6.22355239137909	4.79852479446495	21.6574616341537	18.3616247681494
130	0.230769230769231	0.169230769230769	0.176923076923077	0.423076923076923	0.346153846153846	0.0642857142857143	0.0571428571428571	0.178571428571429	0.0357142857142857	0.242857142857143	0.235714285714286	0.653846153846154	0	0.00775193798449612	0.0232558139534884	0.0930232558139535	0.116279069767442	0	0	0	0	0	0	0	0.0236220472440945	0.015748031496063	0.00793650793650794	0.0158730158730159	0	0	0	6.11425568318398	7.09239615798765	20.2711672730338	19.7479191292693
80	0.2875	0.125	0.175	0.4125	0.3	0.1875	0.1125	0.175	0.1	0.2875	0.2375	0.7	0	0	0.0253164556962025	0.0886075949367089	0.126582278481013	0	0	0	0	0	0.012987012987013	0	0.012987012987013	0	0.0131578947368421	0	0	0.0131578947368421	0	4.35805846873734	6.69506466939464	22.1807097779182	17.498578550794
83	0.240963855421687	0.120481927710843	0.216867469879518	0.421686746987952	0.337349397590361	0.176666666666667	0.22	0.19	0.176666666666667	0.306666666666667	0.17	0.662650602409639	0	0.0487804878048781	0.0121951219512195	0.109756097560976	0.0731707317073171	0	0	0	0	0	0	0	0.0125	0.0125	0	0	0.0126582278481013	0	0	5.70876535523548	6.46346614371929	21.6574616341537	16.9753304070295
126	0.301587301587302	0.174603174603175	0.142857142857143	0.380952380952381	0.317460317460317	0.230952380952381	0.233333333333333	0.25	0.102380952380952	0.247619047619048	0.245238095238095	0.682539682539683	0.008	0.024	0.032	0.104	0.072	0	0	0	0	0	0.00813008130081301	0	0	0.016260162601626	0	0	0	0	0.00819672131147541	6.02469002546355	5.07042976142315	20.7944154167984	12.476649250079
97	0.360824742268041	0.0927835051546392	0.185567010309278	0.360824742268041	0.278350515463918	0.267058823529412	0.180588235294118	0.128823529411765	0.133529411764706	0.281764705882353	0.171764705882353	0.721649484536082	0	0.0104166666666667	0	0.125	0.0833333333333333	0	0	0	0	0	0	0	0	0	0.010752688172043	0.010752688172043	0	0	0	3.4595384681881	3.91119574730632	14.7259898285542	18.0218266945586
269	0.312267657992565	0.133828996282528	0.182156133828996	0.371747211895911	0.315985130111524	0.191666666666667	0.148015873015873	0.208730158730159	0.115079365079365	0.250396825396825	0.221031746031746	0.684014869888476	0.0223880597014925	0.0447761194029851	0.0149253731343284	0.0783582089552239	0.0858208955223881	0.00374531835205993	0.0112359550561798	0.00749063670411985	0	0.0075187969924812	0	0.0037593984962406	0.0037593984962406	0.0112781954887218	0	0	0	0	0	3.7268462534863	7.83470905594992	21.1342134903891	23.5670041390381
150	0.286666666666667	0.113333333333333	0.146666666666667	0.453333333333333	0.26	0.21875	0.16875	0.2125	0.1375	0.34375	0.30625	0.74	0.00671140939597315	0.0268456375838926	0.00671140939597315	0.140939597315436	0.114093959731544	0	0.00675675675675676	0	0	0	0.00680272108843537	0	0.00680272108843537	0.0272108843537415	0.00684931506849315	0.0136986301369863	0.0273972602739726	0.00684931506849315	0	2.42896616041541	9.18175535836505	24.953298500158	18.5450748383231
77	0.298701298701299	0.181818181818182	0.194805194805195	0.324675324675325	0.376623376623377	0.1125	0.102205882352941	0.179411764705882	0.0397058823529412	0.191911764705882	0.152205882352941	0.623376623376624	0.0394736842105263	0.0131578947368421	0.0131578947368421	0.0789473684210526	0.105263157894737	0	0.0133333333333333	0.0133333333333333	0	0	0	0	0.0135135135135135	0	0	0.0136986301369863	0	0	0	7.03887664119207	2.94785142548541	15.5198145768676	21.6574616341537
77	0.25974025974026	0.181818181818182	0.116883116883117	0.441558441558442	0.298701298701299	0.131617647058824	0.146323529411765	0.175	0.0647058823529412	0.256617647058824	0.321323529411765	0.701298701298702	0.0131578947368421	0	0.0394736842105263	0.131578947368421	0.118421052631579	0.0133333333333333	0	0	0	0	0	0	0.0135135135135135	0.027027027027027	0	0	0	0.0273972602739726	0	3.28517486160732	6.19741027699448	19.7479191292693	15.2492379723188
106	0.245283018867925	0.19811320754717	0.113207547169811	0.443396226415094	0.311320754716981	0.113888888888889	0.133333333333333	0.225	0.147222222222222	0.255555555555556	0.291666666666667	0.688679245283019	0.0285714285714286	0.00952380952380952	0.0476190476190476	0.0952380952380952	0.104761904761905	0	0.00961538461538462	0.00961538461538462	0	0	0	0.00970873786407767	0.0194174757281553	0.00970873786407767	0	0	0	0.00980392156862745	0	6.05553039717119	7.74204501833938	13.3396954674344	17.498578550794
184	0.228260869565217	0.266304347826087	0.206521739130435	0.298913043478261	0.472826086956522	0.205	0.1	0.195	0.135	0.16	0.115	0.527173913043478	0.0491803278688525	0.0327868852459016	0.0710382513661202	0.0382513661202186	0.0710382513661202	0	0.0164835164835165	0.00549450549450549	0	0	0	0	0.0110497237569061	0	0	0	0	0	0	2.24760136356619	0.602910602854518	15.2492379723188	20.7944154167984
93	0.258064516129032	0.150537634408602	0.139784946236559	0.451612903225806	0.290322580645161	0.105384615384615	0.126153846153846	0.185384615384615	0.100769230769231	0.290769230769231	0.311538461538462	0.709677419354838	0	0.0108695652173913	0.0108695652173913	0.108695652173913	0.130434782608696	0	0	0	0	0	0	0	0.0333333333333333	0.0111111111111111	0.0224719101123595	0	0	0	0	6.63103086559135	6.6555289451039	16.6355323334387	19.4081210556785
79	0.316455696202532	0.126582278481013	0.189873417721519	0.367088607594937	0.316455696202532	0.264473684210526	0.201973684210526	0.230921052631579	0.0625	0.241447368421053	0.228947368421053	0.683544303797469	0.0256410256410256	0	0.0128205128205128	0.0641025641025641	0.128205128205128	0	0.012987012987013	0	0	0	0	0.0131578947368421	0.0394736842105263	0	0.0133333333333333	0	0.0266666666666667	0.0133333333333333	0	5.27862336508929	6.83165425492541	17.498578550794	22.1807097779182
96	0.25	0.1875	0.166666666666667	0.395833333333333	0.354166666666667	0.12	0.16	0.19	0.04	0.21	0.23	0.645833333333333	0	0.0105263157894737	0.0315789473684211	0.0842105263157895	0.0526315789473684	0	0	0	0	0	0	0	0.010752688172043	0.010752688172043	0	0	0	0	0	0.84919748793132	7.20235327832798	18.2924032991074	19.4081210556785
380	0.231578947368421	0.152631578947368	0.168421052631579	0.447368421052632	0.321052631578947	0.115789473684211	0.115789473684211	0.257894736842105	0.0894736842105263	0.294736842105263	0.278947368421053	0.678947368421053	0.0131926121372032	0.0237467018469657	0.0263852242744063	0.0844327176781003	0.0976253298153034	0.00529100529100529	0.00264550264550265	0.00264550264550265	0	0.0026525198938992	0	0.0026525198938992	0.00795755968169761	0.013262599469496	0	0.00265957446808511	0.00265957446808511	0.00531914893617021	0.00531914893617021	4.72612150061356	3.38085725595019	14.7952112975962	16.6355323334387
101	0.217821782178218	0.158415841584158	0.217821782178218	0.405940594059406	0.376237623762376	0.05	0.275	0.158333333333333	0.275	0.208333333333333	0.383333333333333	0.623762376237624	0.02	0.03	0.02	0.07	0.04	0.0101010101010101	0	0.0101010101010101	0	0	0	0	0.0102040816326531	0.0102040816326531	0	0	0	0	0	4.60290655128991	10.8301591359056	18.3616247681494	16.1122841896741
126	0.277777777777778	0.182539682539683	0.166666666666667	0.373015873015873	0.349206349206349	0.221428571428571	0.219047619047619	0.15952380952381	0.102380952380952	0.204761904761905	0.202380952380952	0.650793650793651	0.048	0.04	0.032	0.072	0.088	0.0241935483870968	0.0161290322580645	0.0241935483870968	0	0.00813008130081301	0	0.016260162601626	0.00813008130081301	0.024390243902439	0	0	0	0	0.00819672131147541	4.51968432486978	4.96594233152185	18.8848729119139	22.1807097779182
97	0.185567010309278	0.103092783505155	0.154639175257732	0.556701030927835	0.257731958762887	0.101764705882353	0.0935294117647059	0.374117647058823	0.0552941176470588	0.455882352941176	0.400588235294118	0.742268041237113	0	0.0104166666666667	0.0104166666666667	0.114583333333333	0.114583333333333	0	0	0	0	0	0	0	0.0319148936170213	0.0106382978723404	0.010752688172043	0	0.021505376344086	0	0	2.80557560435628	7.48838028360009	20.7944154167983	19.4081210556785
71	0.267605633802817	0.112676056338028	0.169014084507042	0.450704225352113	0.28169014084507	0.147727272727273	0.0875	0.203409090909091	0.0602272727272727	0.351136363636364	0.290909090909091	0.71830985915493	0.0142857142857143	0.0142857142857143	0.0142857142857143	0.142857142857143	0.142857142857143	0	0.0144927536231884	0	0	0	0	0.0147058823529412	0.0147058823529412	0	0	0.0149253731343284	0	0.0149253731343284	0	2.76418616007145	6.14332905131078	15.5890360459096	15.5890360459096
200	0.195	0.125	0.195	0.485	0.32	0.16	0.12	0.3	0.13	0.36	0.29	0.68	0.0251256281407035	0.0150753768844221	0	0.0904522613065327	0.115577889447236	0	0.0101010101010101	0	0	0	0	0.0203045685279188	0.0050761421319797	0.0101522842639594	0	0	0.00510204081632653	0	0	4.33663028690966	6.86758131098393	24.953298500158	16.1122841896741
102	0.176470588235294	0.186274509803922	0.137254901960784	0.5	0.323529411764706	0.15	0.05	0.366666666666667	0.166666666666667	0.266666666666667	0.4	0.676470588235294	0.0099009900990099	0	0.0396039603960396	0.0495049504950495	0.0891089108910891	0	0.01	0	0	0	0	0	0	0.0101010101010101	0	0.0102040816326531	0	0	0	5.08250248043281	7.22334115068611	20.2711672730338	18.8848729119139
134	0.26865671641791	0.149253731343284	0.126865671641791	0.455223880597015	0.276119402985075	0.13469387755102	0.159183673469388	0.224489795918367	0.0530612244897959	0.295918367346939	0.320408163265306	0.723880597014925	0.0150375939849624	0.0075187969924812	0.0075187969924812	0.0827067669172932	0.0977443609022556	0.00757575757575758	0.00757575757575758	0	0	0	0	0.00763358778625954	0.0152671755725191	0.00763358778625954	0	0	0	0	0	5.19134308377097	5.16813363529945	18.0218266945586	20.2711672730338
90	0.211111111111111	0.122222222222222	0.188888888888889	0.477777777777778	0.311111111111111	0.16	0.1	0.3	0.12	0.38	0.3	0.688888888888889	0	0.0112359550561798	0	0.0674157303370786	0.0449438202247191	0	0	0	0.0114942528735632	0	0	0	0	0.0344827586206897	0	0	0	0	0	5.16774927859063	10.4969209525915	18.2924032991074	16.8771049012504
85	0.258823529411765	0.152941176470588	0.164705882352941	0.423529411764706	0.317647058823529	0.09	0.1	0.17	0.03	0.26	0.25	0.682352941176471	0.0119047619047619	0.0238095238095238	0.0119047619047619	0.0714285714285714	0.107142857142857	0	0	0	0	0	0	0	0	0.0121951219512195	0	0	0	0	0	7.47594423350167	5.80837551383066	17.498578550794	19.4081210556785
111	0.297297297297297	0.207207207207207	0.162162162162162	0.333333333333333	0.369369369369369	0.113636363636364	0.15530303030303	0.223484848484848	0.0916666666666667	0.190151515151515	0.198484848484848	0.63063063063063	0.0181818181818182	0.0272727272727273	0.0454545454545455	0.0363636363636364	0.0545454545454545	0	0	0.00917431192660551	0	0	0	0	0.00925925925925926	0	0	0	0	0	0	1.75131782315037	7.36140604232032	20.7944154167983	16.9753304070295
89	0.325842696629214	0.157303370786517	0.146067415730337	0.370786516853933	0.303370786516854	0.174444444444444	0.184444444444444	0.112222222222222	0.11	0.246666666666667	0.236666666666667	0.696629213483147	0.0227272727272727	0.0113636363636364	0.0113636363636364	0.159090909090909	0.113636363636364	0	0	0	0	0	0	0	0	0	0	0	0.0117647058823529	0.0117647058823529	0	6.1919914594243	6.65179108123531	20.2711672730338	19.4081210556785
96	0.1875	0.177083333333333	0.239583333333333	0.395833333333333	0.416666666666667	0.0725	0.115	0.2025	0.1675	0.21	0.1975	0.583333333333333	0.0210526315789474	0.0315789473684211	0.0210526315789474	0.0631578947368421	0.0736842105263158	0	0	0	0	0	0	0.010752688172043	0.010752688172043	0	0	0	0	0	0	5.3760964395234	6.38278930088102	20.7944154167983	16.6355323334387
80	0.2375	0.15	0.2375	0.375	0.3875	0.1125	0.15	0.2375	0.0875	0.225	0.1375	0.6125	0	0.0379746835443038	0.0253164556962025	0.0379746835443038	0.0506329113924051	0	0	0	0	0	0	0	0.025974025974026	0	0	0	0	0	0	5.30927502560903	7.19877756417193	16.1122841896741	22.1807097779182
170	0.305882352941176	0.2	0.176470588235294	0.317647058823529	0.376470588235294	0.205555555555556	0.161111111111111	0.155555555555556	0.166666666666667	0.138888888888889	0.194444444444444	0.623529411764705	0.0177514792899408	0.0414201183431953	0.0473372781065089	0.0887573964497041	0.0710059171597633	0	0.0178571428571429	0	0	0	0.0179640718562874	0	0	0.0119760479041916	0.00602409638554217	0	0	0	0	4.23473073673964	4.01020301698569	20.2711672730338	20.7944154167983
104	0.259615384615385	0.144230769230769	0.134615384615385	0.461538461538462	0.278846153846154	0.1	0.141666666666667	0.175	0.0916666666666667	0.275	0.283333333333333	0.721153846153847	0	0.00970873786407767	0.0194174757281553	0.087378640776699	0.135922330097087	0	0	0	0	0	0	0	0.0099009900990099	0.0099009900990099	0	0	0	0	0.01	5.44546043738314	5.4048807149799	15.2492379723188	18.0218266945586
117	0.273504273504274	0.222222222222222	0.136752136752137	0.367521367521368	0.358974358974359	0.0877450980392157	0.137745098039216	0.126470588235294	0.116666666666667	0.144607843137255	0.227941176470588	0.641025641025642	0.0172413793103448	0.00862068965517241	0.0775862068965517	0.0948275862068965	0.112068965517241	0.0173913043478261	0.00869565217391304	0	0	0	0	0	0.0087719298245614	0.0087719298245614	0	0.00884955752212389	0	0.00884955752212389	0	6.31619394100662	0.707918131101796	21.6574616341537	10.04385860143
654	0.396024464831804	0.122324159021407	0.134556574923547	0.347094801223242	0.256880733944954	0.277489177489178	0.270779220779221	0.182467532467532	0.0703463203463204	0.234415584415584	0.230735930735931	0.743119266055046	0.0107197549770291	0.0168453292496172	0.0137825421133231	0.105666156202144	0.127105666156202	0	0.00766871165644172	0	0.00153609831029186	0.00153609831029186	0.00153609831029186	0.00460829493087558	0.00768049155145929	0.0184331797235023	0.00307692307692308	0.00461538461538462	0	0.00461538461538462	0.00461538461538462	3.22549304626771	5.68639643524501	12.2931991799053	17.498578550794
77	0.233766233766234	0.155844155844156	0.207792207792208	0.402597402597403	0.363636363636364	0.0772058823529412	0.0522058823529412	0.173529411764706	0.0544117647058824	0.250735294117647	0.196323529411765	0.636363636363637	0.0394736842105263	0.0263157894736842	0.0131578947368421	0.0789473684210526	0.118421052631579	0	0.0266666666666667	0.0133333333333333	0	0	0	0	0.0135135135135135	0	0	0	0	0	0	7.69668445530671	4.36115473733973	23.5670041390381	22.1807097779182
98	0.275510204081633	0.13265306122449	0.193877551020408	0.397959183673469	0.326530612244898	0.143333333333333	0.08	0.161111111111111	0.0833333333333333	0.264444444444444	0.201111111111111	0.673469387755102	0	0.0206185567010309	0.0103092783505155	0.103092783505155	0.11340206185567	0	0	0	0	0	0	0	0.0105263157894737	0	0	0	0	0	0	5.64768462157047	2.50415985658609	20.7944154167984	20.7944154167983
94	0.297872340425532	0.074468085106383	0.223404255319149	0.404255319148936	0.297872340425532	0.222857142857143	0.11	0.104285714285714	0.152857142857143	0.327142857142857	0.174285714285714	0.702127659574468	0	0.010752688172043	0	0.10752688172043	0.10752688172043	0	0	0	0	0	0.010989010989011	0	0.021978021978022	0.010989010989011	0.0111111111111111	0	0.0111111111111111	0	0	4.94687894240562	5.85459908420607	16.1122841896741	17.498578550794
100	0.31	0.21	0.11	0.37	0.32	0.14	0.2	0.16	0.1	0.16	0.26	0.68	0.0101010101010101	0.0101010101010101	0.0303030303030303	0.111111111111111	0.0505050505050505	0.0102040816326531	0.0102040816326531	0	0	0	0.0103092783505155	0	0	0	0	0	0	0	0	5.61647373508584	5.54398834344753	22.1807097779182	23.5670041390381
175	0.245714285714286	0.211428571428571	0.154285714285714	0.388571428571429	0.365714285714286	0.12962962962963	0.133333333333333	0.233333333333333	0.0925925925925926	0.174074074074074	0.233333333333333	0.634285714285715	0.00574712643678161	0.0344827586206897	0.0229885057471264	0.0804597701149425	0.0804597701149425	0	0	0	0	0	0	0	0.00581395348837209	0.00581395348837209	0	0	0	0	0	6.30469259439784	5.59829045618924	13.1562453972606	18.0218266945586
350	0.348571428571429	0.114285714285714	0.165714285714286	0.371428571428571	0.28	0.247222222222222	0.222222222222222	0.197222222222222	0.113888888888889	0.255555555555556	0.208333333333333	0.72	0.0143266475644699	0.0315186246418338	0.0143266475644699	0.108882521489971	0.140401146131805	0.00574712643678161	0.00574712643678161	0.00574712643678161	0	0	0.00288184438040346	0.00288184438040346	0.0115273775216138	0.0201729106628242	0	0.00578034682080925	0.0115606936416185	0.00867052023121387	0.00578034682080925	5.69831883722735	7.08395199138874	12.7472258546279	11.4301529625499
137	0.321167883211679	0.160583941605839	0.175182481751825	0.343065693430657	0.335766423357664	0.157142857142857	0.172689075630252	0.0953781512605042	0.0869747899159664	0.18109243697479	0.196638655462185	0.664233576642336	0.00735294117647059	0.0367647058823529	0.0294117647058824	0.0955882352941176	0.102941176470588	0	0	0	0.00746268656716418	0	0.00746268656716418	0	0	0.00746268656716418	0	0	0.0075187969924812	0.0225563909774436	0.0150375939849624	7.47594423350167	5.56927634673846	15.5890360459096	18.8848729119139
157	0.280254777070064	0.178343949044586	0.203821656050955	0.337579617834395	0.382165605095541	0.140808823529412	0.154411764705882	0.08125	0.113602941176471	0.159558823529412	0.198161764705882	0.617834394904459	0.0192307692307692	0.0256410256410256	0.0384615384615385	0.0705128205128205	0.0641025641025641	0	0	0	0	0.00649350649350649	0.00649350649350649	0	0.012987012987013	0	0	0	0	0	0.0065359477124183	5.18865328799342	5.47582799135077	16.1122841896741	13.3396954674344
125	0.192	0.168	0.208	0.432	0.376	0.0857142857142857	0.164285714285714	0.25	0.164285714285714	0.278571428571429	0.214285714285714	0.624	0.0161290322580645	0.0645161290322581	0.0241935483870968	0.0725806451612903	0.0645161290322581	0	0	0.00813008130081301	0	0.00819672131147541	0	0.0163934426229508	0.0163934426229508	0.00819672131147541	0	0	0	0	0	4.632665247512	8.92400095360643	14.7259898285542	23.5670041390381
470	0.297872340425532	0.185106382978723	0.153191489361702	0.363829787234043	0.338297872340426	0.189583333333333	0.170833333333333	0.20625	0.114583333333333	0.216666666666667	0.21875	0.661702127659575	0.0191897654584222	0.023454157782516	0.0213219616204691	0.0788912579957356	0.0874200426439232	0.00641025641025641	0.00641025641025641	0.00427350427350427	0	0	0.00856531049250535	0.00214132762312634	0.00214132762312634	0.00856531049250535	0.00214592274678112	0.00214592274678112	0	0.00214592274678112	0.00214592274678112	5.70876535523548	5.90750587553866	20.7944154167984	22.1807097779182
79	0.189873417721519	0.20253164556962	0.151898734177215	0.455696202531646	0.354430379746835	0.0381578947368421	0.0875	0.265131578947368	0.100657894736842	0.253289473684211	0.302631578947368	0.645569620253165	0.0256410256410256	0.0256410256410256	0.0256410256410256	0.115384615384615	0.102564102564103	0	0	0.012987012987013	0	0	0	0.0131578947368421	0.0131578947368421	0	0.0133333333333333	0.0133333333333333	0.0133333333333333	0.0133333333333333	0	5.2419294398059	7.13161226950409	19.4081210556785	22.1807097779183
229	0.218340611353712	0.283842794759825	0.0873362445414847	0.410480349344978	0.37117903930131	0.134259259259259	0.146759259259259	0.206944444444444	0.1875	0.172685185185185	0.318518518518519	0.62882096069869	0.0175438596491228	0	0.0701754385964912	0.0701754385964912	0.0789473684210526	0.00881057268722467	0	0	0	0	0	0	0.00442477876106195	0	0	0	0	0	0	3.26415053777839	5.39020005935332	13.3396954674344	16.6355323334387
91	0.197802197802198	0.0659340659340659	0.274725274725275	0.461538461538462	0.340659340659341	0.128181818181818	0.0981818181818182	0.264545454545455	0.206363636363636	0.392727272727273	0.186363636363636	0.65934065934066	0.0111111111111111	0.0444444444444444	0	0.0666666666666667	0.0777777777777778	0	0	0	0.0113636363636364	0	0.0113636363636364	0.0113636363636364	0.0113636363636364	0.0113636363636364	0	0	0	0	0	6.04787734059588	8.641586884567	20.7944154167984	13.4268220018094
96	0.270833333333333	0.177083333333333	0.135416666666667	0.416666666666667	0.3125	0.0975	0.13	0.1675	0.1075	0.245	0.2775	0.6875	0	0.0105263157894737	0.0105263157894737	0.0947368421052632	0.0947368421052632	0	0	0	0	0	0.010752688172043	0	0.010752688172043	0.010752688172043	0	0	0.0108695652173913	0	0	3.64010504041637	6.38486388018568	18.8848729119139	20.2711672730338
80	0.1625	0.15	0.2	0.4875	0.35	0.0875	0.0375	0.325	0.125	0.3375	0.2875	0.65	0.0126582278481013	0.0126582278481013	0.0253164556962025	0.0506329113924051	0.0632911392405063	0	0	0	0	0	0	0	0.025974025974026	0	0	0	0	0	0	6.37492861532439	6.64745822629088	18.8848729119139	22.1807097779182
74	0.189189189189189	0.135135135135135	0.189189189189189	0.486486486486487	0.324324324324324	0.0803571428571428	0.0607142857142857	0.3125	0.0553571428571429	0.357142857142857	0.301785714285714	0.675675675675676	0	0.0273972602739726	0.0136986301369863	0.0547945205479452	0.0547945205479452	0	0	0	0	0	0	0	0.028169014084507	0.0140845070422535	0	0	0	0	0	3.28408722132359	8.27265310362895	20.2711672730338	9.86040853125627
113	0.230088495575221	0.20353982300885	0.194690265486726	0.371681415929204	0.398230088495575	0.075	0.163461538461538	0.176923076923077	0.155128205128205	0.201923076923077	0.180128205128205	0.601769911504425	0.0178571428571429	0.0267857142857143	0.0446428571428571	0.0535714285714286	0.0892857142857143	0.00900900900900901	0	0.00900900900900901	0.00909090909090909	0	0	0	0	0	0	0	0	0	0	3.9985424352393	7.90632081247797	16.9753304070295	24.953298500158
281	0.217081850533808	0.110320284697509	0.209964412811388	0.462633451957295	0.320284697508897	0.14	0.156666666666667	0.23	0.17	0.33	0.306666666666667	0.679715302491103	0.0107142857142857	0.0357142857142857	0.0178571428571429	0.0892857142857143	0.103571428571429	0	0	0	0	0	0	0	0.00719424460431655	0.0107913669064748	0	0	0.0036101083032491	0.0072202166064982	0	6.90286754660624	7.12664530912	12.8164473236698	20.2711672730338
92	0.206521739130435	0.0760869565217391	0.206521739130435	0.510869565217391	0.282608695652174	0.133333333333333	0.153333333333333	0.306666666666667	0.186666666666667	0.44	0.293333333333333	0.717391304347826	0	0.021978021978022	0	0.10989010989011	0.0769230769230769	0	0	0	0.0112359550561798	0	0	0	0.0112359550561798	0.0112359550561798	0.0113636363636364	0	0	0	0	5.18398465633172	6.70267434908098	18.8848729119139	21.6574616341537
149	0.342281879194631	0.174496644295302	0.147651006711409	0.335570469798658	0.322147651006711	0.15625	0.213888888888889	0.236805555555556	0.120138888888889	0.230555555555556	0.222916666666667	0.677852348993289	0.00675675675675676	0.0337837837837838	0.0337837837837838	0.0878378378378378	0.0878378378378378	0	0	0	0	0	0	0	0.00684931506849315	0.0136986301369863	0.00689655172413793	0.00689655172413793	0.0137931034482759	0	0.00689655172413793	7.6067482828093	10.0701187045423	18.3616247681494	24.953298500158
77	0.324675324675325	0.12987012987013	0.142857142857143	0.402597402597403	0.272727272727273	0.189705882352941	0.229411764705882	0.233823529411765	0.0691176470588235	0.273529411764706	0.254411764705882	0.727272727272728	0.0131578947368421	0.0131578947368421	0	0.0921052631578947	0.144736842105263	0	0	0	0	0	0	0	0	0.0135135135135135	0	0	0	0	0	5.39157298299852	8.48526457807605	19.7479191292693	15.5890360459096
113	0.292035398230089	0.256637168141593	0.132743362831858	0.31858407079646	0.389380530973451	0.205769230769231	0.187820512820513	0.138461538461538	0.217948717948718	0.167307692307692	0.183974358974359	0.610619469026549	0.00892857142857143	0.0178571428571429	0.0803571428571429	0.0892857142857143	0.0446428571428571	0.00900900900900901	0	0	0	0	0	0	0	0.00909090909090909	0	0	0.00917431192660551	0.00917431192660551	0	6.65441134312923	1.69391166063349	16.6355323334387	18.5450748383231
84	0.261904761904762	0.119047619047619	0.202380952380952	0.416666666666667	0.321428571428571	0.2	0.17	0.27	0.11	0.29	0.18	0.678571428571429	0.0120481927710843	0	0	0.072289156626506	0.0843373493975904	0	0.0121951219512195	0	0	0	0.0123456790123457	0.0123456790123457	0.0123456790123457	0.0123456790123457	0	0	0	0	0	4.19004671461118	5.82657216280703	24.953298500158	24.953298500158
113	0.247787610619469	0.176991150442478	0.141592920353982	0.433628318584071	0.31858407079646	0.1	0.121153846153846	0.183974358974359	0.0878205128205128	0.250641025641026	0.288461538461538	0.68141592920354	0.0178571428571429	0.0178571428571429	0.0178571428571429	0.107142857142857	0.116071428571429	0	0.018018018018018	0	0	0	0	0.00909090909090909	0	0.00909090909090909	0	0	0	0	0	5.97824658859814	9.00626428080526	20.2711672730338	21.6574616341537
95	0.315789473684211	0.168421052631579	0.147368421052632	0.368421052631579	0.315789473684211	0.143333333333333	0.206666666666667	0.196666666666667	0.13	0.2	0.21	0.68421052631579	0.0106382978723404	0.0106382978723404	0.0425531914893617	0.074468085106383	0.0851063829787234	0	0	0.010752688172043	0	0	0	0	0.0108695652173913	0.0108695652173913	0	0	0	0	0	2.26174110066163	8.32596510943495	22.1807097779183	19.4081210556785
85	0.235294117647059	0.141176470588235	0.164705882352941	0.458823529411765	0.305882352941176	0.12	0.19	0.25	0.11	0.27	0.3	0.694117647058824	0.0119047619047619	0.0238095238095238	0.0119047619047619	0.0833333333333333	0.107142857142857	0	0	0.0120481927710843	0	0	0	0.0121951219512195	0.0121951219512195	0.024390243902439	0.0246913580246914	0	0.0123456790123457	0	0	5.62725965876497	3.67004960609702	17.8383766243848	21.6574616341537
115	0.173913043478261	0.0956521739130435	0.234782608695652	0.495652173913044	0.330434782608696	0.0944444444444444	0.130555555555556	0.330555555555556	0.152777777777778	0.402777777777778	0.266666666666667	0.669565217391305	0.0087719298245614	0.0350877192982456	0	0.0964912280701754	0.0789473684210526	0	0	0	0	0	0	0.00892857142857143	0.00892857142857143	0.00892857142857143	0	0.018018018018018	0	0	0	3.1218245018926	8.43620870204233	20.7944154167984	19.7479191292693
90	0.244444444444444	0.233333333333333	0.1	0.422222222222222	0.333333333333333	0.07	0.14	0.17	0.15	0.2	0.31	0.666666666666666	0	0.0112359550561798	0.0224719101123595	0.134831460674157	0.112359550561798	0	0	0	0	0	0	0	0	0	0	0.0116279069767442	0	0.0116279069767442	0	4.43222202064199	3.62809996782219	22.1807097779182	18.3616247681494
98	0.13265306122449	0.173469387755102	0.255102040816327	0.438775510204082	0.428571428571429	0.12	0.145555555555556	0.305555555555556	0.205555555555556	0.265555555555556	0.18	0.571428571428572	0.0309278350515464	0.0515463917525773	0.0309278350515464	0.0309278350515464	0.0309278350515464	0	0.0208333333333333	0.0104166666666667	0	0	0	0.0105263157894737	0	0	0	0	0	0	0	4.54973467212641	6.17604752353284	19.4081210556785	13.0178024591767
268	0.227611940298507	0.152985074626866	0.194029850746269	0.425373134328358	0.347014925373134	0.126785714285714	0.0803571428571429	0.235714285714286	0.103571428571429	0.276785714285714	0.251785714285714	0.652985074626865	0.0149812734082397	0.0299625468164794	0.0149812734082397	0.0636704119850187	0.101123595505618	0.0037593984962406	0	0.0037593984962406	0.00377358490566038	0	0	0.00754716981132075	0.00754716981132075	0	0	0	0	0.00378787878787879	0	1.20559262700709	8.09832815177475	16.1122841896741	22.1807097779182
212	0.320754716981132	0.113207547169811	0.155660377358491	0.410377358490566	0.268867924528302	0.209090909090909	0.165151515151515	0.153030303030303	0.0893939393939394	0.298484848484849	0.254545454545455	0.731132075471698	0.014218009478673	0.014218009478673	0.014218009478673	0.14218009478673	0.113744075829384	0	0.00952380952380952	0	0	0.00478468899521531	0	0.00478468899521531	0.00956937799043062	0.00478468899521531	0.00961538461538462	0.00961538461538462	0.0144230769230769	0.00480769230769231	0	4.76076391968951	7.65160587093166	18.3616247681494	14.7259898285542
170	0.252941176470588	0.135294117647059	0.223529411764706	0.388235294117647	0.358823529411765	0.172222222222222	0.116666666666667	0.166666666666667	0.188888888888889	0.261111111111111	0.183333333333333	0.641176470588235	0.0118343195266272	0.029585798816568	0.0236686390532544	0.0887573964497041	0.0710059171597633	0	0.00595238095238095	0	0	0	0.00598802395209581	0	0	0.00598802395209581	0.00602409638554217	0	0	0	0	7.35829207933228	7.43302111279261	18.5450748383231	21.1342134903892
517	0.268858800773694	0.177949709864603	0.179883945841393	0.373307543520309	0.357833655705996	0.160633484162896	0.131787330316742	0.211877828054299	0.100113122171946	0.222511312217195	0.231447963800905	0.642166344294003	0.0155038759689922	0.0213178294573643	0.0232558139534884	0.0717054263565891	0.0852713178294574	0.00194174757281553	0.00776699029126214	0	0	0	0.00194552529182879	0	0.00778210116731518	0.00778210116731518	0.00194931773879142	0.00194931773879142	0.00194931773879142	0.00389863547758285	0.00194931773879142	2.7627356564691	-1.95156212487012	20.2711672730338	10.3144352059789
85	0.341176470588235	0.188235294117647	0.164705882352941	0.305882352941176	0.352941176470588	0.2	0.18	0.2	0.1	0.1	0.18	0.647058823529411	0.0238095238095238	0	0.0238095238095238	0.0714285714285714	0.0833333333333333	0	0	0	0	0	0.0121951219512195	0.0121951219512195	0.0121951219512195	0	0	0	0	0	0	5.65003068091771	0.775780850227362	22.1807097779182	18.3616247681494
324	0.231481481481481	0.185185185185185	0.191358024691358	0.391975308641975	0.376543209876543	0.120588235294118	0.102941176470588	0.188235294117647	0.105882352941176	0.226470588235294	0.202941176470588	0.623456790123456	0.0278637770897833	0.0340557275541796	0.0247678018575851	0.065015479876161	0.108359133126935	0	0.0124223602484472	0.0031055900621118	0	0.00311526479750779	0.00311526479750779	0.00623052959501558	0.00623052959501558	0.00311526479750779	0	0	0	0	0	3.92061862338954	1.83738792398142	23.0437559952736	22.1807097779182
475	0.265263157894737	0.145263157894737	0.16	0.429473684210526	0.305263157894737	0.131944444444444	0.120833333333333	0.223611111111111	0.0819444444444444	0.284722222222222	0.269444444444444	0.694736842105263	0.00210970464135021	0.0168776371308017	0.0189873417721519	0.0886075949367089	0.120253164556962	0	0.00211416490486258	0	0	0	0.00423728813559322	0	0.0169491525423729	0.00847457627118644	0.00849256900212314	0.00212314225053079	0.00424628450106157	0.00424628450106157	0	4.41154277117993	6.36585724589386	21.6574616341537	14.7259898285542
109	0.330275229357798	0.155963302752294	0.211009174311927	0.302752293577982	0.36697247706422	0.178703703703704	0.135185185185185	0.112037037037037	0.113888888888889	0.133333333333333	0.163888888888889	0.63302752293578	0.00925925925925926	0.0555555555555556	0.00925925925925926	0.101851851851852	0.0833333333333333	0.00934579439252336	0	0	0	0	0.00943396226415094	0	0	0.0188679245283019	0	0	0	0	0	3.5598381006926	1.083363523054	12.1368511764882	20.2711672730338
90	0.366666666666667	0.111111111111111	0.177777777777778	0.344444444444444	0.288888888888889	0.24	0.17	0.17	0.09	0.25	0.18	0.711111111111111	0.0337078651685393	0	0	0.123595505617978	0.112359550561798	0	0.0113636363636364	0	0	0	0	0	0.0114942528735632	0.0114942528735632	0	0	0.0116279069767442	0	0	3.91045700528425	6.8778445522671	24.953298500158	21.3176635605629
144	0.305555555555556	0.166666666666667	0.166666666666667	0.361111111111111	0.333333333333333	0.15	0.1875	0.1375	0.1625	0.2375	0.2125	0.666666666666667	0.013986013986014	0.020979020979021	0.013986013986014	0.104895104895105	0.104895104895105	0	0.0140845070422535	0	0	0	0.00709219858156028	0	0.00709219858156028	0.00709219858156028	0	0	0.00714285714285714	0.00714285714285714	0	6.77206349729861	2.75107276298495	19.4081210556785	21.6574616341537
84	0.261904761904762	0.130952380952381	0.130952380952381	0.476190476190476	0.261904761904762	0.17	0.11	0.28	0.12	0.41	0.35	0.738095238095238	0.0120481927710843	0.0120481927710843	0.0120481927710843	0.072289156626506	0.108433734939759	0	0.0121951219512195	0	0	0	0	0	0	0.0246913580246914	0	0.025	0	0	0.0125	4.29527712106841	12.5814709727816	19.4081210556785	19.2246709855047
156	0.288461538461538	0.0833333333333333	0.230769230769231	0.397435897435897	0.314102564102564	0.209375	0.121875	0.13125	0.1625	0.315625	0.165625	0.685897435897435	0	0.032258064516129	0.00645161290322581	0.103225806451613	0.103225806451613	0	0	0	0.0065359477124183	0.0065359477124183	0	0	0.0130718954248366	0.0196078431372549	0.00657894736842105	0	0	0.00657894736842105	0	7.47594423350167	4.56089302643205	20.2711672730338	11.4301529625499
88	0.238636363636364	0.204545454545455	0.125	0.431818181818182	0.329545454545455	0.085	0.115	0.2	0.11	0.245	0.315	0.670454545454546	0	0.0114942528735632	0.0229885057471264	0.0574712643678161	0.0804597701149425	0	0	0	0	0	0.0117647058823529	0	0.0117647058823529	0.0117647058823529	0	0	0	0	0	2.23278289158586	8.55852624367712	16.9753304070295	22.1807097779182
427	0.398126463700234	0.0983606557377049	0.105386416861827	0.398126463700234	0.203747072599532	0.321103896103896	0.300974025974026	0.203246753246753	0.0974025974025974	0.299675324675325	0.288636363636364	0.796252927400468	0.00469483568075117	0.00704225352112676	0.0164319248826291	0.126760563380282	0.133802816901408	0	0	0	0	0	0	0.00235849056603774	0.00471698113207547	0.0117924528301887	0.00472813238770686	0.00472813238770686	0.0141843971631206	0.0141843971631206	0.0141843971631206	3.28517486160732	6.29598546065957	16.1122841896741	17.9526052255166
102	0.274509803921569	0.147058823529412	0.147058823529412	0.431372549019608	0.294117647058824	0.233333333333333	0.141666666666667	0.258333333333333	0.191666666666667	0.241666666666667	0.333333333333333	0.705882352941177	0.0099009900990099	0.0099009900990099	0.0099009900990099	0.0594059405940594	0.099009900990099	0	0	0	0	0	0	0.0101010101010101	0.0101010101010101	0.0101010101010101	0	0	0	0	0	4.4020321707004	7.19126120985497	14.7259898285542	18.3616247681494
77	0.181818181818182	0.0909090909090909	0.311688311688312	0.415584415584416	0.402597402597403	0.1625	0.181617647058824	0.238235294117647	0.219117647058824	0.325735294117647	0.231617647058824	0.597402597402598	0.0131578947368421	0.118421052631579	0	0.0657894736842105	0.0394736842105263	0	0	0.0133333333333333	0	0.0135135135135135	0	0	0.0135135135135135	0.0135135135135135	0	0	0	0.0136986301369863	0	4.04951172251653	6.22345694099654	22.1807097779182	22.1807097779183
254	0.236220472440945	0.12992125984252	0.232283464566929	0.401574803149606	0.362204724409449	0.167032967032967	0.171978021978022	0.254395604395604	0.174175824175824	0.271978021978022	0.167032967032967	0.637795275590551	0.0237154150197628	0.0474308300395257	0.0237154150197628	0.0434782608695652	0.0869565217391304	0.00396825396825397	0.0119047619047619	0.00396825396825397	0.00398406374501992	0.00796812749003984	0	0.0119521912350598	0.00796812749003984	0.00398406374501992	0	0.008	0	0	0.004	6.18796730912458	7.96924826015497	18.8848729119139	20.7944154167984
147	0.224489795918367	0.210884353741497	0.136054421768707	0.428571428571429	0.346938775510204	0.136607142857143	0.180357142857143	0.236607142857143	0.11875	0.2	0.26875	0.653061224489796	0.0136986301369863	0.0273972602739726	0.0136986301369863	0.089041095890411	0.136986301369863	0	0.00689655172413793	0	0	0	0	0	0.0138888888888889	0.00694444444444444	0.00699300699300699	0.00699300699300699	0.048951048951049	0.00699300699300699	0	0.910792512377086	8.16188265031444	20.2711672730338	19.4081210556785
86	0.372093023255814	0.186046511627907	0.13953488372093	0.302325581395349	0.325581395348837	0.203333333333333	0.243333333333333	0.14	0.04	0.143333333333333	0.183333333333333	0.674418604651163	0.0117647058823529	0	0	0.105882352941176	0.0705882352941176	0	0	0	0	0	0.0120481927710843	0	0.0120481927710843	0	0	0	0	0	0	6.98130237249488	5.83865296110042	24.953298500158	18.0218266945586
110	0.209090909090909	0.2	0.172727272727273	0.418181818181818	0.372727272727273	0.183333333333333	0.125	0.241666666666667	0.158333333333333	0.241666666666667	0.25	0.627272727272727	0.055045871559633	0	0.00917431192660551	0.073394495412844	0.0917431192660551	0	0.0185185185185185	0	0	0	0	0.00934579439252336	0.00934579439252336	0.00934579439252336	0	0	0.00943396226415094	0	0	0.839950342714152	3.69856599759022	15.5890360459096	17.498578550794
93	0.258064516129032	0.182795698924731	0.150537634408602	0.408602150537634	0.333333333333333	0.151538461538462	0.145384615384615	0.170769230769231	0.166153846153846	0.242307692307692	0.256153846153846	0.666666666666666	0.0108695652173913	0	0.0434782608695652	0.130434782608696	0.130434782608696	0	0	0	0	0	0	0.0111111111111111	0.0111111111111111	0.0111111111111111	0.0224719101123595	0	0.0112359550561798	0	0	2.81697141286573	7.02097740894386	18.0218266945586	17.7691551553429
94	0.202127659574468	0.191489361702128	0.159574468085106	0.446808510638298	0.351063829787234	0.07	0.104285714285714	0.271428571428571	0.114285714285714	0.281428571428571	0.287142857142857	0.648936170212766	0.021505376344086	0.010752688172043	0.032258064516129	0.0752688172043011	0.0645161290322581	0.0108695652173913	0.0108695652173913	0	0	0	0	0	0	0	0	0	0	0	0	6.01315576181209	8.93159476257154	18.3616247681494	15.6582575149515
71	0.154929577464789	0.295774647887324	0.154929577464789	0.394366197183099	0.450704225352113	0.145454545454545	0.0602272727272727	0.253409090909091	0.135227272727273	0.107954545454545	0.243181818181818	0.549295774647888	0.0142857142857143	0.0428571428571429	0.0571428571428571	0.0142857142857143	0.0142857142857143	0	0	0.0144927536231884	0	0	0	0	0.0147058823529412	0	0	0	0	0	0	4.01109185700342	5.91118877124904	14.898340927324	19.7479191292693
81	0.320987654320988	0.148148148148148	0.0740740740740741	0.45679012345679	0.222222222222222	0.14	0.41	0.19	0.27	0.25	0.52	0.777777777777778	0.0125	0	0	0.125	0.1	0	0	0	0	0	0	0.0128205128205128	0.0128205128205128	0.0128205128205128	0.012987012987013	0	0	0.012987012987013	0	3.88122297417064	5.02189608142494	18.8848729119139	16.6355323334387
101	0.277227722772277	0.237623762376238	0.108910891089109	0.376237623762376	0.346534653465347	0.1	0.316666666666667	0.15	0.3	0.116666666666667	0.4	0.653465346534653	0.01	0.01	0.05	0.05	0.08	0	0	0	0	0	0	0	0.0102040816326531	0	0	0	0	0	0	1.3233276623174	6.08726893021877	14.3861917549634	23.5670041390381
[truncated: 4,223 more rows]
