# Supplementary material for: Comparative Analyses between Retained Introns and Constitutively Spliced Introns in Arabidopsis thaliana Using Random Forest and Support Vector Machine
Source: PLoS One. 2014 Aug 11;9(8):e104049. doi: 10.1371/journal.pone.0104049 (PMC4128822; doi:10.1371/journal.pone.0104049)
Supplement: File S2 — All extracted data used in the article. (ZIP) [file pone.0104049.s002.zip › data/raw_features/ranscalefeall.csv]

Length	a.	c.	g.	t.	GC	Vac	Vag	Vat	Vcg	Vct	Vgt	AT	cg	gg	cc	ta	at	ccg	cga	cgg	ggag	gggt	gaag	ttcg	atgt	taat	ttata	attat	tatat	atatt	aaata	SFvalue	SFaccvalue	IDdonv	IDacceptv	Group
0.851349462207345	1.24219376054619	0.842394299587035	1.09951935044158	0.783119542180835	1.00566386925673	1.06245144756869	1.68832416487219	0.661498038776859	1.15209261240443	0.642768127837397	0.990583831678912	0.984016064844277	1.13246641919611	0.802064973579382	0.463299282087776	0.636764057612792	0.975460496788961	0	1.08385274630757	0	0.946459734650787	0	0.684610895454966	0	0.434490688585665	0.404610888871761	0	0.894287130410913	0	1.66958657497125	0	0.194707347030203	0.138894071075784	0.917565947970981	1.17232540663761	FALSE
0.402379099053223	0.695705421928188	1.35211164891973	0.567402797018634	1.18351148855901	0.972696241663053	0.639287024861849	0.519205065756393	1.23479633905014	0.822033647769651	0.968913437147482	1.40187887290232	1.00125314818185	0.963801207826475	0	0.985743153378247	1.10848675406482	0.983106883661887	0	2.3192117904861	0	0	0	0	1.72835944760019	0.935099525434365	0	1.85781861837307	1.93598422737307	1.11835059948898	1.80718986411723	0	0.989816006981787	1.40104346032078	0.617832989818705	1.20064899798332	FALSE
0.38543682119835	0.564889017804941	0.96241713272259	0.88851536895775	1.29044659253137	0.951986362891381	0.806373406359832	0.517389663428574	1.45529568530909	1.01508700444283	1.35338400250207	1.28602111481122	1.01208128269908	1.0066368170632	0.89118330397709	1.02955396019506	0.643196017790699	0.456355787971443	1.70157252457726	0	1.45194168061349	0	0	1.54037451477368	1.80692124067293	0	0	0	0	0	0	0	1.10451064325295	0.408690279021618	0.777615478392636	0.947203719515738	TURE
0.444734793690404	0.839263683595913	1.00091381803149	1.12940175787519	0.975614232367687	1.10007313045226	0.898997378711972	1.04839484431579	0.992247058165289	1.42714174960009	0.752871927513247	1.27443533900211	0.934654299323189	0.871128014766233	1.28536053458234	0.59397343857407	1.0019014892509	1.18476983415663	2.94058164441505	0	1.25459038421942	0	2.26542047020518	1.32895056176552	0	0.843423101372173	0.785421137221654	0	1.74430262070247	0	0	0	1.41940250996622	0.575476244634336	1.020782270521	1.0222442818897	TURE
0.440499224226686	0.953250217545838	0.842114991132264	0.725620884648831	1.15316504013442	0.805221798612293	0.599331585807982	0.848700588255645	0.771747711906336	0.62794236982404	1.08020754817118	1.08327003815179	1.08881695372339	0	0.259567952614687	0.599740170987411	1.01162868817566	1.39565119622334	0	0	0	0	0	0	0	0.851773825148135	0.793197584124839	0	0	0	0	2.16371461145377	1.15264838869018	0.856796094569678	0.824265634918753	0.97552731086145	FALSE
1.16901717198621	0.705087922586237	1.07888355385641	0.93744809942209	1.12252538930959	1.03580255353725	0.610033935554551	0.754202413512892	1.26393375266293	0.581050569480037	1.04864304189345	1.07871848336964	0.968258091021264	1.31777910597365	0.583319980785005	1.01083479728242	0.589401441757295	0.970793221684708	1.65810169365741	0.393588862254028	1.88646437335183	0.343221662016219	0	0.993061958242369	0.582450802854276	0.945375344395184	0.586908102539259	0	0	0.374154060858445	0.604611314833338	0.795483313034472	1.47347808678777	1.61681073858387	0.767699468894843	0.793375614248432	FALSE
0.427792515835532	0.981564580443236	1.50302240001428	0.64043484019925	0.890563100301825	1.08645836398627	0.649275884625311	1.79724830454136	0.477748583561063	2.11216978940813	0.589204117184279	1.43373975637737	0.941772763141339	0.452986567678442	0	1.8531971283511	0.694651699213955	0.513400261467874	0	0	0	0	0	0	0	0	0.817479142822541	0	0	0	0	0	0.661618575821222	0.734140828156451	1.09571551005907	0.843839565796073	TURE
1.56716070157571	1.07176240675424	0.757448294726536	1.0780653143354	0.945387555425511	0.952157891965776	1.07248810091955	0.819797472246937	0.812366012532983	0.685028039808043	0.971669947637234	0.664047887164258	1.01199159893455	0.982084699573857	0.72453927152609	0.167407147999196	0.658883725541692	0.918276890430345	0	1.17221030714787	0.702297878122827	0.255312026513428	0	0.369354107084696	1.73306887388793	0.234411870136136	0.218291433233267	0	0	0	0	0	0.912397594749576	0.827427018862489	0.824265634918753	0.852302733815439	FALSE
1.73658348012444	1.02988912392486	0.683550900119066	1.1569481422136	0.968939893478794	0.957868555052336	1.0845047743192	0.870096401404943	0.682497976515808	0.831819762624049	1.09423621762795	0.710042546015462	1.00900578579843	0.664527972144412	1.11125546461691	0.302069621573122	1.24550426916927	1.05441618492179	0.371176359527881	0.264321932003931	0.633445144973531	0	0.567746653466656	0.333053949140254	0	1.2682430910068	0.590513189164192	1.66563048543792	0.433927499238792	0.7519943686219	1.6202391885189	0.532934633362997	0.972899536252154	0.679176948318209	1.1989318326091	1.20064899798332	FALSE
0.605686433311693	0.975717394390352	0.816596355037349	1.05544855948921	0.995915261934269	0.969295205853043	1.11126064868563	0.599082768180454	0.744185293623966	1.01327064221607	1.09657432920408	0.692974215582397	1.00303137555125	0.319004625125663	0.376556325624123	0.870045600164836	0.978382674949232	0.723098959813907	0	0.764846441543289	0	0.669282240931628	0	0	0	0	0.572235399975777	1.21626974296366	0	0.732157586715808	1.18312429952999	0	0.922476460819112	0.698889356092186	1.09571551005907	1.0222442818897	FALSE
0.516739474573612	0.872799834887141	1.48359493519695	1.06039211246105	0.778228865883063	1.30182834597578	1.15585377262968	0.385124636687435	0.755997758602123	1.27219493107208	0.589204117184279	0.68273321732256	0.829166834267168	1.8718453209853	0.883818152704553	2.2973518120055	0.861138470099944	0.933455020850681	2.5239992447896	0.898694568813364	2.15371349291001	0	0	1.1391004815133	0	1.44586817378086	0	0	1.49300478551652	0	0	0	0.975592892866224	0.874094405739961	1.27386507214716	1.27568956035728	TURE
1.05889236592953	1.04278512686792	1.07431416468714	0.668400494887949	1.01939789547882	0.889409125970654	0.945099808389511	0.967749087060736	1.06857375494723	0.922153130510829	0.906467872591199	1.1028767356749	1.0447997136742	1.27345621435707	0.322114447220634	0.372127937419899	0.976418051103953	1.23710906377801	0.610644978578128	1.73940884286457	0	0	0	0	0.643761413681043	0	0.648687902806548	1.37448369326788	0	0.827397597995913	1.33702664743633	0.879558785143806	0.948884397645736	1.28126570229576	1.14236566658519	1.00385090220716	TURE
0.592979724920539	1.28512251550624	1.33455175737533	0.500530324512866	0.820943683333787	0.928186703819095	0.727759782766832	1.54049854674974	0.283499159475797	0.92968091116806	0.561146778270742	0.901207846865778	1.02452490502734	0.325889617034851	0	0.444411781379161	0.832915706491553	0.738705412183992	0	0	0	0	0	0.989437644526155	1.16065013999429	0	0	2.48619844517573	0	0	0	0	1.03985557687277	1.01798664180074	0.917565947970981	1.0543148537548	FALSE
0.876762878989654	0.904641108223854	0.846183179495223	1.01556877437393	1.05010439645091	0.962563989145728	0.898997378711972	0.918074891497317	0.798952176704517	1.0809208680088	1.05087487567066	0.901207846865778	1.00655078388651	0.659689176230741	1.16805578676609	0.599740170987411	1.12403187575074	1.29596182506454	0	0.526065113451725	0	0	1.13271023510259	0	0	1.26513465205826	1.17813170583248	2.49844572815688	0	0.501329579081268	0.810119594259449	1.06586926672599	0.874801387544032	1.04415868753969	0.927481957468774	0.815515974450366	TURE
1.15207489413133	0.985440584369278	1.09474948847194	0.693608198561379	1.03798985536609	0.913020254410286	0.727759782766832	0.884360276837815	0.703497914254757	0.75026880550405	0.935244630451236	1.09237314771609	1.03245466435418	1.17007600507347	0.295964934900141	0.683836578727343	0.982594654484684	1.17456886387484	0	1.19825942508449	0.478602998424445	0	0	0	2.9555589066769	0.319810990111382	0.893453040854371	0	0	0.379738449826482	0.613635364308463	0	1.33916902248396	1.42840823974098	0.795982551906795	0.60032449899166	FALSE
1.42315133980929	0.961656304120315	0.816717872352084	1.05881414800798	1.00387135190273	0.971158310477388	0.876963129233739	0.79290366376825	0.742563974901472	0.750508661260284	1.06865452626561	0.806830019765306	1.0020572536013	0.135219870948789	0.957689520691801	0.64539203474914	1.10591315297744	1.19537971326848	0.453413037986154	0.32288427622037	0	0	0	0.407065937838088	0	0.51669162966944	0.962317789749053	0	0.530646279189607	0.306535857088847	1.48603262922893	0.65172126851017	1.29001353472777	0.736486909702059	0.842632708432912	1.17232540663761	FALSE
0.8174649064976	1.12246082035334	0.726051474219738	0.837874596633732	1.03565772170966	0.807955265500561	1.23323999387412	0.917057468214694	1.03973922505183	0.703471102418261	1.09984768541065	1.04258614079134	1.08738776393957	0.943722015996753	0.278494782492842	0.160867806280478	0.844194773350293	0.909146296349361	0	0.564624859987454	0	0	0	0.713436617368859	1.67377967557071	0	0.421647136824256	0	0	0.538465103457657	0.870128453093482	0	1.61013127396173	0.981245577282758	0.93593302148514	1.0222442818897	FALSE
0.36425897387976	0.896597103841562	0.814697293746562	0.940173239245991	1.10399908881085	0.906600966520977	1.05881913492744	0.858685301058648	0.940797210704865	1.05037632770566	1.29624905780541	1.05778133137175	1.03581098109251	0	0.314535283756619	0	0.817237293192888	1.20800061521852	0	0	0	1.12890980398106	0	0	0	0	0.965216337308536	0	0	0	2.00553997115449	2.63867635543142	0.64378137236692	0.881423005028327	1.12399859307102	0.890556536824319	TURE
0.355787834952323	0.786809703371165	0.903602752389543	0.70587609867199	1.24926212681228	0.825054847839197	0.898997378711972	0.898624152270681	1.32299607755372	0.95903925573126	1.29624905780541	1.18522486527196	1.07844726844983	1.09153389802034	0.322114447220634	0.372127937419899	1.3948829301485	1.36081997015581	0	1.31516278362931	0	0	0	0	1.96307492813849	1.06208834987607	0.989048839464307	0	0	0	0	0	1.10390788956319	1.14581553982629	0.79972417350346	1.27568956035728	FALSE
0.43202808529925	1.07993488698003	1.0875942630571	0.68700240619413	0.979813432793947	0.905942578019508	1.29855176925063	0.848700588255645	1.28624618651056	1.31297040963208	0.818339051644831	1.21071357205201	1.0361552187067	0	0.264707912072403	1.22323242795452	1.03166093942667	0.914970763012053	0	0	0	0	0	0	0	0	0	1.72511728848928	0	0	0	0	0.980602869911182	0.911414437881801	1.020782270521	0.768799003422115	FALSE
0.580273016529384	1.28646258069446	0.63926977429019	0.944290786279185	0.911870165556411	0.82204369875949	1.43537396601071	1.03455049463095	0.783791793844851	0.751228228528985	1.02161722279291	0.902814277965361	1.08002164402421	0.33307835858709	0.589753657043664	0.227107491219498	0.766159962368333	0.75500038451158	0	0.798839616722991	0	0	0	0	0	0	0	1.27113905467631	0	0	0	0	0.385565779607121	1.38087354451681	0.767699468894843	0.70368865271133	FALSE
0.487090488327586	1.18135485897468	0.863106843085129	1.0780653143354	0.825599318588988	1.00441459736946	1.11542267358708	0.915265340275695	0.465498619880014	0.913370719744055	0.731049552802716	0.584116197042634	0.984669245106371	0.794713276628845	0.234521922099234	0.812805758048729	1.21868719160343	1.08084265572184	0	0.954365913784104	0	0	0	0	0	0.768117467321086	0.715294249969721	0	0	2.75053796090533	0	0	1.17487380584215	1.0895205726476	1.19893183260909	1.27568956035728	FALSE
0.36425897387976	1.06737750457329	0.746805852601016	1.00285145519572	0.987788658409711	0.906600966520977	0.839064220131174	1.41782921802708	1.10249673129477	1.34722181162249	1.0605674109317	1.01954827120169	1.03581098109251	0.532925373739342	0.943605851269861	0.363371985951195	1.08964972425718	1.20800061521852	0	0	0	0	2.78401069832443	0	1.91577191782189	0	0	0	0	1.24109639699387	2.00553997115449	2.63867635543142	1.224120580737	0.990301309936774	0.899198874456822	0.797122594767827	TURE
1.06312793539325	1.08251640463815	1.13981885652325	1.22409806607804	0.706753872539219	1.21950338067069	0.909475203638687	0.816931047518798	0.533515900738446	0.685028039808043	0.51366512780168	0.558790879408617	0.872210340618789	1.26836238949964	1.81801394011327	0.617732376117034	0.833582039056746	1.06787254385318	0	1.29931744888679	0.518967106725302	0	1.86349103194297	0.546584505242272	0	0.346891759435329	0	0.684459490979551	0.713257346926922	0	0	0	0.861840602117512	0.0904674149661167	1.04906535353296	0.797122594767822	TURE
0.440499224226686	0.988555781158644	1.12281998817635	0.829281011027233	0.96097086677868	0.999585681035949	0.799108781077307	0.898624152270681	1.02899694920845	1.14171339968007	0.851072613710627	1.1469918051019	0.98719403804254	0.879585568307653	0.519135905229372	0.299870085493706	0.786822313025515	1.09658308274691	0	1.05728772801572	1.26689028994706	0	0	0	0	0	0	0	0	0	0	0	0.736347118478618	1.29230354739221	1.09571551005907	1.0505678732354	TURE
0.355787834952323	1.13650290486946	1.39015808059929	0.70587609867199	0.803097081522181	1.06569584512563	0.839064220131174	1.13825725954286	1.36709594680551	0.616525235827239	0.746325215100087	0.917593444081519	0.95262842046402	0.54576694901017	0	1.1163838122597	0.557953172059402	0.742265438266806	0	0	0	0	0	0	0	1.06208834987607	0	0	0	0	0	0	0.289363228962147	1.00106694603391	0.767699468894843	1.12560843560937	TURE
0.436263654762968	1.56852678730304	0.623546634210555	0.732665747606582	0.824755578866362	0.70089610860126	1.64816186097195	1.49770692045113	0.796247639268443	0.399599689888025	1.00382923668433	0.881484442809794	1.14336351179342	0.44410447811612	0.524225472927701	0.302809988292664	1.9295880533721	1.51000076902316	0	0	0	0	0	0	0	0	2.40338867989826	1.70769186133282	0	2.05595766774742	0	0	1.11540841923451	0.971936705532909	1.12399859307103	0.97552731086145	FALSE
0.470148210472713	0.926214425590081	0.631206912272112	1.06835301420625	1.10295214799643	0.884518260296074	1.20320356241754	0.580928744902258	1.27288258976759	1.16766143149098	1.29148781241403	1.05140915467674	1.04735689674677	0	0.729149975981257	0	0.842002059653278	0.933455020850681	0	0	0	0	0	0	0	0	0.741786629598229	0	0	0	0	0	0.600394847647694	0.154469836665924	0.777615478392636	1.05056787323541	FALSE
1.22407957501454	0.965588840123324	0.949540502111767	0.932582451847232	1.00286786650675	0.969225331631165	0.827965487060655	0.758838173028577	0.723564521427527	0.672342335367153	0.945636237456251	0.882192462442572	1.00306790920178	0.943722015996753	0.556989564985681	0.321735612560956	0.643196017790699	1.10523667399334	0.527665347342772	0	0.450253691897562	0	0.807947160702549	0.473961389161131	0.555975766360901	0	0.560230461514746	0.593198225515611	0	0	0	0	1.06740918522005	1.16241669187693	0.846374330029572	0.918880128170031	TURE
0.360023404416041	0.604763536708818	1.23642295168596	0.887818494158566	1.14638171636892	1.08713109362341	0.95893053729277	1.07834898272482	1.76399477007162	0.274011215923217	1.02128713645275	1.1469918051019	0.94142102728209	0.539269723426717	0.954839254261169	0.735395685853612	0.689138590490034	0.611190787461755	0	0	0	0	0	0	1.93913498999045	0	0	0	2.1749946258142	0	0	0	0.755130316594954	1.13794565997384	1.07734843654491	0.947203719515738	FALSE
2.18555384327856	0.967755604146447	0.973110656419508	1.0550833018205	0.934525544475855	1.04650852308286	1.10645831226089	0.889983535421922	1.03677096462142	0.754189524596356	0.847925155819685	0.731574901331019	0.962660488077506	0.791627011476889	0.934444629412872	0.779662222283634	0.944186775630618	0.837390717734009	0	0.419623923181338	0.25140624430856	0.182650124230853	1.351303438368	0.264235784210688	0.929877597539284	0.670792642026991	0.468496818693619	0	0	0	0	1.26780153014869	0.970559228561611	1.0443957187954	0.617832989818705	1.17232540663761	FALSE
2.0542511899033	1.12803095617337	0.626001082067807	0.633502298114616	1.16941238262428	0.648986442166295	1.37846264735836	1.30600043463339	1.11131670514512	0.657626918215721	1.48479437530438	1.33815710595221	1.17050441672576	0.842330394443386	0.386670441808243	0.446707296778848	1.48307180961657	1.27289321025092	1.2541611154234	0.669834461227352	0.267542048808696	0	0	0	0.659788668793434	0.892418634231968	1.4958850704761	1.05443759421174	0.732534572519541	0.846319372586256	1.02570235530978	0.449836717557956	1.01616070098748	1.14987355550874	1.020782270521	0.825446186113534	TURE
0.512503905109894	1.18346583482275	1.01332184056907	0.668222302274008	0.94985219559281	0.859148023369742	0.856187979725689	1.92562318343717	0.787497665210548	1.41898665388809	0.701433472838429	1.42008509203092	1.06062169376471	0.377488806398702	0.222795825994273	0.257388490048764	1.15775283202326	1.28350065366969	1.27260466123845	0	0	0	0	0	0	0.729060646948827	0	0	1.50576551017906	0.869828244046985	0	1.84932872773826	1.27776224794323	0.185368439208633	0.867174169848205	1.05056787323541	FALSE
0.457441502081559	0.985940554224365	1.02717235955392	0.798566899507705	1.01791728851371	0.935826100558347	0.499442988173318	1.09831840833083	0.955497167122131	0.913370719744055	0.916539737842211	0.892104737301475	1.02053065588494	0	0.249864477750586	0.865979966519207	0.865609594036081	0.863663991254368	0	0	0	0	0	0	0	0	0	1.62559129107643	0	0.978556774552859	1.58129113110258	0	1.09429769588323	1.25007849768608	0.824265634918753	1.0505678732354	FALSE
3.13432140315142	0.734355723146422	1.19929313331701	0.859538561429575	1.08719568873934	1.05361733947033	0.923294605163647	0.63146562051453	1.21572612531963	0.981256381346654	0.934233555175074	1.0539924695531	0.958943652216203	0.73556682167	0.904448549367819	1.08667400399478	0.673658616738837	0.819773083263994	0.4104063812666	0.146129198181035	0.175098657960163	0.381409146799571	0.627063468007948	0	0.863007159724382	0.233457683419163	0.217402865662439	0.459406234434645	0.239367615069224	0	0.223443312003625	0.88194889053822	1.15643980190817	0.525794435384105	0.642374451233998	0.918880128170031	TURE
1.02077224075607	0.898900159038152	1.01752649550919	1.00649251338368	0.984895452673585	1.04244481812048	0.8067925193569	1.03687402185078	0.678459526950625	1.21197268581423	0.800713287455559	1.04405664310557	0.964785191194126	0.943722015996753	0.556989564985681	1.15824820521944	1.01303372802035	1.02680052293575	1.26727995554289	0.45122739856738	0	0.393695435842134	0	0.569550240756653	0.668105332685788	0.361467043445217	0.673218117618561	0	0.743352593632698	0.429408879972562	0	0	1.21267321356122	0.905141885267111	1.12399859307103	1.05056787323541	TURE
0.351552265488605	0.575097855476112	1.12552557850931	1.29887387269326	1.02349186293054	1.25249290153902	0.879019659185041	1.01844070590677	1.01429699279118	1.07321059569927	0.92963316266853	0.611728962721013	0.854961810409626	0.552422643510295	1.6302133609337	0.753332165996382	0.988325588312538	0.626097879838872	0	0	0	0	0	0	0	0	0	2.1400189148348	0	1.28822663991769	0	0	0.955836238999815	0.756596421498519	0.99249918750905	0.947203719515738	FALSE
2.51592826144857	1.06320862273725	0.815840247301204	0.871163890372044	1.02212355830096	0.870196737662047	1.02171765580598	0.851553363342216	0.859947450409917	0.673610905811242	1.08207803743208	1.00862453972453	1.05484488715379	0.534722761171854	0.495936745889444	0.416682884395974	1.01523013937959	1.16012875272673	0	0.182167818002709	0.218281772930068	0.158544016464346	0	0	0.538101756951667	0.582261633434596	0.813329502503643	0	0	0.172491363649996	0.278736063787573	0	1.27206957777128	0.876558263674938	0.747867449899252	0.815515974450361	TURE
0.487090488327586	1.2132833686767	0.964648824624555	0.93744809942209	0.825599318588988	0.979304232435221	1.06547837476975	1.21480672436592	1.31074611387266	0.399599689888025	0.731049552802716	0.807142381368002	0.997798168374456	0.794713276628845	0.469043844198469	0	0.812458127735619	1.08084265572184	0	1.90873182756821	0	0	0	0	0	0.768117467321086	0	0	0	0	0	0	1.26298948784741	1.34135154950513	1.04906535353296	0.797122594767822	FALSE
0.393907960125787	0.947555771801834	0.81615732473894	0.637565508477925	1.20896334852801	0.74521083030637	0.995812481034799	0.811065901536612	0.949843337730873	0.75880029024891	1.34157245143498	1.34109811058068	1.12019361432531	0.492376703998306	0.290603251296877	0	1.63595508872852	1.45091378240921	0	1.18509173909455	0	0	0	0	0	1.91175902977692	0	1.89956735137022	0	1.1434820736348	0	0	0.809357182916057	0.707427214023201	1.020782270521	1.20064899798332	FALSE
1.18595944984108	0.891717663820656	0.72983299231463	1.13581881331766	1.05294950688464	0.969439446211057	0.920402078205117	0.962811591718588	0.850497478427391	1.27219493107208	1.16437956491179	0.969481168598035	1.00295595965835	0.324721553891356	1.53321858748747	0.553523634513471	0.954419897366844	0.956875039294963	0	0	0	0	0.834198151483498	0	0	0.931723714873231	0.578432895282374	1.22508329182572	0	0.737463076474618	1.19169766401933	0.783954569367306	1.02138752895141	0.683625930616249	0.945849030982933	0.787192383104654	TURE
0.355787834952323	0.699386402996591	0.834094848359578	1.41175219734398	1.0113074359909	1.16882770110553	0.239732634323193	1.07834898272482	1.05839686204297	1.09604486369287	1.09984768541065	0.917593444081519	0.898706057041528	0.54576694901017	1.28845778888254	0.744255874839801	0.418464879044551	0.989687251022409	0	1.31516278362931	0	0	2.85275170322135	0	0	1.06208834987607	0	0	0	0	0	2.70464326431721	1.02743303420042	1.09085137557896	1.27386507214716	1.12560843560937	TURE
16.3916538245892	1.3311383457034	0.754349346061635	0.724281606530242	0.934202737724742	0.761097107696622	1.46898025284379	1.40969733852771	0.759245171654538	0.685028039808043	1.00124204792999	0.946958010913165	1.11188749382812	0.538572812437536	0.615006312126864	0.542850886223292	1.34058740952809	1.27122628711869	0.156608019325104	0.446094511923904	0.400898064864323	0.0969221760852627	0.298775391726052	0.280430219395052	0.0822389806978109	0.622916053146864	0.932268688866663	1.00579781900021	0.455702443587558	1.10562234641668	1.02092671061356	1.34322686691387	0.589596774641757	1.46342442765345	1.19893183260909	1.15393202695507	FALSE
0.266840876214242	0.990797404245173	0.185354410746572	1.3689718277275	1.11045522383314	0.825054847839197	1.12374672338997	0.374426730112784	1.02899694920845	1.19879906966407	1.65304488432256	0.939896062514054	1.07844726844983	0	0.8624354554617	0	1.12040596647412	1.32490390056226	0	0	0	0	0	0	0	1.4338192723327	1.33521593327682	0	0	0	0	0	1.40053597052435	1.08356556318882	1.27386507214716	0.947203719515738	TURE
0.343081126561169	0.861281403690248	1.3695631460719	1.46403931576413	0.647765547235998	1.46167124277685	0.719197902969578	1.67743175090527	0.352798954014325	1.91807851146252	0.392802744789519	1.07052568476177	0.745593173249268	3.96363246718637	2.33935617293986	2.31649641043888	1.15775283202326	0.385050196100906	5.7508843552168	0	8.17865883383546	0	0	0	2.03857780998996	0	1.0270891794437	0	0	0	0	0	0.488158950384569	0.357125566268392	1.09571551005907	1.0222442818897	TURE
2.05001562043958	1.03173944574291	0.989195130079334	0.946648261554848	0.934365475012492	0.996373054880188	0.839064220131174	0.970514084452335	0.873177411185454	0.80833308697349	0.856309983641152	0.887006995945468	0.988873755657099	0.656502271997742	0.608883002717267	0.895264313213093	1.03071163099379	0.80783477994945	0.628381554719402	0.223741386426564	0.804291345900001	0	0	0.281814880041753	0.330580185403779	0.715419179542301	0.499665006215855	0	0	0	0	0.450773877386201	0.625330824764743	1.4135519134692	0.749332395380684	1.12560843560937	FALSE
0.63533541955772	1.05257653650987	1.16773278770341	0.754645720034782	0.932782388019837	0.981815268928644	0.63678980992098	0.861181479259402	0.606373202212121	0.599399534832037	0.711954974931004	0.931930841645292	0.996485276047646	0.608035661313345	0	0.414585487326868	1.24322451760886	0.895866228064747	0	0	0	0	0	0	0	0	0.544986095215025	0	0	0.697054140777378	1.12639916188129	0	0.979180606179702	1.15980772622988	1.19893183260909	1.27568956035728	TURE
0.448970363154122	1.28165857341593	1.1567164406496	0.762782062029765	0.777842456317082	0.980725573846592	1.39844036688529	1.41450098042607	0.820747566630547	0.932399276405391	0.796516676934304	0.573495902550949	0.997055021774375	1.29424733622412	0.254623801136312	1.47079137170722	1.54367044269767	1.07569578593269	0	3.11086581512318	0	0	0	0	0	0	0.777795689287464	0	0	3.99097664915676	0	0	-0.0388613828272899	1.07672384883807	1.12399859307103	1.09728484426365	TURE
0.338845557097451	0.780252955843073	1.24071608693487	0.808548985751552	1.06187280779044	1.04678833819598	0.449498689355986	0.374426730112784	0.93712222160055	0.770656544784048	0.834705832677729	1.05140915467674	0.962514187091477	1.14680143716061	0.338424039484972	0.78193971660384	0.586203965581397	1.29974749738703	1.94153788060738	2.76521405788727	0	0	0	0	0	3.35178531194656	0	0	0	0	0	0	1.60426459253369	1.24045892333424	0.870915791444864	1.12560843560937	FALSE
1.04195008807466	1.00003726526037	2.72945671922545	0.569709312453667	0.385950900966396	1.65514051792131	1.35233793720776	1.04455457016079	0.633228891820585	2.68741769463155	1.22876756062363	0.362723904177524	0.644438001878559	1.47913981282757	0	7.43800207977653	0.567062611603228	0.209551127129744	3.72393331198464	0	0	0	0	3.34698660000206	0	0	0	0	0	0	0	0	0.392332806042148	-0.589402104160012	0.599465916304546	0.597184503203018	TURE
0.343081126561169	0.951942604078694	0.576658166767115	1.2643975908872	1.01791728851371	0.962563989145728	0.779131061550376	2.09678968863159	0.793797646532231	2.19208972738574	0.982006861973798	1.33815710595221	1.00655078388651	1.13246641919611	1.00258121697423	0	1.30247193602617	1.15515058830272	0	1.36510567414689	0	0	0	0	2.03857780998996	1.10293790179438	3.08126753833111	0	0	1.32168707212334	2.13576983941128	0	1.28016283504278	0.991088601998282	1.12399859307103	0.862232945478612	FALSE
1.01653667129235	0.994440041760778	0.924455123598529	1.14544439648136	0.895304524215469	1.07085243792462	0.874025229303304	0.848700588255645	0.900372330557393	1.28442757464008	0.851072613710627	0.716869878188687	0.949932302292894	1.32673890115025	1.45423216966973	0.646163573344178	0.920389280687946	0.945172029480605	1.27260466123845	1.81249324802695	0	0	0	0.571953406329465	0.670924342528343	0.36299222084372	0.338029350196661	0	0.746502392758261	0	0	0.916828225192274	1.20356055471854	1.06658952785819	0.899198874456822	0.768799003422115	FALSE
0.381201251734632	0.93834342402043	0.778488525135603	1.19785034926156	0.971648320853998	1.02673492175545	0.719197902969578	0.539174491362408	0.661498038776859	0.753530843788847	1.0605674109317	0.841127323741392	0.972999091090295	0.508973671548812	1.50199433254566	0.347040660739908	1.04067670294225	0.807595916915757	0	0	1.46844101789319	1.07700590494745	0	1.55807996896647	1.82769045033583	0	0	0	0	0	0	0	1.23829398494876	1.05897564982324	0.899198874456822	0.915133147650636	TURE
1.05889236592953	0.85185263884985	0.957540885916794	0.819329638894906	1.1293329626383	0.912510661710151	1.03730466774458	0.760374282690576	1.28907310120619	0.685028039808043	1.16330043649204	1.16169682824423	1.03272110426756	0.727689265346893	0	0.868298520646434	0.697441465074252	0.989687251022409	0	0.869704421432289	0	0	0	0.548797397976046	0.643761413681043	0.348296179514015	0.324343951403275	0	0	0	0	0	0.188541950083228	1.24093193178629	0.664483146344822	1.12560843560937	TURE
0.461677071545277	0.404232508153994	1.33914310516446	0.741788060322527	1.30656772895964	1.05970347428888	0.849053079894642	0.510329765487053	1.74357816393653	0.640628074264929	1.12748936004399	1.45498034536074	0.955761524149119	0.838864014219336	0.247550917771414	0.571974422330587	0.214398672596899	0.380296489976203	1.41532667932127	1.00788175941686	0	0	0	1.27880148396305	1.5000855582945	0	0	0	0	0	0	0	0.498933766842106	0.860912898020877	0.482591962660066	1.12560843560937	TURE
2.5921685117955	1.00793922784803	0.83000614812252	1.21546579557423	0.894079757424477	1.06165145861661	1.21477423575059	1.12086453401504	0.908077952872894	0.990712595206252	0.958776592120653	0.762605662531908	0.954743022951177	0.963801207826475	1.6627642660129	0.505509309424743	0.947424576123779	0.823457047853546	0.248262220798976	0.53037712257838	0.635522014301313	0.307715972842128	0.758860058984988	0.66774855812849	0.522197271524523	0.847577894974991	0.526193471242093	0.278061668210442	0.579521594378124	0.50215413431002	1.08193603707018	0.355874113725948	1.17307795992702	0.166411905394552	0.988757565912385	0.647041470019911	TURE
0.309196570851424	1.00596674403619	1.03976207124276	1.03376126032162	0.88988535060601	1.06805045370964	0.754927285969666	0.44931207613534	0.530046505430177	0.691614847883117	0.770497691702518	0.650697274048194	0.951397316276292	0.629148010664503	0.371326376657122	1.28694245024382	1.12559303113372	0.713055918705381	0	0	0	0	0	0	0	0	0	0	0	0	0	0	1.05462478758226	0.954235015473677	0.99249918750905	1.12560843560937	TURE
2.19402498220599	0.935665593198144	0.890452608383876	1.15506997964507	0.945387555425511	1.05919203438816	0.887471771292587	0.636205418345481	0.898958873209578	0.846038903865485	0.944237367282497	0.685417467578698	0.956028929869042	0.700946332964705	1.0342552850798	0.716904111547815	0.738991169376547	0.933455020850681	0.586976568555719	0.208998736933341	0.250431801501163	0.363881606720109	0.448685219341608	0.263209625825404	0.308755474134402	0.835234527572443	0.466677413572478	0	0.34275207138317	0	0	0	0.781197156196951	0.708560143306472	0.767699468894843	0.947203719515738	FALSE
0.550624030283357	1.3839780936221	0.853343191014028	0.663424808821786	0.884093197436385	0.777455529694627	1.41271016654739	1.54049854674974	0.409498785909484	0.440375168448028	0.841720167406112	0.901207846865778	1.10333451310637	0.351152378045304	0	0.957724614134937	1.34622422328286	1.51234185548676	0	0	0	0	0	0	0	0.677394931810722	2.52324270855461	0	1.39821083088055	0	1.30519267964022	1.7172338186141	1.15786592938891	0.670053085417125	1.17064874959714	0.97552731086145	TURE
0.474383779936431	1.21299829269722	0.938356704404526	1.10694206382653	0.758480576993173	1.05710152379397	1.18201507201018	0.998471280300758	0.943247203441077	0.780170823114716	0.698315990736924	0.499153841109161	0.957121950749228	2.44857604150509	0.963441409704963	0.278257827079745	0.312906170817096	0.555027309695	0	1.96078815013825	1.17475281431455	0	0	0	0	0	0	0	0	0	0	0	1.03547268363312	0.733815222376216	0.646116072830663	0.918880128170031	TURE
0.601450863847975	1.241164602501	1.23352055039092	1.10084134210305	0.615833442794788	1.19981567661123	1.38595429218096	1.08583751732707	0.881997385035812	1.11317056468807	0.417352916338864	0.54960023994466	0.882504032351203	0.642534138550983	0.948067344656479	2.4095943749246	0.574770909515093	0.873872785477233	2.16342792410537	0.770309630411455	0.923020068390002	0.674097221082216	0	2.92560339496582	0	0	1.1527044028289	0	0	0	0	0	-0.131881997919116	0.264211188713659	0.99249918750905	0.97552731086145	TURE
0.279547584605397	0.834495139939115	1.23850447180664	0.816716147223792	1.02212355830096	1.0500698063408	0.97391382693797	0.698929896210531	1.12087167681635	0.884827884752058	0.752871927513247	0.812452528613845	0.960798475528033	0	0.41131537106635	1.42553625257777	1.2468107421789	0.789846556104422	0	0	0	1.48729386873695	0	0	0	0	1.2716342221684	0	0	0	0	0	0.915411388515409	0.696000303520782	0.838891086836247	1.17232540663761	TURE
0.376965682270914	1.11391036657042	1.04964744962104	0.666220138072442	0.982565717717526	0.876041383379821	0.65926474438878	0.958532429088726	0.406698794210958	0.342514019904021	0.794334439463249	0.964322739844929	1.05178902136456	0	0	1.75492152305976	1.18406539638742	1.05013689845701	0	0	0	0	0	0	0	0	0.931545999960568	1.98895875614057	2.07264193754058	0	0	0	0.858680030247248	1.0375068671739	0.870915791444864	0.750405623739576	TURE
0.804758198106446	0.676380271319071	1.13700297750069	0.992954894782605	1.09146059500442	1.09428327187093	0.509431847936784	0.629036906589476	1.14659660054656	0.548022431846434	1.04092727369223	1.01317609450668	0.937681519725855	0.239675432634096	0.848746003787705	1.3073701081842	0.796337926788484	0.651936839959206	0	0	0	0	0	0	0	0.460048964384822	0	0	0.947175078983601	0	0	0	0.229584395517289	0.760497758507395	0.917565947970981	1.0222442818897	TURE
2.13896257917766	0.887043546770927	0.601208960005715	1.21682619637857	1.07362329314165	0.949221518009056	0.875946163873203	0.679728525435512	0.94136259364399	1.09341014046284	1.26150112268942	0.794071249685931	1.0135268784283	0.808904585140077	0.795699378550975	0.306414869105672	0.826966308588041	1.05939736493371	0	1.28640176848036	0.256904193985289	0	0.460304557691093	0.810077434064243	0.633502267646285	0.856864106971729	0.478762685238698	1.01234427707754	0.703291675412972	1.21880125213769	1.31300820466801	0	0.616103242115953	1.05840497814287	1.12399859307103	0.843839565796073	FALSE
0.368494543343478	0.844087038099334	1.20799943555525	0.867408873603197	1.00515343536621	1.06213957422977	1.06167309485985	0.359449660908272	0.743397795958758	1.21347824194567	0.965172458625677	0.873898518172877	0.954487812306175	1.05345713413591	0.62175579347239	1.0774401909018	0.942356956298001	0.835767867505842	0	0	0	0	0	0	0	1.02415662309478	0	2.03688547315601	0	1.22614342835538	1.9813768389719	0	1.19423274833017	0.919880484371222	0.99249918750905	0.890556536824319	TURE
1.5417472847934	0.786809703371165	0.866175419450328	1.1698785691277	1.0502038758367	1.05511821887128	1.07248810091955	1.21393087236565	1.26496993380136	1.02754205971206	1.02335451932006	0.80490652989607	0.958158919276582	0.37436906419706	1.32572722905683	0.425435520741759	0.542198295988853	0.537443799883726	0	0	0	0.259555439696476	0.640091102384843	0	0	0	0.221919545696977	0.469615261866526	0	0	0	0	0.83129479055543	0.448566217804581	1.020782270521	0.918880128170031	TURE
0.343081126561169	1.04260380446714	0.576658166767115	0.798566899507705	1.17214718071276	0.713010362330171	0.898997378711972	2.03688141181354	0.661498038776859	1.5755644915585	1.17840823436856	1.79695382799297	1.13702958920513	0	0.334193738991409	0	1.15775283202326	0.89845045756878	0	0	0	0	0	0	0	0	1.0270891794437	0	0	0	0	5.62003795182797	0.884106248552381	1.23383766149158	0.870915791444864	0.900486748487492	FALSE
0.393907960125787	0.552740866884403	1.06728265542784	0.869407511560807	1.26269505290704	0.993614440408493	0.65926474438878	0.571432794264433	1.59777218596872	0.99592538095169	1.30531373653132	1.36756715223688	0.990316093823826	0.492376703998306	0.871809753890632	0.67144823490982	0.503370796531851	0.781261267451113	0	0	0	0	0	1.50614397000092	1.76676743532464	0	0	0	0	0	0	0	0.782701880854636	1.33608079005641	1.020782270521	1.07889146458112	FALSE
0.465912641008995	1.33519222390259	2.07007176001968	0.833050470168268	0.317993995915853	1.47009772887711	0.699220183442647	1.24808910037594	1.06574684025161	1.42714174960009	0.883806175776419	0.254887067800422	0.74118739540734	0	1.47167885060437	3.9670886539626	0.318647568446768	0.565211297028852	0	0	0	0	2.15955970056943	0	0	0	0	0	0	0	0	0	0.497617813916592	0.163759773749818	1.020782270521	0.882093368804953	TURE
0.775109211860419	1.42456984544798	0.893347487860529	0.736383411431288	0.805535141878957	0.836326088929896	1.28856290948716	1.43779864363309	0.786447668323598	0.582273833836836	0.759418639926403	0.796522086876317	1.07255411397743	0.995574874018555	0.293796693618822	0.339413393470898	1.2086430663979	1.12835222300632	0	0.59581960363317	0	0	1.28373826644961	0	0.88338371766232	0	0.890143955517874	0.944477621631	1.96843089040167	0	0	0	1.31102348063596	1.0125513821707	0.589549906806753	1.0222442818897	TURE
0.940296420945426	0.992372598846515	0.841609216362816	1.38400276840356	0.82158680411979	1.15767831126986	1.07380242457264	0.524197422157897	0.624748147733702	1.25588473964808	0.671038022348761	0.621287227763528	0.904535501735851	1.8447416783285	1.20975109137162	0.279516912270151	0.942966107530256	0.789846556104422	0	1.47059111260368	1.76212922147182	0	1.05512734228735	1.85688982602854	0.726068809037523	0.785654395798736	0.731625168918801	0.775511441614445	0	0	0	0	0.885877393129172	0.455854015265047	1.19893183260909	1.24736596901157	TURE
0.343081126561169	0.906612003884473	1.15331633353423	1.19785034926156	0.832841417874855	1.21211761596129	0.359598951484789	1.61752347408723	0.308699084762534	1.5755644915585	0.432083019268471	1.22345792544203	0.87607197856789	2.26493283839221	0.334193738991409	0.772165470146293	0.868314624017443	1.02680052293575	1.91696145173894	0	1.6357317667671	0	0	1.73785842692414	0	0	1.0270891794437	0	0	0	0	0	0.496406207485246	0.223893667853272	0.870915791444864	1.0222442818897	TURE
0.381201251734632	0.815950803496024	1.16773278770341	0.718710209556933	1.11045522383314	0.962563989145728	0.479465268646385	0.77880759863459	1.01429699279118	0.753530843788847	0.982006861973798	1.22345792544203	1.00655078388651	0	0.600797733018262	1.38816264295963	1.43093046654561	0.692225071642077	0	0	0	0	2.65601020644745	0	0	0.988840877470822	0	0	0	2.3667419663604	1.91225904226358	0	1.43345235320817	1.22301838135614	0.880831800942662	1.0222442818897	FALSE
0.300725431923988	0.672297493021373	1.23352055039092	0.683280833029482	1.19647640314416	0.976121228429473	0.749164482259977	0.360811212654137	1.33803012388956	1.09760174560153	1.09359855083446	1.39029309709321	0.999462398084495	0	0.381935701704468	0.882474823024335	1.15775283202326	1.17348631192657	0	0	0	0	0	0	0	0	0	0	2.6294711147903	0	0	0	1.03133639527225	0.526006344682027	1.27386507214716	0.900486748487492	TURE
0.520975044037331	0.686592749283239	1.28165793772325	0.832652072047668	1.09691308695713	1.07994984148057	0.256856393917707	0.427916262986038	1.21799638885898	0.391444594176024	0.972654415669288	1.1651980242305	0.945175736088553	0.371300465310198	0.657430306212607	1.01267602642137	0.854079958049945	0.92580375018797	0	0	0	0	0	0	0	0	0	0	0	0	0	0	0.399706496903808	1.42117202157893	0.964216104497092	1.06521427239855	FALSE
0.330374418170015	0.706111272256174	0.748546658784235	1.24392151654085	1.12113267790846	1.03660737292617	0.541063237187761	0.698929896210531	1.24337131362687	0.732599431461376	1.26569773321067	0.82307282310553	0.967837292198569	0.588294243738237	1.04164282283037	0.802249839113032	0.601430042609485	0.933455020850681	0	0	0	0	0	0	0	1.14705541786615	0	0	0	0	0	0	1.12881148908222	0.841698017294645	1.020782270521	0.862232945478612	FALSE
0.360023404416041	0.95034270054243	1.16773278770341	0.887818494158566	0.940620895482189	1.05315824694768	0.839064220131174	1.25807381317895	1.10249673129477	0.753530843788847	0.982006861973798	1.07052568476177	0.959183688174205	1.07853944685343	0.31827975142039	0	0.413483154294021	0.733428944954106	0	1.29931744888679	0	0	0	0	0	1.04913605292636	0	0	0	0	0	0	1.47774224478292	0.798798231950133	1.09571551005907	0.778729215085288	FALSE
0.330374418170015	0.941481696341565	0.374273329392118	1.38213501837872	1.05706795345655	0.92554229725551	1.13207077319285	0.457632670137847	0.753372766384755	1.30345613130142	1.41299876250674	0.647837963992737	1.02590752973048	1.76488273121471	0.694428548553578	0.401124919556516	0.902145063914227	0.533402869057532	0	0	1.70030012598158	0	0	1.80737276400111	0	0	0	0	0	0	0	0	0.695377655267086	0.777698480128219	1.06743242704711	1.22897258932903	FALSE
0.8174649064976	1.19855985902136	0.695799329460582	0.837874596633732	0.996820557145552	0.792993130954255	1.24707072277738	1.42397365667508	1.0058162487043	1.13556571214333	1.28114125992889	0.919063946395751	1.09521069749309	0.471861007998379	0.556989564985681	1.12607464396334	1.14569290668968	1.06958387805808	0.792879343912962	0.564624859987454	0	0	0	0	0	0.452785033368219	0.421647136824256	0	0	0.538465103457657	0.870128453093482	0	1.21778715265529	0.743576363581505	1.19893183260909	1.05056787323541	TURE
0.529446182964767	0.998723783479134	0.840767607146453	0.862452251468322	1.05937428353682	0.877858358100905	1.28428196958853	0.984207404867887	0.598498225560017	0.92968091116806	1.15035089545502	0.983135832944484	1.05083901837752	0.730623496255551	0.215608863865425	0.996342542124248	1.77397611358403	1.82174286327311	1.2312191437998	1.75355037817242	0	0	0	0	0	1.41031403836003	0	0	1.45598813794173	12.6161038702682	0	0	0.489007890542597	0.472288019934928	0.899198874456822	1.09728484426365	TURE
0.330374418170015	1.12977803560988	1.12281998817635	0.552854007351491	0.993003229004634	0.851498913475068	0.840729030091753	1.23144791237094	0.385873855953168	0.618428091493372	0.796516676934304	1.12044106887269	1.06462102141843	0	0	1.20337475866955	0.751787553261855	1.33350717264383	0	0	0	0	0	1.80737276400111	0	1.14705541786615	0	2.28461478745877	2.38073736068851	0	2.22235510317119	0	0.252504559096392	0.670460444489015	0.917565947970981	0.97552731086145	FALSE
0.360023404416041	1.07993488698003	0.686901639825532	0.887818494158566	1.05819850741746	0.81534832021756	1.07879685445437	1.07834898272482	0.617398169525069	1.09604486369287	1.25696878332646	0.841127323741392	1.08352231441901	0.539269723426717	0.954839254261169	0	2.06741577147011	1.46685788990821	0	0	0	0	0	0	0	1.04913605292636	1.95397453650265	2.087178941629	0	3.7692557242036	2.03029972388479	0	1.19610437231526	1.33241853917618	0.945849030982933	1.05056787323541	FALSE
0.470148210472713	1.09160985873117	0.473405184204084	1.69965252260086	0.765313735344461	1.14467068979492	1.33941528646481	1.0211638093985	0.775088611092078	1.67105324862265	0.97903108360418	0.402605709366574	0.911336520545895	0.411805970616765	3.40269988791252	0.842362331068684	0.631501544739958	0.560073012510408	0	0	1.18553036306973	1.73517618019311	0	1.25511997500077	0	0	0	0	0	0	0	0	1.08905060969656	1.00716123379782	0.899198874456822	1.1440018152919	TURE
0.296489862460269	1.10153358471963	0.66727587868766	1.0780653143354	0.963716497826619	0.907560332623115	1.12374672338997	1.34793622840602	1.1576215678595	0.770656544784048	1.08020754817118	1.19478313031448	1.03530937771184	0	0.77494200345834	0.447632156606546	1.17453185857432	0.892870019944129	0	0	0	0	0	2.02317846716543	0	0	0	0	0	1.54196825081057	2.49173147931316	0	1.15367440665686	0.731449953843577	1.06743242704712	1.07889146458112	FALSE
0.601450863847975	1.29287979427187	0.493408220156369	2.01188245280902	0.475071513013123	1.32183083016491	1.76053653331095	0.786296133236846	0.881997385035812	2.14071262440013	0.417352916338864	0.836348191220134	0.818708560133043	1.60633534637745	3.60265590969461	0.219054034084055	0.738991169376547	0.436936392738617	1.08171396205268	0	4.61510034195001	4.04458332649329	0	4.87600565827637	1.14395013797998	2.4756591752507	0	0	0	0	0	0	0.29736937775317	-0.20747401381581	1.09571551005907	0.732012244057037	TURE
0.38543682119835	1.21047646672487	1.0265782749041	0.414640505513616	1.04333979821685	0.729856211550059	0.937136661445205	1.42690622966617	0.689561591937088	0.809578592500413	0.992719664104423	1.27906964932576	1.1282217577629	0	0.297061101325697	0.343184653398352	1.41503123913953	1.36906736391433	0	0	0	0	0	0	0	0	2.73112349988439	1.94323556634424	0	1.16976901785629	1.89027905327204	0	1.11399804704201	1.20978981376876	0.842632708432912	0.947203719515738	FALSE
0.31766770977886	1.02809801240499	0.622790820108486	1.50929144006956	0.832841417874855	1.11657422740905	0.998885976346638	0.474273858142859	0.349123964910009	1.11317056468807	0.867439394743521	0.223026184325369	0.92602672117559	1.22428802075255	1.44516211455745	0	0.782265427042742	0.69378413711875	0	0	1.77017547362466	1.30138213514483	3.20934566612401	0	0	0	0	0	0	0	0	0	0.501880426439068	0.339915807882905	1.06743242704711	1.12560843560937	TURE
1.24102185286941	0.852153398872983	0.777160046423772	1.08542412194179	1.08297808945502	0.965849190473871	0.84060096778709	0.680496580266518	0.995073972860918	0.685028039808043	1.17337230174305	0.912691769700743	1.00483312043278	0.930794317147486	1.00715921339877	0.528880459004311	0.634385113437402	1.05493204411207	0.520412215420535	0.741191396959477	0.444064637713403	0.323101771484235	0	1.40227197206983	1.64492140530225	2.07656584268873	0.552503144804198	0	0	0	0	0	1.11823268983104	1.37361482921769	1.09197388846241	0.776712582328117	TURE
0.406614668516941	0.87969696001915	0.547374744235972	1.40373087804089	1.01502547803498	1.02272423846734	0.884014089066773	0.763830529430079	0.727647842654545	1.09604486369287	1.22750857746725	0.583054167593465	0.975096071890058	0	1.40713153259541	0	1.34055591076378	0.864674124577473	0	0	0	1.00752165301535	2.4846547092573	0	0	1.85008938365509	0.861429634372136	0	0	0	0	0	0.621004962725484	0.651257527512419	1.04906535353296	0.918880128170031	FALSE
1.43162247873673	0.966829280473841	0.898255990541084	0.924967281530376	1.02749961909413	0.93978140952098	0.75797818205127	0.724381124924081	0.946850133935503	0.445492091247714	1.01666592769052	0.965822075537872	1.0184626274828	0.268834758266138	0.952005903358316	0.733213502809535	1.27112328738459	0.944534605667899	0	0	0.769183390325001	0	0	0	0	1.54082071056647	0.239143152228683	1.51851641561631	0.527468756559729	0	0.492378076750503	0	0.963982471964719	1.48699825589165	0.674399155842615	0.76505202290272	FALSE
0.389672390662068	0.83812337967798	0.444246169234992	0.761676580780448	1.38505148842232	0.62775912335591	0.95893053729277	0.758838173028577	1.38179590322277	0.730696575795248	1.85926632533706	1.47834499324245	1.18160309412764	0	0.587593387237643	0	1.1450302734296	1.12835222300632	0	0	0	0	0	0	0	2.89985920247061	2.70043671898681	0	0	0	1.86879860948487	0	0.415948524781173	1.25242386990352	0.974132113994891	0.690011460528767	TURE
0.537917321892203	0.780614351376116	1.28726449038171	0.848870326248349	1.02301780463368	1.09141113729909	0.556522186821697	0.635761305007829	0.904497318327544	0.775899106313191	0.945933140513535	0.924615842888267	0.939183211736627	0.359513148951145	0.636559502840779	1.71592326699176	1.2863920355814	0.814921049949007	0	0	0	0	0	0	0	1.38756703774131	0.646072225779103	0	0	0	0	0	1.34444491140519	1.57599614287958	0.692766229356774	1.09728484426365	FALSE
0.355787834952323	1.09279125468218	0.625571136269682	1.2192405340698	0.922074426932876	0.962563989145728	1.43839580593916	0.359449660908272	0.440998692517906	1.23305047165448	1.17840823436856	0.611728962721013	1.00655078388651	0	0.322114447220634	1.1163838122597	1.1159063441188	0.865976344644608	0	0	0	0	0	0	0	2.12417669975214	0.989048839464307	0	0	0	0	0	0.861840602117512	0.758953307246774	0.917565947970981	0.993920690543989	TURE
2.18555384327856	1.1243043048172	0.792066813364714	1.03419056317059	0.915157139408999	0.945775082358303	1.13815373266419	0.783415927620595	0.790829386101822	0.622453363094808	0.932906518875108	0.770175587079641	1.01532884304831	0.439792784153827	0.4153087241835	0.239896068394965	0.921706138115604	0.797514969270485	0	0.419623923181338	0	0.365300248461708	0	1.05694313684275	0	1.00618896304048	0.312331212462413	0.660396461999801	0.344090946662011	0.198769344831049	0	0.845201020099127	0.385869992943228	0.268873614149528	0.974132113994891	1.09728484426365	FALSE
0.461677071545277	1.01058127038498	0.857051587305253	1.03850328445154	0.962734116075521	0.980225713717211	0.882349279106194	1.13160078434086	0.559415008101418	0.970456389728063	0.931087987649231	0.874404246482004	0.997316373025167	0.419432007109669	0.742652753314243	1.42993605582647	1.2863920355814	1.33103771491672	0	0	0	0	0	0	0	0	0	1.61010946925666	0	0.969237186223783	1.56623121556827	0	0.756918073181306	0.609847626230385	0.767699468894843	1.09728484426365	FALSE
3.21056165349835	1.2642931645199	1.07067847949059	0.640012389776951	0.883383245344834	0.872402982246853	1.18464371931636	1.45829358043926	0.820747566630547	0.804206894686924	0.84590415654234	0.948001024099815	1.05369135489967	0.658236756203814	0.565083204635407	1.22404037539703	1.05528329471076	1.09869012361685	0.801269601520506	0.713249657788384	0.170929642294444	0	0	0.359080681589625	0	0.113945902437035	0.212219750984394	0.672658465273007	0.467306537641775	0.674866741070937	1.74487297225112	2.58268322322067	1.08225269192062	1.20810045105907	1.34879831168523	0.993920690543989	TURE
0.368494543343478	1.1395175014341	0.603999717777625	0.867408873603197	1.06259077452999	0.763412818977647	1.30140572918304	0.898624152270681	0.611098188203386	1.14497543796487	1.31869492893624	0.950364638513003	1.11067672704719	1.05345713413591	0.310877896736195	0	1.34622422328286	1.31334950608061	0	0	0	0	0	0	0	2.04831324618956	0.953725666626294	0	2.12258511675842	1.22614342835538	0	0	0.941840488514611	1.05591417592867	0.974132113994891	0.853769777459241	TURE
0.300725431923988	0.982588643646621	1.23352055039092	0.683280833029482	0.985333508471661	0.976121228429473	0.810459758081249	0.748853460225567	1.1175307776306	0.755087725697504	0.937370186429536	1.06444315246199	0.999462398084495	0.647123668112061	0.381935701704468	1.3237122345365	0.496179785152825	0.880114733944927	0	1.56294707619716	0	0	0	0	0	0	0	0	0	0	0	0	1.27015913471403	1.0059612877135	1.04906535353296	1.17232540663761	TURE
0.783580350787855	1.13130476268503	1.04149140524898	0.78669631046097	0.918376482413355	0.936548746195844	1.01886369587357	0.988486567497749	0.815847581158126	0.582273833836836	0.805245626818515	0.841127323741392	1.0201528215066	1.47713011199492	0.435904876945318	1.00717235236473	1.06966294263018	0.837065643697621	0	1.76792374192793	0.706135571445903	0	0	0	0.873676204281414	0	1.32054323071333	0.934041404817398	0	0	0.90858716925231	0	0.680524165059848	0.4338631177101	1.12399859307102	0.965597099198277	TURE
1.13089704681274	1.21017422540983	0.962176828819289	1.0699899187224	0.767337036693687	1.04908659491164	1.10998655943009	0.79164508652417	0.598498225560017	0.657067711652613	0.643314699374673	0.532531909511595	0.961312546408466	1.36236561707802	1.20611274222463	0.696690649756053	1.0010644788171	1.08084265572184	0.571471527122173	1.2208680934823	0.487633243677737	0.354922400494045	0	1.02691634318245	0.602307080224309	0.325868016439249	0.606916333307642	0	0	0.386957811990484	0	2.46811552637312	0.378702865017907	0.200264146226192	0.945849030982933	0.97552731086145	TURE
0.368494543343478	0.675269630479467	0.872444036789903	0.805451096917255	1.29234013118512	0.862988404061689	0.770569181753122	0.770249273374872	1.36079596548383	0.548022431846434	1.40286694567685	1.36546643464512	1.05861375546685	1.05345713413591	0	0.718293460601203	0.807734533969715	1.07455868679323	0	1.26874527361886	0	0	0	0	1.8929651092764	2.04831324618956	0	0	0	0	0	0	0.637656997876107	1.07516258452005	1.1989318326091	1.27568956035728	TURE
2.08390017614932	0.85824093660405	0.759501000132297	1.07368293500884	1.09183478562862	0.950825403912245	0.875024115279653	0.858685301058648	1.15247658311346	0.83116735496709	1.20721376898646	0.971119728319607	1.01268828866631	0.830321610815883	0.92566901227763	0.691960910110731	1.13181539586795	0.794672502475733	0.618122264030104	0.220088465831844	0	0.191614547505987	0	0.277204411656611	0.325171920611896	1.23150121550048	0.327660351724371	0.34643748826219	0.361013452235552	0.208544886380117	0	0	1.47774224478292	1.03186745346329	1.1989318326091	1.17232540663761	FALSE
0.343081126561169	0.770620203301803	1.00915179184245	1.2643975908872	0.956225331634093	1.17646709784478	0.299665792903991	1.61752347408723	0.70559790802865	1.78107290350091	0.667764666142183	1.26169098561209	0.894711807899122	0.566233209598053	1.33677495596564	0.386082735073146	1.01303372802035	0.89845045756878	0	0	1.6357317667671	1.20127581705677	2.96247292257601	0	0	0	0	0	0	0	0	0	0.59078481270874	0.678334273748118	1.17064874959714	0.740475412076403	TURE
0.406614668516941	0.956192347846905	0.973110656419508	0.673790821459626	1.11913065526934	0.842243490502514	0.719197902969578	0.77880759863459	0.926097254287603	0.890536451750456	1.13912795988961	1.22345792544203	1.06946020787942	0	0.562852613038164	0.975366909658476	1.21868719160343	0.756589859005289	0	0	0	0	0	0	0	2.77513407548263	0.861429634372136	0	1.9149409205538	0	0	0	0.83656353251097	1.26328221799947	1.09571551005907	0.87216315714178	TURE
0.986887685046325	1.04007462934901	1.32810810618628	0.809705708191825	0.847139124619487	1.09063044263722	0.874025229303304	1.07335662632331	0.949843337730873	1.14171339968007	0.698735651789047	0.83941173770812	0.939591396975605	0.39050566179176	0.806674542393055	1.59758373133716	0.898256507604252	1.01794879428975	0	0.466854321461488	0	0	1.00466473026491	0.589360683913406	0	0.374039810173746	0.348317199985255	0	0	0.888820127104779	0.71814095036973	0	0.776318004135715	0.92155652339709	1.09571551005907	0.886809556304929	TURE
0.550624030283357	0.932066879378152	1.12281998817635	0.663424808821786	1.07628737079212	0.910733620499419	0.513712787835413	0.770249273374872	0.755997758602123	0.685028039808043	0.953949523060262	1.1469918051019	1.03365022806807	1.05345713413591	0.207251931157463	0.718293460601203	0.807734533969715	0.955163277149534	1.18312464599512	0.842526158262529	0	0	0	1.0673461204731	1.25203991479699	0	0	0	0	0	0	0	1.25278564987497	0.877625038328802	1.34879831168523	1.0222442818897	FALSE
0.974180976655171	1.16539060412367	0.863106843085129	0.960884301907639	0.890778212161802	0.941638685033865	1.04883027516397	0.848700588255645	0.514498474604225	0.799199379776052	0.883806175776419	0.732800319926214	1.01749155327658	0.197810728243861	0.700493426706884	0.404628193963123	1.0111378445618	1.38999197427983	0	0	0	0	0	1.19429918326065	0	1.13694920273077	0.352920510998277	0.748059709167917	0.779533472083848	0.450309312183617	0.727673794843665	0.957395845776003	1.16754291704022	0.460052398162511	1.17064874959714	1.12560843560937	FALSE
0.474383779936431	0.754025965730702	1.09474948847194	1.10694206382653	1.00387135190273	1.1344504157789	0.799108781077307	0.399388512120303	0.808497602949493	1.02754205971206	0.785605489579039	0.700939436451159	0.916680178182358	0.81619201383503	0.963441409704963	1.39128913539872	0.417208227756129	1.11005461939	1.37672686079432	0	0	0	2.11993475193513	1.2436051128448	1.45879879980934	0	0	0	0	0	1.52272479291359	0	0.82105811100027	0.413930789178546	1.27386507214716	1.20064899798332	TURE
0.38543682119835	0.766635095592419	1.15490055926711	1.00698408481878	1.01588348773746	1.11065075670661	0.539398427227183	0.746130356733841	1.11452396836344	1.05867969788516	0.874878840667567	0.795942798085862	0.929123800510627	1.0066368170632	0.297061101325697	1.02955396019506	0.514556814232559	0.684533681957166	0	1.21172301413038	1.45194168061349	0	0	0	0	0	0	0	2.02499499644769	0	0	0	1.07860297246706	1.13133768466476	0.899198874456822	0.886809556304929	TURE
0.360023404416041	0.820750514104825	0.961662295755747	0.824402887432953	1.14638171636892	0.917266860244752	0.95893053729277	0.77880759863459	1.01429699279118	1.16454766767367	1.21768850884751	0.994059564421645	1.03023433174267	0.539269723426717	0.31827975142039	1.10309352878042	1.24044946288206	0.611190787461755	0	1.29931744888679	0	0	0	0	0	1.04913605292636	0.976987268251325	0	0	1.25641857473454	2.03029972388479	0	0.5298511310063	1.02583874070598	0.692766229356774	1.20064899798332	FALSE
0.165187209085007	0.376592678536628	1.04796532229793	2.76427003675744	0.512517795615295	1.9991713620719	0.465270573193038	2.45150974873843	0.452603921268375	2.27140876357404	0.0982006861973798	1.17214513416115	0.464561900255313	3.5762097448298	6.33209189667933	0.812805758048729	0	0	0	0	10.4775251006433	5.20552854057933	0	0	0	0	0	0	0	0	0	0	0.324044800014452	-0.141812692090899	0.41383311102313	0.890556536824319	TURE
0.300725431923988	1.03430383541749	1.06905114367214	1.06288129582363	0.844571578689996	1.09813638198316	0.735543309855252	0.51058190469925	0.48610083152542	0.599399534832037	0.620449790065262	0.556117238837282	0.935666925866335	0	1.1458071051134	0.441237411512168	0.826966308588041	1.02680052293575	0	0	0	0	0	0	0	1.26513465205826	1.17813170583248	0	2.6294711147903	0	0	0	1.20225362868887	1.09461515694738	0.974132113994891	1.24736596901157	TURE
0.986887685046325	0.850970151285555	0.726700661875513	1.15672244027404	1.07232800584745	0.97908869282205	0.92396952812064	0.499235640150378	1.00214125959999	0.770656544784048	1.1708543354303	0.900682667467837	0.997910862994782	1.17151698537528	1.03715298307679	0.532527910445718	0.648740811047515	0.752396934909816	0.655584219425869	0.933708642922977	0.559406102054547	0.407389190132295	2.00932946052981	1.17872136782681	1.38268755808015	0.374039810173746	0.696634399970511	0.738259800314189	0.769321243191921	0	0.71814095036973	0	1.00602765252981	0.73031492090882	1.17064874959714	1.15393202695507	TURE
0.321903279242578	0.5314416417507	0.998718831588439	1.06388024440994	1.21638680768564	1.06388651431896	0.355853129073489	0.486754749146619	1.47458937810675	0.363921146148023	1.17840823436856	1.06335698597989	0.953574426839853	0.603982090237921	1.42589328636335	0.411821584078022	0.617468177079071	0.684533681957166	0	1.45734254402167	0	0	3.16538202686204	0	0	0	0	0	0	0	0	0	1.14718632589399	0.523894567884697	1.020782270521	1.0222442818897	FALSE
0.56756630813823	0.520625326111268	1.17644721149224	1.04588426017614	1.15603360988599	1.14214682294157	0.636025356367655	0.574630410295537	1.4579956773041	0.657067711652613	0.994031435793886	1.00654382896697	0.91265612121053	0.340591404269505	0	1.39338129951211	0.696392680916245	0.617624374698195	1.14727238399527	0	0	0	0	0	0	1.31342223419789	0	0	0	0.782845419642286	1.26503290488206	0	1.19595006433276	0.470762560722132	0.99249918750905	0.947203719515738	FALSE
0.410850237980659	0.681360980238947	0.601924117372893	0.833555655413971	1.390931027791	0.744250507071441	0.609908025557534	0.560318589062895	1.64985393200816	0.3787802102468	1.79071839536398	1.53157141034195	1.12069571814168	0	0.278494782492842	0.321735612560956	1.32659178669331	1.17654226586388	0	0	0	0	0	0	0	2.74561137255197	0.852265489325623	1.8178655298059	0	2.18860009792467	0	0	0.59386019545921	1.18707799856874	1.12399859307102	1.05056787323541	FALSE
0.343081126561169	0.906612003884473	1.00915179184245	1.46403931576413	0.771149460995237	1.2834186521943	0.359598951484789	1.37789036681504	0.308699084762534	1.98658131544332	0.432083019268471	1.07052568476177	0.838792319905427	0	2.33935617293986	1.93041367536573	0.723595520014536	0.89845045756878	0	0	0	1.20127581705677	0	3.47571685384828	0	0	1.0270891794437	0	0	0	0	0	0.856850285003694	0.455251823151988	1.09571551005907	0.768799003422115	TURE
0.444734793690404	0.594478442547104	1.16773278770341	1.43742041911387	0.928023294203409	1.34758958480402	0.998885976346638	0.549159204165416	0.992247058165289	1.31297040963208	0.818339051644831	0.700939436451159	0.805240627109209	1.74225602953247	1.54243264149881	1.18794687714814	0.667934326167264	0.592384917078317	0	0	2.50918076843883	0.918622683631646	0	0	1.5589124429335	0.843423101372173	0	0	1.74430262070247	0	0	0	0.321468698738136	0.513436170388297	0.974132113994891	0.900486748487492	FALSE
0.868291740062218	1.11048914231898	0.65506961261411	1.2358309700918	0.889718392754115	0.986041159612697	1.22590551642542	0.65354483801504	0.701588829005759	1.21436788875062	0.89273351088527	0.851554521969592	0.99427577432692	0.22205223905806	1.0484509458554	0.454214982438996	0.851288847075925	0.956333820381335	0	0.531248020973418	0	0	1.14392518792539	2.68421697623927	0	1.27766073772221	0.39659879206242	0	0	0	0	0	1.19632211596751	0.427573916316775	1.09571551005907	0.572000907645953	TURE
0.360023404416041	0.993540096021631	0.824281967790639	1.0780653143354	0.970015298466008	0.985212553596216	0.779131061550376	0.359449660908272	0.926097254287603	0.47951962786563	0.942726587494847	0.802894263571329	0.994709009958435	1.07853944685343	0.636559502840779	1.10309352878042	0.964794026686048	0.611190787461755	1.82457776731777	1.29931744888679	1.5569013201759	0	0	1.65308484512297	1.93913498999045	0	0	0	0	0	2.03029972388479	2.67125260673305	0.9043673821155	0.913023845461495	1.04906535353296	0.821699205594139	FALSE
0.580273016529384	0.77723780916957	1.10806760876966	0.983636235707486	1.03953198873431	1.07498022145472	0.851151579844948	0.606634231644915	1.10990847402616	0.572775545889918	0.879680096524429	0.902814277965361	0.94777409577635	0	1.37609186643521	0.908429964877993	0.766159962368333	0.830500422962738	0	0	0	0	0	0	0	0.642008629402699	0	0	0	0.765187252281934	0	1.62685309131862	0.806123515077304	1.23772314922875	1.20267345420576	0.918880128170031	TURE
0.559095169210794	0.862311644603754	1.32696907693569	0.816716147223792	0.965338916173127	1.09382271493833	0.499442988173318	0.813040899673475	0.629998132168438	0.554546508416035	0.607909009793305	0.901207846865778	0.937922321348794	0.691582546073958	0.408175559073477	1.41465429645122	0.972158866584416	0.783817193080724	0	0	0	0	0	1.0507981186053	0	0.666892684805904	0.621030666640378	0	1.37636378664804	0	0	0	0.977760741801329	0.242974560485902	1.27386507214716	1.05056787323541	FALSE
0.448970363154122	1.03918262709399	0.605899087959313	1.37300771165358	0.895697373940883	1.03521032794918	1.06547837476975	0.96518890429073	1.10249673129477	0.913370719744055	1.09111873552644	0.615977080517686	0.968567735437964	0.862831557482745	1.78236660795418	0.294158274341445	0.882097395827244	0.880114733944927	0	1.03695527170773	1.24252701514039	0	2.24342609670805	0	0	0	0	0	0	0.997744162289189	3.22459367911114	0	0.664111816871656	1.03440183310871	1.09571551005907	1.27568956035728	TURE
0.546388460819639	0.996219004268401	0.905219215273957	1.04463693249554	0.949051848275998	1.00733440724553	0.813378580739405	0.565800392170428	0.909997302021074	0.793762649301384	0.950832040958757	0.755558093836966	0.983142626121708	1.06168726799635	0.835484347478523	0.482603418841433	1.0853932800218	0.641750326834843	0	0	1.01750243759528	0.743646934368476	0	2.15163424285847	1.2619767395176	0.682771082063188	0	0	1.4093965175276	0	0	0	0.81031097344708	0.967746050960449	0.721049312368732	1.06896125291795	FALSE
1.37232450624468	1.00860585432147	0.973110656419508	0.964935003571809	0.948513837024142	0.998214507262237	1.04001657537267	0.898624152270681	0.856056285475937	0.685028039808043	0.912688730540355	0.865866362674962	0.98791095455528	0.560974077620363	0.744951987844628	0.669369447804836	1.11115596881489	0.953684696225154	0.470310418283775	0.334917230613676	0.401313073213044	0.291898796668	0.719853233523143	0.422283356075026	0.990710711396994	0.804010806915529	0	0	0.550545514659218	0	0.513919617608338	0	1.06896127152664	0.828921408969455	1.06743242704712	1.09728484426365	FALSE
1.57139627103943	1.05897658189578	0.959995957545927	0.842692563766218	0.976512174597203	0.926240819744003	1.06101763994715	1.01328114139612	1.05396577470189	0.883325630278795	0.893673230370414	0.980522500055213	1.02554230811079	0.244857604150509	0.289032422911489	0.834773481239234	1.00129974661471	0.943546426481499	0	0.58451679272414	0	0	0	0	0	1.16887440679295	0.217698249990785	0.460658022539372	0.480039685806403	0	0	0.589568014020101	1.2752547429296	0.843711835245014	1.17064874959714	0.725829012913259	FALSE
0.296489862460269	0.996625624270143	0.417047424179788	1.46308864088376	0.963716497826619	0.990065817407036	1.04883027516397	0.748853460225567	0.881997385035812	1.37005607961609	1.27660892056594	0.477913252125791	0.992171486973847	0.656502271997742	0.77494200345834	0.895264313213093	1.17453185857432	1.04168168993482	2.22705815716729	0	0	0	0	2.02317846716543	0	0	2.39143152228683	2.56153779199924	0	0	0	0	1.10441711530094	1.01243087461302	1.12399859307102	0.736728431557013	TURE
0.347316696024887	0.985111335928126	0.99684506267364	1.2489781080715	0.822684815217845	1.16211993811497	1.01886369587357	0.179724830454136	0.881997385035812	0.95903925573126	0.589204117184279	0.802894263571329	0.902213202629983	1.11848535229245	0.330067890361886	0.762632563107451	0.714662241989665	0.507061986634938	1.8929994335922	1.34804185322005	0	0	0	1.7158602189884	0	1.08897666253116	0	0	0	0	0	0	0.830863081995429	0.942562718668289	1.19893183260909	1.22897258932903	TURE
0.423556946371813	1.24840472934892	0.934186230162726	1.23977511148571	0.674601548478633	1.1261998673005	1.19866317161596	1.13825725954286	0.926097254287603	1.02754205971206	0.510643568226375	0.611728962721013	0.920993967256158	1.37268656872255	0.540111093319449	0.93595814563187	0.1169447305074	0.933455020850681	0	1.10044232915923	0	0	0	0	0	0	0	0	0	0	0	0	-0.056273769473598	0.618690290799082	1.09571551005907	1.24736596901157	FALSE
0.292254292996551	0.638570194040368	0.761564861545703	1.24993079922945	1.15873588573893	1.04626520559318	1.15704292260152	0.87366237026316	1.10249673129477	1.46519886292276	1.24933095217778	1.22664401378953	0.962787706326229	1.99847015152254	1.96584552347888	0	0.68103107766074	0.906000461413897	0	0	1.92869865036717	0	0	2.05383268636491	4.81845664179447	0	1.21383266661529	2.6009460657223	0	0	0	0	0.893442084836639	0.542761387565136	1.11034096197657	0.586647306809097	TURE
0.309196570851424	0.855071732430765	0.479890186727428	0.959921170298646	1.26637530663163	0.751591060017899	0.904760182421662	0.829499217480625	1.25090975281521	0.599399534832037	1.70718116004676	1.32712833859547	1.11685771910695	0.629148010664503	0.742652753314243	0	1.60799004447675	1.42611183741076	0	0	0	0	0	0	0	2.45797589542748	0	2.45016658365144	2.5532545607384	1.47492615294924	0	0	1.55981471337223	0.714173689463828	1.17064874959714	1.12560843560937	TURE
0.300725431923988	1.13773421895924	1.15128584703153	0.835121018147144	0.844571578689996	1.0167929462807	1.23271610262778	1.03477932685715	0.907054128928874	0.910775916562963	0.785605489579039	0.69949121447502	0.978197240678441	0	0.381935701704468	1.76494964604867	0.826966308588041	1.02680052293575	0	0	0	0	0	0	0	2.53026930411652	1.17813170583248	0	0	0	0	3.22942479321458	0.873354559764614	0.926358645423046	0.739416385882886	1.35073012273124	FALSE
0.957238698800298	0.633625513334303	0.981722255148883	1.2402521315363	1.07237545398931	1.14996582774047	0.990561926543748	0.87366237026316	1.17599651338108	1.27491329630941	1.04201839242775	0.908035179039003	0.908567964216144	0.603982090237921	1.6635421674239	0.411821584078022	0.566012495655815	0.684533681957166	0	0	0.576887542743751	0	1.03620129130461	0.607860795067639	0	2.7004667909405	0	0	0	0	0	0	0.815516875243656	0.689661835946966	0.99249918750905	0.642693698586777	TURE
0.457441502081559	1.18992825509837	1.02717235955392	0.998208624384631	0.786572450215142	1.04277765490787	0.799108781077307	1.09831840833083	0.661498038776859	0.685028039808043	0.589204117184279	0.44605236865074	0.96461116789124	1.69340772963904	0.999457911002346	0.865979966519207	1.29841439105412	1.05558932264423	1.42867881780543	2.03478015580385	1.21908310919434	0	2.20069417105646	0	1.51437208742112	0	0.762980533301035	0	0	0	1.58129113110258	2.08049481870554	1.02310173065281	0.908468603325903	0.842632708432912	0.797122594767822	FALSE
0.351552265488605	1.15019571095223	1.19587092716614	0.649436936346626	0.903081055526951	0.939369676154265	0.65926474438878	0.958532429088726	0.86729742861855	0.616525235827239	0.811792339231675	1.05778133137175	1.01867790176466	0	0	0.376666082998191	1.12951495807147	0.87653703177442	0	0	0	0	0	0	0	0	1.00141194995761	0	0	0	0	0	1.23374873178399	0.841959505199081	0.917565947970981	1.20064899798332	FALSE
0.728517947759519	1.06737750457329	0.67891441145547	0.87749502329626	1.07494648121057	0.805867525796423	1.35404543460322	1.06503603232081	1.07799680393266	0.40594254210847	1.2075047339826	1.01954827120169	1.08847933606332	0.264904425542949	0.312695896132312	0	0.880162971713588	1.20093628413537	0	0.634372636809434	0	0	1.36729519503508	0	0	2.03619304946654	0.474041159743247	1.00631841828541	2.09731624632083	0	0	0	0.756698026766918	1.28702901258538	1.10563151955687	0.787192383104654	TURE
2.57099066447691	0.979947505351899	0.990745281165165	1.0567526557324	0.917909239799471	1.05612457458164	0.933521087571876	0.818562399841036	0.785465413171293	0.88232874251773	0.784700414130214	0.750566066011382	0.957632747437333	0.598002069542498	1.19118560432582	0.509680178314385	0.955241610580246	0.88108295697457	0.500627949379754	0.178253468194386	0.213591420784463	0.465394935747158	0.38257100655783	0	0.263260048309963	0.854594268277765	0.397912033095739	0.841101961551985	0.292163457198921	0.506317933101976	0.545453657163078	0.358824977023842	0.690643824366657	0.940581822411132	0.974132113994891	1.0222442818897	FALSE
1.47821374283763	0.894272728759971	0.886673893241842	0.911258646787804	1.08818248295397	0.926709170065802	0.786160259161705	0.698929896210531	0.899691777019554	0.974684957875024	1.12021523514048	1.01364810759519	1.02529743172394	0.130168553930587	0.307304587578307	0.443773258704765	0.898256507604252	0.855667102446457	0	0.310787747140069	0	0.270807843151525	0	0.391771552890414	0	0.497278360346599	0.231540335250314	0.490033316730287	1.02130182429536	0.294985230589847	0.476679065607733	0	1.14345318363942	1.55277726696632	0.814349625420955	1.12560843560936	FALSE
0.321903279242578	1.01457040697861	0.845069780574834	0.851104195527948	1.05201021205245	0.873906779619147	1.10501761133347	0.69268945070865	0.716622875341597	0.470956777368029	1.06793246239651	0.967774335554727	1.05290509630234	0.603982090237921	0.356473321590836	0.411821584078022	1.38930339842791	1.2321606275229	2.04648587415372	0	0	0	0	0	0	0	0	0	0	1.41347089657635	2.28408718937039	0	1.12877080713783	0.38323544637316	1.06743242704712	1.20064899798332	FALSE
0.300725431923988	1.4480253695845	0.740112330234556	0.379600462794156	1.02052399091708	0.569404049917191	1.66859361957904	1.90617244421053	0.365828460838718	0.583830715745491	1.22304490991282	1.34250177188063	1.21211397214502	0.647123668112061	0	0	1.81932587889369	1.76022946788985	0	1.56294707619716	0	0	0	0	2.33836866440026	0	3.53439511749744	0	0	0	0	0	1.24052039479277	1.20307768367174	1.04906535353296	0.918880128170031	FALSE
0.309196570851424	0.905370069632573	0.799816977879046	0.886081080275675	1.12946986807686	0.870263332652304	0.78950410822782	0.599082768180454	1.33571719368404	0.217364666477552	1.31437841525724	1.15802057245865	1.05481006804545	0.629148010664503	0.371326376657122	0.857961633495881	1.2863920355814	0.713055918705381	2.13295710827289	0	0	0	0	0	0	0	0	2.45016658365144	0	0	0	3.13581827746922	1.18126768783118	1.11660841092727	0.692766229356774	1.0505678732354	FALSE
0.43202808529925	1.29592186437604	1.0303524597383	0.951234100884178	0.734860074595462	1.01918540027195	1.54827326333728	1.39785979242106	1.28624618651056	1.88382710947212	0.589204117184279	0.796522086876317	0.97694634906632	0.448501552156873	1.05883164828961	0.611616213977261	0.917031946157036	0.609980508674702	0	1.07843348257604	0	1.89291946930157	0	0	0	0.86898137717133	0.809221777743523	0	0	0	0	0	1.62916819205271	0.913844039011335	1.17064874959714	1.06896125291795	FALSE
0.440499224226686	1.34161141728673	0.67369199290581	0.98477120059484	0.840849508431346	0.860754336447623	1.79799475742394	1.14824197234587	1.35974596859688	0.970456389728063	1.01474042403959	0.828382970351372	1.05978183495743	0.439792784153827	0.259567952614687	0	0.899225500600589	0.498446855794052	0	0	0	0.927717957727009	0	0	0	0.851773825148135	0	1.69061494271949	0	1.01769904553497	1.64454277634668	0	1.08406620701263	0.780020003213357	0.561266823794796	0.87216315714178	TURE
0.830171614888754	0.730609010273227	0.774516644905323	0.99005998255292	1.21101940864456	0.913453581536253	0.63678980992098	0.524197422157897	1.38363339777493	0.436705375377627	1.37480960676332	1.13265440753812	1.03222809980198	0.232300803937663	0.8226307421327	0.316785833906173	0.771835221348839	0.789846556104422	0	0.555893547719607	0	0	0	0.702346929015976	0	0	0.830186072503715	0.880528615999734	0	0	0	0	0.681314243590352	0.968768881754398	0.668224767941482	0.647041470019911	TURE
0.787815920251573	1.02651875278532	0.753375992066714	1.01430876348761	1.00746945710668	0.915988312251581	1.02885255563704	0.698929896210531	0.815847581158126	0.719279441798445	1.04747398610539	0.923965620776531	1.03090281898054	0.489715208301018	0.867097268734466	0.166954696247847	1.12646221494155	1.0545518884205	0	0	0	0	1.26269337683568	0.740726542623406	0	0	0.875551431656928	0.928909309186532	0.967992113686536	0	1.80718986411723	1.18885418211745	1.34695573903701	0.780660986992419	1.19893183260909	1.0222442818897	FALSE
0.304961001387706	1.01993850437003	1.21638832052438	0.89838776194617	0.86754314361964	1.08288448778895	0.674248034033979	0.798777024240603	0.422623746996326	0.313971184912019	0.523736993052691	0.685008994713635	0.943641359893605	0.638009250251326	0.376556325624123	1.74009120032967	0.978382674949232	1.30157812766504	0	0	0	0	0	1.96453561304469	0	1.24679936724582	0	2.48619844517573	0	1.49661624343379	0	0	0.80302560723443	0.929264787937799	1.12399859307103	0.97552731086145	TURE
0.393907960125787	0.868592790818348	1.00450132275562	0.927368012331528	1.04776823539095	0.993614440408493	1.0557456396156	0.479266214544363	0.926097254287603	1.06969763139256	0.966899064097278	0.879360383911456	0.990316093823825	0	0	0.67144823490982	0.880898893930739	1.00447877243715	0	0	0	0	0	0	0	2.86763854466538	0.890143955517874	0	0	0	0	0	0.838812319513465	1.05285801533124	1.06743242704711	1.24736596901157	FALSE
0.495561627255022	0.753185357073253	1.29748087522601	0.598925174630778	1.15316504013442	0.962563989145728	0.70803388323394	0.557969244873952	1.12195255596467	0.856285049760053	0.939645781653361	1.32878625787132	1.00655078388651	1.9525283089588	0	1.3313197761143	0.499031393113474	0.973690151059761	2.63373834238914	3.75107298287318	0	0	0	0	1.39481639630892	0	0	0	0	0	0	0	0.369516636649052	0.842260330818259	0.99249918750905	1.09728484426365	TURE
0.465912641008995	0.834495139939115	0.902338972316272	0.784047501334836	1.18112055625889	0.866307590231156	0.898997378711972	0.898624152270681	1.17599651338108	0.342514019904021	1.37480960676332	1.33815710595221	1.05687832308084	0.415584007044443	0.490559616868123	0.566726950566086	1.380806129936	1.22462447689585	0	0	1.19650749606111	0	0	0	0	0.804010806915529	1.49743842984315	0	1.66202419519764	0.960093439183936	1.55145544938366	0	0.621420593593435	1.38681974515049	0.735674764286226	1.06896125291795	FALSE
0.478619349400149	1.03979571418963	1.18840062465391	0.763232080945416	0.928655032320636	0.99663705070841	0.902839247851769	0.879422781495667	0.554075280343012	0.658680807507734	0.888842108401924	0.914162272014974	0.988735725764628	0.808904585140077	0.238709813565292	0.827320146585314	1.55056182860257	1.46685788990821	0	0	0	0.851813761185708	0	0	0	0	2.18489879990751	0	0	0	1.50875484068503	0	1.10405928561929	1.06988961585482	0.795982551906795	1.09728484426365	TURE
0.393907960125787	0.868592790818348	0.690594659394488	1.27513101695585	1.02090238320143	1.02466489167126	0.65926474438878	0.760374282690576	0.88878198030532	1.07496707785262	1.14517107904022	0.708782115460402	0.974081403761139	0.492376703998306	0.581206502593755	0.33572411745491	0.755056194797777	0.669652514958097	0	1.18509173909455	0	0	0	0	0	0.955879514888461	0	0	0	0	0	0	0.621420593593435	1.13050427256516	0.945849030982933	0.990173710024594	FALSE
1.71964120226956	1.19378023959763	0.747809174391344	0.703663320933204	1.04002610557279	0.746816888130306	1.32233476868745	1.21718403693806	0.958997156745286	0.576293430314702	1.15970334175953	1.09844188742563	1.11935388897724	0.22369707045849	0.462095046506639	0.381316281553725	1.14345958718346	1.21694876792386	0.374851372988554	0.266938980835653	0.31985843954109	0	0	0.672719391067411	0	1.06735925980102	1.7891230867729	0.841101961551985	0	0.506317933101976	0.409090242872309	0.538237465535763	0.86496567912046	1.11968179156469	1.04906535353296	1.12560843560936	FALSE
0.584508585993103	1.0376765653156	0.803874020520463	1.24993079922945	0.869051914304198	1.06719050970505	1.04169537533292	0.470707889284642	0.85399746805055	1.04385225113606	0.826132756898591	0.71307691587023	0.951846936936158	0.330647129692293	1.36604740025685	0.450899544610974	1.26761258980649	0.44969365967989	0	0	0.950167717460296	0	1.71165102193281	0	0	0.637253009925642	0.593429303678584	0	0	0	0	0	1.35285712369573	0.810338342620607	0.974132113994891	1.12560843560937	TURE
0.321903279242578	0.966257530455818	0.921894306081636	0.922029545155276	1.01913489292581	0.949898673499076	0.898997378711972	1.19816553636091	0.661498038776859	0.856285049760053	0.982006861973798	0.860243853826424	1.01317282851734	0	1.06941996477251	0.823643168156047	1.08056930988837	1.09525389113147	0	0	0	0	0	0	0	0	2.1948755067564	2.34807630933263	2.44686895404097	0	0	0	0.740444368012779	0.910345621676851	0.767699468894843	0.718335051874474	TURE
1.21137286662339	0.962879007622056	0.775766537285482	0.961212080963381	1.06580405224545	0.898617430426257	0.785790301392686	0.725555797018549	0.837897515784021	0.616525235827239	1.1303990100054	0.934585915268212	1.03998516307155	0.476827965977308	0.469043844198469	0.541870505365819	1.29993300437699	1.22495500981809	0	0.75946019899721	0	0.331093688093385	0.816511971593388	0	0	1.51994975865657	0.283084650164695	0.599508844935989	1.87419749671223	1.44354474543968	0	0	0.920590583759096	1.21273052502996	0.617832989818705	1.20064899798332	FALSE
1.67304993816866	0.929564206514457	0.827759950777098	1.20088288179133	0.955132056448884	1.05272821091381	0.784125491432107	0.698929896210531	0.915072286974655	0.736405142793646	0.975460149560638	0.786963821833801	0.959408531982965	0.804798470494693	1.01784895124287	1.01910163572607	0.675845561840988	0.886071517254199	0.385343396151082	1.3720527768143	0.657622440583208	0.239029371761296	0.589471652961554	0.345798360459397	0.811270761118456	0	0.204369785705635	0	0.450574334247953	0	0.420599175536236	0	0.738149109640652	1.25174975040986	0.974132113994891	0.950950700035133	TURE
0.381201251734632	1.06073604454483	0.713614481374303	0.958280279409248	1.02717108204565	0.866307590231156	0.898997378711972	1.19816553636091	0.926097254287603	0.890536451750456	1.17840823436856	0.879360383911456	1.05687832308084	0.508973671548812	0.300398866509133	0.694081321479812	0.520338351471127	1.26907929801048	0	0	0	0	0	0	1.82769045033583	0.988840877470822	1.84167714934732	0	0	0	1.91225904226358	2.51594722262066	1.04629272624668	1.73138396599828	1.27386507214716	1.12935541612876	FALSE
0.423556946371813	1.06481579856231	0.759026312007215	1.18587184576894	0.899468731304844	1.01069218860302	1.43839580593916	0.77880759863459	1.01429699279118	0.890536451750456	0.982006861973798	0.535262842380886	0.981387014289349	0.457562189574184	0.540111093319449	0.93595814563187	0.584723652536999	0.518586122694823	0	0	0	0	0	1.3974531680421	0	0	0.82590676285164	0	0	0	0	0	0.910428211067134	0.622080385438473	1.1989318326091	0.618717878674199	TURE
0.813229337033882	0.726706184363648	1.03393007244572	2.49864096291278	0.403407561783132	1.84992766663945	0.359598951484789	1.60753876128422	0.242549280884848	1.97516418144652	0.255321784113188	1.15973615849192	0.542593781938823	4.98048058704048	4.61922236092839	0.485130138311806	0.484922652156338	0.21503675873	2.39115717927435	2.27038627910745	7.48132055431897	3.47035236038622	0	0.717211414286155	0	0	0	0	0	0	0	0	0.911429275904507	-1.1849083807973	0.767699468894843	0.825446186113534	TURE
0.351552265488605	0.796289338351542	0.422072091940991	1.16898648542393	1.23421077588683	0.83499526769268	1.05881913492744	0.718899321816544	1.01429699279118	1.21021620366088	1.59739782881071	0.879360383911456	1.07324993221634	0.552422643510295	0.978128016560221	0.753332165996382	0.988325588312538	1.12697618370997	0	1.33139936120499	0	0	2.88841109951161	0	1.98761336474022	1.07536445424952	0	2.1400189148348	0	0	0	0	0.908731858837378	1.06011144647873	1.04906535353296	0.740475412076403	TURE
0.381201251734632	0.775153263321223	0.713614481374303	1.0780653143354	1.1659779850248	0.930478522840871	0.719197902969578	0.539174491362408	1.19069646979835	1.16454766767367	1.37480960676332	0.994059564421645	1.02332663028462	0	0.600797733018262	0.347040660739908	1.04067670294225	1.03833760746312	0	0	0	0	0	1.55807996896647	0	0.988840877470822	0	1.9658313287436	2.04854144989477	1.1833709831802	1.91225904226358	0	1.21244492028972	1.7347510445863	0.974132113994891	1.09728484426365	TURE
0.38543682119835	1.08942882005239	1.21906170144861	0.829281011027233	0.851145624861117	1.04718499918052	0.817270344283609	0.77880759863459	1.0062788347454	0.72862073325037	0.88202070875465	0.910641978596052	0.962306793386007	0	0.297061101325697	1.02955396019506	0.643196017790699	0.570444734964305	0	0	0	0	0	0	0	0	1.82074899992292	0	0	0	0	0	1.06896127152664	1.09244727167927	0.743158007479551	1.14025483477251	FALSE
0.419321376908095	1.59481293410586	0.353858420516184	2.23235746907836	0.227138568511324	1.37092446938937	2.24276188162881	0.479266214544363	1.52028496631173	2.4264414252148	0.198468755262073	1.24156832236469	0.793040011546948	0.924462383017228	3.00092337053511	0	0.590690220420029	0.419102254259489	0	2.22357419087843	0	4.88018300679312	0	9.88406980313108	0	0	0	0	0	0	0	2.27759432784607	0.563712785466949	-0.325650718899581	0.692766229356774	0.943456738996349	TURE
0.423556946371813	0.697637936989101	0.525479754466533	1.40148490863602	1.1493211566673	1.01069218860302	0.599331585807982	0.539174491362408	1.19069646979835	1.16454766767367	1.45337015572122	0.764661203401266	0.981387014289349	0.457562189574184	1.62033327995835	0	0.701668383044399	0.414868898155858	0	1.10044232915923	0	0	4.76438944249337	1.3974531680421	1.63926875442493	0	0	1.76105723199948	0	0	0	0	1.30470114529777	1.10109658577502	0.692766229356774	0.87216315714178	TURE
0.516739474573612	1.59511693962133	0.526436912489241	0.574379060916401	0.921586814861519	0.56807055097125	2.1832793483005	1.79724830454136	1.54349542381267	0.831819762624049	0.953949523060262	1.1743011337948	1.21281119042063	1.12310719259118	0	0	1.24386667903326	1.35775275760099	0	1.79738913762673	0	0	0	0	0	0.722934086890433	0.673218117618561	1.43272452772838	0	1.72491363649996	0	3.6673129007691	0.52609580405457	1.49245038543059	1.04906535353296	1.20064899798332	FALSE
0.347316696024887	0.806000183941194	1.92248690658488	0.262942759594001	1.00550366304403	1.09168842671406	1.31852948877756	0.958532429088726	1.14659660054656	2.32909533534735	0.314242195831616	1.52932240680253	0.939038231308758	1.11848535229245	0	3.0505302524298	0.857594690387599	1.26765496658735	3.78599886718439	1.34804185322005	0	0	0	0	0	0	4.05635220235994	0	2.25864826526858	0	0	0	1.40921121836537	0.699256583826123	0.964216104497092	0.750405623739576	TURE
0.864056170598499	0.953942483499027	0.915868853100711	0.951234100884178	1.01655643652372	0.962563989145728	0.681058620236345	1.11647243160903	0.681543433891311	1.12095497423135	0.982006861973798	1.06009848653357	1.00655078388651	0.892584369809736	0.921913762734923	0.912904989335518	1.0836110250464	1.01162613097118	0	1.06775592334261	0	0	1.14961635801457	0	0	0	1.19571576114342	0.845307471359745	2.64261847036424	0.508849522767486	0.82227138817334	0	1.18553184582633	1.50728425272513	0.814349625420955	0.66543484970245	FALSE
0.304961001387706	0.509969252185016	1.05420321112113	1.04811905560386	1.2145604010675	1.08288448778895	0.224749344677993	0.499235640150378	1.41487080516161	0.313971184912019	1.11294111023697	1.06733959641427	0.943641359893605	1.91402775075398	0.753112651248245	0.870045600164836	0.489191337474616	0.867718751776689	2.16342792410537	3.08123852164582	0	0	0	0	2.30447926346692	0	0	0	0	0	0	0	0.898966641447353	0.854293448113192	0.767699468894843	1.27568956035728	TURE
0.423556946371813	0.881226867775706	1.10934614831824	0.862452251468322	1.02439494398607	1.01069218860302	0.898997378711972	0.838715875452635	1.10249673129477	0.342514019904021	0.864166038536943	0.955826504251582	0.981387014289349	0.915124379148368	0.540111093319449	1.24794419417583	1.0525025745666	1.14088946992861	1.54530566007527	0	0	0	0	0	0	0.88689851896868	0.82590676285164	0	1.83515171553073	0	0	0	1.14178751987945	1.29158473021354	1.19893183260909	0.947203719515738	FALSE
0.563330738674512	0.690183950325584	1.22919240810885	0.9726905091748	1.05201021205245	1.1290224233589	0.602624616499237	0.516791179144677	1.06130454572991	0.48930574272003	0.887043561035674	0.918013587599871	0.919518197309858	0	0.60762497998438	1.40393721844781	0.613959835163849	0.622303347233787	0	0	0	0	0	1.04271505615449	0	0	0	1.3105542191624	0	0.7889139887868	0	0	1.07782117266603	1.3214333770325	0.824265634918753	0.758868791758942	TURE
0.292254292996551	0.532141828366972	0.846183179495223	1.32805147418129	1.15873588573893	1.12996642204064	0.299665792903991	0.615723956185468	1.48224560540741	0.704056596469379	1.320253669987	0.892104737301475	0.919024628765945	0	0.786338209391552	0.454214982438996	0.170257769415185	0.453000230706948	0	0	0	0	0	0	0	0	0	0	0	0	0	0	1.01750348692996	1.20347828986701	0.795982551906795	1.12560843560937	FALSE
0.880998448453372	0.776722399481794	0.898255990541084	1.08843132697324	1.08109222512602	1.02735194995362	0.599331585807982	0.517389663428574	0.982224360608065	0.716165677981139	1.08913488328003	0.834175858255926	0.972676478659563	1.09417045332957	0.904099004034729	0.447632156606546	0.783021239049547	0.992077799937922	1.47029082220753	1.04702279861751	0	0	0	0	0.775653995996182	0.419654421170544	0.39079490730053	0	0	0	0.806148419777786	0	1.11676847019054	0.735088678444417	1.12399859307103	0.797122594767822	TURE
0.474383779936431	0.655674752809307	0.781963920337101	1.10694206382653	1.20464562228327	0.979752631809045	0.71586828304842	0.881982964265667	1.27399622282951	0.913370719744055	1.34207604469753	0.987687387726634	0.997563723316097	0.408096006917515	0.722581057278722	0.834773481239234	1.14732262632935	0.925045516158332	0	0	0	0	0	0	1.45879879980934	0.78925831504552	0	1.56538420622175	1.63124596936064	1.8846278621018	0	0	1.48594923390151	1.06997179950549	1.12399859307102	1.1440018152919	FALSE
0.381201251734632	0.775153263321223	1.03798470018081	0.838495244483093	1.13821660442897	0.962563989145728	0.599331585807982	0.419357937726318	1.10249673129477	1.02754205971206	1.13912795988961	1.1469918051019	1.00655078388651	0	0.901196599527395	1.38816264295963	0.910592115074472	0.922966762189437	0	0	0	0	2.65601020644745	0	0	2.96652263241247	0.920838574673662	0	0	0	0	0	1.2752547429296	1.19142759655829	0.899198874456822	1.09728484426365	FALSE
0.508268335646176	1.00973911932633	0.973110656419508	0.673790821459626	1.08269384323731	0.842243490502514	1.14871887279863	0.998471280300758	1.58024531485583	0.742113709792044	1.11294111023697	1.17885268857695	1.06946020787942	0	0.224668059826157	1.03820567414628	0.875611385563808	0.604000307609264	0	0	0	0	0	1.1585722846161	0	0	0	1.45742667475818	0	0.877326763392217	0	0	0.815305192954132	1.26854914868399	0.739416385882886	1.35073012273124	TURE
0.546388460819639	1.16699940500013	1.26730690138354	0.668567636797149	0.852209822941711	0.984949198195628	0.799108781077307	1.36457741641103	1.19349646149687	0.744832075029382	0.932127148349731	0.764661203401266	0.99484670500411	1.06168726799635	0.417742173739261	1.93041367536573	1.17584272002362	0.802187908543554	2.38488117617915	0	2.03500487519056	0	0	0	0	0	0	0	0	0	1.31563422107734	0	0.513414294889701	1.05955069943307	1.09571551005907	0.947203719515738	TURE
0.355787834952323	0.830521353558453	1.39015808059929	0.577534989822536	1.07079610869624	0.996941274472362	0.419532110065587	0.958532429088726	0.74969777728044	0.753530843788847	0.628484391663231	1.03229262459171	0.988576662745681	0	0.322114447220634	1.8606396870995	0.418464879044551	0.989687251022409	0	0	0	0	0	0	0	0	0	0	2.20218205863687	0	0	0	0.786770651775785	0.897792804433409	0.927481957468774	1.0222442818897	FALSE
0.402379099053223	0.888956928019354	1.22919240810885	0.737623636124223	1.02570995675114	1.00309299921502	0.479465268646385	0.818746449846622	1.22009638263287	0.799199379776052	0.92963316266853	0.994059564421645	0.985360241067849	0	0.568840406793889	1.31432420450433	1.23165194896091	0.764638687292579	0	0	0	0	0	0	0	0	0.870792999963138	1.85781861837307	0	1.11835059948898	1.80718986411723	0	0.188295024696395	0.258416400276389	1.1989318326091	1.09728484426365	TURE
0.334609987633733	0.790129575537291	0.886885661546891	1.02347972879943	1.10694112502354	0.986932697731696	0.374582241129988	0.610906770184013	1.01545751566623	0.612919825091407	1.149981719943	0.96840316878121	0.993809634723391	2.32300803937663	0	0.395982292382714	0.74214925129696	1.05312874147257	0	2.80112592876893	0	0	0	0	0	0	0	0	0	0	0	2.88495281527168	0.99279607907405	1.21181690792182	0.945849030982933	0.768799003422115	FALSE
0.36425897387976	1.28085300548795	1.22204594061984	0.689460375447059	0.784420405207713	0.973756593670678	1.11875229350823	1.41782921802708	1.04369690562571	0.47951962786563	0.432083019268471	0.611728962721013	1.00069874444531	0	0.314535283756619	0.726743971902394	1.08964972425718	0.604000307609264	0	0	0	1.12890980398106	0	0	0	0	1.93043267461708	0	0	0	0	0	1.12199914412906	0.602861501794271	1.27386507214716	0.918880128170031	FALSE
0.321903279242578	1.0628832835014	0.998718831588439	0.922029545155276	0.920508935545893	0.987894620439039	1.16120494750296	0.673968114203011	1.01980947644766	0.556585282344035	0.785605489579039	0.740765540794976	0.993306694624847	0.603982090237921	0.356473321590836	0.411821584078022	1.08056930988837	1.09525389113147	0	0	0	0	0	0	0	2.35696318739621	0	2.34807630933263	0	0	0	0	1.14223992291308	0.925572009847555	1.12399859307103	0.87216315714178	TURE
0.461677071545277	0.909523143346487	1.17844593254472	0.890145672387029	0.962734116075521	1.05970347428888	0.871250546035675	0.809871149577279	0.771747711906336	0.983142094168953	0.734686615254471	0.803602283204107	0.955761524149119	0.419432007109669	0.495101835542828	1.42993605582647	0.750395354089148	0.855667102446457	1.41532667932127	0	0	0	0	1.27880148396305	0	1.62319162905588	0.755782603741592	0	1.67785299705666	0	0	0	0.351767793785663	0.826057301485656	0.927481957468774	1.0222442818897	FALSE
0.419321376908095	1.11266018658549	0.530787630774276	1.19785034926156	0.959029511492258	0.904226777682351	1.50148334128737	0.722052389017496	1.07000209079344	0.890536451750456	1.15153225709349	0.623802560669453	1.03705232279216	0.924462383017228	0.545622431006382	0.315169579651549	0.708828264504036	0.733428944954106	0	1.11178709543922	1.33219391314021	0	0	2.82401994375173	1.65634447061685	0	1.66901991659601	0	0	0	0	0	0.553423197699299	0.712414643430903	1.020782270521	0.708404840211306	FALSE
0.288018723532833	0.863947909584027	0.94448975476011	1.03050360929119	1.02880410443365	1.01918540027195	0.63678980992098	0.636525441191732	0.826872548471074	0.342514019904021	0.908356347325764	0.788556866007555	0.97694634906632	1.35219870948789	0.399037300288251	0	0.863994650763625	0.766269046966977	0	1.63399012511521	0	1.44153098046812	0	0	0	1.32352548215326	0	0	0	0	0	0	1.27281326886778	1.0489097847098	1.020782270521	1.09728484426365	FALSE
0.779344781324137	0.83812337967798	1.55486159232247	1.11321961806373	0.74684148885517	1.36537609329911	1.22862975090636	0.599082768180454	0.859947450409917	0.924787853740858	0.628484391663231	0.439680191955728	0.795940973127649	2.22780279186119	0.87657374161681	2.19413139057963	0.442856274544416	0.729421136511734	0	1.77763760864182	0.710015437223078	0	0	0	0	0.950598412596263	0	0	0	0	0	0	0.475752990940359	0.0955749954793077	0.824265634918753	1.12560843560937	FALSE
0.906411865235681	0.75494513594492	0.627519956008842	1.20904521233877	1.15585935097585	0.958066026579626	0.790027999474158	0.665215281551023	1.2485417528429	0.978611485440062	1.37991094111123	0.916103844334635	1.00890253805447	0.638009250251326	1.25518775208041	0	0.869673488843762	0.67489236249298	0	0.508695038950961	0	0	0	1.28486215450316	0	0	0.379682255908099	0	0.838926498528331	0	0	0	1.42102188803881	1.29366745198301	1.06743242704712	1.27568956035728	FALSE
0.419321376908095	1.07557151369931	1.12055166496792	1.30674583555806	0.681415705533973	1.25425004646262	0.848527350433405	0.548633692965257	0.355119999764419	1.02754205971206	0.715314472090389	0.428612727169658	0.854043089358253	1.38669357452584	1.36405607751596	1.57584789825774	0.826966308588041	0.628653381389234	3.12247329252321	1.11178709543922	1.33219391314021	0	0	1.41200997187587	0	0	0	0	0	0	0	0	0.905271921033881	0.500775820464178	1.020782270521	0.797122594767822	TURE
0.326138848706296	1.09676504106284	1.36488247913385	0.490029688334274	0.941002640975487	0.937562327089997	0.564076786642806	1.22459565848651	0.570704190317289	1.12828147733089	0.548768540514769	1.05140915467674	1.01962287198893	0.596034957471634	0	0.812805758048729	0.761679494752143	1.62126398358276	0	1.43791131010138	0	0	0	0	2.14877120512456	1.16255616675624	0	0	2.41335020124589	0	2.25279832376258	0	0.622527213103506	0.776349846514026	0.757783459397045	0.97552731086145	FALSE
1.49939159015622	0.974992061804572	0.973110656419508	0.944068495604448	0.981058958344108	0.987035954971469	0.78959558130258	0.798777024240603	0.934497229383182	0.63609746553604	0.891599881030179	0.873898518172877	0.993755646803208	1.15492326036997	0.984593451986022	0.874975036992966	0.852735796957641	0.930810672349687	1.29068143199468	0.612746296918203	1.10133076341989	0	0	1.5447630461548	0.906034582217764	0.735291934529587	0.228242039876378	0.483032840776998	0.503355899117	0	0	0	1.04711293150986	1.29236274247838	0.99249918750905	0.787192383104654	FALSE
0.31766770977886	0.734355723146422	0.856337377649168	1.00619429337971	1.1659779850248	0.962563989145728	0.449498689355986	0.574120986172935	1.19437145890266	0.656485204816041	1.26024213953304	1.05140915467674	1.00655078388651	0	0.722581057278722	0.417386740619617	0.469359256225645	0.832540964542499	0	0	0	0	0	0	0	2.38969878722116	0	0	0	0	0	0	1.08065970112715	1.07371334240659	1.15228167608298	0.637111258356738	TURE
0.609922002775411	1.17292928002553	1.17584204317357	0.973253408775018	0.746087103512891	1.10293790422948	1.01137205105097	0.973509498293237	0.799310130188705	0.727842292296045	0.491003430986899	0.597391565157239	0.933156455894786	0.950321470654075	0.186961532302886	1.51193238909764	0.404808682525615	1.2206719503432	1.06647855413645	1.51892039799442	0	0	0	0	0	0.610135860567103	1.70453097865125	0	0	0	0	0	1.24550501314927	0.127842667984663	0.604175358724248	1.27568956035728	TURE
0.376965682270914	1.27893412458085	1.64007414003287	0.423958269682461	0.729905961733019	1.0382712691909	0.719197902969578	1.51101987085514	0.592898242162961	1.31677612096435	0.37098037007899	0.866616030521436	0.966967326093221	0	0	1.05295291383585	0.657814109104124	0.466727510425341	0	0	0	0	0	0	0	0	0.931545999960568	0	0	0	0	0	1.14278728635873	0.518307196821227	0.974132113994891	1.09728484426365	FALSE
0.775109211860419	0.682188376693398	0.829536953013347	1.17821345829006	1.13321045382972	1.04146267678062	0.359598951484789	0.479266214544363	1.2494962954674	0.685028039808043	1.27006220815278	0.968570857641602	0.965298702579687	1.99114974803711	0.440695040428232	1.01824018041269	0.445289550778177	0.95909938955537	1.67336966505388	1.78745881089951	0.713938174445305	0	0	0	0	0.477939757444232	0	0	0	0	0	0	0.959619885908246	2.20700278608296	0.964216104497092	0.947203719515738	FALSE
0.347316696024887	0.716444607947728	0.712032187624028	0.986035348477504	1.24926212681228	0.880393892511338	1.13873001303516	0.419357937726318	1.58759529306446	1.37005607961609	1.21768850884751	1.41462322629234	1.04951331734508	0.559242676146226	0.330067890361886	0.381316281553725	0.714662241989665	1.26765496658735	0	0	0	0	0	0	0	3.26692998759348	1.01408805058999	0	0	0	0	0	1.47774224478292	1.59886376394186	0.561266823794796	0.838522587382357	FALSE
0.402379099053223	1.19815933776521	1.10627316729796	0.624143076720499	0.920508935545893	0.881505969007142	0.918975098238903	1.33795151560301	0.896697341453074	0.753530843788847	0.746325215100087	0.917593444081519	1.04893186952384	0.481900603913235	0.568840406793889	0.985743153378247	0.98532155916873	1.31080917821585	0	0	1.38949257607097	0	0	0	0	1.87019905086873	0	1.85781861837307	0	1.11835059948898	0	2.37770836423491	1.13463748856588	0.626924238801172	1.020782270521	1.00385090220716	FALSE
1.70269892441469	0.885976432154264	1.19097125114029	1.31405971150335	0.776904307719082	1.29299640333008	0.913267178374065	0.613346643613319	0.808497602949493	0.92968091116806	0.533089439357206	0.600805231243851	0.833784604562707	2.48521308950766	1.20009721732576	1.15535980570518	0.46194626714145	0.486513963485766	2.27159932031063	1.88725859450807	2.2613991675555	0	0	1.3589268902264	0.398518970373978	0.431223841303066	0.200784350868694	0	0	0	0	0	0.55193588881611	0.516421717530155	0.899198874456822	0.51160674443514	TURE
0.309196570851424	1.30775676724705	1.35968886239438	0.738400900229728	0.684527192773854	1.06805045370964	1.17561195677719	1.35945705087103	1.17034268398983	0.816764201309588	0.271940361777359	0.720546133974268	0.951397316276292	0	0	0	0.482397013343025	0.570444734964305	0	0	0	0	0	1.93647081857262	0	0	0	0	0	0	0	0	1.14524601466116	0.363214433613821	1.17064874959714	0.947203719515738	TURE
0.842878323279909	1.10706892936646	1.11492075207863	1.11056979617466	0.753323895565195	1.14637017802783	1.26648227211529	0.999522302701074	0.398059346141163	0.585879244572668	0.71117970635576	0.522183111270075	0.91044794522398	1.83024875829674	0.675138866649313	0.93595814563187	0.935557844059198	0.933455020850681	2.30619220336105	1.64228449123255	1.31190669618884	0.478058743522591	0	0.691596720918792	0	1.31677280112186	0.817479142822541	0.866982021907431	0.903459306107434	1.56569083928457	0.843355269921375	0	0.244653899657709	0.726802654130548	1.12399859307102	0.582900326289707	TURE
0.537917321892203	1.04081913516816	0.459737317993468	1.52796658724703	0.885303869394531	1.04593567324497	1.27205071273531	1.02088594169526	0.409498785909484	1.64266927913153	1.08621983508122	0.624213227266339	0.962960001907174	0.71902629790229	1.06093250473463	0	1.19450689018272	1.22238157492351	0	0	0	0	1.86349103194297	2.18633802096908	0	0.693783518870658	0	2.74896738653575	1.43231353407276	2.48219279398774	1.33702664743633	0	0.559276906271765	-0.323679712471684	0.767699468894843	1.05056787323541	FALSE
0.427792515835532	1.0906273116036	0.924936861547251	1.01402183031548	0.890563100301825	1.00068533525051	0.898997378711972	1.59755404848121	0.58799825669054	1.48422741958409	0.654671241315867	1.21071357205201	0.986619085195689	0.452986567678442	0.267354991193127	0.617732376117034	1.04197754882093	1.12948057522932	0	0	1.30528090479394	0	0	0	1.62254152223692	1.75569706816248	0	0	0	0	0	0	1.06758557300878	0.373336053260624	1.04906535353296	0.768799003422115	TURE
0.554859599747076	1.12115377579607	0.490269491020515	0.822950621630079	1.1443622535685	0.683346954126358	1.48276191034312	0.890843856580027	0.807543060324996	0.871853868846598	1.4666336250258	1.15940513632594	1.15253906551891	0	0.616973056599525	0.475178750859257	1.33586865233452	1.57969311220885	0	0	0	0	1.80525693719476	0	0	1.3442055678119	3.75529481234104	0	1.38720129677913	1.6026756622598	0	1.70371229248328	1.46104563438249	1.5002196596674	1.27386507214716	0.87216315714178	FALSE
0.470148210472713	1.19084711861582	0.52600576022676	1.21403751614347	0.900369100405248	0.910533503245959	1.38027880367899	0.748853460225567	0.471066785189582	1.17804064421535	1.06235287795347	0.631424781596499	1.03375485912669	0.823611941233532	0.972199967975009	0.280787443689561	1.57875386184989	1.12014602502082	0	0	0	0	0	0	0	1.5931325248141	0	0	0	0.951120603303712	1.53695586574456	2.02216318827455	0.802663033723533	0.648369343489876	1.04906535353296	1.09728484426365	TURE
2.03730891204842	1.25191620162176	0.825424423740452	0.70600950938805	0.966165303896403	0.786460806100356	1.17468990818364	1.50968857581474	0.793797646532231	0.931638134138938	0.927014477703266	1.10111213289782	1.09862611546865	0.566233209598053	0.445591651988546	0.514776980097529	1.25423223469186	1.15515058830272	0.316158569284709	0.225142689473077	0	0.19602408730215	0	0.283583592677998	0.332654956441877	0.539931943556244	1.00560195811643	0.708853225458906	0.36933871004392	0.21335409759643	0.689535755281627	0.907217866437638	1.32269914108324	0.483526133956548	0.767699468894843	0.900486748487492	TURE
0.542152891355921	1.03268773567466	1.23159317453094	0.715902747800853	0.936946595109212	0.992644113806533	0.642140984794265	1.133978096913	0.866247431731599	0.856285049760053	0.631290125554586	0.92851717555868	0.990823427888285	0.713364673509358	0.421031482193902	0.972806891522889	1.18510132411829	1.21275652315245	0	0.855899589346062	0	0	0	0	0	0	0	0	0	1.6414500734435	1.32624417447313	0	0.860451595543552	0.835917549532556	0.824265634918753	0.918880128170031	TURE
0.321903279242578	1.35276054263815	0.998718831588439	0.922029545155276	0.723257020786058	0.987894620439039	1.17993405955946	1.16072286334963	0.78552892104752	0.192664136196012	0.491003430986899	0.465965420822646	0.993306694624847	0.603982090237921	0.356473321590836	1.23546475223407	1.54367044269767	1.09525389113147	0	0	1.74625418344054	1.2835549826086	0	0	0	0	0	0	0	0	2.28408718937039	0	0.740989228469297	1.20016620494364	1.04906535353296	0.918880128170031	TURE
0.758166934005546	1.43589107877792	0.717601154454609	0.72272535039245	0.879368871387418	0.742088438559278	1.61048458291677	1.53624440846274	0.812366012532983	0.464697383729432	0.899311547281269	0.828382970351372	1.12182615299083	0.763460507323219	0.150199433254566	0.347040660739908	1.30084587867782	1.55750641119468	0.855592964335455	1.21856890686558	0	0	0	0	1.80692124067293	0.977604049317749	0.455187249980731	1.93213136310798	0	1.16308462346854	2.81921618802287	2.4728166988043	1.26930963410949	0.742757612750173	1.12399859307102	1.09728484426365	FALSE
0.376965682270914	0.536327213533903	0.918441518418411	1.27187480904738	1.15100555504053	1.13560920067755	0.566035386596427	0.479266214544363	1.39649585964004	0.646970926485373	1.30061353274752	0.904849090691499	0.916074308930421	2.05902985308383	1.21524995996876	0	0.394688465462474	0.816773143244345	0	2.47915743120928	1.48531965028276	0	2.68689404605731	0	3.69788532974925	0	1.86309199992114	0	0	0	0	0	0.918761666627243	0.797973392353787	1.19893183260909	0.740475412076403	TURE
1.71117006334213	0.73617343533243	0.693702646160441	1.20081532537359	1.14412620524887	0.986389830461219	0.699220183442647	0.527763391016114	1.30199613981477	0.848129954048054	1.33739982154527	1.10147625728039	0.994093472204749	0.33721084442564	0.99511783322504	0.613133872076462	0.861850743441631	0.738888713775105	0.376716305192477	0	0	0.233664622769147	1.15248323172533	1.35214920000083	0.396531344586577	0.858146197904854	0.599348797979617	0	0.440436411727374	0.254424761383743	0.41113569408667	0.540928652863441	1.19610437231526	0.76137407784887	1.19893183260909	1.35073012273124	FALSE
0.605686433311693	0.873010300243999	0.775766537285482	1.05544855948921	1.08327624982324	0.949101555731104	0.986399901642301	0.96102860728948	1.41487080516161	0.884827884752058	1.05565737662183	0.995652608595399	1.01358960055705	0.957013875376991	0.188278162812062	0.870045600164836	0.978382674949232	0.795408855795299	0	1.52969288308658	0	0	0	0	0	0	0	0	0	0	0	0	0.0821846110371946	1.07576624845737	1.15228167608298	1.00385090220716	TURE
0.402379099053223	1.31411024141991	0.860434685676198	0.737623636124223	0.894208680244581	0.820712453903199	1.35848492783143	1.29801266439099	0.367498910431588	0.890536451750456	0.798698914405355	0.815638616961349	1.08071768375183	0.481900603913235	0.284420203396943	0.985743153378247	0.615825974480456	1.52927737458516	0	0	1.38949257607097	0	0	0	0	0	0.870792999963138	0	0	0	0	2.37770836423491	1.09069506872284	0.707517297793124	1.19893183260909	0.843839565796073	TURE
0.351552265488605	0.840527634926626	1.05518022985248	0.909211710885281	1.05359456478144	1.00895261512866	0.359598951484789	0.539174491362408	1.04369690562571	0.616525235827239	1.08675426058434	1.09601439154182	0.98229654813021	0	0.652085344373481	0.753332165996382	1.27070432783041	1.00175660774219	0	0	0	0	0	0	0	0	0	0	0	1.28822663991769	0	0	1.39611828851979	1.53155365104067	0.899198874456822	0.628648090337372	FALSE
0.368494543343478	0.801882686194368	1.87911023308594	0.557619990173484	0.890278757038639	1.22809888270317	0.890435498914718	0.830157550192917	1.03949691807792	1.30155327563528	0.735102279534671	1.13606807362474	0.867716193005614	0.526728567067957	0.310877896736195	2.51402711210421	0.538489689313143	0.477581638574766	1.78164652573382	0	0	0	0	0	0	0	0	0	0	0	0	0	1.41940250996622	0.00871564093560301	1.12399859307102	1.35073012273124	TURE
0.969945407191453	0.86583425873159	0.764890472294808	1.08277302313163	1.08014803977656	0.958360652948586	0.649275884625311	0.890303558268174	0.871789081968267	0.960942111397395	1.16931557823917	0.89564483546537	1.00874849302163	0.596034957471634	0.351782883148852	0.135467626341455	0.863236760719095	0.990772434411687	0	0.475080829328652	0.569263478302205	0	0	0	0	0.76131996761028	0.354482106179685	0	0	0	0	0	0.975680572342205	1.43992184849375	0.870915791444864	0.97552731086145	TURE
0.309196570851424	0.653878383623527	0.719835280091144	1.18144144036757	1.19792258735425	0.988935605286709	0.639671211775825	0.264978916695201	1.42052463455287	0.770656544784048	1.4352407982694	1.06243792203349	0.992762416983957	0.629148010664503	0.742652753314243	1.28694245024382	0.803995022238373	0.998278286187533	2.13295710827289	0	0	0	0	0	0	0	0	0	0	0	0	0	1.05708703918727	1.3655945038882	1.14236566658519	1.06896125291795	TURE
0.787815920251573	1.12522247901468	1.09867332176396	0.811447010790087	0.886573122253877	0.978089214777112	0.719197902969578	1.17819611075489	0.646798082359597	0.936204987737661	0.811792339231675	0.726428143231202	0.998433438855169	0.979430416602036	0.144516211455745	0.834773481239234	0.813556044124452	1.1655573503595	0	0	0	0	0	0	0	0.470104679453342	0.437775715828463	0	0	0	0	1.18885418211745	1.55754019449454	1.15213687905175	0.824265634918753	1.27568956035728	FALSE
0.406614668516941	0.917944653933027	1.03393007244572	0.729940056581264	1.09310436096075	0.902403739824121	0.689231323679179	0.793784667839101	0.848922483096969	0.736405142793646	1.05074734231196	1.1469918051019	1.03800549588296	0	0.281426306519082	0.975366909658476	1.09681847244309	0.864674124577473	0	0	0	0	0	0	0	0.925044691827543	0	1.83762493773858	1.9149409205538	0	0	0	0.452787225812786	1.06229313835192	1.04906535353296	0.993920690543989	TURE
0.982652115582607	1.09203760554101	1.08216616101824	0.929366650289138	0.861560087456748	1.03309669524692	0.865701179500415	0.840379994253138	0.777872693746863	0.599399534832037	0.703771584414557	0.732800319926214	0.969672845683773	0.784392324984315	0.57869045712798	0.93595814563187	0.952264234131685	0.57785310814566	0	0	0	0	0	0	2.0830882425225	0.375673171790226	0.699676471586102	0	0	0	0	0	0.513526554754534	0.639090032870985	0.870915791444864	0.900486748487492	TURE
0.419321376908095	0.815950803496024	1.00259885812919	1.08895486296505	1.00950474893922	1.07923841207248	0.539398427227183	1.21708393956661	0.814687058283078	0.775163308203837	0.922052758821713	0.770698002375486	0.945547706075207	0.462231191508616	0.545622431006382	0.315169579651549	1.29951848492407	0.838204508518979	0	0	1.33219391314021	0	0	2.82401994375173	1.65634447061685	1.79227409041586	0	0	0	1.07126215319471	1.7310976593123	0	1.22515410486097	0.685195536430983	0.795982551906795	1.12560843560936	TURE
0.334609987633733	0.604216734234396	1.33032849232034	0.545855855359697	1.26507557145548	0.950379634852745	0.835909843363762	0.528138756159084	1.50287712318602	1.04556911339122	1.08537600533946	1.54441440423808	1.01292135846807	0.580752009844156	0.685525618443915	1.97991146191357	0.890579101556352	1.05312874147257	0	0	1.67821830616364	0	3.04043273632801	0	0	0	2.10823568412128	0	0	0	0	0	0.749352140174653	0.647989487025988	1.24558198913521	1.0222442818897	TURE
0.36425897387976	1.06737750457329	1.01837161718321	0.814816807346523	0.958736050809426	0.940178780095828	0.599331585807982	1.23810438757294	0.352798954014325	0.867702183756857	0.707044940621135	1.09601439154182	1.01825486276891	0.532925373739342	0	1.45348794380479	0.953443508725036	1.44960073826223	0	0	0	0	0	0	0	1.03649585951761	0	0	0	0	0	5.27735271086284	1.27776224794323	1.01882525764852	0.824265634918753	0.993920690543989	FALSE
0.292254292996551	0.744998559713763	0.761564861545703	1.09368944932577	1.15873588573893	0.962563989145728	0.557711336793539	0	1.19437145890266	0.637456648154707	1.42936554353964	1.03547871293921	1.00655078388651	0.666156717174181	0.393169104695776	0	1.36206215532148	1.51000076902316	0	0	0	0	0	0	0	1.303472065757	0	0	5.42075583664461	0	2.53006580976413	0	1.12873688777299	0.967507108111896	1.09571551005907	0.97552731086145	FALSE
0.474383779936431	0.655674752809307	1.19901134451689	1.10694206382653	1.02617960416723	1.18601634376885	0.682572083836868	0.349464948105265	1.02899694920845	0.494742473194697	0.796516676934304	0.796522086876317	0.889718996471114	0	0.722581057278722	1.66954696247847	0.208604113878064	0.647531861310833	0	0	0	0	2.11993475193513	0	0	0.78925831504552	0	0	0	0	0	0	0.749111616216375	0.509048256642498	0.514616667268683	1.00385090220716	TURE
0.991123254510044	1.12977803560988	1.04796532229793	0.80624542738759	0.907583596402086	0.950223425182322	1.23077022085568	1.25522103809238	0.973872112643708	0.656485204816041	0.72481458859971	0.817004083395994	1.01300303250117	1.16648901548097	0.803212419893515	0.397681787199808	1.04346821770337	0.881373839429827	0	0.92968403670348	0.556994868856036	0.811251201129246	0	0	0.688350948827781	0	0.346809333318653	0	0.76597636822152	0.442477845884771	0.7150185984116	1.88149096648153	0.734663291000293	1.18931907706011	0.692766229356774	0.768799003422115	FALSE
0.787815920251573	1.32262993147339	0.565031994050036	1.68085452235089	0.577615822074497	1.17991714798509	1.67812844026235	0.509220352953386	0.771747711906336	1.6098158935489	0.491003430986899	0.726428143231202	0.892907953447712	0	1.87871074892468	0.333909392495694	0.500649873307354	0.6105300406645	0	0	0	3.58413440498905	0	4.44435925574043	0	0.470104679453342	0	0	0	0	1.80718986411723	1.18885418211745	0.610171317510655	0.0595059727871931	0.579633897308955	0.60032449899166	TURE
0.576037447065666	1.05293651480553	1.20207786969468	0.951234100884178	0.826717583919892	1.10411751696128	0.866890329472258	0.823738806248124	0.645748085472646	0.831819762624049	0.610247121369432	0.634941892109981	0.932539696836032	1.34218242275094	0.198040734217131	0.915159075728939	0.771835221348839	0.684533681957166	1.13014891557743	1.60960221280006	0	0	0	0	2.39111382224387	0.646835761954598	0.602353052606081	0	0	0	0	1.63917773594982	0.943550699510306	0.464359804654756	1.04906535353296	0.862232945478612	TURE
0.31766770977886	1.07705506061475	0.700639672622045	1.58116246102525	0.732900447729872	1.1935793465407	1.0238581257553	0.474273858142859	0.624748147733702	1.37005607961609	0.834705832677729	0.430121926913212	0.885764689820129	0.612144010376273	2.52903370047553	0.417386740619617	0.782265427042742	0.69378413711875	2.07451992722432	0	0	2.60276427028967	0	0	0	1.19484939361058	0	0	2.48133189705562	0	0	0	0.434716930983132	1.12828066998547	1.1989318326091	0.97552731086145	TURE
0.470148210472713	0.661581732564343	0.631206912272112	1.06835301420625	1.28302596807748	0.884518260296074	0.740083700656823	0.839623576616544	1.51008643195525	0.570856699840035	1.58013831426693	1.21940290390884	1.04735689674677	0	0.972199967975009	0	0.5262512872833	0.746764016680544	0	0	0	0	0	0	0	0	0.741786629598229	0	0	0	0	0	0.97738554181243	1.55084340659593	1.27386507214716	0.993920690543989	FALSE
0.381201251734632	0.815950803496024	1.16773278770341	0.658817692093856	1.13821660442897	0.930478522840871	0.599331585807982	0.539174491362408	1.10249673129477	0.753530843788847	0.982006861973798	1.29992404578215	1.02332663028462	0.508973671548812	0.600797733018262	0	0.520338351471127	0.922966762189437	0	0	0	0	0	0	0	0.988840877470822	0	0	0	0	0	0	0.80441029173003	1.02990413803242	1.12399859307103	1.27568956035728	FALSE
0.292254292996551	1.06428365673394	1.10003813334379	0.546844724662886	1.05010439645091	0.837012164474547	0.915645478317751	1.21480672436592	0.698247929820016	0.513771029856032	0.905628550486949	1.16823239408527	1.07219540022694	0	0	1.36264494731699	1.02154661649111	1.05700053831621	0	0	0	0	0	0	0	0	2.42766533323057	0	0	0	0	6.65758341985775	0.654468469038512	0.851478188177518	1.00241519700684	0.886809556304929	TURE
0.74969579507811	1.53509388454337	0.758696443988091	0.852707028287888	0.734029724228686	0.832046838075122	1.70398195965014	1.74830363393838	1.15726127481006	0.902177451119744	0.794591173283372	0.609729848463756	1.07479151499746	0.514757463270959	0.759531224980475	0.526476456917925	0.986721163656185	1.22515971486652	0.865371169642146	0.616247704329164	0	0	0	0	0	0	0	1.95446814187224	1.01835008491878	0.588265344239869	0.950602760894036	1.25070208754553	1.19231569993275	1.00904376713562	1.09571551005907	1.20064899798332	TURE
0.93182528201799	1.11822348751842	0.796181446161412	1.00456086108526	0.93126813089643	0.931936953127457	1.06245144756869	0.980317257022563	0.902042780150264	0.840716230673509	0.928442851320681	0.782039867114933	1.02256409181198	0.827372726353319	0.854559332580772	0.141034789067816	0.687250539557185	1.12526084705287	0	0.494694258062402	0.592765181534863	0	0	0.624668005991168	0	0.792895450137895	1.47673651606652	0.782692103110875	0.815622984680322	0	0.761362396456797	1.00171972752489	0.873022762885437	1.55222900581213	0.870915791444864	0.778729215085283	FALSE
0.279547584605397	0.778862130609841	0.530787630774276	1.1434026061133	1.21140569872706	0.875058171950663	0.92396952812064	0.624044550187975	1.2494962954674	1.08462772969607	1.62031132225677	0.97175694598911	1.05230309224499	0	0	0.475178750859257	0.712463281245081	0.947815867325307	0	0	0	0	0	0	0	0	0	0	0	0	2.65248834894626	0	1.30470114529777	1.07080605832533	1.17064874959714	1.05056787323541	TURE
0.38543682119835	1.53327019118484	1.0265782749041	0.592343579305167	0.741320382943553	0.825054847839197	1.56371059206264	1.92251106516091	0.681543433891311	0.548022431846434	0.574920381010113	0.712525212260269	1.07844726844983	1.0066368170632	0.594122202651393	1.37273861359341	1.54367044269767	1.48315631090719	1.70157252457726	1.21172301413038	1.45194168061349	0	0	0	0	0	0.910374499961466	0	2.02499499644769	1.16976901785629	0	0	1.3054497278914	0.601551108388585	1.19893183260909	1.17232540663761	FALSE
0.31766770977886	1.32184030166356	1.24558164021697	0.862452251468322	0.666273134299885	1.07807166784322	1.12374672338997	1.99694256060151	1.1576215678595	1.34151324462408	0.687404803381659	0.39826104343816	0.946157736853321	1.22428802075255	0.722581057278722	1.66954696247847	0.625812341634194	0.971297791966249	2.07451992722432	2.95461228103024	0	0	0	0	0	0	2.22535988879469	0	0	0	0	3.04748536824474	1.12441679924776	1.36939223252218	0.974132113994891	1.12560843560937	TURE
0.355787834952323	0.699386402996591	0.695079040299647	1.15506997964507	1.18977345410694	0.962563989145728	1.19866317161596	0.359449660908272	1.58759529306446	1.78107290350091	1.17840823436856	1.29992404578215	1.00655078388651	0	0.644228894441271	0	0.557953172059402	0.742265438266806	0	0	0	0	0	5.02047990000308	0	0	0	0	0	0	2.05567847043335	0	0.8365264888164	0.904409586524932	1.17064874959714	0.97552731086145	FALSE
0.389672390662068	0.518838282657798	1.01541981539427	0.878857593208211	1.3035778714563	0.97302664120166	0.539398427227183	0.599082768180454	1.66109507515078	0.205508411942413	1.361716181937	1.36364581273226	1.00108039919148	0.497787437009278	0.587593387237643	0.678826786941796	0.508902343746488	0.338505666901896	0	0	0	0	0	0	1.78661875482267	0	0	0	0	0	0	0	0.749587184379375	0.844752510092405	1.27386507214716	1.27568956035728	FALSE
0.393907960125787	1.46081514819449	0.439469328705584	0.927368012331528	0.886573122253877	0.714160379043605	1.8625381589725	1.29033211608098	0.800582241801739	0.790416969009277	1.14819263861552	0.7528971848874	1.136428304388	0	0.290603251296877	0	1.13258429219666	0.892870019944129	0	0	0	0	0	0	0	0	0	1.89956735137022	0	0	0	0	1.03330710729053	1.19461641785481	0.860999781947071	1.12560843560937	TURE
0.360023404416041	1.03673749150083	1.09904262372085	0.951234100884178	0.881832089514552	1.05315824694768	0.839064220131174	0.898624152270681	1.01429699279118	0.616525235827239	0.824885764057991	0.764661203401266	0.959183688174205	1.61780917028015	0.636559502840779	0.367697842926806	1.10262174478405	0.733428944954106	1.82457776731777	1.29931744888679	1.5569013201759	0	0	0	0	0	0	0	0	0	0	0	1.18698200179732	0.669651553972368	0.739416385882891	1.35073012273124	TURE
1.41891577034558	0.701474123602552	1.01087315950444	0.981522151857605	1.13365876582368	1.02577714664187	0.675716983999197	0.740043419517032	1.32731959414703	0.718607845680988	1.15530219055741	1.10576007354595	0.973499862624566	1.08499776689447	1.28074247278145	0.832274159439117	0.623938651988582	0.553365551282739	0.909549277401656	0.323853898671482	0.388056485209009	0	2.78401069832443	0	2.39471489727737	0.518247929758805	0.48260816865427	0	0	0	0	0	0.758389811879889	0.934894782833357	1.0306982800188	1.24736596901157	TURE
0.389672390662068	1.3968722994633	0.825028600007843	0.761676580780448	0.84189404198219	0.816086860362684	1.39844036688529	1.39785979242106	0.529198431021487	0.411016823884826	0.759418639926403	0.739172496621222	1.08313616961701	0.497787437009278	0.293796693618822	0.339413393470898	1.52670703123946	0.902681778405054	0	0	0	0	0	0	0	3.86647893662749	0.900145572995606	0	0	0	0	2.45876660392474	1.08885081004376	0.980693092957018	1.12399859307102	0.965597099198277	FALSE
0.444734793690404	1.08404892464472	1.00091381803149	0.821383096636495	0.951818763285549	0.935062160884423	0.799108781077307	0.898624152270681	1.02899694920845	0.342514019904021	0.851072613710627	0.764661203401266	1.02093008079918	1.30669202214935	0.257072106916469	0.59397343857407	0.779256713861808	0.296192458539158	0	0	0	0	0	0	0	0	0	0	0	0	0	0	1.03088972986626	1.63243479193035	0.974132113994891	0.986007111637987	FALSE
0.347316696024887	1.29855585190526	0.783235406386434	0.920299658579001	0.853154623188875	0.880393892511338	1.61819528168155	0.898624152270681	0.970197123539393	1.23305047165448	0.824885764057991	1.10875874493184	1.04951331734508	0	0.990203671085656	0.762632563107451	1.57225693237726	1.39442046324607	0	0	0	1.18606979405605	2.92497326532822	0	0	1.08897666253116	3.04226415176995	4.33491010953715	0	0	0	0	0.419714644773468	0.984047598217917	1.09571551005907	0.693758441048157	TURE
0.542152891355921	0.975316194803842	0.821062116353959	0.926462379506986	1.05406491949786	0.902403739824121	0.920402078205117	0.599082768180454	0.960747151556867	0.660562752672041	1.09423621762795	0.996790497290937	1.03800549588296	0	0.842062964387803	0.486403445761444	1.0939396838015	1.13190608827563	0	0	0	0	0	0	0	0.688233250719693	0.64090364797287	0	0	0	0	0	1.13035682118937	1.30434871240639	1.09571551005907	0.97552731086145	FALSE
0.36425897387976	1.11007260475622	0.814697293746562	0.689460375447059	1.07494648121057	0.772289712221572	0.978908256819701	1.15822668514888	0.690897951611388	0.799199379776052	1.25696878332646	1.08327003815179	1.10603545438692	0.532925373739342	0.314535283756619	0.363371985951195	1.63447458638577	1.44960073826223	0	0	0	0	0	0	0	2.07299171903522	2.89564901192562	0	2.14847030110914	1.24109639699387	2.00553997115449	0	1.54510972932519	1.25925751775074	1.19893183260909	1.06896125291795	FALSE
0.292254292996551	0.904641108223854	0.507709907697134	1.09368944932577	1.15873588573893	0.837012164474547	1.0987745739813	1.09831840833083	1.11474669497582	0.856285049760053	1.39663198147385	1.07264974366011	1.07219540022694	0	1.96584552347888	0	1.19180438590629	1.66100084592548	0	0	0	0	7.00220872608875	0	0	0	2.42766533323057	2.6009460657223	5.42075583664461	1.56569083928457	2.53006580976413	0	-0.0319743999875464	0.820961492870008	1.04906535353296	0.752201341578072	TURE
0.465912641008995	0.767735528743986	1.16773278770341	0.931056407835122	1.04483741515209	1.07632155149932	1.0987745739813	0.748853460225567	1.06574684025161	1.08462772969607	0.949273299908006	0.955826504251582	0.94707278302049	2.49350404226665	0	0.283363475283043	0.849726849191382	0.942018828381422	0	1.99709904180748	0	0	0	0	1.48606606709549	0.804010806915529	0.748719214921577	0	0	0.960093439183936	0	0	0.177793488767773	0.58630653835906	0.842632708432912	0.947203719515738	FALSE
0.495561627255022	0.941481696341565	0.798449769369853	0.691067509189359	1.19587485643569	0.765114965731221	1.11640197356389	1.05720488502433	1.6559068552388	0.772335535077697	1.35555457025403	1.33440876671985	1.10978676172103	0.39050566179176	0.23047844068373	1.06505582089144	1.29748162209503	0.885172864599783	0	0	0	0	0	0	0	0.754641722280365	0	4.4883582550075	3.11813388833539	2.7018558731017	4.36604276906199	0	1.23343843700364	1.49650494259798	0.767699468894843	0.722082032393864	FALSE
1.85094385564482	1.16791127594225	0.734843287456378	0.764760291633811	1.03485787163855	0.773134920343596	1.29721636019134	1.33512162373906	0.91265504815203	0.734481935730011	1.25140232731741	1.05140915467674	1.10559353836505	0.415584007044443	0.674519473193669	1.34597650759445	1.40736009397323	1.34237683044352	0.34813782686753	0.247915743120928	0.297063930056552	0.647692491224156	0	0	0	0.792895450137895	1.2921444515582	1.95221125025345	4.88243597295934	1.17517210800805	0.759604053739806	1.49910943056843	0.665837069431067	0.357289079508083	1.24558198913521	1.12560843560937	FALSE
0.232956320504497	1.40195183509772	1.16773278770341	1.37208312733597	0.408849423320384	1.312587257926	1.16536697240441	0.832059400250631	1.2249963681053	0.380571133226691	0.720138365447451	0.785901792384636	0.823541550452601	2.51659204265801	0.990203671085656	1.71592326699176	0.428797345193799	0.570444734964305	5.71471527122173	4.06956031160769	0	0	0	0	0	0	0	3.3149312602343	0	0	0	0	-0.169054877060399	-0.389391123264099	1.06743242704712	0.943456738996349	TURE
0.173658348012444	0.806000183941194	0.99684506267364	1.972070696955	0.609396159420625	1.54949325081996	0.399554390538654	2.49617820075189	0.220499346258953	3.08262617913619	0.19640137239476	1.65676594070274	0.699675544896721	1.13246641919611	3.34193738991409	1.54433094029259	0	0.513400261467874	0	2.76521405788727	0	2.46577667711652	0	0	0	0	0	0	0	0	0	0	1.09565418798393	0.698597285271575	0.599465916304546	1.05056787323541	TURE
0.275312015141679	0.847333526707411	1.0779071886493	1.32684961764357	0.845654362765237	1.2439288475114	1.12374672338997	0.22465603806767	0.881997385035812	1.5413130895681	0.638304460282969	0.908035179039003	0.859439515472329	2.1233745359927	1.25322652121778	0.965206837682866	0.542696640010902	0.802187908543554	0	3.42359835738424	0	0	0	0	0	0	0	0	0	0	0	0	0.989817994217714	-0.599425387285509	0.917565947970981	0.87216315714178	FALSE
0.351552265488605	0.752051041776457	1.12552557850931	1.16898648542393	0.963286459228749	1.18290996256463	0.65926474438878	0.299541384090227	0.999597036373922	0.822033647769651	1.16531480954224	0.828382970351372	0.89134316404408	0.552422643510295	0.32604267218674	1.12999824899457	1.12951495807147	1.12697618370997	1.86962907021452	0	0	0	0	0	0	1.07536445424952	0	2.1400189148348	0	2.57645327983537	0	0	0.924286727190746	0.934362244791596	1.34879831168523	1.06521427239855	TURE
0.487090488327586	1.27714038808074	0.609251889236563	0.656213669595464	1.06458859502264	0.652869488290146	1.84793905624127	1.41450098042607	0.4164987651558	0.875313606421389	1.38572079411858	1.11513092162685	1.16847417085956	0	0.469043844198469	1.08374101073164	2.3358171172399	2.52196619668429	0	0	0	0	0	0	0	0	0	1.52307652497251	1.58715824045901	13.7526898045266	0	0	1.43345235320817	1.34879611784156	1.34879831168523	0.643294489500516	FALSE
0.537917321892203	0.664967780801877	1.14934329498367	0.806426809935929	1.18040515919271	1.00046020919084	0.587100328954757	0.336219920917601	1.40849582406229	0.775899106313191	0.982006861973798	1.22501845851019	0.986736792077722	1.79756574475572	0.424373001893854	0.245131895284537	0.551310872392027	0.733428944954106	0	0.86274678606083	2.0675649531936	0	0	0	1.28233120305821	0	0	0	0	0	0	0	0.660312280199543	0.724895333571983	0.870915791444864	0.843839565796073	TURE
0.43202808529925	0.719956591320022	1.0303524597383	1.0569267787602	1.07779477607334	1.07580681139817	0.948941677529302	0.399388512120303	1.28624618651056	1.19879906966407	0.851072613710627	1.11513092162685	0.947341914246129	0.448501552156873	1.32353956036202	1.52904053494315	0.687773959617777	0.813307344899603	1.51439954687376	0	1.292228095746	0	0	0	0	0	0.809221777743523	0	0	0	0	0	0.797533313213788	1.15777852924441	0.739416385882886	1.20064899798332	FALSE
1.55868956264827	0.997765928188075	1.01541981539427	1.11321961806373	0.869051914304198	1.09857846587284	0.930541146386077	0.693674784208949	0.731129411279688	0.955433844995426	0.744257832232772	0.694231882035359	0.935435782851052	0.24685916494738	1.01988280019177	1.43071531253264	1.00948475816742	1.03519398770089	0	0	0	0.25671099652172	0.633076405372408	0	0.435641285422514	0.94278527495848	1.0974377533782	0	0	0.279587649872246	0.451797466029308	0	1.43623623363731	0.955338744312705	0.824265634918753	0.66543484970245	FALSE
1.34691108946237	1.08536852163151	0.807865450612421	1.01704274937302	0.942839340990403	0.944402404444867	1.01553407595241	0.713490935714914	0.586467011230409	0.815849366854716	0.942453807810967	0.724835099057448	1.01604654599865	0.571591883505923	0.3373564557642	0.876907158525758	1.05914296935882	1.10130024542005	0	0.341276418536721	0.408932941691773	0	0	0	0.504790695807039	0.819325298475825	0.254326844433678	1.07682480427993	1.12213098529267	0	0.523739737690026	0	0.719406413278722	0.809783290100784	1.19893183260909	0.87216315714178	FALSE
1.9144773976006	0.820463805727749	1.16256582846578	1.03751861003518	0.961821283474943	1.13079973061146	0.621046498337256	0.711953434649235	0.929932025526887	0.551000814628208	0.814069456592771	0.817300923925266	0.918588934409703	1.20528576765883	1.06704874533842	1.02727113544961	0.924148602058477	0.819619042698159	0.673066465277224	0.239651885016897	0.861485397164002	0	0.514638948688038	0.301899682182814	0.35414046587799	0.958008422494005	0	0	0	0	0.367085441148813	0	0.953177365557371	1.82406309908143	0.932191399888475	1.17232540663761	TURE
0.436263654762968	1.06945008225207	0.793604807177071	0.889665550665136	1.01881571507021	0.869111174665562	0.799108781077307	0.848700588255645	1.23724633178635	0.742113709792044	1.29843129527647	1.04078886018506	1.05541247242469	0.888208956232239	0.26211273646385	0.605619976585328	1.13505179610123	0.906000461413897	1.49940549195421	2.13551184668522	0	0	0	0	0	0	0	3.41538372266564	0	0	0	0	0.712896567229791	0.979394064048662	1.06743242704712	0.815515974450361	FALSE
0.406614668516941	0.764953878277522	0.669013576288409	0.954536997067802	1.24926212681228	0.842243490502514	1.19866317161596	0.673968114203011	1.6206701950033	0.770656544784048	1.52211063605939	1.20434139535699	1.06946020787942	0.476827965977308	0.281426306519082	0	0.609343595801714	0.54042132786092	0	0	0	0	0	2.91511736129211	1.70977493741094	0.925044691827543	0	0	0	0	0	0	0.893037127446131	0.980265030131191	0.565873459208906	0.740475412076403	FALSE
0.372730112807196	0.834495139939115	1.12792371539534	0.857551954584979	1.05051587936487	1.01725512489264	0.988897116583169	0.359449660908272	0.948147188913498	1.13029626568327	1.0605674109317	1.05140915467674	0.977955591162462	0	0.307304587578307	1.42007442785525	1.06460030530874	0.944184388906435	0	0	0	0	0	0	0	0	0	0	0	0	1.95778901946033	0	0.523771299588458	1.36641870460115	0.824265634918753	0.947203719515738	FALSE
0.372730112807196	1.37691698089954	0.464439176927491	0.735044532501409	1.02212355830096	0.623478947514847	1.64816186097195	1.46775278204211	0.74969777728044	0.822033647769651	1.43373001848175	1.0896422148468	1.18384097877561	0.520674215722346	0	0.355018606963812	2.12920061061748	2.24243792365278	0	0	0	0	0	0	1.8706949315202	1.0121077216466	1.88501072933197	2.01263683657082	4.19463249264166	0	3.91557803892067	7.72755218376345	0.975155601818396	1.49600905152065	0.917565947970981	0.990173710024594	FALSE
0.588744155456821	1.24153665424035	1.26014329608281	0.659248573514453	0.808874758367666	0.976413830716172	0.984616176684539	1.28825317067376	0.757655648423618	0.739109200845518	0.534566141405287	0.768973202668565	0.999309411340566	0.328251135998871	0	1.34289646981964	1.09063672581901	0.967275854939473	0	0.787177724508057	0	0	0	0	1.16918433220013	0	1.17813170583248	0	0	0	0	0	0.765173994798724	0.449912046893418	0.988757565912385	0.993920690543989	TURE
0.334609987633733	1.06899883749163	1.03469993847138	0.545855855359697	1.07531423573716	0.804167383336939	0.674248034033979	1.12328019033835	0.626682352525447	0.513771029856032	1.00009646206279	1.26018178586853	1.08936825344679	0	0	0.791964584765427	1.33586865233452	1.05312874147257	0	0	0	0	0	0	0	1.13196258342055	1.05411784206064	2.25415325695932	2.34899419587932	0	0	0	1.19231569993275	1.17173445698087	0.974132113994891	1.17232540663761	TURE
0.516739474573612	1.08347565710128	1.10073172611387	0.618562065602281	1.00350564284921	0.875775432747343	1.19866317161596	1.19816553636091	0.944997198252654	1.46791722816009	0.729490811751966	1.25622911987351	1.05192807332402	0.748738128394119	0.662863614528416	1.02104524978022	1.4352307834999	1.27289321025092	0	0.898694568813364	0	0	0	0	1.33621066537157	0	0.673218117618561	1.43272452772838	0	2.58737045474993	2.78736063787573	0	0.622001153707897	0.679440988110235	0.99249918750905	1.12560843560937	TURE
0.525210613501049	0.740277946720182	1.13006398810007	0.782466760404729	1.14851518110162	0.978089214777112	0.813378580739405	0.813040899673475	1.57499533042109	0.685028039808043	1.15035089545502	1.2289197911806	0.998433438855169	0.736563524680393	1.08680890728913	0.502221443997588	0.941262465059559	0.834797173118495	0	0	1.05920335716885	0	0	0	1.31412453867122	0.710984763140179	0	0	0	1.69616507589162	0	0	1.02165885735821	1.17888542786438	1.06743242704712	1.35073012273124	TURE
0.376965682270914	0.742606911046944	1.04964744962104	1.1507438748524	1.01063902393803	1.13560920067755	1.29855176925063	1.31132561479499	1.36219596133309	1.38527892494515	0.912175262900105	0.649962022891076	0.916074308930421	0.514757463270959	1.21524995996876	0.701968609223902	0.394688465462474	0.700091265638011	0	0	0	0	2.68689404605731	1.57619717790795	0	1.00033902720886	0.931545999960568	1.98895875614057	0	0	0	0	0.712003665103173	0.961465622743435	0.674399155842615	1.05056787323541	FALSE
1.22407957501454	1.0418195380278	0.727307618638801	1.3802220287339	0.838605026303054	1.0991215100972	1.08767584091078	0.583550992709109	0.55043170140198	1.03261634148842	0.798698914405355	0.512606214131959	0.935151852849578	0.629148010664503	1.20681072413564	0.21449040837397	0.92459427557413	0.641750326834843	0	0.751521590645323	0	0.327620677379119	1.6158943214051	0.947922778322261	1.1119515327218	0	0.560230461514746	0	0	0	0	0	0.873702111450654	0.618286565220678	0.824265634918753	0.947203719515738	TURE
0.808993767570164	1.24955816765752	0.947636555466116	0.87486975770674	0.837201844146453	0.937365978958668	1.36756570943457	1.28258174460452	0.948147188913498	0.769099662875392	0.915944582168288	0.837651590998659	1.0197255323667	1.19206991494327	0.422139459778621	1.30048921287797	1.03588411286291	1.40509545243839	3.20507840608203	1.14119945246142	1.36743713835556	0	0	0	0.84579292116605	0.915203790850653	0.852265489325623	1.80814432376416	3.76843988643743	0.544224088521376	0.879434639757583	2.3141332742821	1.16158512014966	1.07979170279974	0.91285650555128	1.22897258932903	FALSE
0.495561627255022	0.878716249918794	0.848352879955465	1.05963684742369	1.04639049938123	0.987245117072543	0.766791881842563	0.549159204165416	0.864703318662561	0.705175923331807	1.07635654086932	0.845250496896987	0.993646286657197	0	0.921913762734923	0.532527910445718	0.598837671736168	1.15072472397971	0	0	0	0	0	0	0	0.754641722280365	0	1.49611941833583	1.5590669441677	0	0	0	0.920593442868176	1.08737494426727	1.27386507214716	0.918880128170031	TURE
0.24989859835937	0.80903596617826	1.18752486885093	1.37042200974839	0.804609505404522	1.3214861545899	0.914769262549022	0.814542360245355	0.893602613786281	0.570856699840035	0.458269868921107	0.254887067800422	0.818888773331399	3.9050566179176	0.921913762734923	0.532527910445718	0.199612557245389	0.53110371875987	0	3.78397713184574	0	0	0	4.84117704643154	0	0	0	0	0	0	0	0	0.225515932065355	0.0552250145516873	1.17308151590161	0.947203719515738	TURE
0.321903279242578	0.917944653933027	0.691420729561229	1.63128304142857	0.821882978165977	1.21587030207881	0.767893594316476	0.786296133236846	0.78552892104752	1.39146320586009	0.785605489579039	0.298695782578619	0.874109891269866	0.603982090237921	1.78236660795418	1.23546475223407	0.617468177079071	0.4107202091743	0	1.45734254402167	0	1.2835549826086	0	1.85688982602854	2.17820642711257	1.1784815936981	0	0	0	0	0	0	0.0456914226118897	0.189189563505457	1.12399859307103	0.825446186113534	TURE
0.304961001387706	1.17292928002553	0.72983299231463	0.973253408775018	0.936946595109212	0.882350323383586	1.24860747043329	0.898624152270681	0.477748583561063	0.570856699840035	0.982006861973798	0.732800319926214	1.04849039988178	0	0.753112651248245	0.435022800082418	1.30451023326564	1.30157812766504	0	0	0	0	0	0	0	2.49359873449164	2.32211466656837	0	0	0	0	0	0.983240535636125	0.553851011456015	0.917565947970981	0.843839565796073	FALSE
0.36425897387976	1.02468240439035	0.611022970309925	1.37892075089412	0.900630835608856	1.04091222082038	1.0388414154005	0.599082768180454	0.793797646532231	1.05037632770566	1.23078193367383	0.764661203401266	0.965586507798107	1.59877612121803	1.25814113502648	0.363371985951195	0.544824862128592	0.84560043065297	0	2.56769876803818	1.53836678065	0	0	4.8995044807259	0	0	0	0	0	0	0	2.63867635543142	0.501880426439068	1.14515947496683	0.552815759778435	0.732981451037618	TURE
0.677691114194902	1.14743081741628	0.802816291546093	0.808548985751552	0.999409701449827	0.830211440638191	1.04883027516397	0.973509498293237	0.551248365647383	0.770656544784048	1.03110720507249	1.05140915467674	1.07575115027871	0.569794424752759	0.168147793203225	0	1.09221965285213	0.839522440136147	0	0	0	0.596812189365783	0	0.863394632484608	0	1.09591281961734	1.02054721014788	1.08372752738429	1.12932413263429	0	0	0	-0.0475337773785001	0.538199855519566	0.650825515250359	0.618717878674199	FALSE
5.21822157930074	1.17127353570026	0.895704126931592	0.840050894287327	0.928834503376666	0.893028116553222	1.10521899963515	1.08060359529323	0.757521947631564	0.775260227847276	0.879582490348575	0.846882838175595	1.04290752892137	0.846359955857367	0.781866749224417	0.652357505241386	1.30729198741863	1.21781378024873	0.12312191437998	0.350710075634483	0.210118389552195	0.152480901107287	0.752067983599442	0.110295327339368	0.258761707370573	0.909991076012617	1.17333865576807	1.10137781284657	0.57385851690863	0.331498060434844	0.53568168610641	1.40958606609366	0.87455841065624	0.163025413146994	0.852548717930705	0.947203719515738	FALSE
2.05848675936701	0.793285503398911	0.937069520996563	1.05366465907267	1.06932725258006	1.02792327235933	0.711206815158807	0.794783139119404	1.16129655696382	0.981873523724859	1.07627952072328	0.958375374929587	0.972377763445919	1.120791507658	0.716621625878486	0.636837501151581	0.644522195146968	0.550449764872773	0.312892468362347	0.222816835242983	0.533978551961159	0	0.478411776316623	0	0.658422646704834	0.890570976604157	0.331730666652624	0	0	0	0.34119144737483	0	0.635218237767289	1.04596339329533	0.767699468894843	1.09728484426365	FALSE
0.376965682270914	1.19642224557563	1.11525041522235	0.847916539364924	0.814125880394523	1.00582529202868	0.719197902969578	0.898624152270681	0.142099578700214	0.753530843788847	0.519372518110586	0.620225198314359	0.98393166514749	0.514757463270959	0	1.40393721844781	0.657814109104124	1.16681877606335	0	0	0	0	0	0	1.84894266487462	1.00033902720886	0	0	0	0	0	0	0.887434772175096	0.951368023408303	1.09571551005907	1.12560843560937	FALSE
0.321903279242578	0.966257530455818	1.38284145912246	1.06388024440994	0.756132339912697	1.25386624901878	0.618060697864481	0.673968114203011	0.509904738223829	1.47709171083609	0.662854631832314	0.77660903470441	0.854243757377367	1.20796418047585	1.06941996477251	2.47092950446814	0.308734088539536	1.2321606275229	0	2.91468508804334	0	1.2835549826086	0	0	2.17820642711257	0	0	0	0	0	0	0	0.503394803449861	0.388071312701226	1.14236566658518	0.825446186113534	TURE
0.38543682119835	1.33152411339736	0.834094848359578	0.829281011027233	0.851145624861117	0.856787726602243	1.19866317161596	1.23628898524512	0.565280142227497	0.591615125288764	0.739183347013004	0.743806806944869	1.06185577201215	0	0.297061101325697	0.686369306796704	1.2863920355814	1.36906736391433	0	0	0	0	0	0	0	0	2.73112349988439	0	2.02499499644769	0	0	0	0.52297331518865	0.705766925127992	0.792240930310136	0.918880128170031	FALSE
0.563330738674512	1.21472375257303	0.658495932915455	0.810575424312332	1.01443841876486	0.759918938799259	1.35672864479609	1.43845697634537	1.33995756572748	0.786653078680666	1.35322703836829	1.15119324028542	1.11250349797983	1.02951492654191	1.21524995996876	0.233989536407968	1.2279196703277	0.855667102446457	1.15603018845325	1.64646333217716	0.986433660874811	0	1.77748375354561	0	1.22314668599398	0	0.616253507666221	0	2.73138859985968	0	1.27483936150905	1.67729814841377	0.615511620986253	1.22590132635621	0.739416385882886	0.950950700035133	TURE
0.38543682119835	0.928031957822402	0.898255990541084	0.947749726888267	1.04333979821685	0.951986362891381	0.948033599368988	0.77880759863459	0.661498038776859	0.330058964634784	0.974864993886716	0.841127323741392	1.01208128269908	0.503318408531602	1.78236660795418	0.343184653398352	1.2863920355814	1.02680052293575	0	0	0	0	0	0	0	0	1.82074899992292	0	0	0	3.78055810654409	0	1.13850420456396	0.579728862725558	1.1989318326091	0.693758441048157	FALSE
0.880998448453372	1.12977803560988	1.17896098758517	0.75153591624343	0.876885915935544	0.985702546577117	1.21228434402069	1.08924139669174	0.992247058165289	0.762872135240772	0.732041478925921	0.825486526399094	0.994452817734029	0.437668181331828	0.12915700057639	1.19368575095079	0.671161062042468	0.942473909941026	0	0.523511399308756	0	0	0	1.32246787609837	0	0.839308842341089	0	0	0	0	0	0	0.299407204928111	0.538472682802173	0.615137295972746	1.27568956035728	TURE
1.24949299179685	0.858822794866155	0.831267408195645	0.968431553555533	1.10951416008413	0.929934701378078	0.65926474438878	0.798777024240603	0.984897079956655	0.753530843788847	1.17840823436856	1.00680391781167	1.02361096666425	0.770385319181022	0.636559502840779	0.420226106202063	0.945104352672047	1.04775563564873	0	0.736132070017773	0	0	0	0	1.08910321355628	0.883861195273576	0.823078315033649	0	0.605410875226631	0	1.13026994937916	0.743544540018477	1.19610437231526	0.688241935831714	0.542899750280636	0.722082032393869	FALSE
2.13896257917766	0.887043546770927	0.739949489237805	1.15278271235865	1.04393785646492	0.98353072950336	0.864420556453818	0.576041123250436	0.958324081817756	0.803590585159433	1.14819263861552	0.830833807541759	0.99558834960656	0.988661159615646	1.06093250473463	0.367697842926806	0.895880167637045	0.794548023700282	0	0.857601178986908	0.513808387970577	0.373304835579394	0.460304557691093	0.810077434064243	0.633502267646285	0.342745642788692	0.478762685238698	0.33744809235918	0	0.406267084045897	0.984756153501007	0	0.119756441830506	0.902428619143093	1.19893183260909	0.947203719515738	FALSE
0.381201251734632	1.06073604454483	1.29748087522601	0.718710209556933	0.888364179066514	1.02673492175545	0.898997378711972	1.07834898272482	0.74969777728044	1.30155327563528	0.707044940621135	0.802894263571329	0.972999091090295	1.01794734309762	0.300398866509133	1.38816264295963	0.910592115074472	1.1537084527368	0	0	1.46844101789319	0	0	1.55807996896647	1.82769045033583	0	0.920838574673662	1.9658313287436	0	1.1833709831802	0	0	1.1534918115247	1.22437419541779	1.34879831168523	0.740475412076408	FALSE
0.372730112807196	0.751045625945206	0.796181446161412	1.22507422083568	1.07890820042879	1.0500698063408	0.689231323679179	1.13825725954286	1.30094614292782	0.924787853740858	1.02128713645275	0.822010793656361	0.960798475528035	0.520674215722346	1.53652293789154	0.355018606963812	0.399225114490779	0.590115243066522	0	0	0	0	2.71850456424621	0	0	0	0	0	0	0	0	0	1.13463748856588	1.39910793821909	0.988757565912385	0.853769777459241	FALSE
0.43202808529925	0.719956591320022	1.60277049292625	0.89838776194617	0.906327425334402	1.27398175033993	1.24860747043329	0.44931207613534	1.17599651338108	1.25588473964808	0.491003430986899	1.05140915467674	0.843726392375459	3.13951086509811	1.05883164828961	1.83484864193178	0.343886979808888	0.406653672449801	3.02879909374751	3.23530044772811	2.58445619149201	0	0	0	0	0	0	0	0	0	0	0	0.518849444759523	0.176015595893952	1.09571551005907	0.993920690543989	TURE
0.343081126561169	0.770620203301803	1.08123406268834	1.06475586601027	1.01791728851371	1.10516606161176	0.599331585807982	1.91706485817745	0.70559790802865	1.6440672955393	0.707044940621135	1.4528562864624	0.931991466561585	0.566233209598053	0.334193738991409	0.386082735073146	0.868314624017443	1.15515058830272	0	1.36510567414689	0	0	0	0	0	1.10293790179438	0	0	0	0	0	0	1.02165885735821	0.536076080663971	0.842632708432912	1.0222442818897	TURE
0.622628711166566	0.924189175388355	1.31072047599362	0.84338442958212	0.91782523602535	1.10007313045226	1.34314489319467	0.818389852960799	1.17337152116372	1.44345194102409	0.697926305474234	1.06847748510981	0.934654299323189	0.620529544764989	0.732479427926376	0.846208734406896	0.634385113437402	0.562630423526438	0	0	1.78238358033932	0.650691067572416	1.604672833062	1.88267996250116	1.1042296470779	0.597424696805289	0.556339972198672	1.18224821169195	0	0.71167765422026	1.15002991352915	0	0.680648159376701	0.953617356589546	1.06369080545045	1.20064899798332	TURE
0.436263654762968	1.24769176262741	0.680232691866063	0.732665747606582	1.01881571507021	0.728931952945308	2.01442005229905	1.33129504040101	1.18824647706213	0.894342163082726	0.982006861973798	1.13637151061021	1.12870500523196	0.44410447811612	0.26211273646385	0.605619976585328	1.4755673349316	1.40933405108828	0	0	0	0	0	0	0	0	1.60225911993218	0	0	3.08393650162113	1.6611543195421	0	1.12441679924776	0.71447362659355	1.1989318326091	0.918880128170031	TURE
0.406614668516941	1.10918312350241	0.973110656419508	0.729940056581264	0.98899918372639	0.872323615163316	0.839064220131174	0.988486567497749	0.418948757892011	0.924787853740858	0.923086450255371	0.994059564421645	1.05373285188119	0	0	0.325122303219492	1.46242462992411	1.40509545243839	0	0	0	0	0	1.45755868064606	0	0.925044691827543	0	1.83762493773858	0	1.10619461471193	3.575092992058	0	1.08487097147222	1.22899458433045	0.824265634918753	0.797122594767822	FALSE
0.444734793690404	1.01411028434506	0.834094848359578	0.718710209556933	1.11838704686052	0.797553019577889	0.699220183442647	0.998471280300758	0.881997385035812	0.342514019904021	1.04747398610539	1.21071357205201	1.0928265653625	0	0	0	0.779256713861808	0.789846556104422	0	0	0	0	0	1.32895056176552	0	0.843423101372173	0.785421137221654	0	0	0	0	2.14229169450868	0.91632443852802	1.54007608852842	0.945849030982933	0.947203719515738	FALSE
0.533681752428485	1.01993850437003	0.695079040299647	0.727266283480232	1.16994389653849	0.733382086968175	1.355630967899	1.34080429068959	1.43849573511793	0.701338231232041	1.23452291219563	1.26533222943781	1.12637825815872	0.724778508285507	0	0.741278851340441	1.11144271874233	1.39644871119262	0	0.869704421432289	0	0	0	0	1.29275665999364	1.39884807056848	2.60529938200353	0	0	0	1.34798588225138	0	0.339255089649188	0.780880291152661	0.945849030982933	0.690011460528762	FALSE
0.360023404416041	1.16632967793843	0.824281967790639	0.951234100884178	0.911226492498371	0.917266860244752	1.01886369587357	0.838715875452635	0.837897515784021	0.342514019904021	0.942726587494847	0.802894263571329	1.03023433174266	0	0	0.735395685853612	0.964794026686048	1.34461973241586	0	0	0	0	0	1.65308484512297	0	2.09827210585272	0	2.087178941629	0	1.25641857473454	0	0	0.856688176422289	1.17563048971003	0.842632708432912	0.97552731086145	FALSE
1.60951639621289	0.85030662680112	0.891164495878914	0.907844475229813	1.11776085030573	0.927101105335096	0.693962888830297	0.693674784208949	1.13731241754618	0.612919825091407	1.15773440569543	1.06650115211229	1.02509250885284	0.597607609074463	0.634879926316134	0.814950364270492	0.977522180072408	1.00241739706128	0.801269601520506	0.285299863115354	0.34185928458889	0	0.612925432257105	0	0.421774719308268	0.684582145941339	1.06250604770038	0	0.468549374178058	0.27066463976994	0.874756795929085	1.15091202736902	1.00038488849147	0.53594250196259	0.79972417350346	0.900486748487492	FALSE
0.36425897387976	0.981987304207424	1.35782882291094	1.06552967114545	0.755367797607427	1.24237910226949	0.43950982959252	0.878654726664667	0.881997385035812	0.776365111782446	0.576110692357963	0.509774135600843	0.860249797856495	0.532925373739342	0.943605851269861	1.81685992975598	0.408618646596444	0.724800369131116	0	0	0	0	0	0	1.91577191782189	0	0.965216337308536	0	0	0	0	0	0.823401154862546	0.27715148567929	1.20267345420576	0.947203719515738	TURE
0.423556946371813	0.881226867775706	0.642253033236874	0.970258782901862	1.17430639920355	0.837430670556784	0.779131061550376	0.718899321816544	1.27889620830193	0.753530843788847	1.41408988124227	1.10875874493184	1.07197658483913	0	0.810166639979174	0.623972097087913	0.584723652536999	0.726020571772752	0	0	0	0	0	2.79490633608419	0	0	0.82590676285164	0	0	0	0	0	0.865191048624825	1.92018808445751	0.917565947970981	0.947203719515738	TURE
1.21137286662339	1.37370738420747	0.918670899417015	0.678502645385918	0.856137681311915	0.817842829938503	1.45837352546609	1.59755404848121	0.886897370508233	0.936204987737661	0.829250239000096	0.896352855098149	1.08221806309476	0.317885310651538	0.375235075358774	0.650244606438984	1.01557265966952	1.22495500981809	0.533239277068224	0	0	0	0	0.478985714841284	0	1.21595980692526	0.849253950494084	1.79852653480796	1.87419749671223	0.360886186359919	1.74951359185817	1.53454936982537	1.20111227276037	0.835209700036138	1.19893183260909	0.947203719515738	FALSE
0.448970363154122	0.831346101675196	0.660980823228342	0.915338474435719	1.22569114328752	0.817271311538826	0.699220183442647	0.915265340275695	1.33524604123477	0.58988525650137	1.45118791825017	1.08327003815179	1.08251688078361	1.29424733622412	0.254623801136312	0	0.882097395827244	0.782324207951047	0	1.03695527170773	1.24252701514039	0	0	0	1.54377737067201	0.835234527572443	0	0	0	0	0	0	0.939804674317621	1.42498366198872	1.34879831168523	0.97927429138084	TURE
0.487090488327586	0.574713174636331	1.77698467693997	0.234362024855522	1.23839897788348	1.00441459736946	0.865701179500415	0.665647520200503	1.46999564172635	1.75062721284278	0.741960740157981	1.69924711866948	0.984669245106371	0.397356638314423	0	1.62561151609746	0.507786329834762	0.630491549171074	0	0.954365913784104	0	0	0	0	0	0	2.14588274990916	0	0	0	0	0	0.612706531565982	0.711286986409267	0.842632708432912	0.993920690543989	TURE
0.355787834952323	0.917944653933027	0.903602752389543	0.89838776194617	1.07079610869624	0.928186703819095	1.79799475742394	1.49770692045113	1.54349542381267	0.616525235827239	0.903446313015895	1.07052568476177	1.02452490502734	1.09153389802034	0.644228894441271	0.744255874839801	0.836929758089102	0.865976344644608	0	1.31516278362931	0	0	0	0	0	0	0	0	0	0	0	0	0.988038532571975	0.694594235177033	1.12399859307103	0.794945612142753	TURE
1.11395476895787	1.20065764620898	1.02121118316267	0.532883995679096	0.997509683006006	0.790546850401055	1.15585377262968	1.28374878895811	1.08149679355582	0.733958614080045	0.963301969364773	1.1834042433591	1.0964897322566	0.172895636518489	0.204087779536738	0.825215006263214	0.883780787804013	1.17572578962109	0	0.413192905201547	0	0	0	0	0.611573342996991	0.992644111614938	0.308126753833111	0.652747082131077	1.36042134896486	0.392933994415047	0.634958600906054	0	0.877183912398411	0.755696277916258	1.34879831168523	1.09728484426365	TURE
0.808993767570164	0.941974618695672	1.03934331889832	0.761983337357485	1.05958358399785	0.922247172846431	0.678334385755396	0.683498976424063	0.962178965493612	0.473292100231011	0.987363263039109	1.0792150166186	1.02763038145482	0.953655931954616	0.140713153259541	1.13792806126822	1.34055591076378	1.08084265572184	0.801269601520506	1.14119945246142	0	0	0	0.721026368617464	0.84579292116605	0.457601895425328	0.852265489325623	2.71221648564624	0.942109971609356	0.544224088521376	0	0	1.06383954781609	1.31968575440179	0.917565947970981	1.06896125291795	TURE
0.389672390662068	0.83812337967798	1.45966598462926	1.11321961806373	0.787578297338179	1.31829415904741	0.799108781077307	0.678960470604512	0.529198431021487	0.867702183756857	0.523736993052691	0.509774135600843	0.820557704255308	1.49336231102783	1.17518677447529	2.03648036082539	0.381676757809866	0.564176111503158	1.68266616319306	1.19825942508449	0	0	0	3.04613387191198	0	0	0	0	0	0	0	0	0.327162298646347	0.871653134027708	0.824265634918753	0.543677316300241	TURE
0.410850237980659	0.378533877910528	1.62519511690681	0.77798527838637	1.18486717182196	1.22057083159716	1.38903908710791	0.250205156122425	1.61094228266835	1.30155327563528	0.760188841386776	1.23695194667852	0.871652225221309	2.83116604799026	0.556989564985681	0.321735612560956	0.361797760007268	0.427833551223229	0	2.27038627910745	0	0	2.4582222123503	0	1.6915858423321	0	0	0	0	0	0	0	0.448486917521526	0.793946413573863	0.794414799419772	0.87216315714178	TURE
0.834407184352473	0.857369626008513	0.948412416408858	0.875586042099818	1.10340918814892	0.938133431045582	0.789707501299929	0.609654817030697	0.923503144331613	0.822033647769651	1.22230971760974	1.0750236918406	1.01932427099167	0	0.409216823254787	0.787923949128871	1.24044946288206	0.995367853866287	0	0	0	0	1.19109736062334	0	0	0.443449259484338	0.412953381425818	0	0.912821578709584	0.527305204940401	2.5562841083109	0	1.58244379401357	1.73799776907565	0.721049312368732	0.843839565796073	FALSE
0.351552265488605	0.752051041776457	1.12552557850931	0.909211710885281	1.08369726663234	1.04374408461585	1.01886369587357	0.539174491362408	1.17599651338108	0.685028039808043	1.40099645641595	1.21071357205201	0.964105871312984	0.552422643510295	0	1.88333041499096	0.988325588312538	1.00175660774219	0	1.33139936120499	0	0	0	0	1.98761336474022	1.07536445424952	1.00141194995761	0	2.2300577808981	0	0	0	0.724336873733262	0.87890725121368	0.795982551906795	1.24736596901157	TURE
0.288018723532833	1.18792837567804	1.37380327965107	0.871964592477164	0.698117070865687	1.14658357530594	0.449498689355986	0.823738806248124	0.165374509694215	0.599399534832037	0.24550171549345	0.382330601700633	0.910336370720889	0.676099354743945	0.399037300288251	1.3829829316053	0.6911957206109	0.766269046966977	0	0	0	0	0	0	0	1.32352548215326	1.23250701533244	0	0	0	0	0	1.41940250996622	0.49551312202484	1.17064874959714	1.35073012273124	TURE
0.520975044037331	0.686592749283239	0.617094562607491	0.964123451844668	1.32035834541136	0.821700966343914	0.513712787835413	0.299541384090227	1.56449536155162	0.440375168448028	1.67408788850771	1.38367265377372	1.08020084124406	1.48520186124079	0.438286870808405	0	0.948977731166605	1.34662363663705	0	0	1.06795710392232	0	0	0	1.32507557649348	1.4338192723327	0.667607966638406	0	1.4804585268147	0.855209281962161	1.38196871961906	0	0.903893973358663	0.925875363532516	1.020782270521	0.947203719515738	FALSE
1.41044463141814	0.716713543611372	0.981877419089951	0.987417179796689	1.13296445134327	1.0145944750455	0.805436565542852	0.441857426305041	1.19329057975434	0.778018271456192	1.2672776336422	1.02416161179536	0.979346708646335	0.682208686262713	0.322114447220634	1.1163838122597	0.662569391820539	0.896904071239057	0	0.651621439622983	0	0	0	0.41076653727298	1.44553699253834	2.08555530521119	0.72829959996917	1.0277294484617	1.07096999812127	0.618662033759862	0.499861026245192	0	0.924191892393769	0.970026917142863	0.664483146344822	0.797122594767827	TURE
0.474383779936431	0.852377178652097	0.677702064292159	1.29945372710071	1.02617960416723	1.03131855979899	0.782460681471534	0.915265340275695	1.37199593227793	0.951427833066727	1.23296417114488	0.732800319926214	0.970602541604851	0.408096006917515	0.963441409704963	0	0.625812341634194	0.555027309695	0	0	0	0.859628566334202	0	0	1.45879879980934	0	0	0	0	0	0	0	0.475207182812581	1.31941944901354	0.614091368222046	0.87216315714178	TURE
0.381201251734632	0.897545883845625	1.36235491898731	0.539032657167701	1.05493246264148	0.962563989145728	0.419532110065587	0.838715875452635	0.74969777728044	1.02754205971206	0.785605489579039	1.18522486527196	1.00655078388651	0	0.300398866509133	0.694081321479812	1.56101505441338	1.1537084527368	0	0	0	0	0	0	0	0	0	0	2.04854144989477	0	1.91225904226358	0	0.938174765780724	0.575136075533165	1.19893183260909	0.993920690543989	FALSE
0.677691114194902	0.803201572191399	0.875799590777556	1.04437577326242	1.09310436096075	0.992644113806533	0.861539154598973	0.823738806248124	1.13005914957713	0.899099302248056	1.12930789126987	0.931930841645292	0.990823427888285	1.13958884950551	0.672591172812899	0.777021856750986	0.800961078758229	0.710365141653663	0	0.682552837073441	0	0	1.47180183414604	0	0	0.547956409808673	0.510273605073941	0	0	1.30474236607048	0	0	1.19595006433276	0.604827933819859	1.27386507214716	0.918880128170031	FALSE
0.402379099053223	1.23680963898345	0.430217342838098	1.41850699254658	0.815307914340647	0.972696241663053	1.51830668404688	1.11828783393685	0.617398169525069	1.37005607961609	0.995100286800115	0.484285428820803	1.00125314818185	0	1.99094142377861	0.657162102252165	1.35481714385701	0.873872785477233	0	0	0	0	0	1.47340170978351	0	0.935099525434365	0.870792999963138	0	0	0	0	0	1.41441543511719	1.13194517910807	1.020782270521	0.93727350785257	FALSE
0.360023404416041	0.993540096021631	1.0303524597383	0.697571673981729	1.05819850741746	0.883294013569021	1.19866317161596	0.718899321816544	1.23479633905014	0.548022431846434	0.942726587494847	1.07052568476177	1.04799699263478	0	0	0.735395685853612	1.24044946288206	0.733428944954106	0	0	0	0	0	0	0	3.14740815877908	0.976987268251325	0	0	0	0	0	1.07860297246706	1.16712854362898	1.12399859307103	1.35073012273124	TURE
0.533681752428485	0.932515203995457	0.880433451046221	0.684485913863748	1.16994389653849	0.802136657621442	0.898997378711972	0.784513148807737	1.04999688694739	0.848129954048054	1.24387535850015	1.1743011337948	1.09043001587705	0	0.213883992954502	0.247092950446814	1.11144271874233	1.47859275302748	0	0	0	0	0	0	0	0.699424035284241	3.25662422750442	1.38574995304876	1.44405380894221	0	0	0	0.592167643583834	0.49049339742432	0.617832989818705	0.947203719515738	FALSE
1.29608425589775	1.22392620524404	0.992191257525772	1.44446659763894	0.571557835796471	1.26454484848557	1.17993405955946	1.06711618082143	0.872809912275024	1.15598481717607	0.42144461159709	0.481895862560174	0.84866046484549	1.18816148899263	1.57783273491026	0.708873218494956	0.531427529453299	0.504983863738893	0.498157745682157	1.77373928055269	0	0	1.52523358390052	2.23684748019939	1.04956481306414	0.567849216765423	0	0.559806272423673	0	0	0	0	0.656700680652313	-0.103830176498379	1.09571551005907	0.825446186113534	TURE
0.38543682119835	0.968381173379898	0.513289137452047	0.770046653096717	1.26299028205198	0.666390454023967	1.0570029786068	0.855054496403013	1.34304147266817	0.72862073325037	1.60334938554995	1.29297258029668	1.16140475063828	0	0	0	1.41503123913953	0.912711575942888	0	0	0	0	0	0	0	0	0	0	0	0	1.89027905327204	0	1.04001164311328	0.881124610865516	1.12399859307102	1.05056787323541	TURE
0.389672390662068	0.598659556912846	0.317318692310709	1.11321961806373	1.43936723306633	0.753310948027092	0.759153342023445	0.639021619392486	1.94039424707879	0.95903925573126	2.01638742325286	1.42736757968236	1.11595847778722	0.497787437009278	0	0	0.127225585936622	0.67701133380379	0	0	0	0	0	0	1.78661875482267	2.89985920247061	0.900145572995606	0	0	0	0	0	0.94940020465762	1.43059930573508	0.842632708432912	1.03689068105285	FALSE
0.304961001387706	1.22392620524404	0.486555328209753	0.973253408775018	1.00635004659878	0.762029824740369	1.59821756215462	1.27305088238346	0.826872548471074	0.713570874800047	1.29297570159884	0.860243853826424	1.11139982387469	0	0.376556325624123	0	0.978382674949232	1.15695833570225	0	0	0	0	0	0	0	2.49359873449164	1.16105733328418	0	0	0	0	3.1819332521379	1.38951183559817	0.895460377990205	1.04906535353295	1.12560843560936	FALSE
0.326138848706296	0.619910675383344	0.530787630774276	1.26007634143099	1.26548631027738	0.937562327089997	0.489160338416808	0.524197422157897	1.47215740002301	0.987246292664535	1.63186434416234	1.03735288255539	1.01962287198893	0.596034957471634	0.351782883148852	0	0.914015393702572	0.81063199179138	0	0	0	0	0	0	0	3.48766850026871	1.08260751346768	0	0	0	0	0	1.04248477666334	1.27029276237764	1.27386507214716	0.97552731086145	FALSE
1.2367862834057	0.867646316731219	1.07975292013671	0.886081080275675	1.03534737907045	1.00871431739244	0.725857142811888	0.685616945806517	0.911397297870341	0.593690967833637	0.894717363131684	0.947330268658236	0.982421141807041	0.466996461524169	0.367498269681276	0.849116668202109	0.954847696514027	0.917416274787955	0.522206740301296	0.371873614681393	0	0	0	0.469041374740773	0	0.297678741660767	0.277207460195878	0.587019077333156	0	0.706735448288175	1.14204359468519	0	1.00365694788478	0.548545082650004	1.06743242704712	0.97552731086145	FALSE
0.470148210472713	0.959293512218298	1.36761497658958	0.776984010331821	0.900369100405248	1.09264020389515	0.349610091721322	0.848700588255645	0.567952861576092	0.799199379776052	0.604083009032368	0.842865190112757	0.938540595786071	1.64722388246706	0.729149975981257	1.40393721844781	1.15775283202326	1.12014602502082	1.38935738245299	0	2.37106072613945	0	0	0	0	0	0	0	0	1.90224120660742	0	0	0.779598502939018	1.39950530343252	0.93593302148514	0.87216315714178	TURE
0.474383779936431	1.37691698089954	1.66818969671916	0.529407074003992	0.602322811141638	1.10866745178392	0.965589777135081	1.54763048446617	1.11474669497582	1.27491329630941	0.425536306855311	0.615977080517686	0.930160769037982	0.81619201383503	0.481720704852481	2.22606261663796	0.625812341634194	0.555027309695	0	0.980394075069125	0	0	0	1.2436051128448	0	0	0	0	0	0	0	2.00343945504978	0.877691716309003	1.10926159254856	1.020782270521	0.947203719515738	FALSE
0.292254292996551	0.957855291060549	1.26927476924283	1.56241349903681	0.579367942869463	1.46477128783046	0.466146788961764	0.44931207613534	0.57574829300949	0.532799586517367	0.425536306855311	0.499153841109161	0.743972318524812	5.32925373739342	0.786338209391552	0.908429964877993	0.340515538830371	0.604000307609264	4.52059566230972	4.82880663840017	3.85739730073433	0	0	2.05383268636491	0	0	0	0	0	0	0	0	0.971053933386068	1.01172022063841	1.27386507214716	0.918880128170031	TURE
0.406614668516941	0.994440041760778	0.851471824367066	1.23528317267598	0.884894006492035	1.08288448778895	0.719197902969578	0.868670013861658	0.771747711906336	0.856285049760053	0.923086450255371	0.497029782210823	0.943641359893605	0.953655931954616	1.68855783911449	0.650244606438984	1.09681847244309	0.648505593433104	1.61106334773803	0	0	0	2.4846547092573	1.45755868064606	1.70977493741094	0.925044691827543	0	0	0	0	0	0	1.08806601770723	0.886236662308267	0.692766229356774	0.768799003422115	TURE
0.292254292996551	1.11749783957064	0.846183179495223	0.703086074566569	1.05010439645091	0.79516155625082	0.915645478317751	0.898624152270681	1.12699665865687	0.361542576565356	1.11294111023697	1.07264974366011	1.09407693900708	0	0	0	1.53231992473667	1.20800061521852	0	0	0	0	0	0	0	0	2.42766533323057	0	0	0	0	0	0.491667708808353	1.6425144977615	1.17064874959714	1.12560843560937	FALSE
0.461677071545277	1.17901148211582	0.696354414685521	1.23631343387088	0.825200670921875	1.00671830057443	1.28190366964485	0.599082768180454	0.698247929820016	1.12268484301874	1.06929636081591	0.414191485175684	0.983464756733151	0.419432007109669	0.495101835542828	1.14394884466117	1.0719933629845	1.04581534743456	1.41532667932127	1.00788175941686	0	0.88395767670215	0	1.27880148396305	0	2.43478744358382	0	0	0	0	0	2.06068058233692	0.980602869911182	0.980912663323464	1.19893183260909	1.17232540663761	FALSE
0.279547584605397	1.22392620524404	1.23850447180664	1.1434026061133	0.60570284936353	1.22508144073093	1.12374672338997	0.599082768180454	0.93712222160055	1.11317056468807	0.19640137239476	0.716869878188687	0.869293858811077	1.39380482362598	0.8226307421327	1.42553625257777	0.534347460933812	0.789846556104422	4.73249858398049	3.37010463305012	0	1.48729386873695	0	0	0	1.36554216412638	0	0	0	0	0	0	1.36556630826698	0.366846156028073	0.870915791444864	0.797122594767822	TURE
0.389672390662068	1.15740847669817	0.825028600007843	0.703086074566569	1.03199914823623	0.784698904194889	1.07879685445437	1.09831840833083	0.86729742861855	0.388182555891224	1.08675426058434	1.07052568476177	1.09954732370211	0.995574874018555	0.293796693618822	0.339413393470898	1.39948144530284	1.01551700070569	0	1.19825942508449	0	0	0	1.523066935956	0	0	2.70043671898681	1.92115334399943	2.00198368966989	0	0	0	1.27768924939399	1.09363154034619	0.870915791444864	1.0222442818897	FALSE
0.419321376908095	1.26101487813022	1.12055166496792	0.598925174630778	0.883316655321817	0.875058171950663	0.914769262549022	1.51031918925494	0.837897515784021	0.962644666467094	0.7173818549577	0.92564250938048	1.05230309224499	0	0	0.630339159303095	0.826966308588041	0.733428944954106	0	0	0	0	0	1.41200997187587	0	0.896137045207937	0	0	0	0	1.7310976593123	0	0.544760776037425	1.22776781994385	0.899198874456822	0.947203719515738	TURE
0.368494543343478	1.73037842810364	0.738221877283761	0.743493320231314	0.660529400383506	0.763412818977647	2.13190806951696	2.07111471285243	1.39229587209225	0.753530843788847	0.707044940621135	0.420563661870696	1.11067672704719	0	0	0	1.21160180095458	0.835767867505842	0	0	0	0	0	0	0	0	0	2.03688547315601	0	1.22614342835538	0	0	1.03088972986626	0.853784426939172	1.12399859307102	1.12560843560937	FALSE
0.0847113892743627	1.10153358471963	1.16773278770341	1.6170979715031	0.499704850724913	1.44384598371859	0.599331585807982	0	0.440998692517906	0.685028039808043	0	0.382330601700633	0.754913087914884	2.38413982988654	0	1.62561151609746	0.609343595801714	0.54042132786092	8.41333081596532	5.99129712542244	0	0	0	0	0	0	0	0	0	0	0	0	0.0756488341393061	-0.156616638546038	1.09197388846241	1.27568956035728	TURE
0.448970363154122	0.831346101675196	1.04655297011155	0.610225649623811	1.20212015976276	0.84451368859012	0.765812581865755	0.599082768180454	1.46999564172635	0.646970926485373	1.35298723205279	1.46560063985242	1.0682732376154	0	0	0.882474823024335	0.661573046870433	0.586743155963285	0	0	0	0	0	1.31604812912702	0	0	0	0	0	0	0	0	0.546740823364045	1.04983653506189	1.020782270521	0.947203719515738	TURE
1.0504212270021	0.962361330736237	1.03589198909173	0.956348262716891	0.957095984251345	1.02466489167126	0.841369341615049	0.944707442130717	0.975285569991522	0.513771029856032	0.81582108533208	0.830833807541759	0.974081403761139	0.366790743059467	0.649445322736342	1.00037631759843	1.17181460731098	0.914559170226173	0	0	0	0	0	1.10655475347007	0	2.10683648179497	0.326991657129015	1.38574995304876	0	0.834179545520469	0	0.886768283382692	0.991116657469056	0.84469361350899	0.99249918750905	0.815515974450366	TURE
0.550624030283357	0.76260017403667	0.62877919337876	1.03660126378404	1.23004270947671	0.866307590231156	0.898997378711972	0.727457647076263	1.38599589077056	0.587166891264037	1.54315364024454	1.1743011337948	1.05687832308084	0	0.829007724629852	0.718293460601203	1.25647594173067	1.19395409643692	0	0	0	0	1.81947155874747	1.0673461204731	0	1.35478986362144	0	2.68351578209443	0	2.42309296555946	1.30519267964022	0	1.05319866010151	1.19332764436382	0.974132113994891	0.750405623739576	TURE
0.271076445677961	0.688458490449771	1.64212423270792	0.842238526824533	0.936946595109212	1.26336523575377	0.898997378711972	0.898624152270681	1.32299607755372	0.685028039808043	0.589204117184279	0.955826504251582	0.849277223904244	0.71902629790229	0.424373001893854	1.9610551622763	0.73508116318937	0.651936839959206	0	0	0	0	0	0	0	0	0	0	0	0	0	0	1.03133639527225	0.846142613067197	0.842632708432912	1.05056787323541	TURE
0.360023404416041	1.20952707341764	0.618211475842978	1.0780653143354	0.911226492498371	0.883294013569021	1.49832896451995	1.01844070590677	1.05839686204297	0.548022431846434	1.0605674109317	0.955826504251582	1.04799699263478	1.07853944685343	0	0	1.37827718098007	1.58909604740057	0	2.59863489777359	0	0	0	0	0	1.04913605292636	0	0	4.34998925162839	1.25641857473454	2.03029972388479	2.67125260673305	0.802234543182542	1.41638473025104	0.870915791444864	1.09728484426365	FALSE
0.415085807444377	0.899211089567046	1.13198586563085	0.715043320732666	1.07079610869624	0.942919826101939	0.66592398423109	0.678960470604512	0.803597617477072	0.426239669213893	0.916539737842211	1.12999933391521	1.0168217102527	0.933992923048333	0.275623702260957	0	0.35806788619276	0.952701516125953	0	2.24673642203341	0	0	0	0	1.67377967557071	0.905570066736439	0	0	0	0	0	0	1.28178276845916	0.925291507456337	1.09571551005907	0.487030133608824	FALSE
0.304961001387706	1.01993850437003	1.29748087522601	0.598925174630778	0.971648320853998	0.962563989145728	0.749164482259977	0.948547716285716	0.808497602949493	1.14171339968007	0.818339051644831	1.11513092162685	1.00655078388651	1.27601850050265	0	0.870045600164836	1.30451023326564	0.433859375888345	0	0	0	0	0	0	0	0	1.16105733328418	0	0	0	0	0	1.01575737375314	1.22903977718037	1.04906535353296	1.35073012273124	TURE
0.427792515835532	1.01791882416336	0.578085538467033	0.960652260298872	1.11320387537728	0.800548268200408	0.898997378711972	1.54763048446617	0.624748147733702	1.99799844944013	1.14567467230277	1.52932240680253	1.09126050332251	0.452986567678442	0.534709982386255	0.617732376117034	1.50507868163024	1.2321606275229	0	1.08932675007681	0	0	0	0	0	1.75569706816248	0.817479142822541	0	0	1.0491742737474	1.69540492406875	0	0.982486490620327	0.334071910386398	0.945849030982933	1.17232540663761	FALSE
0.487090488327586	1.24521187837872	0.964648824624555	0.890575694450985	0.825599318588988	0.954193867500985	1.01553407595241	1.33129504040101	1.35974596859688	0.513771029856032	0.763783114868508	0.647837963992737	1.01092709164254	1.58942655325769	0.469043844198469	0.541870505365819	0.914015393702572	0.990772434411687	1.34017659015377	1.90873182756821	0	0	0	1.21029426160789	0	0.768117467321086	0	0	0	0	0	0	0.782701880854636	1.33694614095287	0.795982551906795	0.740475412076408	FALSE
0.724282378295801	1.11656425741561	0.614596204054426	0.819581817915803	1.09584397088797	0.743031851270388	1.18655546281176	0.959137563197999	0.94658810262682	0.411708771399783	1.31529403937097	1.09292485132605	1.12133289082094	0.266462686869672	0.15726764187831	0.545057978926795	1.08964972425718	0.966400492174822	0	0	0	0	0	0.806862841071924	0	2.56039155773696	0.476862833313147	0	0	0.609400626068846	0	1.29563749188848	0.690927406612564	1.31186953879769	0.824265634918753	1.24736596901157	FALSE
0.351552265488605	0.929004228076799	1.40690697313664	0.909211710885281	0.842875651825154	1.18290996256463	0.419532110065587	0.658991044998499	0.999597036373922	0.685028039808043	0.772512064752723	0.828382970351372	0.891343164044079	0	0.652085344373481	2.63666258098734	0.564757479035736	1.00175660774219	0	0	0	0	0	0	0	0	0	0	2.2300577808981	0	0	0	0.98654006491881	0.963194021193176	0.917565947970981	0.797122594767822	FALSE
0.419321376908095	0.741773457723659	0.825669647871094	0.816716147223792	1.26188093617402	0.845889566218974	0.611949092877625	0.545480625764308	1.33460130630419	0.912168916165446	1.43269632704809	1.34419390492644	1.06755386169782	0.462231191508616	1.09124486201276	0	0.945104352672047	1.46685788990821	0	1.11178709543922	0	0	2.40700924959302	0	0	0.896137045207937	0.834509958298011	0	0	0	0	0	1.31237699505046	0.869040223394054	0.852548717930705	1.17232540663761	TURE
0.436263654762968	0.570373377201106	0.793604807177071	1.25599842446843	1.18861833424858	1.06536208507391	0.599331585807982	0.599082768180454	1.49449556908846	0.685028039808043	1.39663198147385	1.04078886018506	0.952802926494514	1.77641791246448	1.0484509458554	0.302809988292664	0.454020718440493	0.704667025544142	1.49940549195421	0	1.27943375816436	0	2.31072887960929	0	0	0.860291563399616	1.60225911993218	0	0	0	0	0	1.05543445018074	1.42033552532438	0.814349625420955	0.68904225354818	TURE
0.525210613501049	1.12522247901468	0.659203993058378	1.08675938945101	0.947021289680279	0.908225699435889	1.02742557567082	1.1553739100623	0.976497104861076	0.92968091116806	1.09423621762795	0.92851717555868	1.03496149149621	1.47312704936079	0.217361781457827	0.251110721998794	0.564757479035736	1.33567547698959	0	1.76792374192793	0	0	0	1.12027237438085	1.31412453867122	0	0.662090545426519	1.40884578559957	2.93624274484917	0.84808253794581	0	0	0.5484766077312	1.35415566994083	0.917565947970981	0.618717878674199	TURE
0.868291740062218	0.985111335928126	0.683550900119066	0.972888210497803	1.08472516376872	0.859264439091065	0.953482068330879	0.735237942766922	0.962178965493612	0.685028039808043	1.16055356415085	0.990583831678912	1.06056082594871	0.22205223905806	0.917394577623477	0.454214982438996	1.24855697571136	1.10733389728365	0	0.531248020973418	0	0	1.14392518792539	0	0	0.425886912574067	0.39659879206242	0.841101961551985	1.75298074319353	0	0	0	1.21795271233203	1.33414164888304	0.664483146344822	1.09728484426365	FALSE
0.516739474573612	0.963089472978914	1.29216333065541	0.883660093717542	0.880627400867676	1.11247149565203	1.1130443736434	0.599082768180454	0.755997758602123	1.17433378252807	0.448917422616592	0.92851717555868	0.928171829403546	0.37436906419706	0.662863614528416	1.53156787467033	0.861138470099944	1.01831456820074	1.2619996223948	0	0	0	0	0	0	0.722934086890433	0.673218117618561	0	0	0	1.39368031893787	0	1.02414718240451	0.784215454539409	1.04906535353296	1.09728484426365	FALSE
0.36425897387976	0.8112069034757	0.95048017603766	0.814816807346523	1.16210430401143	0.906600966520977	1.05881913492744	0.718899321816544	1.01429699279118	0.936204987737661	1.20459508402119	1.03229262459171	1.03581098109251	0.532925373739342	0.943605851269861	0.726743971902394	0.953443508725036	0.84560043065297	1.80285660342114	0	0	0	2.78401069832443	0	0	1.03649585951761	0.965216337308536	0	0	0	0	0	0.891152485137741	0.812895185818109	1.07734843654491	1.05056787323541	TURE
0.427792515835532	0.981564580443236	0.289042769233517	1.2808696803985	1.11320387537728	0.829139277778994	1.0987745739813	1.69740117651128	0.734997820863178	2.16925545939214	1.30934248263173	1.46560063985242	1.07631172930439	0	1.87148493835189	0	1.15775283202326	0.821440418348599	0	0	0	0	4.71577322369242	1.38319344183759	0	1.75569706816248	1.63495828564507	0	0	0	0	2.23063362005544	1.25525923552376	1.08398923064271	0.837323334349224	0.750405623739576	FALSE
0.482854918863867	0.998466114804348	0.87067795574377	0.851104195527948	1.05201021205245	0.886572095265803	0.820513480570451	0.834436712822773	0.713997883124229	0.92968091116806	1.01474042403959	0.996790497290937	1.04628305167151	0	0.236597337339051	0.546665819572597	0.717192019837417	0.999540332061348	0	0	0	0	0	0	0	0	0	3.07384535039908	0	1.85036190097268	1.49503888758789	1.96701328313979	0.900662993677109	0.105661195659649	0.852548717930705	0.97552731086145	TURE
0.694633392049774	1.05227801792323	0.854438625148834	0.986035348477504	0.959798951087487	0.950825403912245	0.965589777135081	1.09831840833083	1.2249963681053	1.06559917303474	1.02565161139486	1.04078886018506	1.01268828866631	0.277905869741375	0.328042933979296	1.13693075358963	0.923361154374378	0.881914559576716	0	0	0	0	0	0	0	1.06868517192499	0.995191999957872	0	0	0	1.02783923521668	0	0.523755172835298	1.76369794934901	0.889282864959024	0.793375614248432	TURE
1.99071764794752	1.14840735428217	0.9813924492401	0.848689715540634	0.903721538545055	0.940035895782744	1.22363532102463	1.14824197234587	1.06574684025161	0.856285049760053	0.916539737842211	0.923965620776531	1.0183295696554	1.35219870948789	0.684063943351285	0.790275960917314	1.11085026526752	0.853842652334631	0.647179293535793	0.691303514471819	1.10446845790257	0.401282714048942	0.494802757946315	0	0.340490512161066	0	1.02928851387506	1.08837871848894	0.75611401154914	0.655171059357279	0.705812350363382	0.464316440226131	1.12441679924776	1.42384248130596	1.24558198913521	1.20064899798332	TURE
0.576037447065666	1.10693325915453	1.11621516471649	0.79269508407015	0.90020359137944	0.976719341927284	0.824080930485975	1.0911864706144	0.716622875341597	1.08870527755207	0.841720167406112	0.826107192960298	0.999149675181464	1.34218242275094	0.198040734217131	0.915159075728939	1.20063256654264	1.14088946992861	0	0.804801106400028	0	0	0	0	0	0.646835761954598	0.602353052606081	1.28076889599961	1.33465579311326	1.54196825081057	0	1.63917773594982	0.84637718850139	0.949262596705395	1.27386507214716	1.17232540663761	FALSE
0.334609987633733	1.2084334684688	0.665164246160167	0.614087837279657	1.10694112502354	0.657955131821132	1.44707034204954	1.28093355038584	0.835576470033926	1.04556911339122	1.29986697782321	1.25515112005668	1.16581514842552	0.580752009844156	0	1.58392916953086	1.48429850259392	1.57969311220885	0	0	0	0	0	0	2.09222459446339	0	6.32470705236385	0	0	0	0	2.88495281527168	1.06466696485388	0.916282911704523	1.19893183260909	1.12560843560937	FALSE
1.77046803583418	0.957473371088037	0.810149541708106	1.08322352158103	0.998214235299766	0.980986266449953	0.987787243276119	0.787682898903927	0.800330960495457	0.953240076558281	1.02357328999386	0.791970532094167	0.996918718968936	0.434519489379801	0.769366881131302	0.814754932528462	0.94397113402376	1.05881109079706	0.364038352613883	0.777716453780796	0	0	0	0.97990089614518	0.38315438356438	1.45109420332466	0.772173069846831	0	0	0	1.19169766401933	0.522636379578205	0.913903616364111	0.933094251891799	0.889282864959024	0.787192383104654	TURE
0.792051489715291	0.726501651241113	1.15524366697931	0.720631894609229	1.17577611935274	0.957416588134253	0.239732634323193	1.01416154327691	1.20644642310256	0.954146198304058	1.07459608038847	1.23984352265777	1.00924209614289	0.243541165418517	0.43121772773085	0.996342542124248	0.871426862813205	0.993677925421692	0	0	0	0	1.25583091283113	0	0.864179723800095	0.935099525434365	0.435396499981569	0	0	0	0	0	0.928787274859344	1.55104328090974	1.020782270521	1.03217449355287	TURE
0.360023404416041	0.95034270054243	0.892972131773193	0.887818494158566	1.05819850741746	0.917266860244752	0.539398427227183	0.599082768180454	0.74969777728044	0.205508411942413	1.02128713645275	0.955826504251582	1.03023433174267	0.539269723426717	0.636559502840779	0.367697842926806	0.826966308588041	1.10014341743116	0	0	0	0	0	0	0	0	0.976987268251325	0	0	0	0	0	1.58244379401357	0.920759165369067	0.945849030982933	1.05056787323541	FALSE
2.70229331785217	1.08772125136892	0.86939353316476	0.988508164398448	0.928135185123859	0.959546547173487	0.99368344521983	1.03279373056109	0.888122366876339	0.79682081019338	0.902218804438427	0.827719201945643	1.00812844969198	0.497787437009278	0.671535299700163	0.727314414580494	1.05415485490344	0.999397683234166	0.47622627260181	0.339130025967307	0.203180518199057	0	0.363894311749494	0.426938448189239	0.250407982959398	1.2193108772593	0.12616213542773	0.533317016630753	0.833633586865692	0.481561062555981	0	1.02383972150809	1.32448664598238	1.50771909660246	0.99249918750905	0.900486748487492	FALSE
0.859820601134781	0.99481686633136	0.488952152486648	1.22145331180858	1.04618010619748	0.896180265756369	1.39844036688529	0.617236791458649	1.10917852966625	1.14171339968007	1.21411757480397	0.811004306637706	1.04125943160674	1.12125388039219	0.79412373621721	0	0.917031946157036	1.11829759923696	0	1.0730681418667	0.642899550122389	0	1.15536443980464	1.35552957300083	0	1.29043734509942	0	0	0	0.511406555545212	0	1.08729377459988	0.802274259330435	0.964629071466996	0.960474482900433	0.947203719515738	FALSE
0.330374418170015	0.89440761152449	1.19767465405478	0.89838776194617	0.96097086677868	1.07362906481639	0.840729030091753	0.931906528280709	1.04737189473003	0.275914071589351	0.698315990736924	0.833693117597215	0.948480546354599	1.17658848747647	0.347214274276789	0.802249839113032	1.0525025745666	0.800104303586298	1.99263098272863	1.41899142444215	0	0	0	0	0	0	0	0	0	0	0	0	1.06455066388177	0.747564300553577	0.870915791444864	1.06896125291795	TURE
0.550624030283357	1.66642260252457	0.404215195743487	0.373176454962254	1.0186291187854	0.399834272414378	2.35451694424564	2.2251645675274	1.16549654451161	0.733958614080045	1.40286694567685	1.28353844856641	1.30077332071488	0	0.414503862314925	0.239431153533734	2.78219672811791	2.62669901216122	0	0	0	0	0	1.0673461204731	0	0	1.2616213542773	1.34175789104722	1.39821083088055	15.3462554485433	1.30519267964022	1.7172338186141	0.917563030683561	0.855394971322872	1.34879831168523	0.918880128170031	TURE
1.39773792302698	1.0347739735245	1.09696110360017	0.865719116057219	0.923696845279386	1.00631689774326	0.75797818205127	0.828143826602392	0.72635078767655	0.483549204570383	0.843370599106908	0.843376327280809	0.983674629707273	1.10148709465883	0.325051661025079	1.12656360386085	1.12608178190712	0.998711754831124	0.923414357849852	0.657581391814657	0.787943960820734	0	0	0	0.486266266603112	0.78925831504552	0.73498124767531	1.037187081423	0.540412775125613	0.624355242659492	0	0	0.859225692898989	1.01780327201845	0.945849030982933	1.24736596901157	FALSE
1.0038299629012	1.00702789039066	1.01006422565063	0.773295795092903	1.02260275359318	0.913826571973794	1.00329282624228	0.927990954632469	1.00846024539021	1.06615883646595	0.96082632181358	1.08420712295988	1.03203308221275	0.575830382642089	0.339858039652282	0.654377517073129	1.17737576137958	1.2617464053024	0	0.458907864925973	0	0	0	1.1585722846161	0	0	0.342363059814567	0.725585812325961	2.26834203464742	0.873561412476371	2.11743705109015	0.92863288045226	0.879923048107209	1.28344435267981	0.617832989818705	1.05056787323541	TURE
2.91830736050179	1.06582833548102	0.669454936346658	0.970102314786576	1.03712327508944	0.850800390986572	1.16631829238188	1.05457585700337	0.895297345603812	0.953602525256592	1.20272459476029	0.977067093234952	1.06498624303812	0.0658410708834943	0.893773953116558	0.269360047725451	1.16111839258147	1.05963426058777	0.220436615265466	0.156977217259976	0	0.273176424870052	0	0.39519812623931	0	0.376220800320532	0.93426187751147	0.493610202253866	0.771567436602699	0	0.720237712268619	0	0.84197042455676	1.33768426360969	0.735674764286226	1.20064899798332	FALSE
0.660748836340029	1.24746324765258	0.935683323480293	0.587407382810957	0.976987047891657	0.777455529694627	1.37658973615271	1.60067427123215	1.14384035871832	0.599399534832037	0.988144404861135	1.10517439554089	1.10333451310637	0.876748195506661	0.34497418218468	0.797074033699398	1.26979342867067	1.19241351050604	0	0.700281482192232	0.839109153081819	0.612415122421098	0	0	0	0.562282067581448	0	1.11224667284177	1.15904318875625	0	0	1.42349645490379	1.19992990290431	1.64130495852694	1.17064874959714	1.09353786374426	FALSE
0.334609987633733	1.06899883749163	0.665164246160167	1.02347972879943	1.01206045716438	0.877273509094841	1.05671621708249	0.75673612822794	0.957431371913876	0.513771029856032	1.15256594852714	0.835090524767172	1.05114480595743	0.580752009844156	0.342762809221958	0.395982292382714	0.593719401037568	1.18476983415663	0	1.40056296438447	0	0	0	0	2.09222459446339	0	0	0	0	0	2.19272370179557	0	0.717322532174078	1.70120813590269	1.12399859307103	1.27568956035728	TURE
0.419321376908095	1.11266018658549	1.06157526154855	0.762268404075535	0.933791892768778	0.93339538341404	0.842218596898586	0.971144697892527	0.582582483273656	0.55883866405393	0.756662129436651	0.895458514509375	1.02180155333934	0	0.272811215503192	0.945508738954645	0.590690220420029	1.25730676277847	0	0	0	0	0	0	0	0	0.834509958298011	0	0	0	1.7310976593123	0	1.11399804704201	1.63344639265052	1.27386507214716	1.12560843560937	FALSE
1.10971919949415	1.16319704238842	1.0028239589056	0.781803090548573	0.915489802854803	0.914803180523994	1.39130546705424	1.133978096913	1.03949691807792	0.733958614080045	0.715462142295195	0.942171839905129	1.03152246363942	0.520674215722346	0.204869725052205	0.946716285236834	0.93152526714515	0.826161340293131	0	0.414782108683092	0	0	0	0.523370491506113	0	0	0.309316432419339	0	0.682847149964921	0	0.637419680754527	0	1.08905060969656	0.435654203638917	0.692766229356774	1.09728484426365	TURE
1.5417472847934	1.28108759395049	0.914296276086462	0.947749726888267	0.796233003902335	0.959919582582141	1.35638200998648	1.27699221638465	1.05607581629288	0.811217415562156	0.733920917896208	0.744538540153863	1.00793340858965	1.12310719259118	0.736515127253795	0.595609729038462	1.33954873126658	1.21632017868422	0	1.19163920726634	0.356969087222653	0.259555439696476	0.640091102384843	0.375492956509925	0.440468335676502	0.953231649196251	0.665758637090931	0	0	1.69616507589162	1.37045231362223	1.20206367302987	0.490991917800095	0.55755516622595	1.17064874959714	1.09728484426365	FALSE
2.0076599258024	1.53378094074886	0.640528533339422	0.534483858373037	0.932993233948413	0.603125537502704	1.88361355539651	1.90066140142966	0.69299794538528	0.534158769136034	1.04279776295313	1.04230604511244	1.19448273404254	0.191537660751984	0.169569761856106	0.195898216527601	1.4686082435813	1.54128619721856	0	0	0	0	0	0	0.33759887299197	0.547956409808673	0.680364806765255	0.359705306961595	1.12451849802734	1.73225369452762	2.0994163102298	2.30182405473804	1.31066767641757	0.909109858368778	0.754041837800385	0.862232945478612	FALSE
0.631099850094002	1.15821204657322	1.097198592473	0.795887144811369	0.871968195895822	0.969024150146708	0.936455602824971	1.01095217130452	0.722747857182124	0.599399534832037	0.668310225509947	0.746075688040819	1.00317309669226	0	0.361290528639361	1.25216022185885	1.09517159785984	1.17943303310187	0	0	0	0.641777491304301	0	0	0	0.589240796849052	1.64615663006731	0	1.21499699786862	0	2.26833486392646	0	1.14178751987945	1.12730549278323	0.739416385882886	1.12560843560937	FALSE
0.948767559872862	1.19660642387698	0.964422168415758	0.721918737278169	0.936946595109212	0.863729293831659	1.14871887279863	1.27305088238346	1.01062200368687	0.656485204816041	0.900172956809317	0.987687387726634	1.0582263821664	0.812531959961331	0.479560522319511	1.1080401365328	1.09026051446136	0.966942196486579	0.682161958051241	0	0	0.847959400275366	0	0	0	1.16781660189993	0	0	1.60158695173591	0	0	0.983506641569895	0.454498854207135	0.893714680566091	1.19893183260909	0.722082032393864	FALSE
1.15631046359505	1.21047646672487	0.598837327027391	0.730557081143041	1.07994821218937	0.687545706532663	1.36166819083297	1.30843626566885	0.850497478427391	0.624805794550193	1.28524194792395	1.16274718704011	1.15034375301316	0.499617537880635	0.688045933217608	0.454214982438996	1.19180438590629	1.17025059599295	0.558819020986626	0.397945934529903	0.476836935699632	0	0.855825510966402	1.50614397000092	0	0.637253009925642	1.78028791103575	0.628481391345536	1.96477209692508	0	0	0	1.0529284353525	0.464266077136912	0.636200063332865	1.05056787323541	TURE
0.550624030283357	0.677866821365929	1.25755838675751	0.373176454962254	1.32613979615458	0.821881559962893	0.470903388849128	0.813040899673475	1.51199551720425	1.27219493107208	1.37480960676332	1.72048770765285	1.0801064180936	0.702304756090606	0.207251931157463	2.15488038180361	0.538489689313143	0.397984698812306	0	0	1.00955319980156	0	0	0	0	0	0.630810677138652	0	0	0	0	0	0.963655616443419	0.927962342607322	1.27386507214716	1.20064899798332	TURE
0.448970363154122	1.07382204799713	0.716062558497371	0.711929924561114	1.13140720918848	0.735544180384943	1.66480996057773	1.29801266439099	1.61699520589899	0.646970926485373	1.22205298378962	1.08327003815179	1.12524781028822	0	0	0.294158274341445	0.771835221348839	0.684533681957166	0	0	0	0	0	0	0	0	0	0	0	0	0	2.12128883475859	0.625827161678865	0.683577510251588	1.27386507214716	1.05056787323541	TURE
0.389672390662068	0.997765928188075	1.01541981539427	0.644495568352684	1.08631489288025	0.847474816530478	0.739175622496508	0.998471280300758	0.955497167122131	0.525188163852833	0.968913437147482	1.10875874493184	1.0667250155319	0	0	1.35765357388359	0.76335351561973	0.789846556104422	0	0	0	0	0	0	0	0.966619734156874	0.900145572995606	1.92115334399943	0	0	0	0	0.820401130925896	0.36867022047651	1.19893183260909	1.12560843560936	FALSE
0.321903279242578	0.483128765227909	1.15236788260205	0.851104195527948	1.28213744593892	1.025890567379	0.580602473751482	0.46803341264098	1.70886993350689	0.470956777368029	1.23978366324192	1.37400059986165	0.97344056073235	0.603982090237921	0.356473321590836	0.823643168156047	0.771835221348839	0.547626945565732	0	0	0	0	0	0	2.17820642711257	1.1784815936981	1.0974377533782	0	0	0	0	0	1.05853235823695	1.01218304418984	0.767699468894843	1.20064899798332	TURE
0.351552265488605	0.929004228076799	0.773798835225151	0.779324323615953	1.17400537218504	0.800203798205486	1.17868545208903	0.77880759863459	1.05839686204297	1.14171339968007	1.32243590745805	1.03229262459171	1.09144060903357	0.552422643510295	0	0.376666082998191	1.12951495807147	1.25219575967774	0	1.33139936120499	0	0	0	0	0	1.07536445424952	2.00282389991522	0	0	0	2.08169971689454	0	0.83397447577555	1.21815794203448	0.692766229356774	0.886809556304929	FALSE
1.30455539482519	0.929866013075014	1.08053196264763	0.735044532501409	1.06268401696369	0.928186703819095	0.870903710627223	0.739492791972748	1.04737189473003	0.663620913564042	0.975869319086462	1.10517439554089	1.02452490502734	0.590210511633151	0.0870863163495528	0.603647273078536	1.01821910308234	1.13717321758356	0	0.704858485343815	0	0	0	1.77774370229618	0.521341210423663	0.564125615344011	1.05066171798832	0	0.579521594378124	0.334769422873347	0.540968018535093	0.711748227451897	1.02993593933524	1.03712087934004	1.06743242704711	0.965597099198277	FALSE
0.355787834952323	0.61196310262202	0.834094848359578	1.28341108849453	1.13028478140159	1.10007313045226	0.839064220131174	0.479266214544363	1.23479633905014	0.95903925573126	1.33552933228437	0.841127323741392	0.934654299323189	1.09153389802034	1.61057223610318	0.744255874839801	0.697441465074252	0.618554531889005	1.8468287156997	0	3.15177584328293	0	0	1.67349330000103	1.96307492813849	1.06208834987607	0	0	0	0	0	0	0.97413380744263	0.696974036178843	0.571182833292594	1.0222442818897	TURE
0.326138848706296	0.429168929111546	1.06157526154855	0.840050894287327	1.36283141106794	0.975064820173597	0.550856236955865	0.237871099130474	1.87748708064608	0.528881942498857	1.40946867248004	1.47590857274141	1.0000147398353	1.19206991494327	0.351782883148852	0.812805758048729	0.609343595801714	0.94573732375661	2.01919939583167	0	0	0	0	0	0	3.48766850026871	0	0	0	0	0	0	0.987952436086186	1.46471481713889	0.974132113994891	1.27568956035728	FALSE
0.732753517223237	0.8489661539265	0.809988060834734	1.02821258303665	1.09761759118767	0.951436081756761	0.66592398423109	0.770615013770586	0.996958582658001	0.957282773577908	1.19351603224508	0.967263744473396	1.01236899651013	0.263364283533978	0.932633690208585	0.718293460601203	0.673112111641429	0.835767867505842	0	0	0.755688944880703	0	1.35925228212311	0.797370337059313	0	0.506053860823304	0.471252682332993	0	0	0	0.973102234524663	1.2803045038188	0.758685649004676	0.852873220692871	1.09571551005907	1.06896125291795	TURE
1.32149767268006	0.776722399481794	0.767260325253839	1.07115463924351	1.14515694957793	0.953308566173174	0.680491071386148	0.73637256922181	1.12546541319674	0.877692176004055	1.26842553004949	0.983704777292254	1.0113899703475	0.873929069476093	1.28949352665496	0.595883321013216	0.744535583294699	1.05651500752231	0.488515982862502	1.04364530571875	0	0	3.73904349451341	0	1.02918491378134	1.67046905514488	0.259265229762488	0	0.571995339905681	0	0.533942459852819	0	0.667719439771259	1.05990923296879	1.17064874959714	0.947203719515738	TURE
1.41044463141814	1.20187348082522	0.806542165681032	1.03597868044243	0.855350645384986	0.953892241495767	1.11052617370303	1.04907253975491	0.661498038776859	0.61528536607193	0.785605489579039	0.680756071353842	1.01108479642654	0.54576694901017	0.644228894441271	0.744255874839801	1.18565049062623	1.05154270421131	0.457522521714126	0.651621439622983	0.3904012373855	0	0	0.821533074545959	0	0.782083239454197	0.971066133292226	0.513864724230848	1.07096999812127	0.309331016879931	0.499861026245192	0.657664015639443	1.02911766357879	1.23460984866626	0.814349625420955	0.87216315714178	FALSE
0.660748836340029	0.89440761152449	1.01053798935872	0.829281011027233	1.07308413456952	0.944053143200619	0.496321469497235	0.936066825281959	1.17829338157128	0.588695971710037	1.01883211929782	1.04543523902517	1.0162291568085	0	0.17248709109234	0.597805525274549	0.672243579884473	0.92743273039358	0	0	0	0	0	0	0	0.562282067581448	0	0	0	0	1.08193603707018	0	1.10722638403323	0.98481547454438	1.1989318326091	1.20064899798332	FALSE
0.864056170598499	0.98994031306503	1.17345696803529	1.03050360929119	0.84508908578478	1.13242822252439	0.653816275426888	1.03477932685715	0.601361853433507	0.809578592500413	0.607058787401986	0.868933185683255	0.917737479425937	0.669438277357303	1.44872162715488	1.21720665244736	1.02657886583343	1.06220743751974	1.49940549195421	0	1.27943375816436	0.466166734977253	0	0	0	1.2840172588054	1.19571576114342	0.845307471359745	0.880872823454748	0	0	0	0.691300157148042	0.663722613562453	0.945849030982933	0.712151820730696	TURE
2.76159129034422	0.855997468698283	0.832815561782339	1.17396683002782	1.01550448958667	1.04080922139224	0.868728106701468	0.599082768180454	1.06240594106586	0.847635705823085	1.04350628161256	0.839968746160482	0.965640360921799	1.25249742215238	0.821367100439716	0.664228361416165	0.853642641123139	0.94635992897304	0.698953637018658	1.16138990431266	0.198804322422462	0.14437521376029	0	0.626593022958783	0.98002507968701	0.530225925053692	0.246881220328532	0.260897367703625	0	0.47115696552545	0.507574930971198	0.667813151683261	0.268571106151391	1.48457221118592	0.913824326374316	0.896739767968097	FALSE
0.563330738674512	0.966257530455818	1.05359349266473	0.9726905091748	0.939294832189686	1.04217454463899	0.898997378711972	0.727457647076263	1.18730417216359	0.685028039808043	0.861144478961638	1.00204229127034	0.964926503349851	0.686343284361278	0.405083319989588	1.16994768203984	0.701668383044399	1.16681877606335	1.15603018845325	0.823231666088578	0	0.720765490234061	0	0	0	0.661762741076628	0	0	0	0	1.27483936150905	0	1.31101687529579	0.94372726219881	1.17064874959714	0.843839565796073	TURE
0.478619349400149	1.10478294632647	0.413356739010056	1.04944411129995	1.08343087104074	0.766643885160316	1.35233793720776	0.925506071355698	0.737824735558803	1.00558603279514	1.41257910145462	0.877399714159147	1.10898736808735	0	0.716129440695877	0.275773382195105	0.723595520014536	0.916786181192633	0	0	0	0	2.10066261782663	0	0	0.782083239454197	0	0	0	0	0	0	1.38951183559817	1.27887770122435	0.867174169848205	0.722082032393864	FALSE
0.478619349400149	0.974808482052773	0.620035108515085	1.57416616694993	0.840211695909146	1.14996582774047	1.0987745739813	0.848700588255645	0.828286005818888	1.19879906966407	0.868698377899898	0.303903811608195	0.908567964216144	1.61780917028015	1.43225888139175	0	0.310112365720516	1.10014341743116	0	1.94312339202889	1.16416945562703	0	2.10066261782663	1.23229961181894	0	2.34624971836259	0	0	0	0	0	0	1.40053597052435	0.374276112331432	1.27386507214716	1.20064899798332	TURE
0.690397822586056	0.833471219522013	1.1462407732058	0.760598227905347	1.08831424544383	0.974374590239543	1.54272389680202	0.854247650923983	1.60066192099092	1.09097058191651	0.851072613710627	1.18239278674085	1.00037562570316	0	0.330067890361886	1.33460698543804	0.786128466188632	0.570444734964305	0	0	0	0	0	0	0	0.53768222712476	0	0	0	0	0	0	0.765094682921352	0.276227049284922	0.824265634918753	1.05056787323541	FALSE
0.406614668516941	0.994440041760778	1.21638832052438	0.729940056581264	0.962972889417802	0.992644113806533	0.764147771905176	1.04839484431579	0.804822613845179	0.770656544784048	0.982006861973798	0.98450129937913	0.990823427888285	0.953655931954616	0	1.30048921287797	0.974949753282744	0.864674124577473	0	0	0	0	0	0	1.70977493741094	0	0.861429634372136	0	1.9149409205538	0	0	0	0.469000363275911	1.43680823345196	0.974132113994891	0.875910137661175	TURE
0.45320593261784	0.789260823942415	0.873071243142736	0.906783909254079	1.1675346979554	0.917584363484713	0.542252387159602	0.634742456762624	1.12874665346845	0.774734092640048	1.29531381317496	1.01954827120169	1.0300683255661	0	0.756665069414511	0	0.982997687566917	0.581207843171179	0	0	0	0	0	0	0	0.827203426345785	0.770316884582777	0	0	0	0	0	1.20634443514769	1.53459767369207	1.17064874959714	1.21529539714647	FALSE
0.880998448453372	0.847333526707411	0.589480493792583	1.26983654813545	1.08109222512602	0.971819412118285	0.885376206307247	0.462927593593987	1.03233784839419	0.918560326106239	1.28553625567479	0.773350535258097	1.00171159742552	0.875336362663654	0.904099004034729	0.149210718868849	0.671161062042468	0.892870019944129	0	0	0	0	0	1.32246787609837	1.55130799199237	1.25896326351163	0	0	0	0	0	0	1.05817170745622	1.60181705688871	1.020782270521	0.853769777459241	FALSE
0.406614668516941	0.87969696001915	1.21638832052438	1.40373087804089	0.728736240640499	1.35360560973618	0.554381716872383	0.913601221475192	0.37484888864022	0.95903925573126	0.520463636846113	0.353655806573085	0.802095155909564	1.90731186390923	1.12570522607632	0.975366909658476	0.487474876641371	0.648505593433104	0	0	1.37471074015532	3.02256495904606	0	0	0	0	0.861429634372136	0	0	0	0	0	1.12441679924776	1.29209743913077	1.06743242704712	0.843839565796073	TURE
0.415085807444377	0.899211089567046	1.37029867944787	0.825049985460768	0.91782523602535	1.11971729349605	0.572694626438738	1.41782921802708	0.896697341453074	1.24066189431901	0.755054164984297	0.968570857641602	0.924383372956999	0.933992923048333	1.37811851130478	1.59209375287895	1.07420365857828	0.740990068097963	1.5774995279935	1.12336821101671	1.34607093306876	0	0	0	1.67377967557071	0	0.843294273648515	0	0	0	1.74951359185817	2.30182405473804	0.73032075088704	0.597224433676568	1.17064874959714	1.12560843560937	TURE
0.368494543343478	0.970700093814236	0.738221877283761	0.99132442697508	1.06259077452999	0.896180265756369	1.06167309485985	0.770249273374872	0.957597160896024	1.01775594485767	1.02128713645275	0.950364638513003	1.04125943160674	0	0.62175579347239	0	1.48084664561114	0.835767867505842	0	0	0	0	0	1.61372568214385	0	0	0.953725666626294	2.03688547315601	2.12258511675842	0	0	0	1.16892943419974	0.832462618202028	0.692766229356774	1.12560843560937	FALSE
0.825936045425036	1.07328913382938	0.62877919337876	1.13335071507055	0.973783811669062	0.918137958877465	1.22862975090636	0.898624152270681	0.918747276078969	1.13029626568327	1.11294111023697	0.872988207216444	1.02977887889928	0.700494692286251	0.964682957913345	0.477628125863686	1.07420365857828	1.21734082616094	0	1.11754765033786	0	0.488018300679312	0	0	0	1.79227409041586	0.417254979149004	0.885138713465702	1.84475983969581	0	0.861017160390933	0	0.860144249887755	1.12910294105829	1.020782270521	1.22897258932903	TURE
0.355787834952323	1.31134950561861	0.625571136269682	1.02672887079562	0.862585754227528	0.859432133165831	1.25859633019676	1.19816553636091	0.74969777728044	1.02754205971206	1.02128713645275	1.03229262459171	1.060473147309	0	0.322114447220634	0	1.3948829301485	1.23710906377801	0	0	0	0	0	1.67349330000103	0	0	0.989048839464307	2.11326867839936	2.20218205863687	2.54424761383743	0	0	1.43345235320817	1.25915969474408	0.636200063332865	1.0222442818897	FALSE
0.321903279242578	0.724693147841865	0.998718831588439	0.992954894782605	1.11776085030573	1.025890567379	0.149832896451995	0.730132123719928	1.11627794043595	0.663620913564042	1.09248263394585	0.979722166857872	0.973440560732351	0	0.712946643181674	0	0.771835221348839	0.273813472782867	0	0	0	0	0	0	0	0	0	0	0	0	0	0	0.983180416874294	1.38490874673658	1.34879831168523	0.791805616354112	TURE
0.914883004163117	0.815950803496024	0.864987250150672	0.998208624384631	1.11045522383314	0.962563989145728	0.660626861629254	0.558236215804514	1.02732649961557	0.63053717300513	1.16055356415085	1.02099649317783	1.00655078388651	1.05345713413591	0.62175579347239	0.287317384240481	1.18467731648892	0.764130621719627	0	1.00788175941686	1.20768980910841	0	0	0	1.49304290309124	1.21167825830932	0.752234328606655	0	0	0	0	0	1.10966089049762	1.1232690032626	0.842632708432912	1.0222442818897	FALSE
0.821700475961318	1.21130840931369	0.692212734978825	1.02805197501056	0.901529369864534	0.893100608485728	1.30140572918304	1.12114060902342	0.674098001420228	1.12540320825607	0.982006861973798	0.824741726525652	1.04286962660407	0.234708066154633	0.969681315208235	0	1.07976948064345	1.22364829158147	0	0.561684105508353	0	0	1.20980569613052	0.709701347120855	0	0	1.25831868057501	0	0	0	0	0	0.0185709333512847	0.74745533528325	0.974132113994891	0.97552731086145	FALSE
0.245663028895652	0.949597917861751	1.91266577296248	0.929366650289138	0.603092061219724	1.44384598371859	0.854602446429902	0.920812402944033	0.538998401966329	1.06559917303474	0.341883870464952	0.516854331928633	0.754913087914884	3.17885310651538	0.938087688396938	1.62561151609746	0	0.720561770481227	5.40856981026341	3.85154815205728	4.61510034195001	0	0	0	0	0	0	0	0	0	0	0	-0.882338018326003	-0.0189916574323797	0.617832989818705	0.957133931178911	TURE
0.355787834952323	1.18021455505675	0.695079040299647	0.449193880973084	1.18977345410694	0.584413850552763	1.61819528168155	1.43779864363309	1.80809463932341	0.753530843788847	1.41408988124227	1.49108934663247	1.20426611643565	0	0	0	0.976418051103953	1.36081997015581	0	0	0	0	0	0	0	0	0	0	4.40436411727374	1.27212380691872	0	0	0.855866980926474	0.36038150417272	1.22721491562105	0.797122594767822	TURE
0.36425897387976	0.896597103841562	1.08626305832875	0.814816807346523	1.04589387361028	0.973756593670678	0.898997378711972	0.858685301058648	0.852597472201283	0.776365111782446	0.877259463363259	0.879360383911456	1.00069874444531	0.532925373739342	0	0.363371985951195	1.22585593978933	0.724800369131116	0	0	0	0	0	0	1.91577191782189	2.07299171903522	0	0	0	0	0	0	1.31792087500514	1.0399544462719	1.09571551005907	0.890556536824319	FALSE
0.834407184352473	1.08103126757595	1.1558776324983	1.36810319078097	0.63414321157984	1.30459180254777	0.715672423053058	0.620226865880941	0.448781022385869	0.999335022778788	0.540681425180866	0.389077612318879	0.827721964414288	0.693346787262922	0.545622431006382	1.89101747790929	0.295345110210015	0.628653381389234	1.55323030448591	0	0	0.965974368354931	0	2.09617975206314	0	0.88689851896868	0	0	0	0	0	0	0.519711990888073	0.404744591298876	1.09571551005907	1.12560843560936	TURE
1.38503121463583	1.02180995116704	1.14273544974034	0.511009552666628	1.07734532037023	0.83893191714536	0.823451380500881	1.16040821903861	1.03764398239507	0.944072256542176	1.00181204238336	1.28032558636725	1.07119165991592	0.277905869741375	0.328042933979296	0.568465376794816	0.852333373268656	1.1023931994709	0	0	0	0.289196030032185	0	0	0.490768732034622	0.265522087469017	0.741786629598229	0.523410198984362	0.545432088826469	0.94523131164239	0.509146370385969	0.669880684660608	0.791938103517122	1.07805293475487	0.795982551906795	0.947203719515738	TURE
0.313432140315142	0.694660819192561	0.78900864034014	1.01979151356051	1.21549828554709	0.936548746195844	0.481605738595699	0.363728823538133	1.37812091411846	0.379211950608024	1.40286694567685	1.15381913727512	1.0201528215066	0	0.732479427926376	0.423104367203448	0.634385113437402	0.562630423526438	0	0	0	0	0	0	0	2.42335651661863	1.12835149290998	0	0	0	0	0	0.69514743289472	1.31140301603222	1.09571551005907	0.533747104637071	FALSE
1.47821374283763	1.12573155267431	0.953592677637453	0.880368523167879	0.916364196171761	0.943257548102691	0.947091888684219	1.09277134566249	0.684636859063293	0.898570731229687	0.796516676934304	0.809502446810598	1.01664513272205	0.39050566179176	0.614609175156614	0.710037213927624	1.09786906484964	1.1212189618264	0	0.310787747140069	0.372400027592508	0	0	1.56708621156166	0	0.497278360346599	0.231540335250314	0	0	0.294985230589847	0.953358131215467	0.627163655493845	1.40177709068037	0.590293226031672	1.12399859307103	0.768799003422115	FALSE
0.338845557097451	1.10153358471963	1.09474948847194	0.943307150043477	0.843251935598291	1.04678833819598	0.824080930485975	0.748853460225567	0.496123529082644	0.428142524880027	0.982006861973798	0.716869878188687	0.962514187091477	0	1.35369615793989	1.17290957490576	0.732754956976745	1.03979799790962	0	0	0	0	3.00094659689518	1.7604280168842	0	0	0	0	0	0	0	0	1.10836337255518	1.25257992981559	1.27386507214716	1.05056787323541	TURE
0.313432140315142	0.84351670901954	0.78900864034014	0.728422509686082	1.24926212681228	0.780457288496536	0.556522186821697	0.887926245696031	1.12612166125108	0.721725970512046	1.36779527203493	1.35181177029867	1.10176504722713	0	0	0.846208734406896	1.11017394851545	0.984603241171266	0	0	0	0	0	0	0	0	0	0	0	2.90771155867135	2.3493468233524	0	0.975155601818396	0.857972077665014	1.020782270521	1.0222442818897	FALSE
1.52480500693853	1.03013788941373	0.940673634538856	0.988226538140784	0.936946595109212	0.994649455450585	0.849053079894642	0.815418212245617	0.90649731239792	0.837256493098717	0.905628550486949	0.839003264843054	0.989774937488404	0.252360204834787	0.819193566329917	0.516210899262146	1.25772591779685	1.00105900564767	0	0.3012384029542	0.360957568644134	0.262463623894756	0	0.75940032100887	0	0.963912115853913	0.448812078412374	0.949783675685107	1.97948949090955	0.2858705184087	0.46195021807491	0	0.985331988657437	1.46716895795	1.17064874959714	0.543677316300241	FALSE
0.402379099053223	1.15950903654698	1.22919240810885	0.453922237614906	0.973109446148515	0.851109211455171	0.759153342023445	1.37789036681504	0.485098561769697	0.84486791576325	0.693951515794819	1.1469918051019	1.06482477663784	0.481900603913235	0	0.657162102252165	1.60114753364919	1.85697966913912	1.62838660954167	1.15960589524305	0	0	0	0	0	0.935099525434365	1.74158599992628	0	0	2.23670119897796	0	0	0.561394548414545	0.7697345136138	1.19893183260909	0.993920690543989	TURE
1.6349298129952	1.06538654135232	1.16470757322749	0.712193407138671	0.945037671060069	0.957576610963626	0.889008518948504	1.1831884671564	1.02532196010413	0.964747822729658	0.926359806461949	1.03229262459171	1.00915842840435	0.823611941233532	0.416657129132147	1.60449967822606	1.14271708095802	1.1468161684737	0.394374881998375	1.12336821101671	0	0	0	0	0	0.449238414307894	0.627516626605291	0.442569356732851	0.461189959923952	1.33206681352745	0.861017160390933	0.566417437553342	1.08444699619824	0.974950610074649	1.1989318326091	0.97552731086145	FALSE
0.330374418170015	1.31807437487819	0.598837327027391	1.03660126378404	0.864873780100811	0.851498913475068	1.65648591077484	1.4477833564361	1.21887138626477	0.789685101445384	0.982006861973798	0.992997534972476	1.06462102141843	0.588294243738237	1.04164282283037	0.401124919556516	1.20286008521897	0.933455020850681	0	1.41899142444215	0	0	0	1.80737276400111	0	0	0	0	0	1.37526898045266	0	0	0.862026451003372	1.42311329770546	0.913824326374316	0.613400900260483	TURE
1.88906398081829	0.782105310525899	1.46621157200428	0.954788787359828	0.896331570807019	1.23665732237781	0.898997378711972	0.811800562679313	0.83725838724414	1.24099282573921	0.703059985239213	0.706480459664212	0.863241423400428	1.22153681171715	0.901196599527395	1.80461143584751	0.832541362353804	0.784521747861022	0.682161958051241	0.242890424003612	0.873127091720272	0	0.521609227902773	0.30598861693021	1.43574780297262	0.97098370586864	0	0.764984136977144	0	0.460497305671933	0.372068501435901	0	0.984603523885204	0.919753755552036	0.767699468894843	0.947203719515738	TURE
0.419321376908095	1.07557151369931	0.943622454709827	0.762268404075535	1.00950474893922	0.875058171950663	0.788594191852607	1.15402259554761	0.575619346023373	0.966250077202921	0.946861353229472	1.00210862972061	1.05230309224499	0.462231191508616	0	0.630339159303095	0.945104352672047	1.36208232634334	0	1.11178709543922	0	0	0	1.41200997187587	1.65634447061685	0	0.834509958298011	1.77959467654683	3.70893820402	0	0	0	0.887178906756979	0.49951253311922	1.19893183260909	1.27568956035728	TURE
0.275312015141679	0.621377919585433	0.449127995270541	2.57077113418442	0.691899024080649	1.59933708965752	0.674248034033979	1.94701899658647	0.826872548471074	2.99699767416019	0.883806175776419	0.908035179039003	0.673614755370204	1.41558302399513	5.84839043234966	0.482603418841433	0	0.320875163417422	2.40380880456152	0	2.05115570753334	4.53384743856909	0	2.18633802096908	0	0	0	0	0	0	0	0	0.570025609325885	0.0445734468777976	0.642374451233998	0.614970898154809	FALSE
0.360023404416041	0.647960932188019	0.755591803808085	0.887818494158566	1.32274813427183	0.849321166893292	0.359598951484789	0.419357937726318	1.45529568530909	0.205508411942413	1.45337015572122	1.29992404578215	1.06575965352689	0	0	0.367697842926806	0.826966308588041	0.366714472477053	0	0	0	0	0	1.65308484512297	0	1.04913605292636	0	0	0	0	0	0	1.03088972986626	1.75879158759828	0.964216104497092	1.06896125291795	FALSE
0.525210613501049	0.769889064588992	1.17714998760424	0.738996384826685	1.12836579195948	0.978089214777112	0.38528459087656	0.813040899673475	0.944997198252654	0.782889188352047	0.869777506319648	1.06506381902319	0.998433438855169	0.368281762340197	0.869447125831308	0.753332165996382	0.753009972047648	0.333918869247398	0	0.883961870963965	0	0	1.9096932889333	0	1.31412453867122	0	0.662090545426519	0	0	0	0	0	0.29336303965674	1.35633517974747	1.24558198913521	0.795552596873501	TURE
0.389672390662068	0.798212742550458	1.26927476924283	0.996038605635969	0.950525531270216	1.16135437820843	0.359598951484789	0.499235640150378	0.808497602949493	0.570856699840035	0.641577816489547	0.688195083061139	0.90261347468084	0	0.587593387237643	0	1.01780468749297	0.338505666901896	0	0	0	1.05280352506099	0	0	0	1.93323946831374	0.900145572995606	0	0	0	0	0	1.08885081004376	0.908704578226906	0.99249918750905	0.778729215085288	FALSE
0.504032766182458	0.4936845197623	1.71725409956384	1.17771841061851	0.881832089514552	1.48024546229974	1.25386476504564	0.507118308152752	1.10636514087825	1.78467831423675	0.425536306855311	0.900489180321228	0.735881665530474	1.15166076528417	1.13286013217427	3.40276308878028	0.098114646781632	0.435084967345656	1.29435858707159	0.921738019295759	1.10446845790257	0.807754428710585	0	0	0	0	0	0	0	0	0	0	0.00617283580674202	0.0777672906326023	1.17064874959714	0.675365061365618	TURE
0.304961001387706	1.22392620524404	0.892018101717882	1.19785034926156	0.728736240640499	1.08288448778895	1.0238581257553	0.898624152270681	0.643123093255278	0.827742214768049	0.556470555118487	0.557565460813422	0.943641359893605	0.638009250251326	1.50622530249649	0	0.815318895791027	1.01233854373947	0	0	0	0	3.34888243421636	1.96453561304469	0	1.24679936724582	0	0	0	0	0	0	0.953177365557371	0.507263281298219	1.27386507214716	0.947203719515738	TURE
0.389672390662068	0.638570194040368	0.38078243077285	1.17181012427761	1.35789361610031	0.816086860362684	0.67924246391571	0.559143916968423	1.61699520589899	1.27871900764168	1.88545317498969	1.19796921866198	1.08313616961701	0	0.293796693618822	0	0.890579101556352	0.902681778405054	0	0	0	0	0	0	0	1.93323946831374	0	1.92115334399943	2.00198368966989	1.15647618810793	0	0	0.973215582591126	1.30231136704866	0.945849030982933	0.840092585276678	FALSE
0.309196570851424	1.10656341843982	0.959780373454858	0.738400900229728	0.992564429522089	0.870263332652304	0.829843734195664	0.93894703089821	0.606373202212121	0.559878686381573	0.985783811442927	0.933768969538083	1.05481006804545	0.629148010664503	0	0.857961633495881	1.2863920355814	1.28350065366969	0	0	0	0	0	0	0	0	0	2.45016658365144	0	0	2.38339532803867	0	1.13418082351335	0.807859360061543	1.27386507214716	1.12560843560937	FALSE
2.08813574561304	0.878843563197545	1.00666619629604	1.12617370564449	0.947716096202421	1.10118882328233	0.707211271253418	0.480187880341564	0.754446993969094	0.562776881934608	0.931244661108691	0.777013422840824	0.934070960706043	0.460352202925248	1.14114935265359	1.19277592949427	0.776541533674136	0.834797173118495	0	0	0.526365823114461	0.191223497409036	1.41473196710773	0.553277376735033	0	0.175569706816248	0.163495828564507	0	0.360275183417074	0	0.336307316226314	0	0.488011544321751	1.12170555872842	1.09571551005907	0.97552731086145	TURE
0.482854918863867	0.998466114804348	1.12675970743311	0.709253496273291	1.00817645321693	0.937233357852421	0.891862478880926	0.998471280300758	1.56974534598636	0.676872944096042	1.19711312697758	1.04230604511244	1.01979487314818	0	0.236597337339051	0	0.6147360170035	0.545203817488009	0	0	0	0	0	0	0	0	0	0	0	2.77554285145902	1.49503888758789	0	0.622521007489385	1.34533335758027	1.34879831168523	1.27568956035728	TURE
0.38543682119835	1.00873038893739	1.15490055926711	0.533109221374649	1.07079610869624	0.856787726602243	0.757337185702811	0.958532429088726	1.09447857324898	0.72862073325037	1.01414526836567	1.1782733997865	1.06185577201215	0	0	1.71592326699176	1.41503123913953	1.25497841692147	0	0	0	0	0	0	0	0.977604049317749	0.910374499961466	3.88647113268848	0	2.33953803571258	1.89027905327204	0	1.26930963410949	1.4804836081358	1.09571551005907	1.20064899798332	FALSE
0.677691114194902	0.734355723146422	1.05825783885621	1.17913393755435	0.999409701449827	1.15507678697488	0.786622706372976	0.336984057101505	0.93712222160055	0.941913554736059	0.859256004227074	0.692974215582397	0.90589570549786	0.854691637129137	0.840738966016123	0.777021856750986	0.436887861140852	0.774943790894904	0.958480725869466	0.682552837073441	0.817865883383546	0	0	0	2.02559323795181	0	0	0	0	0	0	0	0.899462010175261	0.973143679952651	1.09571551005907	0.97552731086145	FALSE
0.45320593261784	0.960839263929897	0.873071243142736	0.705276373864281	1.1441840039963	0.809633261898277	0.784838981415214	0.79164508652417	1.05524687138213	0.791044284064046	1.08020754817118	1.23802290074491	1.08651042559712	0	0.252221689804837	0.58276639256324	1.63832947927819	1.06554771248049	0	0	0	0	0	0	0	1.65440685269157	1.54063376916555	0	3.42086533380484	0	1.59664347218124	0	1.08137475994387	1.39724470772691	1.12399859307102	1.09728484426365	TURE
0.313432140315142	1.14122848867349	0.39450432017007	0.509895756780258	1.31678980934268	0.468274373097922	1.41271016654739	1.23025925608486	1.00012203481739	0.379211950608024	1.81671269465153	1.65221438592059	1.26498949866818	0	0	0	2.2203478970309	1.96920648234253	0	0	0	0	0	0	0	2.42335651661863	1.12835149290998	0	0	2.90771155867135	2.3493468233524	3.09102087350538	1.21444304282296	1.15437110002909	0.852548717930705	1.27568956035728	TURE
1.728112341197	0.917944653933027	1.0303524597383	1.01729202455669	0.96144193092906	1.05457378222584	0.649275884625311	0.855832525972078	0.845247493992655	0.970456389728063	0.888482398928674	0.896656292083629	0.9584435773037	0.667793465865023	0.919648618354738	1.29010447100609	0.910272496922463	1.05959759123591	0.373004814500926	1.06249604194683	0	0	1.14110068128854	1.00409598000062	0.785229971255395	0.637253009925642	0.197809767892861	0.418469045227597	0.436075655175619	0.75571711302102	0.814130087300337	0	0.972899536252154	1.30166159623855	1.09571551005907	0.778729215085288	FALSE
1.42738690927301	0.947907239076242	0.970223087706097	0.943707025901909	1.00089250516118	0.985414172864322	0.908329531432168	0.81674259745017	0.817907609652588	0.80354500171255	1.00035577911795	0.885049039922917	0.994603593573319	0.943722015996753	0.716129440695877	0.919244607317016	1.06816481525955	1.19182203555043	0.452059566230972	0.321920442560011	0.385739730073433	0	0	0.405847177545159	0	0.772716973113428	0.479718299380891	0	0.529052746819668	0.611230657978963	0.493856689593597	0.649764147583713	1.25055902267805	1.19517490628237	1.1989318326091	1.12560843560936	FALSE
0.440499224226686	0.776722399481794	1.29124298640281	0.621960758270422	1.12914076846495	0.971819412118285	1.24860747043329	0.898624152270681	1.13924662233792	1.31297040963208	1.04747398610539	1.11513092162685	1.00171159742552	0	0	2.99870085493706	1.23643506332581	0.797514969270485	0	0	0	0	0	1.34210848811964	0	0	0	1.69061494271949	0	1.01769904553497	0	0	0.1755106270586	0.299122213340971	1.07734843654491	0.947203719515738	TURE
0.470148210472713	0.595423559307909	1.3150144005669	0.679861009040343	1.21549828554709	1.0145944750455	0.790027999474158	0.521928169248122	1.42656395231171	0.949697964279335	0.949273299908006	1.3265713301431	0.979346708646336	0.411805970616765	0	1.40393721844781	0.5262512872833	0.840109518765613	0	0	0	0	0	0	1.47230619610387	0.796566262407052	0	0	1.64649125879392	0	0	0	0.76433847255537	1.0729320030508	0.942107409386274	1.09728484426365	TURE
0.38543682119835	0.928031957822402	1.47570627017464	0.651577937235683	0.933514556299289	1.07891787794357	0.648367806464997	0.887731738303762	0.78577948848645	0.95903925573126	0.810602027883825	0.941923573280649	0.945715296948317	0.503318408531602	0	2.05910792039011	1.02911362846512	0.912711575942888	0	0	0	0	0	0	0	0	0	1.94323556634424	2.02499499644769	0	0	0	0.737983136721216	0.729336013399862	1.020782270521	1.17232540663761	TURE
0.376965682270914	1.5677257010991	0.590426690411836	0.90848200646242	0.75797926795352	0.778703451893175	2.03106815190483	1.59755404848121	0.877097399563391	0.631748081156306	0.707044940621135	0.581992138144296	1.10268203852736	0.514757463270959	0.60762497998438	0	1.18406539638742	1.05013689845701	0	0	0	0	0	0	0	0	1.86309199992114	0	0	0	1.93475620746668	2.5455466017103	1.40198496994784	0.646379553792742	0.974132113994891	0.900486748487492	FALSE
0.457441502081559	1.29192210553537	0.648740437613004	1.24776078048079	0.763437966385285	0.989301877733112	1.64816186097195	1.02343306230827	0.532873420125802	0.941913554736059	0.801972270611937	0.318608834750527	0.992570911888089	0	0.499728955501172	0.57731997767947	0.865609594036081	0.767701325559438	0	0	0	0.89237632124217	0	1.29098054571508	0	0	0	0	0	0	0	0	1.45870532669195	1.41238118023199	1.17064874959714	1.05056787323541	FALSE
0.419321376908095	0.853039476382206	1.06157526154855	1.30674583555806	0.858079036598335	1.22508144073093	0.785439815085195	0.791419867438391	0.575619346023373	0.692238861279704	0.634686540265171	0.545324174004585	0.869293858811077	3.2356183405603	1.90967850852234	0.630339159303095	0.708828264504036	1.1525311992136	1.56123664626161	3.33536128631764	2.66438782628041	0	2.40700924959302	1.41200997187587	1.65634447061685	0	0	1.77959467654683	0	0	0	0	0.76635000090419	0.732790262518062	0.767699468894843	1.17232540663761	TURE
1.02924337968351	0.679959002913353	1.70594707668605	0.732019657882061	0.966507324447364	1.23588462803896	0.783741304518131	0.460832898600349	1.02899694920845	1.106583756613	0.584168184558774	1.00974492244013	0.863645425680402	1.49747625678824	0.552386345440346	1.78682918711539	0.430569235049972	0.678876378800495	1.2567631094388	0.894965545706255	1.0723884612	0	0.962803699837204	0.564803988750348	2.65015115298696	0.358454818083174	0	0	0	0	0	0	0.920306543469816	0.656584207702929	0.833581712752564	1.0222442818897	TURE
1.06736350485697	1.31134950561861	0.973110656419508	0.598925174630778	0.912159648148651	0.802136657621442	1.3216029840894	1.56683185524119	1.07422758433849	0.509379824472648	0.785605489579039	0.960728178632358	1.09043001587705	1.44378188901496	0.213031865492532	0.369162774571934	1.24539149261466	1.06361807156691	0	1.29412017909125	0	0	0	0	0.638590639273965	0	0.965216337308536	0.681699573677214	1.4207626184754	0.410362518360876	0.663122087236565	0	1.38456285652271	0.447283670671728	0.945849030982933	1.12560843560937	FALSE
0.533681752428485	1.04907960449489	0.648740437613004	1.71121478465937	0.713864072464163	1.2375822717588	1.32709136857481	0.599082768180454	0.787497665210548	1.81043124806411	0.617261456097816	0.68273321732256	0.862757814759868	1.81194627071377	1.92495593659052	0.494185900893627	0.555721359371164	1.2321606275229	0	2.60911326429687	1.04211943205323	0.761784664475024	0	1.10205656341531	1.29275665999364	2.09827210585272	0	0	0	0	0	0	0.202351707033772	0.083311878364	1.19893183260909	0.633364277837348	TURE
0.618393141702848	0.779624226628052	0.879798675666949	1.66140202551689	0.821432631328624	1.32517371108419	0.799108781077307	0.973509498293237	0.863622439514231	1.08462772969607	0.638304460282969	0.700939436451159	0.816960738976381	2.49923623546726	1.84382752546984	0.85204465671315	0.479070137388935	0.424882975007896	3.15499905598699	1.49782428135561	0.897380622045835	0.655241354758237	0	2.84376833496679	0	0	0	0	0	0	0	0	1.2039979657202	0.478722858617844	0.674399155842615	0.847586546315462	TURE
0.677691114194902	1.23922528280959	1.02176618924048	0.842238526824533	0.827636159013138	0.956547964213568	1.12374672338997	1.3853789014173	1.0749343130124	0.813470797272051	0.908356347325764	0.716869878188687	1.00969625508616	0.569794424752759	0.672591172812899	1.35978824931423	0.800961078758229	0.516629193929936	0.958480725869466	0	1.6357317667671	0	0	0.863394632484608	0	0.547956409808673	0.510273605073941	0	0	0	1.05419408740172	0	1.39927639356308	-0.149568430779378	1.00241519700684	0.815515974450361	FALSE
0.707340100440929	1.42913538935681	0.664279130729481	0.80693511552051	0.86775093838458	0.760829021360697	1.71713255933874	1.45491529415253	0.843497499181073	0.603477082688038	0.935244630451236	0.90727658657531	1.11202766243749	0.818650423515256	0.161057223610318	0.372127937419899	1.25539463713365	1.54638632972251	0	0.653596050046083	0.783168542876365	0	0	0	0.969567494995229	0.524568026463181	1.46548090237699	0	0	0	1.00892194867894	0	0.76433847255537	0.676432419502439	0.735674764286226	0.993920690543989	TURE
1.73234791066072	1.29275335126021	0.713773097618218	0.751219106566233	0.965200078417315	0.755459756762295	1.52528303054835	1.32654041525672	0.600831551975453	0.715836179164493	1.10047118183095	0.93054008879519	1.11483497579606	0.33307835858709	0.589753657043664	0.52991747951216	1.13505179610123	1.30866733315341	0	0.264971371640304	0.317500760625554	0.230786979631596	0	0	0.391647953643393	0.423788947487496	0.78929020686314	0	0.434998925162839	0	0.812119889553916	0.53425052134661	0.52291733895651	-0.0168020389313169	0.842632708432912	1.05056787323541	TURE
0.38543682119835	0.968381173379898	0.834094848359578	0.88851536895775	1.07079610869624	0.888520605365289	1.17142082680651	1.36155174586467	1.40718673703441	0.741075788519609	1.08556394923649	0.948875038766115	1.04526427557446	0.503318408531602	0.594122202651393	0.343184653398352	1.15775283202326	0.912711575942888	0	0	0	0	0	0	0	0.977604049317749	0.910374499961466	0	0	0	0	4.97405657805463	0.51279582940816	0.65375865960841	0.870915791444864	1.12560843560936	TURE
0.330374418170015	1.0827039507928	0.523982661148965	1.03660126378404	1.05706795345655	0.814477221584847	1.21531127122174	0.915265340275695	1.2494962954674	0.685028039808043	1.320253669987	0.90272503179316	1.0839777672624	0.588294243738237	0.694428548553578	0	1.20286008521897	1.06680573811506	0	1.41899142444215	0	0	0	0	0	2.29411083573231	1.06817274662145	2.28461478745877	2.38073736068851	0	0	0	1.33695779309611	1.25107844812423	0.749332395380684	1.06896125291795	FALSE
1.62222310460405	0.786124925561445	0.746983114849436	1.51998764945461	0.939392930866677	1.18372751667791	0.784125491432107	0.893631795869179	1.05104688383434	1.27871900764168	0.97218679335406	0.646775934543572	0.890915706886494	2.01590880904019	2.23962296287436	0.727695207467711	0.666768646714965	0.887026629761249	2.38488117617915	1.13221363000109	2.37417235438898	0.246577667711652	1.2161730945312	0.713436617368859	0.836889837785355	0.452785033368219	0	0.446072544253163	0	0.268522175602895	0	0	0.549854429618063	0.00774349039470345	1.17064874959714	0.875910137661175	TURE
0.389672390662068	1.11749783957064	1.07888355385641	0.93744809942209	0.84189404198219	1.03580255353725	0.93895281776584	0.998471280300758	0.485098561769697	0.433851091878427	0.576110692357963	0.675450729671119	0.968258091021264	0.497787437009278	0.293796693618822	1.35765357388359	1.27225585936622	1.24118744530695	1.68266616319306	1.19825942508449	0	0	0	0	0	1.93323946831374	1.8002911459912	1.92115334399943	0	1.15647618810793	0	0	1.28178276845916	0.640926563958904	1.12399859307103	1.0222442818897	FALSE
0.220249612113343	1.12977803560988	1.45966598462926	1.14026139016245	0.576582520067208	1.33278090804793	0.965589777135081	1.16488316035088	1.07799680393266	0.228342679936014	0.327335620657933	0.191165300850316	0.812983325446799	0.888208956232239	1.0484509458554	1.21123995317066	0.454020718440493	0.201333435869755	0	0	2.58445619149201	1.91223497409036	0	0	0	0	0	0	0	0	0	0	0.330497549272057	0.0451877335623306	1.12399859307103	0.918880128170031	TURE
0.381201251734632	1.18312866506923	0.454118306329103	1.25774286672463	0.916125559662342	0.898393056536014	1.31852948877756	1.01844070590677	0.485098561769697	1.16454766767367	1.13912795988961	0.458796722040759	1.04010247668273	1.01794734309762	0.901196599527395	0	0.910592115074472	1.03833760746312	0	2.45098518767281	0	0	0	0	1.82769045033583	1.97768175494164	1.84167714934732	0	0	0	0	0	1.4983816863068	1.33055062247644	0.692766229356774	1.12560843560937	FALSE
0.304961001387706	1.01993850437003	0.72983299231463	0.89838776194617	1.07575349808836	0.842243490502514	0.92396952812064	0.599082768180454	1.26787124098898	0.371056854896023	1.34207604469753	1.09920047988932	1.06946020787942	0	0.376556325624123	0.435022800082418	1.14144645410744	0.723098959813907	0	0	0	0	0	0	0	1.24679936724582	1.16105733328418	0	0	0	0	0	1.10915106085582	1.61893539568634	1.24558198913521	1.14400181529191	FALSE
0.338845557097451	0.963841886629679	0.364916496157315	1.01068623218944	1.21803057364198	0.721922991859297	1.19866317161596	0.599082768180454	0.992247058165289	0.856285049760053	1.66941166535546	1.1469918051019	1.13236963187233	0.573400718580308	1.01527211845491	0	1.4655099139535	1.29974749738703	0	0	0	0	0	1.7604280168842	2.06505284648335	0	1.04042799995596	0	0	5.35631076597354	2.16387207414037	0	1.29066596700749	0.863622973249086	0.739416385882886	1.20064899798332	TURE
0.304961001387706	1.01993850437003	1.29748087522601	0.748656468288474	0.902244869364426	1.04277765490787	0.54938728699065	0.998471280300758	0.661498038776859	0.513771029856032	0.654671241315867	0.828382970351372	0.96461116789124	1.27601850050265	0.376556325624123	2.61013680049451	0.815318895791027	1.30157812766504	2.16342792410537	1.54061926082291	1.84604013678001	0	0	0	0	1.24679936724582	0	0	0	0	0	0	1.05399976099899	0.696548392313808	1.0354077224385	1.35073012273124	FALSE
0.406614668516941	1.07093542958853	0.973110656419508	0.786089291702896	0.98899918372639	0.902403739824121	0.988897116583169	0.973509498293237	0.584323267586226	0.428142524880027	0.893626244396157	0.955826504251582	1.03800549588296	0	0.562852613038164	0.650244606438984	1.21868719160343	1.18892692129403	0	0	0	0	0	0	0	0	0.861429634372136	0	0	0	1.787546496029	0	1.38951183559817	1.23364076841991	1.020782270521	0.947203719515738	FALSE
0.419321376908095	0.667596111951293	1.53338648890347	0.762268404075535	1.0347423676627	1.16674422926755	0.479465268646385	0.242786174473131	1.01429699279118	0.825639058505485	0.589204117184279	1.03430489091645	0.89979539771673	0.924462383017228	0.272811215503192	1.57584789825774	0.590690220420029	0.942980072083851	0	1.11178709543922	0	0	0	0	0	0.896137045207937	0	0	0	0	0	0	1.05967158631933	0.517287378795294	0.917565947970981	1.12560843560936	TURE
0.389672390662068	0.997765928188075	0.698101123083557	0.703086074566569	1.19494638216827	0.721922991859297	1.11875229350823	1.37789036681504	0.896697341453074	0.662193771814442	1.37480960676332	1.3254127525622	1.13236963187233	0	0.587593387237643	0	1.39948144530284	1.01551700070569	0	0	0	0	2.59632458383067	0	0	0.966619734156874	1.8002911459912	1.92115334399943	2.00198368966989	0	0	0	1.18553184582633	0.483917295426978	0.942107409386274	1.06896125291795	FALSE
1.097012491103	0.935665593198144	0.879181056379016	0.832482868212663	1.09973654406641	0.88080179701752	0.90506348788007	0.784628645774803	1.22569069803054	0.980394380858882	1.14103631330559	1.0928154040512	1.04930004497822	0.877880945113259	0.62175579347239	0.478862307067467	0.942356956298001	0.875566337387073	0	0.839247846362676	0	0	0	0	1.24225835296264	0.67210278390595	0.938823703085259	0.662986252046859	0	0.399097664915676	0	1.69703106780688	0.960860820400208	1.29280339588882	0.842632708432912	0.97552731086145	FALSE
0.398143529589505	0.781229492708961	1.24226892308873	0.917502395179067	1.01004171955036	1.10592458327382	1.08735873425162	0.359449660908272	1.24109632037182	1.37984219447048	0.707044940621135	1.07598755050035	0.931594874448155	0.487082330837034	1.1499139406156	0	0.62244775915229	0.441634633520752	0	1.17221030714787	0	0	2.53926250506515	0	0	0.945375344395184	0	0	0	0	0	0	0.884984325549516	0.840733151806424	0.974132113994891	1.17232540663761	TURE
0.372730112807196	0.917944653933027	0.862529900008201	1.28632793187747	0.908554274045298	1.11569916923709	0.839064220131174	0.988486567497749	0.859947450409917	1.19879906966407	0.883806175776419	0.420563661870696	0.926484244259176	0.520674215722346	0.921913762734923	0.355018606963812	0.665375190817964	0.944184388906435	0	0	0	0	0	1.59474067411862	0	3.03632316493982	0.942505364665982	0	0	0	0	0	0.903398160701946	0.728325630440293	1.07734843654491	0.797122594767822	TURE
0.309196570851424	1.00596674403619	0.959780373454858	1.40296171043648	0.75297991205124	1.22628015055552	0.599331585807982	0.754613871458069	0.419796832300699	1.03412886778714	0.66852005603601	0.749956180258933	0.868667114860962	3.14574005332251	1.11397912997136	0	0.643196017790699	0.427833551223229	0	4.55676119398326	1.82003957147324	0	0	1.93647081857262	0	0	0	0	0	0	0	0	1.00159613327522	0.925279106462272	1.34879831168523	1.1440018152919	TURE
0.855585031671063	0.999741702303296	0.896032584623899	0.853913120265663	1.03899028368546	0.90061680172546	1.1169361371876	0.789700012601508	1.16263291663812	0.747303316154228	1.01771620240921	1.12961314138823	1.0389397942591	0.676099354743945	0.266024866858833	0.460994310535101	1.03679358091635	1.07277666575377	0.757199773436878	0	0.646114047873001	0	0	0	0.799040548639283	1.29692195487379	0.402577668324667	0.853845930666409	0	1.02797883387371	2.49173147931316	1.09278515729988	1.19771867351646	1.27730157107181	0.870915791444864	0.965597099198277	FALSE
0.368494543343478	0.801882686194368	0.805332957036835	1.17719775703291	1.06259077452999	1.02894771253509	0.770569181753122	0.479266214544363	0.793797646532231	0.606739120972838	1.054955943149	0.688195083061139	0.971842136166287	1.58018570120387	0.62175579347239	0.359146730300602	1.21160180095458	1.07455868679323	1.78164652573382	2.53749054723774	0	0	0	0	1.8929651092764	2.04831324618956	2.86117699987888	0	2.12258511675842	0	0	0	1.34444491140519	1.06636271125777	1.020782270521	1.12560843560936	FALSE
0.398143529589505	0.703106543438065	1.11804203077986	0.974846294877756	1.08978185530433	1.07520445596066	0.479465268646385	0.975649079608168	1.2095964137634	0.841605877478454	0.920280716364016	0.983135832944484	0.947656855042088	0.487082330837034	0.5749569703078	1.32845672283233	0.373468655491373	0.662451950281129	0	1.17221030714787	0	0	0	0	0	0	0.880362153808888	0	0	0	0	0	0.762384018647164	0.865342654718503	1.020782270521	1.27568956035728	FALSE
0.690397822586056	1.10378620963726	1.25370084569384	0.85980669241474	0.812403591669338	1.08067000008386	0.732516382654198	0.765494648230581	1.02083030675441	1.02754205971206	0.9092656129387	1.03370866385727	0.944799202052983	1.11848535229245	0.660135780723772	2.09723954854549	0.643196017790699	1.07750672159924	0.94062083656755	2.67933784490941	0	0.585621960815175	0	0	0	0	0	0	0	0	1.03430363292244	0	0.912397594749576	1.87440734602025	0.974132113994891	1.06896125291795	FALSE
0.376965682270914	0.990142548062593	1.50886820883025	0.666220138072442	0.870272492835523	1.10316322351533	0.852382699815795	0.925250053078698	0.308699084762534	1.17977051300274	0.519372518110586	0.858119794928085	0.933038647984688	1.02951492654191	0.303812489992191	2.45689013228366	0.920939752745773	1.05013689845701	1.74068913433765	2.47915743120928	0	0	0	0	1.84894266487462	0	0.931545999960568	0	0	1.19729299474702	0	0	0.679288468161197	1.0991277419264	0.974132113994891	0.915133147650636	FALSE
1.10124806056671	0.861455752152535	0.8308867912505	1.09879733961108	1.04745824478876	0.999585681035949	0.875946163873203	0.691249347900521	0.983766314078405	0.632333575207424	1.08776144710944	0.941121481109249	0.98719403804254	0.174898288678935	1.03225865325532	0.715520126776488	0.536410578543594	0.872185772377856	0	0	0	0.364589547589214	1.79823259113563	0.527443413619002	0.618712331436644	0.669487597976355	0.623447128378279	0	0	0	0	0	1.14333303481255	1.16116371937917	1.020782270521	0.825446186113534	TURE
0.512503905109894	1.06208472355887	0.965068419589593	0.980059376668548	0.908554274045298	1.00233936059803	0.642140984794265	1.54049854674974	0.913497291644233	1.81043124806411	1.12229355654148	1.28353844856641	0.985754280087203	0	0.668387477982818	1.80171943034135	0.675355818680233	1.02680052293575	0	0	0	0.794063675681593	0	0	0	0	0.678923355903464	0	0	0	0	0	1.54510972932519	1.26358314955419	1.12399859307103	0.843839565796073	FALSE
0.296489862460269	0.996625624270143	0.750685363523622	1.00106064902573	1.03510290507303	0.907560332623115	0.898997378711972	0.673968114203011	0.716622875341597	0.599399534832037	1.22750857746725	0.860243853826424	1.03530937771184	2.62600908799097	0	0	1.51011238959556	1.04168168993482	0	4.75779477607075	0	0	0	0	2.37326968924206	1.2840172588054	0	2.56153779199924	0	0	2.49173147931316	0	1.05494153174353	0.963762252400714	0.795982551906795	0.768799003422115	FALSE
0.279547584605397	0.834495139939115	0.707716841032367	0.980059376668548	1.17354927064184	0.875058171950663	0.674248034033979	0.823738806248124	1.2494962954674	0.685028039808043	1.35844282573042	1.13106136336437	1.05230309224499	0	0	0.475178750859257	0.890579101556352	1.26375448976707	0	0	0	0	0	0	0	1.36554216412638	1.2716342221684	2.72679829470885	5.6830504739016	0	0	0	1.60426459253369	1.30301753018908	1.27386507214716	0.947203719515738	FALSE
0.444734793690404	1.08404892464472	0.722882201911634	0.616037322477371	1.1659779850248	0.687545706532663	1.29855176925063	1.09831840833083	0.734997820863178	0.456685359872029	1.37480960676332	1.27443533900211	1.15034375301316	0	0.257072106916469	0	1.0019014892509	0.987308195130528	0	0	0	0	0	0	0	0.843423101372173	0	0	0	0	0	0	1.02909616147997	1.34957121018794	1.09571551005907	0.895169770073776	FALSE
0.491326057791304	0.633065278574501	1.25833274537005	0.789961652745769	1.16310611806661	1.04554364338243	0.761650556964308	0.361945839109024	1.3413710230753	0.570856699840035	1.15385806281921	1.25053967639582	0.96316497423623	1.96950681599323	0	1.61147576378357	0.30202247791911	0.982157021938543	2.65684131030483	3.78397713184574	0	0	0	0	4.22147971272259	0	0.708964212359369	0	0	0	0	0	0.83507324923465	1.27770644443487	0.683715233676426	1.12560843560936	TURE
0.326138848706296	1.00139416792694	0.379134021981626	0.910055135477938	1.23303794334719	0.675044875504798	1.23832482067679	0.925054274396287	0.995489695610273	0.931839612974177	1.69829422011939	1.22851818340571	1.15687979706437	0	0	0	1.37102309055386	1.21594798768707	0	0	0	0	0	0	0	0	2.16521502693537	4.63182176087532	4.82670040249177	0	0	0	0.754932061285847	1.19715343137606	1.24558198913521	0.464889773406891	FALSE
0.402379099053223	1.12085873532875	1.04481354689252	1.13480559403727	0.762707403738026	1.1246800294229	0.859041939658105	0.559143916968423	0.279299171928007	0.936204987737661	0.654671241315867	0.420563661870696	0.921788612611859	0.963801207826475	0.853260610190833	0.985743153378247	0.98532155916873	1.2015750800312	0	1.15960589524305	0	0	0	1.47340170978351	0	0	0	0	0	0	3.61437972823447	0	1.13622199610519	0.472633040041319	1.17064874959714	1.20064899798332	TURE
0.525210613501049	0.917944653933027	1.17714998760424	0.956348262716891	0.926871900538146	1.09452840701248	0.513712787835413	0.727457647076263	0.598498225560017	0.538236316992034	0.589204117184279	0.655423888629655	0.937553351120098	0.736563524680393	0.652085344373481	1.75777505399156	1.03538871156552	0.500878303871098	1.24131110399488	0	1.05920335716885	0	0	0	0	0	1.32418109085304	0	0	0	0	0	1.33137438892426	1.20130186428351	0.949590652579598	0.853769777459241	TURE
1.06312793539325	0.994744804262087	0.674586670187229	0.773114568049292	1.17460502760039	0.747808676826364	1.06664257753938	0.848351472423372	0.84807440868828	0.828740215991548	1.42425330890466	1.21784328024223	1.11883533348341	0.362389254142754	0.641651978863506	0.247092950446814	1.29668317186605	1.27323264844033	0.608192589105926	0.433105816295597	0	0	0	0.546584505242272	0	1.38756703774131	1.93821667733731	2.05337847293866	0.713257346926922	0	0	0.875997818402335	1.11138937565709	1.20374467610513	0.739416385882891	0.825446186113534	FALSE
1.54598285425712	1.10656341843982	0.719835280091144	1.16667342236297	0.896730622533748	0.981024120444413	1.18289128777891	0.709440120213696	0.64989281002639	1.08162322074954	0.961333033300665	0.794845198272367	0.996898927054723	0.622234296261595	1.32208512128469	0.424266741838621	0.826966308588041	0.705220139378949	0.417189957816462	0.594178227314622	0	0.258838435719414	0.638322894919693	1.49782273259761	0.878503144636561	0.237649603149065	0.221306508277925	0.936628777129912	1.95207273895789	0	0	0	0.573785743158819	0.289750538890556	1.19893183260909	1.09728484426365	TURE
0.957238698800298	0.974808482052773	0.904217866584496	1.02559310877041	0.972876700526379	0.99663705070841	0.832404980288864	0.682288708205517	0.857497457673704	0.989484946389392	1.04747398610539	0.881484442809794	0.988735725764626	0.201327363412641	1.18824440530279	1.09819089087473	1.2863920355814	0.912711575942888	0	0	0	0.420177191616269	1.03620129130461	0	0	0.385780970134357	0.359250923751609	0.761538262486256	0.793579120229502	0	1.48157006878079	0	1.33502410837783	1.27772227006288	1.12399859307103	1.17232540663761	TURE
0.292254292996551	1.54321130226422	0.676946543596177	0.624965399614725	0.869051914304198	0.669609731579636	1.66480996057773	1.57259226647369	0.520623456444752	0.447171081541361	0.943817706230374	1.07264974366011	1.1597215553475	0	0.393169104695776	0	2.38360877181258	1.66100084592548	0	0	0	0	0	0	0	0	1.21383266661529	0	0	3.13138167856915	2.53006580976413	3.32879170992887	0.999685690217965	0.714827402641588	1.020782270521	0.815515974450361	TURE
0.482854918863867	0.805214608713182	0.921894306081636	1.08752202761904	1.05201021205245	1.03855588302566	0.449498689355986	0.641874394479057	1.05524687138213	1.01938696400007	1.10358866393246	0.823831415569219	0.966818516101517	0.400873068741984	0.709792012017153	0.273332909786298	0.6147360170035	0.817805726232012	0	0	0	0	0	0	1.43251413674971	0	0	0	1.60158695173591	0	0	0	0.500057843790871	1.43853834558074	0.870915791444864	0.825446186113534	TURE
0.368494543343478	0.717473982384436	1.34222159506139	0.99132442697508	0.976434765784312	1.19490702100849	0.41097023026833	0.992765730127611	0.91979727296592	0.802461418060849	0.852943102971527	1.27807658282783	0.885070516865725	2.10691426827182	0.932633690208585	0.359146730300602	0.673112111641429	0.71637245786215	0	0	3.04053669587295	0	0	0	0	0	0	0	0	0	0	0	0.65420067456897	1.266680635455	1.04906535353296	1.05056787323541	FALSE
0.415085807444377	1.16148099069077	0.714938441451068	0.550033323640513	1.14728154503169	0.648257380445082	1.17202621224672	1.27138676358296	1.25929626641224	0.707862307801642	1.33989380722647	1.36789393052893	1.17088560574553	1.4009893845725	0.551247404521911	0.318418750575792	1.31291558270679	1.05855724013995	1.5774995279935	0	2.6921418661375	0	0	1.42687323473772	1.67377967557071	1.81114013347288	1.68658854729703	0	0	0	0	0	0.960860820400208	1.72774613574359	1.09197388846241	0.962450909592627	FALSE
0.304961001387706	0.968941579151529	0.973110656419508	0.973253408775018	0.971648320853998	1.0026708220268	0.92396952812064	0.64900633219549	0.973872112643708	0.827742214768049	0.916539737842211	0.908035179039003	0.985580975888876	0.638009250251326	0.753112651248245	0.435022800082418	0.978382674949232	0.723098959813907	0	0	0	0	0	0	2.30447926346692	1.24679936724582	0	2.48619844517573	0	1.49661624343379	2.41844525933336	0	1.46104563438249	0.476458909808095	1.12399859307103	0.825446186113534	FALSE
0.419321376908095	1.03848284081312	0.943622454709827	0.544477431482526	1.13569284255662	0.758383749023909	0.719197902969578	1.07834898272482	1.03054431304184	0.411016823884826	1.1535996399608	1.3522429702254	1.11330617005629	0.462231191508616	0	0.630339159303095	1.41765652900807	1.67640901703796	0	0	0	0	0	0	0	1.79227409041586	0.834509958298011	1.77959467654683	7.41787640803998	1.07126215319471	0	0	0.438057422604201	1.36406978207337	0.786066542409003	0.720512034499543	FALSE
0.880998448453372	1.23569472644831	0.701762492610223	0.958856169000236	0.912922323439744	0.860754336447623	1.22590551642542	1.11647243160903	0.681543433891311	0.996404421538968	0.910588181102977	0.747282539687599	1.05978183495743	0	0.516628002305559	0.596842875475394	1.45418230109202	1.38890891991309	0	0	0	0	0	0	0	1.25896326351163	0.39079490730053	0	0	2.99323248686757	0	1.0606444173793	1.27206957777128	0.666064075632329	0.945849030982933	0.900486748487492	TURE
0.631099850094002	1.13356923707166	0.783713280337857	0.506473637607236	1.15703472147715	0.65893642209976	1.12374672338997	1.56011137546993	0.75643525730502	1.01327064221607	1.36117062256924	1.39125857841064	1.16530208201626	0	0.180645264319681	0.208693370309809	1.25162468326839	0.901919378254374	0	0	0	0	0	0	0	0	0.548718876689101	3.49782401941964	0	2.10558423214132	1.13416743196323	1.49221697341639	1.17487380584215	1.12806729669251	0.795982551906795	1.22897258932903	FALSE
1.37232450624468	1.06526910456425	1.15331633353423	0.6321987954436	0.987071310073903	0.909088211970967	1.16340837245079	1.23340569919505	1.1154672810747	0.846211107998171	0.924241752445929	1.07952169891944	1.03451052788336	0.701217597025452	0.165544886187695	1.33873889560967	0.824406041378791	1.11263214559601	0.94062083656755	0.334917230613676	0.401313073213044	0	0	0.422283356075026	0	0.536007204610353	0.499146143281052	0	1.10109102931844	0.318030951729679	0	1.3523216321586	0.825369745263967	0.916333277107586	1.12399859307102	0.947203719515738	TURE
0.237191889968216	1.31134950561861	1.04261856044947	1.34758164291925	0.535398054348121	1.2375822717588	1.0238581257553	1.4477833564361	1.56187036933425	0.941913554736059	0.982006861973798	0.430121926913212	0.862757814759866	0.823611941233532	0.972199967975009	1.12314977475824	0.21050051491332	0	0	0	0	1.7679153534043	0	0	0	0	0	0	0	0	0	0	0.802896070824283	0.134329066269343	1.04906535353296	1.09728484426365	TURE
0.440499224226686	0.847333526707411	1.12281998817635	0.881111074216432	1.03304368178708	1.02735194995362	1.0987745739813	0.349464948105265	0.845247493992655	1.08462772969607	1.14567467230277	0.955826504251582	0.972676478659561	0.879585568307653	0.519135905229372	1.49935042746853	1.01162868817566	1.29596182506454	0	0	0	0	0	0	3.14869443919242	0	0	0	0	0	0	0	1.30981587877582	0.873064883272644	0.692766229356774	1.14400181529191	FALSE
0.343081126561169	0.861281403690248	0.937069520996563	0.798566899507705	1.14130120227295	0.891262952912712	0.359598951484789	1.79724830454136	1.14659660054656	1.91807851146252	0.942726587494847	1.75872076782291	1.04383044254897	0	0	1.15824820521944	0.434157312008722	1.28350065366969	0	0	0	0	0	0	0	0	1.0270891794437	0	0	0	0	0	1.08225659386131	1.06979336108055	1.34879831168523	0.853769777459241	FALSE
0.563330738674512	1.02147224648186	0.702395661776484	1.4590357637622	0.826579452326924	1.1290224233589	0.922048593550742	0.664916039409075	0.678459526950625	1.03130595004068	0.928050440986226	0.546186573858047	0.919518197309858	2.40220149526446	1.82287493995314	0.233989536407968	1.0525025745666	0.777879184042234	0	2.46969499826573	1.97286732174962	0.720765490234061	0	1.04271505615449	0	0.661762741076628	0	1.3105542191624	0	0.7889139887868	0	0	0.382686262418171	0.610854751565815	0.870915791444864	0.647041470019911	FALSE
0.45320593261784	0.686313759949926	1.036772101232	1.05791456079642	1.09748261607808	1.07951101586437	0.542252387159602	0.349464948105265	0.992247058165289	0.791044284064046	0.977330638821543	0.828382970351372	0.945405175519573	0	1.51333013882902	1.74829917768972	0.655331791711279	0.871811764756768	0	0	0	0	2.22185469193201	0	0	0.827203426345785	1.54063376916555	0	0	0	0	0	1.34444491140519	1.15007987914551	1.24558198913521	1.0222442818897	FALSE
0.563330738674512	0.966257530455818	0.307298102027212	1.41850699254658	1.05201021205245	0.911902726559113	1.29086803097103	0.365374655318848	0.913497291644233	1.50179224111763	1.4352407982694	0.697438240464889	1.03303896240984	0	1.41779161996355	0.233989536407968	0.701668383044399	0.855667102446457	0	0	0	2.16229647070219	1.77748375354561	2.08543011230898	0	1.32352548215326	0	0	0	0	0	1.67729814841377	1.31101687529579	0.823019938885132	0.889282864959024	1.06896125291795	TURE
0.398143529589505	1.24996718833434	0.931701692316547	0.688126796384299	0.930301583796381	0.829443437455364	1.3099676089803	1.48914859519142	0.686697964063598	1.02754205971206	0.852943102971527	0.944902772774421	1.07615269979356	0.974164661674068	0.2874784851539	0.664228361416165	1.12040596647412	0.883269267041505	1.64608646399321	0	0	0	0	0	1.74735240856283	0	0.880362153808888	0	0	0	0	2.40412734605974	1.55754019449454	1.0427540363083	0.945849030982933	0.825446186113534	FALSE
0.283783154069115	0.767237322690292	1.04573085465977	0.884978989379808	1.11874220311548	0.991297242553064	0.299665792903991	0.513499515583246	1.08674677799055	0.587166891264037	1.06617887871441	0.996790497290937	0.991527637858355	1.37268656872255	0	0	0.701668383044399	0.777879184042234	0	1.65912843473237	0	0	0	0	2.48451670592527	0	1.25176493744701	0	0	1.61539531037298	2.61038535928045	0	1.29421323362852	1.50599940046111	0.927481957468774	1.27568956035728	FALSE
0.376965682270914	0.866374729554767	1.11525041522235	0.96904747355991	0.982565717717526	1.07071724635312	0.359598951484789	0.492579164948373	0.832997530311601	0.563245277175502	0.899081838073789	0.866616030521436	0.950002987038954	4.11805970616765	0.60762497998438	1.05295291383585	0.657814109104124	1.28350065366969	1.74068913433765	4.95831486241857	2.97063930056552	0	0	0	1.84894266487462	0	1.86309199992114	0	0	0	0	0	1.20263784596553	0.631355082239547	0.810608003824295	1.06896125291794	TURE
0.360023404416041	0.647960932188019	1.92332459151149	0.190246820176836	1.14638171636892	1.05315824694768	0.898997378711972	0.718899321816544	1.27889620830193	1.71257009952011	0.628484391663231	1.49108934663247	0.959183688174205	0.539269723426717	0	1.10309352878042	0.689138590490034	0.733428944954106	0	0	0	0	0	0	0	0	0.976987268251325	0	0	0	0	0	0.120536803280406	0.697090129416659	0.974132113994891	1.27568956035728	TURE
1.55868956264827	0.888011676087387	1.01541981539427	0.878857593208211	1.05236755247774	0.97302664120166	0.741278540341452	0.670026780201824	0.980641829414819	0.657987459289304	0.956164576132383	1.04637848886489	1.00108039919148	0.987436659789519	0.728487714422692	0.42079862133313	0.851752764703759	0.979237555933275	0.413770367998294	0.883961870963965	0.353067785722952	0.25671099652172	0.633076405372408	0	0.871282570845027	0.471392637479242	0.438975101351281	0.464454654593267	0.483996056843269	0	0	0.594427091058727	-0.0296219084072438	0.31282697891807	0.814349625420955	1.0222442818897	TURE
0.279547584605397	0.945761158597666	0.619252235903322	1.22507422083568	1.02212355830096	0.962563989145728	1.0987745739813	0.64900633219549	1.02899694920845	0.856285049760053	0.982006861973798	0.573495902550949	1.00655078388651	0	0	0	0.712463281245081	1.73766242342973	0	0	0	0	0	0	0	4.09662649237912	0	0	0	0	0	0	1.13608889361986	0.862941566093773	1.04906535353295	0.793375614248432	TURE
0.355787834952323	0.961656304120315	0.695079040299647	1.09089942522035	1.04105177234357	0.928186703819095	1.19866317161596	1.01844070590677	1.19069646979835	0.753530843788847	1.13912795988961	0.688195083061139	1.02452490502734	0.54576694901017	0	0	0.836929758089102	0.865976344644608	0	1.31516278362931	0	0	0	1.67349330000103	1.96307492813849	1.06208834987607	0.989048839464307	0	0	0	0	0	0.88691317284716	0.923643746657605	1.34879831168523	1.35073012273124	FALSE
0.74969579507811	0.643079870551951	1.38544568032608	0.883160850726745	1.05869671763753	1.15833971575164	0.511194587895043	0.671520880672862	1.09529087030591	0.971575716590491	0.771485129472226	0.995808789396745	0.904189687220086	2.3164085847193	0.911437469976571	1.40393721844781	0.263125643641649	0.583409388031675	0.865371169642146	1.23249540865833	0.738416054712001	0	0	0.779039984483238	3.65538090067166	0.494420438735412	0	0	0	0	0	0	0.891306660887703	0.589992052951207	1.24558198913521	0.60032449899166	TURE
0.36425897387976	1.06737750457329	0.475240088018829	1.25356431899466	0.987788658409711	0.906600966520977	1.07879685445437	1.29801266439099	0.661498038776859	1.34722181162249	1.0605674109317	0.866616030521436	1.03581098109251	0.532925373739342	0.629070567513241	0	1.08964972425718	1.32880067674038	0	1.28384938401909	0	0	0	1.63316816024196	0	1.03649585951761	0.965216337308536	0	0	0	0	2.63867635543142	1.14333303481255	0.776022689201192	0.99249918750905	0.947203719515738	TURE
0.631099850094002	0.936426761059196	0.862084608371641	0.723533768010337	1.15703472147715	0.813980286123233	0.915645478317751	0.96102860728948	1.03205944012871	0.566099560674702	1.15385806281921	1.20009327756032	1.08423758935426	1.22428802075255	0.722581057278722	0.626080110929427	1.01694505515556	1.11005461939	2.06040754676701	0	1.7581334636	0	1.58269101343102	0	0	0.589240796849052	0.548718876689101	1.16594133980655	3.64499099360586	0.701861410713774	1.13416743196323	0	0.531824252995166	1.05560638129325	0.917565947970981	0.750405623739576	TURE
0.410850237980659	0.870627919194213	0.782501352584758	0.77798527838637	1.21062515381809	0.803790547637157	0.990659856541429	0.789379647484834	1.3048373078618	0.366691480132541	1.37712021114443	1.31566707055806	1.08956528152664	0	0	0.321735612560956	1.20599253335756	0.748708714640651	0	0	0	0	0	0	0	0.915203790850653	0.852265489325623	0	1.8943501579672	0	0	0	1.05069176578193	1.38913283472908	1.14236566658519	0.882093368804953	FALSE
0.381201251734632	1.06073604454483	0.843362568896903	0.658817692093856	1.11045522383314	0.770051191316584	0.779131061550376	0.898624152270681	0.793797646532231	0.685028039808043	1.13912795988961	1.18522486527196	1.10720586227516	1.01794734309762	0	0	0.78050752720669	1.49982098855783	0	1.22549259383641	0	0	0	0	0	0.988840877470822	0.920838574673662	0	0	0	0	0	0.788659677745196	0.765588351643591	1.06743242704712	0.947203719515738	FALSE
0.465912641008995	0.801115334341551	0.796181446161412	1.12706828316883	1.09026512885436	0.997566316023754	0.449498689355986	0.748853460225567	0.955497167122131	0.799199379776052	1.14567467230277	0.987687387726634	0.98824986054312	0.415584007044443	0.735839425302185	0.283363475283043	1.06215856148923	1.31882635973399	0	0	0	0	0	1.26685006822508	0	0.804010806915529	2.24615764476473	0	1.66202419519764	0.960093439183936	0	0	0.570516965362594	0.757299431572213	1.07734843654491	0.768799003422115	FALSE
0.271076445677961	0.516343867837328	1.00352036443262	0.926462379506986	1.28830156827517	0.992644113806533	0.599331585807982	0.748853460225567	1.32299607755372	0.513771029856032	1.08020754817118	1.05140915467674	0.990823427888285	0	1.27311900568156	0.490263790569076	1.10262174478405	1.14088946992861	0	0	0	0	0	0	0	0	0	5.6353831423983	0	3.39233015178324	2.74090462724447	0	0.693121589700843	0.659514974958366	0.832716698935114	1.17232540663761	FALSE
0.588744155456821	0.898132898812172	1.344152849155	0.659248573514453	1.00659969930198	1.0179633554275	0.68945663630542	1.07204284832292	0.765945097531101	0.93740679131627	0.679282942117215	1.07512515064689	0.977585293702728	0.328251135998871	0.38747100172917	1.11908039151637	1.0067415930637	0.967275854939473	0	0	0	0	0	0.996712921324142	0	0.63256732602913	0	0	1.30499677548852	0.753851144840721	1.21817983433088	0	0.987024182544556	1.03175418646711	1.19893183260909	0.811768993930971	FALSE
0.423556946371813	0.697637936989101	1.16773278770341	0.646839188601241	1.22427688427604	0.9240614295799	0.65926474438878	0.658991044998499	1.49939555456088	0.548022431846434	1.13912795988961	1.41462322629234	1.02668179956424	0	0.270055546659725	0.93595814563187	0.584723652536999	0.622303347233787	0	0	0	0	0	0	0	0	0	0	0	0	1.7130653920278	0	0.733828615470612	1.1931530522027	0.870915791444864	1.35073012273124	TURE
0.321903279242578	1.11119616002419	0.691420729561229	0.992954894782605	0.986259573799171	0.873906779619147	1.10501761133347	0.842460142753763	0.496123529082644	0.470956777368029	1.06793246239651	0.77660903470441	1.05290509630234	0.603982090237921	0.712946643181674	0.411821584078022	1.38930339842791	1.36906736391433	2.04648587415372	0	0	0	0	0	0	0	2.1948755067564	0	0	1.41347089657635	0	0	1.26542399431179	1.05254469307731	0.692766229356774	0.97552731086145	FALSE
0.177893917476162	1.48619610636776	0.417047424179788	1.28341108849453	0.713864072464163	0.893809418492464	2.29743774559726	0.698929896210531	1.32299607755372	1.82674143948812	0.589204117184279	1.08327003815179	1.04249902616817	0	0.652085344373481	0	0.847136218553604	1.00175660774219	0	0	0	0	0	0	0	0	2.0541783588874	0	0	0	0	0	1.18840812927806	0.628312036985514	0.824265634918753	0.590394287328492	TURE
0.338845557097451	0.596664025056468	0.875799590777556	1.0780653143354	1.21803057364198	1.01069218860302	0.524415137581984	0.22465603806767	1.43324575068319	0.856285049760053	1.32570926366463	1.09920047988932	0.981387014289349	0.573400718580308	0.338424039484972	0.78193971660384	0.586203965581397	0.649873748693512	0	0	0	0	0	0	0	2.23452354129771	0	0	0	0	0	0	1.3493902455014	1.05377279304531	1.020782270521	1.20064899798332	FALSE
0.38543682119835	0.968381173379898	0.64161142181506	1.24392151654085	0.988427177258071	0.983719241654427	0.839064220131174	1.04567174082407	0.849924752852693	0.921674089923552	1.14984076202023	0.604777497235546	0.995489786261386	1.50995522559481	1.48530550662849	0	1.02911362846512	1.36906736391433	0	1.21172301413038	2.90388336122697	1.06476720148214	0	0	0	0.977604049317749	2.73112349988439	0	0	1.16976901785629	1.89027905327204	2.48702828902731	1.23279582857802	1.35817465083935	0.870915791444864	1.05056787323541	TURE
0.360023404416041	1.25272446889684	0.618211475842978	1.01464970760979	0.911226492498371	0.849321166893292	1.19866317161596	1.07834898272482	0.529198431021487	0.685028039808043	0.864166038536943	0.764661203401266	1.06575965352689	0	0.31827975142039	0	1.24044946288206	1.10014341743116	0	0	0	0	0	1.65308484512297	0	0	0	2.087178941629	0	1.25641857473454	0	0	0.900313807817016	0.593779652649033	1.17064874959714	0.825446186113534	FALSE
0.368494543343478	0.717473982384436	0.603999717777625	1.17719775703291	1.20618412243945	0.929372127451048	1.0531112150626	1.30086543947756	1.10249673129477	1.36026996476169	1.515096301331	1.02136889311455	1.02390510774662	0	1.86526738041717	0.359146730300602	0.673112111641429	0.955163277149534	0	0	0	0	2.75086771382058	0	0	1.02415662309478	1.90745133325259	0	0	0	0	0	1.54510972932519	1.06049074838004	1.34879831168523	1.0222442818897	FALSE
0.334609987633733	1.0225206271659	0.517349969235687	1.15994369263936	1.04368734645077	0.877273509094841	1.13951860722701	0.673968114203011	1.16632548942236	0.87431210343921	1.29469852065493	0.77220720211904	1.05114480595743	0.580752009844156	0.342762809221958	0.395982292382714	1.33586865233452	1.44805201952477	0	1.40056296438447	0	0	0	0	2.09222459446339	1.13196258342055	3.16235352618192	0	0	0	0	0	1.37708137042881	0.817989065409407	0.870915791444864	0.87216315714178	FALSE
0.45320593261784	0.583366695957437	0.818504290446311	1.25942209618622	1.1675346979554	1.07951101586437	0.599331585807982	0.492103702433944	1.3492459997274	0.676872944096042	1.26725647426143	0.855692299044274	0.945405175519573	0.427345818564568	1.00888675921935	0	0.873775722281704	0.678075817033042	0	0	1.23069342452	0	0	0	0	0.827203426345785	0	1.64137373079562	1.71043266690242	0	0	0	0.938174765780724	1.19761566539508	1.09571551005907	0.854738984439828	FALSE
1.66457879924123	1.04641019074299	0.534839444749652	1.08355165181294	1.05535630051317	0.844998921769151	1.14679793822873	0.698161841379532	0.791253423306166	0.910296875975685	1.31891075462019	0.890389151268203	1.06801953404752	1.04002018089438	0.886636450385373	0.315169579651549	0.767897286546039	1.25730676277847	0	1.93069932942001	0.330493119116625	0	1.77748375354561	1.39028674153932	0	0.220587580358876	0.410835671777481	1.30381615119755	1.35867273540578	0.523238583822608	0.422761639163671	0	1.19257609077482	1.52673422518931	0.711133302870934	1.15393202695507	TURE
0.648042127948875	0.815950803496024	1.14483606637589	0.986464993509516	0.996143656673846	1.09468061510691	0.680010837743669	0.489634954762871	0.84383403664484	0.816764201309588	0.82337498427034	0.849215086469676	0.937473769306064	0.894052436207453	0.351782883148852	1.21920863707309	0.685511545276929	0.743079325808766	1.00291360720116	1.42838871864376	0.85578019585828	0.62466342486952	0	0	1.06006046119478	0.573527708933078	0.534086373310725	0	2.36475925759664	0	0	0	1.19147621746874	0.664191241825482	0.571182833292594	1.27568956035728	FALSE
0.38543682119835	0.685936664477428	0.769933706178072	1.36239023240188	1.07079610869624	1.11065075670661	0.539398427227183	0.795146219584968	1.16664199566101	1.25173305455833	1.15698263010731	0.719476677745736	0.929123800510627	2.51659204265801	2.37648881060558	0	0.257278407116279	0.570444734964305	0	2.42344602826075	1.45194168061349	0	5.25165654456656	0	3.61384248134585	0	0	0	0	0	0	0	0.749056303049866	1.41055671633112	0.945849030982933	0.797122594767822	TURE
0.31766770977886	0.881226867775706	0.544941967594923	1.00619429337971	1.19929164173979	0.808553750882412	0.849053079894642	0.64900633219549	1.10249673129477	0.685028039808043	1.53847741709229	1.11513092162685	1.08707484659743	1.22428802075255	0.722581057278722	0	1.09517159785984	0.69378413711875	0	1.47730614051512	0	0	0	0	4.4169185883116	1.19484939361058	1.11267994439734	0	0	0	0	0	1.10128127521312	1.38174322456927	0.814349625420955	1.27568956035728	FALSE
0.343081126561169	0.906612003884473	1.29748087522601	1.19785034926156	0.771149460995237	1.2834186521943	0.119866317161596	1.85715658135941	0.573298300273278	1.98658131544332	0.432083019268471	1.07052568476177	0.838792319905427	1.13246641919611	2.00516243394845	2.70257914551202	1.01303372802035	1.02680052293575	1.91696145173894	0	1.6357317667671	0	0	0	0	1.10293790179438	1.0270891794437	0	0	0	0	0	0.541794109016182	-0.0980812973058676	0.795982551906801	0.825446186113534	FALSE
0.304961001387706	1.07093542958853	0.810925547016256	1.49731293657695	0.728736240640499	1.20320498643216	0.97391382693797	0.574120986172935	0.330749019388429	0.970456389728063	0.638304460282969	0.270817509537948	0.880731935900699	1.27601850050265	1.50622530249649	0.870045600164836	1.30451023326564	1.30157812766504	2.16342792410537	1.54061926082291	0	0	0	0	2.30447926346692	3.74039810173746	0	0	0	0	0	0	1.01650947170243	0.531984407002709	0.945849030982933	0.87216315714178	TURE
0.847113892743627	0.862867974697046	1.13853946801082	1.02416204861863	0.949439216377335	1.11176140746332	0.779131061550376	0.808761737043613	1.08044679666887	0.856285049760053	1.00164699921327	0.802894263571329	0.928543098135307	0.910525764177772	0.940444692639141	0	0.523606808452729	0.567578178507197	0	0.544663375038403	0	0	1.1729588221367	1.3761721553308	0.8071526354275	0	0	0	0	0	0	0	1.41940250996622	1.24062283016818	1.34879831168523	0.87216315714178	TURE
0.360023404416041	1.29592186437604	0.824281967790639	0.634156067256117	0.970015298466008	0.747402626866096	1.43839580593916	1.55761519726918	1.4111958160573	0.548022431846434	1.02128713645275	1.07052568476177	1.11904763620324	0	0	0	0.826966308588041	1.58909604740057	0	0	0	0	0	0	0	2.09827210585272	0.976987268251325	0	0	0	2.03029972388479	2.67125260673305	1.10973388904686	0.216209749827557	1.04906535353296	0.965597099198277	FALSE
0.368494543343478	1.0129044457192	0.805332957036835	1.17719775703291	0.91899742662053	1.02894771253509	1.17297753222419	1.12114060902342	0.70559790802865	0.880750336896058	1.00445273310463	0.639038291413914	0.971842136166287	0.526728567067957	0.932633690208585	0.718293460601203	0.942356956298001	0.955163277149534	0	0	1.52026834793647	1.11547040155271	0	0	0	1.02415662309478	0.953725666626294	0	0	0	1.9813768389719	0	1.34290216473853	1.19124088476704	1.34879831168523	1.09728484426365	FALSE
0.419321376908095	0.704684784837476	0.884646051290463	0.707820660927283	1.31235617362098	0.816720960487286	0.246041387858014	1.09726738593051	1.47154300555975	1.26189375754113	1.47197660152704	1.49310161295721	1.08280463115064	0	1.09124486201276	0.315169579651549	0.708828264504036	1.04775563564873	0	0	0	0	2.40700924959302	0	0	0	0.834509958298011	0	0	0	0	0	1.17222518248652	1.01815799626169	0.795982551906795	1.20064899798332	TURE
0.321903279242578	1.01457040697861	0.845069780574834	0.496477447391304	1.21638680768564	0.683927044919334	1.21739228367246	1.08583751732707	1.36433970497727	0.706435166052044	1.32570926366463	1.4934789128931	1.15223576576482	0.603982090237921	0	0.411821584078022	1.69803748696745	1.36906736391433	2.04648587415372	0	0	0	0	0	0	0	2.1948755067564	2.34807630933263	2.44686895404097	4.24041268972906	0	0	1.45870532669195	0.762172663713334	1.27386507214716	1.09728484426365	FALSE
0.758166934005546	1.12820013332551	0.880692325921567	0.572157569060688	1.08874241219394	0.742088438559278	1.26525557003907	1.19816553636091	1.11152302032291	0.76114226645338	1.25191518076192	1.26102023017051	1.12182615299083	0.254486835774406	0.150199433254566	1.04112198221972	1.75614193621505	1.67287725646836	0.855592964335455	0.609284453432789	0	0	0	0	0	1.46640607397661	0	1.93213136310798	3.02013539470199	6.97850774081124	2.81921618802287	0	1.43345235320817	1.58555891855879	0.867174169848205	1.06521427239855	FALSE
0.36425897387976	1.11007260475622	1.42572026405649	0.564103943547596	0.871578228008571	1.00733440724553	1.05881913492744	1.39785979242106	0.720297864445912	0.981873523724859	0.864166038536943	1.13424745171188	0.98314262612171	0.532925373739342	0.314535283756619	1.45348794380479	0.544824862128592	0.483200246087412	1.80285660342114	0	0	0	0	0	0	0	0	2.06172553990182	0	0	0	0	1.11138937565709	0.63070473553079	0.974132113994891	1.07889146458112	FALSE
0.360023404416041	0.863947909584027	0.824281967790639	0.887818494158566	1.14638171636892	0.883294013569021	0.719197902969578	1.13825725954286	1.10249673129477	0.753530843788847	1.0605674109317	1.1469918051019	1.04799699263478	0.539269723426717	0.636559502840779	0.367697842926806	0.964794026686048	1.10014341743116	0	0	1.5569013201759	0	0	0	1.93913498999045	1.04913605292636	1.95397453650265	4.17435788325801	0	1.25641857473454	0	0	1.19113008954918	0.581786043985359	0.964216104497092	1.17232540663761	FALSE
0.347316696024887	0.89555575993466	0.783235406386434	0.854563968680504	1.15785270289919	0.845178136810883	1.07879685445437	0.539174491362408	1.54349542381267	1.16454766767367	1.0605674109317	1.37639016612228	1.06792583168447	1.11848535229245	0	0.381316281553725	0.714662241989665	0.887358476611141	0	1.34804185322005	0	0	0	0	4.02554605517006	0	1.01408805058999	0	0	0	0	0	1.39611828851979	1.04154549513413	0.739416385882886	1.09728484426365	FALSE
0.741224656150674	1.25889552539387	1.16773278770341	0.708442920848976	0.813805042609145	0.957063623493467	0.843503713359383	1.30910678972766	0.685997966138967	0.710399448689824	0.727412490350961	0.736340418090109	1.00942664326905	0	0.153652293789154	1.24256512437335	1.26421286255414	1.18023048613304	0	0	0	0	0	0	0	2.00067805441771	1.86309199992114	0	0	0	0	0	0.809357182916057	0.753023461356307	0.945849030982933	0.918880128170031	FALSE
0.406614668516941	0.917944653933027	0.851471824367066	0.729940056581264	1.17118324388652	0.812163365841709	0.869030799421573	0.913601221475192	0.981222090852341	0.496645328860831	1.24714871470672	1.26169098561209	1.08518756387765	0.953655931954616	0.281426306519082	0.325122303219492	1.21868719160343	0.864674124577473	0	1.14726966231493	0	0	0	1.45755868064606	0	0.925044691827543	0.861429634372136	0	0	0	0	2.35186370810192	1.41441543511719	1.19589042944918	0.917565947970981	1.12560843560937	FALSE
2.16861156542369	0.953801866977286	0.855273037868707	0.789598618898	1.11750401187505	0.846003506085113	0.968151023228281	0.860221410720654	1.00638163164343	0.693810450574811	1.19855196487058	1.16169682824423	1.06749428837964	0.35458831129428	0.418559673100786	0.543991329261575	1.33674006045738	1.28601239663185	0.296941087622305	0.211457545603145	0	0	0.453974239608898	0.2663122933204	0	0.676064096974158	0.944357045146664	1.66399108535383	0.346800324194782	1.20200674669485	2.26610225087141	0	1.11375440956279	1.66045345895422	1.07734843654491	1.12935541612876	FALSE
0.31766770977886	0.685398674936662	1.24558164021697	0.79058123051263	1.1326643283098	1.03956910827739	0.449498689355986	0.898624152270681	1.17599651338108	1.02754205971206	0.949273299908006	1.11513092162685	0.966288752531051	0.612144010376273	0.361290528639361	0.417386740619617	0.625812341634194	0.555027309695	0	0	1.77017547362466	0	0	0	0	0	0	0	0	0	0	0	0.929294750509006	0.958920918822693	1.09571551005907	1.20064899798332	TURE
0.36425897387976	0.725816703109835	0.543131529164376	0.814816807346523	1.39452516481371	0.705134085071872	0.67924246391571	0.718899321816544	1.55819538022993	0.63935950382084	1.57121097915808	1.50383370002249	1.14114769103413	0	0.314535283756619	0	1.49826837085362	0.966400492174822	0	0	0	0	0	0	0	2.07299171903522	0	2.06172553990182	4.29694060221828	1.24109639699387	2.00553997115449	0	0.677102794370881	0.815773185369781	1.09571551005907	1.0222442818897	TURE
0.787815920251573	0.769889064588992	1.85204931383067	0.347763004624324	1.02090238320143	1.10229101982817	1.02885255563704	0.938563003482713	0.904047319661707	1.6098158935489	0.497550143400059	1.30629622247716	0.933494678604426	0.489715208301018	0.289032422911489	2.33736574746986	0.750974809961033	0.777038233572999	0.823043231996607	0.586105153573933	0.702297878122827	0	0	0	0	0	0.437775715828463	0	0	0.55917529974449	0	0	0.732072882266466	1.08638262224846	1.06743242704712	1.12560843560937	TURE
0.351552265488605	1.06171911780206	0.492417440597823	1.0390990981546	1.08369726663234	0.800203798205486	1.71808387931622	1.317982089997	0.617398169525069	1.14171339968007	1.361716181937	0.764661203401266	1.09144060903357	0.552422643510295	1.30417068874696	0	1.27070432783041	1.25219575967774	0	0	1.59534332808149	0	2.88841109951161	0	1.98761336474022	1.07536445424952	3.00423584987283	0	0	0	0	0	1.19113008954918	0.722313568578811	0.870915791444864	1.20064899798332	FALSE
0.508268335646176	0.856748343670825	0.583866393851704	1.21282347862733	1.10351487868418	0.938499889417086	0.799108781077307	0.748853460225567	0.918747276078969	1.42714174960009	1.34207604469753	0.828382970351372	1.01913266868509	0	0.224668059826157	0.778654255609705	0.68103107766074	1.29428637344842	0	0	0	0	0	0	0	0	0	0	0	0	0	0	1.46113983315634	1.39672963631225	1.27386507214716	1.27568956035728	FALSE
0.415085807444377	0.824276832103126	0.893673051813833	1.43008664146533	0.892330090580202	1.20811602719311	0.559376146754116	0.359449660908272	0.578198285745699	1.05037632770566	0.80306338934746	0.348345659327243	0.87816420430915	0.466996461524169	0.826871106782868	0.636837501151581	1.07420365857828	0.846845792111958	0	0	0	0	0	1.42687323473772	0	0.905570066736439	0	0	0	0	0	0	1.24971559984353	0.853068184820177	1.17064874959714	0.768799003422115	FALSE
2.46933699734767	0.837644178203037	1.13167928825459	0.980059376668548	0.989981308039923	1.0847419225879	0.635957404940691	0.529189778559401	0.837897515784021	0.875313606421389	0.848890376239572	0.872988207216444	0.942670202404864	0.933992923048333	0.826871106782868	1.11446562701527	0.934955036169985	0.917416274787955	1.30326983379841	1.48493422729919	0.444828948621687	0	0.796803061934238	0.233711995344971	0.54830713510075	0.148326131620623	0.2762515724021	0.291988763854834	0.304273859569861	0.1757684016468	0	0.747397102401991	0.975155601818396	0.821059880648645	1.10563151955687	0.797122594767827	FALSE
0.334609987633733	1.11547704781735	1.10860707693362	0.477623873439735	1.04368734645077	0.804167383336939	0.993628681734288	1.28487488438702	0.945826143163402	1.03655558655164	0.904480004449552	1.25766645296261	1.08936825344679	0	0	1.18794687714814	1.33586865233452	1.18476983415663	0	0	0	0	0	0	0	1.13196258342055	2.10823568412128	0	0	0	2.19272370179557	0	1.19796429823161	1.35123319359319	1.34879831168523	0.993920690543989	FALSE
0.491326057791304	0.917944653933027	0.805332957036835	1.16170831286142	0.990794100575259	1.02064974711142	0.761650556964308	0.898624152270681	1.11168420405555	0.528042447352033	1.03110720507249	0.772626424270028	0.976180717131315	1.96950681599323	1.39489560622501	0	0.805393274450961	0.982157021938543	0	2.83798284888431	1.13353341732105	0	4.08978562762706	0	2.81431980848173	1.52263993522056	0.708964212359369	0	1.57298718474062	0	0	0	1.3355712759366	1.14672247560295	0.974132113994891	1.0222442818897	FALSE
1.97801093955637	0.927772755152868	0.925184435653663	0.958023780405122	1.02723052825678	0.970808648581666	0.897213653754211	0.861181479259402	0.824247556253706	0.868517693328052	1.06267171135022	0.897794180779166	1.00224007389128	0.486037089783737	0.860584735600194	1.32560595733269	0.795023403964469	0.96951122337281	0.325677321908334	0.695763537145831	0	0.403877214355293	1.49400574112669	0.292139994181214	0	0	0.345314465502624	0	0.380506619202914	0	0	0	0.198988432314482	0.781375315643185	1.12399859307103	1.09728484426365	FALSE
0.516739474573612	1.05337911107069	0.670010615895399	0.795294084345787	1.12638388483075	0.757427401295	1.28428196958853	1.0697906574651	1.48049561059583	1.02754205971206	1.15035089545502	1.31084777725931	1.11380619528425	0.37436906419706	0.441909076352276	0	1.14818462679993	1.10317411555081	0	0.898694568813364	0	0	0	0	1.33621066537157	0.722934086890433	0.673218117618561	0	0	0	0	0	1.47347808678777	1.59974833832506	1.04906535353296	0.680081248865594	FALSE
0.415085807444377	0.861743960835086	0.953251255268088	0.770046653096717	1.14728154503169	0.883987336970568	0.67924246391571	0.805433499442607	0.994697050901501	0.966650678395793	1.17404375942645	1.22345792544203	1.04763448935127	0.466996461524169	0.275623702260957	0	1.07420365857828	1.27026868816794	0	0	0	0	0	0	0	0	0.843294273648515	0	1.87419749671223	0	0	0	0.368124034234706	1.30072519387549	0.974132113994891	1.05056787323541	TURE
0.410850237980659	1.09774824594053	0.842693764322044	0.77798527838637	1.03031927984518	0.833560567920013	0.920150258211078	1.27921791087944	0.965008903627419	1.0073941761883	1.06980982845616	1.01430059627639	1.07400006321911	0	0	0.321735612560956	0.964794026686048	0.962625490252265	0	0	0	0	0	0	0	0	0.852265489325623	1.8178655298059	0	0	0	0	1.07387491541178	0.799428538813233	0.870915791444864	1.27568956035728	TURE
0.389672390662068	0.598659556912846	0.888492338469983	1.23040063049149	1.14063063752426	1.09857846587284	0.419532110065587	0.838715875452635	1.30829612113646	0.47951962786563	1.20459508402119	0.904849090691499	0.935435782851052	1.49336231102783	0	0	0.508902343746488	0.67701133380379	0	1.19825942508449	0	0	0	0	3.57323750964533	1.93323946831374	0	0	0	0	0	0	0.90906907112686	1.01173236810787	1.27386507214716	0.947203719515738	FALSE
2.01613106472983	0.987369039524601	0.858627049781919	1.09844890221149	0.950069096441274	1.01311882050843	0.880268266655473	0.670847891452073	0.672982379727848	0.702867311678046	0.930860671245998	0.692974215582397	0.980118252797055	0.476827965977308	0.900564180861061	0.520195685151187	1.04807098477895	0.864674124577473	0	0.455035224715627	0	0.594288670594681	0.488526190192239	0	0	0.727519292515532	0.846859999964152	0	0.746502392758261	0.431228409124988	0.348420079734466	0.916828225192274	1.15616957715915	0.732469725158424	0.860999781947071	1.05056787323541	TURE
0.991123254510044	1.36514845969527	1.04796532229793	0.506782840072198	0.88622868825145	0.789796093658035	1.32352391865929	1.82221008654888	1.54874540824741	0.913370719744055	0.839382055829984	1.07189115119642	1.09688226449171	0	1.03270168272023	1.85584834026577	0.69564547846891	0.616961687600879	0	0	0	0	3.00094659689518	0	0	0	1.04042799995596	0	0	0	0	0.940745483240767	0.826863271300835	0.959760480135178	1.020782270521	1.17232540663761	TURE
0.461677071545277	0.875837101000319	1.2320116567513	0.692335522967689	1.05442307951128	0.980225713717211	1.17091633893967	0.981830092295744	0.971830452030199	1.04022776415295	0.752871927513247	1.05848935100453	0.997316373025167	0	0.495101835542828	1.42993605582647	1.5007907081783	1.23596359242266	0	0	0	0	0	0	0	0	1.51156520748319	0	0	0.969237186223783	1.56623121556827	0	0.866273731323286	0.919878784807299	0.899198874456822	1.12560843560937	FALSE
1.1901950193048	0.940811602607514	1.08046450107789	0.939950185096702	0.960286901748943	1.0379248708582	0.799108781077307	1.317982089997	0.764397733697702	1.14171339968007	0.733231790273771	1.01954827120169	0.967148440033302	0.970685502168089	0.668387477982818	1.10309352878042	0.868314624017443	0.953457628440339	2.17118214605556	0	0.926328384047314	0.337048610541107	0.831197438708376	0	0	0.928372190719009	0.576352201414452	0	0	0.367400377449449	0	0	0.929722151946984	0.856747878792562	0.945849030982933	0.890556536824319	FALSE
0.360023404416041	0.907145305063228	0.618211475842978	0.951234100884178	1.17577611935274	0.81534832021756	0.719197902969578	0.838715875452635	1.23479633905014	0.411016823884826	1.33552933228437	1.07052568476177	1.08352231441901	0	0.636559502840779	0.367697842926806	0.964794026686048	0.611190787461755	0	0	0	0	2.81796204830401	0	0	1.04913605292636	0	0	0	0	0	0	1.05290299516978	0.911657257386954	0.99249918750905	1.27568956035728	FALSE
0.389672390662068	1.15740847669817	1.14234729231855	0.410133543497164	1.03199914823623	0.784698904194889	0.699220183442647	1.35792094120903	0.632098125942331	0.753530843788847	0.864166038536943	1.26169098561209	1.09954732370211	0	0	0.339413393470898	1.1450302734296	1.35402266760758	0	0	0	0	0	0	0	0	3.60058229198242	0	0	0	0	0	0.285994990443245	1.35331879536594	0.945849030982933	1.35073012273124	FALSE
2.20249612113343	1.06622802110682	0.67369199290581	1.01586923850836	1.01382426445151	0.877414097798223	1.07188149000274	0.864061684875653	0.84807440868828	0.922153130510829	1.18596213330682	0.874948876968757	1.05107129932765	0.436403244391563	1.03026971558045	0.595117896066506	0.981524558940719	1.1672684172102	0	0.208191792003096	0.748394650045947	0.543710911395134	1.3408484794638	1.04876562707995	0	0.166400689245574	0.619829446782272	0.327638554790599	0.34142357498246	0.7889139887868	0.318709840377264	0.838649074206886	1.04348863952779	0.993349964590017	1.09571551005907	0.900486748487492	TURE
1.88906398081829	1.1937396844869	0.73310578600214	1.35362460992786	0.745075618233335	1.08774047203912	1.24643597918037	0.902965331750247	0.73180217816377	1.04739794492389	0.83684063020376	0.545790786485687	0.941102414530662	1.22153681171715	2.16287183886575	0.694081321479812	1.0146597853687	1.06141177651785	1.36432391610248	1.45734254402167	1.45521181953379	0.423022635351819	2.0864369116111	0.611977233860421	0.717873901486309	0.776786964694913	0.361683774251055	1.91246034244286	0.398584987988574	0.460497305671933	0.744137002871801	0.979056385273196	0.312753906557899	0.806821116458579	1.12399859307103	0.647041470019911	TURE
0.376965682270914	0.948886608559984	0.918441518418411	0.787351072267428	1.09485894259953	0.876041383379821	0.852382699815795	0.672303995402508	1.20049644074319	0.205508411942413	0.982006861973798	0.994059564421645	1.05178902136456	0.514757463270959	0	0.350984304611952	1.0525025745666	1.40018253127602	0	1.23957871560464	0	0	0	0	0	0	0	0	2.07264193754058	0	1.93475620746668	2.5455466017103	1.04472030872609	1.08439052439763	1.00241519700684	1.06896125291794	FALSE
0.427792515835532	1.19969004276396	1.21397963078077	0.693804410215854	0.841087372507281	0.972094325671925	0.699220183442647	2.04686612461655	0.551248365647383	1.65548442953611	0.425536306855311	1.33815710595221	1.00156785921381	0	0	0.617732376117034	0.694651699213955	0.821440418348599	0	0	0	0	0	1.38319344183759	0	0.877848534081244	0.817479142822541	0	0	0	1.69540492406875	0	0.610098607300146	0.611681347745768	0.739416385882886	0.768799003422115	TURE
0.355787834952323	1.04907960449489	1.11212646447943	0.770046653096717	0.951818763285549	0.962563989145728	0.839064220131174	1.317982089997	1.4111958160573	0.95903925573126	0.942726587494847	1.22345792544203	1.00655078388651	0	0.322114447220634	0.744255874839801	0.557953172059402	0.742265438266806	0	0	0	0	0	1.67349330000103	0	1.06208834987607	0.989048839464307	0	2.20218205863687	0	0	0	0.819549333284141	1.55576975322449	1.020782270521	0.843839565796073	FALSE
0.36425897387976	0.853902003658631	0.95048017603766	1.12820788709519	0.987788658409711	1.07449003439523	0.719197902969578	0.359449660908272	0.999597036373922	0.822033647769651	0.968913437147482	0.790149910181309	0.948030389474505	2.13170149495738	0.629070567513241	0.726743971902394	0.544824862128592	0.966400492174822	1.80285660342114	2.56769876803818	0	0	0	0	1.91577191782189	1.03649585951761	0.965216337308536	0	2.14847030110914	0	0	0	1.01295619900223	1.00529277909959	0.660741524748157	0.56207069598278	TURE
0.478619349400149	1.07228933025805	0.51669592376257	0.715530075886327	1.21609587565797	0.638869904300262	1.22939812473432	0.898624152270681	0.887651214427066	0.83432902284313	1.59639064228561	1.34305878033299	1.17579383604442	0.404452292570038	0.716129440695877	0	1.9640449828966	1.65021512614674	0	0	0	0	2.10066261782663	0	0	0	1.45659919993834	0	4.84884123002613	0.933668849114654	0	3.97011855312617	1.11375440956279	1.42668982628695	1.1989318326091	0.850022796939851	FALSE
0.36425897387976	1.23815790530501	0.746805852601016	0.752138591396791	0.987788658409711	0.772289712221572	1.21864089114289	1.15822668514888	0.485098561769697	0.890536451750456	0.995100286800115	0.930337797471539	1.10603545438692	0	0.314535283756619	0	0.817237293192888	1.20800061521852	0	0	0	0	0	0	0	0	0	4.12345107980363	0	1.24109639699387	0	0	1.31792087500514	1.14640261795524	0.889282864959024	0.618717878674199	FALSE
0.465912641008995	1.20167300151233	0.849260209238839	0.539032657167701	1.06755127200322	0.708797119280036	1.19866317161596	1.29801266439099	0.808497602949493	0.685028039808043	1.11294111023697	1.21071357205201	1.1392324781261	0	0	0.566726950566086	1.59323784223385	1.1304225940577	0	0	0	0	0	1.26685006822508	0	1.60802161383106	1.49743842984315	0	0	0	1.55145544938366	0	1.32105224289148	1.19681529230101	0.842632708432912	0.843839565796073	TURE
0.313432140315142	0.992372598846515	1.02571123244218	0.801264760654693	1.0129152379559	0.936548746195844	0.674248034033979	1.40142576127927	0.598498225560017	1.00307677257606	0.876791841048035	1.14016447292867	1.0201528215066	0.620529544764989	0.732479427926376	0.846208734406896	0.951577670156102	0.984603241171266	0	0	1.79476124409167	0	0	0	0	1.21167825830932	2.25670298581996	0	2.516779495585	0	2.3493468233524	0	0.805262089371784	1.10495321216236	1.07734843654491	0.60032449899166	FALSE
0.444734793690404	1.04907960449489	1.50137072704724	0.564700878937593	0.880432356039132	1.04506947392965	0.898997378711972	1.09831840833083	0.881997385035812	1.14171339968007	0.392802744789519	0.828382970351372	0.963412893148518	2.17782003691559	0	0.59397343857407	1.0019014892509	0.888577375617475	0	3.14106839585254	0	0	0	1.32895056176552	3.11782488586701	0.843423101372173	1.57084227444331	1.67387618091039	0	0	0	0	1.08622627030139	0.975153200085292	0.870915791444864	1.20064899798332	TURE
1.41891577034558	1.01932958585996	0.766869293417166	0.99761267893724	1.01432626415803	0.913717458353259	1.04001657537267	0.763536861406461	0.791203536576242	0.852927069172762	1.06287801531282	0.880859719604399	1.03209013213438	0.271249441723618	0.560324831841883	0.277424719813039	0.866581461095253	0.953018449431383	0	0.323853898671482	0	0	0	0.816584080120984	0	1.03649585951761	0.241304084327134	0.510759801425829	0	0.307461947291533	0	0	0.378543619107054	0.474082386202973	0.860999781947071	0.97552731086145	TURE
0.372730112807196	0.959669410929982	1.26062062308891	0.796298243543196	0.936946595109212	1.0500698063408	1.43839580593916	0.718899321816544	1.4111958160573	1.6440672955393	0.707044940621135	1.29992404578215	0.960798475528033	0.520674215722346	0.307304587578307	1.77509303481906	0.665375190817964	0.826161340293131	0	1.25399242160005	0	1.10234722035797	0	0	0	1.0121077216466	0	0	0	0	0	0	1.40053597052435	1.15587290840574	0.945849030982933	1.22897258932903	TURE
0.43202808529925	0.719956591320022	0.744143443144329	0.845541423008157	1.29825279845198	0.821010461330181	0.898997378711972	0.599082768180454	1.61699520589899	0.913370719744055	1.30934248263173	1.52932240680253	1.08056187093699	0.448501552156873	0	0.305808106988631	0.802402952887406	0.508317090562252	0	0	0	0	0	0	0	0	0	0	0	0	0	0	1.14893118067643	1.30056153219354	1.15228167608298	0.918880128170031	TURE
0.368494543343478	0.886291390004304	0.872444036789903	0.805451096917255	1.14874678327566	0.862988404061689	0.590769706010725	0.590524442920733	1.0079970114695	0.685028039808043	1.20646557328209	1.1743011337948	1.05861375546685	1.05345713413591	0.310877896736195	0.718293460601203	1.48084664561114	1.19395409643692	0	0	0	0	0	0	1.8929651092764	0	0.953725666626294	0	0	0	0	0	-0.911207206320284	-0.385479173897934	0.852548717930705	1.09728484426365	TURE
0.402379099053223	1.04355813289228	1.22919240810885	1.13480559403727	0.736407148436714	1.21587030207881	0.699220183442647	0.579113342574439	0.499798518186959	0.548022431846434	0.484456718573739	0.318608834750527	0.874109891269864	0.481900603913235	1.13768081358778	1.31432420450433	0.98532155916873	1.09234098184654	1.62838660954167	1.15960589524305	0	0	0	0	0	0.935099525434365	0	0	0	0	0	0	1.62916819205271	1.01670578277955	0.964216104497092	0.993920690543989	FALSE
0.304961001387706	1.01993850437003	0.486555328209753	0.89838776194617	1.17985867532271	0.721922991859297	1.04883027516397	0.748853460225567	0.918747276078969	0.513771029856032	1.50574385502649	1.17885268857695	1.13236963187233	0.638009250251326	0	0	2.44595668737308	2.45853646336729	0	0	0	0	0	0	0	3.74039810173746	0	2.48619844517573	2.59080242192573	10.4763137040365	2.41844525933336	0	1.47774224478292	0.77917026554625	1.17064874959714	0.797122594767827	FALSE
0.355787834952323	0.87423300374574	0.834094848359578	1.02672887079562	1.07079610869624	0.962563989145728	0.599331585807982	0.838715875452635	0.70559790802865	0.411016823884826	0.942726587494847	0.764661203401266	1.00655078388651	0.54576694901017	0.966343341661906	0.744255874839801	1.1159063441188	0.865976344644608	0	0	0	0	0	0	1.96307492813849	2.12417669975214	1.97809767892861	0	0	0	0	0	1.46104563438249	0.936825116884455	0.617832989818705	0.543677316300241	FALSE
0.347316696024887	1.02988912392486	0.99684506267364	0.986035348477504	0.914094239130938	1.02125691531315	1.31852948877756	0.479266214544363	0.881997385035812	1.37005607961609	0.628484391663231	0.994059564421645	0.975863259987532	0.559242676146226	0.330067890361886	1.14394884466117	1.14345958718346	1.01412397326988	0	1.34804185322005	0	0	0	0	0	2.17795332506232	0	0	0	2.60948473214095	2.10838817480343	0	1.04212276702538	0.57612804860431	0.974132113994891	0.993920690543989	FALSE
0.31766770977886	0.734355723146422	1.16773278770341	1.00619429337971	1.03272335816482	1.11657422740905	0.849053079894642	0.399388512120303	0.881997385035812	1.02754205971206	0.851072613710627	0.828382970351372	0.92602672117559	1.22428802075255	1.08387158591808	1.66954696247847	0.782265427042742	0.832540964542499	0	0	3.54035094724932	0	0	1.88267996250116	0	1.19484939361058	0	0	4.96266379411125	0	0	0	1.16663109350902	0.913154331389007	0.917565947970981	0.87216315714178	TURE
0.474383779936431	0.950728391573491	0.886225776382049	0.433151242366903	1.27157037907679	0.670357063869347	0.632627785019539	1.09831840833083	1.29849615019161	1.06559917303474	1.44027673089491	1.63552535171937	1.15933081358357	0	0	0.55651565415949	1.04302056939032	1.01755006777417	0	0	0	0	0	0	0	0.78925831504552	1.46996249535062	1.56538420622175	0	0	0	0	0.952638216985141	1.81272705689959	0.589549906806753	1.24736596901157	TURE
0.368494543343478	1.18172185333907	1.47644375456753	0.681535543545367	0.746685409129181	1.09533143592445	1.06167309485985	1.13825725954286	1.05209688072129	1.00796983000326	0.622872923880525	0.644500157152497	0.937133488446063	0.526728567067957	0.310877896736195	2.51402711210421	1.07697937862629	1.07455868679323	1.78164652573382	1.26874527361886	0	0	0	0	0	0	0	2.03688547315601	4.24517023351686	0	0	0	1.11959280958571	0.0537716395111158	0.870915791444864	0.56207069598278	TURE
0.855585031671063	1.03609594602342	0.780415476930497	1.12076097034869	0.940038828096371	0.986389830461219	1.17142082680651	0.953086222105267	0.881997385035812	1.3077808032699	0.874878840667567	0.851554521969592	0.994093472204747	1.12683225790657	1.596149201153	0.307329540356734	1.03679358091635	1.02169206262264	0.757199773436878	1.61765022386406	1.292228095746	0.470851827791095	1.16117029126095	0.681170639698911	1.59808109727857	0	0	0	0.88977052874217	0	0.830577159771051	0	-0.563917906386026	0.863347265844603	1.04906535353296	0.993920690543989	FALSE
0.504032766182458	1.32677714686118	0.588772834136173	0.905937238937311	0.923824093777151	0.776522209731008	1.55090191064346	1.25071665637673	0.851050108367889	0.576865717733089	1.05436526232976	0.768014980609165	1.10382249829571	0.383886921761392	0.906288105739416	0.261751006829252	1.17737576137958	1.21823790856784	0	0	0	0	0	0	0	0	0.690628931005248	1.47009995019086	1.53195273644304	2.65486707530862	1.4300371968232	0	0.799884103475474	0.881119906814037	0.767699468894843	1.0222442818897	TURE
0.525210613501049	1.33250030409633	0.847547991075056	0.738996384826685	0.886573122253877	0.815074345647593	1.15585377262968	1.45491529415253	0.472498599126327	1.02754205971206	1.01006420088734	1.06506381902319	1.08366556168427	0.736563524680393	0.217361781457827	0.753332165996382	1.88252493011912	1.83655378086069	0	0.883961870963965	0	0.774376146532463	0	1.12027237438085	1.31412453867122	0.710984763140179	3.97254327255911	0	0	0	1.37045231362223	0	0.821772298112527	0.94592400699997	0.889282864959024	1.12560843560937	FALSE
0.351552265488605	1.28291060067749	0.914489532538811	0.649436936346626	0.933183757377849	0.800203798205486	0.95893053729277	1.13825725954286	0.690897951611388	0.47951962786563	1.00819371162643	1.09601439154182	1.09144060903357	0	0	0.376666082998191	0.847136218553604	1.00175660774219	0	0	0	0	0	0	0	0	2.00282389991522	0	0	0	0	0	1.01323932893481	1.16082725566808	1.27386507214716	0.87216315714178	FALSE
1.05465679646582	1.06171911780206	1.17242247761387	0.714380629981292	0.943217991328151	0.962563989145728	0.581402863155606	0.926786162740704	0.699190234718562	0.764069736708974	0.785605489579039	0.897006411682255	1.00655078388651	1.09593524438333	0.215608863865425	1.36997099542084	0.746937310982748	0.828064937851411	1.83935167636489	1.30983823794661	0.523169269532795	0	0	0.551028281707655	0.646378329996818	0.699424035284241	0.976987268251325	0	0.719079855881426	0	0	0	1.19796429823161	0.410075316982526	0.941242395568829	1.12560843560936	FALSE
1.78741031368905	0.9483977941109	0.871648881816523	0.98354300004533	1.02427653051434	0.958002074505229	0.885376206307247	0.789700012601508	0.952156267936388	0.731734497067683	0.982006861973798	0.929758508681084	1.00893597531752	1.29117311452288	0.508037988015444	0.293459561100729	0.82500201806883	1.36581542243235	0.360571320684228	1.02707950721527	0.615346712260001	0	0.551486606112003	0.323515411217383	0.758993170306527	0.82128072878245	0.191200372306943	0.404453335578826	1.68588100182727	0.243468671180616	0.393431286207341	0	1.01295619900223	1.08405165008722	0.763957847298184	1.05056787323541	TURE
0.347316696024887	1.16422248791506	0.712032187624028	1.1175067282745	0.883624431159908	0.950825403912245	1.49832896451995	0.658991044998499	1.05839686204297	1.09604486369287	0.746325215100087	0.879360383911456	1.01268828866631	1.11848535229245	0.330067890361886	0	1.2863920355814	1.14088946992861	0	0	1.6152851196825	0	0	0	0	0	0	0	0	0	0	2.77399309160739	1.36703052790749	1.17298718427938	1.09571551005907	1.17232540663761	TURE
0.360023404416041	0.95034270054243	0.961662295755747	0.824402887432953	1.05819850741746	0.917266860244752	1.07879685445437	0.658991044998499	0.926097254287603	1.02754205971206	0.982006861973798	1.07052568476177	1.03023433174267	0	0	1.47079137170722	1.24044946288206	1.22238157492351	0	0	0	0	0	1.65308484512297	0	1.04913605292636	0.976987268251325	4.17435788325801	0	2.51283714946907	0	0	0.864247888129409	1.04619268103793	1.09571551005907	0.993920690543989	FALSE
0.504032766182458	0.771382062128593	0.981288056893618	1.31360899645911	0.94482009590845	1.18904963365061	0.657161826543842	0.504490752151961	0.738866230446668	0.74511821873857	0.885528994832513	0.637217669501056	0.888133044605745	0.383886921761392	1.35943215860912	1.30875503414626	0.686802527471424	1.30525490203697	0	0	1.10446845790257	0	1.99200765483559	1.16855997672486	1.37076783775187	0.741630658103117	0	0	0	0.884955691769541	0	0	0.756639360753219	0.180259145575409	0.617832989818705	1.0222442818897	TURE
0.461677071545277	0.707406889269491	1.01774875992499	1.08795582180637	1.07734532037023	1.0861960611461	0.460597422426504	0.61017689351713	1.14741326479196	0.767485118673826	0.996555111780819	0.796522086876317	0.941909907857104	0.419432007109669	0.990203671085656	0.285987211165294	0.643196017790699	1.14088946992861	0	0	1.20768980910841	0	0	0	0	1.62319162905588	0	1.61010946925666	0	0.969237186223783	0	0	0.949995965918472	1.17776599383311	0.749332395380684	1.05056787323541	TURE
0.576037447065666	0.512969071315515	0.686901639825532	0.951234100884178	1.41460564359626	0.849321166893292	0.38528459087656	0.68466602077766	1.88999439650531	0.831819762624049	1.76761235155284	1.47470374941673	1.06575965352689	1.34218242275094	0.594122202651393	0.686369306796704	0.686075752310079	0.836652277947647	1.13014891557743	0.804801106400028	0	0.704507622033292	0	0	1.19555691112194	0	0.602353052606081	0	1.33465579311326	0	1.24586573965658	0	1.11823268983104	0.972373127238186	0.870915791444864	0.787192383104654	TURE
0.360023404416041	1.29592186437604	1.09904262372085	0.760987280707341	0.793648880563097	0.951239706920484	0.839064220131174	1.07834898272482	0.529198431021487	0.95903925573126	0.628484391663231	0.688195083061139	1.01247167085055	1.07853944685343	0	1.47079137170722	1.24044946288206	1.22238157492351	0	0	0	0	0	0	0	2.09827210585272	0	0	0	0	0	2.67125260673305	1.38951183559817	0.601196982951382	1.19893183260909	0.87216315714178	FALSE
0.36425897387976	1.02468240439035	0.746805852601016	0.940173239245991	1.04589387361028	0.873023152946127	0.779131061550376	0.798777024240603	0.632098125942331	0.433851091878427	1.07366083575802	0.802894263571329	1.05336709941612	0	0.629070567513241	0.363371985951195	1.77068080191792	1.20800061521852	0	0	0	1.12890980398106	0	0	0	2.07299171903522	1.93043267461708	0	2.14847030110914	0	0	0	0.519740105371491	1.06614662146612	0.842632708432912	1.17232540663761	FALSE
0.313432140315142	1.29008437850047	0.552306048238098	0.728422509686082	1.0466790792211	0.663388695222057	1.55184071325281	1.39072785470462	0.811122595166861	0.672795396240042	1.17840823436856	1.04458182250352	1.16297421651752	0	0	0.423104367203448	1.5859627835935	1.40657605881609	0	0	0	0	0	0	0	1.21167825830932	2.25670298581996	0	0	1.45385577933568	0	0	1.11191695983302	0.647014448185505	0.767699468894843	0.993920690543989	TURE
0.355787834952323	1.04907960449489	1.1816343685094	0.385023326548358	1.10054044504891	0.790677562512564	0.898997378711972	1.07834898272482	0.74969777728044	0.753530843788847	0.785605489579039	1.18522486527196	1.09642138959066	0	0	0.372127937419899	0.976418051103953	1.23710906377801	0	0	0	0	0	0	0	0	0	0	2.20218205863687	0	2.05567847043335	2.70464326431721	0.691197334002618	1.43252416878816	1.19893183260909	0.87216315714178	FALSE
0.36425897387976	1.28085300548795	1.56150314634758	0.626782159497328	0.668209974806569	1.10806784797008	0.419532110065587	1.33795151560301	0.852597472201283	1.32438754362888	0.641577816489547	0.497029782210823	0.930474271150903	0	0	2.54360390165838	1.08964972425718	0.604000307609264	0	0	0	0	0	0	0	0	0	0	0	0	0	0	1.0800290999478	0.154007860522068	1.04906535353296	0.765052022902725	TURE
0.910647434699399	1.02468240439035	0.841853870204783	1.00285145519572	0.976167615369599	0.953609905525769	1.37119802207584	0.826008059157899	0.895360981778779	1.26626395237244	1.16055356415085	0.874726073587812	1.01123241543947	1.0583798310244	0.249864477750586	0.865979966519207	1.24431379142687	0.959626656949297	0.710985702757632	1.51892039799442	0	0	0	0	0.750042779147252	2.02898953631985	0.377891301870796	1.60247861869146	0	0.482321822528424	0	0	1.18190272040057	0.856632041734284	1.34879831168523	0.918880128170031	TURE
0.49979719671874	0.902386269968062	0.98960405737577	0.822253205849036	1.07987065199028	0.929934701378078	0.771361948401015	0.959641841622392	1.04533023411652	0.926056424184945	1.04383692365363	1.07264974366011	1.02361096666425	0	0.228508539481306	0.791964584765427	0.692672634543829	0.789846556104422	0	0	0	0	0	0	0	0.748079620347492	0	0	0	0	0	0	0.647990210018005	0.92961922509985	0.99249918750905	1.12560843560936	FALSE
0.31766770977886	1.02809801240499	0.856337377649168	1.14993633529109	0.899468731304844	1.03956910827739	1.0987745739813	0.898624152270681	1.10249673129477	0.456685359872029	0.949273299908006	0.669078552976107	0.966288752531051	0	0.722581057278722	0.834773481239234	0.469359256225645	0.971297791966249	0	0	0	0	0	1.88267996250116	0	1.19484939361058	0	2.38114780664717	0	1.4333789373732	0	0	1.11838898078728	1.41723230426018	1.020782270521	0.943456738996349	TURE
1.17325274144992	1.02067492206272	0.927441203230142	0.934063810254502	0.974153860618966	0.959089028896106	1.0211300758199	0.838212444555007	0.808806425563303	0.649049676372747	0.940746069453892	0.881127458120998	1.00836766255779	0.328251135998871	0.968677504322925	0.67144823490982	1.0067415930637	1.04168168993482	0	0	0.939802251451638	0	1.6866634157732	0	0	0.627950046277092	1.46191525541257	0	0.645328075791024	0	0	0	0.846406928180833	1.07629689807451	1.12399859307102	1.27568956035728	FALSE
0.45320593261784	1.16673339191487	0.491102574267788	1.15866832849132	0.957378452323432	0.863608812691496	1.34136116823691	0.941415778569284	0.766497727471599	1.02754205971206	1.16905578806405	0.946723394687283	1.05828937558161	0	0.756665069414511	0	1.31066358342255	1.25928366020422	0	0	0	0	2.22185469193201	1.30339382019311	0	0.827203426345785	1.54063376916555	3.28274746159124	0	0.988057325762109	0	0	1.26875251793451	0.647045335871621	0.899198874456822	0.778729215085283	FALSE
0.381201251734632	1.10153358471963	1.16773278770341	0.658817692093856	0.94388694025817	0.930478522840871	0.839064220131174	1.317982089997	0.70559790802865	0.685028039808043	0.707044940621135	0.917593444081519	1.02332663028462	1.52692101464643	0	0.694081321479812	1.04067670294225	0.922966762189437	0	1.22549259383641	0	0	0	0	1.82769045033583	0.988840877470822	0	0	0	0	0	0	0.667843797867534	1.27035002004581	1.12399859307103	0.496960345271994	TURE
0.427792515835532	0.618022143242037	0.809319753853849	1.06739140033208	1.23689319486365	0.972094325671925	0.54938728699065	1.49770692045113	1.21274640442424	1.76965576950411	1.17840823436856	1.62490505722769	1.00156785921381	0.452986567678442	1.06941996477251	0.617732376117034	0.810426982416281	1.12948057522932	0	0	1.30528090479394	0	0	1.38319344183759	1.62254152223692	1.75569706816248	0.817479142822541	0	0	0	0	0	0.578189620665139	1.04787954044995	0.814349625420955	0.947203719515738	TURE
0.45320593261784	0.995154951927396	1.3096068647141	0.957160793101526	0.817274288568784	1.1604743420542	0.642140984794265	0.499235640150378	0.58799825669054	1.07647263398407	0.551794331966228	0.637217669501056	0.90307360049631	0.427345818564568	1.00888675921935	1.4569159814081	0.655331791711279	1.54988758178981	0	0	0	0	0	0	1.52893335749248	0	0.770316884582777	0	0	0	0	0	1.19257609077482	0.6778476793499	1.09571551005907	0.947203719515738	TURE
0.376965682270914	0.701350971544335	0.52482372481052	1.0901784077549	1.29137208614304	0.843595406217605	0.879019659185041	0.971845379492735	1.33279604849856	0.989484946389392	1.68468732765283	1.16398427628859	1.06875336041882	0.514757463270959	0.60762497998438	0	1.31562821820825	1.05013689845701	0	0	0	0	0	0	0	1.00033902720886	0.931545999960568	1.98895875614057	0	1.19729299474702	0	0	0.565129341896537	1.23882255412254	1.09571551005907	0.87216315714178	FALSE
0.326138848706296	0.810652421655142	1.06157526154855	0.700042411906106	1.16814120948681	0.900059834006397	0.237969894364934	0.687183175265814	1.0960114564048	0.715249865093689	1.13219614674626	1.27630950861829	1.03923100414257	0	0	0	0.761679494752143	1.21594798768707	0	0	0	0	0	0	0	2.32511233351247	0	0	0	0	0	0	0.715947673372631	1.00397726652399	0.899198874456822	0.890556536824319	TURE
1.28761311697031	0.760927805233956	0.576183941301024	1.27665629329192	1.14241733965071	0.968896646969057	0.730435370203477	0.655246777697371	1.13005914957713	1.24161332215208	1.41163486408734	0.991669998161017	1.00323976157109	0.897003104313747	1.50001150174362	0.203872071325754	0.687773959617777	0.914970763012053	0	0.714194359321879	0.427890097929141	0.311294065549594	2.30305203947769	0.450342050830841	1.58480799846396	0.571622301262204	0.532311999977467	0	0	0	0.548180925448893	0	1.46104563438249	1.23525141737428	1.19893183260909	0.918880128170031	FALSE
0.402379099053223	0.811656325582886	0.860434685676198	1.02132503463354	1.10461072265507	0.972696241663053	0.419532110065587	0.738868747422558	1.02899694920845	0.502353895859231	1.19150165919487	0.955826504251582	1.00125314818185	1.44570181173971	1.13768081358778	0.657162102252165	1.10848675406482	1.09234098184654	0	0	1.38949257607097	1.01847297533074	0	0	1.72835944760019	0.935099525434365	3.48317199985255	0	0	0	1.80718986411723	0	0.61933694948418	1.24793373462384	0.860999781947071	1.07889146458112	FALSE
0.711575669904647	1.18021455505675	0.764586944329612	1.05881414800798	0.877457922403865	0.945375346482411	1.39844036688529	0.898624152270681	0.759497748225282	0.723085153130715	0.807427864289569	0.637217669501056	1.01553784445693	0.271249441723618	0.640371236390723	0.369899626417385	1.31720382086478	1.16821616381911	0	0	0	1.13575168158094	0	2.46459922363788	0	0	1.45659919993834	0	2.14847030110914	0	0	1.31933817771571	0.864003659073503	0.370848046963497	0.795982551906795	0.965597099198277	TURE
0.402379099053223	0.927607229237584	0.860434685676198	1.24828615344099	0.920508935545893	1.09428327187093	0.759153342023445	0.359449660908272	1.05839686204297	0.593690967833637	0.916539737842211	0.917593444081519	0.937681519725855	0.963801207826475	1.13768081358778	0.985743153378247	0.615825974480456	0.54617049092327	0	1.15960589524305	1.38949257607097	0	0	0	1.72835944760019	0.935099525434365	0	0	0	0	0	0	1.04792991814597	0.0341734934628462	0.889282864959024	1.12560843560937	TURE
3.14702811154257	1.10696959612919	0.958703903767267	0.921361338631198	0.907942864708793	0.967746029464145	0.977856797897232	1.11145618833479	0.845247493992655	0.802203888722578	0.814893413532643	0.768014980609165	1.00384136051131	0.610494026520813	0.828728409358749	0.333009367178996	1.20144161813734	0.982518020598897	0.204372408484988	0.145537581994067	0.348779513021863	0.253241929001156	0.936781978219981	0.366359344054279	0.429754241024912	0.232511233351247	0.649564508080612	0.228770628243503	0.476791785361163	0.137712996689441	0.445072469917911	0	1.25299352914244	0.540731507047158	1.04906535353296	0.647041470019911	FALSE
0.847113892743627	1.13825137087695	0.72983299231463	0.889403884326707	0.999409701449827	0.837430670556784	1.22862975090636	1.04839484431579	1.01429699279118	0.411016823884826	1.11948782265013	1.01317609450668	1.07197658483913	0.227631441044443	1.07479393444473	0.77604569863949	1.51264189108566	1.39314643815403	0	0	0.652640452396971	0	0	0	0	2.18348112537974	0.813329502503643	0.862558644244638	0	1.5577026207168	2.51715731073472	0	1.4310781704135	0.919998542111205	0.99249918750905	0.768799003422115	TURE
0.897940726308245	0.848665812126761	1.18425730828411	0.940764543170042	0.978195816277542	1.08969508205177	0.762785654664702	0.708006907849626	1.04236054595141	0.809578592500413	0.785605489579039	0.834175858255926	0.940080449101553	0.858742308395152	0.886959686422698	1.46382079648586	0.713307432052244	0.729952978390342	0.721142641368455	2.05415901443054	0	0	1.10561190411928	0	0.760808943441232	0.823245515214944	0.383315578931142	0	0.84699309947572	0	0	0	1.12382182806238	0.83115073101374	0.870915791444864	0.947203719515738	FALSE
0.393907960125787	0.987037262293577	1.56953331680565	0.985328513102248	0.698512156927297	1.30411895303615	0.576280370969213	0.631341071082476	0.508844645212967	0.621794682287301	0.395824304364824	0.34409754153057	0.827969193196968	1.47713011199492	1.16241300518751	2.35006882218437	0.629213495664814	1.00447877243715	4.9925259787047	0	1.42003087444616	0	0	0	0	0	0.890143955517874	0	0	0	0	0	0.726426241370601	0.588459512884639	0.899198874456822	1.20064899798332	TURE
0.677691114194902	1.26217389915791	0.656849693083167	0.909617608970496	0.936946595109212	0.812163365841709	1.38595429218096	1.04839484431579	0.744185293623966	0.813470797272051	1.03110720507249	0.884139516432713	1.08518756387765	0.569794424752759	0.672591172812899	0.194255464187747	1.23784893989908	1.16241568634235	0	0.682552837073441	0	0	0	0	0	0.547956409808673	0.510273605073941	1.08372752738429	0	1.30474236607048	1.05419408740172	1.3869965458037	0.717690208135387	1.23289826900322	0.93593302148514	0.97552731086145	FALSE
0.368494543343478	0.844087038099334	1.07377727604911	0.929366650289138	1.0338721049481	1.02894771253509	0.710636023172323	0.770249273374872	1.31669609623204	0.616525235827239	0.785605489579039	0.955826504251582	0.971842136166287	0	0.310877896736195	0.718293460601203	0.538489689313143	0.596977048218458	0	0	0	0	0	0	0	1.02415662309478	0	0	0	0	0	0	1.24971559984353	1.25494992094838	0.749332395380684	1.09728484426365	FALSE
0.419321376908095	0.556330093292746	0.707716841032367	1.1434026061133	1.2871185548975	0.962563989145728	0.662419121156192	1.2044716707628	2.04716235158312	1.0311474704479	1.62496293370822	1.15906540305034	1.00655078388651	0	0.818433646509574	0	0.236276088168012	0.523877817824362	0	0	0	0	0	0	0	0	0	0	0	0	0	0	1.16754291704022	1.27878747101449	1.06743242704712	1.17232540663761	FALSE
0.529446182964767	0.704981494220565	0.980895541670863	1.12118792690882	1.07936247756581	1.08577217975638	0.513712787835413	0.984207404867887	1.10249673129477	1.12540320825607	1.09423621762795	0.819279860787069	0.942131533717775	0.730623496255551	1.7248709109234	0.747256906593187	0.84030447485559	0.662451950281129	0	0	1.05059194776098	0	1.89404006525351	0	2.60670605211832	1.41031403836003	0.656663573742695	0	0	0	0	0	0.980602869911182	1.41465641300735	0.795982551906795	1.27568956035728	FALSE
0.609922002775411	1.09643389219778	0.892018101717882	0.973253408775018	0.919595732236821	0.962563989145728	0.861539154598973	1.23560820937219	1.10249673129477	0.856285049760053	0.908356347325764	0.931930841645292	1.00655078388651	0.950321470654075	0.560884596908659	0.86396136519865	0.971540838061475	1.29247618271633	0	0.75946019899721	0	0	0	0.961368491489952	1.12772389488807	1.22027172113421	0	0	1.2583897477925	0.726927889667837	2.3493468233524	1.54551043675269	1.15592631798908	1.12970787536187	0.917565947970981	0.843839565796073	FALSE
1.34267551999865	0.845551542424113	0.773576925607937	1.08826782519662	1.08768563722458	0.965600468606757	0.730435370203477	0.59688025800332	0.942796837129272	1.1748734579796	1.19573776722692	0.89046483888732	1.00496316435357	0.716750898225384	0.592242069098699	0.19548492915096	0.769392704825582	1.03979799790962	0	0.684719671476849	0.410231141506667	0	0	0.863394632484608	0.506398309487954	0.821934614713009	0.255136802536971	0	0	0.325143465027148	0.525413027586799	0	1.21244492028972	1.43992184849375	1.09571551005907	0.97552731086145	TURE
0.355787834952323	1.0053679543076	0.764586944329612	0.89838776194617	1.07079610869624	0.859432133165831	1.43839580593916	1.13825725954286	0.837897515784021	0.753530843788847	1.13912795988961	0.841127323741392	1.060473147309	0.54576694901017	0.322114447220634	0	1.25539463713365	1.48453087653361	0	0	0	0	0	0	1.96307492813849	1.06208834987607	0.989048839464307	0	0	1.27212380691872	2.05567847043335	2.70464326431721	0.87287044213887	0.849655940872405	0.974132113994891	0.918880128170031	FALSE
1.1901950193048	1.1629476754454	0.89346102973748	0.863219557741868	0.924720720202686	0.904330580549725	0.998885976346638	1.37789036681504	0.808497602949493	0.981873523724859	0.877259463363259	1.07052568476177	1.03699804959126	0.808904585140077	0.668387477982818	0.441237411512168	1.11640451659386	1.17348631192657	0	0	0.463164192023656	0	0	0.487600565827637	0	0	0.576352201414452	1.83099091269259	0.636009258812093	0.367400377449449	0.593697753193748	0	1.09031900615146	1.19967208968611	0.974132113994891	0.947203719515738	TURE
0.398143529589505	0.937475391250751	0.807474800007678	0.802814595781683	1.14294194580698	0.829443437455364	0.762007301955861	0.890065827010962	1.01429699279118	0.538236316992034	1.24574584776105	1.14152993936332	1.07615269979356	1.4612469925111	0.8624354554617	0.332114180708083	1.24489551830458	1.21449524218207	1.64608646399321	2.34442061429573	1.40459575624565	0	0	0	0	0.945375344395184	0.880362153808888	0	0	0	3.65453950299262	0	1.47347808678777	1.19909142689473	0.870915791444864	1.09728484426365	FALSE
0.262605306750524	1.77666707212844	0.659203993058378	1.30411126734121	0.402987782842672	1.02466489167126	2.39732634323193	1.12328019033835	1.59862026037741	1.96945561444812	0.14730102929607	0.955826504251582	0.974081403761139	0	0.87657374161681	0	0.759182184933284	0.841639772898155	0	0	0	0	0	9.19003100339548	0	0	0	0	0	0	0	0	0.437969261118651	-0.508516791377323	0.838891086836247	0.629617297317953	TURE
0.410850237980659	0.946334694776319	1.14365582300849	0.555703770275983	1.10759322583357	0.863330588202869	0.750927222218237	1.02901275475702	1.04023809235106	0.640702696055758	0.984317466354915	1.31566707055806	1.05843484491159	0.943722015996753	0	1.28694245024382	1.0853932800218	1.28350065366969	1.5941047861829	2.27038627910745	0	0	0	0	0	0	0.852265489325623	0	1.8943501579672	0	0	0	0.386726371628948	1.1269725407878	1.17064874959714	1.20064899798332	FALSE
2.4523947194928	0.84977259845959	0.816807908497203	0.91235233855673	1.14785397489488	0.892740694596298	0.817962527273323	0.702372900625361	1.02126013004147	0.722325392247685	1.28320315902202	1.10952201836536	1.04305780713628	0.862085163401879	0.508807076665121	0.480933510817761	0.961455639050456	1.13694175549979	0	0.934517749199339	0.223956342416985	0.162672766893104	0	0.470669990625289	1.1042296470779	0.896137045207937	0.69542496524834	0.588039980076345	0.919171641865825	0.176991138353908	0.858022318093921	0.376298193296307	1.08885081004376	1.52052406093769	0.524532676766479	0.900486748487492	FALSE
0.330374418170015	1.31807437487819	0.973110656419508	1.10570801470298	0.672679606745075	1.07362906481639	1.13207077319285	0.898624152270681	1.20049644074319	0.780170823114716	0.829250239000096	0.562875608059264	0.948480546354597	1.17658848747647	1.04164282283037	1.20337475866955	0.751787553261855	0.933455020850681	1.99263098272863	0	1.70030012598158	0	0	0	0	0	0	0	0	1.37526898045266	0	0	0.351144667565834	1.31287401225256	1.27386507214716	0.947203719515738	TURE
1.13936818574018	1.064679301216	0.781382534522727	0.961842659630098	0.993836784898992	0.901732807675553	1.12493587336181	1.05552678203223	1.01324699590424	0.714930057418709	1.01318168298884	0.80562519644062	1.03835629192754	0.338049677371972	0.997593250720625	0.576242888168874	0.907194383301807	0.881209404012024	0	0.403907671376794	0.483980560204496	0	1.73739013504458	0	0	0.646835761954598	0.602353052606081	0	0.664809678079056	0	0	0.816496079793875	1.23343843700364	0.827875466628876	0.749332395380684	0.661687869183055	FALSE
0.656513266876311	0.923866877506787	1.13006398810007	0.765078610173513	1.03164872407724	0.968774079398282	1.11126064868563	0.64900633219549	0.964684639882919	0.984727807224061	0.867439394743521	1.0593743755455	1.00330384587397	0.588294243738237	0.347214274276789	0.401124919556516	1.0525025745666	1.00013037948287	0	1.40971697068763	0	0	0	0	1.04611229723169	1.13196258342055	0.52705892103032	2.23922508969469	1.16671897146324	0	0	0	0.818995823648182	1.28851965858542	1.19893183260909	1.00385090220716	FALSE
0.266840876214242	1.57361940674233	0.648740437613004	0.51336443539781	0.912159648148651	0.595872945661641	1.49832896451995	1.57259226647369	0.643123093255278	0.256885514928016	1.16204145333566	1.17885268857695	1.19827474272204	0	0	0	2.42754626069393	1.82174286327311	0	0	0	0	0	0	0	0	1.33521593327682	0	0	3.44982727299991	2.78736063787573	3.6673129007691	0.999685690217965	1.20739239943582	1.020782270521	0.768799003422115	TURE
0.478619349400149	0.779846785642216	0.878383070396368	0.810934086004505	1.21609587565797	0.868863069848356	1.05651401344356	0.456992624445346	1.45303415355259	0.799199379776052	1.33200417944651	1.42393640761582	1.05554219372169	0.404452292570038	0.238709813565292	1.37886691097552	0.826966308588041	0.733428944954106	1.36432391610248	0	0	0	0	1.23229961181894	0	1.56416647890839	2.18489879990751	1.55102288322889	0	0	0	0	0.767331189775137	1.04576885064286	1.19893183260909	0.918880128170031	TURE
0.597215294384257	1.06768030670225	0.828179282059156	0.993960928110653	0.956881629047705	0.942083904270288	0.861539154598973	1.49770692045113	0.578810783929752	1.49849883708009	0.834705832677729	1.17088746770819	1.01725877094913	0	0.572903552556701	0.441237411512168	0.909662939446846	1.02680052293575	0	0	0	0	0	0	0	1.24679936724582	0.580528666642092	0	0	0	0	0	0.921334326209057	0.996003137568077	1.07734843654491	1.0222442818897	FALSE
0.415085807444377	0.786809703371165	1.42987688290213	0.825049985460768	0.968815526915647	1.14918353806174	0.432850589750209	0.865341776260653	0.78889766105981	0.905759297079522	0.733231790273771	0.896352855098149	0.908976983407716	1.86798584609667	0	0.636837501151581	0.835491734449773	1.16441296415394	0	2.24673642203341	0	0	0	0	0	0.905570066736439	1.68658854729703	0	0	0	0	0	0.844756691155878	0.977027598188082	1.19893183260909	1.15393202695507	FALSE
0.368494543343478	0.92849574190927	1.20799943555525	0.743493320231314	1.00515343536621	0.995755850840411	0.590769706010725	0.599082768180454	0.573298300273278	0.675241924953642	0.740713747317381	0.879360383911456	0.9891964600264	0	0.310877896736195	1.0774401909018	0.538489689313143	1.07455868679323	0	0	0	0	0	1.61372568214385	0	0	0.953725666626294	0	0	0	0	0	1.13712598381901	1.03783411496491	1.1989318326091	0.440313162580575	TURE
0.38543682119835	0.847333526707411	1.21906170144861	0.88851536895775	0.988427177258071	1.07891787794357	0.95893053729277	1.00754829193985	1.0864604152032	0.604070180558001	0.732041478925921	0.834175858255926	0.945715296948317	1.0066368170632	0.297061101325697	1.02955396019506	0.514556814232559	1.02680052293575	0	1.21172301413038	0	0	0	0	0	0.977604049317749	0	0	0	0	1.89027905327204	0	0.771926450718379	0.824556557393113	1.34879831168523	0.675365061365618	TURE
0.393907960125787	0.868592790818348	0.81615732473894	1.04328901387297	1.07463408758046	0.962563989145728	0.811402762324649	0.751157624718567	0.993943206982663	1.10131431015293	1.10286924498596	0.994059564421645	1.00655078388651	0.492376703998306	0.871809753890632	0	0.755056194797777	0.669652514958097	0	0	0	0	2.56747653289921	1.50614397000092	1.76676743532464	0	0.890143955517874	0	1.97948949090955	0	0	0	0.667843797867534	0.743288085998793	1.22721491562105	1.06896125291795	TURE
0.444734793690404	0.699386402996591	0.778488525135603	0.97539242725584	1.23736439227121	0.907560332623115	0.898997378711972	0.748853460225567	1.35974596859688	1.08462772969607	1.34207604469753	1.21071357205201	1.03530937771184	0.435564007383118	0.514144213832936	0.296986719287036	0.445289550778177	1.28350065366969	0	1.04702279861751	0	0	0	1.32895056176552	0	1.68684620274435	0	0	0	1.00762281736136	1.62826017460067	2.14229169450868	1.25289933036859	1.12148250946117	1.1989318326091	0.97552731086145	FALSE
0.978416546118889	0.826547567177791	1.08685086301399	0.816716147223792	1.09242835331637	0.975064820173597	1.06472164296948	0.823738806248124	1.30629158162501	0.788820167051685	0.989446307897841	1.11657914360299	1.0000147398353	1.7725561343939	1.04617170466876	0.805737881891783	0.604044955838222	0.491078510969271	0.661309845796401	0.941863303559858	2.82145872433625	0	2.02695515755201	0.594530514474049	2.09222459446339	0.377320861140182	0.351372614020214	0.744764291946913	0	0	0	0	1.09772585753758	1.08559500841109	1.06743242704712	0.736728431557013	TURE
0.724282378295801	0.987729920021502	1.02432700675737	0.882626573140098	0.978953947326584	0.979451076674603	0.681058620236345	0.747340624952386	0.632543579167096	0.304456906581353	0.87884654516039	0.897897625206032	0.997721391045401	0.532925373739342	0.629070567513241	0.545057978926795	1.22585593978933	1.32880067674038	0	0.63812632105091	0	0	0	0.806862841071924	0.946482554638199	1.53623493464218	0.476862833313147	0	1.05493751311946	1.21880125213769	0.984756153501007	0	1.08885081004376	0.838548285158338	1.24558198913521	1.0222442818897	FALSE
0.546388460819639	0.910828803902539	1.22204594061984	0.87749502329626	0.949051848275998	1.07449003439523	0.627871185132172	0.608592018469035	0.965997135991603	0.70677496170671	0.729490811751966	0.940654654977747	0.948030389474505	0	0.835484347478523	1.20650854710358	1.17584272002362	0.962625490252265	0	0	0	0	0	1.07581712142923	0	0	0.635817111084197	0	1.4093965175276	0	0	0	0.416218749530188	0.565539072519036	1.17064874959714	0.947203719515738	TURE
0.491326057791304	0.728025070360679	0.95633288648124	1.20817664537588	1.0338721049481	1.12022533219546	0.599331585807982	0.673968114203011	1.08412178577318	1.22734190465608	1.09657432920408	0.987687387726634	0.924117745550979	0.787802726397291	1.39489560622501	0.805737881891783	0.604044955838222	0.714296015955303	0	0.945994282961436	1.13353341732105	0.829199236552459	4.08978562762706	0	0	0.76131996761028	0	0	0	0	0	0	1.00631455192817	0.0744691474531509	0.820524013322088	1.20064899798332	TURE
1.728112341197	1.08893434437153	0.872937500611618	1.03050360929119	0.906327425334402	0.983797018318062	0.913267178374065	0.755985397942	0.577498287821068	0.668717848384042	0.813662828492575	0.69183632688686	0.99544912082894	0.667793465865023	0.788270244304061	0.75888498294476	1.13784062115308	1.16051164754409	0.373004814500926	1.06249604194683	0	0.231356824025748	0.57055034064427	0	0.785229971255395	0.849670679900855	0.593429303678584	0	0	0	0.407065043650169	0.535572923627171	1.0126666778935	0.370070463787728	1.12399859307103	1.09728484426365	FALSE
0.355787834952323	1.04907960449489	1.32065017656933	0.962558316370897	0.77335274516951	1.16882770110553	0.65926474438878	0.539174491362408	0.70559790802865	0.822033647769651	0.667764666142183	0.726428143231202	0.898706057041529	0.54576694901017	0.322114447220634	0.744255874839801	0.418464879044551	0.989687251022409	0	0	0	0	0	0	0	2.12417669975214	0	0	0	0	0	0	-0.2756233718461	0.556433606592338	0.945849030982933	0.843839565796073	TURE
0.419321376908095	0.778862130609841	1.00259885812919	0.707820660927283	1.21140569872706	0.875058171950663	0.842218596898586	0.485572348946263	1.20462274429891	1.0996502744287	1.2321601889187	1.35425523655013	1.05230309224499	0	0.272811215503192	0	1.29951848492407	0.104775563564873	0	0	0	0	0	0	0	0	0	0	0	0	0	0	0.83405290316761	1.03350676450406	1.19893183260909	1.0222442818897	FALSE
1.37232450624468	0.963275254127252	0.810925547016256	0.915024572352579	1.07189775078338	0.891262952912712	0.916624778294558	0.775283582351173	0.98576178327532	0.604436505712979	1.08598405912396	0.989561557342816	1.04383044254897	0.560974077620363	0.662179544750779	0.478121034146311	1.1469997097444	0.921895206350982	0.470310418283775	0.334917230613676	0	0	0	1.26685006822508	0.990710711396994	1.07201440922071	0.748719214921577	0.528317169599841	0.550545514659218	0.318030951729679	0.513919617608338	1.3523216321586	1.54510972932519	1.04528368339634	0.814349625420955	1.20064899798332	FALSE
1.01653667129235	1.36161790333399	0.681177459493656	0.875928067897514	0.874483488768598	0.806147340909549	1.52330111392862	1.29801266439099	0.716622875341597	0.48522819486403	0.949273299908006	0.748730761663738	1.08833303507729	0.758136514943001	0.447456052206072	0.129232714668836	1.50168777375401	1.50368277417369	0	0.453123312006739	0.542952981405884	0	0	0	0	1.8149611042186	0.676058700393322	1.43272452772838	0.746502392758261	1.72491363649996	1.39368031893787	0.916828225192274	0.983329913454841	0.681689909645409	1.34879831168523	0.965597099198277	FALSE
0.398143529589505	0.937475391250751	0.745361353853238	0.974846294877756	1.08978185530433	0.890883692081684	0.796254821144891	0.539174491362408	0.856797459749073	0.841605877478454	1.20646557328209	0.933979041297259	1.04402873860569	0.487082330837034	0.5749569703078	0	0.62244775915229	0.772860608661317	0	0	0	0	0	0	1.74735240856283	0	0	1.8784610474661	0	1.13077671726108	0	0	0.924286727190746	1.16861833285956	0.824265634918753	0.928810339833199	TURE
0.457441502081559	1.52990775655505	0.973110656419508	0.948298193165401	0.601496579576285	0.989301877733112	1.42341251629396	1.37289801041354	0.881997385035812	0.285428349920018	0.376435963756623	0.461982810388263	0.992570911888089	0	0.749593433251759	0.865979966519207	1.29841439105412	1.05558932264423	0	0	0	1.78475264248434	0	0	0	0.819325298475825	0	0	1.69398619895144	0.978556774552859	0	0	1.15545777004558	0.760614639281104	0.767699468894843	1.0222442818897	TURE
0.309196570851424	1.20716009284343	0.319926791151619	0.812240990252699	1.16369622771555	0.593361363172026	1.70002709435918	1.13480101280336	0.831112920514513	0.645507191357579	1.55232623181243	1.15066806088748	1.19958792052228	0	0.371326376657122	0	1.76878904892442	1.853945388634	0	0	0	0	0	0	0	1.22898794771374	1.14447079995155	0	0	2.94985230589847	0	0	0.901279595747755	0.760497521872392	1.04906535353296	1.0222442818897	FALSE
0.520975044037331	0.835852042605683	0.66456337511576	1.09559483164167	1.13753949758517	0.91560964821179	0.770569181753122	0.299541384090227	1.12349666903371	0.831819762624049	1.39351449937234	1.11057936684469	1.03110080300569	0.371300465310198	0.657430306212607	0.506338013210683	1.32856882363325	1.5991155685065	0	0.891267340971932	0	0	0	0	1.32507557649348	2.86763854466538	0	0	0	1.71041856392432	1.38196871961906	0	1.08885081004376	0.947640875712249	1.27386507214716	1.17232540663761	FALSE
0.474383779936431	0.983512129213959	0.886225776382049	0.625662905641084	1.16002911775426	0.773488919849247	1.11542267358708	1.11495959633584	0.979997094484235	0.570856699840035	1.18931942172382	1.28505563349379	1.10540845016108	0.81619201383503	0.481720704852481	0.55651565415949	0.93871851245129	0.832540964542499	0	0	1.17475281431455	0	0	0	1.45879879980934	0.78925831504552	1.46996249535062	0	1.63124596936064	0	0	0	0.946071681034905	0.916595832908392	1.06743242704712	0.900486748487492	FALSE
3.65953201665247	1.09643389219778	0.946079804852298	0.97949221267742	0.893569437928231	0.992644113806533	1.13055730959233	0.87820087608271	0.806827153356622	0.832931821130233	0.816851162460021	0.825486526399094	0.990823427888285	0.472407776257935	0.774493021996314	0.858955795295993	0.992742868710557	0.904250750209929	0.17568440218953	0.125108292642231	0.299820903885384	0.217652761278578	0.268377337933715	0.787183259582366	0	0.499588596631601	0.465232032500632	0.786332531497437	0.819416579957905	0.355011294954061	0.382451808452717	0.754784166786198	1.36407262200298	1.61480670291345	1.19893183260909	1.12560843560937	FALSE
0.355787834952323	1.09279125468218	1.25114227253936	0.89838776194617	0.803097081522181	1.10007313045226	0.539398427227183	0.77880759863459	0.264599215510744	0.274011215923217	0.353522470310567	0.497029782210823	0.934654299323189	0.54576694901017	0.644228894441271	1.8606396870995	0.976418051103953	0.742265438266806	1.8468287156997	0	1.57588792164147	0	2.85275170322135	0	0	0	0.989048839464307	0	0	0	0	0	0.92478746416475	0.615734277289143	0.99249918750905	0.900486748487492	TURE
0.588744155456821	0.950964245801123	0.96610986033016	0.775586557075829	1.07849967782355	0.89331478129352	0.905756757499279	0.686918211635481	0.820655461640465	0.646398639066988	1.15330429955118	1.09524781389429	1.04275764661624	0.328251135998871	0	0.895264313213093	1.09063672581901	1.41371086491154	0	0	0	0	0	0	0	1.89770197808739	1.76719755874873	0	2.60999355097703	0	0	0	1.22100797183428	0.520410127081291	0.824265634918753	1.09728484426365	FALSE
0.368494543343478	0.844087038099334	1.14088835580218	0.681535543545367	1.12002811369377	0.929372127451048	0.650702864591525	0.890065827010962	1.0079970114695	0.802461418060849	1.16718529880314	1.07052568476177	1.02390510774662	1.58018570120387	0.310877896736195	0.359146730300602	0.269244844656572	0.835767867505842	0	2.53749054723774	0	0	0	0	1.8929651092764	0	0	0	0	0	0	0	0.540062899176374	0.458480432944553	0.838891086836247	1.0222442818897	TURE
0.38543682119835	0.726285880034924	1.60402855453765	0.7108122951662	0.988427177258071	1.1741165142327	0.419532110065587	0.457481386610529	1.16664199566101	1.00263194917359	0.764179885317794	1.02534115910624	0.895940807635247	1.50995522559481	0.297061101325697	2.40229257378847	0.643196017790699	1.02680052293575	3.4031450491545	0	0	0	0	0	0	0	0.910374499961466	0	0	0	0	2.48702828902731	0.574357569490567	0.289065937874293	1.06743242704712	0.87216315714178	FALSE
0.368494543343478	1.05510879762417	1.14088835580218	0.929366650289138	0.861560087456748	1.06213957422977	0.941806777698256	1.30086543947756	0.566998318951595	0.822033647769651	0.583592649401573	0.873898518172877	0.954487812306175	1.05345713413591	0.932633690208585	1.4365869212024	0.538489689313143	1.07455868679323	0	1.26874527361886	0	0	0	3.2274513642877	1.8929651092764	0	0.953725666626294	0	0	0	1.9813768389719	0	0.438606467638174	0.695696852713117	0.99249918750905	1.06521427239855	TURE
0.537917321892203	0.982995849881038	1.51713314937844	0.848870326248349	0.786936772795139	1.20509979743442	0.550406558395085	1.1125822837637	0.872997411719118	1.60771886893724	0.977998670700437	0.92071451021785	0.879741236310259	1.07853944685343	0.636559502840779	1.9610551622763	0.459425726993357	0.488952629969404	1.21151963749901	1.72549357212166	0	0.755641239761516	0	0	1.28233120305821	0	0	0	0	0	0	0	1.08597665006989	1.38000067958416	0.585808285210088	0.852302733815439	TURE
1.8678861334997	0.965819318423864	0.900292852197636	1.12451257277615	0.934821999655451	1.04768869566882	0.83385264112415	1.05490661353515	0.814888888348304	1.14667737098303	0.913693341140839	0.930891899792844	0.962043436299693	1.54427238981287	1.39753745396408	0.772165470146293	0.684126673468289	1.09680964949955	1.03489718465177	0.736970489231916	0.88307159162597	0	0.527563671143673	0.618963275342846	0.363034404518761	0.785654395798736	0.1829062922297	0.386868407944963	0.403145456958695	0.232883076781458	0.376325578111369	0	0.795725499640702	0.418536645288411	1.07734843654491	1.0222442818897	TURE
0.631099850094002	1.281426094081	0.940455936405431	0.542650326007751	0.972579910806878	0.755838837114431	1.30687581905352	1.643317315495	0.9830595854045	0.385328272392024	0.864711597904706	1.05671930192258	1.11463677410251	0.306072005188137	0.361290528639361	0.208693370309809	0.93871851245129	1.3875682742375	0	0	0	0	0	0	0	0	1.64615663006731	0	0	0	0	2.98443394683279	1.31102348063596	0.95843494276187	1.34879831168523	1.06521427239855	TURE
0.368494543343478	1.0129044457192	0.939555116542971	1.17719775703291	0.861560087456748	1.09533143592445	1.18153941202145	0.881507501751238	0.87569740371413	0.753530843788847	0.701433472838429	0.56803403681237	0.937133488446063	0.526728567067957	1.24351158694478	1.79573365150301	1.07697937862629	0.955163277149534	1.78164652573382	0	1.52026834793647	0	2.75086771382058	3.2274513642877	0	1.02415662309478	0.953725666626294	0	2.12258511675842	0	0	0	1.10051029775231	0.374540146400494	0.99249918750905	0.87216315714178	TURE
1.92718410599175	0.815054154261413	0.885423762104784	1.0780653143354	1.06530484660036	1.01545212041747	0.760021938524617	0.525282717027789	0.977866666017967	0.814091293684921	1.07309155641774	0.933662411399373	0.978898289823695	1.7959819863903	0.942220233279745	0.408193200077335	0.612027928822867	0.927286815867086	0.668609071467442	1.42838871864376	0.570520130572186	0.207299809138115	0	0.899687769690819	1.75894988030108	0.38065998380514	0.354482106179685	0	0.390630963838026	0.225653890362522	0.364643631118998	0	0.670118063336406	1.30623039732167	0.721049312368732	0.840092585276678	FALSE
1.50786272908366	0.732292926171292	1.09884967382203	0.984188840334284	1.07380396293415	1.07071724635312	0.732516382654198	0.607403362182961	1.03512193104897	0.656485204816041	0.943817706230374	0.934585915268212	0.950002987038954	1.27601850050265	0.979046446622721	1.21806384023077	0.587029604969539	0.665251043028795	1.28338944650318	0.609284453432789	0.730072370477967	0.265437715950221	0.654597416319912	0	0.900901241808598	0.73112597456058	0.453897767686169	0.480288335999855	0.50049592241747	0	0	1.22938330196237	0.3415190180547	0.801867284469056	0.739416385882886	1.06896125291795	TURE
0.343081126561169	0.725289603107578	1.3695631460719	0.798566899507705	1.04876326695352	1.10516606161176	0.539398427227183	1.49770692045113	0.970197123539393	1.91807851146252	0.589204117184279	1.64402158731272	0.931991466561585	0.566233209598053	0	1.15824820521944	0.434157312008722	0.641750326834843	0	0	0	0	0	0	0	1.10293790179438	1.0270891794437	0	0	0	0	0	1.22202811989537	0.796115807025938	1.19893183260909	0.97552731086145	FALSE
0.423556946371813	0.697637936989101	1.22611942708858	0.700742454318012	1.17430639920355	0.981815268928644	0.359598951484789	0.479266214544363	1.23479633905014	0.548022431846434	1.02128713645275	1.29992404578215	0.996485276047646	0.915124379148368	0.270055546659725	0.623972097087913	0.818613113551799	1.24460669446757	0	0	0	0	0	0	3.27853750884984	0	1.65181352570327	0	0	0	0	0	0.776436404468829	0.795713959888292	0.637065077150309	1.05056787323541	FALSE
0.677691114194902	1.10153358471963	0.875799590777556	0.640101280386645	1.07748858437559	0.776067216248744	1.12374672338997	1.23560820937219	0.854434966753443	1.07035631220007	1.10475771972052	1.29036578073964	1.10406039107552	0.284897212376379	0	0.388510928375494	1.31066358342255	1.03325838785987	0	0.682552837073441	0	0	0	0.863394632484608	0	1.09591281961734	2.04109442029576	1.08372752738429	0	0.652371183035239	1.05419408740172	0	0.269456412666527	0.51808591893781	1.06743242704711	0.843839565796073	FALSE
0.419321376908095	1.2981035510164	1.23850447180664	0.598925174630778	0.807603799151374	0.93339538341404	0.842218596898586	1.57022746607298	0.758981960280818	0.969855487938755	0.599541031520844	0.818992394169249	1.02180155333934	0.462231191508616	1.09124486201276	1.26067831860619	1.77207066126009	1.1525311992136	0	0	1.33219391314021	0	2.40700924959302	0	0	0	0	1.77959467654683	1.85446910201	2.14252430638942	0	2.27759432784607	0.87473563557462	0.902390080454269	0.945849030982933	1.17232540663761	TURE
0.275312015141679	0.564889017804941	1.61686078297395	0.580496707719064	1.15316504013442	1.11065075670661	0.824080930485975	0.524197422157897	1.10249673129477	1.37005607961609	0.932906518875108	1.09920047988932	0.929123800510627	0	0	1.4478102565243	0.180898880003634	0.962625490252265	0	0	0	0	0	0	0	0	0	0	0	0	2.69597176450275	0	1.11959280958571	0.987331384636247	1.24558198913521	1.06896125291794	TURE
0.728517947759519	0.768511803292766	0.407348646873282	1.19088610304492	1.24926212681228	0.839445339371276	0.9766885102056	0.732212272220553	1.48632892663442	1.11634199079829	1.62940397838616	1.076189841824	1.07092321773972	0	0.625391792264626	0.180623501788607	0.880162971713588	0.900702213101534	0	0	0	0	0	0.802088504734221	0	0.509048262366637	1.42212347922974	0	0	0	0	0	0.858896445376586	0.707950368714758	1.09571551005907	1.05056787323541	TURE
0.381201251734632	1.18312866506923	1.23260683146471	0.658817692093856	0.860602798470683	0.962563989145728	0.95893053729277	1.25807381317895	0.573298300273278	0.616525235827239	0.589204117184279	0.841127323741392	1.00655078388651	1.52692101464643	0.300398866509133	2.08224396443944	1.30084587867782	1.49982098855783	1.72090857599291	2.45098518767281	0	0	0	0	0	0	0.920838574673662	1.9658313287436	2.04854144989477	1.1833709831802	3.82451808452717	0	0.893817612601975	-0.0801495559144594	0.842632708432912	1.27568956035728	TURE
0.343081126561169	0.770620203301803	0.79290497930478	0.931661382758987	1.20299315915257	0.891262952912712	0.599331585807982	1.79724830454136	0.970197123539393	1.91807851146252	1.09984768541065	1.75872076782291	1.04383044254897	0.566233209598053	0.334193738991409	0.772165470146293	1.15775283202326	0.513400261467874	0	0	0	0	0	0	0	0	0	0	0	0	0	0	0.491471482125245	0.840425667453622	0.795982551906795	1.17232540663761	TURE
0.804758198106446	0.927607229237584	0.952624116284358	0.680883356422358	1.14406110560704	0.835910832679185	0.629298165098381	0.928578290679703	0.881997385035812	0.822033647769651	1.11948782265013	1.20434139535699	1.07277123019483	0.479350865268194	0.141457667297951	0.980527581138148	0.673824399590256	0.977905259938808	0	1.14726966231493	0	0	0	0	0.85031587796373	0	0.856823058787259	0	0	0	0.884162782982087	0	0.388728473250008	1.21393277555494	0.824265634918753	0.843839565796073	TURE
1.59257411835802	0.830056336003269	1.0093435000096	1.17554994382318	0.956881629047705	1.12896467875869	0.741278540341452	0.689733450207757	0.826872548471074	0.779670071623626	0.927738061706826	0.789814532460518	0.919548389002704	2.41592836095169	1.21200929340884	0.658914534524835	0.710088403640931	0.848821765626886	1.21475899481852	1.15340479419897	2.07309320173156	0	1.85849507743374	0	1.70519109039375	0.691923509436689	0.21478004288635	0	0	0	0	1.16328742551278	1.14253576003787	0.848409691717757	0.870915791444864	1.09728484426365	TURE
0.571801877601948	1.38711636594324	0.994735337673271	0.958280279409248	0.68478072136377	1.00534461088554	1.28428196958853	1.24095716265951	1.06049685581687	0.342514019904021	0.51438454674818	0.473361697343641	0.984182988689034	0.676099354743945	0.399037300288251	0.691491465802649	0.863994650763625	1.07277666575377	1.13864627584493	1.62170448507675	0	0	0	0	0	0	0	1.29054575780114	0	0	1.25537616515014	0	0.972382688403765	0.630446752554854	1.04906535353296	0.965597099198277	TURE
0.330374418170015	0.800259441890332	1.04796532229793	1.31302826745979	0.896906142326767	1.22171583237727	0.832404980288864	0.149770692045113	0.832997530311601	1.12268484301874	0.687404803381659	0.722180025434529	0.871053562978712	0.588294243738237	1.73607137138394	0.401124919556516	0.451072531957114	0.933455020850681	0	0	0	0	0	0	0	1.14705541786615	1.06817274662145	0	0	0	0	0	0.771802856508932	0.546084985465372	1.04906535353295	0.947203719515738	TURE
0.969945407191453	1.1384117105545	0.611912377835849	1.08277302313163	0.960131590912498	0.882700601400012	1.20421253815122	0.723891678218046	0.614539844666157	0.834085066988495	1.10748551655934	0.835463166679162	1.04830725745386	1.39074823410048	1.05534864944655	0.135467626341455	1.01557265966952	1.12587776637692	0	1.42524248798595	0.569263478302205	0	0	0	1.40715990424086	0.38065998380514	0.708964212359369	0	0	0.452310686904432	0.730907900598524	0.961650938423895	1.25289933036859	1.46997548053998	1.27386507214716	0.918880128170031	FALSE
0.415085807444377	0.899211089567046	0.953251255268088	0.715043320732666	1.14728154503169	0.854521092404882	0.619309305334912	0.918593577876694	1.38669588869519	0.47951962786563	1.16967928448435	1.25319475001874	1.06304087890055	0.466996461524169	0.826871106782868	0.636837501151581	0.835491734449773	0.740990068097963	0	0	1.34607093306876	0	0	0	0	0.905570066736439	0	1.79852653480796	1.87419749671223	1.08265855907976	1.74951359185817	0	0.329646361410644	1.3183429017307	1.09571551005907	0.797122594767822	FALSE
2.28297194094407	1.05589180971888	0.877424450871763	1.08006543551228	0.903918793055269	1.0125673132572	1.04386505247453	0.922564106944556	0.94861999452926	0.749791899322056	0.873660685779417	0.814222577695792	0.980406607681667	0.252594740341139	1.19266167075001	0.631510793428195	1.09749803779156	1.0306176252515	0.282011088803307	0	0.24063837909609	0.52443757684941	0.862212268510928	0.505794616791356	0.296658711155256	0.321004314701349	0.896786820857563	0.31600279303168	1.31719300703514	0	0.307391173148912	0	0.977760741801329	0.684834833717071	1.09571551005907	1.0505678732354	FALSE
0.381201251734632	1.01993850437003	1.36235491898731	0.718710209556933	0.888364179066514	1.0588203880603	0.359598951484789	1.317982089997	0.970197123539393	1.23305047165448	0.707044940621135	0.764661203401266	0.956223244692187	0.508973671548812	0.300398866509133	2.42928462517935	0.910592115074472	1.03833760746312	0	1.22549259383641	0	0	0	0	0	0	1.84167714934732	0	0	1.1833709831802	1.91225904226358	2.51594722262066	1.30266584746226	0.993289699103069	0.899198874456822	0.900486748487492	FALSE
0.576037447065666	0.755954420886021	1.0732838122274	0.951234100884178	1.08391861002831	1.04041842944428	0.920402078205117	0.353030916963481	1.01587198812161	0.746191257648044	0.974992527245415	0.983135832944484	0.965844686008748	0	0.990203671085656	0.686369306796704	1.02911362846512	0.760592979952407	0	0	0	0	0	1.0191951676698	0	0.646835761954598	0	0	0	1.54196825081057	0	0	0.899236866196368	0.829808529994028	0.852548717930705	1.20064899798332	TURE
0.902176295771963	0.982588643646621	1.6446940671879	1.51840185117662	0.422285789344996	1.62686871404912	0.561611416071815	0.942612747137076	0.814151432340751	0.934129145192783	0.571349446966572	0.417087929127963	0.659219879587645	2.13672909282284	1.63944098373144	2.33106557025296	0.273054913213033	0.193735947723726	0	2.04442366365126	0.612430377130808	1.33856448186326	0	0	0.757186043710559	0	0	0	0	0	0	0	0.0819711694774936	-1.19335780696543	0.889282864959024	1.12560843560936	TURE
0.698868961513492	0.600836500756165	1.3446619979615	0.751378855445884	1.1659779850248	1.06757096977981	0.566035386596427	0.432670888130328	1.2249963681053	0.989484946389392	0.851072613710627	1.25319475001874	0.951648013856339	1.10484528702059	0.652085344373481	1.12999824899457	0.776541533674136	0.87653703177442	0.929079476609666	1.32323126696446	0	0	1.42637585161067	0	0.981537464069244	0	0.494524419732153	0	1.09425195460217	0	0	0	0.789227848893829	1.12842565416499	0.61155579491198	0.768799003422115	TURE
0.546388460819639	1.28085300548795	1.22204594061984	1.08642240979537	0.600420557072571	1.18641607964474	1.07974817443184	0.898624152270681	0.580998277444226	0.989484946389392	0.595439081387289	0.531014724584213	0.8895099950625	2.47727029199148	1.25322652121778	0.723905128262149	1.0853932800218	1.04284428110662	0	1.69832044500163	2.03500487519056	0.743646934368476	0	1.07581712142923	1.2619767395176	0	1.2716342221684	0	0	0.814159236427978	1.31563422107734	1.73097168916301	0.762376422523429	0.597223628333749	0.945849030982933	1.05056787323541	TURE
0.571801877601948	0.870347523729093	0.95148597516574	0.838495244483093	1.11045522383314	0.91978336740592	0.542252387159602	0.584818892747586	1.08149679355582	0.342514019904021	1.15035089545502	1.1469918051019	1.02891857908399	0.338049677371972	0.199518650144125	0.9219886210702	1.20959251106908	1.30265737984386	1.13864627584493	0.810852242538374	0	0	0	0	0	1.303472065757	0	1.29054575780114	2.68968801054885	0	0	0	1.19595006433276	1.69967245218582	0.721049312368726	1.17232540663761	FALSE
0.338845557097451	1.46871144629284	1.09474948847194	0.741169903605589	0.687094169746756	0.938499889417086	1.27357961984196	1.57259226647369	0.881997385035812	0.685028039808043	0.540103774085589	0.52570457733837	1.01913266868509	0	0.338424039484972	1.17290957490576	0.439652974186047	0.649873748693512	0	0	0	0	0	1.7604280168842	0	0	0	2.22449334568354	0	0	0	0	0.73652517993948	1.0871503387693	1.04906535353296	0.628648090337372	FALSE
1.95683309223778	0.890128149268389	1.04893746081583	0.863385641350862	1.04375580292109	0.981315235687529	0.874025229303304	0.64900633219549	0.992247058165289	0.970456389728063	0.900172956809317	1.05140915467674	0.996746717809695	0.0982617283467335	0.811924051345722	0.93798842360504	1.02967171611613	0.868659878405514	0.329217292798643	0	0.280919151249131	0.204138374140366	0.503426771156708	0	0	0.374854711720965	0.872690152468502	0.369129900157094	0.38466062159596	0.222205031776195	0.359070475184865	0.472426771059775	0.105608375034622	0.980693081745463	1.020782270521	1.20064899798332	FALSE
0.372730112807196	0.917944653933027	1.45966598462926	0.673790821459626	0.936946595109212	1.08288448778895	0.239732634323193	1.10830312113384	1.21274640442424	1.26730187364488	0.923086450255371	0.955826504251582	0.943641359893605	1.56202264716704	0.307304587578307	1.77509303481906	0.399225114490779	0.708138291679827	1.76092970566716	2.50798484320009	0	0	0	0	0	0	0.942505364665982	0	0	0	0	0	0.999531514468003	0.906659969264697	1.07734843654491	1.0222442818897	TURE
0.389672390662068	0.957855291060549	0.761564861545703	0.93744809942209	1.08631489288025	0.878862772698276	0.719197902969578	0.798777024240603	0.970197123539393	0.63935950382084	1.25696878332646	1.01954827120169	1.05031386144679	0.497787437009278	0.587593387237643	0	1.01780468749297	0.67701133380379	0	0	0	0	0	0	0	0.966619734156874	0	1.92115334399943	0	1.15647618810793	0	0	1.23829398494876	1.42819800431488	0.721049312368732	1.09728484426365	TURE
0.393907960125787	1.14496322426055	1.13006398810007	1.21717051618513	0.671646304737786	1.21096759924785	0.963540780260525	0.990790731990748	0.264599215510744	1.41221165129658	0.552945402280632	0.555849874780149	0.876673263385025	0.984753407996613	1.45301625648439	2.01434470472946	0.880898893930739	0.892870019944129	1.6641753262349	2.3701834781891	0	1.04110570811586	2.56747653289921	0	1.76676743532464	0	1.78028791103575	0	0	0	0	0	-0.0673235506273358	0.194651627666065	0.842632708432912	1.17232540663761	TURE
1.06312793539325	0.994744804262087	0.767633107454429	0.880491591389473	1.08501650854613	0.851351416694629	1.0477824926713	0.863014337378835	0.844990501747598	0.632333575207424	1.19763634075686	1.04806710396257	1.06469813992776	0	0.320825989431753	0.494185900893627	0.879892152337676	0.985728502018319	0	0	0	0	0	1.09316901048454	0	0.693783518870658	0	0	0.713257346926922	0	0	0	1.19712452037634	1.03291200695275	0.99249918750905	1.20064899798332	FALSE
1.11819033842159	0.917944653933027	1.10580756411307	0.959641472987953	0.955874809151824	1.06100803349018	0.856187979725689	0.920019965419985	0.740247805297914	1.00307677257606	0.911863514689955	0.819279860787069	0.955079436983225	0.861191193305025	0.914903011687507	0.469758460925502	0.880420404580425	1.13221350437782	0	0.411615833044289	0.493216830437405	0	0.885336735482485	0.519359989655491	0.609230150111944	0.988840877470822	0.920838574673662	1.30047303286115	0	0.391422709821144	1.26503290488206	0	1.00368550091256	0.761680195613614	1.12399859307102	1.06896125291795	TURE
0.389672390662068	0.957855291060549	0.825028600007843	0.644495568352684	1.19494638216827	0.753310948027092	0.779131061550376	1.25807381317895	1.29359616471919	0.822033647769651	1.34862275711068	1.3891345195123	1.11595847778722	0	0.293796693618822	1.01824018041269	1.27225585936622	1.12835222300632	0	0	0	0	0	0	0	0	1.8002911459912	0	0	0	1.86879860948487	0	1.33695779309611	0.935213750558459	1.17064874959714	1.22897258932903	FALSE
0.965709837727735	0.901840361758763	0.793853430236967	1.01659667799172	1.07392709147021	0.937233357852421	0.92396952812064	0.574120986172935	0.918747276078969	0.685028039808043	1.09657432920408	0.908035179039003	1.01979487314818	0.598660662130099	0.471110116639871	0.272128800051557	1.02004654803811	1.35700509639086	0	0.954365913784104	0	0.416442283246346	0	0	1.41341394825971	0.382351805955385	0.35605758220715	0.754738813714057	0	1.36298979312719	0.734170882297625	0.96594402297043	0.610006096799767	0.559681192456972	1.04906535353296	1.0222442818897	FALSE
1.59257411835802	0.898413916615304	1.10251366924125	0.960510319953084	0.97017165167337	1.05984439230408	0.709734772667347	0.551786760166207	0.823971241283456	0.757136254524681	0.806279318252172	0.885397182885676	0.955687845339056	0.724778508285507	0.712946643181674	0.494185900893627	0.833582039056746	0.958347154740032	0	0.865053595649228	0	0.251205130644579	0	0	0	0.230641169812229	0.21478004288635	0	0.4735875394918	0	0.442081391491043	0	1.07982208739692	0.995463495261835	0.870915791444864	1.27568956035728	FALSE
0.537917321892203	1.3010239189602	1.19531702678302	0.891313842560764	0.688569676195746	1.06867340527203	0.984616176684539	1.4488022046813	0.998997038152808	0.922690829129198	0.412843701156333	0.596903898573438	0.9510716068219	1.07853944685343	0.424373001893854	1.22565947642269	0.459425726993357	0.896413154943908	0	1.72549357212166	0	0	0	0	0	0.693783518870658	0	0	0	0	0	0	1.24832935254444	1.25750773644056	0.795982551906795	1.0222442818897	TURE
0.376965682270914	0.660095032041726	1.11525041522235	1.45357121033987	0.898345799056024	1.33028506365084	0.879019659185041	0.718899321816544	0.881997385035812	1.00470779171847	0.733231790273771	0.458796722040759	0.814288274604818	3.08854477962574	1.21524995996876	1.40393721844781	0.394688465462474	1.05013689845701	3.4813782686753	1.23957871560464	2.97063930056552	0	0	0	0	1.00033902720886	0	0	0	0	0	0	0.734631794909571	0.270032935230723	0.810608003824295	0.947203719515738	TURE
0.470148210472713	0.992372598846515	0.473405184204084	1.55396802066364	0.900369100405248	1.06662496094527	1.18958239001281	0.381234488842107	0.841906594806912	1.68143246134701	1.26768158545709	0.677767884832939	0.952142633406159	0.411805970616765	2.67354991193127	0.280787443689561	0.947252317109938	0.653418514595476	1.38935738245299	0	1.18553036306973	0	8.55825510966402	0	0	0.796566262407052	0.741786629598229	0	0	0	1.53695586574456	0	0.862026451003372	1.406435344858	0.824265634918753	0.605040686491636	TURE
1.53327614586596	0.831728857707275	1.01612107217286	0.923205103436393	1.06981010859616	0.997131204225548	0.946313030223127	0.662144112199451	1.20694379004901	0.973460898674589	1.15773440569543	1.1268691418545	0.988477358208993	0.878367305747671	0.666535989124141	0.94114350931958	0.897980035918317	1.02395620015753	0.841333081596532	0.599129712542244	1.076856746455	0.261001431003977	0	0	0.885844396541601	0.718906598941184	0.669467598857455	0.472238810815499	0.984215445200836	0	0.459369490599631	0.604389556272001	0.987577692180515	1.28871383493676	1.24558198913521	0.928810339833199	FALSE
0.982652115582607	1.0129044457192	0.98149954138864	0.789961652745769	1.02310260385489	0.908627213891873	0.740840432457088	0.881982964265667	0.839122512152128	0.618428091493372	0.916539737842211	0.982377240480791	1.03475156015919	0.588294243738237	0.57869045712798	0.401124919556516	0.952264234131685	1.15570621629132	0	0.468884122859147	0	0.409168182228943	0	0	1.388725495015	0	1.04951470737915	0.741497781894513	0.772695459170831	0.446359230497795	0.721290691380123	0	1.28183479516131	0.490460279109386	1.14236566658518	0.797122594767822	TURE
1.30031982536147	1.14817832934945	0.570553479333913	1.07104208753192	0.976621858094294	0.855960811194736	1.34046930575803	0.80234299309882	0.6870917128962	0.914390106708058	1.19945123855371	0.704922046885542	1.06228812371085	0.296069652077413	0.436854560773085	0.605619976585328	1.17288685597128	1.17444504257357	0	0	0	0.308222084639566	0	0	0.523056148615847	0.848971937565411	0.52705892103032	1.67387618091039	1.74430262070247	1.00762281736136	2.17101356613423	0	1.77815963285811	1.16818271927898	0.945849030982933	0.965597099198277	FALSE
1.36385336731724	0.718391468295411	0.906624835173453	1.02114882258478	1.14839002961626	0.995446609892944	0.881369979129386	0.669563093848743	1.29705497799384	0.967098409140764	1.13219614674626	1.10201173431359	0.989358146273543	1.55229041883578	0.916169751752151	0.288659988839735	0.721341328363401	0.895651546486012	0.473249858398049	1.34804185322005	0.403821279920626	0	1.44873283988043	1.27479270188166	1.9938441276391	0.539367751347722	0	0	0.554008065065879	0	0	0	1.04629272624668	0.893801975067485	0.99249918750905	1.15393202695507	FALSE
1.27067083911544	1.17496915703428	0.836875164520774	0.988226538140784	0.882811902947346	0.943312709362815	1.05881913492744	0.898624152270681	0.558598343856016	0.548022431846434	0.824885764057991	0.675450729671119	1.01661629172538	0.606002097228686	0.894163850144238	0.516498642238324	1.12290408457105	1.30496387530295	0	0	0.867267178353021	0.630973156433858	0.77802319178764	0	0.535384071310497	0.28966045905711	0.539481185162348	0.571153696864693	1.78555302051637	1.0314517353395	2.22235510317119	0.730984666031678	0.674745390377994	0.692757435664947	1.19893183260909	1.0222442818897	FALSE
0.389672390662068	0.957855291060549	1.39620224616712	0.703086074566569	0.923367658948208	1.06719050970505	0.639287024861849	0.918593577876694	0.529198431021487	0.730696575795248	0.654671241315867	0.968570857641602	0.951846936936157	0.497787437009278	0.587593387237643	0.678826786941796	0.890579101556352	0.789846556104422	1.68266616319306	0	0	0	0	1.523066935956	0	0	1.8002911459912	0	0	0	1.86879860948487	0	0.954625751466008	0.716149595663854	1.19893183260909	1.05056787323541	FALSE
0.31766770977886	0.881226867775706	0.622790820108486	0.718710209556933	1.29923261188477	0.693046072184925	0.874025229303304	0.848700588255645	1.1576215678595	0.542313864848034	1.60394454122387	1.4496701981149	1.14746789363062	0	0.361290528639361	0.834773481239234	2.19034319571968	1.665081929085	0	0	0	0	0	0	0	0	1.11267994439734	2.38114780664717	2.48133189705562	4.30013681211961	2.3162574314742	0	0.579100632207908	0.966190861506115	0.927481957468774	0.750405623739576	FALSE
0.707340100440929	0.791521138720694	1.04886178536234	1.00059954324543	1.04728561529174	1.0547856887046	0.732516382654198	0.698929896210531	1.02549695958529	1.1036562863574	0.957067005161767	0.995273312363551	0.958332782263206	0.818650423515256	1.12740056527222	1.1163838122597	0.836929758089102	0.742265438266806	0	0	0.783168542876365	0.571338498356268	0	0	0	0	0	0	2.16165110050244	0	0	0	1.07351708573014	1.0222664157167	0.842632708432912	1.12560843560937	TURE
1.55445399318456	1.12054279281198	0.811367468295285	0.881252300546653	0.980347391067949	0.873389123666288	1.04995683829519	0.975198641436603	0.926760410216203	0.914229150871634	1.1444440872627	0.865274519638274	1.05317575207744	0.742600930620396	0.657430306212607	0.421948344342235	1.29693623259436	1.20635034115402	0	0.886383684309072	0.354035094724932	0	0	0	0.436838102140708	0.709031508296387	0.880362153808888	0.93146828799972	0.970658758627822	0.560715727567478	0.906084174295692	1.19212926250896	1.33695779309611	0.812118875020438	1.19893183260909	0.97552731086145	FALSE
0.355787834952323	1.31134950561861	0.973110656419508	0.834217207521443	0.803097081522181	0.928186703819095	1.43839580593916	1.25807381317895	0.661498038776859	1.02754205971206	0.667764666142183	0.535262842380886	1.02452490502734	0.54576694901017	0.322114447220634	0	1.1159063441188	0.618554531889005	0	1.31516278362931	0	0	0	0	0	2.12417669975214	0	0	0	0	0	2.70464326431721	0.568737552190683	0.550953223433533	0.739416385882886	1.17232540663761	TURE
1.01230110182863	0.86033306477405	0.684027574386933	1.35322005983523	0.993137255624828	1.06325059888901	0.803051752036569	0.800090802240999	0.938089323996423	1.20480808755713	1.10001996731626	0.685008994713635	0.95390691443638	0.190330490621194	1.23567432904387	0.648878546341421	0.826966308588041	0.862857582298949	0	0	0.545243922255697	0.794063675681593	0.979122406614105	0	0	1.82265161737207	0	0.719410613923188	0	0	0	0	1.04749820958597	1.20334611229239	1.04906535353296	0.675365061365618	TURE
0.707340100440929	0.945428026805275	1.15374796389858	0.871489924762152	0.957518276838158	1.03749412003731	1.12731417330549	0.860587151116368	0.706997903877911	0.913370719744055	0.932127148349731	0.864795408608574	0.967373657567576	1.09153389802034	0.161057223610318	1.1163838122597	0.836929758089102	0.804120891455707	0.917817907196216	1.96078815013825	0	0.571338498356268	0	0.826542422561484	1.93913498999045	1.04913605292636	0.488493634125663	0	0	0	0	0	0.921617908454964	0.988135931119577	1.020782270521	1.12560843560936	FALSE
0.376965682270914	0.825118790052158	0.984044484019728	1.0901784077549	1.01063902393803	1.07071724635312	0.759153342023445	0.432670888130328	1.13189664412929	0.509965318523765	0.824885764057991	0.934585915268212	0.950002987038954	0.514757463270959	0.60762497998438	0.701968609223902	0.657814109104124	1.16681877606335	0	1.23957871560464	0	0	0	0	0	1.00033902720886	0	0	0	1.19729299474702	0	0	1.16754291704022	0.692610016095601	0.974132113994891	1.05056787323541	FALSE
0.338845557097451	1.14743081741628	0.875799590777556	1.14544439648136	0.812020382427984	1.04678833819598	1.12374672338997	1.64747761249625	0.826872548471074	0.941913554736059	0.785605489579039	0.716869878188687	0.962514187091477	0.573400718580308	0.676848078969942	0.390969858301921	0.879305948372095	1.03979799790962	0	1.38260702894364	0	0	0	0	0	1.11726177064885	2.08085599991192	0	0	0	0	2.84699290980759	1.08429467545167	0.553619704307269	0.974132113994891	1.27568956035728	FALSE
1.48244931230135	1.27987711748377	0.66727587868766	0.893254117592192	0.928023294203409	0.808553750882412	1.48168086491418	1.33129504040101	0.869747421354758	0.780170823114716	1.00382923668433	0.796522086876317	1.08707484659743	0.648977890656793	0.842666161353696	0.442501702089566	1.26059047612847	1.44163970268916	0.870344567168826	0.619789357802321	0.742659825141381	0	0	0.390642528242315	0.458239392447313	0.991690562996673	1.61611150425435	0	1.01835008491878	1.17653068847974	1.42590414134105	1.25070208754553	1.2061712873502	1.12296694791414	0.689024607760115	0.618717878674199	FALSE
2.08390017614932	1.32840771056975	0.66456337511576	0.690224743934252	0.990268759058517	0.698445821392328	1.63817300120848	1.52965800142076	1.09661674872786	0.726129722196525	1.1181784801675	1.04503697798173	1.14464464143192	0.27677387027196	0.43560894695418	0.440338760979557	1.2025538581097	1.02470927950818	0	0.220088465831844	0	0	0	0.277204411656611	0.325171920611896	0	1.31064140689748	1.38574995304876	1.44405380894221	0.208544886380117	0.336996470562844	1.33015242507404	0.543420073726602	0.412379070315198	0.814349625420955	0.72679821989384	FALSE
0.31766770977886	0.930183915985467	1.08988393518985	1.29367837720248	0.799527761159861	1.23208190610653	0.699220183442647	0.599082768180454	0.661498038776859	0.570856699840035	0.523736993052691	0.382330601700633	0.865633674142399	1.83643203112882	1.08387158591808	0.834773481239234	0.782265427042742	0.555027309695	0	2.95461228103024	1.77017547362466	0	3.20934566612401	1.88267996250116	0	0	0	0	0	0	0	0	1.20939624408589	0.641961082978568	0.646116072830663	1.27568956035728	TURE
0.88523401791709	1.00139416792694	0.977766688268404	0.928477304212307	0.968327581548276	0.980986266449953	0.720408673849997	0.659596179107772	0.681543433891311	0.567396962265247	0.864959579435506	0.838037783525629	0.996918718968937	0.435564007383118	0.771216320749405	0.742466798217588	1.33586865233452	1.18476983415663	0.731593983996985	0	0.624264780553625	0.454852008400135	0	0	0	0.417617263786221	1.1666935339312	0	0.859388120443656	0.992877117595095	0.802215988461795	0	1.25299352914244	0.763888243247533	0.899198874456822	1.27568956035728	FALSE
1.16478160252249	1.00139416792694	0.976649240624667	0.960458189135176	0.953981987747562	0.997566316023754	0.799108781077307	0.941415778569284	0.755997758602123	0.864440145472053	0.832367721101601	0.764661203401266	0.988249860543121	1.98388277815376	0.390299257216244	1.23997374768018	1.09859757783229	1.04928520591975	0.554725108744965	1.18509173909455	0.473343624815385	0	0	0.498356460662071	1.16918433220013	1.58141831507283	1.17813170583248	0.623843152295014	0.65009064461605	0	0	0	0.570534902633469	0.728649186776239	0.870915791444864	1.20064899798332	FALSE
0.292254292996551	0.904641108223854	1.01541981539427	0.703086074566569	1.12252538930959	0.878862772698276	0.524415137581984	0.748853460225567	1.16987153154056	0.256885514928016	0.992918049329064	1.109820774381	1.0503138614468	0.666156717174181	0	0.454214982438996	0.851288847075925	0.604000307609264	0	0	0	0	0	0	0	0	0	0	0	0	0	0	0.92759839827925	1.22790275834151	1.1989318326091	0.797122594767822	TURE
0.296489862460269	0.891717663820656	0.917504333195534	1.15506997964507	0.963716497826619	1.07257130219095	0.599331585807982	0.374426730112784	0.716622875341597	0.941913554736059	1.03110720507249	0.669078552976107	0.949033596235854	1.31300454399548	0	0.895264313213093	0.671161062042468	0.892870019944129	4.45411631433458	1.58593159202359	0	0	0	0	0	1.2840172588054	0	0	0	0	0	0	1.16592227669405	0.472914144237377	1.12399859307102	1.07889146458112	FALSE
3.26138848706296	1.24935843808028	0.705189280885825	0.714043260144225	1.01563388491492	0.731298615130196	1.35233793720776	1.35945705087103	0.887651214427066	0.676245629041273	1.133084840739	1.08817171253257	1.12746759883392	0.471247404606963	0.486732103602571	0.642634461500167	1.44530912710316	1.26847918958252	0.197187440999187	0.140421026377088	0	0.122163642412552	0.60253686560868	0.353462730899826	0	0.672979058721994	0.7311482294345	1.32424146949307	1.83994323437023	0.531435532916435	0.429384536905138	2.25975416339819	0.777043078694056	0.525967793608343	1.09571551005907	0.87216315714178	FALSE
0.313432140315142	0.595423559307909	0.867909504374156	1.09263376452913	1.21549828554709	1.0145944750455	0.406689290369702	0.406520449836737	1.41749579737898	0.342514019904021	1.29063759002271	1.06506381902319	0.979346708646336	0	1.46495885585275	0.423104367203448	0.634385113437402	0.703288029408047	0	0	0	0	0	0	0	2.42335651661863	0	0	0	0	0	0	1.4310781704135	1.22250363203491	1.04906535353296	1.07889146458112	TURE
0.448970363154122	0.935264364384592	1.43212511699475	0.762782062029765	0.895697373940883	1.11693745910306	0.865701179500415	0.815418212245617	0.551248365647383	0.856285049760053	0.534648180407956	0.870864148318109	0.925836805933347	0	0	1.17663309736578	0.882097395827244	1.07569578593269	0	0	0	0	0	0	0	0	0	0	0	0	0	0	1.16892943419974	0.96989781382501	0.945849030982933	1.05056787323541	FALSE
0.461677071545277	0.741092931615655	1.2320116567513	0.890145672387029	1.05442307951128	1.0861960611461	0.810207514147826	0.859794713592321	1.22091304687828	0.995827798609838	0.832887301451851	0.892104737301475	0.941909907857102	0	0.742652753314243	1.14394884466117	0.750395354089148	0.475370612470254	0	0	0	1.7679153534043	0	0	0	0	0	1.61010946925666	0	0	0	0	0.754902532553266	0.956950285311853	1.34879831168523	1.06896125291795	FALSE
0.326138848706296	1.04907960449489	1.13740206594488	0.980059376668548	0.843657540184919	1.0875722994244	0.674248034033979	1.25102578061213	1.19004794230935	0.831100195355348	0.912688730540355	0.61566471891499	0.941190343374401	0	0.351782883148852	0.812805758048729	0.761679494752143	0.40531599589569	0	0	0	0	0	0	0	0	0	0	0	0	0	2.96399261842982	1.00851897727042	1.26123522675826	0.945849030982933	0.661687869183055	TURE
0.724282378295801	1.24539859480972	0.887750072523059	0.693492307467218	0.949731441436238	0.810580201385877	1.1593131180023	1.29196132329825	0.583543724442884	0.685028039808043	0.886781954146037	0.948102653712175	1.0860153194565	0	0.314535283756619	0.726743971902394	1.22585593978933	1.26840064597946	0	0	0	0	0	0	0	0.51207831154739	0.476862833313147	0	0	0	0.984756153501007	0	1.1865798351312	1.14411552147759	1.020782270521	0.693758441048157	FALSE
1.1436037552039	1.16952948501097	0.908236612658209	0.958280279409248	0.869856592002626	0.962563989145728	1.09163967415025	0.962811591718588	0.881997385035812	0.831819762624049	0.771576820122269	0.751006539054813	1.00655078388651	0.168396493560759	0.795107780500008	0.344460432779015	0.989900190949254	0.763420463149256	0	0	0.482174662591792	0.350934508353663	0	0.507688978651998	0	0.966619734156874	0	0	0	0.382593626140967	1.23649832808021	0.81342654565931	1.42915427584818	0.193440955682993	0.664483146344822	0.965597099198277	FALSE
0.470148210472713	0.992372598846515	0.841609216362816	1.01979151356051	0.990406010445773	0.962563989145728	0.780947217871004	0.848700588255645	0.912065477707488	0.721355284343316	0.996885753821887	0.758868315496709	1.00655078388651	0.823611941233532	0.243049991993752	0.842362331068684	0.736751802196618	0.933455020850681	0	1.97877703224961	0	0	0	1.25511997500077	1.47230619610387	0	0	0	0	0	0	2.02216318827455	1.58244379401357	1.03827423604988	1.12399859307103	1.27568956035728	FALSE
0.372730112807196	0.667596111951293	1.19427216924212	0.612537110417844	1.24926212681228	0.918811080548195	0.239732634323193	0.599082768180454	1.49939555456088	0.95903925573126	1.25696878332646	1.52932240680253	1.02942693806575	0.520674215722346	0.614609175156614	1.06505582089144	1.19767534347234	0.590115243066522	1.76092970566716	0	0	0	2.71850456424621	0	0	1.0121077216466	0	0	0	0	0	0	0.593950278559353	0.865436965659573	0.869348038957841	0.843839565796073	TURE
0.601450863847975	0.982588643646621	0.698994978554857	0.986961203264806	1.0733097145852	0.874441933801403	1.19866317161596	0.599082768180454	1.26787124098898	1.11317056468807	1.08020754817118	1.09920047988932	1.05262529159963	0.321267069275491	0.568840406793889	0	1.06743168909946	1.01951824972344	0	0	0	0	0	0	0	2.4756591752507	0.576352201414452	0	0	0	0	0	1.19391072393313	0.940214124729811	0.795982551906795	0.97552731086145	FALSE
0.406614668516941	0.841449266105276	0.72983299231463	1.34758164291925	0.98899918372639	1.08288448778895	0.854047509776373	0.494243283748874	0.926097254287603	0.993290657721662	1.07038747955144	0.563937637508433	0.943641359893605	0.476827965977308	1.12570522607632	0.325122303219492	0.853081034122401	0.432337062288736	0	1.14726966231493	0	1.00752165301535	0	2.91511736129211	0	1.85008938365509	0	0	0	0	0	0	1.15643980190817	0.917835537021495	1.12399859307103	0.618717878674199	TURE
0.36425897387976	0.8112069034757	1.08626305832875	0.87749502329626	1.07494648121057	1.00733440724553	1.53828440357382	1.15822668514888	1.60229524948172	1.11887913168647	1.09984768541065	1.05778133137175	0.98314262612171	1.06585074747869	0.629070567513241	0.363371985951195	0.68103107766074	0.604000307609264	0	0	0	0	2.78401069832443	0	3.8315438356438	0	0	2.06172553990182	0	0	0	2.63867635543142	0.812504018203221	0.678783125890366	0.917565947970981	0.614970898154809	TURE
1.57563184050315	1.05612987065413	0.878938657411166	0.941858137524209	0.967170678822412	0.939276150698655	1.0777453955319	0.714695232215278	0.77755032628157	0.667000986128884	0.923431014066591	0.888750960093576	1.01872680143353	0.610494026520813	0.648570059498152	0.58276639256324	0.842569446485929	0.857973482776502	0.409297174830745	0.291468508804334	0	0	0	0	0.430918886664546	1.39884807056848	0.217108281833628	0.459406234434645	0.478735230138451	0.553097307355963	0	0.587965927025481	0.745680627308641	1.26178888099585	0.795982551906795	1.12560843560937	TURE
0.36425897387976	0.896597103841562	0.882588734892108	1.25356431899466	0.929683443209141	1.10806784797008	0.599331585807982	0.299541384090227	0.86729742861855	0.890536451750456	1.08675426058434	0.866616030521436	0.930474271150903	1.06585074747869	0.629070567513241	0.363371985951195	1.22585593978933	0.966400492174822	0	1.28384938401909	0	0	0	0	0	1.03649585951761	1.93043267461708	0	0	0	2.00553997115449	0	0.715661607843949	1.06243089177061	0.945849030982933	1.17232540663761	FALSE
0.393907960125787	0.987037262293577	1.25562665344452	0.579605007707205	1.02090238320143	0.931513537882963	0.995812481034799	1.0599156667808	0.909135766113836	1.03281150617213	0.707044940621135	1.1116997495603	1.0227854739492	0.492376703998306	0	1.34289646981964	0.755056194797777	0.669652514958097	0	0	0	0	0	0	0	0	0	0	0	0	1.84780087229965	0	0.765487267135586	0.848922294592603	0.763957847298178	0.768799003422115	TURE
0.576037447065666	0.70195767653702	1.20207786969468	0.990868855087688	1.04717560629853	1.12535054613361	0.363879891383417	0.310239290664878	1.00012203481739	0.574934247696036	0.820677163220958	0.901207846865778	0.921438033778461	2.01327363412641	0.396081468434262	1.14394884466117	0.514556814232559	0.836652277947647	1.13014891557743	2.41440331920008	0	0	0	0	3.58667073336581	0	0.602353052606081	0	0	0	0	0	0.899236866196368	0.925700639056084	0.767699468894843	0.993920690543989	TURE
2.88442280479205	1.01364813473955	0.960250163162864	0.704462650336644	1.07132023797118	0.852314369243574	1.07879685445437	1.23239883739979	0.881997385035812	0.998183715148864	1.04373300758358	1.22345792544203	1.06419466137781	0.732772388891598	0.550436746574084	0.635900975414593	1.31098482449692	1.07210054600644	0.446067613217602	0.635306911679551	0.380626832325775	0.138199872758744	0	0.199930615486849	0	0.888206628878659	1.41792842471874	1.49832934362141	0.520456616516838	1.35292339879096	0	0.319603339948859	1.27650109702588	1.11425210122614	1.04906535353296	0.900486748487492	TURE
0.372730112807196	1.00139416792694	0.663484538467847	1.1638205097939	0.993731237237044	0.951625761996347	1.22862975090636	0.629036906589476	0.573298300273278	0.822033647769651	1.15876809712908	0.669078552976107	1.01226982243132	1.04134843144469	1.22921835031323	0	1.06460030530874	0.826161340293131	0	1.25399242160005	1.50259080900698	0	0	1.59474067411862	1.8706949315202	1.0121077216466	0	2.01263683657082	0	0	0	0	0.605338027469091	1.16482117957872	1.27386507214716	0.918880128170031	TURE
0.220249612113343	0.917944653933027	1.01053798935872	1.03660126378404	0.96097086677868	1.05511821887128	0.932293577923529	0.299541384090227	0.759497748225282	0.723085153130715	0.894717363131684	0.722180025434529	0.958158919276584	0	0	0.605619976585328	1.13505179610123	0.604000307609264	0	0	0	0	0	2.76638688367517	0	1.75569706816248	0	0	0	0	0	0	0.249496945507475	0.96017426771848	1.020782270521	1.20064899798332	FALSE
0.38543682119835	0.726285880034924	0.898255990541084	0.947749726888267	1.18062135061381	0.951986362891381	0.986172882102227	0.577297940246619	1.10249673129477	0.741075788519609	1.23554317906522	1.0948558139609	1.01208128269908	0.503318408531602	0.594122202651393	0.343184653398352	0.643196017790699	0.684533681957166	0	0	0	0	2.62582827228329	0	0	0	0.910374499961466	0	0	0	0	0	1.06758557300878	0.973180599025914	0.917565947970981	0.76505202290272	TURE
0.389672390662068	0.55874891978532	0.253854953848567	1.58194366777477	1.27641999913429	0.97302664120166	1.0388414154005	0.858685301058648	1.66109507515078	1.75823863550731	1.84617290051074	1.04503697798173	1.00108039919148	0	1.17518677447529	0	0.76335351561973	0.902681778405054	0	0	0	0	0	0	0	0.966619734156874	0	0	0	3.46942856432377	1.86879860948487	0	1.23829398494876	1.43672971899272	1.34879831168523	0.86841617662239	TURE
0.410850237980659	0.832774531403158	0.842693764322044	1.11140754055196	1.05607726184131	1.01218068961716	0.95893053729277	0.620226865880941	1.03764398239507	0.709205500036563	1.08136285036174	0.809641274189576	0.980608753373972	1.88744403199351	0.556989564985681	0.321735612560956	1.32659178669331	0.962625490252265	1.5941047861829	0	1.36024010078527	0.996803337557742	0	0	1.6915858423321	1.83040758170132	0.852265489325623	0	1.8943501579672	0	0	0	0.931784437122548	0.673752271296239	1.09571551005907	1.12560843560937	FALSE
0.419321376908095	0.964305495040758	0.707716841032367	0.653372917779031	1.23664331745054	0.700046537560529	0.848527350433405	0.845022009854533	1.02358117579156	0.551627842582266	1.46784183579242	1.42669682424078	1.14380770896195	0	0.272811215503192	0	1.53579457309208	1.04775563564873	0	0	0	0	0	0	0	1.79227409041586	3.33803983319203	3.55918935309367	1.85446910201	0	0	0	0.656522338405237	1.50632256212815	1.0306982800188	0.993920690543989	FALSE
0.194836195331034	0.55874891978532	2.66547701540995	0.468724049711044	0.760420425016174	1.56939780838977	1.86458715584705	0.299541384090227	0.514498474604225	2.47371236597349	0.763783114868508	0.637217669501056	0.689268471574459	1.0066368170632	0.594122202651393	6.86369306796704	1.02911362846512	0.684533681957166	0	0	2.93688203578637	0	0	0	0	0	0	0	0	0	0	0	0.448336495789439	0.244891015039312	0.739416385882886	0.736728431557013	TURE
0.376965682270914	0.701350971544335	1.11525041522235	0.787351072267428	1.17907886126103	0.973379314866467	0.359598951484789	0.792120549038599	1.3180960920813	1.04276490504113	1.17404375942645	1.24894663222207	1.00089600420176	0	0.303812489992191	0	0.657814109104124	0.933455020850681	0	0	0	0	0	0	0	1.00033902720886	0.931545999960568	0	0	0	0	0	1.16663109350902	1.53570025680026	1.19893183260909	1.27568956035728	TURE
0.372730112807196	0.959669410929982	0.72983299231463	0.612537110417844	1.24926212681228	0.689108310411148	0.898997378711972	0.77880759863459	1.05839686204297	0.685028039808043	1.53193070467913	1.41462322629234	1.14952674750675	0.520674215722346	0	0.355018606963812	1.99612557245389	1.53429963197296	0	0	0	0	0	0	0	0	0.942505364665982	0	2.09731624632083	4.84618593111892	1.95778901946033	0	1.11138937565709	1.64663350453668	0.79972417350346	1.35073012273124	FALSE
1.5417472847934	0.877595438375532	0.737853135087316	1.09583562171456	1.07766018631609	0.951986362891381	0.772822308015557	0.646378776194699	0.97483921503958	0.793190361883	1.20941897737826	0.996071830746387	1.01208128269907	0.499158752262747	0.441909076352276	0.340348416593408	0.861138470099944	1.07488759976746	0.418342416263469	0.59581960363317	0	0.259555439696476	0	0	0.440468335676502	0.953231649196251	0.443839091393954	0.469615261866526	0.489373790808194	0.28269417931527	0	0	1.07047570588687	0.908592967246622	1.020782270521	0.97552731086145	FALSE
0.330374418170015	0.61196310262202	1.34738398581163	0.760174260108296	1.15316504013442	1.07362906481639	0.541063237187761	0.615723956185468	1.30462113203214	0.599399534832037	0.905628550486949	1.21602371929785	0.948480546354599	1.17658848747647	0	0.802249839113032	0.751787553261855	0.933455020850681	0	0	0	0	0	0	0	0	0	0	0	0	0	0	0.541707344464069	0.895075455908988	0.899198874456822	1.09728484426365	FALSE
0.643806558485156	0.57975451827349	0.960306568835037	0.957492219968941	1.24926212681228	0.987894620439039	0.586845511103649	0.586601877176694	1.50674553276951	0.656485204816041	1.33389265418107	1.21867879292077	0.993306694624847	1.49995552211405	0.354112571116725	0.613641433228843	0.460034237890036	1.0880005541041	1.00959969791584	2.15686696515208	0	0	0	0	1.06717496093434	1.15475377637532	0	0	0	0	0	0	0.46212073464281	1.14365588284365	0.792240930310136	1.07889146458112	TURE
0.461677071545277	0.842151058654155	1.17844593254472	0.791240597677359	1.05442307951128	1.00671830057443	0.910096111782491	0.64900633219549	1.53941210258565	0.526456734296922	0.905628550486949	1.11159082346295	0.983464756733151	0.838864014219336	0.990203671085656	1.14394884466117	0.535996681492249	0.475370612470254	0	0	1.20768980910841	0	0	0	1.5000855582945	0	0	0	0	0	0	0	1.06549620537144	0.724984418379494	0.792240930310136	1.27568956035728	TURE
0.643806558485156	0.990413968717213	0.960306568835037	0.957492219968941	0.969821914235851	0.987894620439039	0.699220183442647	0.599082768180454	0.67987298429844	0.713570874800047	0.867439394743521	0.876174295563951	0.993306694624847	1.19996441769124	0.177056285558362	0.613641433228843	1.15008559472509	1.15600058873561	0	0.718955655050692	0	0	0	0	0	0.577376888187662	1.07534169122965	1.14230739372939	0	0.687634490226333	0	0	1.12873688777299	0.855500014279951	1.04906535353296	1.12560843560936	FALSE
0.410850237980659	0.643507592447896	0.662116529110179	1.16697791757956	1.23638313581422	0.952640649051444	0.740350782468684	0.250205156122425	1.38266060654144	1.13231105403565	1.4810974082946	1.03903963520996	1.01173918998902	1.41558302399513	0	0	0.241198506671512	0.534791939029036	0	2.27038627910745	0	0	0	0	1.6915858423321	0	0	0	0	0	0	0	1.11959280958571	0.581261097797818	1.27386507214716	0.768799003422115	TURE
0.563330738674512	1.13190167853396	1.05359349266473	0.932161737959184	0.845365348970718	1.02046257495901	0.750810997605601	0.855832525972078	0.411921855648593	0.36886125220433	0.746756866467987	0.630215277528516	0.976278579859849	1.37268656872255	0.810166639979174	0.93595814563187	0.877085478805499	1.16681877606335	0	0.823231666088578	0	0	0	0	1.22314668599398	0.661762741076628	0.616253507666221	0	0	0	1.27483936150905	0	1.36163811553859	0.841713460129308	0.870915791444864	1.27568956035728	FALSE
0.376965682270914	0.577583153036512	1.3120593120263	0.666220138072442	1.23522547370203	1.00582529202868	0.792449541234996	0.492579164948373	1.48469559814362	0.616525235827239	1.1347634849475	1.44860816866573	0.983931665147489	0.514757463270959	0.303812489992191	0.701968609223902	0.789376930924949	0.466727510425341	0	1.23957871560464	0	0	0	1.57619717790795	0	0	0	0	0	0	0	0	0.975155601818396	1.07618616565189	0.824265634918753	0.722082032393864	FALSE
0.288018723532833	1.07993488698003	1.54552868960745	0.871964592477164	0.698117070865687	1.23151569199527	1.31103784395496	1.08583751732707	0.881997385035812	0.941913554736059	0.613754288733624	0.454017589519501	0.865929718490602	0.676099354743945	0.399037300288251	3.68795448428081	0.34559786030545	0.613015237573581	0	0	1.95792135719092	0	0	0	0	0	0	0	0	0	0	0	0.0400446338389645	0.839845489770332	0.810608003824295	1.09728484426365	FALSE
0.423556946371813	1.43199366013552	0.467093115081363	0.539032657167701	1.07436542905856	0.519784554138694	1.85792791600474	1.73734002772332	0.793797646532231	0.548022431846434	1.37480960676332	1.26169098561209	1.23805746418041	0.457562189574184	0	0	1.63722622710359	1.7631928171624	0	1.10044232915923	0	0	0	0	0	0.88689851896868	3.30362705140655	0	0	1.06010317243227	1.7130653920278	4.50773877386201	1.42102188803881	0.83055535291106	0.692766229356774	1.20064899798332	FALSE
0.31766770977886	0.685398674936662	1.16773278770341	1.14993633529109	0.999409701449827	1.1935793465407	0.0998885976346638	0.798777024240603	0.881997385035812	1.02754205971206	0.851072613710627	0.700939436451159	0.885764689820131	1.22428802075255	1.08387158591808	0.834773481239234	0.156453085408548	0.971297791966249	0	0	1.77017547362466	0	0	0	0	1.19484939361058	0	0	0	0	0	0	0.486965358005441	0.641323277568349	0.974132113994891	0.87216315714178	TURE
0.402379099053223	1.31411024141991	0.921894306081636	0.851104195527948	0.815307914340647	0.911902726559113	1.51830668404688	1.27804323878497	1.52879546739541	0.411016823884826	0.759418639926403	0.815638616961349	1.03303896240984	0	0.284420203396943	0.328581051126081	0.862156364272639	0.873872785477233	0	0	0	0	0	0	0	0.935099525434365	0.870792999963138	0	0	0	0	0	0.712391063080319	1.3502098359562	0.842632708432912	0.693758441048157	TURE
0.406614668516941	0.956192347846905	0.72983299231463	1.12298470243271	1.01502547803498	0.962563989145728	0.913980668357172	0.793784667839101	1.27889620830193	1.13029626568327	1.10966775403039	1.21389966039951	1.00655078388651	0.476827965977308	0.844278919557246	0.325122303219492	0.365606157481029	1.29701118686621	0	1.14726966231493	0	0	0	0	1.70977493741094	0	0	0	0	0	0	2.35186370810192	0.67702432427766	1.10329675956874	1.24558198913521	1.35073012273124	TURE
1.02500781021979	0.834495139939115	1.08570197203829	0.846414916213747	1.07374596023535	0.99040674916234	0.898997378711972	0.576041123250436	1.11945821946853	0.737722504408664	0.891360074714679	1.13228678195957	0.991993231226995	1.12776738841106	0.332807042978997	0.512640976030734	0.768632585575607	0.80951078571698	0	0.898694568813364	0.538428373227502	0	0	1.13433437071199	1.99592973865126	0	0	0	0	0	0	0	0.809375845212822	0.755622497753034	1.27386507214716	0.900486748487492	TURE
0.43202808529925	0.827950080018023	0.858627049781919	0.845541423008157	1.17577611935274	0.8776318724564	1.34849606806796	0.848700588255645	1.69049498798531	1.25588473964808	1.08020754817118	1.37001798942727	1.0509574361168	0.448501552156873	0.264707912072403	0.611616213977261	1.03166093942667	0.711643926787153	0	0	0	0	0	0	0	0	0.809221777743523	1.72511728848928	0	0	0	0	0.42823562881976	1.84480244789568	1.27386507214716	1.14400181529191	FALSE
0.504032766182458	1.11079016946517	0.932223654048936	0.905937238937311	0.923824093777151	0.946386443109667	0.948941677529302	1.09831840833083	0.748537254405392	0.856285049760053	0.830398785037493	0.840121190579022	1.01500919383514	0.767773843522784	0.226572026434854	0.523502013658504	1.37360505494285	0.957186928160443	0	0.921738019295759	0	0	0	0	0	0	1.38125786201049	0	0	0	0	1.88149096648153	0.590514587959725	0.746102264707825	1.09571551005907	1.20064899798332	TURE
0.330374418170015	0.941481696341565	0.823401324662659	0.829281011027233	1.12113267790846	0.851498913475068	0.990561926543748	1.06503603232081	0.839122512152128	0.0856285049760054	1.20023060907909	1.12044106887269	1.06462102141843	1.17658848747647	0.694428548553578	0	1.35321759587134	0.933455020850681	0	1.41899142444215	0	0	0	0	0	0	0	0	0	0	0	0	0.768691309529804	1.12998365108152	0.739416385882886	0.778729215085283	TURE
0.355787834952323	1.0053679543076	0.903602752389543	1.2192405340698	0.862585754227528	1.10007313045226	1.19866317161596	0.718899321816544	0.617398169525069	1.09604486369287	0.785605489579039	0.382330601700633	0.934654299323189	0.54576694901017	1.28845778888254	1.1163838122597	0.976418051103953	0.989687251022409	1.8468287156997	0	1.57588792164147	0	0	0	0	1.06208834987607	0.989048839464307	0	0	1.27212380691872	0	2.70464326431721	1.06958202456449	1.11125329019137	0.927481957468774	0.918880128170031	FALSE
0.444734793690404	1.15398756494438	0.889701171583547	0.872719540176279	0.928023294203409	0.907560332623115	1.14871887279863	1.09831840833083	0.771747711906336	0.856285049760053	0.851072613710627	0.860243853826424	1.03530937771184	2.17782003691559	0.514144213832936	0.59397343857407	1.11322387694544	0.987308195130528	0	1.04702279861751	2.50918076843883	0	0	1.32895056176552	0	0.843423101372173	0.785421137221654	1.67387618091039	3.48860524140494	1.00762281736136	1.62826017460067	0	1.46502547295404	0.80668637562713	1.34879831168523	0.693758441048157	FALSE
1.96953980062893	1.01862245468697	0.640369593256709	1.14761791526027	0.999409701449827	0.931513537882963	1.17369102220729	0.861181479259402	1.16680904062029	0.956184972232057	1.17022484385211	0.812452528613845	1.0227854739492	1.07389056992734	0.921913762734923	0.332829944028574	0.873304937948578	1.01794879428975	0	0.232922998396552	1.1163957630635	0.405625600564623	0	0.880214008442099	1.37670189765556	0.744841180432568	0.693618666637305	0.733455506602816	0.382157407138719	0	0.713467581929146	0.938704820587318	1.06896127152664	1.10279065051795	0.99249918750905	0.965597099198277	FALSE
0.410850237980659	0.757067755821053	0.782501352584758	0.77798527838637	1.28789909980648	0.803790547637157	0.789707501299929	0.620226865880941	1.41638403596927	0.926802642093236	1.5434837265847	1.44386027230474	1.08956528152664	0	0.278494782492842	0	1.44719104002907	0.641750326834843	0	0	0	0	0	0	0	0	0.852265489325623	0	0	0	0	0	1.05579332938529	1.62336259840614	0.870915791444864	1.35073012273124	FALSE
0.474383779936431	0.917944653933027	0.834094848359578	0.770046653096717	1.16002911775426	0.825054847839197	1.0987745739813	0.931906528280709	1.56799535117478	0.608913813162705	1.26569773321067	1.1469918051019	1.07844726844983	0.408096006917515	0.240860352426241	0	0.730114398573226	1.20255917100583	0	0.980394075069125	0	0	0	0	1.45879879980934	0	0	0	1.63124596936064	0	0	0	1.25687916894014	-0.00576866311432712	1.020782270521	1.05056787323541	FALSE
0.410850237980659	1.28701518489579	1.14365582300849	0.666844524331179	0.824255423876146	0.922870628768585	1.15988289253427	1.33912618769749	0.536980760889451	0.527874548322669	0.596135930327624	0.784902235256006	1.02730440829654	0	0.278494782492842	0.965206837682866	1.44719104002907	1.3904590414755	0	0	0	0	0	0	0	0.915203790850653	0	1.8178655298059	0	1.09430004896234	3.53665113192834	0	1.00421406405977	0.584365681664421	1.020782270521	1.05056787323541	FALSE
0.355787834952323	0.786809703371165	1.1816343685094	0.89838776194617	1.04105177234357	1.06569584512563	0.539398427227183	0.599082768180454	0.926097254287603	0.342514019904021	0.707044940621135	0.802894263571329	0.95262842046402	0.54576694901017	0.322114447220634	0.372127937419899	0.278976586029701	0.989687251022409	0	0	0	0	0	0	0	0	0	0	0	0	2.05567847043335	0	0.975592892866224	0.670407256229487	1.00241519700684	0.740475412076408	TURE
0.355787834952323	0.961656304120315	1.32065017656933	0.70587609867199	0.951818763285549	1.03131855979899	0.898997378711972	1.25807381317895	1.58759529306446	0.685028039808043	0.824885764057991	1.03229262459171	0.970602541604851	0	0.644228894441271	2.2327676245194	0.976418051103953	1.23710906377801	0	0	0	0	0	0	0	1.06208834987607	0.989048839464307	0	0	1.27212380691872	0	2.70464326431721	0.944489368764056	0.916308458702437	1.00241519700684	1.20064899798332	TURE
0.321903279242578	0.966257530455818	0.384122627534016	1.13480559403727	1.15063616943237	0.797914885739222	1.23612139572896	0.655246777697371	0.840653757612258	1.00613493346806	1.5589358933834	0.955826504251582	1.09263736408733	0	0.712946643181674	0	1.54367044269767	1.2321606275229	0	0	0	0	0	0	0	2.35696318739621	1.0974377533782	2.34807630933263	4.89373790808194	0	2.28408718937039	0	1.09788178154274	1.10629015545928	1.12399859307103	0.993920690543989	TURE
0.372730112807196	1.04311892492389	0.72983299231463	1.04131308771033	0.993731237237044	0.918811080548195	1.07879685445437	1.19816553636091	1.32299607755372	0.411016823884826	0.942726587494847	0.764661203401266	1.02942693806575	0.520674215722346	0.614609175156614	0	1.19767534347234	1.06220743751974	0	1.25399242160005	0	0	0	1.59474067411862	0	0	0.942505364665982	0	0	0	0	2.57585072792115	1.2039979657202	0.474292401384398	0.734809750468781	1.20064899798332	TURE
0.355787834952323	1.57361940674233	0.556063232239718	0.70587609867199	0.862585754227528	0.65316842120603	1.91786107458554	1.73734002772332	1.27889620830193	0.753530843788847	1.37480960676332	0.917593444081519	1.16831787415399	0.54576694901017	0.322114447220634	0.744255874839801	0.557953172059402	0.865976344644608	0	1.31516278362931	0	0	0	0	0	0	0	0	0	0	0	0	1.04336087698	1.56735540395687	0.917565947970981	1.12560843560937	FALSE
0.38543682119835	0.726285880034924	0.384966853089035	1.48085894826292	1.15316504013442	0.983719241654427	0.768234123626593	0.588190354213537	1.16664199566101	1.41364877305841	1.54264350680975	0.712525212260269	0.995489786261386	0.503318408531602	1.18824440530279	0	0.771835221348839	0.798622628950027	0	0	0	1.06476720148214	0	1.54037451477368	1.80692124067293	0.977604049317749	0.910374499961466	0	0	0	0	0	1.28016283504278	1.36988738216938	1.12399859307103	0.72679821989384	FALSE
0.321903279242578	0.724693147841865	1.61331503564286	0.709253496273291	0.986259573799171	1.17787435513885	1.06755938722047	0.580361431674815	1.04737189473003	1.6697558470321	0.454178173662882	1.27841794943649	0.893976025162363	0	0.712946643181674	1.64728633631209	1.08056930988837	0.684533681957166	0	0	0	0	0	0	0	1.1784815936981	1.0974377533782	0	0	0	0	0	0.761136887733888	0.283404580260938	1.12399859307103	1.35073012273124	TURE
0.677691114194902	0.734355723146422	1.02176618924048	1.34758164291925	0.936946595109212	1.2272690861608	0.749164482259977	0.973509498293237	0.93712222160055	1.11317056468807	0.932906518875108	0.764661203401266	0.868150051102116	2.27917769901103	1.68147793203225	0.777021856750986	0.800961078758229	0.839522440136147	0	0.682552837073441	0.817865883383546	0	4.41540550243814	0.863394632484608	0	0.547956409808673	0.510273605073941	0	0	0	1.05419408740172	0	0.873430093059006	-0.0718632314588428	0.692766229356774	0.750405623739576	TURE
0.436263654762968	0.855560065801656	1.53052355669864	0.732665747606582	0.921785646968285	1.14946961810606	0.849053079894642	0.698929896210531	0.943247203441077	0.970456389728063	0.938362112552741	1.07264974366011	0.908827406810151	0.888208956232239	0.26211273646385	2.11966991804865	0.68103107766074	0.805333743479019	1.49940549195421	1.06775592334261	0	0	0	0	1.59009069179217	0.860291563399616	0	0	0	0	0	0	0.568957333117883	1.44119773402075	0.767699468894843	0.793375614248432	FALSE
1.94836195331034	0.949873163635046	1.10426904924127	0.949166200664864	0.939662382341413	1.05463532723793	0.807794746089017	0.833506460077155	0.671084966875073	0.83394717889675	0.785605489579039	0.814530412318741	0.9584113985702	0.690829188180632	0.698967297236934	0.942075519132731	0.933264810127681	0.961926415822161	0	0.47093165177993	0.282145872433625	0.205031758709908	0.50562995177446	0.296614786214624	0.695882140828085	0.752990427483253	0.525905619233755	0.741497781894513	0.386347729585416	0.669538845746692	0.360645345690061	0	0.766640466221671	0.886756452668766	0.945849030982933	1.09728484426365	TURE
0.720046808832083	1.03673749150083	0.618211475842978	0.887818494158566	1.1169873133851	0.781375473541828	1.29855176925063	1.06503603232081	1.00449702184634	0.646970926485373	1.30934248263173	1.08327003815179	1.10128497531113	0.536078778317682	0.949189317845424	0.731044232091163	1.37012169470208	1.33666340263825	0	0	1.53836678065	0	0	0.81169435509032	0	0.515144648742285	3.35802809566624	2.03688547315601	2.12258511675842	1.22614342835538	1.9813768389719	0	1.54510972932519	1.47635205477021	1.14236566658519	1.27568956035728	FALSE
1.81282373047136	1.20962800191175	0.982205148535579	0.667493710978698	0.945703105343877	0.843367981144038	1.15098906819942	1.35474398713535	0.851929292364136	0.747303316154228	0.90612451354855	0.96017117018	1.06887226933743	0.318257541694456	0.37567446069292	1.51901403963205	1.30145517417134	1.20234253271165	0.710985702757632	0.506306799331473	0	0	0.543700912849245	0	0	0.607264632987964	1.13100643759918	1.1961898179619	2.07753024399705	0.480046719591968	0.77572772469183	1.53093014961351	1.26533178277388	0.472250485631769	0.99249918750905	0.947203719515738	FALSE
0.622628711166566	0.999123432852275	0.913532452965253	1.13673553552373	0.900828472395252	1.06078480436468	0.856187979725689	0.711410787214289	1.01193449979555	0.678911718024043	0.782098322214847	0.80562519644062	0.955196152055568	0.620529544764989	0.732479427926376	0.423104367203448	0.713683252617077	0.843945635289656	0	0.743747229362784	0.891191790169657	0	0	0.941339981250578	0	0.597424696805289	0.556339972198672	0	0	0	0	0	0.957240107111158	0.7454979586403	1.04906535353296	0.993920690543989	TURE
0.648042127948875	1.15193054611203	0.839546448675655	0.739848745132137	1.01247388055375	0.811573559475811	1.08916990113181	1.05127504993204	0.786589014058382	0.470956777368029	1.02166483139966	1.01832285260649	1.08549594340702	0	0.703565766297703	0.406402879024364	1.066351292653	1.14839532170446	0	0	0	0	0	0	0	0	0.534086373310725	1.13464090115402	1.18237962879832	1.36603898729526	0	1.45215745735152	1.25525923552376	1.35241693855852	0.99249918750905	0.768799003422115	FALSE
0.326138848706296	1.38287766047054	1.06157526154855	0.560033929524885	0.843657540184919	0.825054847839197	1.15018782276384	1.5990223885993	0.505851441417597	0.513771029856032	0.615198416471823	0.88554514364485	1.07844726844983	0	0	0.406402879024364	1.066351292653	0.54042132786092	0	0	0	0	0	0	0	0	0	0	0	0	0	0	1.42668069019939	0.817641106100239	0.899198874456822	1.09728484426365	FALSE
0.504032766182458	1.38848771183147	1.07941686258298	0.679452929202983	0.776852078858058	0.897853805001478	1.35901065729266	1.600181604482	0.812366012532983	1.0996502744287	0.566807469455052	0.702616325055109	1.04038442368102	0.383886921761392	0.453144052869708	1.57050604097551	1.27549040816122	0.69613594775305	0	0	0	0	0	0	0	0.741630658103117	0	1.47009995019086	0	0	0	0	0.731119619202548	0.727481210460935	1.14236566658518	1.14400181529191	FALSE
0.309196570851424	1.056265081238	1.03976207124276	1.03376126032162	0.855658990967318	1.06805045370964	1.65968746839133	0.823738806248124	1.35267868185781	1.12634418083822	0.721397348603828	0.742603668687767	0.951397316276292	1.25829602132901	0.742652753314243	0.857961633495881	0.643196017790699	0.855667102446457	0	1.51892039799442	1.82003957147324	0	3.3010412565847	1.93647081857262	0	0	0	0	0	0	0	0	0.572416333514556	0.160083087125635	0.99249918750905	1.0222442818897	TURE
2.0542511899033	0.794921143612107	0.830655281974587	0.84466973081949	1.21062515381809	0.863330588202869	0.922970642144291	0.623046078907672	1.19069646979835	0.890536451750456	1.3041051127012	1.21581131340801	1.05843484491159	1.21669945864044	0.276193172720173	0.446707296778848	0.741535904808285	1.10317411555081	0.94062083656755	1.11639076871225	0.267542048808696	0	0.479404331869147	0	0.989683003190149	0.356967453692787	1.16346616592585	0.35147919807058	0.366267286259771	0.211579843146564	0.34190078510326	0.449836717557956	1.01350337995435	0.697202917278421	0.860999781947071	0.918880128170031	TURE
1.13936818574018	1.28307505531159	1.08525352017045	1.22234171327992	0.594444432089116	1.19157549585698	1.25098577037698	0.920019965419985	0.932747234571605	0.916089084981392	0.60635026874255	0.63114892979152	0.886812400673246	1.35219870948789	1.49638987608094	1.3829829316053	0.777595185687263	0.689642142270279	1.1343816830515	2.01953835688396	0.967961120408991	0.704507622033292	0	2.0383903353396	0	0	0	0	0	0	0.620582179753465	1.63299215958775	1.17578821455031	0.290485005608047	1.01704064892434	1.12560843560936	TURE
0.330374418170015	1.0827039507928	0.898255990541084	1.10570801470298	0.864873780100811	1.03660737292617	0.857377129697532	0.532518016160403	0.349123964910009	0.713570874800047	0.774694302223773	0.54694516632174	0.967837292198569	0	1.04164282283037	0.802249839113032	0.902145063914227	0.800104303586298	0	0	0	0	3.08097183947904	0	0	1.14705541786615	0	0	0	0	0	0	1.44111353800919	1.1495092017865	0.674399155842615	0.993920690543989	TURE
0.423556946371813	0.954662440090349	0.875799590777556	1.0780653143354	0.974424458913581	1.01069218860302	0.65926474438878	1.07834898272482	1.36709594680551	0.753530843788847	1.09984768541065	0.802894263571329	0.981387014289349	0.457562189574184	0.810166639979174	0.623972097087913	1.0525025745666	1.14088946992861	0	0	0	0	2.3821947212467	0	0	0	0	1.76105723199948	3.67030343106144	0	0	0	0.91819796097533	0.825467881928025	0.824265634918753	0.947203719515738	FALSE
0.398143529589505	0.937475391250751	0.931701692316547	0.630782896685609	1.16952199105831	0.798723310142201	0.710636023172323	0.80448257441375	1.59389527438614	0.714386384371243	1.41408988124227	1.36000456890654	1.09221468038749	0	0.2874784851539	1.32845672283233	0.995916414643663	1.10408658380188	0	0	0	0	0	1.48959293736355	0	0	0	1.8784610474661	0	1.13077671726108	1.82726975149631	2.40412734605974	1.15643980190817	1.01303909517599	1.17064874959714	1.17232540663761	TURE
0.360023404416041	0.647960932188019	1.0303524597383	1.14148092106101	1.08759291040128	1.12110394029914	0.898997378711972	0.658991044998499	1.49939555456088	0.95903925573126	1.0605674109317	0.879360383911456	0.923658366389975	0	0.636559502840779	0.735395685853612	0.551310872392027	0.488952629969404	0	0	0	0	0	1.65308484512297	0	0	0	0	0	0	0	0	0.950252002299375	1.1396380209915	1.020782270521	1.05056787323541	FALSE
0.495561627255022	1.19254348203265	0.898255990541084	0.921423345585814	0.875551234176129	0.937882861218916	1.21629057119855	0.898624152270681	0.717703754489927	0.476833243395795	0.758648438466033	0.685946079521722	1.01945528111583	0.78101132358352	0.23047844068373	1.06505582089144	0.698643950358863	1.15072472397971	1.31686917119457	0.937768245718293	0	0	0	1.1890610289481	1.39481639630892	3.01856688912146	1.40549045608085	0	1.5590669441677	0	0	1.914791691552	0.965015736198086	0.776458573474751	1.17064874959714	1.0222442818897	TURE
0.880998448453372	1.12977803560988	0.954396989949898	0.881111074216432	0.912922323439744	0.944053143200619	1.17142082680651	1.08924139669174	0.741679619234659	0.404789296250207	0.749896149143628	0.816797194542263	1.0162291568085	0.218834090665914	0.645785002881951	0.746053594344245	1.17453185857432	0.992077799937922	0.735145411103765	0	0.627295192109709	0	1.1271848193216	0	0	0.419654421170544	1.17238472190159	0	0.863600807308577	0	0	1.0606444173793	1.13608889361986	0.858294473109631	1.12399859307103	0.797122594767822	TURE
1.26643526965172	0.798212742550458	1.07400172782086	0.793225314895616	1.1280962349141	0.956125434034387	0.599331585807982	0.500286662550695	1.03054431304184	0.617727039405849	1.12741279030816	1.1604069139335	1.00991717446807	0.760044576641682	0.26914931999308	1.45104920564404	0.815866089680819	1.10260458838738	0	0.726217833384537	0	0	0	0.457949180067849	0	1.4531952084453	0.811955635100762	0	0.59720191420661	0	0.557472127575147	0	1.04792991814597	0.650693990618239	1.04906535353296	0.947203719515738	TURE
0.343081126561169	0.997273204272919	1.29748087522601	0.732019657882061	0.925379353194283	1.03386502537875	0.479465268646385	2.15669796544963	0.440998692517906	2.19208972738574	0.471363293747423	1.52932240680253	0.969271125224048	0	0	0.772165470146293	0.434157312008722	0.770100392201812	0	0	0	0	0	0	0	1.10293790179438	0	0	0	0	0	2.81001897591398	1.11306241266957	1.05439802172137	1.1989318326091	1.12560843560937	FALSE
0.31766770977886	0.685398674936662	0.856337377649168	1.14993633529109	1.1326643283098	1.03956910827739	0.54938728699065	0.299541384090227	1.17599651338108	0.456685359872029	1.21114179643435	0.923965620776531	0.966288752531051	0.612144010376273	1.08387158591808	0	1.09517159785984	0.971297791966249	0	0	0	0	0	0	0	0	0	0	0	0	0	0	1.03133639527225	0.865772569457582	1.04906535353295	0.965597099198277	TURE
0.296489862460269	0.734355723146422	0.917504333195534	1.69410263681277	0.820943683333787	1.36134049893467	0.299665792903991	0.673968114203011	0.606373202212121	1.11317056468807	0.736505146480349	0.286747951275475	0.798050978652878	1.31300454399548	2.32482601037502	0.447632156606546	0.335580531021234	0.892870019944129	0	1.58593159202359	0	1.39850020493176	0	0	0	1.2840172588054	0	0	0	0	0	0	0.92977906608552	0.616164474725214	0.917565947970981	0.87216315714178	TURE
0.343081126561169	1.35991800582671	0.648740437613004	0.865114141133349	0.894533374754475	0.784311398563187	1.25859633019676	2.39633107272182	0.396898823266115	1.5755644915585	0.785605489579039	1.41462322629234	1.09974993054267	0.566233209598053	0.668387477982818	0.386082735073146	1.01303372802035	1.28350065366969	0	0	0	0	0	0	0	2.20587580358876	2.0541783588874	0	0	0	0	0	0.621964219117418	0.58081680283267	1.04906535353296	1.20064899798332	TURE
0.343081126561169	0.589297802524907	0.864987250150672	0.798566899507705	1.35722305135162	0.855612434796203	0.65926474438878	2.03688141181354	1.36709594680551	2.12358692340493	1.25696878332646	2.02635218901335	1.06247027188021	0.566233209598053	0.334193738991409	0.386082735073146	0.723595520014536	0.513400261467874	0	0	0	0	0	1.73785842692414	2.03857780998996	0	1.0270891794437	0	0	0	0	0	0.865191048624825	0.978131020196968	0.536725362379505	0.97552731086145	TURE
0.775109211860419	0.842703288856548	1.30811596436721	0.913115430174793	0.942066521858443	1.1361411019425	0.449498689355986	0.509220352953386	0.896697341453074	0.890536451750456	0.936179875081687	0.94945432755657	0.915796205011498	0.746681155513916	0.881390080856465	1.18794687714814	0.508902343746488	0.789846556104422	0	0.59581960363317	0	0.520552854057933	0	0	0.88338371766232	0.477939757444232	0.445071977758938	0	0	0	0	0	0.65344190297419	1.03272213208301	0.917565947970981	1.04063766157224	TURE
0.402379099053223	0.773006024364656	0.983353926487081	0.907844475229813	1.13091097795638	0.972696241663053	0.359598951484789	0.658991044998499	1.13189664412929	1.02754205971206	1.16531480954224	1.09601439154182	1.00125314818185	0.481900603913235	0.284420203396943	0.985743153378247	0.615825974480456	0.655404589107924	0	1.15960589524305	0	0	0	0	0	0.935099525434365	0.870792999963138	0	0	0	0	0	1.15779992166283	1.6865350207958	1.04906535353296	1.21529539714647	TURE
0.893705156844526	0.904893308142511	1.27288408138286	0.638664285743722	1.0420385512747	0.971687818426732	1.10207667638244	1.39125832941081	1.20454601551379	0.953944005848387	0.850531563097969	1.0948558139609	1.00178040102449	1.07853944685343	0.127311900568156	1.17663309736578	0.661573046870433	0.488952629969404	0	0	0.618290954902393	0	0	1.95509073028966	1.52893335749248	0.413601713172893	0.770316884582777	0.816722194550479	0	0	0	0	0.983180416874294	0.601233470171498	1.06369080545045	0.811768993930971	TURE
0.36425897387976	0.683121602926904	0.882588734892108	1.12820788709519	1.13305169641114	1.04091222082038	0.419532110065587	0.239633107272182	1.22009638263287	0.47951962786563	1.20459508402119	0.981315211031625	0.965586507798107	0	0.943605851269861	0.363371985951195	0.953443508725036	0.966400492174822	0	0	0	0	0	0	0	1.03649585951761	0.965216337308536	0	0	1.24109639699387	2.00553997115449	0	0.69074066895009	0.714818954719351	0.524532676766478	0.97552731086145	FALSE
0.978416546118889	0.937813585836338	0.935197254221343	2.26347046516307	0.411012647782397	1.67511135773413	1.28039020604433	1.28893565275188	0.688225232262793	1.75927655677975	0.389826966419902	1.01665182724941	0.633996272967478	2.95426022398984	5.57958242490005	1.8800550577475	0.453033716878666	0.446435009972065	3.9678590747784	0	7.33579268327426	3.28770223615536	2.02695515755201	0.594530514474049	0	0	0.702745228040427	0	0	0	0	0	0.2682735017548	-0.0281403558732991	1.06743242704711	0.918880128170031	TURE
0.31766770977886	1.02809801240499	1.47912819775765	0.57496816764555	0.899468731304844	1.03956910827739	0.674248034033979	0.973509498293237	0.734997820863178	1.02754205971206	0.409169525822417	0.97175694598911	0.966288752531051	0	0.361290528639361	0.834773481239234	0.93871851245129	1.665081929085	0	0	0	0	0	0	0	0	1.11267994439734	2.38114780664717	0	0	2.3162574314742	0	0.960742448241461	0.7567897240321	0.749332395380684	0.815515974450361	FALSE
0.347316696024887	1.20900027591179	1.13925150019845	0.854563968680504	0.792215007246813	1.02125691531315	1.55826212310075	0.838715875452635	1.05839686204297	1.37005607961609	0.707044940621135	0.917593444081519	0.975863259987532	0.559242676146226	0.660135780723772	2.28789768932235	0.857594690387599	0.633827483293672	0	0	0	0	0	0	0	0	0	0	0	0	0	0	0.994159724172807	0.8248391750615	0.899198874456822	1.27568956035728	TURE
2.28720751040779	0.958742194107828	0.962298315792624	1.03813696936002	0.953140733790111	1.03208249947292	0.688121450372128	0.743306397557229	0.841164172765637	0.672342335367153	0.894717363131684	0.807142381368002	0.970203116690609	0.42021017409874	0.744030587735977	0.859553399049678	1.00954328580878	0.781054201119957	0.56297380924675	0	0.240191095863569	0	0.43030332953618	0	0.296106274076755	0.801016353258488	0	0	0.328683889348786	0.379738449826482	0.306817682154231	0	0.83106054335054	1.53987407241207	1.19893183260909	1.35073012273124	FALSE
0.368494543343478	0.844087038099334	0.738221877283761	0.681535543545367	1.29234013118512	0.730220957282967	0.881873619117458	0.650432719738781	1.5308954611693	0.401230709030425	1.62732565698515	1.51293680958679	1.1280310509073	0	0.62175579347239	0	0.807734533969715	0.835767867505842	0	0	0	0	0	0	0	2.04831324618956	0	0	0	0	0	0	0.733099315038859	1.56565551677885	1.12399859307103	1.27568956035728	FALSE
0.804758198106446	1.15950903654698	1.19846259790613	0.822734055677015	0.815307914340647	1.03348975676699	0.719197902969578	1.10830312113384	0.683547973402754	0.924787853740858	0.648124528902707	0.726428143231202	0.969467333953851	0.71902629790229	0.141457667297951	1.14394884466117	1.04136498118494	0.814921049949007	0.805531673869019	0.573634831157467	0	0	0	0.724882124599376	0	1.38014689315446	0	0	0	0.547150024481169	0.884162782982087	0	1.48594923390151	1.16772046021291	1.09571551005907	1.17232540663761	FALSE
0.304961001387706	1.07093542958853	0.648740437613004	0.748656468288474	1.14515694957793	0.721922991859297	1.12374672338997	1.22312731836843	0.698247929820016	0.970456389728063	1.35844282573042	1.22664401378953	1.13236963187233	0.638009250251326	0.376556325624123	0	1.63063779158205	1.15695833570225	0	0	0	0	0	0	0	1.24679936724582	2.32211466656837	0	0	0	0	0	0.984582708482727	0.921261736984492	1.020782270521	1.12560843560937	FALSE
0.368494543343478	0.590860926669535	1.20799943555525	0.743493320231314	1.23490279202134	0.995755850840411	0.599331585807982	0.590524442920733	1.44269572266572	1.22326435680008	1.20646557328209	1.25622911987351	0.989196460026399	0	0.62175579347239	1.4365869212024	0.673112111641429	0.71637245786215	0	0	0	0	0	0	0	0	0.953725666626294	2.03688547315601	0	1.22614342835538	0	0	0.985478850437395	1.45036295625865	1.34879831168523	1.17232540663761	FALSE
0.444734793690404	1.11901824479455	0.722882201911634	1.0780653143354	0.928023294203409	0.935062160884423	1.39844036688529	0.898624152270681	1.02899694920845	0.685028039808043	0.851072613710627	0.637217669501056	1.02093008079918	0.871128014766233	0.257072106916469	0.296986719287036	0.890579101556352	1.18476983415663	0	0	0	0	0	0	1.5589124429335	3.37369240548869	0.785421137221654	1.67387618091039	1.74430262070247	1.00762281736136	1.62826017460067	0	1.34695573903701	1.29327976956097	0.689024607760109	0.86841617662239	FALSE
0.419321376908095	1.22392620524404	1.06157526154855	0.653372917779031	0.908554274045298	0.875058171950663	1.02201807264098	1.2675330147818	1.28121725405202	0.562444074789761	0.864166038536943	1.07857475006073	1.05230309224499	0.924462383017228	0.545622431006382	0.630339159303095	0.945104352672047	0.942980072083851	0	1.11178709543922	0	0.976036601358627	0	0	1.65634447061685	0	0	1.77959467654683	0	1.07126215319471	0	0	0.768328390289577	0.710678499097952	0.542899750280636	1.0222442818897	FALSE
0.639570989021438	1.36171922172847	1.08266616078462	0.499765377506478	0.876965466503988	0.803199090280541	1.18504199921124	1.60322718075564	0.734162596066743	0.72005788275277	0.694100304713297	0.990583831678912	1.08987452427447	0.603982090237921	0.178236660795418	0.411821584078022	1.38930339842791	1.09525389113147	0	0.723780860789286	0	0	0	0	0	0	1.08260751346768	1.15007819232618	1.19846642646904	0.692312275874131	0	1.47191470166923	1.75325603333908	1.23765895875145	0.795982551906795	1.35073012273124	FALSE
0.56756630813823	0.657631990877392	0.958586616771455	0.884978989379808	1.23061642342703	0.948197362442062	0.978500548257929	0.550178052410621	1.40399583740394	0.964631321362344	1.33071950275633	1.24842645453268	1.01406235690059	0	0.402037580741545	0.696690649756053	0.870490851145306	0.54042132786092	0	0	0	0	0	1.03475539923728	0	0.656711117098943	0.611549282416861	0	1.35518895916115	0	0	0	0.197257355875204	1.23016178771539	0.795982551906795	1.35073012273124	TURE
0.343081126561169	1.45057920621516	1.08123406268834	0.998208624384631	0.58607359035638	1.06951554349525	1.01886369587357	2.27651451908572	0.573298300273278	1.71257009952011	0.157121097915808	0.955826504251582	0.950631295892817	0.566233209598053	0.334193738991409	1.93041367536573	1.59191014403198	0.89845045756878	0	0	1.6357317667671	0	0	0	0	0	0	0	0	0	0	0	0.834032218560021	0.813744674088232	1.24558198913521	1.05056787323541	TURE
0.622628711166566	1.17397003360142	0.953251255268088	0.84338442958212	0.900828472395252	0.923275663058149	1.15585377262968	0.898624152270681	0.826872548471074	0.807354475488051	0.855748836862882	0.764661203401266	1.02709263661889	0	0.366239713963188	0.634656550805173	0.872279530976428	0.914274438230462	0	0	0	0	0	0	0	2.38969878722116	0	0	0	0	0	0	1.03227624702578	1.21097248464871	0.824265634918753	1.20064899798332	FALSE
0.398143529589505	0.859352441979854	1.73917649232422	1.03219019457645	0.691081176534454	1.41312585640543	1.10448249384614	0.676107695517942	0.390598841944431	1.15476155281928	0.566758246053448	0.322250078576248	0.770975068508817	2.43541165418517	0.5749569703078	2.65691344566466	0.871426862813205	0.552043291900941	4.93825939197964	0	1.40459575624565	0	0	1.48959293736355	0	0	0	0	0	0	0	0	0.415294025782021	0.493587458432924	0.842632708432912	0.66543484970245	TURE
0.652277697412593	1.19213591419874	1.17531546814304	0.595036050120187	0.908554274045298	0.900059834006397	1.25217492034882	1.41747262114125	1.11430919627292	0.874634015112052	0.732997979116157	1.01044516163739	1.03923100414257	0.296069652077413	0.349483648618467	1.21123995317066	1.13505179610123	1.00666717934877	0.996315491364313	0	0	0	0	0	0	1.13945902437035	0	0	0	0	0	1.44247640763584	1.36556630826698	0.591849712184277	0.842632708432912	1.0222442818897	TURE
0.381201251734632	0.93834342402043	1.16773278770341	0.89838776194617	0.94388694025817	1.0588203880603	0.719197902969578	1.01844070590677	0.74969777728044	0.890536451750456	0.667764666142183	0.841127323741392	0.956223244692187	0.508973671548812	0	0.694081321479812	1.04067670294225	1.26907929801048	0	0	0	0	0	0	0	0.988840877470822	0	0	0	1.1833709831802	0	2.51594722262066	1.16900712441411	1.06125821291751	0.692766229356774	1.0222442818897	FALSE
[truncated: 4,299 more rows]
