# Supplementary material for: Comparative Analyses between Retained Introns and Constitutively Spliced Introns in Arabidopsis thaliana Using Random Forest and Support Vector Machine
Source: PLoS One. 2014 Aug 11;9(8):e104049. doi: 10.1371/journal.pone.0104049 (PMC4128822; doi:10.1371/journal.pone.0104049)
Supplement: File S2 — All extracted data used in the article. (ZIP) [file pone.0104049.s002.zip › data/RIs_fasta_data/reacceptor.fasta]

>Chr1:7253..7231  - TAIR102
AGAGAATCTTTGTTATTACAGGT
>Chr1:37419..37397  - TAIR102
CTGATATGAAGATTTGTGAAGGT
>Chr1:40556..40534  - TAIR102
ATTTCTATTGTTGTTAAATAGGA
>Chr1:50468..50446  - TAIR102
CTGCTGGCGGTGGTGCGGCAGCT
>Chr1:100636..100658  + TAIR102
TCTTTTCTCTTAATTTTTTAGGA
>Chr1:109392..109414  + TAIR102
AATTGTTGTTAAAGAAAATAGGG
>Chr1:135125..135103  - TAIR102
TTTTCTTATGATTTTGTTTAGGT
>Chr1:166892..166870  - TAIR102
AGCCATTTGATTTGATTGCAGGA
>Chr1:182156..182134  - TAIR102
TCTCTCTCTTTTTACTCACAGAC
>Chr1:197953..197975  + TAIR102
TACTATGTGTCGTGGCTGTAGAC
>Chr1:203739..203761  + TAIR102
GTTTATCTTTTTCATACACAGCT
>Chr1:204008..204030  + TAIR102
TGAGCTTGTTTTGAGTTGCAGTC
>Chr1:227070..227048  - TAIR102
CAGCTCCATTTTTCGAGCCAGGC
>Chr1:236805..236783  - TAIR102
AGTTTCATTATCTTTTGGTAGCT
>Chr1:313439..313417  - TAIR102
ACTGAATCTTTTTCTCTCTAGTT
>Chr1:353183..353161  - TAIR102
CATTGTGGTTGATGGATGCAGGA
>Chr1:366702..366724  + TAIR102
ATATCGAAATAATCAATACAGGT
>Chr1:387676..387654  - TAIR102
GCAGGGGGATGTTGACATCAGAG
>Chr1:392555..392577  + TAIR102
TTGGTTTACCTAATTTGTAAGGA
>Chr1:404891..404913  + TAIR102
AACCGTTTCACTCGTCTCAAGTC
>Chr1:411315..411337  + TAIR102
ATGTGTTATTTTGTTTCTCAGAG
>Chr1:419654..419676  + TAIR102
GATTTGATCAAATGTATGCAGCG
>Chr1:561341..561319  - TAIR102
ACAACATATCGGATTTCGTAGGC
>Chr1:631988..632010  + TAIR102
AACTCTGTGAAGGATAAGCAGGC
>Chr1:643970..643948  - TAIR102
GAAGAAGAACTTGTATTTTAGGT
>Chr1:662274..662252  - TAIR102
TTCTTTTCATCAATCACAAAGAT
>Chr1:667302..667280  - TAIR102
TAGTCACATTCGATTTTGTAGGA
>Chr1:710822..710800  - TAIR102
TGACTGTTGTTCAATTTGTAGGT
>Chr1:774075..774097  + TAIR102
TGGTTATTTACATCTGTGCAGGG
>Chr1:775787..775809  + TAIR102
AATGCCAATTTCGATTTCTAGGT
>Chr1:879321..879299  - TAIR102
ATGACTACTTTGTAGAATCAGAT
>Chr1:920066..920088  + TAIR102
CATTTGATCTCTGACGTACAGGC
>Chr1:936634..936656  + TAIR102
ACATTCATTGTTGTGTTTCAGTA
>Chr1:948030..948008  - TAIR102
AATATCTGCCAACTTCGTCAGGT
>Chr1:948168..948146  - TAIR102
TCCATTCTATTTTGGAACCAGAT
>Chr1:947685..947663  - TAIR102
AACCTGTTCTTACTAATATAGTA
>Chr1:980915..980893  - TAIR102
TACTTGGATTTGTGTTTTCAGGT
>Chr1:1014313..1014335  + TAIR102
CCATTTTTCATGTTTCTGTAGGT
>Chr1:1152968..1152946  - TAIR102
CTTTTGCTATCTTGGAGGCAGGC
>Chr1:1153145..1153123  - TAIR102
TATTTGTCTTCAATGTGTCAGGT
>Chr1:1152992..1152970  - TAIR102
TCTGGATACCTAGTCATGTAGGT
>Chr1:1241404..1241426  + TAIR102
AGTTTCTGTTTTATCTATCAGGT
>Chr1:1241595..1241617  + TAIR102
CTTTTCTCTCTTTTTGTTTAGAA
>Chr1:1292517..1292539  + TAIR102
GGAGTCTGTGTTAATGTGCAGGA
>Chr1:1402575..1402597  + TAIR102
ATTGCAATCTCCAAAATTTAGAT
>Chr1:1407226..1407204  - TAIR102
TGTGTCCTTGTATCGCCACAGTG
>Chr1:1410339..1410317  - TAIR102
TCTGTTTTCATCATGTCCAAGGT
>Chr1:1419183..1419161  - TAIR102
TTTTAATCAGACTTATCAGAGGA
>Chr1:1447646..1447624  - TAIR102
TACACAAACTTTTTTTTTTAGGT
>Chr1:1447868..1447846  - TAIR102
ATGTGTATTGTATCACCTTAGGG
>Chr1:1498461..1498439  - TAIR102
TCTTTCTATCTTTGTTTGCAGCT
>Chr1:1501211..1501189  - TAIR102
AACCCATCTTTCTTCTCTCAGTT
>Chr1:1545584..1545562  - TAIR102
TTTAACTCATATCTTTCGCAGGG
>Chr1:1587145..1587123  - TAIR102
GGAGATACTTGGCATTGGAAGGT
>Chr1:1641812..1641790  - TAIR102
ATGACCTCCACTTCAAATCAGAT
>Chr1:1655183..1655161  - TAIR102
CATTCGGCGCTATCTTGAAAGGT
>Chr1:1685566..1685588  + TAIR102
CATGGGCCCTCTCTCTTGCAGCT
>Chr1:1697853..1697831  - TAIR102
ATTGTATAACTCTCTTTTCAGAT
>Chr1:1716670..1716692  + TAIR102
TTCCCATGTTCTTTTGTACAGGT
>Chr1:1716175..1716197  + TAIR102
CGCATTTCTTATTGACAAAAGGT
>Chr1:1753640..1753662  + TAIR102
TACATATTGAGCGGCTTGCAGGA
>Chr1:1772162..1772140  - TAIR102
TCGATTCTTCTCCTTATGCAGTA
>Chr1:1771738..1771716  - TAIR102
CTCCTTAATCATTTCATGAAGAA
>Chr1:1789141..1789163  + TAIR102
CTCTACTTTGTTCTTGACCAGAA
>Chr1:1828925..1828903  - TAIR102
TTCTTGGTTTAAATTGAGCAGAA
>Chr1:1892661..1892639  - TAIR102
GTGTTATCAGATGATGATGAGTC
>Chr1:1898582..1898604  + TAIR102
TTATATATATTATGGTTACAGGA
>Chr1:1950581..1950603  + TAIR102
TTTTTTTTTTTTATTCCGTAGCC
>Chr1:1959081..1959103  + TAIR102
AACGTTGGCTGAAGGAGAAAGAG
>Chr1:1970655..1970677  + TAIR102
AGATTGCATGCTTTGTCACAGTT
>Chr1:1989647..1989669  + TAIR102
GATTGTTTGTTTTCGCTCTAGGG
>Chr1:2033495..2033517  + TAIR102
TTTTTTTTTAATTGCGTTGGCTG
>Chr1:2081227..2081205  - TAIR102
TTAGATTACTTTCGTACGCAGTT
>Chr1:2089192..2089214  + TAIR102
TCAATCTTGTGTACTGCGCAGGG
>Chr1:2106333..2106355  + TAIR102
ATGAACCTCCATGATATGCAGAT
>Chr1:2111626..2111604  - TAIR102
TCCCTTTTTAAATATGCATAGCA
>Chr1:2278951..2278973  + TAIR102
TTTTCTTTTGTCCCTATGCAGAC
>Chr1:2286645..2286623  - TAIR102
GACCTTGACGATAATCTTTAGGT
>Chr1:2299296..2299274  - TAIR102
TGTTGTTTCTGATGAAATCAGAT
>Chr1:2369287..2369309  + TAIR102
AACATTCAAGGAATCACCAAGCC
>Chr1:2380083..2380105  + TAIR102
CCATTGAATTCTTCGTTTCAGGC
>Chr1:2380333..2380355  + TAIR102
ATTTTTGATTCTAATTTGCAGAT
>Chr1:2380993..2381015  + TAIR102
TGATATACTACAATCTTACAGGC
>Chr1:2385549..2385571  + TAIR102
ATAACTCTTATTGTTTTGCAGTT
>Chr1:2402479..2402457  - TAIR102
TGGCTTTTCTCAAAATTGCAGTT
>Chr1:2411950..2411928  - TAIR102
ATTCTTGTCGATCTTCTTCAGTC
>Chr1:2421804..2421782  - TAIR102
TTTTTCTTCTGTTCTTCACAGTC
>Chr1:2426171..2426193  + TAIR102
ACTCATGTTCAACTGAATCAGGT
>Chr1:2434642..2434620  - TAIR102
TTTGTTTTGGGTTGTTTTTAGCT
>Chr1:2439399..2439421  + TAIR102
GTTTGTATCTGTTGGTTGCAGGT
>Chr1:2460081..2460103  + TAIR102
GCTGCTAACTTCACCTCCCAGGT
>Chr1:2467617..2467639  + TAIR102
TTTGCAAATTTGGAAGAAAAGTT
>Chr1:2535549..2535571  + TAIR102
CATCACTTGCGCTTGCAACAGTA
>Chr1:2535654..2535676  + TAIR102
TGGGTCGATTCGATTTTGTAGAG
>Chr1:2635270..2635248  - TAIR102
GGTGTTTTGTTTTGTTTGCAGTG
>Chr1:2713215..2713237  + TAIR102
AGTGTATTTTACGGAAAACAGAT
>Chr1:2713075..2713097  + TAIR102
GCAAAACGAGTTTGTTCTTAGGA
>Chr1:2737517..2737539  + TAIR102
TGATGCTTCAATTGTATGTAGTG
>Chr1:2757535..2757513  - TAIR102
TGAATAAATCAAGCTTGGCAGGT
>Chr1:2765306..2765328  + TAIR102
ATTATTCTGTTTCGAGTGCAGGA
>Chr1:2801247..2801269  + TAIR102
CGATTCCAAACTTCAATTCAGAT
>Chr1:2819879..2819857  - TAIR102
TTTACATATGGTTGTGGTAAGAT
>Chr1:2855671..2855693  + TAIR102
AAAAAGAAAAGAAAAGAATAGTC
>Chr1:2883120..2883142  + TAIR102
TCTGTTTTTTTATTCTGGTAGTG
>Chr1:2935623..2935645  + TAIR102
TGTTTAATTACAAAACCATAGGT
>Chr1:2953095..2953073  - TAIR102
GGTTTTGTGTTCTTTTCCCAGGT
>Chr1:2970742..2970720  - TAIR102
TGTGTGATTTCAATTTGGAAGGG
>Chr1:2997899..2997921  + TAIR102
ACTGTTATTGACAATTGCCAGGT
>Chr1:3004494..3004516  + TAIR102
TGGTTCGCTCTTCCCCATCAGTT
>Chr1:3067320..3067342  + TAIR102
CATATATGTGTTTTTCTCCAGAA
>Chr1:3098961..3098939  - TAIR102
TTACTTGCCTTGGATGAGAAGAC
>Chr1:3128208..3128186  - TAIR102
TTGATTCTTCTCTCTCTACAGGA
>Chr1:3153068..3153046  - TAIR102
CAATGTTATATGCGCTGAAAGAT
>Chr1:3200120..3200098  - TAIR102
AAGCTCTTCAATTGAAGAAAGAA
>Chr1:3199640..3199618  - TAIR102
CCTACAAATTCTACTAGGAAGAT
>Chr1:3285145..3285167  + TAIR102
AATATTCTTCCTGTGATGCAGTG
>Chr1:3288410..3288432  + TAIR102
TTTTTTGTCCTGATGAAATAGCT
>Chr1:3288217..3288239  + TAIR102
AAATCAAGAGAATTAAAACAGAG
>Chr1:3349544..3349566  + TAIR102
TGTGTGTGAATTGTGATGAAGAG
>Chr1:3412629..3412607  - TAIR102
ACCCTAATTTCCTCCACGCAGAT
>Chr1:3469947..3469969  + TAIR102
CCCTCAGCTGTTTTATTGCAGAA
>Chr1:3469817..3469839  + TAIR102
GGTCGCACGGCGGTCTGACAGGT
>Chr1:3525140..3525118  - TAIR102
TCTGTTTTTCTTTTTGTGCAGTG
>Chr1:3531458..3531480  + TAIR102
GAGTTATGTTTTCTTTATCAGGC
>Chr1:3535753..3535775  + TAIR102
TTTTGATTTTGTTTTCTCCAGTT
>Chr1:3568568..3568546  - TAIR102
CTGAATACCTTGTTGTTGCAGGT
>Chr1:3604562..3604540  - TAIR102
CTTCCTCCGGTTTTCACCCAGCT
>Chr1:3606092..3606070  - TAIR102
CTCTCCTCTGATCTTCTCCAGAT
>Chr1:3610194..3610172  - TAIR102
TTCCGTGGTTTATTTCTGCAGTG
>Chr1:3670922..3670900  - TAIR102
TTTTGAATAATCCATATATAGGC
>Chr1:3694842..3694820  - TAIR102
TTTGTTTCGTTAACTTGTCAGAC
>Chr1:3706077..3706055  - TAIR102
TCTCAAAAGAAGGGCACAAAGAA
>Chr1:3744092..3744114  + TAIR102
TTTTTTTGTCGATATTTCAAGAG
>Chr1:3763806..3763784  - TAIR102
AGGGGGATTATTATTTTGCAGGC
>Chr1:3785869..3785847  - TAIR102
CTTTTCAAGTCTTATGTGAAGCT
>Chr1:3790668..3790646  - TAIR102
AAATTTTATTCATACATTCAGAT
>Chr1:3801481..3801459  - TAIR102
CCCTTTTTATAAATCTTGCAGAG
>Chr1:3853974..3853996  + TAIR102
GTTTTGGGTTTAAATTTGCAGGG
>Chr1:3952464..3952486  + TAIR102
TTTCTTATTTTCTTAACCAAGAC
>Chr1:3984574..3984596  + TAIR102
GTAACTTTTGCTCTTCTTTAGAT
>Chr1:3999496..3999518  + TAIR102
GCGGTGGACTCCTCGGTGGAGGC
>Chr1:3999514..3999536  + TAIR102
GAGGCGGCTTTGGGGGAGGAGCC
>Chr1:3999496..3999518  + TAIR102
GCGGTGGACTCCTCGGTGGAGGC
>Chr1:4084649..4084671  + TAIR102
GTGGTTGTGGAAGAGGCAGAGAA
>Chr1:4242380..4242358  - TAIR102
GTGTTGTCTTTTCTTTTGCAGTA
>Chr1:4268298..4268276  - TAIR102
GGAAATTTTTAATCTTGTAAGGT
>Chr1:4268468..4268446  - TAIR102
AACTTGTGTTGTGTGTTCCAGAC
>Chr1:4307796..4307818  + TAIR102
TTTTGTTTTTGCAATTGAAAGCC
>Chr1:4348862..4348884  + TAIR102
TGGGGAACGGAGATCTGTCAGGA
>Chr1:4459622..4459644  + TAIR102
TAAAAAGGTTCAATCTTTCAGGT
>Chr1:4479454..4479432  - TAIR102
GTATCTGCAAGCTCAAAGAAGAA
>Chr1:4502892..4502870  - TAIR102
TTGAGGTTTATATCTTTTCAGGG
>Chr1:4546623..4546645  + TAIR102
AATGCTTTCAATTTCCAACAGTG
>Chr1:4576985..4576963  - TAIR102
ATGAAAAACTCTCTTTGTCAGTT
>Chr1:4613537..4613515  - TAIR102
GTTTCATGTTTATACAAGCAGGT
>Chr1:4645328..4645306  - TAIR102
ATATTACATTGCTTGTTGCAGCT
>Chr1:4681967..4681945  - TAIR102
CACTTGTTTTTCCTAATACAGGG
>Chr1:4721927..4721949  + TAIR102
TCTCCTGTGAGTGATTCATAGGT
>Chr1:4743522..4743500  - TAIR102
TCCAAGTACTGATGCTTGCAGAT
>Chr1:4845147..4845125  - TAIR102
AAAATGTTATTGCTTCAGAAGAC
>Chr1:4874611..4874633  + TAIR102
TCATATGTGGTGTTAATCAAGAT
>Chr1:4876489..4876467  - TAIR102
ATTAATTTTGTTCCCAGGCAGTT
>Chr1:4876788..4876766  - TAIR102
TGATTGTTATATTTGTTGTAGTT
>Chr1:4876493..4876471  - TAIR102
TGAGATTAATTTTGTTCCCAGGC
>Chr1:4882951..4882929  - TAIR102
AAACTACTTTTGATGTTGCAGGA
>Chr1:4888917..4888939  + TAIR102
GCTCGTGTTGCTATTGGACAGGT
>Chr1:4919058..4919036  - TAIR102
CAGATAGAGCCTGAAAGGAAGGT
>Chr1:4971294..4971272  - TAIR102
CCGGAAGTTAATATTGTGTAGGT
>Chr1:4983733..4983755  + TAIR102
AGAAATTCGAGGTTTTTATAGGG
>Chr1:5030698..5030720  + TAIR102
AAGCTTGTTTTGGATTTGCAGCT
>Chr1:5034202..5034180  - TAIR102
ACTCACGTGGTCTGGATTAAGGG
>Chr1:5043056..5043078  + TAIR102
TTGTAATGATGTTTTTTGTAGAT
>Chr1:5055015..5054993  - TAIR102
GCTCTCTTTCTTTCTCTCTAGTT
>Chr1:5064832..5064810  - TAIR102
TCTTTACTCTTGATTCTGCAGAT
>Chr1:5081676..5081654  - TAIR102
TCTGAGAAATTCTCGGAAGAGGT
>Chr1:5106442..5106420  - TAIR102
GTTGTTGTTTCCTCTGAAAAGGG
>Chr1:5173288..5173266  - TAIR102
TGTTTTTGTTGTAACTTACAGAC
>Chr1:5180325..5180303  - TAIR102
ATGGCTGAATGAATCATGCAGGC
>Chr1:5210486..5210464  - TAIR102
TTTCGATTTGTATTGTTGCAGGA
>Chr1:5210650..5210628  - TAIR102
TATACATAATGTGTTGTATAGGC
>Chr1:5226165..5226187  + TAIR102
TAGTCGTTTGATGGTTTGCAGGT
>Chr1:5228587..5228565  - TAIR102
ATGGATGATTTACTGGAGGAGGG
>Chr1:5241142..5241120  - TAIR102
CTCATATCATGAAATTGTCAGCG
>Chr1:5248446..5248468  + TAIR102
TTAAAATTATTCTTGTTTCAGTC
>Chr1:5273640..5273618  - TAIR102
GTTTGTCTTCCTGCAACGTAGTG
>Chr1:5276746..5276724  - TAIR102
CGATCTTCTCTCACGAAGAAGGA
>Chr1:5290916..5290938  + TAIR102
TTAATATAATTGTTTCTTTAGGA
>Chr1:5308864..5308842  - TAIR102
AATGACTAACAAGGTCAACAGGG
>Chr1:5420452..5420430  - TAIR102
CGGCCATTGTTTATATTGCAGAT
>Chr1:5455034..5455056  + TAIR102
TTCTAATCAAATTCCGTATAGAT
>Chr1:5469811..5469833  + TAIR102
CATTTTGAAATTGCTTTGCAGAT
>Chr1:5481851..5481873  + TAIR102
CTCCTCCTCCTCCTCCTTCAGCA
>Chr1:5497458..5497436  - TAIR102
GTTTTGTTTCCAAATCTGCAGCT
>Chr1:5509126..5509148  + TAIR102
TGGCTGACTCATCACGTGCAGTA
>Chr1:5562050..5562028  - TAIR102
TCCTGAAAGAAAGAGAGAGAGAG
>Chr1:5590492..5590470  - TAIR102
TGATCTTAAGCTCTACTATAGAA
>Chr1:5623076..5623098  + TAIR102
ACTCGTTTGTGTTGTTCACAGCT
>Chr1:5671029..5671007  - TAIR102
GTGTTTTGTCTTTGTGAACAGAT
>Chr1:5716168..5716190  + TAIR102
AAAGCACGTTTCATATTTCAGGG
>Chr1:5722264..5722286  + TAIR102
TCCCTTTGGGGGATGTGGCAGGA
>Chr1:5738024..5738046  + TAIR102
AAGTCACTTGTTGTTAATCAGGA
>Chr1:5762979..5762957  - TAIR102
AAGAAAGATTGAAGCTTGCAGGC
>Chr1:5763211..5763189  - TAIR102
GTTTTTGTTTATTGGGTTTAGGT
>Chr1:5762986..5762964  - TAIR102
CTGATAAAAGAAAGATTGAAGCT
>Chr1:5944268..5944290  + TAIR102
CGTAAATGTTGAACAATATAGCA
>Chr1:5984274..5984252  - TAIR102
CCTCAACTTTTCCTATTATAGGT
>Chr1:5993896..5993874  - TAIR102
TTTTCGTCTATACATGATCAGAA
>Chr1:6052073..6052051  - TAIR102
AATTTGGAGCTTCTTTGACAGAC
>Chr1:6076367..6076389  + TAIR102
TATTCTTCTCTTTTTGAAAAGAT
>Chr1:6091725..6091703  - TAIR102
TTTGGTTTTATTTCAAAACAGAA
>Chr1:6124233..6124255  + TAIR102
CTTGGTTCTTATGTTGGACAGGG
>Chr1:6124948..6124970  + TAIR102
CTTCTTTATCATAATCATCAGAG
>Chr1:6155463..6155441  - TAIR102
ATCCCTCGTAATTCTGTGCAGAG
>Chr1:6191028..6191006  - TAIR102
CTTCGTTGTTGATGTGTCCAGAT
>Chr1:6307715..6307693  - TAIR102
CTCTGTTTTGTTCGCTTTCAGGC
>Chr1:6356956..6356934  - TAIR102
AATCTAATTTGATATCTCTAGGT
>Chr1:6410749..6410771  + TAIR102
GATGAAAACTCGGATCTGCAGAA
>Chr1:6421377..6421399  + TAIR102
CAAAGTTTCAATCTTTTTCAGTT
>Chr1:6425485..6425507  + TAIR102
GTTGAAACTTTGTTGTTGCAGAG
>Chr1:6421361..6421383  + TAIR102
TTAAATTTCTTTGACCCAAAGTT
>Chr1:6461823..6461845  + TAIR102
TAATAATTCAAACGTTAACAGAT
>Chr1:6532419..6532441  + TAIR102
TGTCTTATGAAATTGTTTTAGCT
>Chr1:6561163..6561141  - TAIR102
TTTGTCTGAAAATATAATCAGGG
>Chr1:6607282..6607304  + TAIR102
TCATGACTGGCTTTATTGCAGTA
>Chr1:6622652..6622674  + TAIR102
TTGGATCATATATATTTGCAGGA
>Chr1:6646534..6646556  + TAIR102
AACTTCAATGTCTGATTCTAGAT
>Chr1:6688813..6688835  + TAIR102
GGATTGTTTTGAGAGTTGAAGGA
>Chr1:6713808..6713786  - TAIR102
TTTTCTGTTCCTCAAAACCAGGT
>Chr1:6746105..6746127  + TAIR102
CGATCTATGACTCTTTAACAGGG
>Chr1:6798974..6798952  - TAIR102
TGATTTTTCTTCTTTATGCAGAT
>Chr1:6819334..6819312  - TAIR102
AACTTGATCTTGTTTCTGCAGAG
>Chr1:6839858..6839836  - TAIR102
TGTTTTGTGTTGGGGAAGTAGAA
>Chr1:6945824..6945846  + TAIR102
CTTCATTTTTTTCAATCTTAGGA
>Chr1:6969528..6969506  - TAIR102
CCTGTATTTCCTTGGAGGAAGAT
>Chr1:6978026..6978048  + TAIR102
TTGACAACGACCAATGCTCAGGT
>Chr1:6997338..6997360  + TAIR102
GCTGATCATAGCTCTTCACAGCA
>Chr1:7103888..7103866  - TAIR102
TAATGTTTTGGTGATTTGCAGGT
>Chr1:7145859..7145881  + TAIR102
TTTTAATTGCTAATGTTGCAGTG
>Chr1:7285219..7285241  + TAIR102
CTCGTTTTGATTCTGAATCAGAC
>Chr1:7285540..7285562  + TAIR102
GATGATGAAGAGAGGGAGAAGCG
>Chr1:7301886..7301864  - TAIR102
CTATGTATGGCTTGTTTCTAGTT
>Chr1:7399490..7399468  - TAIR102
AATTTTATTATGTTTTTATAGCG
>Chr1:7478703..7478681  - TAIR102
GTTTATGAGTGAACTATTTAGCT
>Chr1:7484157..7484179  + TAIR102
TTTGATGATCCCACGAGTTAGTC
>Chr1:7519366..7519344  - TAIR102
TCTTCCCGGCTTGTCTTTCAGAT
>Chr1:7648614..7648636  + TAIR102
AGAGAGAGAGACGACAGACAGAC
>Chr1:7652353..7652375  + TAIR102
TAATCGTCGTACACGTGGCAGGC
>Chr1:7682115..7682137  + TAIR102
TCCTTCTCTTTCGTTTTATAGGC
>Chr1:7814958..7814936  - TAIR102
GTCTATTTATGTGTGTTTCAGGT
>Chr1:7815150..7815128  - TAIR102
CTATTCACTACTTCTTCATAGGT
>Chr1:7829577..7829555  - TAIR102
TTGTGTGTTTTGACAACATAGAT
>Chr1:7875080..7875102  + TAIR102
GCTGTGATGTTTTAATAACAGGT
>Chr1:7879308..7879286  - TAIR102
CTTTTTTTTTTCCCCTCTTAGAT
>Chr1:7883146..7883124  - TAIR102
ATTCAGAACGTTCTGATTCAGGG
>Chr1:7895232..7895210  - TAIR102
GTTGAGGCGGTGGTTAGGGAGTT
>Chr1:7953191..7953169  - TAIR102
AAAAAAACTTTTGCTTCTCAGTG
>Chr1:8076798..8076820  + TAIR102
CTTTCTTCCTTTGACTTTCAGAC
>Chr1:8096025..8096047  + TAIR102
ATAACACGGTATGAGTTGCAGGT
>Chr1:8109992..8109970  - TAIR102
CTTTCATCCATCAATGTGCAGGT
>Chr1:8180855..8180833  - TAIR102
TTCTTATGTGTATTATTGCAGGG
>Chr1:8181023..8181001  - TAIR102
AATCTTGTGGTAACGTTGTAGGC
>Chr1:8181261..8181239  - TAIR102
GAAAATGTGAAAATGGTGAAGGG
>Chr1:8253083..8253061  - TAIR102
CTAAGTATTATCTCTGTACAGGC
>Chr1:8254173..8254151  - TAIR102
GGGATTATGTTGTTTATGTAGGA
>Chr1:8296363..8296341  - TAIR102
AACTTGGTAATATTATTATAGGT
>Chr1:8296530..8296508  - TAIR102
TTGTTTTGATTTGACAATTAGAG
>Chr1:8296679..8296657  - TAIR102
TCTTCTTATATGCTTTTGTAGTT
>Chr1:8334061..8334083  + TAIR102
CTTGGTTTTGTGGGGTTTAAGGT
>Chr1:8342518..8342496  - TAIR102
TGATTATGTTTGTTGTTGTAGGC
>Chr1:8360391..8360369  - TAIR102
TGTATATGTTTGTTGTTGTAGGC
>Chr1:8441304..8441326  + TAIR102
CTAAGTTTTCATTTTCTTCAGAT
>Chr1:8470065..8470043  - TAIR102
AATTGAATTCCAAAATTGTAGAA
>Chr1:8480038..8480016  - TAIR102
TGGGTTTGTTTCGTAAATCAGAT
>Chr1:8505712..8505690  - TAIR102
GTGATTGGCTTTATTATGTAGGA
>Chr1:8544999..8545021  + TAIR102
ATAAGTGTGAAAGTAATGCAGAA
>Chr1:8600563..8600585  + TAIR102
CGGATTCGTTTGCCATCTTAGTT
>Chr1:8670986..8671008  + TAIR102
TGCTGTTGCTTCGAATTGCAGAG
>Chr1:8687710..8687688  - TAIR102
GCCTTTGTTTTGCTTTTGCAGCA
>Chr1:8798651..8798673  + TAIR102
TTTTTTATATATTTTCTCCAGAT
>Chr1:8865575..8865597  + TAIR102
AGTTGAATAATGTTTTTTCAGCT
>Chr1:8916340..8916362  + TAIR102
AATTGAAGTAAATGTTGGCAGCA
>Chr1:8916550..8916572  + TAIR102
ATGTTCTTGTCTGAGATTTAGGT
>Chr1:8957183..8957161  - TAIR102
TCAATAGGTTTAGAATATCAGAT
>Chr1:9075056..9075034  - TAIR102
TGATGGATAATGGTGGTGAAGGC
>Chr1:9087524..9087546  + TAIR102
AATCATCTCTTGGAGTTCCAGAT
>Chr1:9145216..9145194  - TAIR102
CGAGCATCACCGTTGTTGTAGGC
>Chr1:9145717..9145695  - TAIR102
ACTATCTTTAATGAGAAACAGGA
>Chr1:9145135..9145113  - TAIR102
GTGTTGGTTGCTTCATGGTAGCT
>Chr1:9315754..9315732  - TAIR102
GTTGTTTTTGGATTCCGACAGGA
>Chr1:9502056..9502078  + TAIR102
CAAAGTTCTGCAAACTTGTAGTT
>Chr1:9507044..9507022  - TAIR102
TACTCTGGCTTTTGGTGATAGGT
>Chr1:9509898..9509876  - TAIR102
TCTCTGATCTGGTTTTCTAAGGA
>Chr1:9567754..9567732  - TAIR102
TAGATCTACGCTCAAACGAACAT
>Chr1:9577163..9577185  + TAIR102
ACTTTTCCAATTCTACTGCAGGA
>Chr1:9576239..9576261  + TAIR102
ACAATGATCCAACTGTTGCAGAG
>Chr1:9669076..9669098  + TAIR102
GAATTGTTTTTTTTTGTGCAGAA
>Chr1:9673360..9673338  - TAIR102
ATGATGGCATAGCTATCGAAGGT
>Chr1:9796039..9796061  + TAIR102
CCGAAAATGGGTATTGTTCAGAT
>Chr1:9803991..9803969  - TAIR102
AGTGTTGTGTTTACTTTGAAGGG
>Chr1:9886331..9886309  - TAIR102
TCTACATTTGTTTTTTTTCAGTA
>Chr1:9890285..9890263  - TAIR102
CCAGCCAAACCTCCAGTTAAGCC
>Chr1:9913496..9913474  - TAIR102
TTTCTCTCCCTCTCTTCTCAGGC
>Chr1:9934309..9934287  - TAIR102
CCGCACGTGGGGTGTTTGCAGGT
>Chr1:9934168..9934146  - TAIR102
TGTTTTTGTGTACTTTATCAGAG
>Chr1:9934357..9934335  - TAIR102
ATTGTTGATCGGATGGTTCAGAT
>Chr1:9969608..9969586  - TAIR102
GTTTGTTTTCTGGTGTTGTAGAT
>Chr1:10031598..10031620  + TAIR102
TTTTTTTCTCTTATATAATAGTT
>Chr1:10045867..10045845  - TAIR102
TTTCTTTGGTTCTGTTCACAGCT
>Chr1:10051538..10051516  - TAIR102
TCCTATCAATTATACTGTCAGGG
>Chr1:10054531..10054509  - TAIR102
GGTACTGAATGTTGAATCTAGGA
>Chr1:10062823..10062801  - TAIR102
ATTTTTATTGTTTTATCTAAGCA
>Chr1:10109832..10109810  - TAIR102
TTGTATTGTAACTTTTTCTAGGC
>Chr1:10110043..10110021  - TAIR102
ACAACTGATTCTCTGTACCAGTG
>Chr1:10109806..10109784  - TAIR102
ATTTCTGAGTTGTTCCCACAGGA
>Chr1:10177840..10177862  + TAIR102
TTTATACAAATATTGGTGCAGAG
>Chr1:10178210..10178232  + TAIR102
TGTTTTGCTTTTACCATACAGTT
>Chr1:10177840..10177862  + TAIR102
TTTATACAAATATTGGTGCAGAG
>Chr1:10190653..10190631  - TAIR102
ATCAAAGCAATTCAACCTTAGGC
>Chr1:10208416..10208438  + TAIR102
TTTTTGTTTATGTCAATTAAGAA
>Chr1:10287675..10287653  - TAIR102
TAAATGAATGTTGGTTGGTAGGT
>Chr1:10298722..10298700  - TAIR102
GAAATATCAAGAGTGTGATAGGT
>Chr1:10333410..10333432  + TAIR102
TCCTTTGATTTTGATTCTCAGGA
>Chr1:10350558..10350580  + TAIR102
TTCTAATTTCTACCATTCAAGGT
>Chr1:10435111..10435133  + TAIR102
AAACTTCTTGTTGGTGTGCAGTG
>Chr1:10444939..10444961  + TAIR102
CGTTTGGTCTGAGATACCTAGGG
>Chr1:10465509..10465531  + TAIR102
GAAAGCTTTTACTTAATCCAGAT
>Chr1:10464523..10464545  + TAIR102
TGGCATTGTGTTTATTCGTAGGT
>Chr1:10492703..10492725  + TAIR102
CATCTCTTCCTTGTTTTGCAGGT
>Chr1:10494318..10494340  + TAIR102
CTCACTTCCTTTTGTTGGCAGGA
>Chr1:10690239..10690217  - TAIR102
AAATAAATCTGTTTTTTTTAGGG
>Chr1:10788703..10788681  - TAIR102
TAGCCTTAACTTAAATATCAGGA
>Chr1:10789740..10789718  - TAIR102
TTGTTTTGTTGCTGTTTGTAGTT
>Chr1:10849602..10849624  + TAIR102
GTTCATACCATCCAATTTCAGCT
>Chr1:10943081..10943059  - TAIR102
TGCTTTTACCCCTTTTTGCAGCA
>Chr1:11045279..11045301  + TAIR102
CGATGGTTCTAATTTGTATAGTG
>Chr1:11086414..11086436  + TAIR102
ATTGACTTATTTCCATCTTAGAT
>Chr1:11086802..11086824  + TAIR102
CTTGATCACTTCTTACTACAGAT
>Chr1:11274147..11274125  - TAIR102
ATACTTGTCGTCGTTTTCCAGGT
>Chr1:11275978..11275956  - TAIR102
ATGAGAATTTTGTGTTTTCAGGT
>Chr1:11315015..11314993  - TAIR102
TCATTGAACATATCGGCGAAGAT
>Chr1:11425705..11425727  + TAIR102
TAGCATACTGTACCCTAATAGAT
>Chr1:11602135..11602113  - TAIR102
GCATTGTTCTTTCATTTGCAGGA
>Chr1:11615811..11615833  + TAIR102
GTTTTTTGGTTTTAACTTCAGCC
>Chr1:11690977..11690955  - TAIR102
TTTAGTTTTTTGTTCTTTTAGGA
>Chr1:11768410..11768432  + TAIR102
AAAACAACTTGAGATTTGTAGGA
>Chr1:11767854..11767876  + TAIR102
TTATTTTCTTTGCTAGTATAGAT
>Chr1:11796987..11796965  - TAIR102
GATTGTTGCGTTCGATTTCAGAT
>Chr1:11827851..11827873  + TAIR102
GCTCATTCGTTTTTGTTACAGGG
>Chr1:11968025..11968003  - TAIR102
ATTGGTCTTTTTTCTTATCAGAA
>Chr1:11968528..11968506  - TAIR102
TCAGTTTGATCATGTGGGCAGGT
>Chr1:11968025..11968003  - TAIR102
ATTGGTCTTTTTTCTTATCAGAA
>Chr1:11990226..11990248  + TAIR102
TTATTGTTATAAATAATGCAGGT
>Chr1:12008107..12008129  + TAIR102
GATCGGTTTTAACCTTAACAGGA
>Chr1:12068675..12068653  - TAIR102
TATTGTATAAATCTTTCTCAGGT
>Chr1:12330844..12330822  - TAIR102
TATCTCTTGTTGTTAAACCAGGA
>Chr1:12349841..12349819  - TAIR102
TTCTGTTTTGTTGTTGTTCAGGT
>Chr1:12350991..12350969  - TAIR102
ATTATCTCACTGTTTTTTCAGAT
>Chr1:12390442..12390420  - TAIR102
GTGTGTATGTTAATGTTCAAGTT
>Chr1:12551341..12551363  + TAIR102
GACGAGCTCGCGGCTCAGCAGCA
>Chr1:12553278..12553256  - TAIR102
TCCGGCTGGTTCTTGTGATAGGA
>Chr1:12687118..12687140  + TAIR102
AACGTTAGGCTTCTCCTGCAGTT
>Chr1:12744007..12743985  - TAIR102
GCATGACATAACCTTTTGTAGAA
>Chr1:12978106..12978128  + TAIR102
TTTGCATTTATATGAAGCTAGGT
>Chr1:13669604..13669626  + TAIR102
AATTGGGCTATATTTCTGCAGAT
>Chr1:14176885..14176863  - TAIR102
TTTGGTCGGTTTCTCATTTGGTC
>Chr1:16156913..16156935  + TAIR102
TTATGTGTTTATCCTCTCCAGGC
>Chr1:16268724..16268746  + TAIR102
GGAGTTTTCTTTTGCTTTTAGTT
>Chr1:16429579..16429557  - TAIR102
GTAGGTGGTTTGTTGCTGCAGCT
>Chr1:16444014..16443992  - TAIR102
TGGGGATATAAACTGGTGCAGTG
>Chr1:16549960..16549982  + TAIR102
ATTTTTGTGTTTGGTTTCCAGTA
>Chr1:16848849..16848827  - TAIR102
TTACCGTTTCTATATTTCCAGGT
>Chr1:16849227..16849205  - TAIR102
TTTCTGTTTTTGGTACTGCAGTT
>Chr1:16872926..16872948  + TAIR102
TTGTTGTTTTGTTGTGTGAAGGT
>Chr1:16894051..16894073  + TAIR102
TTAAAGTTTGTATTTTTGCAGGT
>Chr1:17084135..17084113  - TAIR102
CTGCTTTTGTGTGTTTTTTAGTT
>Chr1:17097096..17097074  - TAIR102
TATGGTGGTGATAATCTCAAGGC
>Chr1:17192496..17192518  + TAIR102
TTGTTTGATTATGAAATGCAGGT
>Chr1:17273302..17273324  + TAIR102
CCTAATGTGGTCTGTTTATAGTT
>Chr1:17426189..17426211  + TAIR102
TTAATCTGTTTTATAACATAGAT
>Chr1:17730746..17730724  - TAIR102
TCAATGCCCCGATCATCATAGTC
>Chr1:17772879..17772857  - TAIR102
TCGTTCTTATGTTAATTTCAGGT
>Chr1:17872473..17872495  + TAIR102
TTTTCTGTTCCCCTTATGCAGAC
>Chr1:17878436..17878414  - TAIR102
AGGAGAATTCTTTGGTTTCAGGC
>Chr1:17908954..17908932  - TAIR102
GGATAATTGAGAAGCATACAGAA
>Chr1:17908722..17908700  - TAIR102
ATGTGCCACATTCTTTGAGAGGG
>Chr1:17922246..17922224  - TAIR102
AGTTTACTCTTTCTGATGCAGAG
>Chr1:17928654..17928632  - TAIR102
TAACGTGTTTGTTGTGGTAAGGT
>Chr1:17934307..17934329  + TAIR102
ATTGGCTTCGTTTTCTTGCAGGG
>Chr1:17942083..17942105  + TAIR102
CGATGAATTCCGTTTTTGCAGAT
>Chr1:17971134..17971112  - TAIR102
CTGAAATGAAAAATGTTGCAGCA
>Chr1:17989602..17989580  - TAIR102
ATCTCTCAGGTTTGTTGTCAGAA
>Chr1:18023646..18023624  - TAIR102
CTGTGGGGGTCCTTATTGCAGGG
>Chr1:18036138..18036116  - TAIR102
CGCCGCCGCACATGAAGCCAGCT
>Chr1:18069131..18069109  - TAIR102
TTTTGCGGTATTTGTGTCCAGCT
>Chr1:18085094..18085072  - TAIR102
AGCAAGGTCCTCCCACCTCAGAT
>Chr1:18119918..18119940  + TAIR102
TAGTCAATATTTATGATGAAGGT
>Chr1:18175819..18175797  - TAIR102
CTGTTTTCATGTTTTGCGCAGAA
>Chr1:18184841..18184819  - TAIR102
AACTTCAAAATGGTAAATCAGGT
>Chr1:18264128..18264150  + TAIR102
ATTTTTATGTTTTTGTCGTAGGA
>Chr1:18403476..18403454  - TAIR102
GCACGTTGTTCTCTCCTCCAGGA
>Chr1:18402913..18402891  - TAIR102
GAGGAAAACAACTTGATGCAGTT
>Chr1:18419914..18419936  + TAIR102
TTTTCTTAATACTTTGGGAAGTT
>Chr1:18686040..18686062  + TAIR102
GAATTCTTTTGCGTTTCTCAGTT
>Chr1:18751811..18751789  - TAIR102
ATCTGGTTGGGTTTTTTTTAGTG
>Chr1:18984703..18984725  + TAIR102
TGTCTCTTTTTTATTGATTAGGG
>Chr1:19010391..19010413  + TAIR102
AATGTTTTCATTGGTGTGTAGTA
>Chr1:19047021..19047043  + TAIR102
AACAGTCCTGAAGAAATTAAGGC
>Chr1:19108573..19108595  + TAIR102
TATATTCACCATCACCACCAGCG
>Chr1:19140342..19140364  + TAIR102
TTCCCCAACATTTCTTTGCAGGT
>Chr1:19166127..19166149  + TAIR102
CCTCATCGTCGGATCAATTAGAT
>Chr1:19202687..19202709  + TAIR102
TGTCTCTGAATCAAGATATAGTT
>Chr1:19410080..19410058  - TAIR102
TACTAGGATCTATTTTTTCAGGG
>Chr1:19458734..19458712  - TAIR102
GAATTCTAAGTTTGTAAATAGGC
>Chr1:19458881..19458859  - TAIR102
TTAAGTTCCTCATCTTTAAAGGC
>Chr1:19487296..19487318  + TAIR102
TCATTGCTTTCTTATATTAAGGT
>Chr1:19489668..19489690  + TAIR102
TATAATTATCTTGATGAACAGGC
>Chr1:19506997..19507019  + TAIR102
TTTTTTTACCATCTTCTGCAGAA
>Chr1:19518035..19518057  + TAIR102
CGGTCCTTCCTATGTTAGAAGGA
>Chr1:19555052..19555074  + TAIR102
ATGGTTGTTTTTGTCGTAGAGAA
>Chr1:19562326..19562348  + TAIR102
ATACTGTTTTGGTTATTGCAGGG
>Chr1:19642833..19642855  + TAIR102
TTCAAAGAGTCGCTTAATTAGGG
>Chr1:19783663..19783685  + TAIR102
TTTATTTCGATTCTAACTTAGGG
>Chr1:19786979..19786957  - TAIR102
AGCTTGGAGAGAATCTTGCAGTT
>Chr1:19859692..19859670  - TAIR102
AACATGGGTCAGAACTACCAGGG
>Chr1:19888109..19888087  - TAIR102
TTTTGTTTGGTCTTACTTCAGAG
>Chr1:19951502..19951480  - TAIR102
TCCTTCTTCTTGCTGTAATAGGC
>Chr1:20053606..20053584  - TAIR102
CTCTTCTTATTTTCTCTCTAGGG
>Chr1:20079633..20079611  - TAIR102
CTTACATTCTTTTGTTCCAAGGA
>Chr1:20081810..20081832  + TAIR102
ACATCCTGGTTGGTGTTGCAGAG
>Chr1:20113044..20113066  + TAIR102
AATGTAAATTGTGATAATCAGGT
>Chr1:20125609..20125631  + TAIR102
AATGTAAATTGTGATAATCAGGT
>Chr1:20125708..20125730  + TAIR102
ATATTGAAAAGATTGCACCAGAA
>Chr1:20136691..20136713  + TAIR102
GTCTCTGTCTGTCTCTCTCAGGA
>Chr1:20198876..20198854  - TAIR102
CTGGGGTGAATTTTTGCGCAGAG
>Chr1:20246325..20246303  - TAIR102
AATATGGTGTGAGGGATTCAGCA
>Chr1:20290768..20290790  + TAIR102
ACTTGTCGTCGCAATCTCCAGGA
>Chr1:20290923..20290945  + TAIR102
TTTTGACTTTTTTTTGTATAGCC
>Chr1:20290828..20290850  + TAIR102
TTAATGGCTCATGATGTCGATTC
>Chr1:20303712..20303690  - TAIR102
TTGCTTTTGAATTCTCCAAAGGT
>Chr1:20306656..20306634  - TAIR102
TGTTTTGTTTGTCGTTGGAAGCG
>Chr1:20304946..20304924  - TAIR102
TTATGATATTAATTCTCATAGGT
>Chr1:20305192..20305170  - TAIR102
CTTTTGTTCCTGTTTCGACAGTG
>Chr1:20347359..20347381  + TAIR102
AATTTATTTACCATCTTCCAGAT
>Chr1:20401791..20401769  - TAIR102
CTTCGTGTGTCGGGGTTCCAGGT
>Chr1:20429638..20429660  + TAIR102
TTTATGTTTTATATGATAAAGAT
>Chr1:20429833..20429855  + TAIR102
GCACAAGTTTTAAATTTTCAGGA
>Chr1:20441413..20441391  - TAIR102
ACAAAATTTTGAATGTTTTAGGC
>Chr1:20451639..20451661  + TAIR102
TTTGAAAAATGTTTCTCTTAGTT
>Chr1:20452402..20452424  + TAIR102
GTTCTTGTTTGTTTTCCGCAGAG
>Chr1:20516251..20516273  + TAIR102
AGTTATGGGGTGTGATTCCAGGC
>Chr1:20567011..20567033  + TAIR102
TTGTTTTTGTTGGGTACGTAGGA
>Chr1:20597895..20597873  - TAIR102
AAATTTATAATAAATATCTAGTT
>Chr1:20628367..20628345  - TAIR102
TTTGAACTTTTTTTGGTGTAGGT
>Chr1:20632530..20632552  + TAIR102
AAAAAGAAATAGGAGCGTTAGCC
>Chr1:20645488..20645510  + TAIR102
TGCAGTGTCTTTTCGTTCAAGTT
>Chr1:20654277..20654255  - TAIR102
CACTCACTGTTCCTCATTCAGAC
>Chr1:20657833..20657811  - TAIR102
ACTAAGAAAAGTTATTACCAGAC
>Chr1:20654256..20654234  - TAIR102
ACTTAACTCCCTCCGCAACAGCG
>Chr1:20675856..20675878  + TAIR102
GAAATGGATTGATTTCTGCAGGG
>Chr1:20720004..20720026  + TAIR102
TCACTTACATTGTTTTTTCAGAA
>Chr1:20783766..20783744  - TAIR102
TTTTTTTTTAAATCCGACCAGCT
>Chr1:20801810..20801832  + TAIR102
ATCTTTTGTCATCTTATGCAGTC
>Chr1:20802032..20802054  + TAIR102
ACTTCTCATGTTTGATCACAGGA
>Chr1:20808485..20808463  - TAIR102
TTTTTTTGCCTTTCTAAATAGGT
>Chr1:20808666..20808644  - TAIR102
TCGAGATTGTTCTTTGTGCAGAG
>Chr1:20861250..20861272  + TAIR102
ATTTGCATATTTGTGTTGTAGGA
>Chr1:20899535..20899513  - TAIR102
CTCACTATATTATGTTCCCAGGT
>Chr1:21009116..21009094  - TAIR102
CATGTTGCGTGACTGTGGCAGAG
>Chr1:21028407..21028429  + TAIR102
CTTCCACCGCCGCAACTGCAGCT
>Chr1:21113382..21113360  - TAIR102
TATGTGTCAATGGGTCTCTAGAT
>Chr1:21175573..21175551  - TAIR102
AGGACTTGCATGTCATTGCAGAG
>Chr1:21311242..21311220  - TAIR102
AATTTGGTGTTGTTATTACAGAG
>Chr1:21338501..21338479  - TAIR102
TTTGATTTCACAAAACTCCAGAT
>Chr1:21337647..21337625  - TAIR102
GAAAAGGTTGTTTCTTTCCAGGC
>Chr1:21353359..21353381  + TAIR102
ATCATCTATACATTTTCGAAGTT
>Chr1:21384341..21384319  - TAIR102
AAAAATCTAGCTCTCTTGCAGAT
>Chr1:21431231..21431209  - TAIR102
AGCAATGACTTTTGTATTAAGGT
>Chr1:21473633..21473611  - TAIR102
TACCAATGTGTGCAATGCAAGTT
>Chr1:21513560..21513538  - TAIR102
CAGCTATTGTTGCTGCTACAGGT
>Chr1:21538050..21538028  - TAIR102
ACTATGGATTCTATATTTCAGAC
>Chr1:21539321..21539299  - TAIR102
CTCTGTTTTTTTGTATCATAGGA
>Chr1:21565006..21565028  + TAIR102
TTTTTCATCTTAATAAATAAGGT
>Chr1:21621282..21621260  - TAIR102
TTTGCAATGTTCTTGGTTCAGGG
>Chr1:21622212..21622190  - TAIR102
GTTCGATGATTAAATATCTAGAT
>Chr1:21667028..21667006  - TAIR102
TGCTTATTGCTTTATCTGCAGAT
>Chr1:21783357..21783379  + TAIR102
TTTTTTGTTGTTTGGAGAAAGAT
>Chr1:21909616..21909594  - TAIR102
GTTATATTTGGTGACACTCAGTT
>Chr1:22020902..22020880  - TAIR102
AATCTTTCGGTGTGTTGATAGGA
>Chr1:22309342..22309320  - TAIR102
GATGAAAGTGATTCTTTCCAGAA
>Chr1:22329734..22329712  - TAIR102
TGATTTCTTTTAGGTTTGTAGGA
>Chr1:22339552..22339530  - TAIR102
ATTTGGGTTTTGTCTCTGTAGAG
>Chr1:22398585..22398563  - TAIR102
CTTTTGTTTATACTATCTTAGGT
>Chr1:22400188..22400166  - TAIR102
TAAACCCTAGTTCTGCTATAGAC
>Chr1:22441955..22441933  - TAIR102
TGGGTTTGTGACTTTGTGTAGTG
>Chr1:22543347..22543369  + TAIR102
AACTTCCTTATCGAGAAACAGCA
>Chr1:22542937..22542959  + TAIR102
TTTCGTATTTTTATCAATCAGCT
>Chr1:22554265..22554287  + TAIR102
TTTCATTTTCTTCTTCTTTAGTA
>Chr1:22659780..22659802  + TAIR102
AGCTGTGATCGAATGAAACAGGT
>Chr1:22700364..22700386  + TAIR102
TTTTGTGTTTTGGTTTTTCAGCA
>Chr1:22700513..22700535  + TAIR102
ATGTTCTGATTCTTCTTGCAGCT
>Chr1:22711784..22711762  - TAIR102
CAAAACCCAAACGGGTTTTAGTC
>Chr1:22711677..22711655  - TAIR102
TTTTTGTGTTTCTTCTTACAGTG
>Chr1:22747462..22747440  - TAIR102
GCTTTGATTCTTGTTTTTCAGGT
>Chr1:22754542..22754520  - TAIR102
TTTCAGTATGGATTCATGTAGAT
>Chr1:22836696..22836718  + TAIR102
TTTTCATGTAAATGTTTACAGGG
>Chr1:22907414..22907436  + TAIR102
TAATTCTCTGTATTCCGGAAGAG
>Chr1:22995940..22995918  - TAIR102
TGGACCTTGGTGTGAGTGTAGGC
>Chr1:23192367..23192389  + TAIR102
TTTTGTCAATTGGTGATGCAGTT
>Chr1:23272339..23272317  - TAIR102
TGTTATTATCACTCTTCCCAGAG
>Chr1:23352419..23352397  - TAIR102
TTTTTTTTTTGTTTATTTCAGGC
>Chr1:23368182..23368160  - TAIR102
CATTTTACTCTGTTTCAGCAGAA
>Chr1:23405092..23405114  + TAIR102
GTTTTGTATGAACATTTTCAGTT
>Chr1:23418555..23418577  + TAIR102
TAATGATTGACACTTTGACAGTG
>Chr1:23467061..23467039  - TAIR102
ATTTATTTGTTTTCTTTTCAGTC
>Chr1:23506322..23506344  + TAIR102
CTCAAGAAGGTTACGGAAAAGGT
>Chr1:23587528..23587550  + TAIR102
TCCTGATATTGTTACTTTCAGTG
>Chr1:23610496..23610474  - TAIR102
TAACTTTTCATGTTTATTCAGTC
>Chr1:23652000..23652022  + TAIR102
TAACGAATAACACCCCCTTAGGT
>Chr1:23652226..23652248  + TAIR102
CTTTTCTTTCTATTTTGTTAGGG
>Chr1:23658130..23658108  - TAIR102
TTTTCTTTGGTGTGATTATAGGT
>Chr1:23732970..23732992  + TAIR102
CCACTGATTCATACTGGCCAGTG
>Chr1:23730174..23730196  + TAIR102
CTCTCTAATCTGTTGTTACAGTT
>Chr1:23732982..23733004  + TAIR102
ACTGGCCAGTGGGAGAAACAGTG
>Chr1:23886767..23886789  + TAIR102
AATGATAATGAATGATTTCAGCT
>Chr1:23936674..23936696  + TAIR102
ATCATCTTGTATCTGGTACAGGT
>Chr1:24026041..24026019  - TAIR102
TATGTCCCTGGCGGCATTTAGCT
>Chr1:24053773..24053751  - TAIR102
TCTTCCTCTTCTTCTTCTTAGGT
>Chr1:24163044..24163022  - TAIR102
GTGACTCTTTTGTTGATTAAGGG
>Chr1:24167858..24167836  - TAIR102
TGATGAGATGTGAAAGAACAGGT
>Chr1:24191755..24191733  - TAIR102
CTCGGAATATGAAAAATGCAGAT
>Chr1:24244625..24244647  + TAIR102
TTTGTTTGGCTATCTTCGCAGCT
>Chr1:24307256..24307234  - TAIR102
ACTGGTGGTTGGGGAAGCGAGTC
>Chr1:24307025..24307003  - TAIR102
GGTAAAAAGAGCGATGGAGAGGG
>Chr1:24307345..24307323  - TAIR102
ATACTGGAACTGCAGATGGAGGT
>Chr1:24343090..24343112  + TAIR102
TCATGTTCTGTTTTTAATTAGCG
>Chr1:24477507..24477485  - TAIR102
CTGATGTTTCTCGTGTTACAGAA
>Chr1:24559670..24559648  - TAIR102
GAGCTTGACCTTAAAGACAAGGG
>Chr1:24637392..24637414  + TAIR102
GATCGCGAAAACATCGAGAAGTG
>Chr1:24825407..24825429  + TAIR102
GTTGTGTCACTGAATTTGCAGGA
>Chr1:24873813..24873791  - TAIR102
TTTTTTTATGATATAAAAAAGGG
>Chr1:24904127..24904149  + TAIR102
TTCTTCAATGAAATTTTGCAGGC
>Chr1:24973512..24973490  - TAIR102
ACTTGTTTAATGGTTATACAGGT
>Chr1:24973623..24973601  - TAIR102
TGCGCCATTTTATCGATACAGAA
>Chr1:25014002..25013980  - TAIR102
AATTCTCGTATTAGTACGCAGGT
>Chr1:25018774..25018796  + TAIR102
GGAGATCAATTGGCGGCGGAGGA
>Chr1:25123893..25123915  + TAIR102
CAAAGTTCAATCACTTCACAGAT
>Chr1:25237934..25237912  - TAIR102
ATTTCATCGTCTTTGGTGTAGAT
>Chr1:25294600..25294578  - TAIR102
AACTAGCCTCTTCTCTTGTAGAT
>Chr1:25312281..25312259  - TAIR102
TGTGATTTTGGATTTTGACAGGA
>Chr1:25327532..25327510  - TAIR102
CGCCACTGAGAATCCTTGCAGGT
>Chr1:25471833..25471811  - TAIR102
TGGCTTGTAAATGAAAACCAGGA
>Chr1:25479895..25479873  - TAIR102
TATTGATTCATTGTTGTGCAGGT
>Chr1:25499570..25499592  + TAIR102
CTCCATCTAACTACTACACAGGC
>Chr1:25517639..25517661  + TAIR102
TTAATTTTGAGGTAAAAACAGGA
>Chr1:25517860..25517882  + TAIR102
TTTGTTGTGTTGAGTTAACAGAG
>Chr1:25518014..25518036  + TAIR102
TGATTCTTTGTTTTGAATCAGTT
>Chr1:25518582..25518604  + TAIR102
ATGGTTCTAATCAAAACATAGGT
>Chr1:25532715..25532737  + TAIR102
TTTTGATTTATCCGGTGGCAGAT
>Chr1:25539639..25539617  - TAIR102
AGATCAGACGCTCTGATTCAGAT
>Chr1:25575238..25575216  - TAIR102
GCCATCAATCTTTTATCACAGGT
>Chr1:25579615..25579593  - TAIR102
GGAAGGCTCTTGAATATGGAGGT
>Chr1:25652538..25652516  - TAIR102
TCTTTTCTGTGTTTGCCTTAGTC
>Chr1:25713350..25713328  - TAIR102
TAGATGAATTTGTTTGAACAGGT
>Chr1:25720891..25720913  + TAIR102
CTGTCGGGTTTGTGCATATAGAT
>Chr1:25778159..25778137  - TAIR102
GTTGTGATTGTTTGTGCTCAGGC
>Chr1:25915498..25915520  + TAIR102
ATCGAATCATTGGTCTTCAAGGT
>Chr1:25930762..25930784  + TAIR102
ATAATCTGTGTTGTTGTCTAGGT
>Chr1:26018903..26018881  - TAIR102
GTTTTTTTTTTTTCTGTGTAGGT
>Chr1:26034789..26034811  + TAIR102
ACACTTTTCTTATGTGTCCAGGG
>Chr1:26088382..26088404  + TAIR102
ACTCTTTTCTTGTTGCCACAGTG
>Chr1:26132119..26132141  + TAIR102
ATGTTTGTGTTATTTGGTAAGAT
>Chr1:26132416..26132438  + TAIR102
TTACTTATATGTTGATCTTAGGT
>Chr1:26141988..26142010  + TAIR102
ACTTCATTTACCTATATGCAGGT
>Chr1:26143091..26143113  + TAIR102
GGTATTGACGTGTTGTAGTAGAA
>Chr1:26142987..26143009  + TAIR102
CTAACAACGTTGCTAACGCAGGC
>Chr1:26276165..26276143  - TAIR102
TCCAATCTAAAATCATCGTAGAT
>Chr1:26295180..26295158  - TAIR102
GTTTTGTAATTTACTTTTCAGGA
>Chr1:26405577..26405599  + TAIR102
ATATTTCTTCTTCAAATTCAGCC
>Chr1:26429026..26429048  + TAIR102
CACTCTATTGATGCAATGCAGGG
>Chr1:26468154..26468132  - TAIR102
TTCTCTTTTTTTATGAATCAGCT
>Chr1:26532605..26532583  - TAIR102
TGCTTCTTGGTCTACTCATAGCC
>Chr1:26532037..26532015  - TAIR102
GGTGGTTGTAATAAAACAGAGGA
>Chr1:26536538..26536516  - TAIR102
GTTGTTGTTTGTATTCATTAGGA
>Chr1:26562276..26562298  + TAIR102
ATTGCCTTATACACTGTGCAGGT
>Chr1:26630484..26630506  + TAIR102
ATATATGTTTTGATTGTATAGAC
>Chr1:26630680..26630702  + TAIR102
CAAACCTGATTTGCTATACAGGT
>Chr1:26630377..26630399  + TAIR102
CTAGACTCTGTGAAGTTAAAGAA
>Chr1:26656372..26656394  + TAIR102
TCACACTGATAATTTCTCAAGGT
>Chr1:26688272..26688250  - TAIR102
ATTGTGTTCATGTGAATGCAGAG
>Chr1:26792619..26792597  - TAIR102
GATGTGTGATTTTGATTGAAGGA
>Chr1:26878881..26878859  - TAIR102
CATTTTTTTGGTGTTGTCAAGAT
>Chr1:26941625..26941647  + TAIR102
TGATGAAAGTTTTGTTTGCAGAC
>Chr1:26942079..26942101  + TAIR102
TGCTTTGGGCTGTGTCATCAGGG
>Chr1:26967678..26967700  + TAIR102
TTTTCTGGAACGTGCTTTCAGCA
>Chr1:27079928..27079950  + TAIR102
AGAAAGAAGATTGTTGAATAGCC
>Chr1:27080124..27080146  + TAIR102
TGGCAAGTAGAGGTTGAGAAGAA
>Chr1:27137715..27137737  + TAIR102
TAACGAAAACAAAACAAACAGGG
>Chr1:27242161..27242183  + TAIR102
TTTATCCATGGCTAGGCTCAGCA
>Chr1:27251805..27251783  - TAIR102
GTGTGTGTACATTTTGTTTAGTG
>Chr1:27259065..27259043  - TAIR102
TGATGTTTTAATAAAAGGTAGGT
>Chr1:27303718..27303740  + TAIR102
AAAACCCTTCCTCTGTTTCAGAA
>Chr1:27324749..27324727  - TAIR102
TGGTTCTTCTCAAATCTGCAGTT
>Chr1:27354086..27354108  + TAIR102
TTTATGCTGAAACTAGTGAAGAT
>Chr1:27392496..27392518  + TAIR102
TCCTCCTCTGGAACTATGCAGGT
>Chr1:27392970..27392992  + TAIR102
CTCAATATTGTTAGAAGGGAGAA
>Chr1:27406271..27406249  - TAIR102
CCAGTCTTTGTCAATGCGAAGCA
>Chr1:27409968..27409946  - TAIR102
TGATTCTCATTTTGCACGTAGGC
>Chr1:27426002..27425980  - TAIR102
TCTTCTTCGTGTTCTCGTTAGGG
>Chr1:27455270..27455292  + TAIR102
CGTTTCTTAAACTACACGCAGTG
>Chr1:27473213..27473191  - TAIR102
AAAATTCTGCTTGTGTGATAGGG
>Chr1:27566121..27566099  - TAIR102
TTATTTGCTATGTACTTGTAGTA
>Chr1:27591424..27591402  - TAIR102
GATCCATCCACATTTCTTCAGGA
>Chr1:27603928..27603950  + TAIR102
GTTTCTCATCCATCTCTCCAGGG
>Chr1:27625386..27625408  + TAIR102
TCTTCGGTTGTGATTTTGAAGAT
>Chr1:27688474..27688452  - TAIR102
GTATGTGTGCAAGAAAGTTAGGG
>Chr1:27797701..27797679  - TAIR102
TTCTTTGGGATTCAATTTCAGGC
>Chr1:27862252..27862274  + TAIR102
CTGTAACTATCGGCTTATCAGCT
>Chr1:28006036..28006058  + TAIR102
ATTGGTTTGTTTTTTAATTAGCA
>Chr1:28073824..28073846  + TAIR102
CTTTTGTTGTTGTTTTTGCAGTT
>Chr1:28116289..28116267  - TAIR102
TTTCTCTCAACCTCTCACTAGCT
>Chr1:28138612..28138590  - TAIR102
CACCTTTTTTTGTTTTTCCAGTT
>Chr1:28156153..28156131  - TAIR102
GCACGATTTAACGCATCGAAGCT
>Chr1:28213899..28213921  + TAIR102
ACTTGTCTCATCACTGCAAAGTT
>Chr1:28219895..28219917  + TAIR102
GAGGAGGAGGAGAAGCCGGAGAT
>Chr1:28276605..28276583  - TAIR102
TGTACTCTGCTTTATGAGTAGGT
>Chr1:28281729..28281707  - TAIR102
TTATGTTTCTCCTTGGGGCAGCT
>Chr1:28292588..28292610  + TAIR102
TCGTCGAATCTTCTTCTTCAGGA
>Chr1:28301971..28301949  - TAIR102
TCTCTCTTTCTCTTTTTTCAGAC
>Chr1:28439089..28439067  - TAIR102
AGACCTTTTTTTGTTTTGCAGAG
>Chr1:28559158..28559136  - TAIR102
GTTCGGAAATTATGTAACCAGGG
>Chr1:28708813..28708791  - TAIR102
CTTGAGTTCTGAATATTAAAGTA
>Chr1:28715323..28715345  + TAIR102
TCTCTGTTTCCTCTGCTACAGTT
>Chr1:28762970..28762992  + TAIR102
TTTATTGCATATCTGGGTTAGAT
>Chr1:28767209..28767187  - TAIR102
AGAAGCCGTAGCTGCTGTTAGAT
>Chr1:28777658..28777680  + TAIR102
TATGTGTCCTTGTTGTTGCAGGT
>Chr1:28895805..28895783  - TAIR102
ACCATTCTCCTCCTCCTCCAGTA
>Chr1:28933318..28933340  + TAIR102
TTCTTCTTGGTTAAATTGCAGAA
>Chr1:28935251..28935273  + TAIR102
TGTGATGTATGACTTGGTCAGGG
>Chr1:28958724..28958746  + TAIR102
TTTGTCTACTTGTGAATACAGCA
>Chr1:28999990..28999968  - TAIR102
TTGAGAAGGAAGAGGAACAAGAT
>Chr1:29038856..29038878  + TAIR102
TCTGTTTGAATAATTTGGTAGGA
>Chr1:29114855..29114833  - TAIR102
TCTGAACTATTCTGTTAACAGTG
>Chr1:29144589..29144567  - TAIR102
AACTTGATTACTATAATTCAGGA
>Chr1:29146633..29146611  - TAIR102
CTGTTTTTATTTTTGCTCAAGCC
>Chr1:29146858..29146836  - TAIR102
TGTGTTTTCTCTCTCATTCAGAT
>Chr1:29245945..29245967  + TAIR102
TCTATGTTTTTCTGAATGAAGAA
>Chr1:29246411..29246389  - TAIR102
TAGTTGACTTAAAAATTGCAGGA
>Chr1:29345962..29345984  + TAIR102
TACTTCTCTCTCTCTCTCTAGAT
>Chr1:29420456..29420478  + TAIR102
GGATTTTTTTGTTCAATTCAGAA
>Chr1:29450057..29450079  + TAIR102
TTTTTGTTTTGTTTCCTCCAGAA
>Chr1:29505185..29505207  + TAIR102
TAGGTGTTAATGTGAGATTAGGA
>Chr1:29586045..29586067  + TAIR102
TCTTGCTTTGGAACGATATAGGT
>Chr1:29622231..29622209  - TAIR102
AGTATTTGATTTTGAGCGCAGGT
>Chr1:29651928..29651950  + TAIR102
ACGTGTGCAATCCTTATAAAGTA
>Chr1:29660378..29660400  + TAIR102
TCGGATCTCGGCATTTTCTAGGA
>Chr1:29680925..29680903  - TAIR102
ATGTAACCGCCTTTTTGTTAGGC
>Chr1:29716796..29716774  - TAIR102
TATTTAACAGTCACGGGTCAGGG
>Chr1:29749387..29749365  - TAIR102
TACTGGTTTTGTGTCTTATAGGT
>Chr1:29753025..29753003  - TAIR102
GATTCTCCTCGATTTTTCCAGTT
>Chr1:29878891..29878869  - TAIR102
TTTGATCATTTCTATTTGCAGAA
>Chr1:29888665..29888687  + TAIR102
ATGTTTCATTCATACTTGAAGGT
>Chr1:29906084..29906106  + TAIR102
TTATAATCTTCTCACTTTCAGTA
>Chr1:29978814..29978792  - TAIR102
AGATCTGCGGTGGTTACACATGT
>Chr1:30017463..30017441  - TAIR102
ACTCTTGTCGTGTTTCCATAGGT
>Chr1:30017926..30017904  - TAIR102
TAAACTGAGGTTGTGGATCAGAA
>Chr1:30027996..30027974  - TAIR102
ATTTGTCGTTTTGTCTCTCAGGT
>Chr1:30048070..30048048  - TAIR102
TCCTTAGATGCCCGAAACTAGTG
>Chr1:30073118..30073140  + TAIR102
AGTGAAGATGAGGATGAGAAGAA
>Chr1:30083472..30083494  + TAIR102
ATTTCCGTGAATGAACAATAGGG
>Chr1:30093140..30093162  + TAIR102
TTCAATTTATTCCTCTTCTAGGT
>Chr1:30105271..30105249  - TAIR102
TTTTTTTTTGGTTTCTTTCAGTT
>Chr1:30151336..30151358  + TAIR102
ACTTATTTTGTGTGATTATAGGT
>Chr1:30163500..30163478  - TAIR102
CCTGTTGTGTGTGTTGTGCAGTT
>Chr1:30188558..30188580  + TAIR102
ACTAACTGATAGGATAGTTAGGC
>Chr1:30227853..30227831  - TAIR102
TCCCCGAGGTGTGTGGATCAGAA
>Chr1:30290799..30290821  + TAIR102
GATCCTTTTTTGTTCACACAGAT
>Chr1:30358358..30358380  + TAIR102
TGGTGTTTGATTTTACCGCAGAT
>Chr1:30388323..30388301  - TAIR102
ACACTTTCATGGATAATGCAGTT
>Chr1:30411728..30411750  + TAIR102
CGGATTGTGGGATTGTGACAGGA
>Chr1:30417761..30417783  + TAIR102
TAGATTTAATGAATCCGACAGAA
>Chr2:74606..74584  - TAIR102
TTCTTCCTTTGATTTCCAAAGGA
>Chr2:82199..82221  + TAIR102
TATCCTCATACCAAAATGCAGAT
>Chr2:104314..104292  - TAIR102
TAAACAATTGTTAGATTTCAGGG
>Chr2:108135..108113  - TAIR102
TGTTTGTGTTTTTGGTGGCAGGA
>Chr2:135738..135716  - TAIR102
GACAACGTTTGGCTGTTGTAGGT
>Chr2:166877..166855  - TAIR102
AAATATATGATTTGAGTGAAGGA
>Chr2:167092..167070  - TAIR102
ACTCAATCTCAATTGTTTCAGGA
>Chr2:291308..291286  - TAIR102
TTATTTTTGGGATGTAATTAGGT
>Chr2:480463..480485  + TAIR102
TTCTCAGTTCTCCATTCACAGAT
>Chr2:650480..650502  + TAIR102
TGGTGGCTGCGGCGACTACAGCG
>Chr2:698686..698664  - TAIR102
GCAAGGTTTGAGCAACTCGAGGT
>Chr2:764851..764829  - TAIR102
ACACGCACAAGCTTTTCTCAGCA
>Chr2:838345..838367  + TAIR102
GATTGATCTGAAAATTTGTAGTT
>Chr2:862721..862699  - TAIR102
ATTGTCTGATTCTTATTTTAGCT
>Chr2:864016..863994  - TAIR102
ATTAACTGAGAGTAGCAGCAGTC
>Chr2:949379..949401  + TAIR102
TGCCCTTTCTATGATTTGCAGAG
>Chr2:949816..949838  + TAIR102
ATGGGGTCTAGTTTTCTACAGTC
>Chr2:997614..997592  - TAIR102
TTTTGTTTCTTCCTTTTACAGTG
>Chr2:1097570..1097592  + TAIR102
TGCAAAGTTTTTTTGTCACAGGA
>Chr2:1103837..1103859  + TAIR102
AGAAGAAGGGAAAAGAGAAAGCC
>Chr2:1104751..1104729  - TAIR102
TACTTTTTCTGGATTATGCAGGA
>Chr2:1131247..1131269  + TAIR102
TTCCTATTCTTTCTTTCTCAGTT
>Chr2:1139969..1139947  - TAIR102
CTTCTTCTCTGGCAATTTCAGTT
>Chr2:1186838..1186860  + TAIR102
CTTGGGCAACCTGGATTGAAGTC
>Chr2:1333757..1333779  + TAIR102
ACTTTCTTGTTCTCTTCCTAGTT
>Chr2:1418734..1418712  - TAIR102
CTTTTTTTACTGGAGTGACAGGA
>Chr2:1418891..1418869  - TAIR102
GTCCTTGGAGTGGCCCAAGAGGT
>Chr2:1462377..1462355  - TAIR102
GCCCTTAATGGTGTTTTTCAGAC
>Chr2:1525716..1525694  - TAIR102
GAATTTATCTGTATCTTTCAGGA
>Chr2:1677448..1677470  + TAIR102
ATTTGGTTTCTTGTAATGCAGTA
>Chr2:1680248..1680270  + TAIR102
TTTTAATCTTTTGGAATACAGAA
>Chr2:1719179..1719201  + TAIR102
CTTATGATATCATGTTTGTAGAG
>Chr2:1877950..1877972  + TAIR102
TTATGCTCTGAATCAAGACAGAC
>Chr2:1919736..1919758  + TAIR102
GCAATGCAGTTGAAGTAGAAGAG
>Chr2:1960460..1960438  - TAIR102
AACTTCAAGTGTTTTCCACAGAA
>Chr2:1960956..1960934  - TAIR102
GGTTTTGTGCTTGTTTTGCAGCT
>Chr2:1967657..1967679  + TAIR102
GGGGAGGATACCAAGGAGGAGGA
>Chr2:1975253..1975275  + TAIR102
TTCTTTTGTTTTTGCTTGCAGGC
>Chr2:1993826..1993848  + TAIR102
GAGGTGGTGGAGGACACGGAGGT
>Chr2:1993856..1993878  + TAIR102
ACTACGGAGGTGGTGGAGGAGGA
>Chr2:1993724..1993746  + TAIR102
GTGGAGGACACTATGGAGGAGGT
>Chr2:1993766..1993788  + TAIR102
GTGGAGGACACTACGGAGGAGGT
>Chr2:1993889..1993911  + TAIR102
GAGGAGGACACCACGGAGGAGGA
>Chr2:1993787..1993809  + TAIR102
GTGGAGGACACTACGGAGGAGGT
>Chr2:1993865..1993887  + TAIR102
GTGGTGGAGGAGGATACGGAGGT
>Chr2:2016403..2016425  + TAIR102
GAGGAGGAGGACACTACGGAGGA
>Chr2:2016412..2016434  + TAIR102
GACACTACGGAGGAGGAGGAGGC
>Chr2:2016370..2016392  + TAIR102
GATACGGAGGAGGACATGGAGGA
>Chr2:2026629..2026651  + TAIR102
GTAATTACCAAGGAGGAGGAGGT
>Chr2:2026650..2026672  + TAIR102
GTAATTACCAAGGAGGAGGAGGT
>Chr2:2026692..2026714  + TAIR102
GAAGATACCAAGGAGGAGGAGGA
>Chr2:2026713..2026735  + TAIR102
GACGGTACCAAGGAGGAGGAGGA
>Chr2:2229939..2229961  + TAIR102
TAGAGATTCGTGATGCTTCAGAT
>Chr2:2327714..2327692  - TAIR102
AATTTTGACTCTCTTGTTCAGGC
>Chr2:2362004..2361982  - TAIR102
TTTTACTTCTCCTTCTTCCAGAT
>Chr2:2585269..2585291  + TAIR102
AATTTGAAGCCGTTGTTACAGGT
>Chr2:2604292..2604270  - TAIR102
CTTTGCTTTTTTATGTGCAAGAC
>Chr2:2604543..2604521  - TAIR102
AGCGTATGTGGGAAGTGAAAGAG
>Chr2:3387977..3387999  + TAIR102
GATCTGATTTCATCTAAGGAGTG
>Chr2:4310803..4310781  - TAIR102
TTTTAATTTTGGGTTACGCAGAT
>Chr2:4803387..4803409  + TAIR102
TTTTAGGGTTTGTTTGTTTAGGT
>Chr2:4807187..4807165  - TAIR102
TTTGTGTTCAATTTTGAGTAGAT
>Chr2:5390993..5391015  + TAIR102
CGGTGCTACTTGAAAACGTAGAT
>Chr2:5690636..5690614  - TAIR102
TCTTCTTCTTCCGATTCATAGTT
>Chr2:5977854..5977832  - TAIR102
TTGAGTGAACTATTTTTGCAGGC
>Chr2:6312421..6312443  + TAIR102
TTTTTTTTTTTACCATTACAGTG
>Chr2:6367154..6367176  + TAIR102
TCTGTGTGATCCATAATCCAGCC
>Chr2:6400669..6400691  + TAIR102
TGGAAACCTTTTGTTTTGCAGAA
>Chr2:6407083..6407061  - TAIR102
GTGTCTGCTTTCTATTGCTAGGT
>Chr2:6536802..6536824  + TAIR102
TTTGTTATTCTTTGACCCAAGTT
>Chr2:6565197..6565219  + TAIR102
CTGTCTCATTGGTCAGTGCAGTT
>Chr2:6921407..6921385  - TAIR102
CCAAGAATGGTTTACATGTAGGA
>Chr2:6951005..6951027  + TAIR102
TCTTTTAAGTTAACTCTTCAGTT
>Chr2:7020739..7020717  - TAIR102
TATCTTAGTCTATGCAAACAGCT
>Chr2:7027247..7027225  - TAIR102
ATCTTTTGTTTGAGTGTTTAGAG
>Chr2:7078117..7078139  + TAIR102
GTGATGATTATCTATTGGCAGAG
>Chr2:7122017..7121995  - TAIR102
TTGTGGTTTTTCTTATTACAGTA
>Chr2:7201058..7201080  + TAIR102
CGAAATTCATGTGTCAAGGAGGT
>Chr2:7380662..7380684  + TAIR102
ATTTATTTTGGTTTGATATAGCT
>Chr2:7547994..7548016  + TAIR102
AGGACATGAGTTTGCAACAAGGT
>Chr2:7628861..7628883  + TAIR102
AATTCCGATTATTCTTATTAGTT
>Chr2:7636851..7636829  - TAIR102
TTTTTATTATAACAAAAACAGAG
>Chr2:7675550..7675572  + TAIR102
TCATGGATTGTGTAAAGCAAGGT
>Chr2:7685038..7685016  - TAIR102
TTGGGTCTGCTTCAATTGCAGTG
>Chr2:7705348..7705370  + TAIR102
CAGTTTAACCTCGCAGTTCAGAT
>Chr2:7723627..7723649  + TAIR102
ATTGGTCCATGGATCTTTCAGGC
>Chr2:7725234..7725212  - TAIR102
TCTAATTAGTATTTAAAGCAGGT
>Chr2:7725736..7725714  - TAIR102
CTTTTGAATTTGTAAAATAAGGC
>Chr2:7725228..7725206  - TAIR102
TAGTATTTAAAGCAGGTACAGAG
>Chr2:7740248..7740270  + TAIR102
GTTTGTTGTGATCATACATAGAC
>Chr2:7841278..7841300  + TAIR102
CTTGAATTTCTGTATTTGCAGAA
>Chr2:7992220..7992242  + TAIR102
TCATTGTTTCTTTTGGTTCAGGT
>Chr2:8097840..8097862  + TAIR102
CAAGTTTGTTGCCTTCGACAGAT
>Chr2:8125781..8125803  + TAIR102
TTACTTGCTTCGATCTTATAGAT
>Chr2:8169784..8169806  + TAIR102
TTGTGTTTGCTTCTTTTATAGTT
>Chr2:8169894..8169916  + TAIR102
TTTACTCTGTGTATCCATCAGGG
>Chr2:8365600..8365622  + TAIR102
TTCTCTTGTGTATTGTCTAAGGA
>Chr2:8485755..8485777  + TAIR102
CTGTCTTTTTGTTCCTGGCAGAC
>Chr2:8490674..8490652  - TAIR102
ACAACAATGATATTGTGATAGTT
>Chr2:8492444..8492466  + TAIR102
TCATGCTTACTTTTTTGTGAGAT
>Chr2:8504586..8504608  + TAIR102
ACATTGGTGTTGGAACTAAAGCT
>Chr2:8569411..8569433  + TAIR102
GTTTCTTGAAATTTCACGCAGGA
>Chr2:8640931..8640909  - TAIR102
AGAAACGAATCGGAGACGGAGAC
>Chr2:8681591..8681613  + TAIR102
TTTTCTGATTTGGTTAATCAGCT
>Chr2:8796680..8796658  - TAIR102
CCCCTTTTCTGCTTGGGATAGAA
>Chr2:8847175..8847153  - TAIR102
TCATTATTTTCCCGGTTTCAGAA
>Chr2:8867681..8867659  - TAIR102
GTTTGAGTTTCATTTGTGCAGTT
>Chr2:8878346..8878324  - TAIR102
TTTGTGGGGAATGTTTTGCAGGG
>Chr2:8926502..8926524  + TAIR102
TTGTTATTGTGATGATGTTAGAT
>Chr2:8935874..8935896  + TAIR102
CTACGCTGTTTGGCTGATTAGGC
>Chr2:8950547..8950525  - TAIR102
AATCTATCTTCTGGTTTACAGGT
>Chr2:8960108..8960130  + TAIR102
AATTCATCGAGAGATGATCAGAA
>Chr2:8969832..8969810  - TAIR102
TGTAGATATATATTTGTATAGGT
>Chr2:8992871..8992849  - TAIR102
AAAGTAATTTCACTTTCTCAGAT
>Chr2:9004605..9004627  + TAIR102
AAATTGCTTTGGTTTGTGCAGCC
>Chr2:9017104..9017126  + TAIR102
ATATTTGTTTTTATAACGCAGGT
>Chr2:9043386..9043408  + TAIR102
CTAGAATCAAGACTTGAAAAGAC
>Chr2:9083318..9083340  + TAIR102
GATTCTGTGTTGGCTTAACAGGG
>Chr2:9083562..9083584  + TAIR102
CAGCTTTTGACCTTTTTACAGAT
>Chr2:9103659..9103637  - TAIR102
TGCGTTTATCTGAATTCTTAGGA
>Chr2:9108058..9108080  + TAIR102
GTGAGGTTTCTTTTTCTGTAGGT
>Chr2:9128715..9128693  - TAIR102
TAAACTATCTATTGTATGCAGTT
>Chr2:9128607..9128585  - TAIR102
TCCTACGCACGTGCCTTGCAGAA
>Chr2:9151243..9151265  + TAIR102
CCACTATAGCTATTGTCACAGGG
>Chr2:9201830..9201852  + TAIR102
ACTTATTCTGTTCTGTCACAGGG
>Chr2:9207907..9207885  - TAIR102
AATTGTTGAATCATGTTTCAGAA
>Chr2:9215815..9215837  + TAIR102
AGTAGATAGATTCTCAACAAGAA
>Chr2:9265685..9265663  - TAIR102
GTGGAGGTTACTCCGGTGGAGGT
>Chr2:9352648..9352670  + TAIR102
TCCTTGTACGCGAATCATCAGAT
>Chr2:9396838..9396860  + TAIR102
GGTGAGAGAGAGAACTCACAGAA
>Chr2:9471445..9471467  + TAIR102
TTTTCGATTTTCGTTTTCCAGCT
>Chr2:9544569..9544591  + TAIR102
TTGTGTCTTCTTCTTAAATAGGT
>Chr2:9572459..9572481  + TAIR102
CTATCGCAATCTAAAGCGAAGGT
>Chr2:9590003..9589981  - TAIR102
CTATGTTTTGGGAATCTTAAGAT
>Chr2:9630008..9630030  + TAIR102
ATGCTTTTTATTGGTTTGCAGGT
>Chr2:9782982..9783004  + TAIR102
TATTTTTTTGTTAAAGGGAAGTG
>Chr2:9786562..9786584  + TAIR102
CAAGCATTCTTCTTAATGAAGGT
>Chr2:9829057..9829079  + TAIR102
ACTCATTGTATACATCTTTAGGC
>Chr2:10028568..10028546  - TAIR102
TTCTGAGCTCGCTTGGCTCAGAT
>Chr2:10066432..10066454  + TAIR102
TTCTTTTATTTGTGTGTAAAGTT
>Chr2:10142581..10142603  + TAIR102
GCTTGTTACTGTTTGATTCAGGG
>Chr2:10221654..10221632  - TAIR102
GATTATGAACCTTTTTCGTAGGA
>Chr2:10249919..10249897  - TAIR102
TTGAATGCTTGGGTTCTGCAGGT
>Chr2:10250114..10250092  - TAIR102
TTAAAGACTATCAATTCGCAGGT
>Chr2:10329628..10329606  - TAIR102
GTTCTTTAAGTTTTGTTTCAGAG
>Chr2:10327155..10327133  - TAIR102
GGTTGTGTTGTGTTATAACAGGG
>Chr2:10383130..10383152  + TAIR102
TTTTGAATATAAAGTTTTCAGTC
>Chr2:10452321..10452299  - TAIR102
ATGAGCTTCTTCTCCTCACAGGG
>Chr2:10452770..10452748  - TAIR102
GGATGATGTGGGTTTCTGTAGGG
>Chr2:10618803..10618825  + TAIR102
TTACAAATGAAGCATGTGCAGGC
>Chr2:10765861..10765839  - TAIR102
GGGTTTGTAATTATATCATAGTT
>Chr2:10930740..10930718  - TAIR102
TGGCTTTTTTTATCTTTTTAGGT
>Chr2:10956641..10956619  - TAIR102
ATTTTTCTTGCAAAAAAAAAGGA
>Chr2:10963278..10963256  - TAIR102
AAAAATCTAAATGGGAAACAGGT
>Chr2:10992936..10992958  + TAIR102
ATCTTATTTTCATATATCTAGAT
>Chr2:11026099..11026077  - TAIR102
TCTTGGTACTTTTTATAGCAGCA
>Chr2:11026102..11026080  - TAIR102
TTTTCTTGGTACTTTTTATAGCA
>Chr2:11092948..11092926  - TAIR102
TCTCATACCTTCCGACCATAGAT
>Chr2:11202073..11202095  + TAIR102
ATATCTAAATCCACTATTCAGCA
>Chr2:11245282..11245260  - TAIR102
ATTGTTTATTTTAGACCACAGGC
>Chr2:11270671..11270693  + TAIR102
TTACTCTTGTTGGTGTTGCAGTT
>Chr2:11283541..11283519  - TAIR102
TTGAGGTCGCCATGGATAAAGCT
>Chr2:11314763..11314741  - TAIR102
ATTTCTCTGTTTACTGAATAGTG
>Chr2:11434275..11434253  - TAIR102
GAAAACCTTGACATTACGTAAGC
>Chr2:11436105..11436083  - TAIR102
GATTCTGACTGTATACTGTAGTC
>Chr2:11452435..11452413  - TAIR102
CTCACAAAAATTTAATCTCAGGG
>Chr2:11515332..11515310  - TAIR102
GAGATGATGGTTTGTTTGCAGTT
>Chr2:11515491..11515469  - TAIR102
GTATGGTGTGACAACAAGCAGAT
>Chr2:11515640..11515618  - TAIR102
TAGTACATTACTTGAAATCAGAT
>Chr2:11518230..11518208  - TAIR102
ATTTGTTTGTGGTGTGGTTAGAG
>Chr2:11532666..11532688  + TAIR102
AATGTGTGGTTTTGTGTTTAGGT
>Chr2:11534056..11534078  + TAIR102
AAAATGTGTGTAATTTATTAGGA
>Chr2:11580483..11580461  - TAIR102
ACTAATAGTACTTTTTTGTAGAC
>Chr2:11579983..11579961  - TAIR102
TCATTGTCTTCGTCCTCGTAGGC
>Chr2:11607894..11607872  - TAIR102
TTTGCTTTGTAATTATCGTAGGT
>Chr2:11665383..11665361  - TAIR102
AAAATGTTGTTCAATTGGCAGAT
>Chr2:11665597..11665575  - TAIR102
TGTTATTTACTATTTCACCAGAT
>Chr2:11697428..11697450  + TAIR102
CAATATCATTTATGGTGTCAGAT
>Chr2:11702403..11702381  - TAIR102
TTTCATCTTTGATTAGGACAGCA
>Chr2:11752468..11752446  - TAIR102
GGATGTTGAATAATTGTGCAGAT
>Chr2:11777368..11777346  - TAIR102
TCTCTTCTTATAAAAATACAGAT
>Chr2:11816908..11816930  + TAIR102
TGTTCACTATTTTTCCAGAAGAT
>Chr2:11817450..11817472  + TAIR102
CTACATCTGGAGGTGGAGGAGGT
>Chr2:12072355..12072377  + TAIR102
ATCAAGATCAAATTGAAACAGGT
>Chr2:12173172..12173150  - TAIR102
ATTAGATTATGGAAATTGCAGCG
>Chr2:12223399..12223421  + TAIR102
TTCTTTGGGAATGGCACCAAGGT
>Chr2:12226404..12226382  - TAIR102
AAACAATGTTTGTTTTTTCAGGG
>Chr2:12238946..12238924  - TAIR102
TATAATAGTAATTGAATATAGGA
>Chr2:12378789..12378811  + TAIR102
ATGTATCTACTTTTTTTGCAGAT
>Chr2:12479336..12479358  + TAIR102
TTGGTTTTTCTACATTTGCAGTT
>Chr2:12488035..12488057  + TAIR102
GAAGACTTGTGATCTCTGCAGTT
>Chr2:12598094..12598116  + TAIR102
TCTTAATTGTGTTTCTGCAAGTA
>Chr2:12602013..12602035  + TAIR102
TTATGTGTGAAAATCTCTTAGTT
>Chr2:12612161..12612139  - TAIR102
TTCTTTGTGGCGATGATGCAGTA
>Chr2:12640510..12640532  + TAIR102
TTGAACGTGTTCTTATTGCAGAA
>Chr2:12638484..12638506  + TAIR102
TTGCATTTGATCTTGCTGCAGAG
>Chr2:12690929..12690951  + TAIR102
AAGTTCGTATTTGTCCTCCAGGT
>Chr2:12718286..12718264  - TAIR102
CTTATAACAACCCGGTTACAGAT
>Chr2:12751829..12751807  - TAIR102
TGTGTGATATTTAAAATCCAGGT
>Chr2:12757893..12757871  - TAIR102
CTTCTGTGATTTTGTGGACAGAA
>Chr2:12782241..12782219  - TAIR102
ATGGATTTGTTTGATTAATAGGA
>Chr2:12860699..12860677  - TAIR102
ACTGATATCTTAGCAAAATAGCT
>Chr2:12861221..12861199  - TAIR102
GAGGTTTGGGATATGAAACAGGG
>Chr2:12935169..12935147  - TAIR102
GTAAAAAAAACCTTTTTGCAGTT
>Chr2:12978698..12978676  - TAIR102
TATTATCTTCCATTGGTGCAGTT
>Chr2:13005177..13005155  - TAIR102
TTCATGATTGTATATATATAGTT
>Chr2:13005440..13005418  - TAIR102
TGTATATATGTAACTTTGTAGGG
>Chr2:13046101..13046123  + TAIR102
CTAAGGAGAGACCAGCTAAAGCT
>Chr2:13046417..13046439  + TAIR102
TTTTTTTTTCTTCTTTGTAAGTT
>Chr2:13048514..13048492  - TAIR102
AATAGACCAAAAACATTTCAGAT
>Chr2:13081152..13081130  - TAIR102
TCATTTTGAATCTCATATTAGAG
>Chr2:13140019..13140041  + TAIR102
TGGAAGGAGACTGTTGCCAAGTA
>Chr2:13143319..13143297  - TAIR102
TCTTTATTTTTGAATAAACAGGC
>Chr2:13178963..13178985  + TAIR102
TTTTTTGACGTTAAGAGATAGAA
>Chr2:13189270..13189248  - TAIR102
GTCATTCTTCTTTAACTGTAGTG
>Chr2:13271979..13271957  - TAIR102
CGTGAGGCTGGTTTCACAGAGCA
>Chr2:13339676..13339698  + TAIR102
GAATGGGTTCTACTTCTCAAGAG
>Chr2:13344109..13344131  + TAIR102
TTGAAGTTTGAGTTTGATTAGGT
>Chr2:13379201..13379223  + TAIR102
TCTCTCTCTCTATATCTGCAGAT
>Chr2:13380935..13380957  + TAIR102
CAACAGCAGCAGCAGCAACAGCA
>Chr2:13437514..13437536  + TAIR102
CTTCAAATTCTTTGTCTACAGTT
>Chr2:13532891..13532869  - TAIR102
TAACATCTCAACTATAGCTAGAT
>Chr2:13586516..13586494  - TAIR102
CTCTTTCGATCTTCTCTACAGTG
>Chr2:13675026..13675048  + TAIR102
GCTTTAATTTTCTAAATGCAGTC
>Chr2:13693361..13693383  + TAIR102
GTTTTTGTTGTGCTTTCTCAGAT
>Chr2:13749335..13749313  - TAIR102
TCAATCCTCACCGTTCAACAGCT
>Chr2:13749791..13749769  - TAIR102
CCCTTTTTCTCTTTGTTGGAGCC
>Chr2:13784342..13784320  - TAIR102
ACGGCGACGGCTACGATGGAGGG
>Chr2:13789017..13788995  - TAIR102
ACATTCTTTAACTTCTCTCAGAC
>Chr2:13864157..13864135  - TAIR102
GTGGTGGTTTAGGAGGAGGAGGT
>Chr2:13864070..13864048  - TAIR102
GTGGAATTGGAGGAGGAGGAGGC
>Chr2:13867019..13867041  + TAIR102
TTTTCTCTGTATGTGTAGCAGCA
>Chr2:13896377..13896399  + TAIR102
TTGTTGTATTATATACTACAGGG
>Chr2:13898066..13898088  + TAIR102
TTTTTACGTTGGCCTTTTCAGGT
>Chr2:13919571..13919549  - TAIR102
GTTCTTTGCTCTCTTCTGCAGGC
>Chr2:13933391..13933369  - TAIR102
AACTCTCTTGATGAGCTTCAGGA
>Chr2:13935662..13935640  - TAIR102
GTAAACCAGCTTCTGCTGCAGGT
>Chr2:14030981..14030959  - TAIR102
ATGTTTTGTTGTATTCGTAAGAC
>Chr2:14126513..14126491  - TAIR102
AAGTTCTGTTGTATCTTACAGTA
>Chr2:14141640..14141662  + TAIR102
CGTGGTCTCCATCTTCATCAGTT
>Chr2:14234718..14234740  + TAIR102
CCCTGTTTTGGTTTGGGAAAGTG
>Chr2:14259060..14259038  - TAIR102
GCTTGGAAAACGTCCTGATAGGT
>Chr2:14271421..14271443  + TAIR102
TGGTTTACTTGTTACCTTTAGTG
>Chr2:14319320..14319298  - TAIR102
GATGATGTTCTATTTGCTCAGAT
>Chr2:14396393..14396371  - TAIR102
GTTACCTCCACTCTATTGCAGAG
>Chr2:14456659..14456681  + TAIR102
TGTTTTTTTTTTGTTTTGGAGTT
>Chr2:14466338..14466360  + TAIR102
TGTTTTTTTGTTGGGTTTTAGGA
>Chr2:14551909..14551931  + TAIR102
ATGTTGTTTTCTAAAGTACAGGC
>Chr2:14603185..14603207  + TAIR102
AGTTGTTGATTTTCTTTGCAGGG
>Chr2:14613226..14613204  - TAIR102
CAACTGTTTTGGGTGGCGTAGGT
>Chr2:14660135..14660157  + TAIR102
CTTGATTGGTTTCTTTGTCAGGT
>Chr2:14668776..14668798  + TAIR102
CTTCCTTTGATTGTATTTCAGTG
>Chr2:14702848..14702870  + TAIR102
CCAAATTTTGGTGTGTATAAGCT
>Chr2:14756097..14756119  + TAIR102
TAATGATATCATTATCATTAGAC
>Chr2:14764242..14764220  - TAIR102
CCTTGTGGATTGGATCACAAGCG
>Chr2:14800970..14800948  - TAIR102
TCTATTAATCTAACTATGCAGTA
>Chr2:14842891..14842913  + TAIR102
TGATCATTTGGGTGTGAATAGGA
>Chr2:14869205..14869227  + TAIR102
GGAATTTTTCTTTTCCTTCAGAT
>Chr2:14893049..14893071  + TAIR102
CGGGATTTATTGTGGGTTTAGGG
>Chr2:14895729..14895707  - TAIR102
TCAAACAAATCAATATGGAAGCC
>Chr2:14897128..14897106  - TAIR102
TCTTGTTGTTGTTGTTGCTAGAA
>Chr2:14990557..14990535  - TAIR102
TGTCTGATTTGTTCACAGTAGCA
>Chr2:14988989..14989011  + TAIR102
TTGGTATGATCAGCTGAGCAGGA
>Chr2:15091807..15091785  - TAIR102
TTTTTCTATGATATCAATCAGCT
>Chr2:15114664..15114686  + TAIR102
TAACACACATAAATGTGAAAGGT
>Chr2:15182866..15182844  - TAIR102
TTACATATTTGTTGTGACCAGCA
>Chr2:15242797..15242819  + TAIR102
ACATTGTCTCAAAGGGGCTAGAG
>Chr2:15297770..15297748  - TAIR102
TTGATTTTGGTTGTGATGCAGGT
>Chr2:15302936..15302914  - TAIR102
ATCATATACAAATACAAAAAGAG
>Chr2:15369164..15369142  - TAIR102
TCCCGGGTTTGTTTATCGCAGAT
>Chr2:15369382..15369360  - TAIR102
ATCTTTTTAAAAACAGTGCAGAA
>Chr2:15572592..15572614  + TAIR102
TGGTTTTGATTGTTTCTGTAGGG
>Chr2:15649065..15649043  - TAIR102
AATCTTCTATTGATCCTCCAGTC
>Chr2:15656820..15656798  - TAIR102
AGTCTTAAAAATCTTTTTCAGAT
>Chr2:15659159..15659137  - TAIR102
CCAATAATCCTCCTGATGCAGTT
>Chr2:15663590..15663568  - TAIR102
TTTTCTTTTTTTTTGGTTAAGAA
>Chr2:15671441..15671419  - TAIR102
TCCTCACATTTTCGAAATCAGGA
>Chr2:15697865..15697843  - TAIR102
GATTTTAACAATATTCGCCAGTG
>Chr2:15720578..15720600  + TAIR102
ATCACAACAGCCCCGTTTCAGCT
>Chr2:15762553..15762531  - TAIR102
TGAAGCTTGATGTGTTTTTAGTT
>Chr2:15831950..15831972  + TAIR102
TCAGTTTTCTTCTTTCAATAGAA
>Chr2:15836203..15836225  + TAIR102
TGAATGATTTTTTTTTTCCAGGC
>Chr2:15852978..15853000  + TAIR102
GTTCTTTCGTTTTTGAAACAGAA
>Chr2:15856921..15856943  + TAIR102
TCGAAATTGCCCTGTTTACAGAA
>Chr2:15858421..15858443  + TAIR102
TTTGTCACTCTCTTCTCTCAGAA
>Chr2:15907985..15908007  + TAIR102
GTTTTACTTTGTTTCAGAGAGTA
>Chr2:15910268..15910246  - TAIR102
TTATGTTTTGTGGCATCTCAGGC
>Chr2:15990619..15990597  - TAIR102
ATCAATCCAAATAATTTCTAGGA
>Chr2:16000456..16000478  + TAIR102
ACTAATTCTCGATTGACTCAGCT
>Chr2:16041921..16041899  - TAIR102
TTTGATATTTTTTTCTTACAGAT
>Chr2:16149696..16149674  - TAIR102
AACAATCTTGGTTTTGTACAGAG
>Chr2:16153471..16153493  + TAIR102
GTTTTGTTTTGGGTTCTGGAGAT
>Chr2:16153753..16153775  + TAIR102
TGAACCTTTGAACAATTGCAGCA
>Chr2:16168218..16168240  + TAIR102
AAATATATTTTGTAATGTTAGAT
>Chr2:16179963..16179985  + TAIR102
GAAGAATGTTGATGGATGCAGGG
>Chr2:16186844..16186822  - TAIR102
ATAAGATTTTGGTTATTTCAGGT
>Chr2:16220702..16220680  - TAIR102
CTTTTTGTTTGGTTTCTGTAGAT
>Chr2:16222841..16222863  + TAIR102
CTAATGGGTTAGTGAGTTTAGGT
>Chr2:16240287..16240309  + TAIR102
ATCATTTTGATTCAATCACAGAG
>Chr2:16242755..16242777  + TAIR102
TTTTTCCTTTGTTGCTTTAAGAA
>Chr2:16313029..16313007  - TAIR102
GTGTAAATAATGTAAACGCAGAA
>Chr2:16415618..16415596  - TAIR102
ATGAGGGAAAGAAGATCGTAGGG
>Chr2:16571087..16571065  - TAIR102
TTAAACTTACTTGACTTGCAGGA
>Chr2:16590946..16590968  + TAIR102
GAATATTCATTAATTATAAAGCT
>Chr2:16638652..16638674  + TAIR102
AGCTAATTTTGAGTTGTCCAGTA
>Chr2:16655802..16655824  + TAIR102
TTTTGTTTTGTTTAACATCAGTT
>Chr2:16680211..16680189  - TAIR102
ATTTGATATGGCCGATTCTAGGA
>Chr2:16712576..16712598  + TAIR102
GCGGTCAAAATAATTGATTAGGT
>Chr2:16724492..16724470  - TAIR102
TGGCTTTGCCTATCACTGTAGGA
>Chr2:16731081..16731059  - TAIR102
TGATGGCTGAGAAAGATGAAGAG
>Chr2:16749249..16749271  + TAIR102
ATCTTGAGATTGTTGTGACAGAT
>Chr2:16779083..16779105  + TAIR102
GTGAGAATTTGCAAACACCAGAT
>Chr2:16829855..16829833  - TAIR102
CACCCATGCTTGTAATTTCAGGA
>Chr2:16879493..16879471  - TAIR102
CTATGATCATGATTTGTGCAGGT
>Chr2:16923478..16923500  + TAIR102
TTCTATGGTTTGTACTTGTAGAT
>Chr2:16961467..16961445  - TAIR102
AAATTGGATATATGTTCCCAGGT
>Chr2:17042860..17042882  + TAIR102
ATTCTTCTCTTCTGTCTTTAGAT
>Chr2:17120255..17120277  + TAIR102
AAATGAAAATGGTTGAAACAGGT
>Chr2:17131219..17131241  + TAIR102
GTTATTGTTTTCTGTGTAAAGGC
>Chr2:17138286..17138308  + TAIR102
GTCCTTGATTACTTTTTGTAGGT
>Chr2:17207030..17207052  + TAIR102
CGGAGGCCGTGGTGGTTGTAGGT
>Chr2:17269699..17269721  + TAIR102
CTTGTTTGTTTGTGTGTGCAGAT
>Chr2:17270142..17270164  + TAIR102
GTTGTTTATATATATCATCAGGC
>Chr2:17269699..17269721  + TAIR102
CTTGTTTGTTTGTGTGTGCAGAT
>Chr2:17321228..17321250  + TAIR102
TTGACTCACGCCCTTTTGCAGCA
>Chr2:17326775..17326797  + TAIR102
GTGTGTGTGGACCATAAGAAGAA
>Chr2:17345781..17345759  - TAIR102
TTTGTTTCTTTAGCCAAGTAGAT
>Chr2:17345789..17345767  - TAIR102
TTATTTTCTTTGTTTCTTTAGCC
>Chr2:17385772..17385750  - TAIR102
CAAGCAAGGTGCTGGTTCTAGTT
>Chr2:17389389..17389367  - TAIR102
TCTAAGATTAGTGAGATTGAGGA
>Chr2:17403829..17403807  - TAIR102
TTTTTGTTGGTTATTCCATAGAA
>Chr2:17428655..17428677  + TAIR102
CTGATCCAAAGTTTCAACAAGTC
>Chr2:17566790..17566812  + TAIR102
CCTGAAGCCATCTATGTACAGTT
>Chr2:17593769..17593747  - TAIR102
ATCTCTTTCTTTTGGTGACAGCG
>Chr2:17598918..17598940  + TAIR102
AAGCAATATTAGATATGCTAGAT
>Chr2:17611816..17611794  - TAIR102
AAATCTTGTCAATTGTGTCAGGT
>Chr2:17702891..17702913  + TAIR102
GTGGAGTGACTTGTATGCTAGAC
>Chr2:17711329..17711307  - TAIR102
ATGTGGAGGAGAAAGGAAAAGAA
>Chr2:17732141..17732119  - TAIR102
ATTTCTTTGCTTATGTTGCAGTG
>Chr2:17781885..17781907  + TAIR102
TATGTTTCCTCCATTGTTAAGGT
>Chr2:17919396..17919418  + TAIR102
AACATGCTCCGGTTTGTTTAGGA
>Chr2:17953978..17953956  - TAIR102
CTTGTCTTATGGTTGGAACAGGC
>Chr2:17956178..17956200  + TAIR102
GGTTTGGTAAAACTATACCAGGT
>Chr2:17956807..17956829  + TAIR102
CTTCTTGATAATTTTGTACAGTC
>Chr2:17985768..17985746  - TAIR102
TAACAATTATTTTTATTTTAGGA
>Chr2:17988806..17988784  - TAIR102
TACTGGTTAAAAAATGTTTAGCG
>Chr2:18028340..18028318  - TAIR102
AGCGTTCATATAATGGTGCAGAA
>Chr2:18026280..18026258  - TAIR102
TCTTGTTGACATATGATAAAGCA
>Chr2:18037642..18037620  - TAIR102
TGATTGAATTTCATGAAACAGAT
>Chr2:18055294..18055272  - TAIR102
TAAAACGCTTGTTAGAGTCAGGT
>Chr2:18200705..18200683  - TAIR102
CTCATTTTTTAACCGTGGCAGGT
>Chr2:18241136..18241114  - TAIR102
CTGTTTTTATTTTATTTTAAGGT
>Chr2:18244790..18244812  + TAIR102
GATCATTGTTTTGTGTTGCAGGA
>Chr2:18257013..18256991  - TAIR102
CTCAGTTTCTCAACCGTATAGGG
>Chr2:18281028..18281050  + TAIR102
AATTTTGAGTTTCTTAAACAGAG
>Chr2:18296178..18296200  + TAIR102
TGATTTCACTTGCATCATCAGGT
>Chr2:18303504..18303482  - TAIR102
TTGTTCTACTTCATATGACAGAT
>Chr2:18304006..18303984  - TAIR102
TTTGCATGCACGTCTTTGCAGGT
>Chr2:18356896..18356918  + TAIR102
AAATTTTATTTTTCCTTACAGGA
>Chr2:18360287..18360309  + TAIR102
AATTAAAACTTGTTACTGCAGAA
>Chr2:18375910..18375932  + TAIR102
CATTTTGTTGTCATTCTACAGGC
>Chr2:18526257..18526279  + TAIR102
ATAAATTTGAATTGGATTTAGAC
>Chr2:18554196..18554174  - TAIR102
AAAGAGGATTGGATTCTGAAGTT
>Chr2:18568734..18568756  + TAIR102
TGTTTTTGAAATTGTTTACAGTT
>Chr2:18609285..18609307  + TAIR102
CTTAGAATTGTGACCAATAAGGT
>Chr2:18614819..18614841  + TAIR102
TTTAACTAGAAAATGTTGCAGAC
>Chr2:18615037..18615059  + TAIR102
TTAGTTCATTTGTTTTCTCAGCT
>Chr2:18624516..18624538  + TAIR102
TTTGATTGTGTATATTCTCAGAA
>Chr2:18700508..18700486  - TAIR102
CTTGCTTGGTTGTTGTTGTAGCT
>Chr2:18700918..18700896  - TAIR102
TACTATAGTTTATGCAAAAAGAT
>Chr2:18701166..18701144  - TAIR102
TATTTTGTCTTTTGAATTAAGAG
>Chr2:18796547..18796569  + TAIR102
ATGGTTCCCTCTAATTTGCAGTT
>Chr2:18858802..18858780  - TAIR102
CCACATCTTTTCTTAACACAGAT
>Chr2:18866586..18866608  + TAIR102
TCATATCTCTCTGTACTTCAGAC
>Chr2:18873542..18873520  - TAIR102
TTCTAGCCACAATCTTTTTAGGG
>Chr2:18904645..18904623  - TAIR102
GCTTGTGGTTTGAATTTGAAGGT
>Chr2:18911587..18911609  + TAIR102
AGCTGTATCTTCTTCTCTCAGTG
>Chr2:18920782..18920804  + TAIR102
GGCCAGTTTCGTGGAAGACAGAC
>Chr2:18941514..18941492  - TAIR102
GCTTATGAAAATTGTGTGCAGTA
>Chr2:18953968..18953990  + TAIR102
GCTCCATCATGAGTTTTGCAGGA
>Chr2:18954188..18954210  + TAIR102
TATGGAAATCTGTTTTTACAGCA
>Chr2:18976722..18976700  - TAIR102
CGTTGCTGAGTCTCACATTAGGT
>Chr2:18983418..18983440  + TAIR102
AATCACTCTCCTGGCATTTAGGC
>Chr2:18984672..18984650  - TAIR102
TTTTTCTATGTTTGTTTGCAGAT
>Chr2:19004127..19004105  - TAIR102
TGTTTCTGCTCTCTCTTTTAGGT
>Chr2:19005442..19005420  - TAIR102
GATTTCGTATCTGTTTCAAAGAT
>Chr2:19018857..19018835  - TAIR102
GGTGTGTTTTGGAAATGGCAGGA
>Chr2:19034523..19034545  + TAIR102
TCAAATCTATGGTTCCTTTAGTC
>Chr2:19066202..19066224  + TAIR102
ATTTATTATCTTATAACCGAGAC
>Chr2:19088731..19088709  - TAIR102
ATCTCCTCTGTTTTTTCCTAGGG
>Chr2:19087323..19087301  - TAIR102
TAGACTGGCCAACGCAGACAGAC
>Chr2:19088757..19088735  - TAIR102
ATCAATCCCTGATCTGTTTAGGT
>Chr2:19113196..19113174  - TAIR102
TGGAGTCATCCTCATCATCAGTT
>Chr2:19243679..19243701  + TAIR102
TTTTGTTTTTGTTTCTGTGAGAT
>Chr2:19265237..19265215  - TAIR102
CGCTTCTTTTAATTGTTTTAGGT
>Chr2:19333265..19333243  - TAIR102
TATGGTGATGATGATTCGCAGTT
>Chr2:19333448..19333426  - TAIR102
CTGTTACTTATGATACATCAGGC
>Chr2:19343854..19343832  - TAIR102
AAGGATTAAAGCAATGTGCAGGC
>Chr2:19345268..19345290  + TAIR102
TTGTTTGAATTTCATATCTAGGT
>Chr2:19360471..19360449  - TAIR102
TGGATTCTGAAATTTTTGCAGAT
>Chr2:19595929..19595951  + TAIR102
CACCAAATCCCTAAATTTAAGGA
>Chr2:19600116..19600138  + TAIR102
CTGATCTCTCTGTTGTTCCAGGC
>Chr2:19600252..19600274  + TAIR102
CAAACTCGTTCTCTTTTGCAGTT
>Chr2:19609018..19609040  + TAIR102
ATCTCTCTTGTCAATATGAAGGA
>Chr2:19612849..19612827  - TAIR102
AAGTCTGCAACTTTGAATTAGGT
>Chr2:19614994..19615016  + TAIR102
ATTATGTGAAAGGCGTAGCAGAT
>Chr2:19630698..19630720  + TAIR102
ACATTAGGCTGCTGTGATCAGGG
>Chr2:19672429..19672451  + TAIR102
AATTGCTATGCTTCACCTCAGAG
>Chr3:35576..35554  - TAIR102
CATCACCTTTTTGTGCTGCAGCT
>Chr3:155465..155443  - TAIR102
TGAAGATTTGGGGGATTTTAGGG
>Chr3:190264..190286  + TAIR102
TTTTTGGGTGTTGGTGAACAGGA
>Chr3:194912..194890  - TAIR102
ATTTTCTATGTTGTTTGGTAGGT
>Chr3:226246..226268  + TAIR102
ATTTTTTCACGAAACGCGTAGAG
>Chr3:328046..328024  - TAIR102
TTGTTGATGATTGGGTTTCAGGC
>Chr3:328349..328327  - TAIR102
AACAATCTTTCTTTCTTGCAGGA
>Chr3:328869..328847  - TAIR102
CTGCTGAATTGTTTTATAAAGAG
>Chr3:359040..359062  + TAIR102
GAGATTGATATCTTGTTGCAGGG
>Chr3:359230..359252  + TAIR102
TTTGTATTCTCTTTGTTGTAGAT
>Chr3:392427..392449  + TAIR102
TTCGTTGTTACATGGTAGTAGTA
>Chr3:404957..404979  + TAIR102
TAAAACATTTTCAAAATTCAGAT
>Chr3:460150..460172  + TAIR102
TATCTTGTTGGTTTTTTGCAGAA
>Chr3:509284..509306  + TAIR102
TGAATTCTGGGTTTTTTTCAGGT
>Chr3:522449..522427  - TAIR102
CTTTCTTTCCAAAAAATTCAGGT
>Chr3:533840..533818  - TAIR102
TACTATTTTTGTATATATTAGTT
>Chr3:594384..594362  - TAIR102
TTCCCTCAATTGAACTTGCAGCT
>Chr3:595626..595604  - TAIR102
ACGGGTTTTGTCTTCTTACAGAG
>Chr3:774333..774311  - TAIR102
TTCCTTGTGTGTTTTACGCAGCA
>Chr3:891672..891650  - TAIR102
CCTCTTCCACTTCTTCTTCAGCT
>Chr3:933943..933921  - TAIR102
GACATTTTTGCATATCGCAAGAA
>Chr3:967916..967938  + TAIR102
GTTGTAGTTGTAACTGTACAGAT
>Chr3:1029931..1029909  - TAIR102
GTGGCTTTTTTTGCTTTTCAGAG
>Chr3:1085986..1086008  + TAIR102
CAAGATCTAGAGTTATGGCAGGC
>Chr3:1162353..1162375  + TAIR102
AAACCCGTTCTGCATCCTCAGGT
>Chr3:1238211..1238189  - TAIR102
AAAGGCGGTTTCTTTTCTCAGTA
>Chr3:1260970..1260948  - TAIR102
GTTAGGACTATTTCGGTTTAGGA
>Chr3:1261210..1261188  - TAIR102
GGAGTTCTAGCAGAGGAGGAGGA
>Chr3:1266698..1266676  - TAIR102
CTTTTGTTGTTTCGGTTGCAGGG
>Chr3:1309876..1309854  - TAIR102
TGACTTGTTTCTGTTGTGTAGGT
>Chr3:1342791..1342813  + TAIR102
CTTTTTTTTCTTGAATAACAGAG
>Chr3:1356003..1356025  + TAIR102
TAACTTCATTTATGGATACAGAT
>Chr3:1364599..1364621  + TAIR102
GTCAATAGGGATGAATCATAGGA
>Chr3:1374209..1374231  + TAIR102
GTGGGAAGAAATCGACGACAGGT
>Chr3:1378028..1378050  + TAIR102
GGTTTGTTTACTTTCTGATAGAC
>Chr3:1456617..1456595  - TAIR102
TCAAATGATTTAATTTCGTAGAA
>Chr3:1462804..1462782  - TAIR102
TTTTTTTTTCTGTTAAAGAAGAT
>Chr3:1540729..1540751  + TAIR102
TTATTTTTCCTATCATAGAAGAA
>Chr3:1595583..1595605  + TAIR102
TTCATTTTGTTGACAAGGCAGAT
>Chr3:1601191..1601213  + TAIR102
ATTTCCATTATGTAAGTGAAGGA
>Chr3:1659914..1659892  - TAIR102
CATTTCTTGCTCTCTATTCAGGT
>Chr3:1751633..1751611  - TAIR102
CCATTTGGTGTTTATGATCAGAA
>Chr3:1825110..1825088  - TAIR102
TTGATGTTTGTATGGTAGCAGAG
>Chr3:1835370..1835348  - TAIR102
GTCGTTGTATGTATGAAACAGGG
>Chr3:1853317..1853295  - TAIR102
CCTATGCAAATGCAGCAACAGCA
>Chr3:1919385..1919407  + TAIR102
TGCTATAATCTGACTCTGCAGCT
>Chr3:1973140..1973118  - TAIR102
TCTTATGTTGTTTGTTGAAAGCT
>Chr3:2018270..2018292  + TAIR102
GAATCTGACTCGAGAAATCAGGA
>Chr3:2039343..2039321  - TAIR102
TATTTCACTGGAAACAAACAGGT
>Chr3:2117821..2117799  - TAIR102
TTGTGGTCTTGTGTCTCAGAGAT
>Chr3:2152683..2152661  - TAIR102
CTTAACTAACCTCTCTGACACAG
>Chr3:2160503..2160481  - TAIR102
GTTTTTTGTTTTTTACCAAAGAC
>Chr3:2195044..2195022  - TAIR102
AGAGTTTCATTAATCCCACAGGC
>Chr3:2217869..2217847  - TAIR102
TTATGACATATTTTGTTTCAGTT
>Chr3:2356814..2356836  + TAIR102
AATGTTGGTGGCTTTATTCAGCT
>Chr3:2409910..2409932  + TAIR102
TTTGCTGTCCATTTTATACAGGA
>Chr3:2415251..2415273  + TAIR102
AGTGTTTCGGCTTTATTGCAGCT
>Chr3:2444165..2444187  + TAIR102
TTTCTTCTTCTTCTTCTTCAGGC
>Chr3:2460759..2460737  - TAIR102
AATTCCTCCTTTCTATGGCAGGA
>Chr3:2564449..2564471  + TAIR102
TCTCTCTGTTTACTTCTTCAGGT
>Chr3:2582487..2582465  - TAIR102
ACGAAAGTGAGAGAGAGAGAGAC
>Chr3:2611260..2611238  - TAIR102
CGAGTGGATCTGAATCCACAGTT
>Chr3:2637914..2637936  + TAIR102
TTCTTCTTCTTCTACGATCAGCT
>Chr3:2682499..2682477  - TAIR102
TGATGATCTTGTTCTTTACAGCT
>Chr3:2718282..2718304  + TAIR102
GTTTTATTTTTAATTTACCAGGT
>Chr3:2782909..2782887  - TAIR102
CTAGGTACCATCTGTAAACAGGA
>Chr3:2802029..2802007  - TAIR102
GTTTGTTTGTGTCATCAACAGGT
>Chr3:2804055..2804077  + TAIR102
ACGAAACTGTTTCAGGAAAAGTA
>Chr3:2824855..2824833  - TAIR102
GGGAAGAACACTATGATGAAGCG
>Chr3:2840335..2840357  + TAIR102
TATTTTTATATGCGTTTGGAGGT
>Chr3:2840540..2840562  + TAIR102
ATGTAGACAATGAAAAATGAGAA
>Chr3:2871667..2871689  + TAIR102
TGAGTTGTTTTAATGAGACAGTG
>Chr3:2891371..2891349  - TAIR102
TGCATTTTTTTTTTTTTTTAGGT
>Chr3:2898371..2898349  - TAIR102
CCGTTGTTCTTGTGGGAACAGAC
>Chr3:2903266..2903244  - TAIR102
TGTTTTGATTAATTCTGCAAGGT
>Chr3:2956259..2956281  + TAIR102
AAAGCCTTCAACGATTTCCAGAA
>Chr3:2996578..2996556  - TAIR102
TGTTTGGGTTTGGTGGTGCAGTG
>Chr3:3012644..3012666  + TAIR102
CATGATAATTGGTATGTTTAGGT
>Chr3:3033878..3033900  + TAIR102
CAAAGTTTTTCTTGTTCACAGCC
>Chr3:3038167..3038145  - TAIR102
ATCTCTTTACTGTAGTATTAGAT
>Chr3:3091196..3091174  - TAIR102
TGGGGCGAATGTGAGAAAGAGGG
>Chr3:3092398..3092376  - TAIR102
CTCTGGATTAAAAAAAAACAGTT
>Chr3:3165789..3165767  - TAIR102
TGGGTTTGAGAGATTATGCAGTA
>Chr3:3172533..3172511  - TAIR102
CAGATTTCGATTGTGTTTCAGAA
>Chr3:3187805..3187827  + TAIR102
GTTTATTTTCCATTGATGTAGGT
>Chr3:3187946..3187968  + TAIR102
TTTGATAAAAAATAATCGCAGGG
>Chr3:3208575..3208597  + TAIR102
ATTTTGATTTCTGGGTTTCAGTG
>Chr3:3241620..3241642  + TAIR102
CGTCCTGTTATTACCTTGCAGTC
>Chr3:3249757..3249779  + TAIR102
TGATTCTGTGTGAATGAAAAGGT
>Chr3:3307181..3307159  - TAIR102
CAATATGGCCGCTACTTGCAGGA
>Chr3:3324631..3324609  - TAIR102
GATTTGTTTTATTTTGGTCAGAT
>Chr3:3389608..3389630  + TAIR102
TGCTCTATTCTTTTGTCCCAGTA
>Chr3:3417057..3417035  - TAIR102
TGGCTTTGTTCTTTGATGTAGCT
>Chr3:3416535..3416513  - TAIR102
CTGACGATTTTTCTTTAGCAGGT
>Chr3:3417057..3417035  - TAIR102
TGGCTTTGTTCTTTGATGTAGCT
>Chr3:3417119..3417097  - TAIR102
TCTCTGGATACGCATGATGAGTT
>Chr3:3417227..3417205  - TAIR102
CATGTGTGTAAGTACATTTAGCA
>Chr3:3417057..3417035  - TAIR102
TGGCTTTGTTCTTTGATGTAGCT
>Chr3:3447853..3447875  + TAIR102
CTCTGTTTGCTTATCTCTAAGCT
>Chr3:3510122..3510100  - TAIR102
TTTGGGTGTTTGTGGTTATAGAA
>Chr3:3510238..3510216  - TAIR102
CGTTTTTGTGATTTTTTCCAGAT
>Chr3:3534416..3534394  - TAIR102
CTTCCCTTTTTTTGTTTTTAGGT
>Chr3:3645773..3645795  + TAIR102
AATTGTTGTGGATAGGGTCAGGT
>Chr3:3669910..3669888  - TAIR102
GTTTCATTTTTGGCATATAAGCT
>Chr3:3708353..3708331  - TAIR102
GGATTAATTTGTTTTCTAAAGGT
>Chr3:3723351..3723329  - TAIR102
TTCTTGCTAGAGAATCATAAGGC
>Chr3:3730869..3730847  - TAIR102
AATGAACGATTTGTTTTCCAGCT
>Chr3:3741138..3741116  - TAIR102
TTGTGTGGTTGGTGTGAGGAGAA
>Chr3:3757067..3757089  + TAIR102
ACTGAACATTGCACTTTGCAGAA
>Chr3:3777282..3777304  + TAIR102
TTGCTTTGTGCGTTTCGGAAGAG
>Chr3:3779377..3779355  - TAIR102
GCTCTGTTTCTCTCACCACAGCC
>Chr3:3793340..3793362  + TAIR102
TATTGACACTATTGCGTATAGGA
>Chr3:3833188..3833210  + TAIR102
CATTCTTCATCTTGTTTACAGGT
>Chr3:3839545..3839567  + TAIR102
ACGTCTCTTTATCTTGGGAAGGT
>Chr3:3855049..3855027  - TAIR102
CAGCTCTCTCTCTCTGTACAGAT
>Chr3:3906600..3906622  + TAIR102
CCTGATGTTGATTACATGCAGTC
>Chr3:3961823..3961801  - TAIR102
CATTTCCTCTCTGATCGCCAGTG
>Chr3:3971846..3971824  - TAIR102
TCTAAGGCGATTCCGGTCAAGAT
>Chr3:3989365..3989387  + TAIR102
TTCGGCCACTGTATCTGCTAGGG
>Chr3:4004824..4004846  + TAIR102
GCGCGTACGGGTCGTCTCCAGCA
>Chr3:4011121..4011099  - TAIR102
TCGTATTGGTGTATTGTTTAGGG
>Chr3:4032633..4032611  - TAIR102
TCCATTGGATTCTGGTGGCAGTT
>Chr3:4112918..4112940  + TAIR102
TTTTGTTAAAAAATCTTGCAGGT
>Chr3:4114029..4114051  + TAIR102
AACACTTGTATGAATGATCAGAA
>Chr3:4114651..4114673  + TAIR102
TTGCTGTGAAATGCAAGCTAGCG
>Chr3:4156310..4156332  + TAIR102
ATCATCAATTTGTGGTAGTAGCT
>Chr3:4160897..4160875  - TAIR102
AGTTGACTGAATTTTGATCAGAT
>Chr3:4171470..4171448  - TAIR102
CATAATTCCCTGTGATTCAAGTT
>Chr3:4171667..4171645  - TAIR102
TGTTCCTGATTTTTGTAACAGCT
>Chr3:4183273..4183295  + TAIR102
AACCACAACCAAAAACTACAGGT
>Chr3:4196149..4196127  - TAIR102
CTTGTTGTGTTCTATTTGCAGGG
>Chr3:4196541..4196519  - TAIR102
AATGTTTGCGCGGTGTTTTAGGC
>Chr3:4197559..4197537  - TAIR102
AAAAAGCTTTCAACTTTGCAGCG
>Chr3:4196654..4196632  - TAIR102
ACCCTCTTGAAGAGTACACAGAT
>Chr3:4240719..4240741  + TAIR102
AATCTTTTTTGTTTAGTAAAGTT
>Chr3:4256061..4256083  + TAIR102
AATTAAGTTGCTTTGTTGTAGGT
>Chr3:4262016..4261994  - TAIR102
TTATTTATTTGCTTTTTTCAGGT
>Chr3:4271291..4271269  - TAIR102
TTTATAGAAATGCAATGCAAGTG
>Chr3:4304185..4304207  + TAIR102
CATCTTATCCTCCGCCTACAGGT
>Chr3:4381674..4381696  + TAIR102
CCTGAGATCACTCATTATCAGAT
>Chr3:4433786..4433808  + TAIR102
CTTTGGCTATGTAATTTACAGAA
>Chr3:4476781..4476803  + TAIR102
TGAAACGGTTTGAGTTTGAAGTT
>Chr3:4544950..4544972  + TAIR102
AAAGACATGTTACTTCACCAGCA
>Chr3:4574660..4574682  + TAIR102
CCGACAACGAATATCGTGCAGAA
>Chr3:4592685..4592663  - TAIR102
TACAATGTGGTTGTCGAAGAGCT
>Chr3:4667581..4667603  + TAIR102
TTTTTTTTTTTCCTGTCAAAGTT
>Chr3:4677022..4677000  - TAIR102
TTTTAGATATGGATGTGGCAGGG
>Chr3:4784127..4784105  - TAIR102
ATGACTTTTTACATCTTGCAGAA
>Chr3:4822012..4822034  + TAIR102
ATACCTTGGGCTGTTTAATAGCT
>Chr3:4821828..4821850  + TAIR102
TATGATGCAATCGCAAAGCAGAA
>Chr3:4822012..4822034  + TAIR102
ATACCTTGGGCTGTTTAATAGCT
>Chr3:4898648..4898670  + TAIR102
GCATTCATTTTCCGCTGCCAGAT
>Chr3:4907545..4907523  - TAIR102
GTTTTGGTGGGTTTCTTTTAGGT
>Chr3:4972993..4972971  - TAIR102
GGCTTCATCGTTCCACATGAGCA
>Chr3:4983278..4983300  + TAIR102
TAAACCTTTTTCTTTTCTCAGGT
>Chr3:5004150..5004172  + TAIR102
GCATTGGTGATGAATCTGCAGAT
>Chr3:5022645..5022667  + TAIR102
AATCTCTTAAACTTGGTGCAGGA
>Chr3:5054585..5054607  + TAIR102
TGTGAATGGGTGTTGATTCAGGT
>Chr3:5082269..5082291  + TAIR102
AGATCTGGATCTGGCTACGAGAA
>Chr3:5082589..5082611  + TAIR102
GAATAGTCATGGAGATGGGAGGA
>Chr3:5161922..5161900  - TAIR102
TATGTTTTTTTTTTCTTGTAGGC
>Chr3:5166425..5166447  + TAIR102
ATAACTTTTACTCGGAAACAGGA
>Chr3:5177365..5177387  + TAIR102
CCTACTTGTTACTATGTGAAGAT
>Chr3:5200984..5201006  + TAIR102
GCTTTGAAAGAGTTATTGCAGAG
>Chr3:5201949..5201971  + TAIR102
AGTCCATGTCCGGTGCATTAGAA
>Chr3:5213787..5213809  + TAIR102
TTTGTGTTTTTGTTATTGCAGGA
>Chr3:5254230..5254208  - TAIR102
GTTTGTTTTTGTTTGCATCAGAT
>Chr3:5288535..5288557  + TAIR102
TTTCGACCTATCGACATCCAGCG
>Chr3:5294117..5294095  - TAIR102
AATGTTTTGTTATGGTTTTAGTT
>Chr3:5309470..5309448  - TAIR102
TCTCATTCCTGTTCTTGATAGTT
>Chr3:5358071..5358049  - TAIR102
CATGATTGATTATTTTGATAGAT
>Chr3:5566458..5566480  + TAIR102
TGGTTAAATTTTTAATTGCAGGT
>Chr3:5581777..5581799  + TAIR102
TGTTTTTTTTTCCAATTATAGTA
>Chr3:5588572..5588594  + TAIR102
AACTAATTAATATTCAAAAAGAT
>Chr3:5689310..5689332  + TAIR102
TTTTAGAATCTCCCATAACAGGT
>Chr3:5704348..5704370  + TAIR102
CTGTGATTCTTATGGATAGAGCT
>Chr3:5722729..5722751  + TAIR102
GATGTATGTATGTATATGTAGAT
>Chr3:5786711..5786689  - TAIR102
AAATTTGTGATTGTACTTTAGGG
>Chr3:5812418..5812396  - TAIR102
AGAACACGTATCTGTATGCAGTC
>Chr3:5831445..5831467  + TAIR102
TTCTCAATTCCATCTACACAGAT
>Chr3:5913059..5913037  - TAIR102
GTGGTTGGTTTCATCTCTTAGTT
>Chr3:5948084..5948062  - TAIR102
TTTTTGTGTGTGTGTTTTCAGGA
>Chr3:6024132..6024154  + TAIR102
TGGTTCCTGACATGGAAGCAGCT
>Chr3:6025364..6025386  + TAIR102
TGATGTGTATTTGTTGAACAGCA
>Chr3:6025582..6025604  + TAIR102
TCTCTTGTTTGACTATGACAGAG
>Chr3:6058221..6058243  + TAIR102
AGTTTTTATGTGTTGTTCAAGGG
>Chr3:6146582..6146604  + TAIR102
ATTGGTGATGTGAGGATTTAGTC
>Chr3:6201736..6201758  + TAIR102
ATACTTGTGAAAGCTTTCCAGAT
>Chr3:6202004..6202026  + TAIR102
TAAACTGGCACTCTGTCAGAGGA
>Chr3:6213169..6213147  - TAIR102
CTCTTACATATTTGTTAGCAGAT
>Chr3:6221315..6221337  + TAIR102
TCTCTCTATGCTCTATGTTAGAA
>Chr3:6240419..6240397  - TAIR102
TGAATTCTCTGCCTTCTTTAGTA
>Chr3:6257771..6257793  + TAIR102
TGATCCGTTATGGCTTTTCAGAT
>Chr3:6476746..6476768  + TAIR102
TTATGTATATGTTGGTTACAGAT
>Chr3:6500999..6500977  - TAIR102
GTCTTTGATCATTACCTGCAGGT
>Chr3:6500734..6500712  - TAIR102
TATTCTGGGGGTTCTTATCAGCT
>Chr3:6523763..6523741  - TAIR102
TTATATTACTATGGGTCTCAGAC
>Chr3:6547903..6547925  + TAIR102
TTGAACTGATATCTCAATAAGAT
>Chr3:6553943..6553921  - TAIR102
AAATAAGATTTTGTGGAGTAGGT
>Chr3:6556587..6556565  - TAIR102
ATCATAAATATGATAATGTAGAT
>Chr3:6556888..6556866  - TAIR102
AGAACAAATGAGTTTTTTCAGGA
>Chr3:6636571..6636593  + TAIR102
ATATTTCTTTGTTTAATGCAGTG
>Chr3:6700298..6700320  + TAIR102
CCATCCTTCTTGTTGTTGCAGGT
>Chr3:6710837..6710859  + TAIR102
TTTGTTGCAGAGATTACTCAGAG
>Chr3:6747908..6747930  + TAIR102
CTTAAATGCAATTTTTTGCAGTT
>Chr3:6748580..6748602  + TAIR102
TTTGTTTTTGCTGTGAAACAGGT
>Chr3:6803267..6803245  - TAIR102
TTTTTTTCGTTACAACCATAGTT
>Chr3:6851230..6851208  - TAIR102
TCGCCTCAAACATCGATTCAGGT
>Chr3:7006656..7006634  - TAIR102
TGATTCTTCACTCTTCTACAGTG
>Chr3:7027263..7027285  + TAIR102
AGTGGCCTACGAGATCTTCAGGA
>Chr3:7067751..7067773  + TAIR102
TGTGTAAAACATGTGTTGCAGGA
>Chr3:7068109..7068131  + TAIR102
TTAACAGCCTTTTAGCTGCAGGA
>Chr3:7068936..7068958  + TAIR102
ACTTCTTCGTTACTTGCTAAGTT
>Chr3:7067473..7067495  + TAIR102
TAAGCAATTGATTTTTTTTAGTT
>Chr3:7067751..7067773  + TAIR102
TGTGTAAAACATGTGTTGCAGGA
>Chr3:7089722..7089700  - TAIR102
CTATCTTCTTTCTAACTACAGCT
>Chr3:7151871..7151849  - TAIR102
ATATCATAATGATAAGTGCAGGA
>Chr3:7180600..7180622  + TAIR102
ATATTCATACGGGATTTGTAGGA
>Chr3:7278155..7278177  + TAIR102
TATTTTTAATCTCTGTTTCAGGT
>Chr3:7562736..7562758  + TAIR102
TGCTCTCTCTCTCTCTCGCAGGG
>Chr3:7646005..7646027  + TAIR102
TTGGAATGTTTTGTGTAACAGGC
>Chr3:7649327..7649349  + TAIR102
TTTTGAAACGGTTTACGATAGGG
>Chr3:7871014..7871036  + TAIR102
CTCTCTCTATCTGTCTCTTAGGT
>Chr3:7902569..7902591  + TAIR102
GTAGTTTTGATTTTACAACAGAG
>Chr3:7918924..7918946  + TAIR102
GTTGGGAAGTTCCGGTTATAGCT
>Chr3:7947635..7947657  + TAIR102
TATGTTTATGTGTTGTTAAAGGA
>Chr3:7948324..7948346  + TAIR102
TTCGAGTTTTGGGTAATGTAGGA
>Chr3:7952326..7952348  + TAIR102
GTTTAACCTTTCGATTTGTAGTT
>Chr3:8021415..8021393  - TAIR102
ATCTCTCTCGGGCATTGTTAGCG
>Chr3:8021929..8021907  - TAIR102
CGATCTGACGAGATCCTAGAGTT
>Chr3:8309683..8309705  + TAIR102
ATTGGTAATTATTATTTACAGGT
>Chr3:8359645..8359667  + TAIR102
GTTAAAGCGTTTTCTTCTCAGTT
>Chr3:8422625..8422647  + TAIR102
TGCATTTCTGCAACATTGCAGAT
>Chr3:8496880..8496858  - TAIR102
TGTGGAAAAAATCTTTGACAGAG
>Chr3:8695301..8695279  - TAIR102
GAGGCTGAGGCTGAGGCTGAGGC
>Chr3:8919118..8919140  + TAIR102
GGTAAAGCTGTTCCTAATCAGGC
>Chr3:8965430..8965452  + TAIR102
TCTTTGCTCTCGAATCTGCAGTT
>Chr3:9033533..9033555  + TAIR102
TGAAACTGGTTTTGTCTTTAGGT
>Chr3:9105585..9105607  + TAIR102
CGATGGTGATGATGATGACAGGT
>Chr3:9122355..9122377  + TAIR102
AGTATATTCTATTCATTACAGAT
>Chr3:9140454..9140432  - TAIR102
CGACTTTGTCTTGTGTTTGAGAA
>Chr3:9167867..9167845  - TAIR102
TACAAAATGATGAATGATTAGGA
>Chr3:9210561..9210583  + TAIR102
ATTTTACTTTGAATCAATGAGTT
>Chr3:9279617..9279595  - TAIR102
GTATGCTGTGATCTTGTACAGGT
>Chr3:9317339..9317317  - TAIR102
TCCTCTTGTTCACTATAACAGGT
>Chr3:9359871..9359893  + TAIR102
TTTGGGAAATCGATGATTCAGGT
>Chr3:9475898..9475920  + TAIR102
TTTTGCTGGTTATTGAAACAGGA
>Chr3:9515365..9515387  + TAIR102
TTGTCTTATTGTATCACACAGTT
>Chr3:9531109..9531131  + TAIR102
TTTTGTCTTTTGGGTTTTAAGTT
>Chr3:9538356..9538378  + TAIR102
TTGTTGTTGTTGTTGTTTTAGGC
>Chr3:9579276..9579254  - TAIR102
CTCAACGATGTTTTTTACAAGCT
>Chr3:9679547..9679569  + TAIR102
TTATATACATGTTTTGATCAGGT
>Chr3:9712352..9712330  - TAIR102
ACGTGTGGTGCGTTTTAACAGAG
>Chr3:9711359..9711337  - TAIR102
TCTGATTAACTTTTATGGTAGAC
>Chr3:9756393..9756415  + TAIR102
TCTTCTTCTTCTTCTTTTCAGAC
>Chr3:9803587..9803609  + TAIR102
TATTATTTCCTTTTTCTGCAGTT
>Chr3:9805429..9805407  - TAIR102
TTTTTAATGTGTGTGTTGCAGGT
>Chr3:9901640..9901618  - TAIR102
GACACCATCAAAACTTTACAGCA
>Chr3:9921785..9921807  + TAIR102
TTCTTGGATCCCTTGCTTCAGTC
>Chr3:9931735..9931713  - TAIR102
CTTTTTGTCACATACCAAAAGAT
>Chr3:9984450..9984428  - TAIR102
CCTTGTATGTTTTTTTTGCAGAA
>Chr3:9994837..9994815  - TAIR102
GTTTGTCGTGTATGTCTGCAGCT
>Chr3:10078243..10078265  + TAIR102
TTGGCCTTGTTGTATTTGCAGGT
>Chr3:10090668..10090690  + TAIR102
CGTTGTTGTCTCATAAGGTAGAA
>Chr3:10127737..10127759  + TAIR102
CACAACAATTTCGATATGTAGAT
>Chr3:10130530..10130508  - TAIR102
GTTGTTGTTCTTCACGTGCAGGC
>Chr3:10219526..10219504  - TAIR102
TTTTAAAAACCTTTCTTTCAGGA
>Chr3:10257537..10257515  - TAIR102
TTGTTTTCCTTTTTTCGATAGTA
>Chr3:10287301..10287279  - TAIR102
GTGCATTGATGATGTTTGGAGAC
>Chr3:10448261..10448283  + TAIR102
TTGTATGTTTTTGTTTTACAGGT
>Chr3:10450686..10450708  + TAIR102
ATTTTGTCCTTCGTTTTGCAGTT
>Chr3:10465860..10465882  + TAIR102
TACTTGTGCATTCTTTTGCAGGT
>Chr3:10538693..10538715  + TAIR102
CTTGATTATTTTTCCTTTCAGCA
>Chr3:10695981..10696003  + TAIR102
AGATATCACAAAAAGAGGAAGGA
>Chr3:10755889..10755911  + TAIR102
TTTGTTATATATATTTTACAGCA
>Chr3:10761816..10761838  + TAIR102
TCCAGCTCCATTCCAATAAAGAA
>Chr3:11076527..11076505  - TAIR102
TCTACCTTTTGTTCTTTCCAGGT
>Chr3:11076685..11076663  - TAIR102
TTGGACTTTACCAATTTTCAGAA
>Chr3:11156093..11156071  - TAIR102
TCCATCATCAGTAGTCTGCAGAT
>Chr3:11155219..11155197  - TAIR102
ATTTAAAGTCTTTCCACTTAGAA
>Chr3:11191711..11191733  + TAIR102
TGTTCTACCTTCTCTTCATAGGA
>Chr3:11235217..11235239  + TAIR102
GTTTTCTCTTTGCTTATGAAGCG
>Chr3:11257973..11257951  - TAIR102
TGTCTGGACCAACCGTTACAGCC
>Chr3:11281563..11281585  + TAIR102
GTGAATGGTGATCTTATGCAGGA
>Chr3:11383682..11383660  - TAIR102
ACCGAAGTTATTATGTTGCAGGC
>Chr3:11976478..11976500  + TAIR102
GATGATCATGTATGATAACAGGT
>Chr3:15431074..15431096  + TAIR102
TTGTCTCTGTGTGATTTGTAGTT
>Chr3:15644729..15644751  + TAIR102
ATTTTGCTTTGAGTCATATAGTG
>Chr3:15761178..15761156  - TAIR102
GTGTTGTATGTACTGTCGCAGGA
>Chr3:15869237..15869215  - TAIR102
GATGTCAACATTGAGGATGAGAT
>Chr3:15988956..15988978  + TAIR102
GGTAAGATCTATGGAGTCAAGTA
>Chr3:16012053..16012031  - TAIR102
CTTGTAATCTGTTTCTCTCAGGA
>Chr3:16195031..16195053  + TAIR102
AGATTTTCGTTGAATTTTCAGGT
>Chr3:16200374..16200396  + TAIR102
ATTTCTCCTAATGGGTTTCAGGT
>Chr3:16217216..16217238  + TAIR102
TTGATTCATCGATAATCAAAGTT
>Chr3:16476999..16477021  + TAIR102
TCGATAAACACACATTCTTAGGC
>Chr3:16477279..16477301  + TAIR102
GTTGCTTCTTACTCTTTCCAGAT
>Chr3:16573264..16573242  - TAIR102
TTACATTACCCTGTTTTGCAGAA
>Chr3:16732727..16732749  + TAIR102
AATCATAATTTTTTTCTTCAGAT
>Chr3:16893014..16893036  + TAIR102
TTGTTTATGGGTATTTTCTAGCC
>Chr3:16917882..16917904  + TAIR102
TTGAGTTTTTGTTTCCTTTAGAT
>Chr3:16933468..16933490  + TAIR102
AATCAACTAATGTTGTCTTAGGA
>Chr3:16945600..16945622  + TAIR102
ATGAGCTAGTTTTGGTTGTAGGT
>Chr3:17091656..17091634  - TAIR102
TTTTTTCTCAAAAAAATTCAGGG
>Chr3:17158420..17158442  + TAIR102
CAACCTGAAGTTTCAGAGGAGTC
>Chr3:17158281..17158303  + TAIR102
GTCTTGTATGTTGGAAGACAGTT
>Chr3:17307830..17307808  - TAIR102
ATTTATTCCCACTTGTTTCAGGA
>Chr3:17401615..17401593  - TAIR102
ATATAGATGATCTGAATCCAGGA
>Chr3:17438387..17438365  - TAIR102
CCGTGTTACGTTTTTTCTAAGAA
>Chr3:17438588..17438566  - TAIR102
ATGATTCTGTTCTGTTTTAAGGT
>Chr3:17438847..17438825  - TAIR102
TTTCTATATGGGTTTTTCTAGAT
>Chr3:17464012..17464034  + TAIR102
TGATTACATGACCTGGTCCAGTG
>Chr3:17464116..17464138  + TAIR102
CTTCACCCAAAAACTTTAAAGGC
>Chr3:17522220..17522242  + TAIR102
CTAGTTGTTTGTCTATCTAAGCC
>Chr3:17523789..17523811  + TAIR102
AGCTTCTTCTTGTTGTTACAGAT
>Chr3:17524944..17524966  + TAIR102
TACACTTGTTTGTTTCAATAGCT
>Chr3:17525973..17525951  - TAIR102
CAATGTACTGGTTTGTTACAGGA
>Chr3:17526429..17526407  - TAIR102
GTGGTGCTTTCATTCTTTCAGAG
>Chr3:17564980..17564958  - TAIR102
GTGACCTTTGCTTTTGTGCAGTC
>Chr3:17565225..17565203  - TAIR102
TACGTTTCTTCATCTGAATAGGT
>Chr3:17639045..17639023  - TAIR102
AGGTTTTTTATTTGGTGAAAGTT
>Chr3:17734004..17733982  - TAIR102
CTTGGTTTCACCATCATGTAGAT
>Chr3:17752177..17752199  + TAIR102
GTGGTGGTGGTGGTTATGTAGAG
>Chr3:17883511..17883533  + TAIR102
AGTTCTTGTTTTGGTTTTCAGGA
>Chr3:17892820..17892798  - TAIR102
ATATATAATGCCTCCATCAAGTA
>Chr3:17963653..17963675  + TAIR102
CTTTTTCTTTTGTTCTTTCAGGC
>Chr3:18132524..18132546  + TAIR102
GTGCTATATTGGTTCAGCCAGAT
>Chr3:18262695..18262717  + TAIR102
TCTTTAAACATAATGTTTCAGTA
>Chr3:18267375..18267353  - TAIR102
CGCCACCGCGGATGAACTAAGAA
>Chr3:18267437..18267415  - TAIR102
GAAAACATACCCAAACCCAAGCC
>Chr3:18334629..18334651  + TAIR102
TGTTGCTTTTTACCAATTCAGGG
>Chr3:18375599..18375577  - TAIR102
CAGCGAACGGTTGTGGCGGAGGA
>Chr3:18377744..18377766  + TAIR102
TCTTAAGCTTTGTATTTCTAGAT
>Chr3:18602308..18602286  - TAIR102
CCTCTCATGTTTTTTCTGTAGGT
>Chr3:18616296..18616274  - TAIR102
TAACAAGAAGAATCTTGAAAGCC
>Chr3:18755178..18755200  + TAIR102
CGTTGACAATTGCATTTGCAGAT
>Chr3:18827460..18827438  - TAIR102
TCTTCTTCTGAAACTTCTCAGGT
>Chr3:18953115..18953093  - TAIR102
CGTGTTGTTTTTTGCTTACAGAG
>Chr3:19025398..19025420  + TAIR102
TCGTAATTACAATGGCTCCAGGA
>Chr3:19032637..19032659  + TAIR102
GTGTTCTGAAGCAACTAGAAGAA
>Chr3:19070424..19070446  + TAIR102
AAATCTTGTTTGAATTTTCAGGA
>Chr3:19069632..19069654  + TAIR102
AATTGCTTTGATGTGTATCAGTT
>Chr3:19149451..19149473  + TAIR102
TAACTTTTGAGATTCTGATAGAT
>Chr3:19196567..19196545  - TAIR102
TGATATGTTATTTATAGTCAGAT
>Chr3:19249006..19248984  - TAIR102
GATTCTGCTTTTTTCCGCTAGGT
>Chr3:19278172..19278150  - TAIR102
TGGTTGTTGTTTTTGTTACAGGA
>Chr3:19305191..19305213  + TAIR102
CGCTCTTCTTCTTCATGACAGTA
>Chr3:19308954..19308976  + TAIR102
TCTTCCTTGTCTTTGCAACAGTC
>Chr3:19305191..19305213  + TAIR102
CGCTCTTCTTCTTCATGACAGTA
>Chr3:19310900..19310878  - TAIR102
TCTTCTTGTTATTGTGTTCAGGT
>Chr3:19331434..19331456  + TAIR102
AATTGGAGGAGTGGATTACAGGT
>Chr3:19343224..19343246  + TAIR102
TTGTGGTAATCTTGTTTCTAGGC
>Chr3:19350367..19350345  - TAIR102
ACCATTTTTCTCTTTATGTAGAG
>Chr3:19386146..19386124  - TAIR102
TTAATCATCTTTCGTTCCTAGGT
>Chr3:19407184..19407206  + TAIR102
TCTTTTAATCTGTCATTGAAGGA
>Chr3:19515363..19515341  - TAIR102
ATTAAGTTCTGGTTTTGGCAGGT
>Chr3:19516094..19516072  - TAIR102
CTTTCTGGTGTTGTATTGCAGCA
>Chr3:19522543..19522565  + TAIR102
GCTTCTGTGTCTCCTCCACAGTT
>Chr3:19649225..19649247  + TAIR102
CTTTTTGATGTATTTTCTCAGAG
>Chr3:19752549..19752527  - TAIR102
ATCTCTTTGTCAATTGCTCAGTG
>Chr3:19803682..19803660  - TAIR102
TAATACTAGTACTAAAGTTAGTT
>Chr3:19864135..19864113  - TAIR102
CTAATCCTTTATGCAAAGCAGTG
>Chr3:19878287..19878265  - TAIR102
AAATTACTTGATTTTGTTAAGAA
>Chr3:19890903..19890925  + TAIR102
TTGTTTTCACGCATTTCCTAGCT
>Chr3:19914168..19914146  - TAIR102
AAAGACAAACGTGCTCTTAAGGT
>Chr3:19914834..19914812  - TAIR102
TGTCTATGAAATTTACAGAAGAT
>Chr3:19926348..19926326  - TAIR102
TTGGGTCGTTTCTCGTTTCAGAA
>Chr3:19986859..19986881  + TAIR102
TTTTGTTTGTGGTTTTGACAGGG
>Chr3:19987752..19987730  - TAIR102
ACGATTAGAAGGATGAAGGAGAT
>Chr3:19990588..19990566  - TAIR102
TGGTTTTGTTGAAATAAAAAGGT
>Chr3:19997874..19997896  + TAIR102
TGTTTTTACTCTTGGGTTTAGCT
>Chr3:19998061..19998083  + TAIR102
TTTTTTTGTTAATTTATGTAGAT
>Chr3:20001363..20001385  + TAIR102
TTATGAGTGTTTTTTCGTCAGGT
>Chr3:20103970..20103992  + TAIR102
AAATGATTTTAAAATTATAAGAG
>Chr3:20118549..20118571  + TAIR102
TGCTTAGGGTTTGTATTTCAGTT
>Chr3:20126644..20126622  - TAIR102
GTATTGATTTTTTACCTACAGTA
>Chr3:20172502..20172480  - TAIR102
TAACCAAATTGTCACCTCTAGAC
>Chr3:20175686..20175664  - TAIR102
GTTGCTTTTGCTTTCAATCAGTT
>Chr3:20178085..20178063  - TAIR102
TGCTCACTCTGTTTTTACCAGAG
>Chr3:20178825..20178803  - TAIR102
TGGATTTTTTTCGTTGTGGAGCT
>Chr3:20178085..20178063  - TAIR102
TGCTCACTCTGTTTTTACCAGAG
>Chr3:20177576..20177554  - TAIR102
AGATCTAGGATTGGATATTAGAA
>Chr3:20218630..20218608  - TAIR102
TAAAGTTTTTACCAATTGTAGGT
>Chr3:20218557..20218535  - TAIR102
TGAATCATAAGTATGATGCAGCT
>Chr3:20218652..20218630  - TAIR102
ACAGTCTTCAGGGGTTTATAGGT
>Chr3:20259969..20259991  + TAIR102
GTTTCTTGAAATTTCACGCAGGA
>Chr3:20260174..20260196  + TAIR102
GATGCGTTTTATCCACTAGAGGA
>Chr3:20263016..20263038  + TAIR102
CTCTTGGGGCATGTTCTTCAGAT
>Chr3:20271001..20270979  - TAIR102
GTGGTGTATCATCTTGGTCAGGA
>Chr3:20280599..20280621  + TAIR102
GAAAGTGAGTCTGTGATCCAGGA
>Chr3:20286353..20286375  + TAIR102
ATAAGAAAAAAGGATTTGTAGAG
>Chr3:20339869..20339847  - TAIR102
TTTGCTTGGTGGGTGTAACAGGG
>Chr3:20339988..20339966  - TAIR102
AAGGACCCCAAGAAGCTCGAGGA
>Chr3:20340035..20340013  - TAIR102
AGAAGAAGAAGTACCCGGGAGGC
>Chr3:20363865..20363843  - TAIR102
TCTTAATCTCTTTTTGTTCAGGC
>Chr3:20386795..20386817  + TAIR102
AATTTGCTGCTACTGTTGAAGCC
>Chr3:20402488..20402466  - TAIR102
CGTCTCTTTCGCTTTTTATAGGT
>Chr3:20410415..20410437  + TAIR102
TTGTACCTTGATATGACTCAGAT
>Chr3:20439094..20439116  + TAIR102
TTGGTTATGTGTGGATTTTAGAT
>Chr3:20453123..20453101  - TAIR102
TGTCAGAGAGTCCTCCCTCAGTC
>Chr3:20528641..20528663  + TAIR102
CCTTGATGGATTTTTCTTCAGGC
>Chr3:20536233..20536211  - TAIR102
GTTTTCTGCTTATAATTGCAGGA
>Chr3:20570741..20570719  - TAIR102
TAGCTTCTATTGATTGTGTAGGC
>Chr3:20700612..20700634  + TAIR102
TAATTGGAATTGCAAGCGAAGAA
>Chr3:20703489..20703511  + TAIR102
TGTATTCGTGTATTTTTGCAGTT
>Chr3:20704855..20704877  + TAIR102
TTTCGATTCTGAAATATGCAGGT
>Chr3:20827880..20827902  + TAIR102
TTGTTAGATGAAATGTTGCAGGC
>Chr3:20868562..20868540  - TAIR102
TCTGTCCTTCTCCATGTTCAGTG
>Chr3:20920925..20920903  - TAIR102
TTTTATCTTTTTTTTTGGTAGTT
>Chr3:20962462..20962484  + TAIR102
TTCTCCTACCGGCTTTTGCAGGC
>Chr3:20967678..20967700  + TAIR102
ACATCTGAAAACATGAAGCAGCT
>Chr3:21042808..21042786  - TAIR102
AACCCTTTTGACTGGACACAGGT
>Chr3:21043910..21043888  - TAIR102
GCTGAATACTTTTTGGTCTAGGA
>Chr3:21049257..21049235  - TAIR102
TCTCTTTTTGGAAAAGTGCAGCT
>Chr3:21049437..21049415  - TAIR102
TAAAAGTTGGTTTTGGTCTAGAG
>Chr3:21076688..21076710  + TAIR102
CCACCGTGATCAGAATGTCAGCC
>Chr3:21078504..21078482  - TAIR102
TTTCCAGGGATATTTTCGTAGAT
>Chr3:21112344..21112322  - TAIR102
TAACTGTTTTCATATATGCAGGC
>Chr3:21153416..21153394  - TAIR102
CATCTGATTCTGGTCTTACAGAC
>Chr3:21219122..21219144  + TAIR102
TCTCAATCTCTTGTTTTCTAGGG
>Chr3:21234591..21234613  + TAIR102
AGTTTTGTTCAATTTGTGAAGTA
>Chr3:21395156..21395178  + TAIR102
TCTTTATCTTGTACTATCAAGAA
>Chr3:21416659..21416681  + TAIR102
AAATCTCTATTGTTATTCAAGAT
>Chr3:21484754..21484776  + TAIR102
TTTTTTTTTTTTGTTTCATAGAG
>Chr3:21517822..21517844  + TAIR102
GGTGCTGCAGATTCAAGAAAGGA
>Chr3:21527925..21527947  + TAIR102
TAATATGATTTATGGTGTCAGAT
>Chr3:21565102..21565080  - TAIR102
ACCCTTCCTTCTCAATCGCAGGT
>Chr3:21581114..21581092  - TAIR102
GGGTTCGTGGTGAACGGAGAGCT
>Chr3:21645020..21644998  - TAIR102
TGTTCTCCGCTTCTTGCGCAGGT
>Chr3:21671518..21671540  + TAIR102
AGCTCTCTTCTCTTTGCGCAGTC
>Chr3:21692714..21692692  - TAIR102
TAGGGGCTGATATAACTATAGAC
>Chr3:21750692..21750714  + TAIR102
AGGAGTTGTTTTTTTTTTCAGAT
>Chr3:21772979..21773001  + TAIR102
TCTCTGTTTATGTATGGTTAGAT
>Chr3:21774045..21774067  + TAIR102
AGCGTTGTAGGTGCTTTCTAGGT
>Chr3:21800538..21800560  + TAIR102
TGGTTACTGATAATGAAATAGAG
>Chr3:21823863..21823841  - TAIR102
ATGTGTTTTGCTTTGTGTCAGCC
>Chr3:21837524..21837546  + TAIR102
CTCCAATGCCCTGCAAATCAGAT
>Chr3:21889889..21889911  + TAIR102
CTTGTTGGATGTGTTGTTTAGAT
>Chr3:21922938..21922916  - TAIR102
TTACATTTTTCGCGGTTTCAGGT
>Chr3:21926156..21926134  - TAIR102
TCATCTCCATTGCTTCCATAGTT
>Chr3:21935039..21935061  + TAIR102
CTTTTCAAATGCTTTGTGGAGTC
>Chr3:21965606..21965584  - TAIR102
ATGTTTCTATGGAAAATGCAGGA
>Chr3:21965985..21965963  - TAIR102
ACTGGTTAAATGTTATTGCAGAT
>Chr3:21964275..21964253  - TAIR102
TGGTTGTTGGCTTGCACTTAGGC
>Chr3:21980153..21980131  - TAIR102
TTCCCTTTTTTTGAGTTGCAGTG
>Chr3:22033735..22033757  + TAIR102
TTTCACTTGCACAATTCATAGGG
>Chr3:22084866..22084844  - TAIR102
CTTATTTGATGTTAATTATAGGG
>Chr3:22101842..22101820  - TAIR102
TTCCTCTTTCAAATCTATCAGGA
>Chr3:22126394..22126372  - TAIR102
TTGTCTGGGATTTGATCACAGGC
>Chr3:22144873..22144851  - TAIR102
ATCCTACTAAATCTGCTACAGTA
>Chr3:22145019..22144997  - TAIR102
CTTATCGGTAATGGTTGGTAGGT
>Chr3:22146817..22146795  - TAIR102
TATCATCCCCGACATCTCTAGTT
>Chr3:22153409..22153431  + TAIR102
GTAAAAACTGTCACAAATCAGAA
>Chr3:22158605..22158583  - TAIR102
TTCTCATCGAGTTTTGGTTAGTG
>Chr3:22158590..22158568  - TAIR102
GGTTAGTGCTTTGTTATCAAGGT
>Chr3:22304367..22304389  + TAIR102
GTTTGTTGTCTTAAATCACAGGA
>Chr3:22333284..22333306  + TAIR102
ATCTGTACTGTGATGATGCAGAA
>Chr3:22357783..22357761  - TAIR102
AACAGTGTTTTGGGTCACCAGGA
>Chr3:22375423..22375401  - TAIR102
TTTGTGTTGTTATTGACTTAGTT
>Chr3:22398865..22398887  + TAIR102
ATCTTGTAATTTCCGTTTCAGAA
>Chr3:22401892..22401914  + TAIR102
CTGAATTTTGTATGATTTCAGGC
>Chr3:22471923..22471901  - TAIR102
AATCATGACTCGTGTTTGAAGTT
>Chr3:22606618..22606596  - TAIR102
TGGGTTTTGAGTCTTTTGAAGGC
>Chr3:22682849..22682871  + TAIR102
GATTTGAACTTGGACATTTAGAT
>Chr3:22798033..22798055  + TAIR102
TTTTTTCTTTTCTTTTATAAGGC
>Chr3:22840200..22840178  - TAIR102
TGACCAGTAACCCCTTTTAAGAT
>Chr3:22852073..22852051  - TAIR102
ATTTACCTTGTTACACACCAGGA
>Chr3:22896179..22896201  + TAIR102
AAGTATGTCTTAATTTTATAGGG
>Chr3:22896768..22896790  + TAIR102
CTTCATCATCTCCTGTCTCAGCT
>Chr3:22896179..22896201  + TAIR102
AAGTATGTCTTAATTTTATAGGG
>Chr3:22903696..22903718  + TAIR102
TCATGGTGGTGGTGGTGGCAGGA
>Chr3:22906068..22906046  - TAIR102
AAAATTAGTGTGAATTTAAAGCA
>Chr3:22972014..22971992  - TAIR102
CGTCGTTTTTGGATTATGTAGGG
>Chr3:22986359..22986381  + TAIR102
AATTCTTTCATCTGAGTGAAGGA
>Chr3:22990529..22990507  - TAIR102
CGATTATTGTTGCAGGTTAAGCG
>Chr3:23053650..23053672  + TAIR102
TTCGCTCTAATAATTTACAAGTT
>Chr3:23161366..23161388  + TAIR102
ACTCTCTTTTTTTCTTTCCAGGC
>Chr3:23201275..23201297  + TAIR102
CCCTCTGATCCTCTCTTTTAGAT
>Chr3:23218969..23218947  - TAIR102
TCCTTTGATGTTCTTAAACAGCT
>Chr3:23226032..23226010  - TAIR102
TTATTACTCTTAATGCACCAGCT
>Chr3:23232489..23232511  + TAIR102
TTTTCTATCTTTCGATTCTAGAT
>Chr3:23294693..23294715  + TAIR102
ACAGTTACAGTTTCTATCTAGGA
>Chr3:23358608..23358586  - TAIR102
AATCTCATAAATGTGTTACAGAC
>Chr3:23371947..23371925  - TAIR102
TTGTATTTCCTGATGGAGCAGGT
>Chr3:23373317..23373295  - TAIR102
TGTTTGGTGCATCTTGCTCAGAA
>Chr3:23382064..23382086  + TAIR102
CGGTGTGTTTACTGCCAAAAGGA
>Chr3:23385449..23385471  + TAIR102
ATTCTGTTTTGAAAAATGAAGGA
>Chr3:23396872..23396850  - TAIR102
AATGGTGTTTGTTTATTGCAGCT
>Chr3:23449251..23449229  - TAIR102
CTTCCAGGAAATTGGAAAAAGCG
>Chr4:69391..69369  - TAIR102
CGTTCCGAGACTCAGAGATAGTG
>Chr4:74888..74866  - TAIR102
ATGTGTGATATTAATTGGCAGGT
>Chr4:133818..133840  + TAIR102
TTGGTTTCTTTTGGGCCAAAGTA
>Chr4:155182..155204  + TAIR102
AATTTTGTAGTTATACCACAGGA
>Chr4:155965..155987  + TAIR102
AACAACACTCTTTGGTTGCAGAA
>Chr4:155171..155193  + TAIR102
TTATTTGATCAAATTTTGTAGTT
>Chr4:186494..186472  - TAIR102
ATTGGTCACTCTCTATTGTAGAT
>Chr4:198191..198213  + TAIR102
TGCTAATTTTTTTTAGCACAGAA
>Chr4:211718..211696  - TAIR102
ATGTACAATCTCTACATGCAGTG
>Chr4:217062..217040  - TAIR102
TGAAATGTTATATTTATCTAGAC
>Chr4:241176..241154  - TAIR102
ACATGTTGTTGCTGCTTTCAGAT
>Chr4:301038..301016  - TAIR102
CCATTTTACATGCAAAAGCAGCA
>Chr4:461902..461880  - TAIR102
TGGAAAGCCCACAAAAAAGAGTT
>Chr4:494428..494450  + TAIR102
TTCCATTTCTTGTGTTTGTAGCT
>Chr4:576263..576241  - TAIR102
GCCTAATTCGGTCTCGTATAGGA
>Chr4:676012..675990  - TAIR102
GGATTTGTTTGGTTGTTGTAGCT
>Chr4:690267..690245  - TAIR102
TTCTTTTTCCTCTTATCCCAGAT
>Chr4:716484..716462  - TAIR102
CAACCGGGCCAATGATGACAGAG
>Chr4:732106..732128  + TAIR102
TGGCCTCAAGCCATTCCTCAGTT
>Chr4:801565..801543  - TAIR102
CGTTTTTGATTCTTGGTTCAGTT
>Chr4:828191..828213  + TAIR102
TTGTTTTGTTTTCTGGTGAAGGG
>Chr4:974289..974311  + TAIR102
TTCTACTTTGCTTCTTTACAGCT
>Chr4:990728..990750  + TAIR102
ACTCTTTGTTACATTTGGCAGGC
>Chr4:1058091..1058069  - TAIR102
TGGATTGTGAAATTCTTGCAGAT
>Chr4:1118986..1119008  + TAIR102
TCATCTGCTCACTCTATCCAGAA
>Chr4:1121037..1121015  - TAIR102
ACTCTGTTTCCTTCCCTTTAGGA
>Chr4:1121652..1121630  - TAIR102
ATAGAATTCTACGTGAACCAGGA
>Chr4:1128289..1128267  - TAIR102
GTTTGCGTATTGGTCTTCGAGTT
>Chr4:1128740..1128762  + TAIR102
CTTCTTTTTCGATCGCAGCAGCT
>Chr4:1137761..1137739  - TAIR102
ATCATTGTACCTTTATTTTAGGT
>Chr4:1140146..1140124  - TAIR102
AGTTGGGTTCCGGAGAAGAAGGA
>Chr4:1144116..1144138  + TAIR102
AATTCTCTCTGGTGTGAGAAGTA
>Chr4:1207186..1207208  + TAIR102
TTTTCGTGTACTTTGGTTCAGTC
>Chr4:1279409..1279387  - TAIR102
GGAAAGACGATTACTCTTGAGGT
>Chr4:1279685..1279663  - TAIR102
TCAGTTTTTTGTGAATTACAGAT
>Chr4:1279332..1279310  - TAIR102
TATTCCTCCGGACCAGCAGAGGT
>Chr4:1324567..1324589  + TAIR102
TGGAAACAATCATAATCTCAGGG
>Chr4:1376781..1376759  - TAIR102
TGCTGTTGCTGTTGGTTGCAGGT
>Chr4:1408765..1408787  + TAIR102
TTCATGGTTTATGTCAAAAAGGT
>Chr4:1413739..1413761  + TAIR102
GAAATATCTTTCTTTGTGTAGGT
>Chr4:1414017..1414039  + TAIR102
ACTTTACGGTCTTGCCTGCAGCA
>Chr4:1414189..1414211  + TAIR102
ATACTGAGATGAATTTTGCAGAA
>Chr4:1414405..1414427  + TAIR102
TTGCTGATGGTAAAAATAAAGGT
>Chr4:1429029..1429051  + TAIR102
GGTTTGGTTTTGCTTTTTTAGTT
>Chr4:1440417..1440439  + TAIR102
GGTTTTTTTTTTTGGTGGCAGCT
>Chr4:1503460..1503482  + TAIR102
GTGCCTGCAAATACTTGACAGGA
>Chr4:1558689..1558667  - TAIR102
ATAAACACATTTTTTTTTCAGGA
>Chr4:1772148..1772126  - TAIR102
CATGTTTTTGGTTTTTGGCAGTG
>Chr4:1878355..1878377  + TAIR102
ACAATTTTTTGTGACGGAAAGTA
>Chr4:2123173..2123195  + TAIR102
TATCTTTATGACTCCTTTCAGGT
>Chr4:2404989..2404967  - TAIR102
TGTTCATCTTTGGCCTTGCAGAA
>Chr4:2456919..2456941  + TAIR102
TTCCTTTTAACATATTACCAGAG
>Chr4:2579860..2579882  + TAIR102
ATTTTTGTGTGATGATTTTAGGA
>Chr4:2588422..2588400  - TAIR102
CTAAGATCCAGGACAAGGAAGGC
>Chr4:2719270..2719292  + TAIR102
GGAAAGACCATCACTTTGGAGGT
>Chr4:2719347..2719369  + TAIR102
TATCCCACCGGACCAGCAGAGAT
>Chr4:2718981..2719003  + TAIR102
CACCCTTCATCTTGTTCTCAGGC
>Chr4:2739950..2739928  - TAIR102
TTACTCCTCTAGAACTTGAAGAT
>Chr4:2758055..2758077  + TAIR102
CATTGATGTATACATGGGAAGAA
>Chr4:2907824..2907846  + TAIR102
GTATGGCTGTCATTGTATCAGTG
>Chr4:3766161..3766139  - TAIR102
TTGTGTTGTTGTTATTACCAGAG
>Chr4:4204856..4204834  - TAIR102
TTCGGATTTTTCCGGGGTTAGAC
>Chr4:4359761..4359739  - TAIR102
AAAAGGGTAACGTTTTTGAAGTG
>Chr4:5240383..5240405  + TAIR102
AACAAATTTGATTTAATGAAGGG
>Chr4:5240618..5240640  + TAIR102
TATATTTTGGTTATGTTTCAGTG
>Chr4:5758961..5758983  + TAIR102
GTATTGGTTTTTGTGAAACAGAT
>Chr4:5797066..5797044  - TAIR102
CCTGAGGTAGTAGAAGAAGAGAT
>Chr4:6018923..6018945  + TAIR102
GTCCAATGTTCCCTGAGCCAGAC
>Chr4:6021628..6021606  - TAIR102
TCACTATCTTGATATGTGCAGTA
>Chr4:6149522..6149500  - TAIR102
TGTGAAAATGGATTTAAACAGGA
>Chr4:6344566..6344588  + TAIR102
CTTAAAAAAACAAAAAAAAAGAT
>Chr4:6420615..6420637  + TAIR102
TTGTTCTCTGTTTCCAATTAGCT
>Chr4:6454948..6454926  - TAIR102
ACACTTGACTGGGTTTTGTAGGA
>Chr4:6520159..6520137  - TAIR102
AGACTTGTTCTTAAGAAACAGCA
>Chr4:6538744..6538722  - TAIR102
TTTGATTTGCGAATTTTATAGGT
>Chr4:6559062..6559084  + TAIR102
TTTGGTGGTTGGATTTTGCAGGG
>Chr4:6609081..6609103  + TAIR102
TGGCGTTTTGTTTGTTACCAGCT
>Chr4:6658775..6658797  + TAIR102
TGATGGCTATGTAATTTGCAGGA
>Chr4:6719540..6719518  - TAIR102
TCGTTAAAAAAATCAGTTCAGGT
>Chr4:6759457..6759479  + TAIR102
TAGTTTCTTCCTTCAAAAAAGCT
>Chr4:6903412..6903434  + TAIR102
TGTGATTTTATTTGTATGTAGTA
>Chr4:7004665..7004687  + TAIR102
CAGGTTTTGGAATTGTACTAGGT
>Chr4:7119502..7119480  - TAIR102
GGATTTCGTTTTCTGAGTTAGGT
>Chr4:7182925..7182947  + TAIR102
TTTTTTTGTTGTTTTTTGCAGTC
>Chr4:7211670..7211692  + TAIR102
TTACTATTTCTCCTTATTTAGGT
>Chr4:7215294..7215316  + TAIR102
TTGTTTTTGTTGTTTGTTTAGTT
>Chr4:7339000..7338978  - TAIR102
GTGTGATGATGTCTATTGTAGGT
>Chr4:7443503..7443525  + TAIR102
CATTGGGTATGATTTTTTCAGGG
>Chr4:7480768..7480790  + TAIR102
CTCTCAAATTTTAATCTCCAGTT
>Chr4:7487520..7487542  + TAIR102
TCTCACCTTCTCTGTATAAAGTC
>Chr4:7513971..7513993  + TAIR102
TTGACCCTCTTGATAATCTAGGA
>Chr4:7537262..7537284  + TAIR102
TAATAATCAACGATCATCTAGTT
>Chr4:7604026..7604048  + TAIR102
TGTGGTTTTTGTTATGTGTAGGT
>Chr4:7637747..7637725  - TAIR102
AAAATATTTATTTGATTACAGAT
>Chr4:7815332..7815310  - TAIR102
TGGATGGTTTGGATTTGACAGAA
>Chr4:7826762..7826740  - TAIR102
TCTAAAGAAAAAACACATTAGAT
>Chr4:8006590..8006568  - TAIR102
TTGGTTATTTGGATGTTTCAGGG
>Chr4:8021995..8022017  + TAIR102
GAGGTGGTGGTGGGTACGGAGGA
>Chr4:8022001..8022023  + TAIR102
GTGGTGGGTACGGAGGAGGAGGT
>Chr4:8055276..8055298  + TAIR102
GAGTACTGGTGGTGTACCGAGCG
>Chr4:8055357..8055379  + TAIR102
GCTACTCTTTTGATTCATGAGGG
>Chr4:8056686..8056708  + TAIR102
AGAGTCGACAAAGCGGTTCAGGT
>Chr4:8100200..8100178  - TAIR102
TCAATATTTGACTTCACATAGAG
>Chr4:8150272..8150294  + TAIR102
ATGCATGTTTTGTGTAACAAGGT
>Chr4:8256390..8256368  - TAIR102
TGTTGTTGATTTCGTTGAAAGCC
>Chr4:8426472..8426450  - TAIR102
AAAATGACTTCTTTTGAAAAGGA
>Chr4:8427383..8427361  - TAIR102
ATATGTTTTCGTAATGTGCAGAA
>Chr4:8450476..8450454  - TAIR102
GGTTTTTTGGGTTGGGTATAGGA
>Chr4:8526636..8526614  - TAIR102
TCGTGTTCTTGTATGTTGCAGCT
>Chr4:8528499..8528477  - TAIR102
GATTTTTGGGCATTTTTGCAGCT
>Chr4:8548899..8548877  - TAIR102
ATGTTGGTGAGGGTATGGAAGAA
>Chr4:8572341..8572363  + TAIR102
TTTTGTTATCGTGTTTTTTAGTT
>Chr4:8574918..8574896  - TAIR102
GTTGCTGACAAAAACGTATAGGT
>Chr4:8575785..8575807  + TAIR102
TCTTCCTCTTGAATGAATTAGAT
>Chr4:8646531..8646553  + TAIR102
CCACCACCCCCTACCGTGAAGCC
>Chr4:8663513..8663491  - TAIR102
TGGTTACGGGGTTAACGACAGAG
>Chr4:8805066..8805088  + TAIR102
GCTTGACAAACCAGTTTTTAGGT
>Chr4:8817543..8817565  + TAIR102
TTAGGCTTTGTCTACATGCAGGG
>Chr4:8862293..8862315  + TAIR102
TGGTTTTGAATAATTGAACAGGT
>Chr4:9134345..9134323  - TAIR102
AGTCTGGTTTTGCTTCCACAGGA
>Chr4:9159384..9159362  - TAIR102
TTACGTACAACAAATTCTCAGAA
>Chr4:9214303..9214281  - TAIR102
CTAACGGTGGTGTGGGAGGAGAA
>Chr4:9245639..9245661  + TAIR102
CTGAGATTTGTTCTCGTGAAGCT
>Chr4:9285588..9285610  + TAIR102
TTGAATTCTGAGTAAATACAGAG
>Chr4:9308145..9308123  - TAIR102
CTATTTGTTATGTGTGTGTAGGC
>Chr4:9430409..9430387  - TAIR102
ATTTTCTTGTAATGGGTTTAGGT
>Chr4:9471188..9471210  + TAIR102
CGTGGTGGATTCAGCAATGAGGG
>Chr4:9476983..9477005  + TAIR102
ACTTGTTGTTTGTTGTTGCAGCC
>Chr4:9539065..9539043  - TAIR102
CAAGCCATTTTTTATTGATAGAT
>Chr4:9539670..9539648  - TAIR102
TTCTGTTCCTTCAAGTTCGAGTC
>Chr4:9564671..9564693  + TAIR102
CTCAAGCACATATGCCTGCAGGT
>Chr4:9577993..9577971  - TAIR102
ACATGCGCACCCCAAACGTAGGA
>Chr4:9640985..9641007  + TAIR102
AATCTATCAATAATGAAACAGGA
>Chr4:9650586..9650564  - TAIR102
TGTGTGTGTTCTGTTTTGCAGGG
>Chr4:9673085..9673107  + TAIR102
GAATGAAGTGTTTGGTTACAGCA
>Chr4:9716329..9716351  + TAIR102
TGTATTTTTATTCATTATCAGAT
>Chr4:9722448..9722426  - TAIR102
TTCTCAGATTCATGTTGGCAGCA
>Chr4:9722557..9722535  - TAIR102
TTACTGAAATGTGAAATACAGAG
>Chr4:9817996..9818018  + TAIR102
CCTGGCTTCACATGTATGCAGGA
>Chr4:9843771..9843749  - TAIR102
TCATCACCGTTTTTGAAACAGGG
>Chr4:9939018..9939040  + TAIR102
TTTTGACGAATTTTTGATCAGGC
>Chr4:9992471..9992449  - TAIR102
TCGTCTTCCCAGGACGAAGAGGA
>Chr4:10049097..10049075  - TAIR102
TTGAGACCATTTCTTTTGCAGCT
>Chr4:10125036..10125058  + TAIR102
TCAAATTTGTTTCTCTCGCAGGG
>Chr4:10146350..10146328  - TAIR102
ATTAATTACTTGTTCCGTTAGGT
>Chr4:10159588..10159610  + TAIR102
TTATGTGAATATTGTTTGTAGGT
>Chr4:10164355..10164333  - TAIR102
ACCCTAATTTTTTTTCTTTAGTG
>Chr4:10303652..10303630  - TAIR102
TAGAAACTATGAAACTTGCAGAG
>Chr4:10472172..10472150  - TAIR102
CATGATCTCTTGGGGAAATAGAC
>Chr4:10477800..10477822  + TAIR102
TTTTGGGTCCTCCTTCTTCAGCT
>Chr4:10564912..10564934  + TAIR102
TATGCCTTATGCTGAACTTAGTC
>Chr4:10601625..10601603  - TAIR102
CACATTACTGGTACTCGTCAGGT
>Chr4:10623246..10623268  + TAIR102
GGTTGGACCCTTAAAATGCAGGC
>Chr4:10626945..10626967  + TAIR102
ATATCCACCATCTGATTTTAGAG
>Chr4:10627447..10627469  + TAIR102
GATTTTCTTCGCACACGGCAGGT
>Chr4:10635367..10635389  + TAIR102
TGTAACCATTTCTTACGATAGGA
>Chr4:10636842..10636864  + TAIR102
CTGCTTCCATCTAACCTACAGTA
>Chr4:10637489..10637511  + TAIR102
ATAACAACTGTAATGTGCCAGTC
>Chr4:10704295..10704317  + TAIR102
GTATATAATTTATGTTAACAGGC
>Chr4:10729270..10729292  + TAIR102
TGTATGTAAACTTGAATTTAGGT
>Chr4:10777116..10777138  + TAIR102
ATATTTGTATACACTATACAGTG
>Chr4:10777483..10777505  + TAIR102
GGTGTTGCTATTAGACCCAAGAA
>Chr4:10784945..10784923  - TAIR102
AATGTTGAAACGTTGATCCAGGT
>Chr4:10833656..10833678  + TAIR102
TTTTCCGGGCATGGTTAAAAGCG
>Chr4:10835455..10835477  + TAIR102
GTTTATATTCATGAATGTTAGGG
>Chr4:10872158..10872136  - TAIR102
GATGTTGTTGATATGGTACAGAT
>Chr4:10943025..10943047  + TAIR102
AAGGAACAAGTGGTGAGAAAGAG
>Chr4:10943105..10943127  + TAIR102
AAGAAACCAGAGGTAGAGGAGAA
>Chr4:10963281..10963303  + TAIR102
TGATTGCCATGTCACATTCAGTT
>Chr4:11005004..11005026  + TAIR102
GTGTTTGGATGAAAGTAGCAGAT
>Chr4:11019075..11019053  - TAIR102
TGGGAATCTACTGATATGTAGCT
>Chr4:11022755..11022733  - TAIR102
TGTTTGATTGAACTTCCTCAGGT
>Chr4:11022380..11022358  - TAIR102
CCTTGTTTATGGATTGTTTAGGT
>Chr4:11219048..11219070  + TAIR102
TTTGGATACTATATTCTTCAGGT
>Chr4:11242067..11242089  + TAIR102
ATTTCTTACTAGCTATAGCAGGG
>Chr4:11246342..11246364  + TAIR102
ACTTATCCGTTTCTTATTAAGGC
>Chr4:11303151..11303173  + TAIR102
CTTTTCATGTTCCCATGACAGAT
>Chr4:11308245..11308267  + TAIR102
TTAATCCATTGGTGTTGCAAGGG
>Chr4:11427671..11427693  + TAIR102
TTGTTTTTGTTTTTTTCTCAGTT
>Chr4:11469800..11469778  - TAIR102
TACTATTGATTTTGATATCAGCT
>Chr4:11475928..11475950  + TAIR102
CTACTGCTTTGAATCGTGCAGAT
>Chr4:11480489..11480511  + TAIR102
ACTTTGGAAAGAAAAAAGTAGAA
>Chr4:11491703..11491725  + TAIR102
GGTTTGGTGGTCCTAGCGGAGGG
>Chr4:11585270..11585248  - TAIR102
ATCCTATTCCCGTCATGGCAGCA
>Chr4:11591554..11591532  - TAIR102
TTTATAAAATATCTCTATCAGCC
>Chr4:11600043..11600021  - TAIR102
AATAGTGTTACTAGTTTGCAGAG
>Chr4:11625763..11625741  - TAIR102
AATCTGATATTTAATATTCAGGT
>Chr4:11643437..11643459  + TAIR102
GATATCCAACATTTTTTACAGCC
>Chr4:11655875..11655897  + TAIR102
TTGCTTGCTTGAAATTCGCAGAG
>Chr4:11657618..11657596  - TAIR102
TTGTGAACTTGAGCAGGCAAGGG
>Chr4:11719185..11719163  - TAIR102
GCTTCTTTGTGTGATTAACAGGT
>Chr4:11776329..11776307  - TAIR102
TAATCGTCCCTCTTGTTTCAGGG
>Chr4:11806770..11806748  - TAIR102
CGCAAACTCGTTGTAATGTAGTT
>Chr4:11988443..11988421  - TAIR102
TGAATTTATGTGGTGTAACAGAA
>Chr4:11991264..11991242  - TAIR102
TTCATTCTGAGAGCCGTCCAGCT
>Chr4:11995875..11995897  + TAIR102
CATCACAAAGTATGCGAAAAGAC
>Chr4:11996009..11996031  + TAIR102
TTGTCTTCTTACACAGTACAGGT
>Chr4:12103725..12103703  - TAIR102
TATTTTCTCTTTGTTTCTCAGGA
>Chr4:12149436..12149414  - TAIR102
AAAGTAGAATTAATCTTGTAGCG
>Chr4:12149218..12149196  - TAIR102
GATCATTGAATTTTGTTTCAGGT
>Chr4:12180339..12180317  - TAIR102
GAGTTTAAATCTACATGGCAGGC
>Chr4:12193599..12193621  + TAIR102
TATTATTGTTTGTATAAATAGGA
>Chr4:12196367..12196345  - TAIR102
CTCTCCTCTTTTTTTGTTCAGAG
>Chr4:12226249..12226271  + TAIR102
CTTTCCTTACATCTTTTCCAGAA
>Chr4:12226164..12226186  + TAIR102
TTATTAAAATCAGAACTTAAGCG
>Chr4:12226289..12226311  + TAIR102
TGTGGTTTTTTGGATCGAAAGGA
>Chr4:12249797..12249819  + TAIR102
TTCTTCTTCTTCTCATTGCAGTG
>Chr4:12251003..12251025  + TAIR102
CTCAAAACCCTCCTCCCTCAGCT
>Chr4:12299987..12300009  + TAIR102
TCCTCTGTTTTTTTTTCTTAGTC
>Chr4:12331399..12331377  - TAIR102
TCAAGTCTTTGTTTCTTCCAGGC
>Chr4:12376679..12376701  + TAIR102
CTCTATGTTATAAACACACAGAG
>Chr4:12436466..12436444  - TAIR102
CACTACAACAATGTAATCCAGCT
>Chr4:12541845..12541867  + TAIR102
TGACTCCTCTTTTGTGTGCAGTG
>Chr4:12562643..12562621  - TAIR102
CGAGTAACTTGTATTTTGCAGGA
>Chr4:12596788..12596810  + TAIR102
AACATTAACTGAGATTTGTAGAT
>Chr4:12613357..12613379  + TAIR102
TAAATGGCTTGTTTGTTGCAGGA
>Chr4:12645758..12645780  + TAIR102
AAAAGCTCTCCCTTTTGGCAGTT
>Chr4:12658180..12658158  - TAIR102
GTTTTCGTAATTTCTGATCAGAT
>Chr4:12658971..12658993  + TAIR102
ACAATACATCTCATCTCCTAGTC
>Chr4:12753664..12753642  - TAIR102
CATAACTTTTGATGTTCACAGAG
>Chr4:12781977..12781999  + TAIR102
AACATTACTACTATTTTCCAGGA
>Chr4:12793365..12793343  - TAIR102
ATGCAGAGATGGTCTACGCAGGA
>Chr4:12828361..12828383  + TAIR102
TAATTATGTTTTTGATTACAGGT
>Chr4:12877053..12877075  + TAIR102
AGTCTCTCAATTTCTTCCCAGAT
>Chr4:12886537..12886515  - TAIR102
TGTTTTGTCTGAAATGTGCAGCT
>Chr4:12945977..12945999  + TAIR102
ACTTGGTTTATGTTTCTTCAGAG
>Chr4:12969968..12969990  + TAIR102
CTCATAGTGTTGCTCTTCCAGAT
>Chr4:12979325..12979347  + TAIR102
TTTCACGACCGTCAATGAAAGAG
>Chr4:13004587..13004565  - TAIR102
TTTTCATACATTTATCTTCAGAT
>Chr4:13010308..13010286  - TAIR102
GCTTGTTTATCAATGTGTTAGAG
>Chr4:13066798..13066820  + TAIR102
CTGAGGACGAAAGCCGAAAAGGG
>Chr4:13066896..13066918  + TAIR102
CCAGAGTATCATTCTTTTTAGGT
>Chr4:13082111..13082089  - TAIR102
ACCTTCAGATTCTTCTTGCAGAG
>Chr4:13091254..13091232  - TAIR102
ATCAAGTAATCGTCAATGCAGAA
>Chr4:13098665..13098643  - TAIR102
TGCTATTGACCGAGTGTTCAGAT
>Chr4:13100044..13100022  - TAIR102
TCTCGATCATTTGTTTTGCAGTA
>Chr4:13202269..13202247  - TAIR102
CGGAAATTATCTTCTTCATAGAA
>Chr4:13219440..13219462  + TAIR102
ATGGTGCTTTAACTTGTGTAGTG
>Chr4:13219579..13219601  + TAIR102
TGGTTCCATCTTGGTGAATAGGA
>Chr4:13217774..13217796  + TAIR102
GGTTTGATCTCCAAAAACCAGAC
>Chr4:13235410..13235432  + TAIR102
TTTTTTCCTCTTGGACTGCAGAA
>Chr4:13243636..13243614  - TAIR102
TTTCACCATCTCTTTTTGCAGTC
>Chr4:13334257..13334235  - TAIR102
ACAACTATGATGTGATAAAAGGC
>Chr4:13334962..13334940  - TAIR102
TTTATTCTCCTTTTCCTGCAGAA
>Chr4:13372198..13372220  + TAIR102
TTTTGATTCCTGTGTCTGCAGAG
>Chr4:13456585..13456607  + TAIR102
AACCTGTTGTTTTTTGGACAGAA
>Chr4:13468659..13468681  + TAIR102
TTTTTGTAATTCTCGTCGCAGGA
>Chr4:13487805..13487827  + TAIR102
CGTGAGGTTCTTGTTTTGCAGAA
>Chr4:13574694..13574672  - TAIR102
CTGATTTGTTGATATTATAAGGT
>Chr4:13575102..13575080  - TAIR102
TTTATAGTTTTGAATTCATAGGA
>Chr4:13575320..13575298  - TAIR102
CATATGTTTGGGGTTTAATAGTT
>Chr4:13575116..13575094  - TAIR102
TTTGAAGTTATATATTTATAGTT
>Chr4:13574643..13574621  - TAIR102
AATTCTTCATCATATTATAAGTT
>Chr4:13577681..13577659  - TAIR102
GGTGACGTTTTCGAGATTTAGTT
>Chr4:13577673..13577651  - TAIR102
TTTCGAGATTTAGTTGATTAGTG
>Chr4:13577810..13577788  - TAIR102
TTGCTGGCCTGGGTAACCAAGTT
>Chr4:13604255..13604233  - TAIR102
TTCGGTTATTTTGGATCACAGGT
>Chr4:13637480..13637458  - TAIR102
TTGATATCAGATAATGCTTAGGA
>Chr4:13708744..13708722  - TAIR102
AGTATAATTGTAACTATTTAGGT
>Chr4:13708767..13708745  - TAIR102
GAGAAAATGTTAAAACTAAAGGG
>Chr4:13723015..13723037  + TAIR102
TAAACTGTTTATGATCATTAGGA
>Chr4:13727204..13727226  + TAIR102
AAGTTTTTTTATCCTTATTAGTG
>Chr4:13787394..13787372  - TAIR102
TCTTGTATCCGTTCAATGTAGGT
>Chr4:13787394..13787372  - TAIR102
TCTTGTATCCGTTCAATGTAGGT
>Chr4:13791843..13791821  - TAIR102
TTGTTTTTTTTTCTTCCTCAGGT
>Chr4:13852319..13852297  - TAIR102
GATTTTGTTCCAACGTTACAGGA
>Chr4:13890798..13890820  + TAIR102
CATTCCTCTTTCTACTTCCAGGA
>Chr4:13917261..13917239  - TAIR102
TGGATTGGTTTTCGATTGCAGAG
>Chr4:14004983..14005005  + TAIR102
GAATTGGGGGTTTTCTTTTAGGG
>Chr4:14010936..14010958  + TAIR102
TTATGACATTTCTATGTGCAGTT
>Chr4:14011123..14011145  + TAIR102
ACGTTAATGACATTTTAACAGCA
>Chr4:14015375..14015397  + TAIR102
GTTTCATTTTTTTGCTTGTAGGA
>Chr4:14046045..14046067  + TAIR102
CCGCGGTTTCCATGAGTGAAGAA
>Chr4:14057140..14057162  + TAIR102
TTAACAACAATTAAACTGCAGAC
>Chr4:14088870..14088892  + TAIR102
GACGACCCTGCTCGTGCTGACGT
>Chr4:14143723..14143745  + TAIR102
TGATCCTTGTTTACAGCTCAGAT
>Chr4:14155256..14155278  + TAIR102
ACCCCAACATATGTATGACAGGG
>Chr4:14290418..14290440  + TAIR102
GTGTTTATCTCTCCTTGGCAGAG
>Chr4:14305402..14305424  + TAIR102
TCGGTGGACTCGGCGGTGCAGGT
>Chr4:14380945..14380967  + TAIR102
ATTCGCGGAAAATTGTTTCAGTA
>Chr4:14381320..14381342  + TAIR102
TTGTTGATTTGTTCATTGCAGAC
>Chr4:14402795..14402817  + TAIR102
GTTGTGATTTTTTTATCGCAGGA
>Chr4:14451872..14451850  - TAIR102
TTTGAGCTCTCGAAATTGCAGGT
>Chr4:14535903..14535881  - TAIR102
TGAATATTTGTGTGTATTCAGTT
>Chr4:14568820..14568842  + TAIR102
AAGAATTTATTTTATTAATAGAT
>Chr4:14593436..14593414  - TAIR102
CTCTGTGTCAAACAATTTCAGGA
>Chr4:14645197..14645219  + TAIR102
TATATAAACATGAAAAAACAGAT
>Chr4:14645049..14645071  + TAIR102
AGATCAAAAAAGTTTAAGCAGAT
>Chr4:14670500..14670478  - TAIR102
AACTTTAAGGATCTACTTCAGAT
>Chr4:14753705..14753727  + TAIR102
TGCTGCAATTTTTGTGATTAGAT
>Chr4:14772565..14772543  - TAIR102
GCTTTGTTTTTTTTATTGCAGAG
>Chr4:14787082..14787060  - TAIR102
GATAAGAATTTCAGACAGAAGTT
>Chr4:14871880..14871858  - TAIR102
AGTATATTTCTACTTGATTAGGA
>Chr4:15038920..15038898  - TAIR102
TCGGATCTCTCTCTGAATCAGAT
>Chr4:15039621..15039643  + TAIR102
GCTGATTTATACATGTATCAGGA
>Chr4:15099483..15099505  + TAIR102
AAAAACTTTGATGAATACAAGAA
>Chr4:15107979..15108001  + TAIR102
TGCCTGAAATTTTTGTTTCAGCC
>Chr4:15108604..15108582  - TAIR102
GTAACACATCATTACTTGTAGGA
>Chr4:15130398..15130420  + TAIR102
AGGTCAGGAGCTCTGTTTCAGGG
>Chr4:15132468..15132446  - TAIR102
AAATCGTGTTCCTTTTGGCAGGT
>Chr4:15145467..15145445  - TAIR102
GATTTGTTTGACTTCTTTCAGAG
>Chr4:15164638..15164616  - TAIR102
TTGTTTTTACAATCTTCTCAGGA
>Chr4:15164608..15164586  - TAIR102
GCTGAATCTATACAACACAAGTG
>Chr4:15188904..15188926  + TAIR102
GACAAGTTTCCAATTCTACAGCA
>Chr4:15245530..15245552  + TAIR102
TTCCTTTTCGTTCTTTCTCAGTC
>Chr4:15315651..15315629  - TAIR102
CAATTTTTTTTTCTTTGACAGTG
>Chr4:15377445..15377467  + TAIR102
TTTGTTTTTGTCTGTTGTCAGAG
>Chr4:15407055..15407033  - TAIR102
TGGTTCATCTCTTATCTGCAGGG
>Chr4:15473568..15473546  - TAIR102
ACTGATTTGAGATCTGTGCAGTT
>Chr4:15470932..15470910  - TAIR102
TGATTTGATCGTGTTTGACAGGC
>Chr4:15492626..15492648  + TAIR102
AAACCCAATATTTTTCCACAGGA
>Chr4:15492798..15492820  + TAIR102
TCTTGTGTTTTCTTGTTTCAGCT
>Chr4:15503210..15503232  + TAIR102
TTTGCGGGTTCTGCATCGAAGAG
>Chr4:15508776..15508754  - TAIR102
AAAAGAGCATGAAACAATTAGTA
>Chr4:15537993..15537971  - TAIR102
TGATGTTTAACAATATTGCAGGT
>Chr4:15538287..15538265  - TAIR102
GTTCGGTCTTTACTCTTGAAGCA
>Chr4:15573205..15573183  - TAIR102
TCTTCGTCTCTCTTTCATCAGGC
>Chr4:15585953..15585975  + TAIR102
TTTTGTTTGTGGTTTTTGAAGAA
>Chr4:15593147..15593169  + TAIR102
TGTTCTTTGAACTATTTGTAGGA
>Chr4:15658376..15658398  + TAIR102
ACATGCCACCTTGTATGCTAGAT
>Chr4:15693585..15693563  - TAIR102
AGGTCCACATTTCTCTTGCAGGT
>Chr4:15710406..15710428  + TAIR102
ATGACTGGTTTCCTGTTTCAGGT
>Chr4:15756382..15756404  + TAIR102
TTTCCGCGTCGGTGATGATAGCT
>Chr4:15854144..15854166  + TAIR102
CGTAATCTTGTCTTGTCTTAGTC
>Chr4:15854342..15854364  + TAIR102
CACTGTGTGAACGTCCTCTAGGC
>Chr4:15854297..15854319  + TAIR102
GTTTCATTGGTGCTTTTATAGCA
>Chr4:15854526..15854548  + TAIR102
AATTAAGTTAAAAAAAAAAAGGT
>Chr4:15854306..15854328  + TAIR102
GTGCTTTTATAGCACAAGCAGGT
>Chr4:15853871..15853893  + TAIR102
AATCTCATACTGGTTTCATAGTG
>Chr4:15854023..15854045  + TAIR102
GTGCATATATATGATTGGCAGGT
>Chr4:15854342..15854364  + TAIR102
CACTGTGTGAACGTCCTCTAGGC
>Chr4:15926120..15926142  + TAIR102
TCTCTACTTTGTTTTTGCTAGAC
>Chr4:15945182..15945160  - TAIR102
ATTTACCTTCTGTTTCTTCAGGC
>Chr4:15945859..15945837  - TAIR102
ATCCATCTCTTGAAATTACAGAT
>Chr4:16041291..16041269  - TAIR102
AAAAAGCTGCACCAAAAGCAGTT
>Chr4:16067538..16067560  + TAIR102
TGTTTTGTGAACACTGAACAGCA
>Chr4:16067953..16067931  - TAIR102
ATAATATTCCCTTGAATTCAGTC
>Chr4:16108920..16108898  - TAIR102
TTTCTCCTTTCTATTGAACAGAT
>Chr4:16134921..16134943  + TAIR102
TTGGATTTGAATCTGTTATAGGT
>Chr4:16264071..16264093  + TAIR102
CAATACAACTACATGTCTTAGGC
>Chr4:16282939..16282917  - TAIR102
AAGAGAGCCTTCCTTATAAAGGG
>Chr4:16297569..16297591  + TAIR102
CTGACCAAATGTTTCATGCAGGT
>Chr4:16392047..16392069  + TAIR102
TTCTGTACGTTCCTTTTACAGTA
>Chr4:16465116..16465138  + TAIR102
AGATTTATCGGAATTATGTAGGA
>Chr4:16478775..16478753  - TAIR102
TTTAACATGTGGGATTTGCAGGT
>Chr4:16553674..16553696  + TAIR102
GTATGTGTGTATGTGTTAAAGAG
>Chr4:16562486..16562464  - TAIR102
TGTTGATCGTTTGCTGATAAGAG
>Chr4:16578157..16578179  + TAIR102
ATTGTTTTTGGTTGTCGCCAGTG
>Chr4:16677711..16677733  + TAIR102
TAATCTTTAACGTTTCTTCAGAT
>Chr4:16694650..16694672  + TAIR102
CATGCTCTGTTTCATCATCAGCA
>Chr4:16699868..16699890  + TAIR102
AGCGTTTATTGGGTCTTGCAGTG
>Chr4:16701017..16700995  - TAIR102
GGTTAAAAATGTGTGAAACAGGC
>Chr4:16710086..16710108  + TAIR102
GACTTCTATTTCCTTCTTTAGTT
>Chr4:16797535..16797513  - TAIR102
AACGGATATACTTGCATCAAGAA
>Chr4:16798358..16798336  - TAIR102
CAAGGTGGCTCGTGAGCAAAGGT
>Chr4:16811639..16811661  + TAIR102
GAGATTTTTGTTTGTTTACAGGG
>Chr4:16833519..16833541  + TAIR102
GATTTCTTGTTGCTTTCTTAGGC
>Chr4:16839824..16839846  + TAIR102
ACAAAATTGTGTTTTTTGTAGGG
>Chr4:16945888..16945910  + TAIR102
TTAATGTCGCCACATGTACAGGG
>Chr4:16953613..16953591  - TAIR102
TGTACTTTGTGCTTTCTTCAGTC
>Chr4:16956568..16956546  - TAIR102
CATTTTAACTGCATTTTTCAGGT
>Chr4:16977814..16977792  - TAIR102
CTGTTTCTGATGTGTTTTCAGCT
>Chr4:16988700..16988678  - TAIR102
TTGTTTTTTTTGTCGTTTCAGGT
>Chr4:17054871..17054849  - TAIR102
TATTACTCTGGTTGAATCTAGGA
>Chr4:17055541..17055563  + TAIR102
CATAGTTTCGTCTAATTACAGAG
>Chr4:17070047..17070025  - TAIR102
TGTCGATTATTTTCTTTCCAGAT
>Chr4:17080247..17080225  - TAIR102
AATTGTGTTTCCTTATTACAGAG
>Chr4:17078970..17078948  - TAIR102
TTTTCACTTTTTTTGCTTCAGAT
>Chr4:17130708..17130730  + TAIR102
GTAATTCGTTTCTATCCACAGAT
>Chr4:17241756..17241734  - TAIR102
TGCTTTAACACCGTCTGTTAGGA
>Chr4:17283830..17283808  - TAIR102
ACACACCAGCTGTGCCACCAGAG
>Chr4:17294451..17294429  - TAIR102
TCTTTAACTCTTAAAATGCAGGT
>Chr4:17427214..17427236  + TAIR102
AGATGTGCTTGTGGTTTGCAGGA
>Chr4:17434163..17434141  - TAIR102
ACTAAAATGTTTTGTCTACAGAA
>Chr4:17447097..17447119  + TAIR102
AAATGTGCTTTCTTATTGCAGAT
>Chr4:17635980..17636002  + TAIR102
GTTTAATCAAGCTTTTATTAGCT
>Chr4:17645321..17645343  + TAIR102
AAGAGAATATGGTGTGAACAGGT
>Chr4:17696417..17696395  - TAIR102
CAACACAATCTATTTCTGCAGAT
>Chr4:17814569..17814547  - TAIR102
TTACGTTTGTGTTATGAACAGAG
>Chr4:17874446..17874424  - TAIR102
GTTGCTGTGATCTTTGACCAGAT
>Chr4:17883936..17883914  - TAIR102
ATTTATATATATGTGTCATAGCT
>Chr4:17884073..17884051  - TAIR102
CCTGTTTGTTTCTTCTCCCAGGT
>Chr4:17896618..17896596  - TAIR102
AGTGGTTAGTTTTGATTGCAGGT
>Chr4:17900871..17900849  - TAIR102
ATCATTGGTTACATACACCAGGC
>Chr4:17903775..17903797  + TAIR102
GTCTGCTTAGCCTAACTGCAGAA
>Chr4:17928264..17928286  + TAIR102
TTATTTTGTGAGTATGTTCAGGG
>Chr4:17930601..17930579  - TAIR102
AGGTGGGGAATTGTTTGACAGAA
>Chr4:17931942..17931920  - TAIR102
CTAACCGGGTTTCACAAGCAGAT
>Chr4:17963530..17963508  - TAIR102
GTAAAACGAACGTTATTTCAGGC
>Chr4:18017703..18017681  - TAIR102
TCTCACTTTTTTGCTCTTTAGAT
>Chr4:18041319..18041297  - TAIR102
ATGTAAATTTTGTCTTTGCAGGC
>Chr4:18069761..18069739  - TAIR102
ATTTCCTCTTTCTTGTTGCAGGC
>Chr4:18159550..18159528  - TAIR102
GTAGTGGATGTTTGCTTGCAGTT
>Chr4:18274206..18274184  - TAIR102
GTGATGGTGGAAGTTACGGAGGC
>Chr4:18274299..18274277  - TAIR102
AGAGACGTAGCGGAGGTTACGGA
>Chr4:18279142..18279164  + TAIR102
AACAATCCCTAAAATTCCCAGGG
>Chr4:18292685..18292707  + TAIR102
GATTAACACTGCGATGGAGAGGC
>Chr4:18307864..18307886  + TAIR102
CCTGGAAACGGTTTCAATCAGAC
>Chr4:18382527..18382505  - TAIR102
CACACTGTTTTTGTTGAACAGGT
>Chr4:18502185..18502207  + TAIR102
TTCAATTTTCACTAAAAATAGGA
>Chr4:18518430..18518408  - TAIR102
GTTGCTATTTTGTGTTATCAGAC
>Chr5:1480..1458  - TAIR102
GTTTCTTTTCCTCTGTGAAAGAC
>Chr5:94022..94000  - TAIR102
CTTTTACAATTTGGTTTGCAGTT
>Chr5:106776..106798  + TAIR102
CCCTTCTTGTGCTATTTGCAGGT
>Chr5:107979..107957  - TAIR102
TCTTGCTGTTTTGGTTTCTAGAG
>Chr5:122132..122110  - TAIR102
AAGAATGTTGATATGGTGTAGGT
>Chr5:160756..160734  - TAIR102
TAATGCAAAAGATTTCTCTAGTG
>Chr5:252582..252604  + TAIR102
TGGTACATGTTTAAACAAAAGGT
>Chr5:311423..311445  + TAIR102
TTCGAGAAGGGAGAGGAGAAGGA
>Chr5:358105..358083  - TAIR102
TTTTTTCTCGACCTTTTTCAGGC
>Chr5:386742..386720  - TAIR102
TTATGTTTTATCGTTTTGAAGAA
>Chr5:438184..438206  + TAIR102
ATTAACCATATATGATTTCAGCG
>Chr5:472461..472439  - TAIR102
TTTCTTCTTTCAATCGAGAAGAT
>Chr5:483360..483338  - TAIR102
ATTCCATCCTTGTTGACACAGAG
>Chr5:508902..508880  - TAIR102
GTTTGATAAGGTTATGAGTAGGG
>Chr5:554462..554440  - TAIR102
TCCAAGGATGAGATTGAGAAGAT
>Chr5:580306..580328  + TAIR102
GAGAATTGATTAAATTTGCAGTG
>Chr5:618114..618136  + TAIR102
ATGCCTTCTTTTACCATGCAGTC
>Chr5:710304..710282  - TAIR102
TTTCGTAATTCATTTGTGCAGTG
>Chr5:758822..758844  + TAIR102
CTTCCGTGGATCTACGAATAGGC
>Chr5:772917..772895  - TAIR102
TGTTCTATTGTTTTATTTCAGAT
>Chr5:890083..890105  + TAIR102
ATGCTCTCAATTCAATTCTAGGC
>Chr5:974729..974707  - TAIR102
TGTACATGACTATTGTCACAGGG
>Chr5:1051205..1051227  + TAIR102
ACTGTGCAAACGACTATTCAGAT
>Chr5:1097953..1097975  + TAIR102
ACACTACACGAAAGATCTCAGAG
>Chr5:1098422..1098444  + TAIR102
AATGGCCATTGCTGAGATCAGGC
>Chr5:1107082..1107060  - TAIR102
ATTTTCCTTCTGAGTTGACAGTT
>Chr5:1130364..1130386  + TAIR102
TTATGGGGATCTTTTAAGCAGGT
>Chr5:1209902..1209924  + TAIR102
TGTATTGATTTGATTTTGCAGGA
>Chr5:1249505..1249483  - TAIR102
TTTTGTTCTCAAAAATGGCAGAG
>Chr5:1289269..1289291  + TAIR102
TTGTGAATATTTGATAAACAGGC
>Chr5:1309599..1309621  + TAIR102
TTATTGCATTTTATGGTGCAGAT
>Chr5:1310447..1310469  + TAIR102
GAAAGTCATGGTTTTGAACAGAT
>Chr5:1327754..1327776  + TAIR102
GTATCAGTTTCACGTTGACAGGA
>Chr5:1403694..1403672  - TAIR102
GGTGATGTGAAAATGAAACAGCG
>Chr5:1408730..1408708  - TAIR102
TATATCGGTTTGTGAATTCAGAG
>Chr5:1454490..1454468  - TAIR102
CTAAATTTGTTTATCTGGCAGCT
>Chr5:1475809..1475787  - TAIR102
TTGCTTTCCTTGGAAGTGTAGGT
>Chr5:1537668..1537690  + TAIR102
GAAATGTTGTGTGATTGTCAGCA
>Chr5:1548377..1548399  + TAIR102
TGGTTTTGGTTATTGTTGTAGAT
>Chr5:1574234..1574256  + TAIR102
TCTCCATTGTTTTTTTAACAGGT
>Chr5:1574375..1574397  + TAIR102
AGGCTTCAACGTCATATGTAGGA
>Chr5:1578493..1578471  - TAIR102
TGGGTTTTTATTCCAGTGAAGAA
>Chr5:1589114..1589136  + TAIR102
TTCTTGTTCTTCTAATGTCAGGG
>Chr5:1603455..1603477  + TAIR102
ATGGCGACGATGTGTTTGCAGGC
>Chr5:1638316..1638338  + TAIR102
TTCTTGATTTTCTTTTGGCAGCC
>Chr5:1661106..1661128  + TAIR102
CTGTTGGTTCATTACTTGTAGCT
>Chr5:1666980..1666958  - TAIR102
AATCATAACAATTTGCTGCAGTG
>Chr5:1667299..1667277  - TAIR102
GATAGTTATGGTTTCTTACAGCT
>Chr5:1677244..1677222  - TAIR102
CAAAACAATTATTGGTGTTAGAT
>Chr5:1706444..1706422  - TAIR102
ACGAACCGGTTTGTTCTTCAGAA
>Chr5:1720633..1720611  - TAIR102
TGTTTTCGTTCTGTTATTCAGGC
>Chr5:1725941..1725919  - TAIR102
ATAAAAAGTTGTTGTGAACAGCC
>Chr5:1777891..1777869  - TAIR102
AATATTGGATCATTCTTGCAGGT
>Chr5:1804225..1804203  - TAIR102
TCTCTCTTATTCGTGTTTCAGAT
>Chr5:1838482..1838504  + TAIR102
GCTGAAGTTTTTGGTGTTTAGGT
>Chr5:1855367..1855345  - TAIR102
GTTTGGTGGATATTGTTTCAGTA
>Chr5:1906543..1906565  + TAIR102
ATTTGGTGTTTTGTTATGTAGCA
>Chr5:1985783..1985805  + TAIR102
TTTATGCTGTCATTGATTTAGGT
>Chr5:1990296..1990274  - TAIR102
TCCTTTTCTGTGTCTACACAGAA
>Chr5:1994643..1994621  - TAIR102
ATTATGATTTTTGGTCGACAGTT
>Chr5:2060770..2060748  - TAIR102
AAAAATGAGTGGTGAATGCAGTT
>Chr5:2060910..2060888  - TAIR102
CCATATTCGTGTGTTATGCAGAA
>Chr5:2069063..2069041  - TAIR102
TTTCTTTCTAAAACATTGCAGAA
>Chr5:2204587..2204609  + TAIR102
TCTTTGATCTTGAAATCACAGAT
>Chr5:2204792..2204814  + TAIR102
TTTAAACTATCTCATTTTCAGAT
>Chr5:2237762..2237784  + TAIR102
TTTTTTGAGAAAATCATGTAGAT
>Chr5:2320178..2320156  - TAIR102
TTAAAGAAATTTTCCATGTAGGA
>Chr5:2330936..2330958  + TAIR102
AGTTGTTGAGTTACACAACAGGT
>Chr5:2331206..2331228  + TAIR102
ATCTAATTTCTCATTCTTCAGGT
>Chr5:2338327..2338305  - TAIR102
GGGTGATGGCTCTATGGATAGGT
>Chr5:2357568..2357590  + TAIR102
TATTTCCCAATATTTGTTCAGGG
>Chr5:2357719..2357741  + TAIR102
TAATCTGTTTGGTTTTGGCAGAT
>Chr5:2356106..2356128  + TAIR102
TTTTTTTTTTGTTCCATAAAGTT
>Chr5:2378153..2378131  - TAIR102
GACTTAGGAGATTTGGGGGAGGT
>Chr5:2382786..2382764  - TAIR102
GGAAAGTGGTATGTCCGGGAGTG
>Chr5:2386432..2386410  - TAIR102
CGGGAGGAGCGTCGGGAGGAGGA
>Chr5:2436113..2436135  + TAIR102
CACAAGGAAGATGATGAGCAGAT
>Chr5:2475888..2475910  + TAIR102
AAAATAACAAGGGCTTTGCAGGG
>Chr5:2519133..2519111  - TAIR102
TTAATCTTCTCTTCACCGCAGAG
>Chr5:2532050..2532072  + TAIR102
ATACTTTTGTGTAGGGCAAAGAT
>Chr5:2590510..2590532  + TAIR102
AATGTTGAATGTTCCTCCCAGGT
>Chr5:2594234..2594212  - TAIR102
GATACGATCACCATTTGTAAGGT
>Chr5:2609935..2609913  - TAIR102
TCTACCCAATTCTGATGACAGAT
>Chr5:2627765..2627743  - TAIR102
GGTCTAGCTAAGAAAGTCAAGGA
>Chr5:2693381..2693359  - TAIR102
CAGATTGCTGATGGGTTTCAGAG
>Chr5:2708540..2708518  - TAIR102
TTTGGTGAATGATAAATGCAGGG
>Chr5:2744820..2744842  + TAIR102
TCTCTAACTTGTCCTTGATAGAA
>Chr5:2805378..2805400  + TAIR102
TTTAGGCATTGGAAAGAGTAGGT
>Chr5:2853055..2853077  + TAIR102
TTTTGGATTTGATGGGTAAAGAG
>Chr5:2873323..2873345  + TAIR102
CTTTCTATATACCTTTTGCAGAG
>Chr5:2871627..2871649  + TAIR102
TTCATCTCTGCGATTTATTAGGC
>Chr5:2873979..2873957  - TAIR102
GAGACCTTTTTCTTAATGCAGTG
>Chr5:2923864..2923886  + TAIR102
TGTAATAATTTGTTGACTCAGAT
>Chr5:2993925..2993903  - TAIR102
TGAAATGGCAATTGACCACAGGT
>Chr5:2998102..2998080  - TAIR102
CCTTTCTGGATTTATTTTCAGGT
>Chr5:3000218..3000196  - TAIR102
TGTTATGCAAACTGCGTGCAGAT
>Chr5:3056189..3056167  - TAIR102
GATTCTGAGAAATTATTGCAGAT
>Chr5:3160198..3160220  + TAIR102
TCCTTAATACGAAATCAACAGGT
>Chr5:3244625..3244603  - TAIR102
CTCGATATGGTTTTCTTGTAGGA
>Chr5:3255743..3255721  - TAIR102
ACTCGGCAATGCCTCGTGCAGGA
>Chr5:3284487..3284465  - TAIR102
TACTCTATGTAACAGGAGCAGAT
>Chr5:3377915..3377937  + TAIR102
TGACGTAAATAGCCAGTGGAGAT
>Chr5:3485865..3485887  + TAIR102
GGTTTTGGATGTTGAATGTAGGA
>Chr5:3617471..3617449  - TAIR102
TGAGCAAGTTTTGTATGCAAGGC
>Chr5:3676205..3676227  + TAIR102
ATACTTTTTCGAGTTTTGTAGTT
>Chr5:3735789..3735767  - TAIR102
TGAATTGGGAATCTTTCGCAGTG
>Chr5:3887339..3887361  + TAIR102
TATGTATGCTACTTTCTCCAGTT
>Chr5:3924599..3924577  - TAIR102
TGTGAGTAAACGGTCTTGTAGGT
>Chr5:3972271..3972249  - TAIR102
AGGAGTAACATACATTTGCAGGG
>Chr5:3973009..3972987  - TAIR102
CACGCATATTACAAGCACAAGGT
>Chr5:3972817..3972795  - TAIR102
ACTATTTTTCTCACAGCGCAGAT
>Chr5:3989334..3989312  - TAIR102
TTAGGGTTTTGGTATAATCAGCT
>Chr5:4049601..4049579  - TAIR102
GTTTGATCGGATTGTTGCAAGAG
>Chr5:4053323..4053301  - TAIR102
CTTCGAAGGCGATTGCAAAAGAG
>Chr5:4053375..4053353  - TAIR102
GATCGATTAAATTCACCTCAGGG
>Chr5:4059871..4059849  - TAIR102
TAGAACGGCTTTGAGATTCAGAT
>Chr5:4168809..4168831  + TAIR102
TGTTTTCAAAAAATACTCCAGAT
>Chr5:4220442..4220464  + TAIR102
TTCGTCTTGTTGTGTTTGCAGAT
>Chr5:4253803..4253781  - TAIR102
ATAATGGTCTAGTGGTTGCAGTC
>Chr5:4331552..4331530  - TAIR102
CGCCGGCGGCGATATGCACAGGG
>Chr5:4578016..4578038  + TAIR102
TTTTGTGTTTTGAAAATGCAGAA
>Chr5:4600010..4600032  + TAIR102
TTTTTCTTTACAAACCTGCAGAT
>Chr5:4604227..4604249  + TAIR102
CATTGCAAATTGCAATTGCAGGT
>Chr5:4618027..4618005  - TAIR102
TGTGTTGTGGATGTTGTGCAGAG
>Chr5:4691613..4691591  - TAIR102
ACTAAACACATTGATTCTCAGGG
>Chr5:4827556..4827578  + TAIR102
ACTAAATTTTGGACGGTTTAGAT
>Chr5:4830138..4830160  + TAIR102
AGCTCGCGTTTCCGTCGAAAGAG
>Chr5:4852534..4852556  + TAIR102
GATCTTTTGTTTTTTTTTGAGGT
>Chr5:4933055..4933033  - TAIR102
CATTTACACTAGTTTGTGCAGGT
>Chr5:4951496..4951474  - TAIR102
ATGTCAACATGTTTTAAACAGGT
>Chr5:4961114..4961136  + TAIR102
TTCCCCATCCCACTAAAACAGTG
>Chr5:5032869..5032847  - TAIR102
CATTTTTCTTGTCCAAAAAAGGT
>Chr5:5059287..5059265  - TAIR102
ATCTTCTTCCTCCTTTTGCAGTG
>Chr5:5081654..5081676  + TAIR102
TCATATCTGTTCATGTATCAGCC
>Chr5:5115742..5115720  - TAIR102
CAAGAAACAATATTCTTTCAGAA
>Chr5:5148929..5148951  + TAIR102
AAATTTCGTTCTTTGTCTCAGTC
>Chr5:5171723..5171701  - TAIR102
TGTCTTTGTTTCTGTCATTAGGC
>Chr5:5179050..5179028  - TAIR102
CTAAAACCACCTCGTTTGCAGCA
>Chr5:5179270..5179248  - TAIR102
ATGTTCAACTCCAACTTGCAGCA
>Chr5:5179404..5179382  - TAIR102
TATCATTTTGAACTTCAATAGGT
>Chr5:5361358..5361336  - TAIR102
ACTTGAACTTCTTCTCCTCAGTC
>Chr5:5403572..5403594  + TAIR102
GGTTGGGTTTGTGAATTTTAGAT
>Chr5:5515179..5515201  + TAIR102
ATAACAATATTCGTGTTATAGCT
>Chr5:5524722..5524700  - TAIR102
TGAATCATGGCTGCATTGCAGAG
>Chr5:5524756..5524734  - TAIR102
TTCTTTGCGGTTTCTTCATAGAT
>Chr5:5550966..5550988  + TAIR102
ACGCTGTCTAAGTATGAGGAGAT
>Chr5:5587773..5587751  - TAIR102
GTGAGGAAAATAATAGTGCAGGT
>Chr5:5861121..5861099  - TAIR102
TCTATGAAAATGTGTGTTTAGGG
>Chr5:5997028..5997050  + TAIR102
GTTTTAAACTCGTTATTGCAGCG
>Chr5:6062325..6062347  + TAIR102
CTTCTTCTTCTTCTTCTGCAGAA
>Chr5:6090200..6090178  - TAIR102
TTGGGAGTATGGACTTGTGAGAC
>Chr5:6090227..6090205  - TAIR102
TCAATTTGGAATCATCGTAAGGT
>Chr5:6094940..6094918  - TAIR102
CAGCTATATATATATTTTTAGGG
>Chr5:6113002..6113024  + TAIR102
TCTCAATTTGTCACTGAACAGAG
>Chr5:6264571..6264593  + TAIR102
ATCTGGTCATTTGTATTTCAGTC
>Chr5:6280276..6280298  + TAIR102
GCTCGAAGAGAGCTGTAAGAGTG
>Chr5:6389311..6389333  + TAIR102
GGCCAATGGGAGGCGGTGGTGGT
>Chr5:6389179..6389201  + TAIR102
GCGGTCCCAACGGTAATAAAGGA
>Chr5:6389317..6389339  + TAIR102
TGGGAGGCGGTGGTGGTGGAGGG
>Chr5:6531653..6531675  + TAIR102
TCTCTGCTATTACACATCTAGCG
>Chr5:6552879..6552857  - TAIR102
AGGAATTTTGTTTATGTCGAGGA
>Chr5:6571783..6571805  + TAIR102
TTCAAATTCCAATAATTGCAGTT
>Chr5:6591102..6591080  - TAIR102
TCAACTTGGATATGGGTGAAGCC
>Chr5:6708407..6708429  + TAIR102
TGAATGCAATGTCTTGTTTAGAA
>Chr5:6740687..6740709  + TAIR102
AACCAATGCAAATCACTACAGAA
>Chr5:6741037..6741015  - TAIR102
TGTATGCTTTGGTTCTCACAGGT
>Chr5:6776714..6776736  + TAIR102
TATGTATTTGTTTTCCTGCAGGG
>Chr5:6804783..6804761  - TAIR102
ATTTAAATTTGTTCATTTCAGCT
>Chr5:6833984..6834006  + TAIR102
TCCATATCTTGGAAATCGCAGGC
>Chr5:6834126..6834148  + TAIR102
TTTGGGATTTTTTTTTTACAGAG
>Chr5:6833968..6833990  + TAIR102
TTTTTATTGTTTTATCTCCATAT
>Chr5:6912675..6912653  - TAIR102
TTTGAATATGCAAAACTACAGGA
>Chr5:7016744..7016722  - TAIR102
GTCATTATGATGATAACTCAGCC
>Chr5:7040005..7039983  - TAIR102
AGAAGCTTTCTTGGTTTGAAGTG
>Chr5:7045503..7045525  + TAIR102
GCTTTGTCTTGTCTTTTGCAGAT
>Chr5:7177619..7177641  + TAIR102
GTGGAATCGGACAAATCGAAGAA
>Chr5:7198865..7198843  - TAIR102
TAATTTACTCAATTTTAGAAGAA
>Chr5:7290077..7290055  - TAIR102
TTGATTCTAATTCACTACAAGAT
>Chr5:7303240..7303262  + TAIR102
GGTTTGATGGTTGAAATTGAGAT
>Chr5:7436536..7436514  - TAIR102
TTCCTGAATCTCCGTTTACAGGA
>Chr5:7485003..7484981  - TAIR102
TCATTCTTATGTTGTTCCTAGTG
>Chr5:7514184..7514206  + TAIR102
TTATGCTCTGAATCAAGACAGAC
>Chr5:7532911..7532933  + TAIR102
GTCCCGGTTTATAAAGAAGAGAA
>Chr5:7536867..7536845  - TAIR102
CATTTTCTTTGTGTTTTGCAGAT
>Chr5:7588121..7588099  - TAIR102
TGTGGTTTATCTCGTAGTTAGAT
>Chr5:7604226..7604204  - TAIR102
AATCAACAAGATATCCAACAGGA
>Chr5:7624062..7624040  - TAIR102
GTGGACCTTAAGCAACAACAGAT
>Chr5:7686431..7686409  - TAIR102
CAAAGACTATGGATTTTATAGTT
>Chr5:7814667..7814689  + TAIR102
TTTTCTTTCACTTGCCGTTAGGT
>Chr5:7832331..7832353  + TAIR102
TTTTTTTTGGGATCGATGAAGCC
>Chr5:7929040..7929062  + TAIR102
TGGTTTGTTATTTCGTTGCAGGC
>Chr5:7985125..7985147  + TAIR102
GACACAAATCTGATTTCTCAGGG
>Chr5:8036631..8036653  + TAIR102
TCTTTTTTGTTAACTTGGCAGGA
>Chr5:8044715..8044737  + TAIR102
ATTTGAGATATTGTTCGTTAGTT
>Chr5:8126741..8126719  - TAIR102
CAATGGTCTCGCAATGTATAGGT
>Chr5:8271163..8271185  + TAIR102
AGTAGACTAATATGACTTAAGTT
>Chr5:8275920..8275942  + TAIR102
ACAGTGTGCATGGTAAAATAGAT
>Chr5:8282337..8282315  - TAIR102
TTCTTACATAATGTTTTGCAGGT
>Chr5:8316917..8316939  + TAIR102
TAATGATCGTGATATCTACAGAG
>Chr5:8421781..8421759  - TAIR102
TTTTAATTTGATAATGGTTAGGG
>Chr5:8431289..8431311  + TAIR102
CAAAGATTTCTATGATGTCAGTC
>Chr5:8497146..8497124  - TAIR102
TTTGATTGAGAAATTCTGTAGCG
>Chr5:8497176..8497154  - TAIR102
TTTTGTATTTGTTGATGAAAGAT
>Chr5:8500908..8500886  - TAIR102
GGACTAAATATGGAAATGTAGGC
>Chr5:8623351..8623373  + TAIR102
GCCTTTCTGGTTTGTTTTCAGGA
>Chr5:8623840..8623862  + TAIR102
CTTGTGCCCCAAGGAGATCAGAA
>Chr5:8775144..8775166  + TAIR102
TTTTTGGTTTGTCTTTTTCAGGT
>Chr5:8869538..8869516  - TAIR102
ATACAAACCCTAATTTTGCAGAA
>Chr5:8902965..8902987  + TAIR102
ATCCACTTCCTCATGTATCAGGT
>Chr5:8935398..8935376  - TAIR102
TAAATTAAGACTTATCTCCAGCT
>Chr5:8948627..8948649  + TAIR102
AATCAAAAAATGAAAGTGCAGGT
>Chr5:8967931..8967953  + TAIR102
TTTAGATTGATCTTTTTGCAGTT
>Chr5:8971450..8971428  - TAIR102
TCGTAACAAAAGAAAAAACAGAA
>Chr5:9098851..9098873  + TAIR102
TAATAAGCTGATGTGGGTAAGTA
>Chr5:9153311..9153333  + TAIR102
GTAACGTATGTTCCCTTGCAGGT
>Chr5:9356449..9356427  - TAIR102
TTCTACAAACCCTTTGTGTAGCT
>Chr5:9292261..9292283  + TAIR102
GGTGTAACCCTTCAATTTCAGAA
>Chr5:9285021..9284999  - TAIR102
CAATGATGTTTTTGCGGGAAGAA
>Chr5:9405775..9405753  - TAIR102
TTATCTGTCTAACATATGCAGGT
>Chr5:9409791..9409769  - TAIR102
TTTGATTCGATGCTTATGCAGAT
>Chr5:9421841..9421863  + TAIR102
CGATTGTGCAACCGTTTGCAGTG
>Chr5:9481332..9481354  + TAIR102
TTTCATTCTCTGGATCTACAGAT
>Chr5:9488382..9488360  - TAIR102
CTTGTGGATTTTCCGGTGAAGAC
>Chr5:9512918..9512896  - TAIR102
TCTCAGTCTCTTATTGTGCAGGG
>Chr5:9532154..9532176  + TAIR102
TCTCTGTTTCTACGTAAGCAGAT
>Chr5:9861897..9861919  + TAIR102
AGACTAACCCGGCTTTCGTAGCT
>Chr5:9874967..9874945  - TAIR102
ATCCTTGTTTTGTTTTTCCAGAG
>Chr5:10015509..10015531  + TAIR102
AGGTTGTATTCTTTGTTTTAGCG
>Chr5:10028206..10028184  - TAIR102
CAAATATTGATTTTTCAATAGTT
>Chr5:10032340..10032318  - TAIR102
AGTTTTTGTATTTGTGTATAGTA
>Chr5:10478901..10478923  + TAIR102
GATAATGGTTGTGATCGATAGGG
>Chr5:10796941..10796919  - TAIR102
AAGCATGTTTGTTTTTGGCAGGT
>Chr5:10879380..10879358  - TAIR102
CTTTTCTTTTTTTCATGGCAGGA
>Chr5:11022945..11022923  - TAIR102
CTTTATTTATTTCTTGCACAGGA
>Chr5:13236298..13236276  - TAIR102
TTTTAAAGTTTCATCATGCAGAA
>Chr5:13236482..13236460  - TAIR102
ATGCTACTTGTTAACATGCAGTG
>Chr5:13360888..13360866  - TAIR102
GTTTCTCTTTGTTTATCTGAGAA
>Chr5:13415137..13415159  + TAIR102
AAACCCAGTGAAGGAATTAAGGA
>Chr5:13423434..13423456  + TAIR102
AAATGTGAGGGATACTTGCAGGG
>Chr5:13432761..13432783  + TAIR102
CACTGCAATCAATAACTGCAGGA
>Chr5:13474528..13474506  - TAIR102
AGCAGTATGTTTTGGACATAGAA
>Chr5:13785401..13785379  - TAIR102
CTTTTCCTTTTTTTTTTGTAGAT
>Chr5:13785934..13785912  - TAIR102
TCCCTTTCAATGGGAGTGCAGGA
>Chr5:13825154..13825132  - TAIR102
GTGTTTGTTATTGTAATTCAGAT
>Chr5:13858171..13858149  - TAIR102
AGGATATTGATAGGATCTAAGTT
>Chr5:14138266..14138244  - TAIR102
ATAACGTTGTTTGATTTGCAGGC
>Chr5:14142800..14142822  + TAIR102
AGACTTTTTTCTATCTTTCAGGA
>Chr5:14302932..14302954  + TAIR102
TCTCTTCCTCTCAAAAATCAGAT
>Chr5:14422056..14422034  - TAIR102
TTTGTTTTTGTGGACTTGAAGGT
>Chr5:14421796..14421774  - TAIR102
GCAAGCTTATTTTATTTGCAGTG
>Chr5:14481112..14481090  - TAIR102
TTCTTGCTTGTTTTTGGCAAGCT
>Chr5:14481096..14481074  - TAIR102
GCAAGCTTATTTTATTTGCAGTG
>Chr5:14793903..14793925  + TAIR102
TCTTTAATTATTGTCTTTCAGGC
>Chr5:14815864..14815842  - TAIR102
TTGATGAAATCTACAACCAAGTT
>Chr5:14839259..14839237  - TAIR102
GAGCTTTGTGGTTATGATCAGAA
>Chr5:14900414..14900436  + TAIR102
CGTTTGCTGTCCTCTTTATAGAC
>Chr5:14961351..14961373  + TAIR102
TCATAAATTTAAAATTTTCAGGT
>Chr5:15271227..15271249  + TAIR102
TTTTGTTTTTTTCTTTCTCAGGT
>Chr5:15316342..15316320  - TAIR102
TTTCCGAAACCGATATTGAAGAA
>Chr5:15347944..15347966  + TAIR102
AATATGTTCTGTTTGTCGCAGAT
>Chr5:15452572..15452550  - TAIR102
TAATTTTGGTATTGTGGCCAGGA
>Chr5:15597538..15597516  - TAIR102
AAATTAACTTAGAATCAACAGAT
>Chr5:15880967..15880989  + TAIR102
CATGACATTGTATGTTCACAGAC
>Chr5:16148790..16148768  - TAIR102
TAATTTTTCTGGAATTTGCAGCA
>Chr5:16233843..16233821  - TAIR102
TTTGTTTTCGTTGTGAAACAGAT
>Chr5:16235862..16235884  + TAIR102
CTCATTTGGTTCTTTGAGCAGGA
>Chr5:16236008..16236030  + TAIR102
TTTAATCGTGTGGTTATATAGGA
>Chr5:16292298..16292276  - TAIR102
TATACTGTTGTTGTGATGTAGCT
>Chr5:16340568..16340590  + TAIR102
CTGTATTATCTACCACCATAGGC
>Chr5:16431516..16431538  + TAIR102
CACGCTTCTTTTGTTTTTCAGGT
>Chr5:16441990..16442012  + TAIR102
TGATCTTGTCTTTGATTACAGGT
>Chr5:16450643..16450665  + TAIR102
GGTTTGTTTATATTAACGCAGGA
>Chr5:16474142..16474120  - TAIR102
GTGCTATAAACTTGGAATTAGGA
>Chr5:16640889..16640867  - TAIR102
ATTTAGTCTGTTGATTTGCAGGG
>Chr5:16665564..16665542  - TAIR102
TGTTTCCATGTTGTTGTGTAGGG
>Chr5:16668609..16668631  + TAIR102
CCAATAACTCAACTTTTGCAGGA
>Chr5:16677059..16677081  + TAIR102
AAATGTTTATGCAATTGGTAGGT
>Chr5:16676033..16676055  + TAIR102
AACTTGGATTACTTTTTGTAGGG
>Chr5:16808029..16808007  - TAIR102
GAAGACAAGAAGGTGAAGGAGAA
>Chr5:16821468..16821446  - TAIR102
TAGGTTCATGCTATCTTAAAGGA
>Chr5:17015681..17015703  + TAIR102
TTACTACTATATTTGTTATAGGA
>Chr5:17118963..17118941  - TAIR102
TGGATGGTATTTTGTTTAAAGGT
>Chr5:17150236..17150258  + TAIR102
ATTATATTCTAAACTCTAAAGTT
>Chr5:17180921..17180943  + TAIR102
TTGTGTAGTTTGGGATATCAGAT
>Chr5:17181998..17181976  - TAIR102
TGATATTGTTGTATGTTTCAGGG
>Chr5:17209226..17209204  - TAIR102
TTATTAGGGTTTTTTTCGCAGGC
>Chr5:17354505..17354483  - TAIR102
AATGCTTTTGTATCCGGGCAGTT
>Chr5:17379811..17379789  - TAIR102
TCTGTTTTTTTTTTTTTCCAGCT
>Chr5:17383610..17383588  - TAIR102
TAATATGTGGAATTGTATCAGAG
>Chr5:17384144..17384122  - TAIR102
AATGGTATATTGTATAAACAGGT
>Chr5:17379621..17379599  - TAIR102
TTTGGTTCCAATGCAATGAAGTT
>Chr5:17455628..17455606  - TAIR102
TTGAGTCATTTTGTTTTGCAGCT
>Chr5:17501018..17501040  + TAIR102
GTATGATGAAATCTTAATCAGGG
>Chr5:17545475..17545497  + TAIR102
TGTTTCTGATGCGGCAACAAGTG
>Chr5:17680835..17680857  + TAIR102
TTTGAATCATGTTAAAAATAGGG
>Chr5:17757447..17757425  - TAIR102
TTTGGTATTTTATGAATGAAGCC
>Chr5:17803921..17803899  - TAIR102
CCTCCTCTCTCATCATCGCAGAT
>Chr5:17843514..17843492  - TAIR102
GACTTTATATTTGATCATCAGAT
>Chr5:18044909..18044931  + TAIR102
TTAACCATTTTGTTCTTTCAGGT
>Chr5:18139419..18139441  + TAIR102
GATCTGTGACAAAAAGAATAGGG
>Chr5:18163619..18163641  + TAIR102
TCTGATCAGTTTGTTCATTAGTC
>Chr5:18179305..18179283  - TAIR102
CTGAAATCCCGGGTCTTTCAGGT
>Chr5:18218892..18218914  + TAIR102
GTTACATTTCTTTTCTTCCAGAG
>Chr5:18369091..18369069  - TAIR102
GGGTGTTTTGGTAATTTGCAGAT
>Chr5:18389411..18389433  + TAIR102
CAGAGCTTAATGGGTGGTTAGTC
>Chr5:18503662..18503684  + TAIR102
AGTGGAAAATGAATGATACAGGT
>Chr5:18541864..18541886  + TAIR102
TTTGTGTTTTTGTTTGCGTAGGG
>Chr5:18572642..18572664  + TAIR102
GGTCCTTTTGTTTCTTTGCAGCT
>Chr5:18775803..18775781  - TAIR102
ATGATTGCTGGTGGGACTGAGGC
>Chr5:18806878..18806856  - TAIR102
ACCACCGCAACTTCTGTTTAGTA
>Chr5:18818571..18818593  + TAIR102
GAATCCTTATTATTGTTGCAGGT
>Chr5:18852353..18852375  + TAIR102
TAAGTCTCTCATTCATGTCAGAC
>Chr5:18923151..18923173  + TAIR102
ACTATCCGGAACGATTGGCAGGT
>Chr5:18964700..18964722  + TAIR102
GCGGAGGAGGAGCACATGGAGGT
>Chr5:18979207..18979229  + TAIR102
TGTTTTGTTTGTTTGTTTCAGTT
>Chr5:19005717..19005739  + TAIR102
TCCACTCTCTTCTCCGGCGAGGT
>Chr5:19125120..19125098  - TAIR102
TTTCCTTAAAAGAATGAACAGAC
>Chr5:19252183..19252205  + TAIR102
TCTTGCTGTTTACTAATATAGAG
>Chr5:19306376..19306398  + TAIR102
AAATGTTCATGTTTGTTTCAGAT
>Chr5:19315317..19315339  + TAIR102
CATTTTTCTTATTTTTGTTAGGA
>Chr5:19331906..19331928  + TAIR102
GTTCAGTTCCGGTGTGTGCAGAT
>Chr5:19331718..19331740  + TAIR102
GCATTTTCTGAATTGGCTCAGAC
>Chr5:19336497..19336475  - TAIR102
AATCTGGTAAATTTGTGCTAGTT
>Chr5:19386368..19386346  - TAIR102
TCGATACTGGTGTTAAAACAGGT
>Chr5:19392373..19392395  + TAIR102
TATAGACGACGCCTGCGCTAGAT
>Chr5:19394141..19394163  + TAIR102
GAGCTGTTGTGTTTTGGTTAGAG
>Chr5:19422707..19422729  + TAIR102
TTTTTTTTTTGCAAATCTCAGCG
>Chr5:19555032..19555010  - TAIR102
ATATGAATGTTGATGAATCAGAT
>Chr5:19560571..19560593  + TAIR102
TCTTGAGAGTTTATTCCTTAGCC
>Chr5:19560752..19560774  + TAIR102
TTCAACTTTGGATGAACATAGAA
>Chr5:19569038..19569060  + TAIR102
TACAACATATCATTTTTTTAGCA
>Chr5:19579577..19579555  - TAIR102
TTTAATCATGGTTTGGTGTAGTG
>Chr5:19630219..19630197  - TAIR102
TTTTCTTTTAACTGATCATAGTG
>Chr5:19723099..19723077  - TAIR102
TTGTGGGTTTTATTTTCACAGCA
>Chr5:19732537..19732515  - TAIR102
TTGTTTGGTTGAAACTTACAGGT
>Chr5:19734179..19734157  - TAIR102
AATTGACGTTGTTATGTGTAGGG
>Chr5:19779548..19779570  + TAIR102
TACTGGGAAACTATATTGCAGTG
>Chr5:19864964..19864986  + TAIR102
AGTCTCAATTTTAGACTGCAGGT
>Chr5:19867785..19867807  + TAIR102
ACTACACTTGTGAACTTACAGTG
>Chr5:19889094..19889072  - TAIR102
AGCATTTCTGCATTCATACAGGA
>Chr5:20010570..20010548  - TAIR102
GAGGCGGAGCAGGAGGATTAGGT
>Chr5:20032857..20032879  + TAIR102
TTTTGTGATCTTCATTTATAGCT
>Chr5:20066079..20066101  + TAIR102
CCTATCAAATAACATTTGCAGTG
>Chr5:20064624..20064646  + TAIR102
TCAACATTTCAGGCATCTAAGGT
>Chr5:20063916..20063938  + TAIR102
CAGTATTTGAATATTTTGCAGTC
>Chr5:20082716..20082738  + TAIR102
GATATATCAAACTATTTGCAGAA
>Chr5:20196878..20196900  + TAIR102
AGTGTTTGAATTGTAATGTAGCA
>Chr5:20513944..20513966  + TAIR102
CGGTTACTTCCACCAATTCAGGG
>Chr5:20710611..20710589  - TAIR102
GCTATCGTTTATTGGATGTAGGT
>Chr5:20770646..20770624  - TAIR102
CATTTCCTTGGTGCTGTTTAGGA
>Chr5:20779236..20779214  - TAIR102
ACCCGGTCTAATCTGGCGCAGGA
>Chr5:20784197..20784175  - TAIR102
TGATTAGTGCTTACATGGAAGGG
>Chr5:20797284..20797306  + TAIR102
AAATTGGGTGGTTGGAAGCAGTG
>Chr5:20824044..20824066  + TAIR102
TCTTTACGATTTTTGTTGCAGCT
>Chr5:20873895..20873917  + TAIR102
CATCATTTTTGTTCTTTGCAGGA
>Chr5:20881616..20881594  - TAIR102
TGTCTTTCTACCGGATCACAGCT
>Chr5:20881414..20881392  - TAIR102
ATATACCTTTCTGATTTAAAGAA
>Chr5:20970934..20970956  + TAIR102
AGTTTCTGTCAGAAATTCTAGAT
>Chr5:21086182..21086160  - TAIR102
TTGGTTGATCTTGGTGCGTAGGC
>Chr5:21111721..21111743  + TAIR102
TTTTCTTAATCATTCTTTAAGGC
>Chr5:21211699..21211677  - TAIR102
CCATTCTGAGTTGTGAATCAGGG
>Chr5:21214591..21214613  + TAIR102
AGAGACCAGTTTTATGAAAAGGA
>Chr5:21249535..21249513  - TAIR102
GAAATTTCTTATTTTTCTCAGGT
>Chr5:21297515..21297493  - TAIR102
TTTACACACCATTACTTGTAGGT
>Chr5:21398614..21398636  + TAIR102
TACATATGCTGTGATATTTAGGT
>Chr5:21398840..21398862  + TAIR102
AAACAAACTATGTTGTTTTAGTG
>Chr5:21445446..21445424  - TAIR102
CTTTGGTTGATTTCTTTTCAGCA
>Chr5:21506210..21506232  + TAIR102
TGTAACACAATTATTCCATAGTT
>Chr5:21510442..21510420  - TAIR102
CAATCTGACGTCGTTCGACAGAT
>Chr5:21561720..21561742  + TAIR102
CTATATTGTTTTTGGATTTAGAA
>Chr5:21596215..21596237  + TAIR102
GGTTTAAATTGTTTTAAGAAGAG
>Chr5:21709689..21709711  + TAIR102
ACTCTTTTAGAGGACACACAGGC
>Chr5:21763109..21763087  - TAIR102
TTTAGGTTTAAGTTTTTAGAGAA
>Chr5:21781153..21781175  + TAIR102
AACCCTAGTTTTTTTTTTCAGTG
>Chr5:21822699..21822721  + TAIR102
GAATCTCCTGTGGTTTTTCAGTT
>Chr5:21882455..21882433  - TAIR102
GTTCATGTGATATATCTGCAGAT
>Chr5:21948260..21948282  + TAIR102
GAATATAACTGTGCCATTTAGAT
>Chr5:21992457..21992435  - TAIR102
TGAAATGCTTCTACTTTGTAGAG
>Chr5:22126158..22126180  + TAIR102
GGTTCAAGGCAGCCAACAGAGCT
>Chr5:22181864..22181886  + TAIR102
TGTTCTAATCAATTGTTCCAGGC
>Chr5:22184064..22184086  + TAIR102
AAGAGCCGAGAAGAGGGAGAGCC
>Chr5:22201734..22201712  - TAIR102
TCGATCTTTATCGAATTTCAGCA
>Chr5:22277037..22277015  - TAIR102
TTTTGTGTTTTCTTTAATCAGAC
>Chr5:22321525..22321547  + TAIR102
TGCGATATGTTTATGTAACAGCA
>Chr5:22327479..22327457  - TAIR102
TTAGTTTATTTCGAGGTTCAGGC
>Chr5:22361317..22361295  - TAIR102
GCGGGTTTGTTCGGTTTTCAGGG
>Chr5:22404015..22404037  + TAIR102
ATTCATGTAAAATTTGTGAAGGC
>Chr5:22424135..22424113  - TAIR102
GTGTAATACTTATCGTCGCAGAT
>Chr5:22424794..22424772  - TAIR102
AAAAGAGCTGAATGAGATAAGAG
>Chr5:22461056..22461078  + TAIR102
TAACGTTTTTTATTCGCGCAGTT
>Chr5:22502111..22502089  - TAIR102
GTGTTTTATTTACTTGTTGAGGT
>Chr5:22503690..22503668  - TAIR102
GGTTTCTCTGAATTGGAGCAGAA
>Chr5:22503867..22503845  - TAIR102
CTTTTTTTTTGTTTTTTTCAGAT
>Chr5:22501939..22501917  - TAIR102
GTTTGCTTTCTCTTTTGTTAGAC
>Chr5:22522102..22522080  - TAIR102
GACTTGGTTGGTGCTGAGGAGAG
>Chr5:22527410..22527432  + TAIR102
TCTTTGGCTGTGTTTATGCAGGT
>Chr5:22531666..22531688  + TAIR102
AGATTTGATTGTTCTGTGCAGAT
>Chr5:22545228..22545206  - TAIR102
AAGATCTGGGTAGTGGAAGAGCT
>Chr5:22552723..22552745  + TAIR102
TGCATTTGTTTGGTGGGAAAGGA
>Chr5:22558287..22558265  - TAIR102
TTATTTCCCTCTATTGTTGAGTT
>Chr5:22697923..22697945  + TAIR102
ATTTTATTTGTTTTGTTACAGAA
>Chr5:22742664..22742686  + TAIR102
ACAATGGTGATGATCTTGAAGAT
>Chr5:22889354..22889376  + TAIR102
GTCTCTTCTTGTTTGCTTTAGAC
>Chr5:22910037..22910015  - TAIR102
TTGATTTTGCTTCCATTGTAGGG
>Chr5:22944113..22944091  - TAIR102
AACGACGATGAAGATGCGAAGGA
>Chr5:23021974..23021952  - TAIR102
CGTCCTTAATTAGTGTATTACTA
>Chr5:23087901..23087923  + TAIR102
CATCATCATCTGCTATGGCAGGT
>Chr5:23154135..23154157  + TAIR102
TAACGTATGGGAAGCTTCCAGTT
>Chr5:23162257..23162235  - TAIR102
TGTTTTGCTTTTCTTTGGCAGCG
>Chr5:23207135..23207113  - TAIR102
GCTGCCGCAGCCACAAAGGAGGA
>Chr5:23244303..23244325  + TAIR102
TGAAAAAGGGTTCTCGGTTAGGA
>Chr5:23311363..23311385  + TAIR102
TTTGGTTTATGTAATTCACAGTC
>Chr5:23310771..23310793  + TAIR102
GGATTTTTTTTCCCTTTTTAGTT
>Chr5:23348715..23348737  + TAIR102
CAATAATCTTCTTTTTATCAGGC
>Chr5:23412271..23412249  - TAIR102
TACTTTAATGGTTTTTATTAGCT
>Chr5:23438585..23438607  + TAIR102
TCTTCTTTTTTGGTTGTTCAGGT
>Chr5:23482942..23482964  + TAIR102
GTTTTTGTTTGTCTTTGTCAGGT
>Chr5:23528705..23528727  + TAIR102
CTGATCAATCTCTGTCATCAGGT
>Chr5:23529296..23529318  + TAIR102
TGGTTTACTTAATTATTTCAGGA
>Chr5:23549717..23549739  + TAIR102
CTTTTTCTTCTCCTGTTAAAGCA
>Chr5:23550011..23550033  + TAIR102
TCCAATTCCAAATTCTGTCAGGT
>Chr5:23552373..23552395  + TAIR102
GTTGGGTGGAGTTGTTCGCAGTG
>Chr5:23552338..23552360  + TAIR102
GATGTTTATTGTGATGTTTAGCT
>Chr5:23561317..23561295  - TAIR102
TCATATTTCCATTTCACTCAGGT
>Chr5:23579508..23579530  + TAIR102
TAGCAGAAGAGAAGAGGGAAGTG
>Chr5:23638316..23638294  - TAIR102
TTGTTTTTTGTTTTATTGAAGGA
>Chr5:23663556..23663578  + TAIR102
CATTTCTTGAAGAGATTGTAGAG
>Chr5:23684301..23684279  - TAIR102
ATACATTTTGGGATTGATCAGCC
>Chr5:23720125..23720103  - TAIR102
GTTATTTATGGATATGATCAGGT
>Chr5:23720290..23720268  - TAIR102
AACAATTGTGAAATCATCCAGCC
>Chr5:23806842..23806864  + TAIR102
AACTTGAACGGCGTTTTGCAGTA
>Chr5:23809057..23809035  - TAIR102
CTTCTTTATATGTTGTTCCAGGT
>Chr5:23822948..23822926  - TAIR102
TTTTGTTTTTTGTTCTGATAGAT
>Chr5:23840093..23840071  - TAIR102
ATGGAAATAAATTGGTTGCAGGA
>Chr5:23841849..23841827  - TAIR102
AGAATTGATTTTTCTAAACAGTT
>Chr5:23881366..23881388  + TAIR102
TTTCATTTTTGCATGTTGCAGTT
>Chr5:23950080..23950102  + TAIR102
TTGATTCATATTCATATATAGAT
>Chr5:23970690..23970712  + TAIR102
CTCTAAATGAATCTGCTGCAGCC
>Chr5:23979157..23979179  + TAIR102
CTCTCTGCAAGAATCCCTCAGAT
>Chr5:23996565..23996543  - TAIR102
TTTAGGTTTGATTTGATGCAGCT
>Chr5:24001696..24001674  - TAIR102
CGAAATTTATTGTGATGTTAGGT
>Chr5:24015750..24015728  - TAIR102
TGTTCTGTTGTGAAATCTCAGGT
>Chr5:24073823..24073845  + TAIR102
AAATTGTCACTTATGTTTCAGTT
>Chr5:24083139..24083117  - TAIR102
ATGACCTGGTTTTGGTTGTAGGT
>Chr5:24105284..24105306  + TAIR102
TCTATTTCTGTGAAAAAACAGTT
>Chr5:24121521..24121543  + TAIR102
AGCTCCAAGGACAGGTTCAAGAG
>Chr5:24140581..24140603  + TAIR102
CGGATTCATTTGGTTGTATAGGC
>Chr5:24149328..24149350  + TAIR102
TGAATCAGGTAAATCTCTCAGTC
>Chr5:24199694..24199672  - TAIR102
ATGCGTTTATTGATTTACCAGTC
>Chr5:24212332..24212310  - TAIR102
GATTCTAGAGATCATGCTAAGGC
>Chr5:24250967..24250945  - TAIR102
TTTTTAGTGCTATATATGCAGCT
>Chr5:24290493..24290515  + TAIR102
GTTAAGATGACCCCAACCAAGCC
>Chr5:24300511..24300533  + TAIR102
ACTATTACTGCGTATTTGCAGCG
>Chr5:24300732..24300754  + TAIR102
GATTCTTAACGCTATGCACAGAA
>Chr5:24300898..24300920  + TAIR102
GCCTTGTCTGCTACACTGCAGGA
>Chr5:24354275..24354297  + TAIR102
AATCAATCTCTTGCTGTCTAGTG
>Chr5:24362946..24362968  + TAIR102
ACAAATTGAATAATGGCGCAGAT
>Chr5:24371368..24371346  - TAIR102
CTTTTGTTGTGTGTGGAGCAGAT
>Chr5:24466936..24466914  - TAIR102
CTTATCAAAATTTCTATATAGCT
>Chr5:24488871..24488849  - TAIR102
ATTGGTCTTTGACTGTCGCAGAG
>Chr5:24523759..24523781  + TAIR102
GTTTGGAATTGTTCGAACTAGTG
>Chr5:24554135..24554157  + TAIR102
AAAATTTCTCCTTTTTTACAGAA
>Chr5:24622004..24622026  + TAIR102
AATATCCATTTTCTTGTTAAGAT
>Chr5:24620976..24620998  + TAIR102
AACACTTTCTTTGTCTTTCAGAT
>Chr5:24690603..24690581  - TAIR102
AAACATATTGTGTCTGATTAGGG
>Chr5:24740862..24740840  - TAIR102
TGTAACTATATAAATATGTAGGT
>Chr5:24745860..24745882  + TAIR102
TTATTCTAAGGACATTCTTAGGT
>Chr5:24861188..24861166  - TAIR102
ACCAGGCATATTCTGCAACAGGA
>Chr5:24910692..24910714  + TAIR102
AGTGGTGATTGTGTTTGTTAGTG
>Chr5:24965029..24965051  + TAIR102
TCTTTACAGATCTTGTGGCAGAA
>Chr5:25089316..25089294  - TAIR102
ACGGTCCACATATTTTGCCAGAA
>Chr5:25098924..25098946  + TAIR102
TAGTTATAACTGTTTTTGCAGGA
>Chr5:25194556..25194578  + TAIR102
ATTCATCTGATAAAATTACAGCG
>Chr5:25243678..25243700  + TAIR102
TTTTTGTGTTTGTGTAGATAGAG
>Chr5:25371597..25371619  + TAIR102
CAATAGATTTTGATTTTACAGGA
>Chr5:25378810..25378788  - TAIR102
TGTTGGGTTTCTGGTTTATAGCA
>Chr5:25386803..25386781  - TAIR102
AGAAGAATACGATGGCAGCAGGG
>Chr5:25384242..25384220  - TAIR102
CTTTTTAACTTCTGTAAACAGCT
>Chr5:25407846..25407868  + TAIR102
TCTGTGTTTTTACTCTTTCAGGT
>Chr5:25516095..25516073  - TAIR102
TTCTTTCCTGATAGTTCACAGTT
>Chr5:25561872..25561850  - TAIR102
GTTTTACACTTATTGGTGCAGTT
>Chr5:25615525..25615547  + TAIR102
ATCCTTGTATGAAACTTTCAGAA
>Chr5:25665050..25665028  - TAIR102
CTGAGATGTGTTTATAATCAGGA
>Chr5:25665188..25665166  - TAIR102
TTCTTTAATTGCATTGTGTAGGA
>Chr5:25681563..25681541  - TAIR102
GCTTGTCTTGGATTTTTCTAGTC
>Chr5:25686374..25686396  + TAIR102
TTTTTTCTGTGATTGCGACAGCT
>Chr5:25696927..25696949  + TAIR102
GATCATTTCGTGCTGTTTCAGGT
>Chr5:25697169..25697191  + TAIR102
ATTGAATATCGTATCTCCCAGGA
>Chr5:25698764..25698742  - TAIR102
TTATGTGAATCAATGAATCAGGA
>Chr5:25729555..25729577  + TAIR102
GGCTTAATTTTGTTGTGATAGGC
>Chr5:25736571..25736549  - TAIR102
CCTGTAATGAGTATTCTGCAGAA
>Chr5:25737629..25737607  - TAIR102
AGAAGACGAATGTTGGGAAAGGG
>Chr5:25747195..25747217  + TAIR102
ATTTGATGCTTGTTTACTCAGAT
>Chr5:25750063..25750085  + TAIR102
TTCTTTTTTAAATGAATGCAGTG
>Chr5:25774768..25774746  - TAIR102
TATAGATTCTCTTGGTGACAGGT
>Chr5:25790198..25790220  + TAIR102
GACCTAGAGATTTCATTTCAGGT
>Chr5:25800725..25800703  - TAIR102
AAAAAAAGTCTCATTTTGAAGTC
>Chr5:25835821..25835843  + TAIR102
GACCCATCAATCCAACTACAGTT
>Chr5:25956165..25956187  + TAIR102
GTTTTCATTGTTTGCATGGAGTT
>Chr5:25965464..25965442  - TAIR102
GCACTGTGACTGTTGTTATAGGT
>Chr5:26009997..26009975  - TAIR102
AAATCGGGTTTTTGTTTGCAGGC
>Chr5:26045866..26045888  + TAIR102
CATTTGTTTTGTTGGGATAAGCT
>Chr5:26058999..26059021  + TAIR102
CAATTTGTTCTTTGTTTTCAGTT
>Chr5:26057962..26057984  + TAIR102
TGGTTTTCACGACGACAAAAGTT
>Chr5:26093645..26093667  + TAIR102
TCCATTTATAATAATGGTTAGAA
>Chr5:26093822..26093844  + TAIR102
TTCTGACTATGATATTTGCAGGA
>Chr5:26148581..26148559  - TAIR102
GACTGCTTTATTCAGGAGCAGAT
>Chr5:26152354..26152376  + TAIR102
TTGGTTTGCCTCACGTCGCAGCT
>Chr5:26153877..26153899  + TAIR102
TTTCTTTTCTTTCTAAATCAGAG
>Chr5:26156563..26156585  + TAIR102
GTTCTGTTCTGTCTATTCCAGGA
>Chr5:26285071..26285093  + TAIR102
TGCTTTGGTCCGGTTTAGTAGGT
>Chr5:26296559..26296581  + TAIR102
GATGCGATGAATGCTTCACAGAT
>Chr5:26303072..26303050  - TAIR102
CATCATCATGATTATGTACAGAG
>Chr5:26303267..26303245  - TAIR102
ATTGTTGTATTGGTTTCTTAGAT
>Chr5:26302925..26302903  - TAIR102
TTAACTTTTGCTTCGATGTAGGA
>Chr5:26315524..26315546  + TAIR102
ACCCTTTGGCTATTTCTGTAGAC
>Chr5:26315805..26315827  + TAIR102
AGTTTTTTTTTTTTCTTCCAGAT
>Chr5:26377100..26377078  - TAIR102
AGCGTGTCTTTACTTATGCAGGG
>Chr5:26398000..26397978  - TAIR102
TTTCTTCTTTGTTGTCTGCAGTG
>Chr5:26405199..26405177  - TAIR102
GGCGACTCCAAGTCCGGCAAGTG
>Chr5:26410848..26410870  + TAIR102
AATTTTGTGATTGTGAAACAGGG
>Chr5:26413859..26413837  - TAIR102
TTTTCTTAACAACAATAACAGAG
>Chr5:26417755..26417733  - TAIR102
AATTTGGCACTGGGTTTTCAGGA
>Chr5:26421571..26421593  + TAIR102
GTATAATAAAGAGAAGTAAAGGT
>Chr5:26422570..26422592  + TAIR102
TTTTGTATTAATAATAAACAGAT
>Chr5:26446780..26446802  + TAIR102
GTTTGTGTTGTTTTGTTGCAGGT
>Chr5:26450503..26450525  + TAIR102
TCTAAGTCGTGTAACTATCAGTT
>Chr5:26457129..26457107  - TAIR102
TTGTATCTTTGCTGGTCACAGAT
>Chr5:26456581..26456559  - TAIR102
GGGGTATTTTGGCGTTTGTAGTG
>Chr5:26459459..26459437  - TAIR102
CTAACTTTCTCGATTCATCAGAG
>Chr5:26466343..26466365  + TAIR102
GTCCAATGGTGGAATTTACAGAG
>Chr5:26469028..26469050  + TAIR102
ATACTATTTTGTTTAGGATAGTA
>Chr5:26497349..26497327  - TAIR102
TTTTTTCTGGTTGTTGTTTAGTT
>Chr5:26511270..26511292  + TAIR102
AGTTGATTCATCTGTAATTAGGA
>Chr5:26524729..26524707  - TAIR102
GCCGTTTTATTGGAATAACAGGT
>Chr5:26534787..26534809  + TAIR102
TCTTTTCTTTGGAAATGGCAGCG
>Chr5:26578447..26578425  - TAIR102
CTTTTTATGGGTTTCTAGCAGAA
>Chr5:26587406..26587428  + TAIR102
TGCTATTTGGTTTGATCACAGGT
>Chr5:26612748..26612726  - TAIR102
TTAAATTTTGTTGTTTTTAAGGT
>Chr5:26727147..26727169  + TAIR102
TGCTCTAATCAATAACTGTAGAG
>Chr5:26785704..26785682  - TAIR102
TTATCTTTTGTTTGTTTATAGAC
>Chr5:26914646..26914624  - TAIR102
ATGTTTTTGGGTTTAAAACAGTT
