# Supplementary material for: Comparative Analyses between Retained Introns and Constitutively Spliced Introns in Arabidopsis thaliana Using Random Forest and Support Vector Machine
Source: PLoS One. 2014 Aug 11;9(8):e104049. doi: 10.1371/journal.pone.0104049 (PMC4128822; doi:10.1371/journal.pone.0104049)
Supplement: File S2 — All extracted data used in the article. (ZIP) [file pone.0104049.s002.zip › data/RIs_fasta_data/redonor.fasta]

>Chr1:7386..7378  - TAIR102
TTGGTATGT
>Chr1:37571..37563  - TAIR102
AGGGTATAA
>Chr1:40677..40669  - TAIR102
AAGGTTTGA
>Chr1:50498..50490  - TAIR102
GTGGTGCTC
>Chr1:100029..100037  + TAIR102
ATGGTATCT
>Chr1:109328..109336  + TAIR102
CTGGTAAAA
>Chr1:135190..135182  - TAIR102
AAGGTTGGT
>Chr1:167016..167008  - TAIR102
ATGGTACGT
>Chr1:182255..182247  - TAIR102
TGGGTATTT
>Chr1:197902..197910  + TAIR102
GAGGTATTT
>Chr1:203597..203605  + TAIR102
GAGGTAAAC
>Chr1:203941..203949  + TAIR102
CAGGTAAAG
>Chr1:227081..227073  - TAIR102
GGAGCCACC
>Chr1:236867..236859  - TAIR102
AAGGTAAAG
>Chr1:313569..313561  - TAIR102
ATTGTAAGT
>Chr1:353240..353232  - TAIR102
CAGGTACAG
>Chr1:366323..366331  + TAIR102
CAGGTTTGT
>Chr1:388270..388262  - TAIR102
AAGGTCAGT
>Chr1:392493..392501  + TAIR102
CTGGTACGT
>Chr1:404840..404848  + TAIR102
CAGGTAGGT
>Chr1:411251..411259  + TAIR102
GAGGTTGTT
>Chr1:419527..419535  + TAIR102
CTTGTAACT
>Chr1:561455..561447  - TAIR102
CGGGTATGC
>Chr1:631856..631864  + TAIR102
AAGGTTCTT
>Chr1:644162..644154  - TAIR102
CAGGTCCAA
>Chr1:662336..662328  - TAIR102
TTGGTTTAT
>Chr1:667375..667367  - TAIR102
GGGGTTTAT
>Chr1:710957..710949  - TAIR102
CAGGTTAAG
>Chr1:773689..773697  + TAIR102
TTCGTATGT
>Chr1:775647..775655  + TAIR102
CCTGTAAGT
>Chr1:879934..879926  - TAIR102
AAGGTAATT
>Chr1:919993..920001  + TAIR102
CCGGTAAAA
>Chr1:936570..936578  + TAIR102
TGGGTTAGT
>Chr1:948090..948082  - TAIR102
ATGGTATGT
>Chr1:948237..948229  - TAIR102
AAAGTAAGC
>Chr1:947801..947793  - TAIR102
CTGGTCAGA
>Chr1:980989..980981  - TAIR102
AAGGTTTGT
>Chr1:1014235..1014243  + TAIR102
TTGGTAGCC
>Chr1:1153038..1153030  - TAIR102
CAGGTTAGT
>Chr1:1153236..1153228  - TAIR102
ATGGTACAT
>Chr1:1153038..1153030  - TAIR102
CAGGTTAGT
>Chr1:1241341..1241349  + TAIR102
CAGGTCTGT
>Chr1:1241540..1241548  + TAIR102
GAGGTAAGA
>Chr1:1292153..1292161  + TAIR102
ACGGTAATC
>Chr1:1402518..1402526  + TAIR102
CAGGTGACT
>Chr1:1407431..1407423  - TAIR102
CATGTAAAT
>Chr1:1410621..1410613  - TAIR102
CAGGTCTCT
>Chr1:1419225..1419217  - TAIR102
GTTGTCACA
>Chr1:1447704..1447696  - TAIR102
TTGGTACTT
>Chr1:1447956..1447948  - TAIR102
GAGGTAAAT
>Chr1:1498568..1498560  - TAIR102
AAGGTTCGA
>Chr1:1501291..1501283  - TAIR102
TTTGTGCGT
>Chr1:1546190..1546182  - TAIR102
CAGGTAATT
>Chr1:1587208..1587200  - TAIR102
CCAGTAAGT
>Chr1:1641877..1641869  - TAIR102
CATGTATTC
>Chr1:1655288..1655280  - TAIR102
TTGGTTTGG
>Chr1:1685482..1685490  + TAIR102
CTGGTATGG
>Chr1:1697941..1697933  - TAIR102
GATGTAAGA
>Chr1:1716622..1716630  + TAIR102
AAGGTCTGC
>Chr1:1716100..1716108  + TAIR102
ATGGTAACC
>Chr1:1753545..1753553  + TAIR102
TCGGTATCT
>Chr1:1772311..1772303  - TAIR102
CATGTATGT
>Chr1:1771894..1771886  - TAIR102
GAGGTAACT
>Chr1:1789023..1789031  + TAIR102
CAGGTGCTT
>Chr1:1828989..1828981  - TAIR102
AAGGTAGTG
>Chr1:1892848..1892840  - TAIR102
TGAGCCTGA
>Chr1:1898420..1898428  + TAIR102
GAGGTAGTT
>Chr1:1950453..1950461  + TAIR102
CAGGTTTAC
>Chr1:1959030..1959038  + TAIR102
AGAGTGTGG
>Chr1:1970578..1970586  + TAIR102
GAGGCAAGA
>Chr1:1989524..1989532  + TAIR102
TTGGTATGT
>Chr1:2033383..2033391  + TAIR102
CTTCTGCAG
>Chr1:2081604..2081596  - TAIR102
CATGTCAGT
>Chr1:2089007..2089015  + TAIR102
ACTGTAAGT
>Chr1:2106244..2106252  + TAIR102
CTGGTAATT
>Chr1:2111763..2111755  - TAIR102
CCTGTATGG
>Chr1:2278722..2278730  + TAIR102
CAGGTTTAT
>Chr1:2286714..2286706  - TAIR102
GCTGTGAGA
>Chr1:2299372..2299364  - TAIR102
TAGGTGAGG
>Chr1:2369254..2369262  + TAIR102
GGAGCGAAG
>Chr1:2379796..2379804  + TAIR102
CGGGTGAGT
>Chr1:2380229..2380237  + TAIR102
AATGTACTG
>Chr1:2380922..2380930  + TAIR102
AAGGTAATC
>Chr1:2385276..2385284  + TAIR102
ACTGTAAGT
>Chr1:2402757..2402749  - TAIR102
CAAGTTGTG
>Chr1:2412196..2412188  - TAIR102
ATGGTAAGA
>Chr1:2421905..2421897  - TAIR102
AAAGTATCT
>Chr1:2426101..2426109  + TAIR102
CGGGTACGT
>Chr1:2434729..2434721  - TAIR102
GAGGTAAGC
>Chr1:2439334..2439342  + TAIR102
TGGGTACTT
>Chr1:2459868..2459876  + TAIR102
CGTGTTGAG
>Chr1:2467210..2467218  + TAIR102
AAGGTAAGC
>Chr1:2535383..2535391  + TAIR102
GAGGTAAAT
>Chr1:2535583..2535591  + TAIR102
AAGGTGTCT
>Chr1:2635462..2635454  - TAIR102
GAGGTTGTT
>Chr1:2713140..2713148  + TAIR102
CCGGTGAGT
>Chr1:2712983..2712991  + TAIR102
TCTGTGAGA
>Chr1:2737339..2737347  + TAIR102
TATGTAAGC
>Chr1:2757604..2757596  - TAIR102
GGTGTACAG
>Chr1:2765198..2765206  + TAIR102
AAGGTCTTC
>Chr1:2801136..2801144  + TAIR102
GCCGTAATC
>Chr1:2819972..2819964  - TAIR102
CAAGTAATC
>Chr1:2855650..2855658  + TAIR102
ATAGTCTTT
>Chr1:2882684..2882692  + TAIR102
CAGGTCACT
>Chr1:2935567..2935575  + TAIR102
AAGGTTACT
>Chr1:2953165..2953157  - TAIR102
CCGGTAAGA
>Chr1:2971080..2971072  - TAIR102
CAGGTTAGT
>Chr1:2997836..2997844  + TAIR102
AAGGTATAC
>Chr1:3004433..3004441  + TAIR102
CATGTAACT
>Chr1:3066926..3066934  + TAIR102
CAAGTTTGA
>Chr1:3099034..3099026  - TAIR102
AAGGTCTGA
>Chr1:3128261..3128253  - TAIR102
ATGGTACAT
>Chr1:3153146..3153138  - TAIR102
AAGGTACAT
>Chr1:3200185..3200177  - TAIR102
AAGGTTTAG
>Chr1:3199712..3199704  - TAIR102
TATGTGTTC
>Chr1:3284723..3284731  + TAIR102
ACGGTAACA
>Chr1:3288318..3288326  + TAIR102
ACGGTATAA
>Chr1:3288151..3288159  + TAIR102
TCGGTATAT
>Chr1:3349316..3349324  + TAIR102
CCGGTTAGA
>Chr1:3412710..3412702  - TAIR102
CAGGTTCCA
>Chr1:3469835..3469843  + TAIR102
CAGGTTCTT
>Chr1:3469665..3469673  + TAIR102
TCTGTTTCC
>Chr1:3525212..3525204  - TAIR102
ACAGTAAGT
>Chr1:3531305..3531313  + TAIR102
AACGTATGG
>Chr1:3535576..3535584  + TAIR102
ACGGTAAAG
>Chr1:3568618..3568610  - TAIR102
CTGGTAAGT
>Chr1:3604622..3604614  - TAIR102
CAAGTACTA
>Chr1:3606503..3606495  - TAIR102
CAGGTTTTG
>Chr1:3610292..3610284  - TAIR102
CCAGTCAGT
>Chr1:3670982..3670974  - TAIR102
GACGTGAGT
>Chr1:3694923..3694915  - TAIR102
GCGGTAGAG
>Chr1:3706191..3706183  - TAIR102
AGCGTGGAA
>Chr1:3744008..3744016  + TAIR102
AGGGTAAGT
>Chr1:3763908..3763900  - TAIR102
AAGGTACTA
>Chr1:3786000..3785992  - TAIR102
GAGGTACGT
>Chr1:3790727..3790719  - TAIR102
TGGGTAATA
>Chr1:3801552..3801544  - TAIR102
TGGGTAAGC
>Chr1:3853818..3853826  + TAIR102
CGGGTTTGT
>Chr1:3952406..3952414  + TAIR102
CAGGTTAAG
>Chr1:3984506..3984514  + TAIR102
AAGGTAAGT
>Chr1:3999469..3999477  + TAIR102
GAGGCGGTG
>Chr1:3999406..3999414  + TAIR102
CTGGTCTTG
>Chr1:3999475..3999483  + TAIR102
GTGGTGGAC
>Chr1:4084565..4084573  + TAIR102
GAGGTGACC
>Chr1:4242810..4242802  - TAIR102
TAGGTAAAT
>Chr1:4268377..4268369  - TAIR102
AAGGTAGTA
>Chr1:4268531..4268523  - TAIR102
CTTGTAAGT
>Chr1:4307775..4307783  + TAIR102
AAAGCCAAA
>Chr1:4348825..4348833  + TAIR102
ACGGCGACG
>Chr1:4459567..4459575  + TAIR102
ACGGTGAGT
>Chr1:4479514..4479506  - TAIR102
AAGGTCTCA
>Chr1:4503252..4503244  - TAIR102
TTTGTAAGT
>Chr1:4546538..4546546  + TAIR102
CAGGTTGCA
>Chr1:4577307..4577299  - TAIR102
GTTGTTTGA
>Chr1:4613757..4613749  - TAIR102
ACGGCAAGT
>Chr1:4645392..4645384  - TAIR102
AAGGTTTGT
>Chr1:4682068..4682060  - TAIR102
CAGGTTACC
>Chr1:4721836..4721844  + TAIR102
AAGGTTCTT
>Chr1:4743671..4743663  - TAIR102
TAGGTAATC
>Chr1:4845228..4845220  - TAIR102
ATGGTAAGA
>Chr1:4874525..4874533  + TAIR102
ACAGTAAGT
>Chr1:4876672..4876664  - TAIR102
AAGGTACTC
>Chr1:4876943..4876935  - TAIR102
AAGGTTACT
>Chr1:4876672..4876664  - TAIR102
AAGGTACTC
>Chr1:4883047..4883039  - TAIR102
GAGGTAAAA
>Chr1:4888764..4888772  + TAIR102
ATGGTGAAG
>Chr1:4919226..4919218  - TAIR102
AATGTTCTT
>Chr1:4971395..4971387  - TAIR102
GAGGTAACC
>Chr1:4983636..4983644  + TAIR102
TGGGCAAGT
>Chr1:5030600..5030608  + TAIR102
TATGTACTA
>Chr1:5034273..5034265  - TAIR102
GTTGTTGTT
>Chr1:5042853..5042861  + TAIR102
TGGGTATCT
>Chr1:5055080..5055072  - TAIR102
CCTGTGAGT
>Chr1:5064974..5064966  - TAIR102
CTGGTGATT
>Chr1:5082162..5082154  - TAIR102
GAGGTAGAA
>Chr1:5106724..5106716  - TAIR102
GAGGTAATC
>Chr1:5173443..5173435  - TAIR102
GAAGTATAA
>Chr1:5180397..5180389  - TAIR102
GAGGTCAGA
>Chr1:5210551..5210543  - TAIR102
GAGGTATGC
>Chr1:5210716..5210708  - TAIR102
CAGGTGAGA
>Chr1:5226002..5226010  + TAIR102
CAGGTTCGA
>Chr1:5228653..5228645  - TAIR102
GGAGTAGGA
>Chr1:5241248..5241240  - TAIR102
CAGGTTCTC
>Chr1:5248382..5248390  + TAIR102
CAGGTAAAC
>Chr1:5274006..5273998  - TAIR102
ACTGTGAGT
>Chr1:5276884..5276876  - TAIR102
AAGGCCCAT
>Chr1:5290817..5290825  + TAIR102
CATGTAATA
>Chr1:5308966..5308958  - TAIR102
TAGGTTGTT
>Chr1:5420541..5420533  - TAIR102
TAGGTTCCA
>Chr1:5454894..5454902  + TAIR102
GTGGTACCT
>Chr1:5469697..5469705  + TAIR102
CAGGTTCGA
>Chr1:5481814..5481822  + TAIR102
ACAGTCAAG
>Chr1:5497529..5497521  - TAIR102
GAGGTAAAA
>Chr1:5508914..5508922  + TAIR102
AAGGTCAGT
>Chr1:5562083..5562075  - TAIR102
GAGGTGTGC
>Chr1:5590613..5590605  - TAIR102
AAGGTCAGA
>Chr1:5622905..5622913  + TAIR102
AAGGTAAGC
>Chr1:5671104..5671096  - TAIR102
TTGGTAAGT
>Chr1:5716108..5716116  + TAIR102
AGGGTAACT
>Chr1:5721896..5721904  + TAIR102
AAGGTGAAG
>Chr1:5737951..5737959  + TAIR102
CAGGTTTTA
>Chr1:5763093..5763085  - TAIR102
TGGGTGAGT
>Chr1:5763581..5763573  - TAIR102
AAGGTTCTT
>Chr1:5763093..5763085  - TAIR102
TGGGTGAGT
>Chr1:5944231..5944239  + TAIR102
CGAGTAGAA
>Chr1:5984355..5984347  - TAIR102
TTGGTAAAC
>Chr1:5993968..5993960  - TAIR102
ATGGTTCGT
>Chr1:6052411..6052403  - TAIR102
TCCGTAAGG
>Chr1:6076192..6076200  + TAIR102
CAGGTAACA
>Chr1:6091831..6091823  - TAIR102
ATGGTTTGT
>Chr1:6124155..6124163  + TAIR102
CAGGTACTT
>Chr1:6124874..6124882  + TAIR102
AAGGTTCTC
>Chr1:6155577..6155569  - TAIR102
CCGGTACGT
>Chr1:6191109..6191101  - TAIR102
CAGGTTTTG
>Chr1:6307812..6307804  - TAIR102
GAGGTTTCT
>Chr1:6357082..6357074  - TAIR102
GAGGTAACT
>Chr1:6410688..6410696  + TAIR102
CAGGTGAAC
>Chr1:6421301..6421309  + TAIR102
GAAGTGAAC
>Chr1:6425412..6425420  + TAIR102
GAGGTACTT
>Chr1:6421301..6421309  + TAIR102
GAAGTGAAC
>Chr1:6461387..6461395  + TAIR102
ACTGTATGT
>Chr1:6532334..6532342  + TAIR102
CATGTTGAG
>Chr1:6561323..6561315  - TAIR102
AAGGTGAAT
>Chr1:6607181..6607189  + TAIR102
AATGTGAGA
>Chr1:6622472..6622480  + TAIR102
ATGGTAAGA
>Chr1:6646474..6646482  + TAIR102
TAAGTACAC
>Chr1:6688736..6688744  + TAIR102
CTCGTGAGC
>Chr1:6714171..6714163  - TAIR102
TTGGTGAGT
>Chr1:6745647..6745655  + TAIR102
CGGGTAAGT
>Chr1:6799101..6799093  - TAIR102
GAGGTCAAT
>Chr1:6819432..6819424  - TAIR102
ATGGTATTA
>Chr1:6839940..6839932  - TAIR102
AAGGTGAAC
>Chr1:6945768..6945776  + TAIR102
CCGGTAAGA
>Chr1:6969622..6969614  - TAIR102
AAGGTAGCA
>Chr1:6977954..6977962  + TAIR102
TTGGTCGAT
>Chr1:6997263..6997271  + TAIR102
CAGGTTCTT
>Chr1:7103945..7103937  - TAIR102
CCCGTAAGT
>Chr1:7145778..7145786  + TAIR102
AAGGTCCGA
>Chr1:7285158..7285166  + TAIR102
TCTGTAAGC
>Chr1:7285433..7285441  + TAIR102
GGAGTAATG
>Chr1:7301959..7301951  - TAIR102
AAGGTGTAA
>Chr1:7399560..7399552  - TAIR102
AAAGTAAGC
>Chr1:7478781..7478773  - TAIR102
GAGGTAAAA
>Chr1:7483995..7484003  + TAIR102
CCCGTGAGT
>Chr1:7519448..7519440  - TAIR102
CAGGTAACA
>Chr1:7648409..7648417  + TAIR102
CAGGACAAA
>Chr1:7652273..7652281  + TAIR102
TAAGTCCAC
>Chr1:7682042..7682050  + TAIR102
CATGTAAGT
>Chr1:7815132..7815124  - TAIR102
TAGGTAACA
>Chr1:7815231..7815223  - TAIR102
CAGGTCGTG
>Chr1:7830153..7830145  - TAIR102
CAGGTGAGT
>Chr1:7875005..7875013  + TAIR102
CAGGTAAAG
>Chr1:7879638..7879630  - TAIR102
GAGGTATTC
>Chr1:7883199..7883191  - TAIR102
AAGGTCAGA
>Chr1:7895250..7895242  - TAIR102
GATGTGAAG
>Chr1:7953280..7953272  - TAIR102
GAGGTAAAA
>Chr1:8076730..8076738  + TAIR102
ACGGTATGT
>Chr1:8095962..8095970  + TAIR102
CACGTAAGA
>Chr1:8110072..8110064  - TAIR102
CAGGTGAGT
>Chr1:8180928..8180920  - TAIR102
AGGGTAAGT
>Chr1:8181085..8181077  - TAIR102
CAAGTAAAT
>Chr1:8181684..8181676  - TAIR102
TGGGTGAGT
>Chr1:8253200..8253192  - TAIR102
ATGGTTCGT
>Chr1:8254442..8254434  - TAIR102
AAAGTAAAG
>Chr1:8296421..8296413  - TAIR102
AAGGTTTAT
>Chr1:8296596..8296588  - TAIR102
TGGGTAAGA
>Chr1:8296752..8296744  - TAIR102
AATGTTTGA
>Chr1:8333980..8333988  + TAIR102
CTGGTAAAT
>Chr1:8342586..8342578  - TAIR102
AAGGTCAGT
>Chr1:8360506..8360498  - TAIR102
AAGGTCAGT
>Chr1:8441257..8441265  + TAIR102
CCGGTAACG
>Chr1:8470137..8470129  - TAIR102
ATCGTAAGT
>Chr1:8480203..8480195  - TAIR102
GAGGTAAAT
>Chr1:8505790..8505782  - TAIR102
TGGGTACAG
>Chr1:8544627..8544635  + TAIR102
TCGGTGAGT
>Chr1:8600510..8600518  + TAIR102
CCGGTACGT
>Chr1:8670908..8670916  + TAIR102
AAGGTAATT
>Chr1:8687905..8687897  - TAIR102
TCAGTTCGT
>Chr1:8798582..8798590  + TAIR102
TAAGTTTTT
>Chr1:8865510..8865518  + TAIR102
CCGGTAAGC
>Chr1:8916188..8916196  + TAIR102
ATGGTTTCT
>Chr1:8916491..8916499  + TAIR102
CGGGTTTGA
>Chr1:8957245..8957237  - TAIR102
CTGGTCAGC
>Chr1:9075107..9075099  - TAIR102
CAGGTTTTC
>Chr1:9087389..9087397  + TAIR102
GAGGTAATA
>Chr1:9145303..9145295  - TAIR102
CGGGTGGGG
>Chr1:9145987..9145979  - TAIR102
AAGGTAAGA
>Chr1:9145303..9145295  - TAIR102
CGGGTGGGG
>Chr1:9315822..9315814  - TAIR102
AAGGTTTGT
>Chr1:9501971..9501979  + TAIR102
AAGGTATCT
>Chr1:9508149..9508141  - TAIR102
GAGGTTTCT
>Chr1:9509974..9509966  - TAIR102
AGAGTACCT
>Chr1:9567826..9567818  - TAIR102
AACATCGAG
>Chr1:9577053..9577061  + TAIR102
AAGGTATTA
>Chr1:9576176..9576184  + TAIR102
TTGGTTTGC
>Chr1:9668902..9668910  + TAIR102
GGAGTAAGA
>Chr1:9673564..9673556  - TAIR102
TTGGTGATG
>Chr1:9795946..9795954  + TAIR102
ACAGTTTCG
>Chr1:9804128..9804120  - TAIR102
TATGTAAGT
>Chr1:9886680..9886672  - TAIR102
CAGGTTCTT
>Chr1:9890399..9890391  - TAIR102
AAAGCCCCG
>Chr1:9913652..9913644  - TAIR102
CTGGTCTCT
>Chr1:9934453..9934445  - TAIR102
ATGGTATAA
>Chr1:9934259..9934251  - TAIR102
ACCGTTAGG
>Chr1:9934506..9934498  - TAIR102
TAAGTGAAT
>Chr1:9969774..9969766  - TAIR102
AAGGTGGTG
>Chr1:10031498..10031506  + TAIR102
CAGGTTTAA
>Chr1:10046111..10046103  - TAIR102
TCGGTACTT
>Chr1:10051611..10051603  - TAIR102
TCGGTTAGC
>Chr1:10054617..10054609  - TAIR102
GTGGTAAAC
>Chr1:10062879..10062871  - TAIR102
ATGGTATGT
>Chr1:10109928..10109920  - TAIR102
CAGGTTTCC
>Chr1:10110164..10110156  - TAIR102
ATGGTAGAA
>Chr1:10109864..10109856  - TAIR102
TAGGTCAGT
>Chr1:10177780..10177788  + TAIR102
AAGGTGTAG
>Chr1:10178144..10178152  + TAIR102
ATCGTGAGC
>Chr1:10177782..10177790  + TAIR102
GGTGTAGAA
>Chr1:10190749..10190741  - TAIR102
CAAGTGAGT
>Chr1:10208359..10208367  + TAIR102
AAGGTTTGA
>Chr1:10287738..10287730  - TAIR102
AAGGTATAG
>Chr1:10298840..10298832  - TAIR102
GAGGTACCT
>Chr1:10333359..10333367  + TAIR102
AGGGTAAAA
>Chr1:10350476..10350484  + TAIR102
CAGGTAACA
>Chr1:10435040..10435048  + TAIR102
GAGGTGATG
>Chr1:10444880..10444888  + TAIR102
GCCGTATGC
>Chr1:10465410..10465418  + TAIR102
CAGGTCAGA
>Chr1:10464455..10464463  + TAIR102
TAGGTTGTT
>Chr1:10492588..10492596  + TAIR102
CAGGTGAGC
>Chr1:10494259..10494267  + TAIR102
GAGGTAAAT
>Chr1:10690307..10690299  - TAIR102
GCGGTTTTG
>Chr1:10788915..10788907  - TAIR102
ATGGTAAAT
>Chr1:10790011..10790003  - TAIR102
CAGGTGCGA
>Chr1:10849536..10849544  + TAIR102
ATGGTAAAT
>Chr1:10943156..10943148  - TAIR102
AATGTGAGT
>Chr1:11044885..11044893  + TAIR102
AAGGTAAAA
>Chr1:11086324..11086332  + TAIR102
TCAGTGAGT
>Chr1:11086736..11086744  + TAIR102
CAAGTAAGA
>Chr1:11274238..11274230  - TAIR102
ATGGTTTGA
>Chr1:11276062..11276054  - TAIR102
ATGGTTTTT
>Chr1:11315571..11315563  - TAIR102
ATGGTAATG
>Chr1:11425636..11425644  + TAIR102
AAGGTAGAT
>Chr1:11602211..11602203  - TAIR102
AGGGTAACA
>Chr1:11615737..11615745  + TAIR102
CAGGTAAGA
>Chr1:11691368..11691360  - TAIR102
TCCGTAAGT
>Chr1:11768119..11768127  + TAIR102
ATGGTAAAA
>Chr1:11767703..11767711  + TAIR102
AAAGTTAGT
>Chr1:11797055..11797047  - TAIR102
CAGGTGAAA
>Chr1:11827588..11827596  + TAIR102
ATGGTAATC
>Chr1:11968129..11968121  - TAIR102
GAAGTTGGT
>Chr1:11968591..11968583  - TAIR102
CAGGTATGT
>Chr1:11968125..11968117  - TAIR102
TTGGTACTC
>Chr1:11990126..11990134  + TAIR102
CAGGTTTGC
>Chr1:12008021..12008029  + TAIR102
CTGGTATGT
>Chr1:12068831..12068823  - TAIR102
ACAGTATGA
>Chr1:12330910..12330902  - TAIR102
AAGGTAACA
>Chr1:12349901..12349893  - TAIR102
ATGGTAATT
>Chr1:12351209..12351201  - TAIR102
CAAGTAATC
>Chr1:12390503..12390495  - TAIR102
AACGTCTTG
>Chr1:12551265..12551273  + TAIR102
GGAGCAGAA
>Chr1:12553373..12553365  - TAIR102
TTCGTAAGT
>Chr1:12687066..12687074  + TAIR102
ACAGTACAA
>Chr1:12744079..12744071  - TAIR102
GAGGTAAAC
>Chr1:12978011..12978019  + TAIR102
GAGGTTATC
>Chr1:13669540..13669548  + TAIR102
TTTGTAAGC
>Chr1:14177064..14177056  - TAIR102
ATGGTAAAT
>Chr1:16156749..16156757  + TAIR102
AAGGTTTGG
>Chr1:16268678..16268686  + TAIR102
TCTGTTGCT
>Chr1:16429645..16429637  - TAIR102
AATGTATAA
>Chr1:16444122..16444114  - TAIR102
AAGGTTTGT
>Chr1:16549895..16549903  + TAIR102
AAGGTGTAC
>Chr1:16848914..16848906  - TAIR102
CAGGTAAAA
>Chr1:16849285..16849277  - TAIR102
AAGGTTTCT
>Chr1:16872478..16872486  + TAIR102
AAGGTATCT
>Chr1:16893829..16893837  + TAIR102
CAGGTCTGT
>Chr1:17084216..17084208  - TAIR102
GAGGTAGGC
>Chr1:17097216..17097208  - TAIR102
ATGGTGGGT
>Chr1:17192390..17192398  + TAIR102
TCCGTAAGT
>Chr1:17272874..17272882  + TAIR102
AGAGTATCA
>Chr1:17426094..17426102  + TAIR102
ACAGTAATT
>Chr1:17730818..17730810  - TAIR102
ATGGTAACC
>Chr1:17773287..17773279  - TAIR102
CTGGTAAAT
>Chr1:17872416..17872424  + TAIR102
CAGGTGAAT
>Chr1:17878511..17878503  - TAIR102
CAGGTTGAT
>Chr1:17909043..17909035  - TAIR102
GAAGCAATC
>Chr1:17909062..17909054  - TAIR102
GCGGTTTTA
>Chr1:17922312..17922304  - TAIR102
CATGTAAGT
>Chr1:17928721..17928713  - TAIR102
AAGGTAAGA
>Chr1:17934246..17934254  + TAIR102
AAGGTACTG
>Chr1:17942031..17942039  + TAIR102
GAGGTCGGT
>Chr1:17971369..17971361  - TAIR102
TTAGTAAGT
>Chr1:17989710..17989702  - TAIR102
AAAGTAAAA
>Chr1:18023718..18023710  - TAIR102
AAGGTTATT
>Chr1:18036157..18036149  - TAIR102
GCGGCGACG
>Chr1:18069188..18069180  - TAIR102
AAAGTAAAA
>Chr1:18085209..18085201  - TAIR102
GATGTTGGA
>Chr1:18119851..18119859  + TAIR102
AAGGTGATC
>Chr1:18175905..18175897  - TAIR102
AAAGTATAT
>Chr1:18184945..18184937  - TAIR102
ACTGTACGT
>Chr1:18264019..18264027  + TAIR102
CAGGTAAAA
>Chr1:18403562..18403554  - TAIR102
TTGGTAAAT
>Chr1:18403015..18403007  - TAIR102
AAGGTAGGA
>Chr1:18419869..18419877  + TAIR102
TTTGTTTTG
>Chr1:18685962..18685970  + TAIR102
TTCGTGTAA
>Chr1:18751877..18751869  - TAIR102
TAGGTAAGA
>Chr1:18984552..18984560  + TAIR102
AGGGTAAAG
>Chr1:19010204..19010212  + TAIR102
AAGGTATAA
>Chr1:19046973..19046981  + TAIR102
AAGGTATGA
>Chr1:19108513..19108521  + TAIR102
GAAGTAGAA
>Chr1:19140264..19140272  + TAIR102
GCTGTGTGT
>Chr1:19164688..19164696  + TAIR102
GGAGTATCC
>Chr1:19202624..19202632  + TAIR102
ATGGTTTGT
>Chr1:19410141..19410133  - TAIR102
CAGGTTCTT
>Chr1:19458822..19458814  - TAIR102
GATGTTTTT
>Chr1:19458954..19458946  - TAIR102
GTGGTGGGA
>Chr1:19487210..19487218  + TAIR102
AATGTAAGA
>Chr1:19489529..19489537  + TAIR102
AAGGTAAGG
>Chr1:19506520..19506528  + TAIR102
GCGGTAAGT
>Chr1:19517970..19517978  + TAIR102
AGAGTCTTG
>Chr1:19554989..19554997  + TAIR102
CAGGTAATC
>Chr1:19562152..19562160  + TAIR102
ATGGTTTGA
>Chr1:19642666..19642674  + TAIR102
ACTGTAAGC
>Chr1:19783568..19783576  + TAIR102
AAGGTTGCA
>Chr1:19787035..19787027  - TAIR102
TAGGTTAGT
>Chr1:19859784..19859776  - TAIR102
GAGGTCCTC
>Chr1:19888231..19888223  - TAIR102
TGGGTCTGT
>Chr1:19951743..19951735  - TAIR102
TATGTAAGG
>Chr1:20053668..20053660  - TAIR102
AAAGTAAGA
>Chr1:20079700..20079692  - TAIR102
TATGTAAGT
>Chr1:20081758..20081766  + TAIR102
ACAGTAAGA
>Chr1:20112980..20112988  + TAIR102
ATGGTGGAG
>Chr1:20125545..20125553  + TAIR102
ATGGTGGAG
>Chr1:20125642..20125650  + TAIR102
AAGGTAAGC
>Chr1:20136595..20136603  + TAIR102
CATGTAAAT
>Chr1:20198964..20198956  - TAIR102
TAGGTGATT
>Chr1:20246417..20246409  - TAIR102
GTCGTAAGA
>Chr1:20290717..20290725  + TAIR102
CAGGTATAT
>Chr1:20290873..20290881  + TAIR102
GAGGTTTCC
>Chr1:20290693..20290701  + TAIR102
GAGTATCGC
>Chr1:20303788..20303780  - TAIR102
TTTGTAAGG
>Chr1:20306729..20306721  - TAIR102
AATGTAAAT
>Chr1:20305041..20305033  - TAIR102
AAGGTATTG
>Chr1:20305257..20305249  - TAIR102
AATGTGAGC
>Chr1:20347184..20347192  + TAIR102
AAGGTGTTC
>Chr1:20402037..20402029  - TAIR102
ACGGTAACT
>Chr1:20429371..20429379  + TAIR102
GAGGTAAGT
>Chr1:20429771..20429779  + TAIR102
CAGGTATAA
>Chr1:20441473..20441465  - TAIR102
TTGGTAAGC
>Chr1:20451308..20451316  + TAIR102
GAGGTAATC
>Chr1:20452339..20452347  + TAIR102
ACTGTGAGT
>Chr1:20516176..20516184  + TAIR102
AAAGTATGA
>Chr1:20566936..20566944  + TAIR102
ATGGTTAGT
>Chr1:20597949..20597941  - TAIR102
TTGGTTTAA
>Chr1:20628441..20628433  - TAIR102
AATGTAAGC
>Chr1:20632475..20632483  + TAIR102
CCAGCCCTA
>Chr1:20645419..20645427  + TAIR102
GGGGTGAGT
>Chr1:20654325..20654317  - TAIR102
AAGGTAAAT
>Chr1:20657899..20657891  - TAIR102
CAGGTTAAA
>Chr1:20654325..20654317  - TAIR102
AAGGTAAAT
>Chr1:20675798..20675806  + TAIR102
AGGGTAGTA
>Chr1:20719772..20719780  + TAIR102
ATCGTATCC
>Chr1:20783856..20783848  - TAIR102
TATGTAAGC
>Chr1:20801741..20801749  + TAIR102
GAGGTAATC
>Chr1:20801969..20801977  + TAIR102
GAAGTAAGT
>Chr1:20808536..20808528  - TAIR102
CATGTTAGT
>Chr1:20808726..20808718  - TAIR102
CACGTAAGA
>Chr1:20860708..20860716  + TAIR102
CAGGCAATG
>Chr1:20899625..20899617  - TAIR102
GAGGTAGTG
>Chr1:21009179..21009171  - TAIR102
TCGGTAAGT
>Chr1:21028330..21028338  + TAIR102
CTAGTAATA
>Chr1:21113487..21113479  - TAIR102
GAGGTATCT
>Chr1:21175629..21175621  - TAIR102
GTTGTCAAT
>Chr1:21311415..21311407  - TAIR102
CTGGTATTT
>Chr1:21338629..21338621  - TAIR102
AAAGTAAGC
>Chr1:21337706..21337698  - TAIR102
ATTGTGGGT
>Chr1:21353278..21353286  + TAIR102
TTGGTATTC
>Chr1:21384409..21384401  - TAIR102
GAGGTCTAA
>Chr1:21431364..21431356  - TAIR102
CTCGTAAGT
>Chr1:21473759..21473751  - TAIR102
AAGGTAATC
>Chr1:21513614..21513606  - TAIR102
TAGGTCATA
>Chr1:21538134..21538126  - TAIR102
GAGGTGAAG
>Chr1:21539396..21539388  - TAIR102
CAGGTGATA
>Chr1:21564910..21564918  + TAIR102
CCAGTCGCT
>Chr1:21621339..21621331  - TAIR102
TTGGTATGT
>Chr1:21622347..21622339  - TAIR102
ACGGTAACT
>Chr1:21667182..21667174  - TAIR102
CAGGTTCTG
>Chr1:21783287..21783295  + TAIR102
CAGGTATGT
>Chr1:21910006..21909998  - TAIR102
GAGGTGATG
>Chr1:22020973..22020965  - TAIR102
CAGGTATAT
>Chr1:22309403..22309395  - TAIR102
TTGGTTGGT
>Chr1:22330127..22330119  - TAIR102
AATGTTAGT
>Chr1:22339639..22339631  - TAIR102
ACGGTACGA
>Chr1:22398680..22398672  - TAIR102
GAGGTGAGA
>Chr1:22400287..22400279  - TAIR102
CAGGTAAGC
>Chr1:22442110..22442102  - TAIR102
ATTGTAATT
>Chr1:22543264..22543272  + TAIR102
AACGTATCC
>Chr1:22542860..22542868  + TAIR102
CAGGTATTA
>Chr1:22554108..22554116  + TAIR102
CCGGTAATC
>Chr1:22659718..22659726  + TAIR102
CAGGTTTCA
>Chr1:22700293..22700301  + TAIR102
AAGGTACAT
>Chr1:22700444..22700452  + TAIR102
CAGGTAATG
>Chr1:22712184..22712176  - TAIR102
TCTGTGTTT
>Chr1:22711738..22711730  - TAIR102
TATGTACTT
>Chr1:22747529..22747521  - TAIR102
CTGGTTCTG
>Chr1:22754623..22754615  - TAIR102
CAGGTTCAA
>Chr1:22836604..22836612  + TAIR102
AAGGTAATA
>Chr1:22907327..22907335  + TAIR102
AAGGTAAAT
>Chr1:22996060..22996052  - TAIR102
TTGGTAAGA
>Chr1:23192300..23192308  + TAIR102
TCGGTACTT
>Chr1:23272584..23272576  - TAIR102
CAGGTTGAT
>Chr1:23352501..23352493  - TAIR102
AGGGTTTGT
>Chr1:23368345..23368337  - TAIR102
GAGGTAATT
>Chr1:23405021..23405029  + TAIR102
GCCGTATCT
>Chr1:23418531..23418539  + TAIR102
AAAGTAAGT
>Chr1:23467251..23467243  - TAIR102
GTGGTCCTG
>Chr1:23506282..23506290  + TAIR102
CAGGTCAGA
>Chr1:23587413..23587421  + TAIR102
AAGGTATTT
>Chr1:23610557..23610549  - TAIR102
CATGTTGGT
>Chr1:23651609..23651617  + TAIR102
TAGGTGGTG
>Chr1:23651422..23651430  + TAIR102
ATGGTTTGT
>Chr1:23658218..23658210  - TAIR102
CAGGTTAAA
>Chr1:23732901..23732909  + TAIR102
ATGGTAAAT
>Chr1:23730102..23730110  + TAIR102
CAGGTCTTC
>Chr1:23732901..23732909  + TAIR102
ATGGTAAAT
>Chr1:23886670..23886678  + TAIR102
ATGGTAATT
>Chr1:23936361..23936369  + TAIR102
CCGGTTAGT
>Chr1:24026188..24026180  - TAIR102
TGGGTTAGT
>Chr1:24053845..24053837  - TAIR102
GAGGTTAGG
>Chr1:24163239..24163231  - TAIR102
TTGGTAGTT
>Chr1:24168007..24167999  - TAIR102
CAGGCAAGT
>Chr1:24191825..24191817  - TAIR102
ATGGTATAT
>Chr1:24244534..24244542  + TAIR102
AAGGTAGAC
>Chr1:24307290..24307282  - TAIR102
CGAGTCTGC
>Chr1:24307306..24307298  - TAIR102
GCGGTGGTT
>Chr1:24307477..24307469  - TAIR102
GTGGTGGAC
>Chr1:24342830..24342838  + TAIR102
TAGGTAAAA
>Chr1:24477591..24477583  - TAIR102
TAAGTCTTA
>Chr1:24559704..24559696  - TAIR102
TGGGTCTGG
>Chr1:24637362..24637370  + TAIR102
CCGGTGATT
>Chr1:24824993..24825001  + TAIR102
CTCGTAAGT
>Chr1:24873879..24873871  - TAIR102
CAGGTACAT
>Chr1:24904034..24904042  + TAIR102
GAGGTGATT
>Chr1:24973581..24973573  - TAIR102
TAGGTACCG
>Chr1:24973732..24973724  - TAIR102
GCAGTAAGA
>Chr1:25014410..25014402  - TAIR102
AAGGTTTAT
>Chr1:25018675..25018683  + TAIR102
AAGGTATTG
>Chr1:25123782..25123790  + TAIR102
TAAGTAAGT
>Chr1:25237998..25237990  - TAIR102
AAGGTAAGA
>Chr1:25294660..25294652  - TAIR102
GTGGTAATT
>Chr1:25312351..25312343  - TAIR102
ATGGTATGC
>Chr1:25327626..25327618  - TAIR102
GAGGTTGGA
>Chr1:25472296..25472288  - TAIR102
GAGGTATGT
>Chr1:25479991..25479983  - TAIR102
GGTGTAAGC
>Chr1:25499511..25499519  + TAIR102
GAGGTATTC
>Chr1:25517590..25517598  + TAIR102
AAGGTTGTC
>Chr1:25517784..25517792  + TAIR102
GAGGTCAAT
>Chr1:25517954..25517962  + TAIR102
TAGGTTAGT
>Chr1:25518510..25518518  + TAIR102
AATGTACAT
>Chr1:25532632..25532640  + TAIR102
CGGGTATTT
>Chr1:25539699..25539691  - TAIR102
TTGGTAGGA
>Chr1:25575288..25575280  - TAIR102
CAGGTTTGA
>Chr1:25579663..25579655  - TAIR102
GAGGTAAGG
>Chr1:25652745..25652737  - TAIR102
TGGGTATTT
>Chr1:25713691..25713683  - TAIR102
TAGGTAATA
>Chr1:25720828..25720836  + TAIR102
CAAGTACTC
>Chr1:25778231..25778223  - TAIR102
AAGGTAATA
>Chr1:25915290..25915298  + TAIR102
GAGGTAAAA
>Chr1:25930710..25930718  + TAIR102
ATGGTAATA
>Chr1:26018975..26018967  - TAIR102
GAGGTCAAA
>Chr1:26034709..26034717  + TAIR102
AGGGTTTTA
>Chr1:26088326..26088334  + TAIR102
ATGGTATAT
>Chr1:26132044..26132052  + TAIR102
GAGGTCAGT
>Chr1:26132356..26132364  + TAIR102
GGAGTAAGT
>Chr1:26141917..26141925  + TAIR102
CAAGTAATC
>Chr1:26143032..26143040  + TAIR102
CAGGTGCGC
>Chr1:26142915..26142923  + TAIR102
AGAGTAACT
>Chr1:26276280..26276272  - TAIR102
AAGGTCCAT
>Chr1:26295450..26295442  - TAIR102
CTGGTGGGT
>Chr1:26405494..26405502  + TAIR102
GACGTAAGA
>Chr1:26428944..26428952  + TAIR102
ATGGTACTT
>Chr1:26468224..26468216  - TAIR102
CAAGTTCGA
>Chr1:26532661..26532653  - TAIR102
AAGGTCCTT
>Chr1:26532151..26532143  - TAIR102
GAGGTCACA
>Chr1:26536606..26536598  - TAIR102
AAGGTTTCT
>Chr1:26562176..26562184  + TAIR102
CAGGTGCTT
>Chr1:26630301..26630309  + TAIR102
AAGGTAGCT
>Chr1:26630580..26630588  + TAIR102
CAGGTATGT
>Chr1:26630301..26630309  + TAIR102
AAGGTAGCT
>Chr1:26656318..26656326  + TAIR102
AATGTATGG
>Chr1:26688583..26688575  - TAIR102
GAGGTAACT
>Chr1:26792814..26792806  - TAIR102
TCTGTAAGC
>Chr1:26879292..26879284  - TAIR102
GAGGTCTTT
>Chr1:26941573..26941581  + TAIR102
AAAGTAAAG
>Chr1:26942016..26942024  + TAIR102
ACCGTAAGT
>Chr1:26967554..26967562  + TAIR102
CAGGTAATC
>Chr1:27079873..27079881  + TAIR102
ATTGTCAGT
>Chr1:27080074..27080082  + TAIR102
GTCGTAACG
>Chr1:27137648..27137656  + TAIR102
TTGGTAGAT
>Chr1:27242088..27242096  + TAIR102
CAGGTGAGT
>Chr1:27251903..27251895  - TAIR102
TGAGTAAAG
>Chr1:27259223..27259215  - TAIR102
AAGGTATTT
>Chr1:27303518..27303526  + TAIR102
ACGGTAACT
>Chr1:27324819..27324811  - TAIR102
AAGGTTCGC
>Chr1:27353932..27353940  + TAIR102
GTGGTGAGA
>Chr1:27392391..27392399  + TAIR102
TCGGTAAGC
>Chr1:27392900..27392908  + TAIR102
TAAGTTTCG
>Chr1:27406328..27406320  - TAIR102
ATGGTGAGT
>Chr1:27410043..27410035  - TAIR102
GAGGTAAGG
>Chr1:27426077..27426069  - TAIR102
AAAGTATCT
>Chr1:27455207..27455215  + TAIR102
CCGGTGGAT
>Chr1:27473289..27473281  - TAIR102
TTGGTGAAT
>Chr1:27566183..27566175  - TAIR102
ACGGTAATC
>Chr1:27591492..27591484  - TAIR102
AAGGTAAAT
>Chr1:27603846..27603854  + TAIR102
ATAGTTCGA
>Chr1:27625292..27625300  + TAIR102
CAAGTAGTA
>Chr1:27688563..27688555  - TAIR102
GAGGTGGCT
>Chr1:27797866..27797858  - TAIR102
CGTGTAAGA
>Chr1:27862093..27862101  + TAIR102
AATGTTAGA
>Chr1:28005722..28005730  + TAIR102
CTGGTAAGA
>Chr1:28073747..28073755  + TAIR102
CAGGTACGA
>Chr1:28116349..28116341  - TAIR102
TTACTTCAT
>Chr1:28138721..28138713  - TAIR102
ATGGTGAGT
>Chr1:28156194..28156186  - TAIR102
TCTGTCTGT
>Chr1:28213819..28213827  + TAIR102
TAGGTGAAT
>Chr1:28219802..28219810  + TAIR102
GAGGTGGTT
>Chr1:28276671..28276663  - TAIR102
AAGGTGTGC
>Chr1:28281786..28281778  - TAIR102
GAGGTAAGG
>Chr1:28292536..28292544  + TAIR102
CAGGTTCTT
>Chr1:28302405..28302397  - TAIR102
CAGGTTTCA
>Chr1:28439503..28439495  - TAIR102
TGTGTACGT
>Chr1:28559230..28559222  - TAIR102
CAAGTAAGC
>Chr1:28708933..28708925  - TAIR102
GCAGTGACC
>Chr1:28715254..28715262  + TAIR102
TCGGTTAAA
>Chr1:28762904..28762912  + TAIR102
CTGGTAGGA
>Chr1:28767221..28767213  - TAIR102
ATTGTCTGA
>Chr1:28777601..28777609  + TAIR102
CTGGTAAGC
>Chr1:28895833..28895825  - TAIR102
CCGGTCCAT
>Chr1:28933240..28933248  + TAIR102
TGTGTACTT
>Chr1:28935185..28935193  + TAIR102
AAGGTAACT
>Chr1:28958661..28958669  + TAIR102
AAGGTTAGC
>Chr1:29000278..29000270  - TAIR102
AAGGTGGTG
>Chr1:29038541..29038549  + TAIR102
TGGGTATGT
>Chr1:29114976..29114968  - TAIR102
CAAGTCTGA
>Chr1:29144664..29144656  - TAIR102
CAGGTCTGT
>Chr1:29146706..29146698  - TAIR102
CAAGTAAGA
>Chr1:29147367..29147359  - TAIR102
AAGGTATTT
>Chr1:29245885..29245893  + TAIR102
TGGGTACTT
>Chr1:29246491..29246483  - TAIR102
GAGGTCGGT
>Chr1:29345895..29345903  + TAIR102
ACTGTCTTA
>Chr1:29420378..29420386  + TAIR102
AGGGTTTGT
>Chr1:29449188..29449196  + TAIR102
CCGGTACGT
>Chr1:29505108..29505116  + TAIR102
AAAGTATGT
>Chr1:29585953..29585961  + TAIR102
CAGGTCACT
>Chr1:29622305..29622297  - TAIR102
AAGGTCCTT
>Chr1:29651843..29651851  + TAIR102
AAGGTATAT
>Chr1:29660245..29660253  + TAIR102
CTGGTTAGG
>Chr1:29681100..29681092  - TAIR102
CAAGTCTCG
>Chr1:29716940..29716932  - TAIR102
CAGGTTAAA
>Chr1:29749459..29749451  - TAIR102
AAGGTAGAG
>Chr1:29753085..29753077  - TAIR102
AAGGTAGCG
>Chr1:29878963..29878955  - TAIR102
ACAGTATGA
>Chr1:29888582..29888590  + TAIR102
GGAGTATGT
>Chr1:29906011..29906019  + TAIR102
GAGGTTGGT
>Chr1:29978907..29978899  - TAIR102
TTGGTTGTG
>Chr1:30017520..30017512  - TAIR102
CTGGTTTCC
>Chr1:30017974..30017966  - TAIR102
CGGGTGAGA
>Chr1:30028072..30028064  - TAIR102
CGAGTAGGA
>Chr1:30048127..30048119  - TAIR102
GCCGTATCC
>Chr1:30072857..30072865  + TAIR102
AAGGTTAAA
>Chr1:30083393..30083401  + TAIR102
CAGGTTCTT
>Chr1:30093076..30093084  + TAIR102
CTGGTATCG
>Chr1:30105379..30105371  - TAIR102
CAGGTCTTG
>Chr1:30151253..30151261  + TAIR102
GTGGTACAT
>Chr1:30163566..30163558  - TAIR102
CGGGTATGT
>Chr1:30188435..30188443  + TAIR102
GAGGTAATT
>Chr1:30227977..30227969  - TAIR102
TCAGTTGCA
>Chr1:30290420..30290428  + TAIR102
CCGGTGAGA
>Chr1:30358293..30358301  + TAIR102
CAGGTTCGA
>Chr1:30388381..30388373  - TAIR102
CAGGTCTTG
>Chr1:30411678..30411686  + TAIR102
AAGGTAAAA
>Chr1:30417707..30417715  + TAIR102
ATGGTGAGT
>Chr2:74787..74779  - TAIR102
ATAGTAAGT
>Chr2:81798..81806  + TAIR102
CAGGTAAGA
>Chr2:104364..104356  - TAIR102
CTCGTCTGT
>Chr2:108507..108499  - TAIR102
CAGGTAACC
>Chr2:135998..135990  - TAIR102
GAGGTAAAC
>Chr2:166937..166929  - TAIR102
CAGGTTCTC
>Chr2:167162..167154  - TAIR102
AAGGTTTTA
>Chr2:291775..291767  - TAIR102
ATGGTAATG
>Chr2:480389..480397  + TAIR102
TATGTACCG
>Chr2:650393..650401  + TAIR102
GAGGTAACA
>Chr2:698704..698696  - TAIR102
CATGCTTTC
>Chr2:765111..765103  - TAIR102
AAGGTATAG
>Chr2:838288..838296  + TAIR102
TAGGTGATT
>Chr2:862809..862801  - TAIR102
TCTGTAAGC
>Chr2:864250..864242  - TAIR102
CAGGTGATG
>Chr2:949300..949308  + TAIR102
AACGTTCTC
>Chr2:949493..949501  + TAIR102
CTTGTAAGT
>Chr2:997677..997669  - TAIR102
AAGGTATAT
>Chr2:1097394..1097402  + TAIR102
GCGGTAGAC
>Chr2:1103793..1103801  + TAIR102
AAAGTTGTA
>Chr2:1104826..1104818  - TAIR102
GAGGCAAGT
>Chr2:1131189..1131197  + TAIR102
AAGGTAGCT
>Chr2:1140084..1140076  - TAIR102
TGAGTAATT
>Chr2:1186496..1186504  + TAIR102
AGTGCTGTG
>Chr2:1333701..1333709  + TAIR102
CTGGTAAAG
>Chr2:1418795..1418787  - TAIR102
GAGGTGGTT
>Chr2:1418930..1418922  - TAIR102
GAGGTCCTC
>Chr2:1462815..1462807  - TAIR102
GAGGTTCGT
>Chr2:1525787..1525779  - TAIR102
GCGGTGATT
>Chr2:1677037..1677045  + TAIR102
CAGGTCAGC
>Chr2:1680174..1680182  + TAIR102
ATGGTTTAG
>Chr2:1719125..1719133  + TAIR102
AAGGTGAAC
>Chr2:1877795..1877803  + TAIR102
CAGGTTTGT
>Chr2:1919663..1919671  + TAIR102
GGAGCCGGA
>Chr2:1960707..1960699  - TAIR102
CATGTGAGG
>Chr2:1961050..1961042  - TAIR102
ACGGTTTCG
>Chr2:1967633..1967641  + TAIR102
GAGGCGGCC
>Chr2:1975179..1975187  + TAIR102
ATGGTAAGA
>Chr2:1993763..1993771  + TAIR102
GAGGTGGAG
>Chr2:1993805..1993813  + TAIR102
GAGGTGGAG
>Chr2:1993721..1993729  + TAIR102
GAGGTGGAG
>Chr2:1993742..1993750  + TAIR102
GAGGTGGAG
>Chr2:1993784..1993792  + TAIR102
GAGGTGGAG
>Chr2:1993742..1993750  + TAIR102
GAGGTGGAG
>Chr2:1993763..1993771  + TAIR102
GAGGTGGAG
>Chr2:2016352..2016360  + TAIR102
GGGGCCACG
>Chr2:2016319..2016327  + TAIR102
GAGGCCACG
>Chr2:2016286..2016294  + TAIR102
GTGGTCACG
>Chr2:2026626..2026634  + TAIR102
GGGGTAATT
>Chr2:2026608..2026616  + TAIR102
GAGGTTACC
>Chr2:2026608..2026616  + TAIR102
GAGGTTACC
>Chr2:2026647..2026655  + TAIR102
GAGGTAATT
>Chr2:2229828..2229836  + TAIR102
CAGGTTCTC
>Chr2:2327893..2327885  - TAIR102
ACAGTAAGC
>Chr2:2362129..2362121  - TAIR102
CCGGTAAAC
>Chr2:2585218..2585226  + TAIR102
CCGGTGAGT
>Chr2:2604360..2604352  - TAIR102
CTGGTCTTT
>Chr2:2604597..2604589  - TAIR102
AAGGTAAGG
>Chr2:3387726..3387734  + TAIR102
AATGTAAGT
>Chr2:4311139..4311131  - TAIR102
AGGGTATGC
>Chr2:4803294..4803302  + TAIR102
TTGGTAAAG
>Chr2:4807279..4807271  - TAIR102
CAGGTTCTC
>Chr2:5390453..5390461  + TAIR102
TTGGTGAGC
>Chr2:5690766..5690758  - TAIR102
CTGGTCAAT
>Chr2:5977924..5977916  - TAIR102
ATGGTAAAA
>Chr2:6312346..6312354  + TAIR102
AAGGTGACA
>Chr2:6366972..6366980  + TAIR102
TTGGTACGT
>Chr2:6400186..6400194  + TAIR102
CAGGTTAGT
>Chr2:6407243..6407235  - TAIR102
CTGGTTAGA
>Chr2:6536717..6536725  + TAIR102
GAGGTAATG
>Chr2:6565017..6565025  + TAIR102
AAGGTCTTC
>Chr2:6921473..6921465  - TAIR102
CAGGTGGTT
>Chr2:6950879..6950887  + TAIR102
GATGTTACT
>Chr2:7020806..7020798  - TAIR102
AAGGTACTT
>Chr2:7027320..7027312  - TAIR102
CTGGTAAGA
>Chr2:7077994..7078002  + TAIR102
TAGGTATCA
>Chr2:7122094..7122086  - TAIR102
GAGGTCCAT
>Chr2:7201010..7201018  + TAIR102
AAGGTAAGC
>Chr2:7380515..7380523  + TAIR102
CAGGTAAGT
>Chr2:7547878..7547886  + TAIR102
GATGTGGGC
>Chr2:7628747..7628755  + TAIR102
TTTGTCTTG
>Chr2:7636936..7636928  - TAIR102
CCGGTAAAT
>Chr2:7675462..7675470  + TAIR102
AAGGTGAGT
>Chr2:7685165..7685157  - TAIR102
CAGGTTCTT
>Chr2:7705278..7705286  + TAIR102
ACGGTTCTT
>Chr2:7723538..7723546  + TAIR102
CAGGAATGT
>Chr2:7725279..7725271  - TAIR102
ACGGTAAAA
>Chr2:7725839..7725831  - TAIR102
TTTGTAAGC
>Chr2:7725279..7725271  - TAIR102
ACGGTAAAA
>Chr2:7740168..7740176  + TAIR102
GAGGTTGTT
>Chr2:7841192..7841200  + TAIR102
CAGGTTCAG
>Chr2:7992129..7992137  + TAIR102
AAGGCAAGT
>Chr2:8097752..8097760  + TAIR102
TTGGTATTC
>Chr2:8125708..8125716  + TAIR102
GTGGTAAAG
>Chr2:8169713..8169721  + TAIR102
AGAGTAATT
>Chr2:8169840..8169848  + TAIR102
CGGGTGAGT
>Chr2:8365545..8365553  + TAIR102
TAAGTAAGT
>Chr2:8485696..8485704  + TAIR102
CAGGTATTG
>Chr2:8490893..8490885  - TAIR102
AAGGTAGCG
>Chr2:8492386..8492394  + TAIR102
TAGGTGAGA
>Chr2:8504521..8504529  + TAIR102
TAGGTAATG
>Chr2:8569082..8569090  + TAIR102
AAGGTAGTA
>Chr2:8641014..8641006  - TAIR102
GGCGTCGTT
>Chr2:8680851..8680859  + TAIR102
CAGGTACGC
>Chr2:8796770..8796762  - TAIR102
GAGGTAAAC
>Chr2:8847254..8847246  - TAIR102
CCGGTGATT
>Chr2:8867794..8867786  - TAIR102
AAGGTGAAG
>Chr2:8878408..8878400  - TAIR102
CAGGTAAAA
>Chr2:8926380..8926388  + TAIR102
CAGGTCTCT
>Chr2:8935788..8935796  + TAIR102
ATGGTGAGG
>Chr2:8950603..8950595  - TAIR102
AAGGTATGT
>Chr2:8960039..8960047  + TAIR102
GAGGTTAGT
>Chr2:8970603..8970595  - TAIR102
CTGGTGAGT
>Chr2:8992976..8992968  - TAIR102
CAGGTGTGG
>Chr2:9004542..9004550  + TAIR102
ACGGTTCGT
>Chr2:9017050..9017058  + TAIR102
CAGGTAAAA
>Chr2:9043130..9043138  + TAIR102
CCGGTAACG
>Chr2:9083259..9083267  + TAIR102
GGTGTAAAT
>Chr2:9083511..9083519  + TAIR102
TCAGTAAGC
>Chr2:9103723..9103715  - TAIR102
AAAGTAAGC
>Chr2:9107854..9107862  + TAIR102
TTTGTAGGT
>Chr2:9128779..9128771  - TAIR102
ATGGCAAGT
>Chr2:9128619..9128611  - TAIR102
CACGTGTCC
>Chr2:9151173..9151181  + TAIR102
AAGGTGATT
>Chr2:9201623..9201631  + TAIR102
CAGGTTTTT
>Chr2:9207963..9207955  - TAIR102
ACTGTAAGC
>Chr2:9215552..9215560  + TAIR102
AAAGTGTGG
>Chr2:9265718..9265710  - TAIR102
GAGGTGGTG
>Chr2:9352567..9352575  + TAIR102
AAAGTATGT
>Chr2:9396762..9396770  + TAIR102
TCTGTGAAA
>Chr2:9471387..9471395  + TAIR102
ATCGTACGG
>Chr2:9544204..9544212  + TAIR102
AAGGTAATG
>Chr2:9572375..9572383  + TAIR102
GATGTTCAG
>Chr2:9590083..9590075  - TAIR102
GTTGTAAGT
>Chr2:9629928..9629936  + TAIR102
GTGGTATAT
>Chr2:9782893..9782901  + TAIR102
CAAGTCTTC
>Chr2:9786509..9786517  + TAIR102
CGGGTTTGT
>Chr2:9829004..9829012  + TAIR102
GAGGTACTA
>Chr2:10028637..10028629  - TAIR102
CAGGTATAA
>Chr2:10066358..10066366  + TAIR102
AGTGTCAGT
>Chr2:10142515..10142523  + TAIR102
CAGGTAATT
>Chr2:10221898..10221890  - TAIR102
CAGGTTTGT
>Chr2:10249981..10249973  - TAIR102
CAGGTTAGT
>Chr2:10250177..10250169  - TAIR102
ACGGTAAAG
>Chr2:10329724..10329716  - TAIR102
AGAGTTAGT
>Chr2:10327332..10327324  - TAIR102
TGGGTTAGT
>Chr2:10383057..10383065  + TAIR102
GAGGTATCT
>Chr2:10452423..10452415  - TAIR102
AAGGTAAAT
>Chr2:10452911..10452903  - TAIR102
TAGGTAATA
>Chr2:10618752..10618760  + TAIR102
CAGGCATGC
>Chr2:10765912..10765904  - TAIR102
TTTGTGCAG
>Chr2:10930830..10930822  - TAIR102
GTGGTTAGT
>Chr2:10956707..10956699  - TAIR102
GAGGTATAC
>Chr2:10963345..10963337  - TAIR102
GAGGTTATC
>Chr2:10992852..10992860  + TAIR102
CAGGTAATC
>Chr2:11026198..11026190  - TAIR102
TAGGTCAGA
>Chr2:11026168..11026160  - TAIR102
GAGGCATGT
>Chr2:11093099..11093091  - TAIR102
ACGGTGAGT
>Chr2:11201966..11201974  + TAIR102
CTTGTAAGA
>Chr2:11245355..11245347  - TAIR102
ACTGTATCC
>Chr2:11270593..11270601  + TAIR102
GAGGTAATG
>Chr2:11283604..11283596  - TAIR102
ATGGTAAGA
>Chr2:11314987..11314979  - TAIR102
AAGGTTGTA
>Chr2:11434435..11434427  - TAIR102
TCTATATCC
>Chr2:11436216..11436208  - TAIR102
GAGGTATTT
>Chr2:11452492..11452484  - TAIR102
GATGTAAGT
>Chr2:11515398..11515390  - TAIR102
AAGGTAAGT
>Chr2:11515565..11515557  - TAIR102
GAGGTATGT
>Chr2:11515706..11515698  - TAIR102
AAGGTTAGT
>Chr2:11518403..11518395  - TAIR102
AAGGTTCTT
>Chr2:11532142..11532150  + TAIR102
ATGGTTCTT
>Chr2:11533054..11533062  + TAIR102
AAAGTGAGG
>Chr2:11580612..11580604  - TAIR102
GACGTAAGC
>Chr2:11580254..11580246  - TAIR102
TTGGTATGG
>Chr2:11607967..11607959  - TAIR102
GAGGTATGG
>Chr2:11665532..11665524  - TAIR102
AAGGTTATC
>Chr2:11665680..11665672  - TAIR102
CTGGTCTCA
>Chr2:11697161..11697169  + TAIR102
AATGTGAGC
>Chr2:11702452..11702444  - TAIR102
TAGGTCCTA
>Chr2:11752656..11752648  - TAIR102
AAGGTAAAT
>Chr2:11777497..11777489  - TAIR102
AGAGTAAAA
>Chr2:11816838..11816846  + TAIR102
ACGGTAAAC
>Chr2:11817417..11817425  + TAIR102
CTGGTGGCG
>Chr2:12072238..12072246  + TAIR102
AAGGTACAC
>Chr2:12173261..12173253  - TAIR102
CAGGTGAAT
>Chr2:12223331..12223339  + TAIR102
GCGGTAATG
>Chr2:12226458..12226450  - TAIR102
GAGGTAAAA
>Chr2:12239005..12238997  - TAIR102
AAGGTTTTT
>Chr2:12378719..12378727  + TAIR102
GAGGTTAGT
>Chr2:12479270..12479278  + TAIR102
AAGGTAGCC
>Chr2:12487970..12487978  + TAIR102
AAAGTAAAT
>Chr2:12598014..12598022  + TAIR102
TCTGTAATA
>Chr2:12601933..12601941  + TAIR102
GATGTAAGG
>Chr2:12612454..12612446  - TAIR102
TTCGTATGT
>Chr2:12640228..12640236  + TAIR102
CAGGTAAGT
>Chr2:12638395..12638403  + TAIR102
CAGGTGAAT
>Chr2:12690854..12690862  + TAIR102
TAGGTACTG
>Chr2:12718376..12718368  - TAIR102
TGGGTACGG
>Chr2:12751897..12751889  - TAIR102
GAGGTTAGT
>Chr2:12758335..12758327  - TAIR102
ATCGTAAGT
>Chr2:12782301..12782293  - TAIR102
AAGGTAAGT
>Chr2:12860849..12860841  - TAIR102
GAGGTACAC
>Chr2:12861338..12861330  - TAIR102
AAGGTGAAA
>Chr2:12935273..12935265  - TAIR102
CAGGTCCTT
>Chr2:12978845..12978837  - TAIR102
AAGGTCTCT
>Chr2:13005352..13005344  - TAIR102
AAGGTAAGC
>Chr2:13005505..13005497  - TAIR102
ATGGTACGA
>Chr2:13045906..13045914  + TAIR102
AGGGTAAGG
>Chr2:13046316..13046324  + TAIR102
GTGGTTAGC
>Chr2:13048559..13048551  - TAIR102
CAGGTTACT
>Chr2:13081298..13081290  - TAIR102
AAGGTTATA
>Chr2:13139868..13139876  + TAIR102
CAAGTACTT
>Chr2:13143381..13143373  - TAIR102
AAGGTGAGC
>Chr2:13178903..13178911  + TAIR102
TTCGTACGA
>Chr2:13189342..13189334  - TAIR102
TCGGTATGA
>Chr2:13272106..13272098  - TAIR102
GTGGTTCAA
>Chr2:13339524..13339532  + TAIR102
GAGGTAGTT
>Chr2:13344054..13344062  + TAIR102
AAGGTGGAG
>Chr2:13379033..13379041  + TAIR102
GTTGTAAGA
>Chr2:13380925..13380933  + TAIR102
ACAGCAACA
>Chr2:13437420..13437428  + TAIR102
CTGGTTTGG
>Chr2:13532954..13532946  - TAIR102
GCGGTGGAA
>Chr2:13586591..13586583  - TAIR102
AAGGTCATC
>Chr2:13674873..13674881  + TAIR102
CTGGTTAGT
>Chr2:13693268..13693276  + TAIR102
GAGGTTTGA
>Chr2:13749405..13749397  - TAIR102
AAGGTTTGT
>Chr2:13749876..13749868  - TAIR102
GTGGTAGCT
>Chr2:13784356..13784348  - TAIR102
GTGGTGGAG
>Chr2:13789110..13789102  - TAIR102
AAGGTGAGA
>Chr2:13864169..13864161  - TAIR102
GAGGTGGTG
>Chr2:13864139..13864131  - TAIR102
GAGGTGGAT
>Chr2:13866924..13866932  + TAIR102
CAGGTATGT
>Chr2:13896103..13896111  + TAIR102
CAGGTCTCT
>Chr2:13897910..13897918  + TAIR102
GAAGTAAGT
>Chr2:13919800..13919792  - TAIR102
GAGGTAAAA
>Chr2:13933466..13933458  - TAIR102
GAGGTTTCG
>Chr2:13935704..13935696  - TAIR102
AGGGTAACA
>Chr2:14031041..14031033  - TAIR102
CAGGTAAGC
>Chr2:14126579..14126571  - TAIR102
TCCGTAAAA
>Chr2:14141193..14141201  + TAIR102
TCAGTGCGT
>Chr2:14234372..14234380  + TAIR102
ATGGTACAA
>Chr2:14259309..14259301  - TAIR102
AACGTGAAG
>Chr2:14271320..14271328  + TAIR102
CGAGTAAGC
>Chr2:14320178..14320170  - TAIR102
AAGGTACTT
>Chr2:14396453..14396445  - TAIR102
GTTGTCAGT
>Chr2:14456583..14456591  + TAIR102
ATGGTATTC
>Chr2:14466275..14466283  + TAIR102
AAAGTTTGT
>Chr2:14551813..14551821  + TAIR102
AAGGTCCGT
>Chr2:14602708..14602716  + TAIR102
CAGGTAAAG
>Chr2:14613307..14613299  - TAIR102
AAGGTTCTT
>Chr2:14660071..14660079  + TAIR102
AAGGTTTCT
>Chr2:14668707..14668715  + TAIR102
GCTGTATGT
>Chr2:14702774..14702782  + TAIR102
CAGGTTACT
>Chr2:14755938..14755946  + TAIR102
ACTGTCCAA
>Chr2:14764334..14764326  - TAIR102
TTGGTTGTG
>Chr2:14801039..14801031  - TAIR102
GAGGTGAGT
>Chr2:14842430..14842438  + TAIR102
CAGGTGAAA
>Chr2:14869058..14869066  + TAIR102
TCAGTAAGT
>Chr2:14892858..14892866  + TAIR102
TTGGTCAGA
>Chr2:14895814..14895806  - TAIR102
CAGGTAAAC
>Chr2:14897440..14897432  - TAIR102
GTTGTAAGC
>Chr2:14990653..14990645  - TAIR102
CAGGTAACC
>Chr2:14988922..14988930  + TAIR102
AGGGTAGAG
>Chr2:15092069..15092061  - TAIR102
CAGGTTCTT
>Chr2:15114175..15114183  + TAIR102
CTGGTTTCT
>Chr2:15182941..15182933  - TAIR102
AAAGTTAGT
>Chr2:15242647..15242655  + TAIR102
GAAGTAAGT
>Chr2:15297837..15297829  - TAIR102
ATGGTAATT
>Chr2:15303120..15303112  - TAIR102
TGAGTAGCC
>Chr2:15369248..15369240  - TAIR102
AAGGTAAGT
>Chr2:15369451..15369443  - TAIR102
CAAGTGAAT
>Chr2:15572535..15572543  + TAIR102
GAGGTCCGT
>Chr2:15649126..15649118  - TAIR102
CAGGTCCAT
>Chr2:15656905..15656897  - TAIR102
TAGGTAATT
>Chr2:15659243..15659235  - TAIR102
TCGGTTCGT
>Chr2:15663691..15663683  - TAIR102
CAGGTGGGC
>Chr2:15671563..15671555  - TAIR102
GTTGTAAGT
>Chr2:15697963..15697955  - TAIR102
ATGGTTATG
>Chr2:15720548..15720556  + TAIR102
ATCGCCAAA
>Chr2:15762962..15762954  - TAIR102
AACGTCTTG
>Chr2:15831892..15831900  + TAIR102
TACGTATGT
>Chr2:15836148..15836156  + TAIR102
AGTGTAAGC
>Chr2:15852736..15852744  + TAIR102
CAGGTGTGT
>Chr2:15856724..15856732  + TAIR102
TAGGTTAGG
>Chr2:15858345..15858353  + TAIR102
ACGGTAACA
>Chr2:15907898..15907906  + TAIR102
TGAGTCATA
>Chr2:15910352..15910344  - TAIR102
GAGGTATGT
>Chr2:15990705..15990697  - TAIR102
CTTGTAAGT
>Chr2:16000375..16000383  + TAIR102
TTGGTTTGT
>Chr2:16041982..16041974  - TAIR102
AAGGTCTTG
>Chr2:16149761..16149753  - TAIR102
TTGGTCTTT
>Chr2:16153334..16153342  + TAIR102
CAGGTATTT
>Chr2:16153628..16153636  + TAIR102
ACGGTAATG
>Chr2:16168088..16168096  + TAIR102
TAGGTGTTG
>Chr2:16179908..16179916  + TAIR102
TTTGTAGTT
>Chr2:16187121..16187113  - TAIR102
CAGGTTTTC
>Chr2:16220769..16220761  - TAIR102
TCGGTTAAT
>Chr2:16222793..16222801  + TAIR102
CAAGTAAGA
>Chr2:16240217..16240225  + TAIR102
CCGGTATGA
>Chr2:16242672..16242680  + TAIR102
TGGGTGCGT
>Chr2:16313105..16313097  - TAIR102
AAGGTTTAT
>Chr2:16415690..16415682  - TAIR102
AGGGTAGAA
>Chr2:16571193..16571185  - TAIR102
ACGGTAAAA
>Chr2:16590876..16590884  + TAIR102
GCTGTTTTG
>Chr2:16638439..16638447  + TAIR102
GCTGTAAGT
>Chr2:16655715..16655723  + TAIR102
CAAGTAAGA
>Chr2:16680304..16680296  - TAIR102
TAGGTTTTT
>Chr2:16712507..16712515  + TAIR102
GAGGTAATA
>Chr2:16724661..16724653  - TAIR102
AAGGTAACT
>Chr2:16731428..16731420  - TAIR102
GCGGTTTCT
>Chr2:16749196..16749204  + TAIR102
AAGGTTTTA
>Chr2:16779039..16779047  + TAIR102
TCTGTATAT
>Chr2:16829925..16829917  - TAIR102
AAGGTCGTA
>Chr2:16879557..16879549  - TAIR102
AAGGTTAGT
>Chr2:16923388..16923396  + TAIR102
TTTGTATGG
>Chr2:16961521..16961513  - TAIR102
ATGGTTAAG
>Chr2:17042781..17042789  + TAIR102
GAGGTATTC
>Chr2:17119928..17119936  + TAIR102
GAGGTACGC
>Chr2:17131094..17131102  + TAIR102
CTAGTTGAG
>Chr2:17138204..17138212  + TAIR102
ATGGTATGG
>Chr2:17206883..17206891  + TAIR102
TAGGTGGGG
>Chr2:17269488..17269496  + TAIR102
ATGGTATTA
>Chr2:17270073..17270081  + TAIR102
TTGGTAAGT
>Chr2:17269400..17269408  + TAIR102
AAGGTAAAG
>Chr2:17321153..17321161  + TAIR102
CAGGTAATG
>Chr2:17326604..17326612  + TAIR102
TTGGTAATG
>Chr2:17345995..17345987  - TAIR102
CAGGTGAAG
>Chr2:17345990..17345982  - TAIR102
GAAGTAAGC
>Chr2:17385858..17385850  - TAIR102
CTTGTGACG
>Chr2:17389401..17389393  - TAIR102
TCTGTTGAC
>Chr2:17403907..17403899  - TAIR102
TGGGTGAGA
>Chr2:17428626..17428634  + TAIR102
AGTGTATTC
>Chr2:17566473..17566481  + TAIR102
GCTGTATAA
>Chr2:17593835..17593827  - TAIR102
ACGGTAATC
>Chr2:17598836..17598844  + TAIR102
GCAGTATCC
>Chr2:17611911..17611903  - TAIR102
CGGGTAACT
>Chr2:17702828..17702836  + TAIR102
AATGTACTC
>Chr2:17711380..17711372  - TAIR102
ACAGTGAAA
>Chr2:17732208..17732200  - TAIR102
GAGGTAAGT
>Chr2:17781816..17781824  + TAIR102
GAGGTGAGT
>Chr2:17919327..17919335  + TAIR102
CAGGTGAGA
>Chr2:17954034..17954026  - TAIR102
CCGGTAAGT
>Chr2:17956060..17956068  + TAIR102
TCCGTAAGC
>Chr2:17956720..17956728  + TAIR102
AAGGTTTTG
>Chr2:17985826..17985818  - TAIR102
ACTGTAATT
>Chr2:17988830..17988822  - TAIR102
TCAGTGTGT
>Chr2:18028451..18028443  - TAIR102
CTGGTATGA
>Chr2:18026361..18026353  - TAIR102
AAGGTAATT
>Chr2:18038004..18037996  - TAIR102
AGGGTTTAA
>Chr2:18055361..18055353  - TAIR102
AAGGTTAGA
>Chr2:18200999..18200991  - TAIR102
ATGGTAAAG
>Chr2:18241241..18241233  - TAIR102
TTGGTAATT
>Chr2:18244717..18244725  + TAIR102
AAGGTAATG
>Chr2:18257171..18257163  - TAIR102
TAGGTAATG
>Chr2:18280956..18280964  + TAIR102
AAGGTGAAT
>Chr2:18296106..18296114  + TAIR102
GAGGTTTGT
>Chr2:18303600..18303592  - TAIR102
TTGGTAACT
>Chr2:18304073..18304065  - TAIR102
AAAGTTCGA
>Chr2:18356818..18356826  + TAIR102
GGAGTATGT
>Chr2:18360099..18360107  + TAIR102
CAGGTTATT
>Chr2:18375849..18375857  + TAIR102
AAGGTATTA
>Chr2:18526163..18526171  + TAIR102
CAGGTGAAA
>Chr2:18554208..18554200  - TAIR102
GCGCGAAAA
>Chr2:18568153..18568161  + TAIR102
CAGGTACGT
>Chr2:18609215..18609223  + TAIR102
TTGGTATTC
>Chr2:18614756..18614764  + TAIR102
AAGGTAACA
>Chr2:18614971..18614979  + TAIR102
CAGGTACTT
>Chr2:18624376..18624384  + TAIR102
TCTGTAAGT
>Chr2:18700566..18700558  - TAIR102
ATGGTAACT
>Chr2:18701100..18701092  - TAIR102
AAGGTACTC
>Chr2:18701539..18701531  - TAIR102
AAGGTACAC
>Chr2:18796492..18796500  + TAIR102
AAGGTTTGC
>Chr2:18858875..18858867  - TAIR102
GTGGTATTT
>Chr2:18866501..18866509  + TAIR102
TTCGTGAGT
>Chr2:18873622..18873614  - TAIR102
ATCGTAAAG
>Chr2:18904719..18904711  - TAIR102
CAGGTATGG
>Chr2:18911517..18911525  + TAIR102
CACGTGAGT
>Chr2:18920684..18920692  + TAIR102
GCAGTAACT
>Chr2:18941582..18941574  - TAIR102
CAGGTGTGT
>Chr2:18953906..18953914  + TAIR102
GAGGTACGG
>Chr2:18954053..18954061  + TAIR102
CAGGTATTT
>Chr2:18976820..18976812  - TAIR102
TCTGTAAGT
>Chr2:18983307..18983315  + TAIR102
CAGGTGCAA
>Chr2:18984744..18984736  - TAIR102
AAGGTAAAG
>Chr2:19004202..19004194  - TAIR102
CATGTATGC
>Chr2:19005510..19005502  - TAIR102
CAGGTGAAG
>Chr2:19018996..19018988  - TAIR102
ATGGTAAGC
>Chr2:19034375..19034383  + TAIR102
AGAGTCATT
>Chr2:19066151..19066159  + TAIR102
GTAGTTTGT
>Chr2:19088855..19088847  - TAIR102
CTGGTAAGA
>Chr2:19087361..19087353  - TAIR102
CCAGTAGAA
>Chr2:19088855..19088847  - TAIR102
CTGGTAAGA
>Chr2:19113261..19113253  - TAIR102
CAGGTTTCA
>Chr2:19243587..19243595  + TAIR102
CTGGTAACA
>Chr2:19265291..19265283  - TAIR102
CGGGTAAAT
>Chr2:19333343..19333335  - TAIR102
AAGGTAAGA
>Chr2:19333525..19333517  - TAIR102
TGGGTACTA
>Chr2:19343905..19343897  - TAIR102
CTGGTATCA
>Chr2:19345234..19345242  + TAIR102
GTTGTTTTT
>Chr2:19360528..19360520  - TAIR102
CCGGTAATT
>Chr2:19595824..19595832  + TAIR102
CCGGTAAAT
>Chr2:19600071..19600079  + TAIR102
ATGGTACTC
>Chr2:19600201..19600209  + TAIR102
AAGGTAACC
>Chr2:19608953..19608961  + TAIR102
CTGGTAATA
>Chr2:19613130..19613122  - TAIR102
TGGGTACTG
>Chr2:19614934..19614942  + TAIR102
AAGGTTCGT
>Chr2:19630509..19630517  + TAIR102
CAGGTTCGT
>Chr2:19672378..19672386  + TAIR102
GAGGTAACT
>Chr3:35854..35846  - TAIR102
CAGGTAACG
>Chr3:155535..155527  - TAIR102
TTGGTATTT
>Chr3:190196..190204  + TAIR102
GAAGTAAGT
>Chr3:195181..195173  - TAIR102
TCTGTATGA
>Chr3:226089..226097  + TAIR102
AAGGTCAGC
>Chr3:328101..328093  - TAIR102
CGGGTATGC
>Chr3:328421..328413  - TAIR102
AAGGTTTAA
>Chr3:328961..328953  - TAIR102
CCGGTAAGA
>Chr3:358994..359002  + TAIR102
TGGGTATAT
>Chr3:359167..359175  + TAIR102
CTGGTTAGT
>Chr3:392353..392361  + TAIR102
ATGGTAAGC
>Chr3:404826..404834  + TAIR102
GAGGTAAAT
>Chr3:460098..460106  + TAIR102
AAGGTAATA
>Chr3:509199..509207  + TAIR102
CTGGTGAGT
>Chr3:522541..522533  - TAIR102
CAGGTTTTA
>Chr3:533914..533906  - TAIR102
CAGGTATAA
>Chr3:594471..594463  - TAIR102
CAGGTTGGA
>Chr3:595698..595690  - TAIR102
GAGGTTTGT
>Chr3:774482..774474  - TAIR102
CAGGTATTG
>Chr3:891741..891733  - TAIR102
TTGGTGGGT
>Chr3:934000..933992  - TAIR102
GCGGTTTTG
>Chr3:967834..967842  + TAIR102
AAGGTAGTC
>Chr3:1030480..1030472  - TAIR102
TTGGTACTT
>Chr3:1085921..1085929  + TAIR102
GAGGTTAGG
>Chr3:1162290..1162298  + TAIR102
ATGGTAATA
>Chr3:1238302..1238294  - TAIR102
GAGGTGTGT
>Chr3:1261036..1261028  - TAIR102
TAGGTTAAA
>Chr3:1261312..1261304  - TAIR102
GAGGCAGAG
>Chr3:1266767..1266759  - TAIR102
ACGGTATAT
>Chr3:1309935..1309927  - TAIR102
ATGGTAAAC
>Chr3:1342718..1342726  + TAIR102
ATTGTTAGT
>Chr3:1355943..1355951  + TAIR102
ACAGTAAGA
>Chr3:1364185..1364193  + TAIR102
GTGGTCATG
>Chr3:1373938..1373946  + TAIR102
AAGGTTTAT
>Chr3:1377960..1377968  + TAIR102
GAGGTTTTA
>Chr3:1456886..1456878  - TAIR102
GCTGTGAGT
>Chr3:1462905..1462897  - TAIR102
CAAGTAAAC
>Chr3:1540658..1540666  + TAIR102
CGTGTGAGT
>Chr3:1595449..1595457  + TAIR102
TTGGTGAGC
>Chr3:1601128..1601136  + TAIR102
CAAGTGACT
>Chr3:1660165..1660157  - TAIR102
AGGGTACTC
>Chr3:1751705..1751697  - TAIR102
CAGGTTAAT
>Chr3:1825593..1825585  - TAIR102
GAGGTAAGC
>Chr3:1835486..1835478  - TAIR102
CAGGTTTGT
>Chr3:1853526..1853518  - TAIR102
AGGGTAACG
>Chr3:1919302..1919310  + TAIR102
TCGGTATAC
>Chr3:1973212..1973204  - TAIR102
GGAGTGAGT
>Chr3:2018186..2018194  + TAIR102
CAGGTAAGA
>Chr3:2039485..2039477  - TAIR102
CTGGTAAGT
>Chr3:2117907..2117899  - TAIR102
CAGGTTAGC
>Chr3:2152797..2152789  - TAIR102
GATATATCC
>Chr3:2160593..2160585  - TAIR102
CGGGTACGT
>Chr3:2195340..2195332  - TAIR102
TCGGTATGA
>Chr3:2218130..2218122  - TAIR102
GCTGTTCGT
>Chr3:2356759..2356767  + TAIR102
TCTGTGTGA
>Chr3:2409818..2409826  + TAIR102
GAGGTTTAT
>Chr3:2415179..2415187  + TAIR102
AAGGTTTGT
>Chr3:2444058..2444066  + TAIR102
CTTGTAAGC
>Chr3:2460828..2460820  - TAIR102
GAGGTACCG
>Chr3:2564267..2564275  + TAIR102
AAGGTAAAT
>Chr3:2582531..2582523  - TAIR102
AATGTATGC
>Chr3:2611332..2611324  - TAIR102
CTGGTAAGC
>Chr3:2637852..2637860  + TAIR102
AAAGTGATT
>Chr3:2682622..2682614  - TAIR102
GATGTAAGT
>Chr3:2718215..2718223  + TAIR102
AAGGTATCG
>Chr3:2782985..2782977  - TAIR102
TCGGTCTGC
>Chr3:2802095..2802087  - TAIR102
GAGGTATTT
>Chr3:2803884..2803892  + TAIR102
CAGGTATAT
>Chr3:2824936..2824928  - TAIR102
GTCGTTGCG
>Chr3:2840252..2840260  + TAIR102
ATGGTTTAT
>Chr3:2840416..2840424  + TAIR102
GAGGTTGGC
>Chr3:2871538..2871546  + TAIR102
TATGTAGGT
>Chr3:2891439..2891431  - TAIR102
ATGGTAATA
>Chr3:2898439..2898431  - TAIR102
AAGGTAAAA
>Chr3:2903338..2903330  - TAIR102
CTTGTATTG
>Chr3:2956197..2956205  + TAIR102
AAGGTTTGT
>Chr3:2996646..2996638  - TAIR102
ATGGTAAGT
>Chr3:3012371..3012379  + TAIR102
CATGTAAGT
>Chr3:3033808..3033816  + TAIR102
ACTGTAAGT
>Chr3:3038402..3038394  - TAIR102
GCAGTAAAG
>Chr3:3091293..3091285  - TAIR102
GAGGTGGCT
>Chr3:3092655..3092647  - TAIR102
CAGGTCGAG
>Chr3:3165985..3165977  - TAIR102
TGGGTAAGT
>Chr3:3172814..3172806  - TAIR102
AAGGTTTTT
>Chr3:3187732..3187740  + TAIR102
CGAGTATGT
>Chr3:3187744..3187752  + TAIR102
TTCGTTTCA
>Chr3:3208500..3208508  + TAIR102
AAGGTTCGA
>Chr3:3241545..3241553  + TAIR102
AAGGTATCC
>Chr3:3249678..3249686  + TAIR102
CGGGTTTGT
>Chr3:3307256..3307248  - TAIR102
AATGTAACC
>Chr3:3324839..3324831  - TAIR102
CGGGTTTCT
>Chr3:3389502..3389510  + TAIR102
ATAGTCCAT
>Chr3:3417379..3417371  - TAIR102
AAGGCGAGT
>Chr3:3416620..3416612  - TAIR102
AAGGTTATG
>Chr3:3417094..3417086  - TAIR102
TAGGTCCAG
>Chr3:3417173..3417165  - TAIR102
CAGGTGAAA
>Chr3:3417356..3417348  - TAIR102
TTTGTGTTT
>Chr3:3417475..3417467  - TAIR102
ATGGTGATT
>Chr3:3447769..3447777  + TAIR102
CAGGTAAGG
>Chr3:3510187..3510179  - TAIR102
CGGGTATGA
>Chr3:3510321..3510313  - TAIR102
AAGGTCTAA
>Chr3:3534624..3534616  - TAIR102
CAGGTTCTT
>Chr3:3645706..3645714  + TAIR102
TATGTAATG
>Chr3:3670062..3670054  - TAIR102
GAGGTACTC
>Chr3:3708504..3708496  - TAIR102
TGGGTTTTG
>Chr3:3723401..3723393  - TAIR102
CAAGTCTAC
>Chr3:3730968..3730960  - TAIR102
TCTGTACGA
>Chr3:3741193..3741185  - TAIR102
GGGGTTAGT
>Chr3:3757004..3757012  + TAIR102
GAGGTAAGA
>Chr3:3777222..3777230  + TAIR102
AAGGTATTG
>Chr3:3779444..3779436  - TAIR102
CAGGTGATC
>Chr3:3793247..3793255  + TAIR102
CTGGTGCGT
>Chr3:3832969..3832977  + TAIR102
GAGGTGATC
>Chr3:3839446..3839454  + TAIR102
AAGGTAATC
>Chr3:3855119..3855111  - TAIR102
CAGGTTCGC
>Chr3:3906414..3906422  + TAIR102
GGGGTTAGC
>Chr3:3961885..3961877  - TAIR102
AAGGTGAGA
>Chr3:3971876..3971868  - TAIR102
AAGGATCTC
>Chr3:3989264..3989272  + TAIR102
GAGGTGGGA
>Chr3:4004682..4004690  + TAIR102
GAGGTAGAA
>Chr3:4011191..4011183  - TAIR102
AAGGTAATT
>Chr3:4032733..4032725  - TAIR102
ATGGTCTGC
>Chr3:4112834..4112842  + TAIR102
ATGGTAAGC
>Chr3:4113986..4113994  + TAIR102
TGGGTTTGT
>Chr3:4114570..4114578  + TAIR102
ATGGTACCT
>Chr3:4156204..4156212  + TAIR102
AAGGTTAGT
>Chr3:4160963..4160955  - TAIR102
TAAGTAAGG
>Chr3:4171560..4171552  - TAIR102
AAGGTGAGC
>Chr3:4171781..4171773  - TAIR102
AAAGTTTCG
>Chr3:4183205..4183213  + TAIR102
GAAGTAAGT
>Chr3:4196219..4196211  - TAIR102
ATGGTTTGT
>Chr3:4196619..4196611  - TAIR102
GAGGTGCGT
>Chr3:4197656..4197648  - TAIR102
CAGGTACTT
>Chr3:4196711..4196703  - TAIR102
TAAGCATCA
>Chr3:4240585..4240593  + TAIR102
AAGGTACAA
>Chr3:4255853..4255861  + TAIR102
CAGGTAAGC
>Chr3:4262450..4262442  - TAIR102
CAGGTGGGT
>Chr3:4271385..4271377  - TAIR102
TTTGTATTT
>Chr3:4304098..4304106  + TAIR102
CTGGTAATA
>Chr3:4381586..4381594  + TAIR102
AAGGTAATA
>Chr3:4433173..4433181  + TAIR102
CCGGTTAGT
>Chr3:4476605..4476613  + TAIR102
CTTGTAAAA
>Chr3:4544499..4544507  + TAIR102
TAGGTATAT
>Chr3:4574620..4574628  + TAIR102
CAGGTCAGG
>Chr3:4592707..4592699  - TAIR102
GCTGTTTGA
>Chr3:4667489..4667497  + TAIR102
CAGGTGTCG
>Chr3:4677135..4677127  - TAIR102
GAGGTAGTT
>Chr3:4784193..4784185  - TAIR102
ATGGTTACT
>Chr3:4821938..4821946  + TAIR102
CCTGTGAGT
>Chr3:4821751..4821759  + TAIR102
GAGGTAGCT
>Chr3:4821942..4821950  + TAIR102
TGAGTTTTT
>Chr3:4898588..4898596  + TAIR102
CAGGTATTT
>Chr3:4907860..4907852  - TAIR102
ATGGTTTTG
>Chr3:4973074..4973066  - TAIR102
TCGGTATGT
>Chr3:4983172..4983180  + TAIR102
TCCGTAACT
>Chr3:5004040..5004048  + TAIR102
ATGGTCCTA
>Chr3:5022581..5022589  + TAIR102
ATGGTGACT
>Chr3:5054060..5054068  + TAIR102
AAGGTGCGG
>Chr3:5082036..5082044  + TAIR102
ACAGTAGTA
>Chr3:5082224..5082232  + TAIR102
GGAGTTTTG
>Chr3:5161975..5161967  - TAIR102
AAGGTGAGT
>Chr3:5166339..5166347  + TAIR102
ACGGTCTTG
>Chr3:5177291..5177299  + TAIR102
AAGGTATCA
>Chr3:5200755..5200763  + TAIR102
CTGGTTAGC
>Chr3:5201827..5201835  + TAIR102
TATGCTACA
>Chr3:5213641..5213649  + TAIR102
GTTGTAATG
>Chr3:5254318..5254310  - TAIR102
CTGGTACTT
>Chr3:5288444..5288452  + TAIR102
TACGTACAT
>Chr3:5294233..5294225  - TAIR102
CAGGCACTC
>Chr3:5309529..5309521  - TAIR102
ATTGTAAAG
>Chr3:5358146..5358138  - TAIR102
AGAGTCTGT
>Chr3:5566365..5566373  + TAIR102
CAGGTTCTC
>Chr3:5581714..5581722  + TAIR102
AAGGTCATC
>Chr3:5588484..5588492  + TAIR102
CAGGTAAAT
>Chr3:5689264..5689272  + TAIR102
AAGGTTTGG
>Chr3:5704309..5704317  + TAIR102
AAGGTCAGT
>Chr3:5722651..5722659  + TAIR102
GGGGTGATA
>Chr3:5786787..5786779  - TAIR102
ACAGTAAGT
>Chr3:5812502..5812494  - TAIR102
TCTGTAAGT
>Chr3:5831381..5831389  + TAIR102
CAGGTAATT
>Chr3:5913151..5913143  - TAIR102
CAGGCATGC
>Chr3:5948160..5948152  - TAIR102
AAGGTGTTC
>Chr3:6024032..6024040  + TAIR102
CTGGTAGGT
>Chr3:6025159..6025167  + TAIR102
AAGGTAAAC
>Chr3:6025503..6025511  + TAIR102
GCAGTGAGT
>Chr3:6058164..6058172  + TAIR102
TCAGTAGGT
>Chr3:6146377..6146385  + TAIR102
GAGGTCAGT
>Chr3:6201684..6201692  + TAIR102
CAGGTACAT
>Chr3:6201957..6201965  + TAIR102
AATGTTAGA
>Chr3:6213231..6213223  - TAIR102
CAAGTAACA
>Chr3:6221242..6221250  + TAIR102
CCAGTTGAG
>Chr3:6240498..6240490  - TAIR102
AAAGTCGAT
>Chr3:6257708..6257716  + TAIR102
CCGGTTAGC
>Chr3:6476678..6476686  + TAIR102
CAGGTAAAA
>Chr3:6501176..6501168  - TAIR102
TTGGTGAGA
>Chr3:6500785..6500777  - TAIR102
GAGGTATAA
>Chr3:6523951..6523943  - TAIR102
AAGGTTCGT
>Chr3:6547883..6547891  + TAIR102
CATGTTCTT
>Chr3:6554039..6554031  - TAIR102
CAGGTAAAC
>Chr3:6556674..6556666  - TAIR102
GAGGTAATA
>Chr3:6556960..6556952  - TAIR102
AGCGTTCAA
>Chr3:6636482..6636490  + TAIR102
CAGGTTACT
>Chr3:6700220..6700228  + TAIR102
CTGGTTCTT
>Chr3:6710764..6710772  + TAIR102
CTTGTAAAG
>Chr3:6747661..6747669  + TAIR102
CTGGTCAGT
>Chr3:6748496..6748504  + TAIR102
CAGGTTTTC
>Chr3:6803274..6803266  - TAIR102
TGTGTGATT
>Chr3:6851320..6851312  - TAIR102
CAGGTAATG
>Chr3:7006708..7006700  - TAIR102
TTTGTAAGC
>Chr3:7027197..7027205  + TAIR102
CAGGTATGG
>Chr3:7067114..7067122  + TAIR102
CTTGTAAGT
>Chr3:7068036..7068044  + TAIR102
ACGGTGACT
>Chr3:7068722..7068730  + TAIR102
TATGTTTGG
>Chr3:7067114..7067122  + TAIR102
CTTGTAAGT
>Chr3:7067542..7067550  + TAIR102
TCTGTAAGT
>Chr3:7089809..7089801  - TAIR102
CAGGTATTC
>Chr3:7151966..7151958  - TAIR102
GAGGTTACT
>Chr3:7180531..7180539  + TAIR102
GAGGTAAGA
>Chr3:7278075..7278083  + TAIR102
CAGGTCCTT
>Chr3:7562639..7562647  + TAIR102
AAGGTAAAA
>Chr3:7645916..7645924  + TAIR102
CAGGTAATG
>Chr3:7649058..7649066  + TAIR102
ATGGTAATC
>Chr3:7870928..7870936  + TAIR102
AAAGTATCC
>Chr3:7902502..7902510  + TAIR102
CCAGTAAGT
>Chr3:7918869..7918877  + TAIR102
CGGGTGAGT
>Chr3:7947557..7947565  + TAIR102
TTGGTACTT
>Chr3:7948261..7948269  + TAIR102
AAGGTATAG
>Chr3:7952235..7952243  + TAIR102
CAGGTTCTC
>Chr3:8021493..8021485  - TAIR102
GCCGTTGCC
>Chr3:8022012..8022004  - TAIR102
CTGGTGATA
>Chr3:8309622..8309630  + TAIR102
CTGGTATGT
>Chr3:8359543..8359551  + TAIR102
AAGGTAACA
>Chr3:8422550..8422558  + TAIR102
CAGGTAACA
>Chr3:8497003..8496995  - TAIR102
TTGGTAAGA
>Chr3:8695307..8695299  - TAIR102
GAGGCTGAG
>Chr3:8919015..8919023  + TAIR102
GAGGTTGAT
>Chr3:8965364..8965372  + TAIR102
CAGGTGTTA
>Chr3:9033473..9033481  + TAIR102
CCGGTAAAA
>Chr3:9105517..9105525  + TAIR102
AAGGTACGT
>Chr3:9122234..9122242  + TAIR102
AAAGTATAT
>Chr3:9140514..9140506  - TAIR102
CAAGTGAGA
>Chr3:9167956..9167948  - TAIR102
CAGGTCACA
>Chr3:9210540..9210548  + TAIR102
AATGTTTTT
>Chr3:9279695..9279687  - TAIR102
CAGGTCCAA
>Chr3:9317542..9317534  - TAIR102
CAGGTAAAA
>Chr3:9359583..9359591  + TAIR102
CAGGTACGA
>Chr3:9475816..9475824  + TAIR102
AAGGTAACT
>Chr3:9515296..9515304  + TAIR102
AAAGTGTTT
>Chr3:9531040..9531048  + TAIR102
CAAGTAAGA
>Chr3:9538279..9538287  + TAIR102
GAGGTTTTG
>Chr3:9579660..9579652  - TAIR102
GATGTCTGT
>Chr3:9679447..9679455  + TAIR102
GGGGTAAAA
>Chr3:9712446..9712438  - TAIR102
CCGGTTAGT
>Chr3:9711402..9711394  - TAIR102
ATGGTATGT
>Chr3:9756334..9756342  + TAIR102
TATGTAGAT
>Chr3:9803516..9803524  + TAIR102
GAGGTTCAA
>Chr3:9805475..9805467  - TAIR102
ACCGTAATT
>Chr3:9901703..9901695  - TAIR102
TTGGTACCA
>Chr3:9921686..9921694  + TAIR102
AAGGTATTA
>Chr3:9931844..9931836  - TAIR102
CAGGTGGGT
>Chr3:9984610..9984602  - TAIR102
GATGTTAGT
>Chr3:9994916..9994908  - TAIR102
GAGGTAAAA
>Chr3:10078061..10078069  + TAIR102
TTGGTATGC
>Chr3:10090590..10090598  + TAIR102
CCGGTAAGG
>Chr3:10127594..10127602  + TAIR102
AGAGTAATC
>Chr3:10130614..10130606  - TAIR102
AAGGTACCA
>Chr3:10219739..10219731  - TAIR102
CAGGTTATA
>Chr3:10257682..10257674  - TAIR102
GAGGTAATA
>Chr3:10287399..10287391  - TAIR102
TGGGTAATA
>Chr3:10448167..10448175  + TAIR102
CAGGTTTCT
>Chr3:10450621..10450629  + TAIR102
ATGGTATTA
>Chr3:10465778..10465786  + TAIR102
TAGGTTTCT
>Chr3:10538169..10538177  + TAIR102
CTGGTTAAG
>Chr3:10695960..10695968  + TAIR102
ATGGTAACC
>Chr3:10755464..10755472  + TAIR102
AAGGTGAAA
>Chr3:10761774..10761782  + TAIR102
GAGGTATCT
>Chr3:11076608..11076600  - TAIR102
TTGGTATGT
>Chr3:11076813..11076805  - TAIR102
ATTGTAAGG
>Chr3:11156186..11156178  - TAIR102
CAGGTGAGA
>Chr3:11155267..11155259  - TAIR102
GAGGTATGT
>Chr3:11191601..11191609  + TAIR102
ACGGTATAT
>Chr3:11234338..11234346  + TAIR102
TCGGTACGA
>Chr3:11258056..11258048  - TAIR102
AAGGTTGTT
>Chr3:11281493..11281501  + TAIR102
AAGGTTTGT
>Chr3:11383926..11383918  - TAIR102
TCGGTAAAT
>Chr3:11976430..11976438  + TAIR102
CAGGTACAT
>Chr3:15431015..15431023  + TAIR102
CAGGTACTT
>Chr3:15644657..15644665  + TAIR102
TCTGTATGG
>Chr3:15761243..15761235  - TAIR102
CAGGTAGCA
>Chr3:15869386..15869378  - TAIR102
AGGGTAAGC
>Chr3:15988892..15988900  + TAIR102
CAAGTCCAA
>Chr3:16012115..16012107  - TAIR102
CTGGTGAGT
>Chr3:16194980..16194988  + TAIR102
AAGGTACCG
>Chr3:16200301..16200309  + TAIR102
CTCGTGCGT
>Chr3:16217055..16217063  + TAIR102
TCGGTGAGA
>Chr3:16476933..16476941  + TAIR102
CGGGTAATT
>Chr3:16477126..16477134  + TAIR102
CAAGTACGT
>Chr3:16573558..16573550  - TAIR102
GTGGTACTC
>Chr3:16732668..16732676  + TAIR102
CAAGTATGG
>Chr3:16892944..16892952  + TAIR102
CTTGTAAAC
>Chr3:16917784..16917792  + TAIR102
CCGGTACAT
>Chr3:16933353..16933361  + TAIR102
TAGGTAAAC
>Chr3:16945490..16945498  + TAIR102
CTGGTAAAT
>Chr3:17091727..17091719  - TAIR102
CTCGTAAAT
>Chr3:17158379..17158387  + TAIR102
ATGGTTCTC
>Chr3:17158207..17158215  + TAIR102
AAGGTATGT
>Chr3:17307888..17307880  - TAIR102
CAGGTACCC
>Chr3:17401692..17401684  - TAIR102
TTGGTAAGA
>Chr3:17438462..17438454  - TAIR102
CAGGTGAGA
>Chr3:17438661..17438653  - TAIR102
AATGTACAC
>Chr3:17438912..17438904  - TAIR102
ATGGTAACT
>Chr3:17463954..17463962  + TAIR102
GAAGTTTCT
>Chr3:17464049..17464057  + TAIR102
CAGGTACCA
>Chr3:17521975..17521983  + TAIR102
CTGGTCATA
>Chr3:17523613..17523621  + TAIR102
TAGGTAATG
>Chr3:17524892..17524900  + TAIR102
TCTGTATGT
>Chr3:17526033..17526025  - TAIR102
ATGGTATTG
>Chr3:17526492..17526484  - TAIR102
TGGGTATGT
>Chr3:17565057..17565049  - TAIR102
AAGGTCTTT
>Chr3:17565342..17565334  - TAIR102
AAGGTTTGT
>Chr3:17639495..17639487  - TAIR102
CTGGTAAGC
>Chr3:17734066..17734058  - TAIR102
TGGGTGAGT
>Chr3:17751969..17751977  + TAIR102
CAGGTCATG
>Chr3:17883451..17883459  + TAIR102
TTGGTAAAG
>Chr3:17892938..17892930  - TAIR102
CAAGTAAGC
>Chr3:17963584..17963592  + TAIR102
ACGGTAATC
>Chr3:18132441..18132449  + TAIR102
GAGGTACAA
>Chr3:18262558..18262566  + TAIR102
CATGTAAGT
>Chr3:18267447..18267439  - TAIR102
TGGGTTATC
>Chr3:18267500..18267492  - TAIR102
GCGGTTAGA
>Chr3:18334536..18334544  + TAIR102
CAGGCAAGT
>Chr3:18375638..18375630  - TAIR102
GAAGTGGCG
>Chr3:18377678..18377686  + TAIR102
ACGGTAACC
>Chr3:18602428..18602420  - TAIR102
ATGGTAAGC
>Chr3:18616372..18616364  - TAIR102
TGAGTAAGT
>Chr3:18755103..18755111  + TAIR102
CAGGTAAAG
>Chr3:18828351..18828343  - TAIR102
CGGGTAGGT
>Chr3:18953644..18953636  - TAIR102
CTGGTATGT
>Chr3:19025264..19025272  + TAIR102
GTGGTAGGT
>Chr3:19032634..19032642  + TAIR102
AAGGTGTTC
>Chr3:19070364..19070372  + TAIR102
AGAGTGAGG
>Chr3:19069437..19069445  + TAIR102
AAGGTCGAC
>Chr3:19149265..19149273  + TAIR102
AAGGTCTTG
>Chr3:19196621..19196613  - TAIR102
TTTGTGAAT
>Chr3:19249089..19249081  - TAIR102
CCGGTAATA
>Chr3:19278242..19278234  - TAIR102
CAGGTAAAA
>Chr3:19305086..19305094  + TAIR102
AAGGTTCTT
>Chr3:19308881..19308889  + TAIR102
GAGGTGAGT
>Chr3:19305032..19305040  + TAIR102
GCGGTAAAA
>Chr3:19310969..19310961  - TAIR102
TAGGTATAA
>Chr3:19331345..19331353  + TAIR102
AAGGTGCTT
>Chr3:19343136..19343144  + TAIR102
TTTGTAATG
>Chr3:19350615..19350607  - TAIR102
CAGGTAAAT
>Chr3:19386214..19386206  - TAIR102
AGGGTTCTT
>Chr3:19407117..19407125  + TAIR102
AAGGTTTTG
>Chr3:19515631..19515623  - TAIR102
CAGGTAAAC
>Chr3:19516163..19516155  - TAIR102
TGTGTAAGA
>Chr3:19521821..19521829  + TAIR102
CAGGTACTT
>Chr3:19649112..19649120  + TAIR102
TCTGTGAGC
>Chr3:19752621..19752613  - TAIR102
AATGTGAGT
>Chr3:19803708..19803700  - TAIR102
GAGGTTCTT
>Chr3:19864365..19864357  - TAIR102
GCGGTTAGT
>Chr3:19878392..19878384  - TAIR102
TTGGTACTT
>Chr3:19890817..19890825  + TAIR102
GTGGTAATC
>Chr3:19914177..19914169  - TAIR102
AAGGTTGGT
>Chr3:19914948..19914940  - TAIR102
TAGGTATCT
>Chr3:19926400..19926392  - TAIR102
CATGTATGT
>Chr3:19986756..19986764  + TAIR102
CCCGTAAAA
>Chr3:19987759..19987751  - TAIR102
AATGTTGAC
>Chr3:19990656..19990648  - TAIR102
GAGGTTTTT
>Chr3:19997803..19997811  + TAIR102
CTAGTAAGT
>Chr3:19997982..19997990  + TAIR102
ACGGTATAC
>Chr3:20001311..20001319  + TAIR102
CAGGTTAAT
>Chr3:20103801..20103809  + TAIR102
CGGGTAATA
>Chr3:20118465..20118473  + TAIR102
TTGGTCTGA
>Chr3:20126766..20126758  - TAIR102
CAAGTTAGT
>Chr3:20172569..20172561  - TAIR102
AAGGTTTGT
>Chr3:20175784..20175776  - TAIR102
AAGGTTGTT
>Chr3:20178163..20178155  - TAIR102
GAGGTGGTG
>Chr3:20178943..20178935  - TAIR102
AAGGTTTTT
>Chr3:20178160..20178152  - TAIR102
GTGGTGCGT
>Chr3:20177623..20177615  - TAIR102
GATGTATCC
>Chr3:20218716..20218708  - TAIR102
CAGGTTCGG
>Chr3:20218612..20218604  - TAIR102
TAGGTAGGC
>Chr3:20218716..20218708  - TAIR102
CAGGTTCGG
>Chr3:20259620..20259628  + TAIR102
AAGGTTTTG
>Chr3:20259638..20259646  + TAIR102
AAGGTAGTA
>Chr3:20262843..20262851  + TAIR102
AAGGTTACT
>Chr3:20271076..20271068  - TAIR102
CAGGTGAAG
>Chr3:20280488..20280496  + TAIR102
AAGGTGATG
>Chr3:20286297..20286305  + TAIR102
GTGGTATAA
>Chr3:20339942..20339934  - TAIR102
ACGGTAAGC
>Chr3:20340072..20340064  - TAIR102
TTTGTTGAG
>Chr3:20340084..20340076  - TAIR102
TTAGCCATT
>Chr3:20363936..20363928  - TAIR102
AAGGTGATT
>Chr3:20386688..20386696  + TAIR102
CCCGTAAGT
>Chr3:20402577..20402569  - TAIR102
TCGGTACTT
>Chr3:20410291..20410299  + TAIR102
TCCGTAACG
>Chr3:20438943..20438951  + TAIR102
CAGGTGATG
>Chr3:20453125..20453117  - TAIR102
ACTGTCAGA
>Chr3:20528566..20528574  + TAIR102
AAGGTAAGG
>Chr3:20536328..20536320  - TAIR102
AAGGTCTTA
>Chr3:20570795..20570787  - TAIR102
AAAGTATGT
>Chr3:20700511..20700519  + TAIR102
GAGGTAACA
>Chr3:20703413..20703421  + TAIR102
TACGTAACA
>Chr3:20704773..20704781  + TAIR102
CATGTTAAA
>Chr3:20827691..20827699  + TAIR102
GAGGTTTCT
>Chr3:20868588..20868580  - TAIR102
AAGGTGAGA
>Chr3:20921023..20921015  - TAIR102
AAGGTGACT
>Chr3:20962377..20962385  + TAIR102
GAGGTAAGC
>Chr3:20967623..20967631  + TAIR102
CATGTAAGT
>Chr3:21042890..21042882  - TAIR102
CAAGTATGA
>Chr3:21044100..21044092  - TAIR102
AAGGTATTC
>Chr3:21049351..21049343  - TAIR102
GAGGTGATA
>Chr3:21049535..21049527  - TAIR102
AGGGTAAGT
>Chr3:21076629..21076637  + TAIR102
CAAGTTCTC
>Chr3:21078592..21078584  - TAIR102
TGAGTGAGG
>Chr3:21112415..21112407  - TAIR102
CAGGTACTA
>Chr3:21153479..21153471  - TAIR102
TCGGTGGGT
>Chr3:21219034..21219042  + TAIR102
TCGGTGAGC
>Chr3:21234089..21234097  + TAIR102
CTGGTATAT
>Chr3:21395124..21395132  + TAIR102
GATGTCTCA
>Chr3:21416548..21416556  + TAIR102
TGGGTCAGT
>Chr3:21484597..21484605  + TAIR102
CAGGTCCTT
>Chr3:21517750..21517758  + TAIR102
GATGTAAAG
>Chr3:21527666..21527674  + TAIR102
TTGGTAGAT
>Chr3:21565274..21565266  - TAIR102
CAGGTAAGT
>Chr3:21581164..21581156  - TAIR102
GGGGTTGGG
>Chr3:21645081..21645073  - TAIR102
CTGGTTTCC
>Chr3:21671458..21671466  + TAIR102
TAGGTAAAC
>Chr3:21692794..21692786  - TAIR102
CTGGTAAAT
>Chr3:21750593..21750601  + TAIR102
AAGGTATCT
>Chr3:21772874..21772882  + TAIR102
TAGGTAGGT
>Chr3:21773963..21773971  + TAIR102
GAGGTCAGT
>Chr3:21800118..21800126  + TAIR102
TAGGTATGA
>Chr3:21824180..21824172  - TAIR102
CAGGTTTCC
>Chr3:21837434..21837442  + TAIR102
ACGGTGCGT
>Chr3:21889693..21889701  + TAIR102
CAAGTAAGT
>Chr3:21923013..21923005  - TAIR102
GCTGTAGGT
>Chr3:21926250..21926242  - TAIR102
TCGGTGAGA
>Chr3:21935034..21935042  + TAIR102
TGTGTCTTT
>Chr3:21965866..21965858  - TAIR102
CAGGTTCGA
>Chr3:21966056..21966048  - TAIR102
GAGGTTTTG
>Chr3:21964345..21964337  - TAIR102
GAGGTATGA
>Chr3:21980530..21980522  - TAIR102
CCAGTAAGA
>Chr3:22033672..22033680  + TAIR102
ACAGTATGT
>Chr3:22084969..22084961  - TAIR102
CAGGTTCGT
>Chr3:22102077..22102069  - TAIR102
ACTGTAAGT
>Chr3:22126480..22126472  - TAIR102
TGGGTACAG
>Chr3:22144945..22144937  - TAIR102
CAAGTGAGT
>Chr3:22145254..22145246  - TAIR102
CAGGTTTTC
>Chr3:22146893..22146885  - TAIR102
TAGGTAATG
>Chr3:22153332..22153340  + TAIR102
GAGGTAGGC
>Chr3:22158689..22158681  - TAIR102
AAGGTATCG
>Chr3:22158667..22158659  - TAIR102
AGGGTAAAC
>Chr3:22304256..22304264  + TAIR102
CCGGTACCG
>Chr3:22332884..22332892  + TAIR102
AAGGTAGTG
>Chr3:22357840..22357832  - TAIR102
TTGGTAAGT
>Chr3:22375827..22375819  - TAIR102
CAGGTGAAA
>Chr3:22398764..22398772  + TAIR102
ATGGTGAGC
>Chr3:22401573..22401581  + TAIR102
GAGGTATTT
>Chr3:22472031..22472023  - TAIR102
TTAGTGCAT
>Chr3:22606714..22606706  - TAIR102
TAAGTAAGA
>Chr3:22682764..22682772  + TAIR102
TAGGTATAT
>Chr3:22797935..22797943  + TAIR102
AAGGTCTAC
>Chr3:22840286..22840278  - TAIR102
TCAGTATCC
>Chr3:22852166..22852158  - TAIR102
AAGGCAAGT
>Chr3:22895516..22895524  + TAIR102
CAGGTACGT
>Chr3:22896702..22896710  + TAIR102
ATGGTATGT
>Chr3:22895852..22895860  + TAIR102
AAGGTATGC
>Chr3:22903434..22903442  + TAIR102
CAGGTACCT
>Chr3:22906122..22906114  - TAIR102
AGTGTATGA
>Chr3:22972083..22972075  - TAIR102
CAGGTACAC
>Chr3:22986302..22986310  + TAIR102
CTTGTATAG
>Chr3:22990636..22990628  - TAIR102
TAAGTTCTT
>Chr3:23053579..23053587  + TAIR102
AGAGTCTTG
>Chr3:23161264..23161272  + TAIR102
AGAGTAAGT
>Chr3:23201195..23201203  + TAIR102
GAGGTAGAA
>Chr3:23219097..23219089  - TAIR102
GAGGTAAGC
>Chr3:23226092..23226084  - TAIR102
ATGGTATGA
>Chr3:23232398..23232406  + TAIR102
AAGGTCCGA
>Chr3:23294639..23294647  + TAIR102
GAGGTGTGT
>Chr3:23359060..23359052  - TAIR102
CAGGTAAAA
>Chr3:23372422..23372414  - TAIR102
ACCGTAAGC
>Chr3:23373395..23373387  - TAIR102
AGGGTTCCT
>Chr3:23381947..23381955  + TAIR102
ATGGTAACC
>Chr3:23385384..23385392  + TAIR102
TCGGTACGG
>Chr3:23396953..23396945  - TAIR102
GAGGTTTAG
>Chr3:23449756..23449748  - TAIR102
CCTGTTTCT
>Chr4:69393..69385  - TAIR102
AACGTTCCG
>Chr4:74978..74970  - TAIR102
GCTGTAAAT
>Chr4:133735..133743  + TAIR102
GAGGTGAAT
>Chr4:154893..154901  + TAIR102
TGTGTAAGT
>Chr4:155900..155908  + TAIR102
GAGGTATTT
>Chr4:154893..154901  + TAIR102
TGTGTAAGT
>Chr4:186604..186596  - TAIR102
CCGGTATGG
>Chr4:198110..198118  + TAIR102
AAGGTCTTG
>Chr4:211790..211782  - TAIR102
AAGGTTTTT
>Chr4:217122..217114  - TAIR102
TTGGTGATT
>Chr4:241249..241241  - TAIR102
CTGGTAGAT
>Chr4:301111..301103  - TAIR102
CATGTCCGT
>Chr4:462285..462277  - TAIR102
GAGGTTTTG
>Chr4:494356..494364  + TAIR102
CTGGTAACA
>Chr4:576467..576459  - TAIR102
TAGGTTAAG
>Chr4:676074..676066  - TAIR102
CTTGTAAGT
>Chr4:690387..690379  - TAIR102
CATGTATGA
>Chr4:716572..716564  - TAIR102
GTGGTACTA
>Chr4:732031..732039  + TAIR102
GCAGTTGAC
>Chr4:801671..801663  - TAIR102
GAGGTAATT
>Chr4:828126..828134  + TAIR102
CAGGTAATA
>Chr4:974157..974165  + TAIR102
AAGGTTTAA
>Chr4:990660..990668  + TAIR102
AAGGTATGG
>Chr4:1058144..1058136  - TAIR102
CAGGTAATG
>Chr4:1118895..1118903  + TAIR102
TTGGTAACT
>Chr4:1121106..1121098  - TAIR102
CAGGTAAAT
>Chr4:1121726..1121718  - TAIR102
ATGGTATAG
>Chr4:1128384..1128376  - TAIR102
TAGGTAACC
>Chr4:1128661..1128669  + TAIR102
TAGGTCTCG
>Chr4:1137863..1137855  - TAIR102
AAGGTAAAA
>Chr4:1140378..1140370  - TAIR102
AAGGTTCCT
>Chr4:1144050..1144058  + TAIR102
TTGGTACAT
>Chr4:1206992..1207000  + TAIR102
AAGGTATGA
>Chr4:1279619..1279611  - TAIR102
GAGGTGGAA
>Chr4:1279964..1279956  - TAIR102
AAGGTAAAT
>Chr4:1279542..1279534  - TAIR102
GAGGCTTAT
>Chr4:1324290..1324298  + TAIR102
CCGGTCAGT
>Chr4:1376858..1376850  - TAIR102
TCGGTAAGC
>Chr4:1408587..1408595  + TAIR102
CCGGTGATT
>Chr4:1413674..1413682  + TAIR102
TCGGTCGTT
>Chr4:1413841..1413849  + TAIR102
AAGGTCTGC
>Chr4:1414123..1414131  + TAIR102
CTGGTAGTG
>Chr4:1414332..1414340  + TAIR102
TTCGTAATT
>Chr4:1428952..1428960  + TAIR102
TTCGTGCAA
>Chr4:1440344..1440352  + TAIR102
CAGGTTCAC
>Chr4:1503363..1503371  + TAIR102
GAGGTTTGC
>Chr4:1559255..1559247  - TAIR102
CTGGTTCGT
>Chr4:1772227..1772219  - TAIR102
TCAGTAATT
>Chr4:1878169..1878177  + TAIR102
CACGCCGGG
>Chr4:2122893..2122901  + TAIR102
AGGGTTTCT
>Chr4:2405097..2405089  - TAIR102
TAGGTAAAA
>Chr4:2456844..2456852  + TAIR102
GGGGTTATT
>Chr4:2579720..2579728  + TAIR102
TTGGTATCA
>Chr4:2588632..2588624  - TAIR102
AGGGTATTC
>Chr4:2719060..2719068  + TAIR102
GAGGTGGAG
>Chr4:2718909..2718917  + TAIR102
GAGGCTGAT
>Chr4:2718771..2718779  + TAIR102
CAGGCTCCG
>Chr4:2740016..2740008  - TAIR102
TAGGTGTGA
>Chr4:2757868..2757876  + TAIR102
GAGGTAACT
>Chr4:2907728..2907736  + TAIR102
TTGGTATTA
>Chr4:3766253..3766245  - TAIR102
CAGGTGGAA
>Chr4:4204980..4204972  - TAIR102
CTCGTACGT
>Chr4:4359878..4359870  - TAIR102
AAGGTTTGT
>Chr4:5240327..5240335  + TAIR102
ACAGTAAGA
>Chr4:5240553..5240561  + TAIR102
ATGGTACGT
>Chr4:5758482..5758490  + TAIR102
CTGGTGAAT
>Chr4:5797106..5797098  - TAIR102
AGAGCCAGT
>Chr4:6018866..6018874  + TAIR102
AAGGTATGT
>Chr4:6021686..6021678  - TAIR102
CAGGTTAGC
>Chr4:6149693..6149685  - TAIR102
ATTGTAAGT
>Chr4:6344450..6344458  + TAIR102
TTGGTACTT
>Chr4:6420507..6420515  + TAIR102
CAGGTTTAC
>Chr4:6455103..6455095  - TAIR102
CAGGTCTCT
>Chr4:6520217..6520209  - TAIR102
TCCGTAACC
>Chr4:6538869..6538861  - TAIR102
CAGGTGATG
>Chr4:6558986..6558994  + TAIR102
AAGGTCCAA
>Chr4:6609000..6609008  + TAIR102
TTGGTACTG
>Chr4:6658696..6658704  + TAIR102
AAGGTAAAG
>Chr4:6719688..6719680  - TAIR102
AGGGTAGGG
>Chr4:6759379..6759387  + TAIR102
AGGGTTCGT
>Chr4:6902587..6902595  + TAIR102
CAAGTAAGT
>Chr4:7004410..7004418  + TAIR102
CAGGTTTCA
>Chr4:7119580..7119572  - TAIR102
ATGGTAACT
>Chr4:7182594..7182602  + TAIR102
ATGGTAGTG
>Chr4:7211610..7211618  + TAIR102
AAGGTTTGG
>Chr4:7214919..7214927  + TAIR102
CTGGTAATT
>Chr4:7339056..7339048  - TAIR102
CAGGTAAAA
>Chr4:7443191..7443199  + TAIR102
AAGGTAAGT
>Chr4:7480685..7480693  + TAIR102
TTTGTTTGA
>Chr4:7487447..7487455  + TAIR102
TAGGTTTGT
>Chr4:7513908..7513916  + TAIR102
TTGGTAAAT
>Chr4:7537201..7537209  + TAIR102
CAGGTATTG
>Chr4:7603952..7603960  + TAIR102
AAGGTTTGT
>Chr4:7637899..7637891  - TAIR102
AAAGTGATC
>Chr4:7815413..7815405  - TAIR102
AGGGTATGT
>Chr4:7826856..7826848  - TAIR102
AAGGTATGA
>Chr4:8006854..8006846  - TAIR102
AAGGTATGC
>Chr4:8021971..8021979  + TAIR102
GTGGTGGAG
>Chr4:8021932..8021940  + TAIR102
CAAGTGCTC
>Chr4:8055176..8055184  + TAIR102
ATGGTGTTC
>Chr4:8055240..8055248  + TAIR102
GCCGCTGTT
>Chr4:8056137..8056145  + TAIR102
CAGGTTCTT
>Chr4:8100235..8100227  - TAIR102
GACGTGTAG
>Chr4:8150201..8150209  + TAIR102
CTGGTATGT
>Chr4:8256477..8256469  - TAIR102
AAGGTAGTA
>Chr4:8426527..8426519  - TAIR102
AGGGTAGTT
>Chr4:8427430..8427422  - TAIR102
CAGGTGCAT
>Chr4:8450539..8450531  - TAIR102
AGTGTGAGT
>Chr4:8526854..8526846  - TAIR102
AAGGTATGC
>Chr4:8528645..8528637  - TAIR102
AAGGTTTGA
>Chr4:8548966..8548958  - TAIR102
GAGGTATTC
>Chr4:8572263..8572271  + TAIR102
CCGGTAAGA
>Chr4:8575071..8575063  - TAIR102
GAGGTATGA
>Chr4:8575595..8575603  + TAIR102
CAGGTCTTT
>Chr4:8646303..8646311  + TAIR102
CCTGTTAAA
>Chr4:8663557..8663549  - TAIR102
CTAGTCCAC
>Chr4:8804985..8804993  + TAIR102
CCGGTATGC
>Chr4:8817428..8817436  + TAIR102
TTTGTAAGC
>Chr4:8861750..8861758  + TAIR102
GAGGTAAGC
>Chr4:9134450..9134442  - TAIR102
AAGGTAAAA
>Chr4:9159461..9159453  - TAIR102
AATGTGAGT
>Chr4:9214489..9214481  - TAIR102
GAGGTAATG
>Chr4:9245572..9245580  + TAIR102
TGGGTAACG
>Chr4:9285230..9285238  + TAIR102
CAGGTCAGT
>Chr4:9308348..9308340  - TAIR102
CAGGTTTGA
>Chr4:9430473..9430465  - TAIR102
TCGGTAAAC
>Chr4:9471126..9471134  + TAIR102
GCGGTGGTG
>Chr4:9476831..9476839  + TAIR102
AACGTATGA
>Chr4:9539176..9539168  - TAIR102
CTGGTAACT
>Chr4:9539760..9539752  - TAIR102
GAGGTAAAC
>Chr4:9564594..9564602  + TAIR102
ATGGTAAGG
>Chr4:9578158..9578150  - TAIR102
CAGGTAACA
>Chr4:9640921..9640929  + TAIR102
ACAGTATAC
>Chr4:9650647..9650639  - TAIR102
GAGGTGAGA
>Chr4:9672975..9672983  + TAIR102
GAAGTACGA
>Chr4:9716187..9716195  + TAIR102
GAAGTAAAG
>Chr4:9722523..9722515  - TAIR102
TTTGTATCC
>Chr4:9722618..9722610  - TAIR102
TTAGTTCAA
>Chr4:9817715..9817723  + TAIR102
AAGGTACAA
>Chr4:9843832..9843824  - TAIR102
CTGGTCTCT
>Chr4:9938965..9938973  + TAIR102
CAGGTAAAA
>Chr4:9992552..9992544  - TAIR102
GAGATTGAT
>Chr4:10049346..10049338  - TAIR102
CAGGTAGGT
>Chr4:10124727..10124735  + TAIR102
AATGTATCT
>Chr4:10146656..10146648  - TAIR102
TTTGTAAGT
>Chr4:10159528..10159536  + TAIR102
CATGTAAGA
>Chr4:10164571..10164563  - TAIR102
ATGGTGAAA
>Chr4:10303727..10303719  - TAIR102
GAGGTAAGC
>Chr4:10472522..10472514  - TAIR102
TCCGTATCC
>Chr4:10477528..10477536  + TAIR102
TGGGTAAAT
>Chr4:10564823..10564831  + TAIR102
TCAGTTAAT
>Chr4:10601788..10601780  - TAIR102
TTGGTAAAT
>Chr4:10623041..10623049  + TAIR102
CAGGTAACA
>Chr4:10626698..10626706  + TAIR102
TAGGTGCGG
>Chr4:10627379..10627387  + TAIR102
TCTGTGAGT
>Chr4:10635274..10635282  + TAIR102
CAGGTCAGA
>Chr4:10636623..10636631  + TAIR102
TTGGTAGTT
>Chr4:10637270..10637278  + TAIR102
ACAGTAAGT
>Chr4:10704226..10704234  + TAIR102
CAGGTACGA
>Chr4:10729201..10729209  + TAIR102
GAAGTAAGA
>Chr4:10777043..10777051  + TAIR102
AAGGTTATG
>Chr4:10777425..10777433  + TAIR102
TGAGTTTTC
>Chr4:10785005..10784997  - TAIR102
GAGGTAAGT
>Chr4:10833479..10833487  + TAIR102
AAGGTAGAT
>Chr4:10835369..10835377  + TAIR102
ATGGTAAAA
>Chr4:10872203..10872195  - TAIR102
GAGGTGAGA
>Chr4:10942976..10942984  + TAIR102
GAAGTGAAA
>Chr4:10942946..10942954  + TAIR102
GAGGTGAAG
>Chr4:10963224..10963232  + TAIR102
TTGGTCTGG
>Chr4:11004894..11004902  + TAIR102
CAGGTGAGT
>Chr4:11019129..11019121  - TAIR102
CATGTATGT
>Chr4:11022841..11022833  - TAIR102
TAGGTTAGC
>Chr4:11022643..11022635  - TAIR102
CGAGTGAGT
>Chr4:11218785..11218793  + TAIR102
CAGGTAGTT
>Chr4:11241842..11241850  + TAIR102
CAGGTTATA
>Chr4:11246268..11246276  + TAIR102
TTGGTAATT
>Chr4:11303064..11303072  + TAIR102
AAAGTAAGT
>Chr4:11308182..11308190  + TAIR102
ACGGTGTTG
>Chr4:11427428..11427436  + TAIR102
CTGGTATGT
>Chr4:11470117..11470109  - TAIR102
CTTGTGAGT
>Chr4:11475847..11475855  + TAIR102
CAGGTAAGC
>Chr4:11480414..11480422  + TAIR102
CAGGTTCTC
>Chr4:11491622..11491630  + TAIR102
GTGGTGTAC
>Chr4:11585353..11585345  - TAIR102
AAGGTCAAA
>Chr4:11591640..11591632  - TAIR102
ACGGTAATT
>Chr4:11600099..11600091  - TAIR102
AAAGTCTCC
>Chr4:11625824..11625816  - TAIR102
CTAGTAATG
>Chr4:11643376..11643384  + TAIR102
CCAGTCCAA
>Chr4:11655773..11655781  + TAIR102
CGGGTATGT
>Chr4:11657752..11657744  - TAIR102
ATGGTGGTG
>Chr4:11719712..11719704  - TAIR102
TTCGTCCGT
>Chr4:11776376..11776368  - TAIR102
AAGGTATAA
>Chr4:11806839..11806831  - TAIR102
TAGGTTTCA
>Chr4:11988802..11988794  - TAIR102
CAGGTAAAA
>Chr4:11991304..11991296  - TAIR102
ACCGTTCTT
>Chr4:11995813..11995821  + TAIR102
TCGGTAACA
>Chr4:11995943..11995951  + TAIR102
ACTGTAAAA
>Chr4:12103805..12103797  - TAIR102
AAGGTGTGT
>Chr4:12149505..12149497  - TAIR102
TCCGTAAAA
>Chr4:12149273..12149265  - TAIR102
TATGTGAGT
>Chr4:12180450..12180442  - TAIR102
TTGGTACGC
>Chr4:12193484..12193492  + TAIR102
GATGTTAAA
>Chr4:12196449..12196441  - TAIR102
AAGGTTGTC
>Chr4:12226133..12226141  + TAIR102
AGAGTAATC
>Chr4:12226083..12226091  + TAIR102
CACGTGAGA
>Chr4:12226229..12226237  + TAIR102
AGAGTTTGT
>Chr4:12249489..12249497  + TAIR102
GTGGTAAGT
>Chr4:12250955..12250963  + TAIR102
CTGGTTATC
>Chr4:12299921..12299929  + TAIR102
TAAGTAACA
>Chr4:12331640..12331632  - TAIR102
CTGGTCGGT
>Chr4:12376486..12376494  + TAIR102
AAGGTTTCT
>Chr4:12436529..12436521  - TAIR102
TCCGTTAGT
>Chr4:12541791..12541799  + TAIR102
AAGGTATGT
>Chr4:12562731..12562723  - TAIR102
AACGCGAGT
>Chr4:12596496..12596504  + TAIR102
GATGTAAGC
>Chr4:12613288..12613296  + TAIR102
TAGGTACAT
>Chr4:12645656..12645664  + TAIR102
TCTGTAATC
>Chr4:12658276..12658268  - TAIR102
CAGGTGATC
>Chr4:12658902..12658910  + TAIR102
AAGGTTTGA
>Chr4:12754013..12754005  - TAIR102
GTCGTAAGT
>Chr4:12781911..12781919  + TAIR102
TCTGTAAGC
>Chr4:12793479..12793471  - TAIR102
GAGGTGTGT
>Chr4:12828251..12828259  + TAIR102
ATTGTAAGT
>Chr4:12876971..12876979  + TAIR102
AGAGTAAGG
>Chr4:12886669..12886661  - TAIR102
CTGGTCTCT
>Chr4:12945916..12945924  + TAIR102
TAGGTTTGC
>Chr4:12969749..12969757  + TAIR102
TAGGTTCGT
>Chr4:12978881..12978889  + TAIR102
GGCGTGGTA
>Chr4:13004650..13004642  - TAIR102
GGCGTAAGA
>Chr4:13010375..13010367  - TAIR102
CAGGTATAG
>Chr4:13066761..13066769  + TAIR102
CGAGTCCTC
>Chr4:13066825..13066833  + TAIR102
AAGGTAAAG
>Chr4:13082162..13082154  - TAIR102
AAGGCAAAT
>Chr4:13091705..13091697  - TAIR102
GAGGTTTGG
>Chr4:13098723..13098715  - TAIR102
TGTGTGAGT
>Chr4:13100135..13100127  - TAIR102
TTGGTAATA
>Chr4:13202329..13202321  - TAIR102
CAGGTCGAG
>Chr4:13219375..13219383  + TAIR102
ATGGTGAGA
>Chr4:13219504..13219512  + TAIR102
CTGGTGCGT
>Chr4:13217683..13217691  + TAIR102
ACGGTTCGT
>Chr4:13235025..13235033  + TAIR102
AAGGTATGT
>Chr4:13243724..13243716  - TAIR102
AAGGTAAGA
>Chr4:13334340..13334332  - TAIR102
GAGGTATCT
>Chr4:13335081..13335073  - TAIR102
TCGGTAGGT
>Chr4:13372130..13372138  + TAIR102
TTGGTTTAT
>Chr4:13456426..13456434  + TAIR102
AAGGTATTA
>Chr4:13468594..13468602  + TAIR102
TCTGTGAGA
>Chr4:13487736..13487744  + TAIR102
CAGGTTTGA
>Chr4:13574744..13574736  - TAIR102
GAGGTAAAA
>Chr4:13575228..13575220  - TAIR102
TAGGTACTT
>Chr4:13575401..13575393  - TAIR102
AAGGTATGA
>Chr4:13575228..13575220  - TAIR102
TAGGTACTT
>Chr4:13574744..13574736  - TAIR102
GAGGTAAAA
>Chr4:13577908..13577900  - TAIR102
TCGGTAAGA
>Chr4:13577745..13577737  - TAIR102
AAGGTGAGA
>Chr4:13577908..13577900  - TAIR102
TCGGTAAGA
>Chr4:13604334..13604326  - TAIR102
TAGGTTAAG
>Chr4:13637517..13637509  - TAIR102
TAGGTTCAT
>Chr4:13708835..13708827  - TAIR102
CAAGTAAGC
>Chr4:13708807..13708799  - TAIR102
AGGGTGTTA
>Chr4:13722805..13722813  + TAIR102
TCAGTTAAA
>Chr4:13727115..13727123  + TAIR102
GAAGTCTGT
>Chr4:13787861..13787853  - TAIR102
AAGGCAAGT
>Chr4:13788086..13788078  - TAIR102
GAGGTTTTT
>Chr4:13791972..13791964  - TAIR102
TCTGTGAGT
>Chr4:13852385..13852377  - TAIR102
TTGGTAAAA
>Chr4:13890724..13890732  + TAIR102
AGGGTATGC
>Chr4:13917345..13917337  - TAIR102
GGAGTTATG
>Chr4:14004912..14004920  + TAIR102
TAGGTAAGT
>Chr4:14010864..14010872  + TAIR102
CTCGTAAAT
>Chr4:14011011..14011019  + TAIR102
CAAGTAAGT
>Chr4:14015013..14015021  + TAIR102
AAGGTTAAC
>Chr4:14045982..14045990  + TAIR102
TCAGTGAGT
>Chr4:14057072..14057080  + TAIR102
TTGGTACCA
>Chr4:14088675..14088683  + TAIR102
GACGTTCAG
>Chr4:14143646..14143654  + TAIR102
AAGGTACAT
>Chr4:14155183..14155191  + TAIR102
AATGTAAGC
>Chr4:14290114..14290122  + TAIR102
AAGGTACGC
>Chr4:14305285..14305293  + TAIR102
TTGGTGGTC
>Chr4:14380874..14380882  + TAIR102
GAGGTATTT
>Chr4:14381088..14381096  + TAIR102
GAGGTATCA
>Chr4:14402702..14402710  + TAIR102
AAGGTTCAC
>Chr4:14451945..14451937  - TAIR102
CAAGTAAGT
>Chr4:14536099..14536091  - TAIR102
AAGGTAAAG
>Chr4:14568748..14568756  + TAIR102
CAAGTAAAT
>Chr4:14593496..14593488  - TAIR102
ATGGTTTGT
>Chr4:14645115..14645123  + TAIR102
GAAGTACGT
>Chr4:14644980..14644988  + TAIR102
CCGGTAAGA
>Chr4:14670568..14670560  - TAIR102
AAAGTATGC
>Chr4:14753500..14753508  + TAIR102
TGGGTTAGT
>Chr4:14772646..14772638  - TAIR102
CAGGTTATA
>Chr4:14787141..14787133  - TAIR102
AAAGTGGAT
>Chr4:14872062..14872054  - TAIR102
AAGGTATGT
>Chr4:15039145..15039137  - TAIR102
AAGGTCCGT
>Chr4:15039564..15039572  + TAIR102
TTAGTTACT
>Chr4:15099408..15099416  + TAIR102
GTGGTAAGA
>Chr4:15107911..15107919  + TAIR102
TTGGTCCAT
>Chr4:15108697..15108689  - TAIR102
GAGGTATTT
>Chr4:15130344..15130352  + TAIR102
CAGGTGTTT
>Chr4:15132544..15132536  - TAIR102
CTGGTAATG
>Chr4:15145521..15145513  - TAIR102
AGAGTAGTT
>Chr4:15164834..15164826  - TAIR102
TAGGTATTG
>Chr4:15164851..15164843  - TAIR102
TTAGTAAGT
>Chr4:15188799..15188807  + TAIR102
GGGGTATAA
>Chr4:15245472..15245480  + TAIR102
TAGGTATTA
>Chr4:15315721..15315713  - TAIR102
AAGGTTAGA
>Chr4:15377318..15377326  + TAIR102
CAGGTAAAA
>Chr4:15407122..15407114  - TAIR102
TTGGTAAAC
>Chr4:15473674..15473666  - TAIR102
CAGGTGACA
>Chr4:15471085..15471077  - TAIR102
AACGTAAGC
>Chr4:15492565..15492573  + TAIR102
AAGGTAGAT
>Chr4:15492713..15492721  + TAIR102
AAGGTAACA
>Chr4:15503115..15503123  + TAIR102
CAGGTATGT
>Chr4:15508885..15508877  - TAIR102
AAGGTATAA
>Chr4:15538074..15538066  - TAIR102
CTTGTATCT
>Chr4:15538348..15538340  - TAIR102
AAGGTTTAA
>Chr4:15573296..15573288  - TAIR102
ACGGTTCTC
>Chr4:15585869..15585877  + TAIR102
TCGGTATTT
>Chr4:15593058..15593066  + TAIR102
CAGGTCATC
>Chr4:15658270..15658278  + TAIR102
AGGGTAAGA
>Chr4:15693657..15693649  - TAIR102
CGGGTCTGT
>Chr4:15710310..15710318  + TAIR102
CTGGTAGGT
>Chr4:15756311..15756319  + TAIR102
CTGGTAGAA
>Chr4:15853751..15853759  + TAIR102
CAGGTTATT
>Chr4:15854239..15854247  + TAIR102
AAGGCATGT
>Chr4:15854209..15854217  + TAIR102
TAGGTCAGA
>Chr4:15854437..15854445  + TAIR102
TTGGTAAGT
>Chr4:15854209..15854217  + TAIR102
TAGGTCAGA
>Chr4:15853751..15853759  + TAIR102
CAGGTTATT
>Chr4:15853958..15853966  + TAIR102
GAGGTCAAT
>Chr4:15854243..15854251  + TAIR102
CATGTGTGT
>Chr4:15926038..15926046  + TAIR102
AAAGTGAGT
>Chr4:15945249..15945241  - TAIR102
GAGGTACTT
>Chr4:15945955..15945947  - TAIR102
GCTGTAAGT
>Chr4:16041329..16041321  - TAIR102
GAGGTTTTG
>Chr4:16067444..16067452  + TAIR102
CAGGTAGCT
>Chr4:16068022..16068014  - TAIR102
TTGGTTGAA
>Chr4:16108986..16108978  - TAIR102
GCGGTACAG
>Chr4:16134860..16134868  + TAIR102
GAAGTAAGT
>Chr4:16264020..16264028  + TAIR102
GAGGTTTCT
>Chr4:16283053..16283045  - TAIR102
AACGTGAAA
>Chr4:16297496..16297504  + TAIR102
CAAGTGTGT
>Chr4:16391979..16391987  + TAIR102
ACTGTGAGA
>Chr4:16465059..16465067  + TAIR102
AAGGTACAT
>Chr4:16478996..16478988  - TAIR102
AAGGTGACT
>Chr4:16553477..16553485  + TAIR102
CAGGTAAAG
>Chr4:16562565..16562557  - TAIR102
AAGGTTTGA
>Chr4:16578050..16578058  + TAIR102
TTGGTTAGA
>Chr4:16677658..16677666  + TAIR102
CAAGTAAGA
>Chr4:16694591..16694599  + TAIR102
TCGGTAACG
>Chr4:16699799..16699807  + TAIR102
ACGGTTAGC
>Chr4:16701113..16701105  - TAIR102
CAGGTCTGA
>Chr4:16710032..16710040  + TAIR102
TTTGTGTGT
>Chr4:16797547..16797539  - TAIR102
AAGGTGGGT
>Chr4:16798459..16798451  - TAIR102
GTCGTTGAT
>Chr4:16811561..16811569  + TAIR102
GGGGTATAT
>Chr4:16833426..16833434  + TAIR102
AAGGTAATA
>Chr4:16839700..16839708  + TAIR102
CGGGTTAAT
>Chr4:16945826..16945834  + TAIR102
GCTGTATGT
>Chr4:16953856..16953848  - TAIR102
AGAGTACTC
>Chr4:16956689..16956681  - TAIR102
GTGGTATAA
>Chr4:16977948..16977940  - TAIR102
TGGGTATCG
>Chr4:16988796..16988788  - TAIR102
CAGGTGAGA
>Chr4:17054939..17054931  - TAIR102
CAGGTTTTA
>Chr4:17055489..17055497  + TAIR102
CAGGTTTTA
>Chr4:17070119..17070111  - TAIR102
AGTGTACAG
>Chr4:17080510..17080502  - TAIR102
CAGGTTTGA
>Chr4:17079048..17079040  - TAIR102
CGGGTAAAT
>Chr4:17130590..17130598  + TAIR102
CAGGTGCTT
>Chr4:17241860..17241852  - TAIR102
AAAGTTTGT
>Chr4:17283897..17283889  - TAIR102
GAGGTAACT
>Chr4:17294706..17294698  - TAIR102
TTGGTAAGA
>Chr4:17427060..17427068  + TAIR102
AAGGTCAGT
>Chr4:17434322..17434314  - TAIR102
GAGGTTGTT
>Chr4:17447020..17447028  + TAIR102
AATGTATAC
>Chr4:17635931..17635939  + TAIR102
ATAGTCGGT
>Chr4:17645226..17645234  + TAIR102
CAGGTACTT
>Chr4:17696482..17696474  - TAIR102
TCGGTGAAT
>Chr4:17814635..17814627  - TAIR102
AAAGTAAGA
>Chr4:17874594..17874586  - TAIR102
AGAGTTAAG
>Chr4:17884001..17883993  - TAIR102
CAGGTGACA
>Chr4:17884137..17884129  - TAIR102
CTGGTCAAG
>Chr4:17896674..17896666  - TAIR102
AAGGTAAAA
>Chr4:17901178..17901170  - TAIR102
TCAGTAAGA
>Chr4:17903718..17903726  + TAIR102
TAAGTCAGT
>Chr4:17928194..17928202  + TAIR102
TTCGTGAGT
>Chr4:17930653..17930645  - TAIR102
AAGGTGCTT
>Chr4:17931998..17931990  - TAIR102
CATGTACTT
>Chr4:17963584..17963576  - TAIR102
GAGGTAATG
>Chr4:18017950..18017942  - TAIR102
AAGGTAAAG
>Chr4:18041383..18041375  - TAIR102
CAGGTGACT
>Chr4:18069817..18069809  - TAIR102
CAGGTCCGT
>Chr4:18159891..18159883  - TAIR102
TGGGTGGGA
>Chr4:18274419..18274411  - TAIR102
GTAGCGGCG
>Chr4:18274473..18274465  - TAIR102
ACGGTAAAG
>Chr4:18279086..18279094  + TAIR102
CTGGTGAGT
>Chr4:18292588..18292596  + TAIR102
GAAGTGACG
>Chr4:18307782..18307790  + TAIR102
GAGGTAGTT
>Chr4:18382595..18382587  - TAIR102
TCGGTAGTG
>Chr4:18502090..18502098  + TAIR102
TAGGTAAAT
>Chr4:18518501..18518493  - TAIR102
CAAGTAAGC
>Chr5:1574..1566  - TAIR102
AAGGTAGGG
>Chr5:94088..94080  - TAIR102
ATGGTAAAA
>Chr5:106474..106482  + TAIR102
GAGGTAATA
>Chr5:108169..108161  - TAIR102
GTTGTGAGT
>Chr5:122332..122324  - TAIR102
ATGGTACCG
>Chr5:160855..160847  - TAIR102
AAGGTAATG
>Chr5:252519..252527  + TAIR102
TTGGTACAC
>Chr5:311306..311314  + TAIR102
GAAGTGGAC
>Chr5:358166..358158  - TAIR102
TTCGTAATA
>Chr5:387043..387035  - TAIR102
ACGGTAATC
>Chr5:437561..437569  + TAIR102
TAGGTTTTT
>Chr5:472621..472613  - TAIR102
AAGGTTAGG
>Chr5:483424..483416  - TAIR102
ACTGTGAGT
>Chr5:509066..509058  - TAIR102
GAGGTACTA
>Chr5:554834..554826  - TAIR102
AAGGTTCAA
>Chr5:580237..580245  + TAIR102
CAGGTACAC
>Chr5:617715..617723  + TAIR102
AGTGTGAGT
>Chr5:710381..710373  - TAIR102
GAGGTATTT
>Chr5:758658..758666  + TAIR102
CAGGTTTTG
>Chr5:773101..773093  - TAIR102
TGTGTAATT
>Chr5:889981..889989  + TAIR102
CAGGTTTGT
>Chr5:974852..974844  - TAIR102
AAGGTACAT
>Chr5:1050991..1050999  + TAIR102
CAGGTATGA
>Chr5:1097720..1097728  + TAIR102
TAAGTTAGT
>Chr5:1098358..1098366  + TAIR102
CAGGTGATG
>Chr5:1107278..1107270  - TAIR102
TAGGTAACC
>Chr5:1130304..1130312  + TAIR102
CAGGTTCGT
>Chr5:1209833..1209841  + TAIR102
AAGGCATTT
>Chr5:1249758..1249750  - TAIR102
TATGTTGGT
>Chr5:1289171..1289179  + TAIR102
ATGGTGGGG
>Chr5:1309234..1309242  + TAIR102
TCGGTGAGC
>Chr5:1310354..1310362  + TAIR102
AATGTGAGT
>Chr5:1327539..1327547  + TAIR102
ACGGTACGT
>Chr5:1403773..1403765  - TAIR102
CAGGTTCGT
>Chr5:1408823..1408815  - TAIR102
GCGGTAAGT
>Chr5:1454556..1454548  - TAIR102
AAGGTTTGT
>Chr5:1475987..1475979  - TAIR102
AAAGTTATC
>Chr5:1537614..1537622  + TAIR102
GAGGTGAGT
>Chr5:1548219..1548227  + TAIR102
GATGTAAGT
>Chr5:1574156..1574164  + TAIR102
CCAGTATAA
>Chr5:1574321..1574329  + TAIR102
CAGGTGGGT
>Chr5:1578580..1578572  - TAIR102
ATGGTATTG
>Chr5:1589028..1589036  + TAIR102
CAGGTAATA
>Chr5:1603374..1603382  + TAIR102
ATGGTTGGC
>Chr5:1638248..1638256  + TAIR102
AAGGTATGA
>Chr5:1661049..1661057  + TAIR102
AAGGTTTGG
>Chr5:1667117..1667109  - TAIR102
GAGGTACCA
>Chr5:1667371..1667363  - TAIR102
CAGGTTCTC
>Chr5:1677321..1677313  - TAIR102
TGAGTGAGT
>Chr5:1706511..1706503  - TAIR102
CCGGTACGG
>Chr5:1720702..1720694  - TAIR102
CAGGTTGGT
>Chr5:1726010..1726002  - TAIR102
AATGTAAGT
>Chr5:1777958..1777950  - TAIR102
AAGGTCTGC
>Chr5:1804297..1804289  - TAIR102
CAGGTTTCC
>Chr5:1838419..1838427  + TAIR102
AGGGTTTGT
>Chr5:1855563..1855555  - TAIR102
AAAGCAAGT
>Chr5:1906241..1906249  + TAIR102
CTGGTCTGA
>Chr5:1985629..1985637  + TAIR102
CTGGTAAAC
>Chr5:1990372..1990364  - TAIR102
AAGGCAAGT
>Chr5:1994817..1994809  - TAIR102
AAGGTATCG
>Chr5:2060874..2060866  - TAIR102
CAGGTATGC
>Chr5:2060983..2060975  - TAIR102
TCGGTAAAA
>Chr5:2069167..2069159  - TAIR102
CCTGTTCGT
>Chr5:2204463..2204471  + TAIR102
AACGTATCT
>Chr5:2204731..2204739  + TAIR102
TCTGTAGGA
>Chr5:2237691..2237699  + TAIR102
CAGGTTCTT
>Chr5:2320357..2320349  - TAIR102
GTGGTCGCC
>Chr5:2330842..2330850  + TAIR102
TCTGTAAGT
>Chr5:2330495..2330503  + TAIR102
TGGGTATAT
>Chr5:2338423..2338415  - TAIR102
TAAGTCAGA
>Chr5:2357501..2357509  + TAIR102
CAAGTCAGT
>Chr5:2357662..2357670  + TAIR102
GAGGTAATG
>Chr5:2356013..2356021  + TAIR102
TCGGTAAAT
>Chr5:2378171..2378163  - TAIR102
GGCGTAGGA
>Chr5:2382910..2382902  - TAIR102
GGGGTAGCG
>Chr5:2386461..2386453  - TAIR102
AGCGTCGGG
>Chr5:2436047..2436055  + TAIR102
CAGGTTTTT
>Chr5:2475825..2475833  + TAIR102
ATGGTTTGT
>Chr5:2519213..2519205  - TAIR102
AGAGTAGTC
>Chr5:2531955..2531963  + TAIR102
CTAGTTCCA
>Chr5:2590411..2590419  + TAIR102
CAGGTTCGA
>Chr5:2594424..2594416  - TAIR102
GTCGTACGC
>Chr5:2610097..2610089  - TAIR102
AAGGTACGC
>Chr5:2627855..2627847  - TAIR102
ATCGTGAGG
>Chr5:2693441..2693433  - TAIR102
ATGGTTCTT
>Chr5:2708621..2708613  - TAIR102
CAAGTACTT
>Chr5:2744745..2744753  + TAIR102
CTGGTACGA
>Chr5:2805225..2805233  + TAIR102
TTCGTTATT
>Chr5:2852940..2852948  + TAIR102
AAGGTATTT
>Chr5:2873269..2873277  + TAIR102
CAGGTGATG
>Chr5:2871558..2871566  + TAIR102
AATGTAATT
>Chr5:2874045..2874037  - TAIR102
CAGGTATTC
>Chr5:2923781..2923789  + TAIR102
AAAGTGATT
>Chr5:2993980..2993972  - TAIR102
CAGGTGAAT
>Chr5:2998815..2998807  - TAIR102
CAGGTATTT
>Chr5:3000480..3000472  - TAIR102
CAGGTATCT
>Chr5:3056258..3056250  - TAIR102
TTCGTATCC
>Chr5:3160087..3160095  + TAIR102
GAGGCAAGT
>Chr5:3244676..3244668  - TAIR102
GAGGTTAGA
>Chr5:3255814..3255806  - TAIR102
CGGGTAAGT
>Chr5:3284668..3284660  - TAIR102
CAGGTATTC
>Chr5:3377861..3377869  + TAIR102
AAGGTACGC
>Chr5:3485797..3485805  + TAIR102
TTGGTAAGT
>Chr5:3617524..3617516  - TAIR102
AATGTAAGT
>Chr5:3676131..3676139  + TAIR102
TTGGTATGC
>Chr5:3735883..3735875  - TAIR102
GAGGTTAAT
>Chr5:3887149..3887157  + TAIR102
CAGGTACAT
>Chr5:3924655..3924647  - TAIR102
CCGGTTAGT
>Chr5:3972319..3972311  - TAIR102
CCGGTTATT
>Chr5:3973063..3973055  - TAIR102
AACGTTAGT
>Chr5:3972921..3972913  - TAIR102
AAGGTGATG
>Chr5:3989389..3989381  - TAIR102
GCTGTGACT
>Chr5:4049865..4049857  - TAIR102
GCAGTATGA
>Chr5:4053415..4053407  - TAIR102
AAGGTCAAT
>Chr5:4053444..4053436  - TAIR102
CTGGTTCTG
>Chr5:4059933..4059925  - TAIR102
GTGGTGAGG
>Chr5:4168740..4168748  + TAIR102
GAGGTATTA
>Chr5:4219990..4219998  + TAIR102
GAGGTAATG
>Chr5:4253860..4253852  - TAIR102
ATGGTATTC
>Chr5:4331630..4331622  - TAIR102
AAGGTAACC
>Chr5:4577948..4577956  + TAIR102
AATGTATGT
>Chr5:4599936..4599944  + TAIR102
ATGGTATTG
>Chr5:4604040..4604048  + TAIR102
ACGGTCAGT
>Chr5:4618236..4618228  - TAIR102
CTGGTAATA
>Chr5:4691749..4691741  - TAIR102
AAGGTAAGC
>Chr5:4827486..4827494  + TAIR102
TAGGTAATA
>Chr5:4829866..4829874  + TAIR102
AGAGTTGCT
>Chr5:4852479..4852487  + TAIR102
CAGGTGAGG
>Chr5:4933120..4933112  - TAIR102
AAGGTTTGT
>Chr5:4951547..4951539  - TAIR102
CAGGTATGT
>Chr5:4960972..4960980  + TAIR102
AAGGTTAGA
>Chr5:5033130..5033122  - TAIR102
ATGGTACGT
>Chr5:5059353..5059345  - TAIR102
GCTGTAATG
>Chr5:5081585..5081593  + TAIR102
CAGGCAAGT
>Chr5:5115825..5115817  - TAIR102
GTGGTGTTA
>Chr5:5148842..5148850  + TAIR102
AAAGTGAGG
>Chr5:5171938..5171930  - TAIR102
AACGTAAGG
>Chr5:5179108..5179100  - TAIR102
AAGGTATAT
>Chr5:5179320..5179312  - TAIR102
AAGGTAAAT
>Chr5:5179475..5179467  - TAIR102
AGGGTATCT
>Chr5:5361568..5361560  - TAIR102
GAGGTGAGT
>Chr5:5403492..5403500  + TAIR102
AAAGTACCA
>Chr5:5514943..5514951  + TAIR102
CAGGTTCGA
>Chr5:5524813..5524805  - TAIR102
CTTGTATGT
>Chr5:5524838..5524830  - TAIR102
ACGGTTCTC
>Chr5:5550907..5550915  + TAIR102
CAGGTGAAA
>Chr5:5587846..5587838  - TAIR102
GAGGTCTGT
>Chr5:5861296..5861288  - TAIR102
CAGGTTAGA
>Chr5:5996357..5996365  + TAIR102
AAGGTAAAA
>Chr5:6062259..6062267  + TAIR102
CTGGTCTGA
>Chr5:6090313..6090305  - TAIR102
TGAGCCGAA
>Chr5:6090355..6090347  - TAIR102
GAGGTATGA
>Chr5:6094993..6094985  - TAIR102
AAGGTCAGA
>Chr5:6112924..6112932  + TAIR102
AAGGTAGCC
>Chr5:6264366..6264374  + TAIR102
CCGGTAAGT
>Chr5:6280210..6280218  + TAIR102
TTGGTACAC
>Chr5:6388963..6388971  + TAIR102
GTGGTGGTC
>Chr5:6388966..6388974  + TAIR102
GTGGTCCTG
>Chr5:6389200..6389208  + TAIR102
GAGGTGGCG
>Chr5:6531595..6531603  + TAIR102
GAAGTAGGT
>Chr5:6552955..6552947  - TAIR102
GAGGTCTAT
>Chr5:6571696..6571704  + TAIR102
CATGTATGG
>Chr5:6591202..6591194  - TAIR102
AAGGTTGTC
>Chr5:6708341..6708349  + TAIR102
CAAGTAAGG
>Chr5:6740607..6740615  + TAIR102
TAGGTTGGG
>Chr5:6741138..6741130  - TAIR102
GTGGTAATT
>Chr5:6776439..6776447  + TAIR102
AAGGTTTTT
>Chr5:6804861..6804853  - TAIR102
AAGGTATCC
>Chr5:6833893..6833901  + TAIR102
CTGGTATCG
>Chr5:6834045..6834053  + TAIR102
AAGGTACTC
>Chr5:6833893..6833901  + TAIR102
CTGGTATCG
>Chr5:6913129..6913121  - TAIR102
ATGGTACAT
>Chr5:7016771..7016763  - TAIR102
GCGGTGACA
>Chr5:7040231..7040223  - TAIR102
GCAGTTAGC
>Chr5:7045254..7045262  + TAIR102
CTGGTAAGC
>Chr5:7177254..7177262  + TAIR102
GGGGTTTGG
>Chr5:7199203..7199195  - TAIR102
CAAGTCTCA
>Chr5:7290127..7290119  - TAIR102
GTGGTATTT
>Chr5:7303238..7303246  + TAIR102
TGGGTTTGA
>Chr5:7436628..7436620  - TAIR102
CAGGTAAAT
>Chr5:7485132..7485124  - TAIR102
ATGGTGTGT
>Chr5:7514029..7514037  + TAIR102
CAGGTTTGT
>Chr5:7532572..7532580  + TAIR102
GAAGTGGAT
>Chr5:7536932..7536924  - TAIR102
AAGGTATAT
>Chr5:7588196..7588188  - TAIR102
AAGGTGCCA
>Chr5:7604333..7604325  - TAIR102
GATGTGGAA
>Chr5:7624139..7624131  - TAIR102
GCTGTATCC
>Chr5:7686494..7686486  - TAIR102
GTGGTTCGT
>Chr5:7814576..7814584  + TAIR102
CAGGTTAAT
>Chr5:7832255..7832263  + TAIR102
GAGGTAAAT
>Chr5:7928945..7928953  + TAIR102
ACGGTAGTG
>Chr5:7985059..7985067  + TAIR102
GATGCATCC
>Chr5:8036559..8036567  + TAIR102
GAGGTAACA
>Chr5:8044573..8044581  + TAIR102
TTTGTGTGA
>Chr5:8126939..8126931  - TAIR102
TGCGTATGG
>Chr5:8271084..8271092  + TAIR102
TCGGTTATG
>Chr5:8275855..8275863  + TAIR102
AAGGTAAAA
>Chr5:8282406..8282398  - TAIR102
CCAGTATGA
>Chr5:8316875..8316883  + TAIR102
AAAGTTGAC
>Chr5:8421871..8421863  - TAIR102
AACGTTTGA
>Chr5:8431225..8431233  + TAIR102
CTGGTAATG
>Chr5:8497196..8497188  - TAIR102
ACGGTATAA
>Chr5:8497269..8497261  - TAIR102
GAAGTAAGA
>Chr5:8500983..8500975  - TAIR102
GAAGTAAGA
>Chr5:8623294..8623302  + TAIR102
CAGGTAATC
>Chr5:8623753..8623761  + TAIR102
AAGGTGACT
>Chr5:8775065..8775073  + TAIR102
CAGGTATGT
>Chr5:8869621..8869613  - TAIR102
CTTGTACGT
>Chr5:8902895..8902903  + TAIR102
CAAGTACTC
>Chr5:8935537..8935529  - TAIR102
CAAGTAAAA
>Chr5:8948570..8948578  + TAIR102
GAGGTAACT
>Chr5:8967716..8967724  + TAIR102
CAGGTAAAG
>Chr5:8971675..8971667  - TAIR102
AAGGCATGT
>Chr5:9098796..9098804  + TAIR102
TTGGTTAAA
>Chr5:9152883..9152891  + TAIR102
TCGGTAAAT
>Chr5:9356571..9356563  - TAIR102
CAGGTTTAT
>Chr5:9292140..9292148  + TAIR102
AAGGTACGA
>Chr5:9285116..9285108  - TAIR102
GAAGTAACT
>Chr5:9405967..9405959  - TAIR102
TGAGTAAGC
>Chr5:9409963..9409955  - TAIR102
CTCGTAAAG
>Chr5:9421771..9421779  + TAIR102
TAGGTACCT
>Chr5:9480768..9480776  + TAIR102
AAAGTTCGT
>Chr5:9488448..9488440  - TAIR102
AATGTATAA
>Chr5:9512978..9512970  - TAIR102
TTGGTAAGC
>Chr5:9532082..9532090  + TAIR102
AAGGTTCGA
>Chr5:9861828..9861836  + TAIR102
TTGGTAGGG
>Chr5:9875022..9875014  - TAIR102
AATGTAAGA
>Chr5:10015409..10015417  + TAIR102
AAGGTTAGT
>Chr5:10028488..10028480  - TAIR102
TTGGTATCA
>Chr5:10032440..10032432  - TAIR102
TCGGTACGA
>Chr5:10478593..10478601  + TAIR102
AGAGTTAAA
>Chr5:10796990..10796982  - TAIR102
AAGGTAAAA
>Chr5:10879453..10879445  - TAIR102
AAGGTAATT
>Chr5:11023062..11023054  - TAIR102
CAGGTAAGG
>Chr5:13236364..13236356  - TAIR102
TCGGTAAGT
>Chr5:13236572..13236564  - TAIR102
CAGGTAACA
>Chr5:13360978..13360970  - TAIR102
GAGGTTGGT
>Chr5:13415071..13415079  + TAIR102
AAGGTGAAT
>Chr5:13423375..13423383  + TAIR102
CTGGTAATG
>Chr5:13432691..13432699  + TAIR102
GAGGTTTGA
>Chr5:13474594..13474586  - TAIR102
CGGGTACAC
>Chr5:13785822..13785814  - TAIR102
GAGGTGGTC
>Chr5:13785957..13785949  - TAIR102
AAGGTGAGG
>Chr5:13825578..13825570  - TAIR102
CTGGTATGA
>Chr5:13858205..13858197  - TAIR102
GTTGTTGGT
>Chr5:14138481..14138473  - TAIR102
AAGGTTTTT
>Chr5:14142693..14142701  + TAIR102
CTGGTAACC
>Chr5:14302850..14302858  + TAIR102
TTCGTAAGT
>Chr5:14422139..14422131  - TAIR102
CGGGTATAA
>Chr5:14421892..14421884  - TAIR102
AGGGTACTG
>Chr5:14481227..14481219  - TAIR102
CTAGTAAGC
>Chr5:14481192..14481184  - TAIR102
AGGGTACTG
>Chr5:14793832..14793840  + TAIR102
GAAGTATGA
>Chr5:14815940..14815932  - TAIR102
AAGGTTCTT
>Chr5:14839328..14839320  - TAIR102
CCAGTGACT
>Chr5:14900346..14900354  + TAIR102
AAAGTGAGA
>Chr5:14961125..14961133  + TAIR102
GAGGTGATT
>Chr5:15271164..15271172  + TAIR102
CAGGTTATT
>Chr5:15316438..15316430  - TAIR102
GAGGTAAAG
>Chr5:15347872..15347880  + TAIR102
GAGGTTTCG
>Chr5:15452630..15452622  - TAIR102
AAGGTTCCA
>Chr5:15597586..15597578  - TAIR102
CCGGTAAGA
>Chr5:15880777..15880785  + TAIR102
CAGGTGAGT
>Chr5:16148999..16148991  - TAIR102
CAGGTTCCT
>Chr5:16233911..16233903  - TAIR102
TGAGTGAGT
>Chr5:16235811..16235819  + TAIR102
AAGGTGCAA
>Chr5:16235925..16235933  + TAIR102
AAGGTTAGT
>Chr5:16292367..16292359  - TAIR102
GAGGTAAGA
>Chr5:16340257..16340265  + TAIR102
GTCGTGAGC
>Chr5:16431448..16431456  + TAIR102
ATGGTTTGT
>Chr5:16441925..16441933  + TAIR102
AAGGTATTT
>Chr5:16450573..16450581  + TAIR102
GAGGTAACG
>Chr5:16474386..16474378  - TAIR102
CAGGTTTGA
>Chr5:16640954..16640946  - TAIR102
ATTGTAAGT
>Chr5:16665622..16665614  - TAIR102
GAGGTTATT
>Chr5:16668549..16668557  + TAIR102
ACGGTAAGC
>Chr5:16676884..16676892  + TAIR102
AAGGTGACT
>Chr5:16675943..16675951  + TAIR102
TTTGTAGGA
>Chr5:16808176..16808168  - TAIR102
GAAGTGGAC
>Chr5:16821572..16821564  - TAIR102
ACCGTATGA
>Chr5:17015602..17015610  + TAIR102
GGTGTACGA
>Chr5:17119033..17119025  - TAIR102
GATGTAACG
>Chr5:17150055..17150063  + TAIR102
TTGGTCGAA
>Chr5:17180833..17180841  + TAIR102
AATGTTGGT
>Chr5:17182052..17182044  - TAIR102
TCGGTAAGT
>Chr5:17209273..17209265  - TAIR102
CAGGTACTT
>Chr5:17354683..17354675  - TAIR102
CGGGTAAAG
>Chr5:17379893..17379885  - TAIR102
AATGTAAGT
>Chr5:17383688..17383680  - TAIR102
TAAGTATAC
>Chr5:17384201..17384193  - TAIR102
GTTGTAAGT
>Chr5:17379811..17379803  - TAIR102
TCTGTTTTT
>Chr5:17455689..17455681  - TAIR102
CAGGCAAGC
>Chr5:17500551..17500559  + TAIR102
CAGGTTTGC
>Chr5:17545398..17545406  + TAIR102
AAGGTACAA
>Chr5:17680772..17680780  + TAIR102
AAGGTAAAA
>Chr5:17757559..17757551  - TAIR102
AGGGTATAT
>Chr5:17803998..17803990  - TAIR102
AGTGTAAGT
>Chr5:17843579..17843571  - TAIR102
AAGGTCAAA
>Chr5:18044845..18044853  + TAIR102
AAGGTGATG
>Chr5:18139398..18139406  + TAIR102
AGGGTTGGG
>Chr5:18163571..18163579  + TAIR102
TCGGTTAGT
>Chr5:18179371..18179363  - TAIR102
CTGGTATAA
>Chr5:18218822..18218830  + TAIR102
CAGGTAAAT
>Chr5:18369166..18369158  - TAIR102
CAGGTTGGT
>Chr5:18389357..18389365  + TAIR102
GAGGTAAAG
>Chr5:18503342..18503350  + TAIR102
TCTGTAAGT
>Chr5:18541789..18541797  + TAIR102
TATGTAAAG
>Chr5:18572533..18572541  + TAIR102
AAGGTTAGA
>Chr5:18775950..18775942  - TAIR102
TATGCTATA
>Chr5:18806933..18806925  - TAIR102
CCAGTTTGA
>Chr5:18818498..18818506  + TAIR102
ATTGTATGT
>Chr5:18851964..18851972  + TAIR102
GAAGTTAGT
>Chr5:18922968..18922976  + TAIR102
AAGGTACGC
>Chr5:18964586..18964594  + TAIR102
GTAGTGGTT
>Chr5:18979062..18979070  + TAIR102
CGCGTAAGT
>Chr5:19005677..19005685  + TAIR102
GGAGCCGGA
>Chr5:19125271..19125263  - TAIR102
GCAGTATCC
>Chr5:19251977..19251985  + TAIR102
AAGGTGGGC
>Chr5:19306179..19306187  + TAIR102
CAGGTATGG
>Chr5:19315125..19315133  + TAIR102
CAGGTAGTG
>Chr5:19331799..19331807  + TAIR102
GAGGTTCTT
>Chr5:19331652..19331660  + TAIR102
AAGGTGATG
>Chr5:19336566..19336558  - TAIR102
AAGGTCTGA
>Chr5:19386427..19386419  - TAIR102
AAGGTAAAT
>Chr5:19392307..19392315  + TAIR102
AAGGCAAAT
>Chr5:19394060..19394068  + TAIR102
AAGGTAAAC
>Chr5:19422647..19422655  + TAIR102
AAAGTGGGT
>Chr5:19555091..19555083  - TAIR102
GAGGTAACA
>Chr5:19560518..19560526  + TAIR102
AAGGTTTGG
>Chr5:19560675..19560683  + TAIR102
TGAGTGATA
>Chr5:19568983..19568991  + TAIR102
AAGGTAAGT
>Chr5:19579640..19579632  - TAIR102
AAGGTATTT
>Chr5:19630297..19630289  - TAIR102
ACAGTAAGC
>Chr5:19723171..19723163  - TAIR102
CTAGTAAGT
>Chr5:19732880..19732872  - TAIR102
GAGGTTCTT
>Chr5:19734234..19734226  - TAIR102
AAGGTAGAT
>Chr5:19779448..19779456  + TAIR102
TCGGTTCAG
>Chr5:19864850..19864858  + TAIR102
CGGGTTTGT
>Chr5:19867668..19867676  + TAIR102
TGGGTACCT
>Chr5:19889209..19889201  - TAIR102
CTGGTATTA
>Chr5:20010783..20010775  - TAIR102
GTGGTGGAG
>Chr5:20032724..20032732  + TAIR102
CTGGTTTGT
>Chr5:20065999..20066007  + TAIR102
ACGGTTTGG
>Chr5:20064561..20064569  + TAIR102
TTGGTTAGT
>Chr5:20063842..20063850  + TAIR102
TGCGTAAGG
>Chr5:20082493..20082501  + TAIR102
GAGGTAATA
>Chr5:20196430..20196438  + TAIR102
AAGGTATTC
>Chr5:20513824..20513832  + TAIR102
TTGGTAACA
>Chr5:20710727..20710719  - TAIR102
TTCGTGAGT
>Chr5:20770913..20770905  - TAIR102
CTGGTATGC
>Chr5:20779299..20779291  - TAIR102
AAAGTGTTC
>Chr5:20784308..20784300  - TAIR102
AATGTCCTT
>Chr5:20797186..20797194  + TAIR102
TTCGTACGT
>Chr5:20823956..20823964  + TAIR102
AAGGTCACC
>Chr5:20873844..20873852  + TAIR102
CAGGTAACT
>Chr5:20881701..20881693  - TAIR102
GAGGTAGAC
>Chr5:20881527..20881519  - TAIR102
GAGGTAGGT
>Chr5:20970808..20970816  + TAIR102
TTGGTAAGA
>Chr5:21086254..21086246  - TAIR102
AAGGTACAA
>Chr5:21111656..21111664  + TAIR102
CTGGTTCTT
>Chr5:21211784..21211776  - TAIR102
AAGGTTCCT
>Chr5:21214412..21214420  + TAIR102
CTGGTTCAG
>Chr5:21249704..21249696  - TAIR102
ATGGTATGT
>Chr5:21297616..21297608  - TAIR102
GAGGTTCTC
>Chr5:21398546..21398554  + TAIR102
CAGGTTGCA
>Chr5:21398740..21398748  + TAIR102
ATGGTACCA
>Chr5:21445512..21445504  - TAIR102
CAAGTAAGA
>Chr5:21505955..21505963  + TAIR102
TGGGTAAGT
>Chr5:21510503..21510495  - TAIR102
CAAGTAAGC
>Chr5:21561658..21561666  + TAIR102
AAGGTAATC
>Chr5:21596152..21596160  + TAIR102
GAGGTACGG
>Chr5:21709628..21709636  + TAIR102
GAGGTAAAA
>Chr5:21763208..21763200  - TAIR102
GCGGTGATT
>Chr5:21781073..21781081  + TAIR102
ATCGTGGGT
>Chr5:21822627..21822635  + TAIR102
TGTGTACTT
>Chr5:21882593..21882585  - TAIR102
AGGGTGGGT
>Chr5:21948179..21948187  + TAIR102
TAGGTAATG
>Chr5:21992521..21992513  - TAIR102
AAGGTACCA
>Chr5:22126117..22126125  + TAIR102
AAGGTGGAA
>Chr5:22181796..22181804  + TAIR102
GGGGTAAGC
>Chr5:22184025..22184033  + TAIR102
ATTGTGATC
>Chr5:22201855..22201847  - TAIR102
CGTGTAATT
>Chr5:22277399..22277391  - TAIR102
AAGGTACGT
>Chr5:22321403..22321411  + TAIR102
GCGGTAAGT
>Chr5:22327540..22327532  - TAIR102
CAGGTGAGT
>Chr5:22361422..22361414  - TAIR102
CTTGTACGT
>Chr5:22403946..22403954  + TAIR102
CAGGTAATT
>Chr5:22424208..22424200  - TAIR102
TCTGTGAGA
>Chr5:22424861..22424853  - TAIR102
CGAGTACAG
>Chr5:22460993..22461001  + TAIR102
AAGGTATTT
>Chr5:22502187..22502179  - TAIR102
GAGGTAACA
>Chr5:22503759..22503751  - TAIR102
AAAGTATGT
>Chr5:22503929..22503921  - TAIR102
ATGGTGCTT
>Chr5:22502048..22502040  - TAIR102
AAAGTTGAG
>Chr5:22522194..22522186  - TAIR102
CTGGTACGT
>Chr5:22527295..22527303  + TAIR102
GAGGTATAA
>Chr5:22531434..22531442  + TAIR102
TGGGTATGT
>Chr5:22545585..22545577  - TAIR102
GAGGTTTGA
>Chr5:22552593..22552601  + TAIR102
GAGGTTTGG
>Chr5:22558319..22558311  - TAIR102
ATGGTTTTT
>Chr5:22697853..22697861  + TAIR102
CAGGTAAAA
>Chr5:22742573..22742581  + TAIR102
TTGGTTTGT
>Chr5:22889246..22889254  + TAIR102
AAGGTGTTA
>Chr5:22910085..22910077  - TAIR102
AAGGTAACT
>Chr5:22944197..22944189  - TAIR102
GACGTGAAA
>Chr5:23022043..23022035  - TAIR102
AACATATCC
>Chr5:23087799..23087807  + TAIR102
ACGGTGAAT
>Chr5:23153252..23153260  + TAIR102
GAGGTCAGC
>Chr5:23162467..23162459  - TAIR102
CCGGTAAGT
>Chr5:23207170..23207162  - TAIR102
GAGGTGCAG
>Chr5:23244213..23244221  + TAIR102
TAAGTGAGC
>Chr5:23311239..23311247  + TAIR102
AGGGTAATC
>Chr5:23310344..23310352  + TAIR102
TTGGTCTTT
>Chr5:23348656..23348664  + TAIR102
AAGGTAAGT
>Chr5:23412678..23412670  - TAIR102
CAGGTTTGT
>Chr5:23438457..23438465  + TAIR102
AAGGTATCA
>Chr5:23482773..23482781  + TAIR102
CTGGTATCT
>Chr5:23528508..23528516  + TAIR102
AAGGTTCCC
>Chr5:23529216..23529224  + TAIR102
CCTGTATAG
>Chr5:23549647..23549655  + TAIR102
ATCGTAATG
>Chr5:23549901..23549909  + TAIR102
CAGGCAGCT
>Chr5:23552269..23552277  + TAIR102
TCTGTAAAT
>Chr5:23552259..23552267  + TAIR102
CTGGTTATT
>Chr5:23561364..23561356  - TAIR102
AAGGTTTGA
>Chr5:23579427..23579435  + TAIR102
GAAGTGAAA
>Chr5:23638450..23638442  - TAIR102
GAGGTAGGT
>Chr5:23663488..23663496  + TAIR102
AAGGTAGTT
>Chr5:23684378..23684370  - TAIR102
CAAGTAACT
>Chr5:23720201..23720193  - TAIR102
TCAGTAAGT
>Chr5:23720392..23720384  - TAIR102
CTTGTGAGT
>Chr5:23806776..23806784  + TAIR102
CAGGTAATA
>Chr5:23809541..23809533  - TAIR102
GTGGTAAGC
>Chr5:23823020..23823012  - TAIR102
TAGGTGATA
>Chr5:23841608..23841600  - TAIR102
CAGGTTAGA
>Chr5:23841980..23841972  - TAIR102
AACGTGAGC
>Chr5:23881109..23881117  + TAIR102
GAGGTAGTT
>Chr5:23949887..23949895  + TAIR102
CAGGTGATA
>Chr5:23970620..23970628  + TAIR102
GCAGCTGCA
>Chr5:23979098..23979106  + TAIR102
CTGGTAAGA
>Chr5:23996626..23996618  - TAIR102
CAGGTAAAG
>Chr5:24001794..24001786  - TAIR102
ATCGTAAGT
>Chr5:24016168..24016160  - TAIR102
GCGGTAATG
>Chr5:24073739..24073747  + TAIR102
AAGGTTTGT
>Chr5:24083232..24083224  - TAIR102
CAGGTTTGA
>Chr5:24105161..24105169  + TAIR102
CAGGTAACC
>Chr5:24121494..24121502  + TAIR102
AGAGTGAGA
>Chr5:24140397..24140405  + TAIR102
TCAGCCAAG
>Chr5:24149270..24149278  + TAIR102
CAGGTGACA
>Chr5:24199757..24199749  - TAIR102
AGCGTAAGA
>Chr5:24212392..24212384  - TAIR102
GATGTTGAT
>Chr5:24251321..24251313  - TAIR102
CAGGTTTCG
>Chr5:24290462..24290470  + TAIR102
CAAGTTTTT
>Chr5:24300281..24300289  + TAIR102
CTGGTTTGT
>Chr5:24300624..24300632  + TAIR102
TCTGTAAGA
>Chr5:24300832..24300840  + TAIR102
CCGGTATTG
>Chr5:24354183..24354191  + TAIR102
AAGGTTTGG
>Chr5:24362879..24362887  + TAIR102
TCGGTTAAA
>Chr5:24371442..24371434  - TAIR102
CCGGTAAGT
>Chr5:24467022..24467014  - TAIR102
AAGGTATAT
>Chr5:24488936..24488928  - TAIR102
GAAGTAATG
>Chr5:24523685..24523693  + TAIR102
TAGGTGATG
>Chr5:24554049..24554057  + TAIR102
ACGGTACGT
>Chr5:24621928..24621936  + TAIR102
CAGGTACTT
>Chr5:24620915..24620923  + TAIR102
TTGGTAATG
>Chr5:24690665..24690657  - TAIR102
CTGGTTTAT
>Chr5:24741042..24741034  - TAIR102
CAGGTTCAC
>Chr5:24745780..24745788  + TAIR102
GGGGTAACA
>Chr5:24861264..24861256  - TAIR102
GTTGTATAC
>Chr5:24910608..24910616  + TAIR102
GAGGTGAAA
>Chr5:24964957..24964965  + TAIR102
TCGGTGAGA
>Chr5:25089376..25089368  - TAIR102
ACGGTAAAC
>Chr5:25098859..25098867  + TAIR102
CTCGTAAGC
>Chr5:25194070..25194078  + TAIR102
CTGGTAAAT
>Chr5:25243536..25243544  + TAIR102
GATGTGAGT
>Chr5:25371535..25371543  + TAIR102
AAGGTCAGA
>Chr5:25379065..25379057  - TAIR102
TTGGTAAGT
>Chr5:25387102..25387094  - TAIR102
CCGGTAAGA
>Chr5:25384362..25384354  - TAIR102
GAGGTATGG
>Chr5:25407736..25407744  + TAIR102
AGGGTACCA
>Chr5:25516187..25516179  - TAIR102
TAAGTTCTG
>Chr5:25561942..25561934  - TAIR102
AAGGTGACA
>Chr5:25615454..25615462  + TAIR102
CAGGTAAAC
>Chr5:25665107..25665099  - TAIR102
AAGGTAAGT
>Chr5:25665261..25665253  - TAIR102
GAGGTTTCC
>Chr5:25681735..25681727  - TAIR102
TCCGTAGGT
>Chr5:25686256..25686264  + TAIR102
AAAGTAATC
>Chr5:25696858..25696866  + TAIR102
CCTGTATGC
>Chr5:25697119..25697127  + TAIR102
GCGGTAAGT
>Chr5:25698819..25698811  - TAIR102
TGGGTAAAT
>Chr5:25729493..25729501  + TAIR102
AAGGTATAT
>Chr5:25736691..25736683  - TAIR102
AAGGTAAGG
>Chr5:25737737..25737729  - TAIR102
CGGGTCCTC
>Chr5:25746674..25746682  + TAIR102
CAGGTAAGC
>Chr5:25749792..25749800  + TAIR102
GATGTAAGT
>Chr5:25774823..25774815  - TAIR102
CAGGTCTAT
>Chr5:25790088..25790096  + TAIR102
GATGTAAGG
>Chr5:25800787..25800779  - TAIR102
CTGGTGATT
>Chr5:25835773..25835781  + TAIR102
CAGGTTTGC
>Chr5:25956085..25956093  + TAIR102
GGGGTAAGC
>Chr5:25965543..25965535  - TAIR102
CTGGTAATA
>Chr5:26010080..26010072  - TAIR102
AAGGTTTGT
>Chr5:26045698..26045706  + TAIR102
AAAGTATCC
>Chr5:26058657..26058665  + TAIR102
GAAGTTAAA
>Chr5:26057878..26057886  + TAIR102
ATGGTCGGA
>Chr5:26093574..26093582  + TAIR102
AAGGTAAAA
>Chr5:26093764..26093772  + TAIR102
TCTGTAAGT
>Chr5:26148689..26148681  - TAIR102
CAGGTTTGC
>Chr5:26152249..26152257  + TAIR102
GAGGTAATA
>Chr5:26153793..26153801  + TAIR102
CCGGTAAGA
>Chr5:26156498..26156506  + TAIR102
CAGGTAAGA
>Chr5:26284963..26284971  + TAIR102
GCGGTTAAT
>Chr5:26296500..26296508  + TAIR102
CAGGTAGAC
>Chr5:26303178..26303170  - TAIR102
TCTGTAAGT
>Chr5:26303335..26303327  - TAIR102
GAGGTTTGG
>Chr5:26303335..26303327  - TAIR102
GAGGTTTGG
>Chr5:26315461..26315469  + TAIR102
CAGGTAGTT
>Chr5:26315743..26315751  + TAIR102
AGGGTATGT
>Chr5:26377158..26377150  - TAIR102
GAGGTTTTG
>Chr5:26398323..26398315  - TAIR102
AAGGTAATT
>Chr5:26405250..26405242  - TAIR102
GAAGTGTCA
>Chr5:26410803..26410811  + TAIR102
CAGGTATGT
>Chr5:26414157..26414149  - TAIR102
CAGGTCCAC
>Chr5:26417816..26417808  - TAIR102
AGGGTAGGA
>Chr5:26421447..26421455  + TAIR102
TTCGTTTGA
>Chr5:26422516..26422524  + TAIR102
CAGGTACAA
>Chr5:26446702..26446710  + TAIR102
GAGGTGATC
>Chr5:26450423..26450431  + TAIR102
CAGGTGAAA
>Chr5:26457216..26457208  - TAIR102
GCGGTAGTT
>Chr5:26456666..26456658  - TAIR102
GGAGTAAGT
>Chr5:26459556..26459548  - TAIR102
TGGGTTTGA
>Chr5:26466272..26466280  + TAIR102
TTGGTGAGT
>Chr5:26468709..26468717  + TAIR102
TGGGTTTGT
>Chr5:26497656..26497648  - TAIR102
CAGGTACTT
>Chr5:26511204..26511212  + TAIR102
TAAGTTAGT
>Chr5:26524863..26524855  - TAIR102
AAGGTAAGA
>Chr5:26534686..26534694  + TAIR102
CATGTAATC
>Chr5:26578521..26578513  - TAIR102
CAGGTGAAG
>Chr5:26587343..26587351  + TAIR102
ATGGTACTA
>Chr5:26612848..26612840  - TAIR102
CCGGTAAGT
>Chr5:26727066..26727074  + TAIR102
GAGGTTCGA
>Chr5:26785764..26785756  - TAIR102
AAGGTTAAT
>Chr5:26914706..26914698  - TAIR102
AAGGTAAGA
