# Supplementary material for: Comparative Analyses between Retained Introns and Constitutively Spliced Introns in Arabidopsis thaliana Using Random Forest and Support Vector Machine
Source: PLoS One. 2014 Aug 11;9(8):e104049. doi: 10.1371/journal.pone.0104049 (PMC4128822; doi:10.1371/journal.pone.0104049)
Supplement: File S2 — All extracted data used in the article. (ZIP) [file pone.0104049.s002.zip › data/RIs_fasta_data/ReIDacceptor.fasta]

>Chr1:7252..7213  - TAIR102
GAGAATCTTTGTTATTACAGGTATGGGAATTCCCAATGTC
>Chr1:37418..37379  - TAIR102
TGATATGAAGATTTGTGAAGGTTTTGGCTGCGGTGGATTC
>Chr1:40555..40516  - TAIR102
TTTCTATTGTTGTTAAATAGGAAAACAAGACCACAAATAA
>Chr1:50467..50428  - TAIR102
TGCTGGCGGTGGTGCGGCAGCTGCTCCTGCTGCTGAGGAG
>Chr1:100637..100676  + TAIR102
CTTTTCTCTTAATTTTTTAGGATTTTTGTTGTGTCTTAAT
>Chr1:109393..109432  + TAIR102
ATTGTTGTTAAAGAAAATAGGGGCAAGATCTGAGATCTCT
>Chr1:135124..135085  - TAIR102
TTTCTTATGATTTTGTTTAGGTTCAAAGATGAAGGCAAAC
>Chr1:166891..166852  - TAIR102
GCCATTTGATTTGATTGCAGGATCAAATTGCGGTCATGAT
>Chr1:182155..182116  - TAIR102
CTCTCTCTTTTTACTCACAGACAAATCTTTTTCACATCTC
>Chr1:197954..197993  + TAIR102
ACTATGTGTCGTGGCTGTAGACAAATCTAGTGGATTGGCT
>Chr1:203740..203779  + TAIR102
TTTATCTTTTTCATACACAGCTTATAGGCTCACCAGATGA
>Chr1:204009..204048  + TAIR102
GAGCTTGTTTTGAGTTGCAGTCGATGAAGCCTTGTGCCAC
>Chr1:227069..227030  - TAIR102
AGCTCCATTTTTCGAGCCAGGCGAGCTGAGTTCGTGGTCC
>Chr1:236804..236765  - TAIR102
GTTTCATTATCTTTTGGTAGCTTACAGGAGAGGTCATTCT
>Chr1:313438..313399  - TAIR102
CTGAATCTTTTTCTCTCTAGTTCTTCATCTAGCAACAACT
>Chr1:353182..353143  - TAIR102
ATTGTGGTTGATGGATGCAGGACATTGCAGGGGATGGATG
>Chr1:366703..366742  + TAIR102
TATCGAAATAATCAATACAGGTTCCATTTGCTGTCGGAAT
>Chr1:387675..387636  - TAIR102
CAGGGGGATGTTGACATCAGAGGGAATAAGGAGATGTTTG
>Chr1:392556..392595  + TAIR102
TGGTTTACCTAATTTGTAAGGAATGATGATTGATTGCACA
>Chr1:404892..404931  + TAIR102
ACCGTTTCACTCGTCTCAAGTCAATGCACGACATTCTTTA
>Chr1:411316..411355  + TAIR102
TGTGTTATTTTGTTTCTCAGAGGGAAGCTCGACTGGAACG
>Chr1:419655..419694  + TAIR102
ATTTGATCAAATGTATGCAGCGGTGATACATCCGTTTGCG
>Chr1:561340..561301  - TAIR102
CAACATATCGGATTTCGTAGGCAAGTCACTCACCGCACTC
>Chr1:631989..632028  + TAIR102
ACTCTGTGAAGGATAAGCAGGCAACAGCTAGAGTGAATGA
>Chr1:643969..643930  - TAIR102
AAGAAGAACTTGTATTTTAGGTATAAGCCGGATGTTATCA
>Chr1:662273..662234  - TAIR102
TCTTTTCATCAATCACAAAGATCTCTCTACTTCAATAAAT
>Chr1:667301..667262  - TAIR102
AGTCACATTCGATTTTGTAGGACTCCCTATTACTCAAGAA
>Chr1:710821..710782  - TAIR102
GACTGTTGTTCAATTTGTAGGTTTCTTGAACAGTCAAATT
>Chr1:774076..774115  + TAIR102
GGTTATTTACATCTGTGCAGGGTATTACAAGACATGAGCC
>Chr1:775788..775827  + TAIR102
ATGCCAATTTCGATTTCTAGGTAGGAGGAAGAAGATGATC
>Chr1:879320..879281  - TAIR102
TGACTACTTTGTAGAATCAGATTTCAAGCAATCTATGAAT
>Chr1:920067..920106  + TAIR102
ATTTGATCTCTGACGTACAGGCCACAACCATCATGGGACC
>Chr1:936635..936674  + TAIR102
CATTCATTGTTGTGTTTCAGTATAATCCTAGTGATAGCAA
>Chr1:948029..947990  - TAIR102
ATATCTGCCAACTTCGTCAGGTGGAGGAAGAGAGAGCTCT
>Chr1:948167..948128  - TAIR102
CCATTCTATTTTGGAACCAGATCAAAGAGAAGGAGAACCA
>Chr1:947684..947645  - TAIR102
ACCTGTTCTTACTAATATAGTACATTGTCTTATGTATCCT
>Chr1:980914..980875  - TAIR102
ACTTGGATTTGTGTTTTCAGGTGTACCCAGAAGGCACACA
>Chr1:1014314..1014353  + TAIR102
CATTTTTCATGTTTCTGTAGGTCAAGTCTTTGATTGATGA
>Chr1:1152967..1152928  - TAIR102
TTTTGCTATCTTGGAGGCAGGCTGGAGTCAGTTCGCTCAG
>Chr1:1153144..1153105  - TAIR102
ATTTGTCTTCAATGTGTCAGGTATATTTTAATTTATCCAC
>Chr1:1152991..1152952  - TAIR102
CTGGATACCTAGTCATGTAGGTTCTTTTGCTATCTTGGAG
>Chr1:1241405..1241444  + TAIR102
GTTTCTGTTTTATCTATCAGGTACTACTTGTCGAGAAAAG
>Chr1:1241596..1241635  + TAIR102
TTTTCTCTCTTTTTGTTTAGAATGTTTATCAACTCGGTGA
>Chr1:1292518..1292557  + TAIR102
GAGTCTGTGTTAATGTGCAGGAAATGAGATCCCCTAGAAC
>Chr1:1402576..1402615  + TAIR102
TTGCAATCTCCAAAATTTAGATACTGATTTCATCGCTGAT
>Chr1:1407225..1407186  - TAIR102
GTGTCCTTGTATCGCCACAGTGGATAAGCAGCCTGGGGAA
>Chr1:1410338..1410299  - TAIR102
CTGTTTTCATCATGTCCAAGGTGTATCTGGTTCGATCGTA
>Chr1:1419182..1419143  - TAIR102
TTTAATCAGACTTATCAGAGGAAAAATAGAGTTTGTGTTG
>Chr1:1447645..1447606  - TAIR102
ACACAAACTTTTTTTTTTAGGTAAACCTTGCACAAACTTC
>Chr1:1447867..1447828  - TAIR102
TGTGTATTGTATCACCTTAGGGATCATCAGTTCAAGCTAC
>Chr1:1498460..1498421  - TAIR102
CTTTCTATCTTTGTTTGCAGCTTGTCACAAAGCAGTTTGT
>Chr1:1501210..1501171  - TAIR102
ACCCATCTTTCTTCTCTCAGTTCACTCTCGTTATAGCCAC
>Chr1:1545583..1545544  - TAIR102
TTAACTCATATCTTTCGCAGGGAAATTTCAATTGTATGTC
>Chr1:1587144..1587105  - TAIR102
GAGATACTTGGCATTGGAAGGTTGGACCGAGAATTAGCGG
>Chr1:1641811..1641772  - TAIR102
TGACCTCCACTTCAAATCAGATGACTCCCCTGGGCTCCAT
>Chr1:1655182..1655143  - TAIR102
ATTCGGCGCTATCTTGAAAGGTCTGACTATAAGATAATGA
>Chr1:1685567..1685606  + TAIR102
ATGGGCCCTCTCTCTTGCAGCTGGTGTCTCAACTTCAGCT
>Chr1:1697852..1697813  - TAIR102
TTGTATAACTCTCTTTTCAGATTTTGCAGACAAGAGCCAC
>Chr1:1716671..1716710  + TAIR102
TCCCATGTTCTTTTGTACAGGTGCTAAGTGCTCCGTATCT
>Chr1:1716176..1716215  + TAIR102
GCATTTCTTATTGACAAAAGGTATGGAATTCTCTAGAGAC
>Chr1:1753641..1753680  + TAIR102
ACATATTGAGCGGCTTGCAGGAATCACGGTCATTCTAGGG
>Chr1:1772161..1772122  - TAIR102
CGATTCTTCTCCTTATGCAGTAGTGAGAGCATTCACTTCA
>Chr1:1771737..1771698  - TAIR102
TCCTTAATCATTTCATGAAGAATCGAGTGGGACGAAGAGA
>Chr1:1789142..1789181  + TAIR102
TCTACTTTGTTCTTGACCAGAAAACCTCGTCCCCTGAGGA
>Chr1:1828924..1828885  - TAIR102
TCTTGGTTTAAATTGAGCAGAAAGGACAGCTTGATCTTGG
>Chr1:1892660..1892621  - TAIR102
TGTTATCAGATGATGATGAGTCTCTCGATGATGCTGATGA
>Chr1:1898583..1898622  + TAIR102
TATATATATTATGGTTACAGGACGATCTAACGGTTAGCCT
>Chr1:1950582..1950621  + TAIR102
TTTTTTTTTTTATTCCGTAGCCTGGAGAGTGGAGAGAGAC
>Chr1:1959082..1959121  + TAIR102
ACGTTGGCTGAAGGAGAAAGAGAAGAAACAAAAGGAAAAA
>Chr1:1970656..1970695  + TAIR102
GATTGCATGCTTTGTCACAGTTGTCTGTGAATGGAAGCCG
>Chr1:1989648..1989687  + TAIR102
ATTGTTTGTTTTCGCTCTAGGGTACGCCAAAGAGGACGCT
>Chr1:2033496..2033535  + TAIR102
TTTTTTTTAATTGCGTTGGCTGCAGCTTATAACAAACGAC
>Chr1:2081226..2081187  - TAIR102
TAGATTACTTTCGTACGCAGTTTGTAGGAAATGCATCTAT
>Chr1:2089193..2089232  + TAIR102
CAATCTTGTGTACTGCGCAGGGGAATATGGATGATGATGG
>Chr1:2106334..2106373  + TAIR102
TGAACCTCCATGATATGCAGATGCATTCTAGTTTCAATCC
>Chr1:2111625..2111586  - TAIR102
CCCTTTTTAAATATGCATAGCAGAGAAGTAGGGGAGACTG
>Chr1:2278952..2278991  + TAIR102
TTTCTTTTGTCCCTATGCAGACAAAAAATAACACACCTGC
>Chr1:2286644..2286605  - TAIR102
ACCTTGACGATAATCTTTAGGTGTATGATGATGAGTTCAA
>Chr1:2299295..2299256  - TAIR102
GTTGTTTCTGATGAAATCAGATTCCCGGAGGACGAAATTC
>Chr1:2369288..2369327  + TAIR102
ACATTCAAGGAATCACCAAGCCTGCTATTCGTCGTCTTGC
>Chr1:2380084..2380123  + TAIR102
CATTGAATTCTTCGTTTCAGGCCACTCAACCAACTACGAG
>Chr1:2380334..2380373  + TAIR102
TTTTTGATTCTAATTTGCAGATATCTCACTGTAGCTATCA
>Chr1:2380994..2381033  + TAIR102
GATATACTACAATCTTACAGGCGGTTCCTCTCTTCCACTT
>Chr1:2385550..2385589  + TAIR102
TAACTCTTATTGTTTTGCAGTTACAATAGGGGTTGGTTCT
>Chr1:2402478..2402439  - TAIR102
GGCTTTTCTCAAAATTGCAGTTGAGGATTTCCTTCTGCAT
>Chr1:2411949..2411910  - TAIR102
TTCTTGTCGATCTTCTTCAGTCGTAAAACCGCCGCGTCTC
>Chr1:2421803..2421764  - TAIR102
TTTTCTTCTGTTCTTCACAGTCACAGATCTTTGGGTATCA
>Chr1:2426172..2426211  + TAIR102
CTCATGTTCAACTGAATCAGGTTGCATGAACTAACCGAGA
>Chr1:2434641..2434602  - TAIR102
TTGTTTTGGGTTGTTTTTAGCTCTTAGGGTCACCAGATGA
>Chr1:2439400..2439439  + TAIR102
TTTGTATCTGTTGGTTGCAGGTTTGCTGATGCTTAAGCTG
>Chr1:2460082..2460121  + TAIR102
CTGCTAACTTCACCTCCCAGGTCATCATCATGAACCACCC
>Chr1:2467618..2467657  + TAIR102
TTGCAAATTTGGAAGAAAAGTTAACAGGACTGGTGAAGTA
>Chr1:2535550..2535589  + TAIR102
ATCACTTGCGCTTGCAACAGTACCCGGAGGCCAAAGGTGT
>Chr1:2535655..2535694  + TAIR102
GGGTCGATTCGATTTTGTAGAGATTTGATCAGCTTTGTGT
>Chr1:2635269..2635230  - TAIR102
GTGTTTTGTTTTGTTTGCAGTGAGACCTATCAATACTATG
>Chr1:2713216..2713255  + TAIR102
GTGTATTTTACGGAAAACAGATCGTTTTCGGAGATTCTCA
>Chr1:2713076..2713115  + TAIR102
CAAAACGAGTTTGTTCTTAGGAGCTTGTGGTAATCATCAC
>Chr1:2737518..2737557  + TAIR102
GATGCTTCAATTGTATGTAGTGTTGGCACAGAAGTAATGG
>Chr1:2757534..2757495  - TAIR102
GAATAAATCAAGCTTGGCAGGTAATACGGATCCATTCTCC
>Chr1:2765307..2765346  + TAIR102
TTATTCTGTTTCGAGTGCAGGAGATCCGTTCAGGTCTGAT
>Chr1:2801248..2801287  + TAIR102
GATTCCAAACTTCAATTCAGATTATCTTCCTAAAAATGAA
>Chr1:2819878..2819839  - TAIR102
TTACATATGGTTGTGGTAAGATGGGCGTCCATAGCTTCAT
>Chr1:2855672..2855711  + TAIR102
AAAAGAAAAGAAAAGAATAGTCTTTTTAACCGTATATTAA
>Chr1:2883121..2883160  + TAIR102
CTGTTTTTTTATTCTGGTAGTGAATGGATCAACAAGACCA
>Chr1:2935624..2935663  + TAIR102
GTTTAATTACAAAACCATAGGTTTGTCAACTTCCCTCAAC
>Chr1:2953094..2953055  - TAIR102
GTTTTGTGTTCTTTTCCCAGGTATTGATTGGAAAGTAGTA
>Chr1:2970741..2970702  - TAIR102
GTGTGATTTCAATTTGGAAGGGTATAAGAGGGACTGGAGA
>Chr1:2997900..2997939  + TAIR102
CTGTTATTGACAATTGCCAGGTTCAAGTTCGACTTTTTGA
>Chr1:3004495..3004534  + TAIR102
GGTTCGCTCTTCCCCATCAGTTAATGGCAGAAGGAGAGGT
>Chr1:3067321..3067360  + TAIR102
ATATATGTGTTTTTCTCCAGAAGATCGAAAGAAAACAGAT
>Chr1:3098960..3098921  - TAIR102
TACTTGCCTTGGATGAGAAGACCTTCAAAGTTATTGCATA
>Chr1:3128207..3128168  - TAIR102
TGATTCTTCTCTCTCTACAGGACGAGTCAATGGATCACTA
>Chr1:3153067..3153028  - TAIR102
AATGTTATATGCGCTGAAAGATTGGATGACTGAACATTGC
>Chr1:3200119..3200080  - TAIR102
AGCTCTTCAATTGAAGAAAGAAGAAGAAAAGACAATCGTC
>Chr1:3199639..3199600  - TAIR102
CTACAAATTCTACTAGGAAGATCGGCTCTTTGATGGGATG
>Chr1:3285146..3285185  + TAIR102
ATATTCTTCCTGTGATGCAGTGAGGATGAAGAATATGCTG
>Chr1:3288411..3288450  + TAIR102
TTTTTGTCCTGATGAAATAGCTACAAACTTTCGCCAAGTA
>Chr1:3288218..3288257  + TAIR102
AATCAAGAGAATTAAAACAGAGGCTCTGCAAAAGAAGATG
>Chr1:3349545..3349584  + TAIR102
GTGTGTGAATTGTGATGAAGAGGGAAAACAAAAAATGGCG
>Chr1:3412628..3412589  - TAIR102
CCCTAATTTCCTCCACGCAGATAATTTCGACGATCGGAGC
>Chr1:3469948..3469987  + TAIR102
CCTCAGCTGTTTTATTGCAGAAAACAAGAGATAAGGTTGA
>Chr1:3469818..3469857  + TAIR102
GTCGCACGGCGGTCTGACAGGTTCTTTTTATTTTACCCTC
>Chr1:3525139..3525100  - TAIR102
CTGTTTTTCTTTTTGTGCAGTGGGAGGTGGATGCACTGTT
>Chr1:3531459..3531498  + TAIR102
AGTTATGTTTTCTTTATCAGGCGGATATGTTCGAAGATCG
>Chr1:3535754..3535793  + TAIR102
TTTGATTTTGTTTTCTCCAGTTTTCGTTTTGAAATGGCGA
>Chr1:3568567..3568528  - TAIR102
TGAATACCTTGTTGTTGCAGGTATTATAAGATAGTGGAAG
>Chr1:3604561..3604522  - TAIR102
TTCCTCCGGTTTTCACCCAGCTGTGGATGCTTCGGGTTCA
>Chr1:3606091..3606052  - TAIR102
TCTCCTCTGATCTTCTCCAGATGGTTGGACAAATCGTTTG
>Chr1:3610193..3610154  - TAIR102
TCCGTGGTTTATTTCTGCAGTGGCTAGGTCGTTTCTGCAG
>Chr1:3670921..3670882  - TAIR102
TTTGAATAATCCATATATAGGCTATAGAAAGGGCTCCACC
>Chr1:3694841..3694802  - TAIR102
TTGTTTCGTTAACTTGTCAGACACACGAGATAGGGGAAAA
>Chr1:3706076..3706037  - TAIR102
CTCAAAAGAAGGGCACAAAGAAGAGGAAACATATGGATTG
>Chr1:3744093..3744132  + TAIR102
TTTTTTGTCGATATTTCAAGAGACAAGGCCATACAACTTT
>Chr1:3763805..3763766  - TAIR102
GGGGGATTATTATTTTGCAGGCGATGATATTAGAAAGAAG
>Chr1:3785868..3785829  - TAIR102
TTTTCAAGTCTTATGTGAAGCTCCCTTCCTCCGTGAACGT
>Chr1:3790667..3790628  - TAIR102
AATTTTATTCATACATTCAGATCTGAAGGAGAACTCTTTT
>Chr1:3801480..3801441  - TAIR102
CCTTTTTATAAATCTTGCAGAGCTGTTGTGCAGATACTTT
>Chr1:3853975..3854014  + TAIR102
TTTTGGGTTTAAATTTGCAGGGCGAGTTTGATGCAATTTT
>Chr1:3952465..3952504  + TAIR102
TTCTTATTTTCTTAACCAAGACTTTTCAAGGAAGAAGCAA
>Chr1:3984575..3984614  + TAIR102
TAACTTTTGCTCTTCTTTAGATAGAAAGTCGTCCGCAGAG
>Chr1:3999497..3999536  + TAIR102
CGGTGGACTCCTCGGTGGAGGCGGCTTTGGGGGAGGAGCC
>Chr1:3999515..3999554  + TAIR102
AGGCGGCTTTGGGGGAGGAGCCGGTGGCGGACTCGGTGGC
>Chr1:3999497..3999536  + TAIR102
CGGTGGACTCCTCGGTGGAGGCGGCTTTGGGGGAGGAGCC
>Chr1:4084650..4084689  + TAIR102
TGGTTGTGGAAGAGGCAGAGAAGAAAGATGAAGAAACCGA
>Chr1:4242379..4242340  - TAIR102
TGTTGTCTTTTCTTTTGCAGTAAGATTTCGACTTTGGAAT
>Chr1:4268297..4268258  - TAIR102
GAAATTTTTAATCTTGTAAGGTATTGAGAAAGTGGAGGTG
>Chr1:4268467..4268428  - TAIR102
ACTTGTGTTGTGTGTTCCAGACTGAGTTTATGGTGGATAT
>Chr1:4307797..4307836  + TAIR102
TTTGTTTTTGCAATTGAAAGCCAAATCGAATACAAAGGCT
>Chr1:4348863..4348902  + TAIR102
GGGGAACGGAGATCTGTCAGGAGACAAGGGTTGAGAGAAG
>Chr1:4459623..4459662  + TAIR102
AAAAAGGTTCAATCTTTCAGGTATATAAGAGAGGAAGAGG
>Chr1:4479453..4479414  - TAIR102
TATCTGCAAGCTCAAAGAAGAAGGAACGTTAGGCAACAGA
>Chr1:4502891..4502852  - TAIR102
TGAGGTTTATATCTTTTCAGGGCAGAAGCAATTCCAATGG
>Chr1:4546624..4546663  + TAIR102
ATGCTTTCAATTTCCAACAGTGAGCATGCGGAAAAGTTCG
>Chr1:4576984..4576945  - TAIR102
TGAAAAACTCTCTTTGTCAGTTTTTATTATACGTTCAGTT
>Chr1:4613536..4613497  - TAIR102
TTTCATGTTTATACAAGCAGGTGATGATAGTCATGGTCAG
>Chr1:4645327..4645288  - TAIR102
TATTACATTGCTTGTTGCAGCTATGAAGTAGTTTTGGAGC
>Chr1:4681966..4681927  - TAIR102
ACTTGTTTTTCCTAATACAGGGGTGGTGTTTTCGTGGTGG
>Chr1:4721928..4721967  + TAIR102
CTCCTGTGAGTGATTCATAGGTCTGCTAATCGCTTTAATC
>Chr1:4743521..4743482  - TAIR102
CCAAGTACTGATGCTTGCAGATTCTGGAGAGAAATCAAGA
>Chr1:4845146..4845107  - TAIR102
AAATGTTATTGCTTCAGAAGACACTGTATACCGCTACTTG
>Chr1:4874612..4874651  + TAIR102
CATATGTGGTGTTAATCAAGATTTGGTAGCAACAAGAACC
>Chr1:4876488..4876449  - TAIR102
TTAATTTTGTTCCCAGGCAGTTTTGTTTTGACAGGATTAA
>Chr1:4876787..4876748  - TAIR102
GATTGTTATATTTGTTGTAGTTACAAGGAGGTAGCTCAGA
>Chr1:4876492..4876453  - TAIR102
GAGATTAATTTTGTTCCCAGGCAGTTTTGTTTTGACAGGA
>Chr1:4882950..4882911  - TAIR102
AACTACTTTTGATGTTGCAGGAGGCAGGTCGAAGGGCATT
>Chr1:4888918..4888957  + TAIR102
CTCGTGTTGCTATTGGACAGGTTCTTTTGTCTGTTCGTTG
>Chr1:4919057..4919018  - TAIR102
AGATAGAGCCTGAAAGGAAGGTTCTTGAAGAAGGAGACAA
>Chr1:4971293..4971254  - TAIR102
CGGAAGTTAATATTGTGTAGGTACCGGTAAACCGAGGGGT
>Chr1:4983734..4983773  + TAIR102
GAAATTCGAGGTTTTTATAGGGTTGTGGTCTTAGCAATGG
>Chr1:5030699..5030738  + TAIR102
AGCTTGTTTTGGATTTGCAGCTGAGGCAACATTTCGCTCT
>Chr1:5034201..5034162  - TAIR102
CTCACGTGGTCTGGATTAAGGGGTGCTGTTTCGCTGTCGC
>Chr1:5043057..5043096  + TAIR102
TGTAATGATGTTTTTTGTAGATCTTTGAAATGGATGACGA
>Chr1:5055014..5054975  - TAIR102
CTCTCTTTCTTTCTCTCTAGTTCAAGATTCTAACTTTGGA
>Chr1:5064831..5064792  - TAIR102
CTTTACTCTTGATTCTGCAGATCTGTTTGAAGAAAGCTAT
>Chr1:5081675..5081636  - TAIR102
CTGAGAAATTCTCGGAAGAGGTTTCGGATTCTCTCGATGA
>Chr1:5106441..5106402  - TAIR102
TTGTTGTTTCCTCTGAAAAGGGATATGACAAACCAACATT
>Chr1:5173287..5173248  - TAIR102
GTTTTTGTTGTAACTTACAGACAACAGATACAAAGACGTT
>Chr1:5180324..5180285  - TAIR102
TGGCTGAATGAATCATGCAGGCTAATACAGTTCTAAGCAA
>Chr1:5210485..5210446  - TAIR102
TTCGATTTGTATTGTTGCAGGAGATAACTTCAATGCTTGT
>Chr1:5210649..5210610  - TAIR102
ATACATAATGTGTTGTATAGGCTGCTTTTGCAAGGGCTAA
>Chr1:5226166..5226205  + TAIR102
AGTCGTTTGATGGTTTGCAGGTATTGCAAGGGGATGCGGA
>Chr1:5228586..5228547  - TAIR102
TGGATGATTTACTGGAGGAGGGAGGAGATGGAACCATCAA
>Chr1:5241141..5241102  - TAIR102
TCATATCATGAAATTGTCAGCGCAATGGAGAAAACAGACG
>Chr1:5248447..5248486  + TAIR102
TAAAATTATTCTTGTTTCAGTCATCAGTGTGTTTGAAGCA
>Chr1:5273639..5273600  - TAIR102
TTTGTCTTCCTGCAACGTAGTGAAGAGAATGGATTTGAAG
>Chr1:5276745..5276706  - TAIR102
GATCTTCTCTCACGAAGAAGGACAATAAGGAGGCTGCTGA
>Chr1:5290917..5290956  + TAIR102
TAATATAATTGTTTCTTTAGGATCTTTGTCTCTGGAAAAT
>Chr1:5308863..5308824  - TAIR102
ATGACTAACAAGGTCAACAGGGCTTTCACGATTGCAAGGG
>Chr1:5420451..5420412  - TAIR102
GGCCATTGTTTATATTGCAGATCTGGTGATAGTTTGGTTA
>Chr1:5455035..5455074  + TAIR102
TCTAATCAAATTCCGTATAGATGCGTCGCTCTTCATCAAA
>Chr1:5469812..5469851  + TAIR102
ATTTTGAAATTGCTTTGCAGATACTGATGAAACCGGATCG
>Chr1:5481852..5481891  + TAIR102
TCCTCCTCCTCCTCCTTCAGCATCGCAAGAATCCGTGGAA
>Chr1:5497457..5497418  - TAIR102
TTTTGTTTCCAAATCTGCAGCTCTTTGATCCCGTGGCTGG
>Chr1:5509127..5509166  + TAIR102
GGCTGACTCATCACGTGCAGTATATTTAGGTGAGTTTGTT
>Chr1:5562049..5562010  - TAIR102
CCTGAAAGAAAGAGAGAGAGAGAGAGAGCAAATGGGTGTT
>Chr1:5590491..5590452  - TAIR102
GATCTTAAGCTCTACTATAGAAATGGCGAATTCAGCGTCA
>Chr1:5623077..5623116  + TAIR102
CTCGTTTGTGTTGTTCACAGCTTTCGCTAATTTGCTTAAG
>Chr1:5671028..5670989  - TAIR102
TGTTTTGTCTTTGTGAACAGATTCTCTTCAAGGGTTTTCC
>Chr1:5716169..5716208  + TAIR102
AAGCACGTTTCATATTTCAGGGGAAGGTTATAGCACAACA
>Chr1:5722265..5722304  + TAIR102
CCCTTTGGGGGATGTGGCAGGAATGTAATATATATACATA
>Chr1:5738025..5738064  + TAIR102
AGTCACTTGTTGTTAATCAGGAAAGAGGAGAAATATTCTT
>Chr1:5762978..5762939  - TAIR102
AGAAAGATTGAAGCTTGCAGGCTCTTCAGGATCTCTTGTC
>Chr1:5763210..5763171  - TAIR102
TTTTTGTTTATTGGGTTTAGGTGTTCAACCTCAATTGATG
>Chr1:5762985..5762946  - TAIR102
TGATAAAAGAAAGATTGAAGCTTGCAGGCTCTTCAGGATC
>Chr1:5944269..5944308  + TAIR102
GTAAATGTTGAACAATATAGCAATGTATGATTGTTTTTGT
>Chr1:5984273..5984234  - TAIR102
CTCAACTTTTCCTATTATAGGTTGCAGGAGTTTACACATC
>Chr1:5993895..5993856  - TAIR102
TTTCGTCTATACATGATCAGAAATCTGACAATTTGTTTGC
>Chr1:6052072..6052033  - TAIR102
ATTTGGAGCTTCTTTGACAGACACATGTATCATCAATCTT
>Chr1:6076368..6076407  + TAIR102
ATTCTTCTCTTTTTGAAAAGATGGAAGATAAGGGAAAGGG
>Chr1:6091724..6091685  - TAIR102
TTGGTTTTATTTCAAAACAGAATCGGATGATGAAGGAGCT
>Chr1:6124234..6124273  + TAIR102
TTGGTTCTTATGTTGGACAGGGTAATGTTTCTTCAGGATT
>Chr1:6124949..6124988  + TAIR102
TTCTTTATCATAATCATCAGAGAAAAATAATGGATGCTAT
>Chr1:6155462..6155423  - TAIR102
TCCCTCGTAATTCTGTGCAGAGATGAAATCAGGTTCGTTT
>Chr1:6191027..6190988  - TAIR102
TTCGTTGTTGATGTGTCCAGATTGTAAAAACATGGATTAA
>Chr1:6307714..6307675  - TAIR102
TCTGTTTTGTTCGCTTTCAGGCTGGTTTTGTGAGAATTAT
>Chr1:6356955..6356916  - TAIR102
ATCTAATTTGATATCTCTAGGTGTGGAGACTTCAAGCAGC
>Chr1:6410750..6410789  + TAIR102
ATGAAAACTCGGATCTGCAGAAGAAAATTGGATGTATGAA
>Chr1:6421378..6421417  + TAIR102
AAAGTTTCAATCTTTTTCAGTTTCTGGAATCTCTTGCTTC
>Chr1:6425486..6425525  + TAIR102
TTGAAACTTTGTTGTTGCAGAGAATAAAGCGCGGGTTGAT
>Chr1:6421362..6421401  + TAIR102
TAAATTTCTTTGACCCAAAGTTTCAATCTTTTTCAGTTTC
>Chr1:6461824..6461863  + TAIR102
AATAATTCAAACGTTAACAGATCTGATGGTAGGTAACATT
>Chr1:6532420..6532459  + TAIR102
GTCTTATGAAATTGTTTTAGCTAGTAAGTCATAAGTTAAG
>Chr1:6561162..6561123  - TAIR102
TTGTCTGAAAATATAATCAGGGGAAAAAAAAAACAGAACA
>Chr1:6607283..6607322  + TAIR102
CATGACTGGCTTTATTGCAGTATTTAGTTAGGTCAAAAGC
>Chr1:6622653..6622692  + TAIR102
TGGATCATATATATTTGCAGGAACTTTAGGCAACTCACGT
>Chr1:6646535..6646574  + TAIR102
ACTTCAATGTCTGATTCTAGATAACTGGCAAAGAAGCTGG
>Chr1:6688814..6688853  + TAIR102
GATTGTTTTGAGAGTTGAAGGAAGAAGATGACGTCTGACG
>Chr1:6713807..6713768  - TAIR102
TTTCTGTTCCTCAAAACCAGGTCTCTTCTCTTTGGGATTT
>Chr1:6746106..6746145  + TAIR102
GATCTATGACTCTTTAACAGGGCTTGGGGACAATCGTAGC
>Chr1:6798973..6798934  - TAIR102
GATTTTTCTTCTTTATGCAGATTCCTCTTCGCTAGGAAAT
>Chr1:6819333..6819294  - TAIR102
ACTTGATCTTGTTTCTGCAGAGTGTTGAAGGCAAGCCTGC
>Chr1:6839857..6839818  - TAIR102
GTTTTGTGTTGGGGAAGTAGAAAAAAATGGCTGGATTGTT
>Chr1:6945825..6945864  + TAIR102
TTCATTTTTTTCAATCTTAGGAGTTATGTCAAGGAGCTTC
>Chr1:6969527..6969488  - TAIR102
CTGTATTTCCTTGGAGGAAGATGATAGCAGCAGCGATGAC
>Chr1:6978027..6978066  + TAIR102
TGACAACGACCAATGCTCAGGTAATGCATAGACGGCTCTG
>Chr1:6997339..6997378  + TAIR102
CTGATCATAGCTCTTCACAGCATACTCGGCGTTTTCGCAG
>Chr1:7103887..7103848  - TAIR102
AATGTTTTGGTGATTTGCAGGTTTCCGGACAAAGAAGTGG
>Chr1:7145860..7145899  + TAIR102
TTTAATTGCTAATGTTGCAGTGCGTCATCAAGAAAGAGAA
>Chr1:7285220..7285259  + TAIR102
TCGTTTTGATTCTGAATCAGACAATTCGCTGTGGATCTTC
>Chr1:7285541..7285580  + TAIR102
ATGATGAAGAGAGGGAGAAGCGTAAGGAGAAGGAGAGGGA
>Chr1:7301885..7301846  - TAIR102
TATGTATGGCTTGTTTCTAGTTTTGTTTGGACCAAACTCG
>Chr1:7399489..7399450  - TAIR102
ATTTTATTATGTTTTTATAGCGTATACTTCATGATTGGAC
>Chr1:7478702..7478663  - TAIR102
TTTATGAGTGAACTATTTAGCTTCCGGAGCCGCTCACTGG
>Chr1:7484158..7484197  + TAIR102
TTGATGATCCCACGAGTTAGTCTCTCTAAATCTGATCTGG
>Chr1:7519365..7519326  - TAIR102
CTTCCCGGCTTGTCTTTCAGATAGAGACATAGAAGGAATG
>Chr1:7648615..7648654  + TAIR102
GAGAGAGAGACGACAGACAGACAGAGAGAATCTCTTTATC
>Chr1:7652354..7652393  + TAIR102
AATCGTCGTACACGTGGCAGGCGATGGAGGCGGCAGAGTG
>Chr1:7682116..7682155  + TAIR102
CCTTCTCTTTCGTTTTATAGGCTGACCAGGTCTCTTCAAC
>Chr1:7814957..7814918  - TAIR102
TCTATTTATGTGTGTTTCAGGTGATTTAAGACATTTCCTC
>Chr1:7815149..7815110  - TAIR102
TATTCACTACTTCTTCATAGGTAACAGAGATCATTCGACT
>Chr1:7829576..7829537  - TAIR102
TGTGTGTTTTGACAACATAGATAAATGAAGTGAGGACATT
>Chr1:7875081..7875120  + TAIR102
CTGTGATGTTTTAATAACAGGTGATGTTCCTCGGGTGAAT
>Chr1:7879307..7879268  - TAIR102
TTTTTTTTTTCCCCTCTTAGATGAGAGAACCAAAGGTGCT
>Chr1:7883145..7883106  - TAIR102
TTCAGAACGTTCTGATTCAGGGAACCTCCGGGAATAAAAT
>Chr1:7895231..7895192  - TAIR102
TTGAGGCGGTGGTTAGGGAGTTGATGGATGAAGAGAAGGG
>Chr1:7953190..7953151  - TAIR102
AAAAAACTTTTGCTTCTCAGTGTGGTTTTGTACACTGATG
>Chr1:8076799..8076838  + TAIR102
TTTCTTCCTTTGACTTTCAGACGGAGAAGCAAAATTGCTT
>Chr1:8096026..8096065  + TAIR102
TAACACGGTATGAGTTGCAGGTGGACTTGACCGGAGGCTA
>Chr1:8109991..8109952  - TAIR102
TTTCATCCATCAATGTGCAGGTTATCAAAGACATCTTGTT
>Chr1:8180854..8180815  - TAIR102
TCTTATGTGTATTATTGCAGGGTAATATTTGGAATGCTTA
>Chr1:8181022..8180983  - TAIR102
ATCTTGTGGTAACGTTGTAGGCTGCATTGCCTCAAGGGAT
>Chr1:8181260..8181221  - TAIR102
AAAATGTGAAAATGGTGAAGGGTTGTTCATGGCATTGCAA
>Chr1:8253082..8253043  - TAIR102
TAAGTATTATCTCTGTACAGGCTTTCAGATTATGGAGAAT
>Chr1:8254172..8254133  - TAIR102
GGATTATGTTGTTTATGTAGGAGGAAAGTTAGATAAGGAA
>Chr1:8296362..8296323  - TAIR102
ACTTGGTAATATTATTATAGGTGATGGGCTTGGATTTCTC
>Chr1:8296529..8296490  - TAIR102
TGTTTTGATTTGACAATTAGAGCAAAAAAAGGAGATTACG
>Chr1:8296678..8296639  - TAIR102
CTTCTTATATGCTTTTGTAGTTGAATGATCTCTTAAGCTT
>Chr1:8334062..8334101  + TAIR102
TTGGTTTTGTGGGGTTTAAGGTCCAAAGAAATACCTTAGG
>Chr1:8342517..8342478  - TAIR102
GATTATGTTTGTTGTTGTAGGCAGAGTCCGAGAGATCTGA
>Chr1:8360390..8360351  - TAIR102
GTATATGTTTGTTGTTGTAGGCCGAGTTCAAGAAATCTGA
>Chr1:8441305..8441344  + TAIR102
TAAGTTTTCATTTTCTTCAGATTCCTCGTAAAGTTGCCGG
>Chr1:8470064..8470025  - TAIR102
ATTGAATTCCAAAATTGTAGAAGCCAGAAGTTCTGTCCAA
>Chr1:8480037..8479998  - TAIR102
GGGTTTGTTTCGTAAATCAGATAAGGAGTAAATGGCGACA
>Chr1:8505711..8505672  - TAIR102
TGATTGGCTTTATTATGTAGGAGCTAAATGTGACATGACC
>Chr1:8545000..8545039  + TAIR102
TAAGTGTGAAAGTAATGCAGAAGAGACGATGGTGATGAGG
>Chr1:8600564..8600603  + TAIR102
GGATTCGTTTGCCATCTTAGTTCTTCGCCGTATAAGCTCG
>Chr1:8670987..8671026  + TAIR102
GCTGTTGCTTCGAATTGCAGAGGCAAAGGAAAATCTAATT
>Chr1:8687709..8687670  - TAIR102
CCTTTGTTTTGCTTTTGCAGCAAACGATGGTGCTACGATA
>Chr1:8798652..8798691  + TAIR102
TTTTTATATATTTTCTCCAGATCTGCTATCCGCAGTCATC
>Chr1:8865576..8865615  + TAIR102
GTTGAATAATGTTTTTTCAGCTCTATTAGTGGAGAATGGG
>Chr1:8916341..8916380  + TAIR102
ATTGAAGTAAATGTTGGCAGCAAGACAAGCTTGAACTTGG
>Chr1:8916551..8916590  + TAIR102
TGTTCTTGTCTGAGATTTAGGTGGAGCATGTGATCAGAGA
>Chr1:8957182..8957143  - TAIR102
CAATAGGTTTAGAATATCAGATAGGTTAAACATCGATAGG
>Chr1:9075055..9075016  - TAIR102
GATGGATAATGGTGGTGAAGGCAGGTGCAGATATGGTGGC
>Chr1:9087525..9087564  + TAIR102
ATCATCTCTTGGAGTTCCAGATTCAACTGGCTTGTTTCTT
>Chr1:9145215..9145176  - TAIR102
GAGCATCACCGTTGTTGTAGGCACTACTGTCAATTACTTT
>Chr1:9145716..9145677  - TAIR102
CTATCTTTAATGAGAAACAGGAACTTATTGACGAAGAAGG
>Chr1:9145134..9145095  - TAIR102
TGTTGGTTGCTTCATGGTAGCTGTTTGTCTTGGTTCTGCT
>Chr1:9315753..9315714  - TAIR102
TTGTTTTTGGATTCCGACAGGATCATTCGGGCATTCCTTG
>Chr1:9502057..9502096  + TAIR102
AAAGTTCTGCAAACTTGTAGTTGTTGTAGGATTTGTTGCT
>Chr1:9507043..9507004  - TAIR102
ACTCTGGCTTTTGGTGATAGGTCTATGAAATCAACCCACA
>Chr1:9509897..9509858  - TAIR102
CTCTGATCTGGTTTTCTAAGGAAGAGAAGAAAGTCATGAG
>Chr1:9567753..9567714  - TAIR102
AGATCTACGCTCAAACGAACATCGAGTATTCCTGATTTTG
>Chr1:9577164..9577203  + TAIR102
CTTTTCCAATTCTACTGCAGGAAGTAGACAGATGATCAAT
>Chr1:9576240..9576279  + TAIR102
CAATGATCCAACTGTTGCAGAGAAATCTATTTCTACTGGC
>Chr1:9669077..9669116  + TAIR102
AATTGTTTTTTTTTGTGCAGAATCTCAGCGTAAGAACGCG
>Chr1:9673359..9673320  - TAIR102
TGATGGCATAGCTATCGAAGGTCCTGAATTCCGGGAGAAA
>Chr1:9796040..9796079  + TAIR102
CGAAAATGGGTATTGTTCAGATTGGTCATTGCGGCTGTGT
>Chr1:9803990..9803951  - TAIR102
GTGTTGTGTTTACTTTGAAGGGTAAATTACAACAGGAGCT
>Chr1:9886330..9886291  - TAIR102
CTACATTTGTTTTTTTTCAGTAAACAAAAGATGAAGAGAT
>Chr1:9890284..9890245  - TAIR102
CAGCCAAACCTCCAGTTAAGCCCCCGGTTTACCCTCCTAC
>Chr1:9913495..9913456  - TAIR102
TTCTCTCCCTCTCTTCTCAGGCGAGTATGCAAAGCAAGAA
>Chr1:9934308..9934269  - TAIR102
CGCACGTGGGGTGTTTGCAGGTTGTACAGCGGTGACTCAA
>Chr1:9934167..9934128  - TAIR102
GTTTTTGTGTACTTTATCAGAGTGGATAAAGTGACGGGGA
>Chr1:9934356..9934317  - TAIR102
TTGTTGATCGGATGGTTCAGATCACGAGTTGTTGGTTCAC
>Chr1:9969607..9969568  - TAIR102
TTTGTTTTCTGGTGTTGTAGATGGATGACTCTTGTTCTCA
>Chr1:10031599..10031638  + TAIR102
TTTTTTCTCTTATATAATAGTTCTCTGTCTATCTATGGAG
>Chr1:10045866..10045827  - TAIR102
TTCTTTGGTTCTGTTCACAGCTGAATTCTTGGGTTTACCG
>Chr1:10051537..10051498  - TAIR102
CCTATCAATTATACTGTCAGGGTTCATGGAAAGACCCTTC
>Chr1:10054530..10054491  - TAIR102
GTACTGAATGTTGAATCTAGGAGTTGGTCGATATGGGAGG
>Chr1:10062822..10062783  - TAIR102
TTTTTATTGTTTTATCTAAGCAACAACAAGAACCACTGGA
>Chr1:10109831..10109792  - TAIR102
TGTATTGTAACTTTTTCTAGGCTTCATTTCTGAGTTGTTC
>Chr1:10110042..10110003  - TAIR102
CAACTGATTCTCTGTACCAGTGAATGGCTGAATGCAGAAC
>Chr1:10109805..10109766  - TAIR102
TTTCTGAGTTGTTCCCACAGGATGCTCAATGGTGATTCAG
>Chr1:10177841..10177880  + TAIR102
TTATACAAATATTGGTGCAGAGGAAATGATCCGCGGTCTG
>Chr1:10178211..10178250  + TAIR102
GTTTTGCTTTTACCATACAGTTTGGGAGATCGGTGCAGAT
>Chr1:10177841..10177880  + TAIR102
TTATACAAATATTGGTGCAGAGGAAATGATCCGCGGTCTG
>Chr1:10190652..10190613  - TAIR102
TCAAAGCAATTCAACCTTAGGCCTGTGGTCATGACAACGA
>Chr1:10208417..10208456  + TAIR102
TTTTGTTTATGTCAATTAAGAATGGAGCAGTAGATGCTTC
>Chr1:10287674..10287635  - TAIR102
AAATGAATGTTGGTTGGTAGGTTATCGGCTGATCGTCAGC
>Chr1:10298721..10298682  - TAIR102
AAATATCAAGAGTGTGATAGGTTCAATCATAACAATTTTC
>Chr1:10333411..10333450  + TAIR102
CCTTTGATTTTGATTCTCAGGATAGATCTCTGGTTTGGGG
>Chr1:10350559..10350598  + TAIR102
TCTAATTTCTACCATTCAAGGTTCTGAGGCAGGAGAATGT
>Chr1:10435112..10435151  + TAIR102
AACTTCTTGTTGGTGTGCAGTGAAACTGTTCGGTCTCCGG
>Chr1:10444940..10444979  + TAIR102
GTTTGGTCTGAGATACCTAGGGCCAAAGAAGCCCATCACA
>Chr1:10465510..10465549  + TAIR102
AAAGCTTTTACTTAATCCAGATGATGTGGCGGCTTAACTT
>Chr1:10464524..10464563  + TAIR102
GGCATTGTGTTTATTCGTAGGTTTCTGACTTTGGAAGACT
>Chr1:10492704..10492743  + TAIR102
ATCTCTTCCTTGTTTTGCAGGTGTTGTTTCCGGAATTCGG
>Chr1:10494319..10494358  + TAIR102
TCACTTCCTTTTGTTGGCAGGATGGTATCTATTTTATGTT
>Chr1:10690238..10690199  - TAIR102
AATAAATCTGTTTTTTTTAGGGTTTTTAGATTTGGTTGGT
>Chr1:10788702..10788663  - TAIR102
AGCCTTAACTTAAATATCAGGAAAAGTTAAATCCCCAAAG
>Chr1:10789739..10789700  - TAIR102
TGTTTTGTTGCTGTTTGTAGTTATGCCGGTAATGAATCCA
>Chr1:10849603..10849642  + TAIR102
TTCATACCATCCAATTTCAGCTTAAGAAGATATGTAGAGT
>Chr1:10943080..10943041  - TAIR102
GCTTTTACCCCTTTTTGCAGCAAAAGCCTGAGATCATTGT
>Chr1:11045280..11045319  + TAIR102
GATGGTTCTAATTTGTATAGTGGAAGCGCAGAAATAGAAG
>Chr1:11086415..11086454  + TAIR102
TTGACTTATTTCCATCTTAGATATCGGATTACCATCAGGG
>Chr1:11086803..11086842  + TAIR102
TTGATCACTTCTTACTACAGATCAGTTTTTTCCAACAAGG
>Chr1:11274146..11274107  - TAIR102
TACTTGTCGTCGTTTTCCAGGTTTATAGTTACCTAGTATC
>Chr1:11275977..11275938  - TAIR102
TGAGAATTTTGTGTTTTCAGGTATCAGATTCCGTCTTGTT
>Chr1:11315014..11314975  - TAIR102
CATTGAACATATCGGCGAAGATACCTCGCCGTTATACGAT
>Chr1:11425706..11425745  + TAIR102
AGCATACTGTACCCTAATAGATGCATTCTGCAAGCATATG
>Chr1:11602134..11602095  - TAIR102
CATTGTTCTTTCATTTGCAGGATACACAAACACAATCAAT
>Chr1:11615812..11615851  + TAIR102
TTTTTTGGTTTTAACTTCAGCCAAAGTCGAAGGAGATTCC
>Chr1:11690976..11690937  - TAIR102
TTAGTTTTTTGTTCTTTTAGGATAATTCTTTGGACTGATG
>Chr1:11768411..11768450  + TAIR102
AAACAACTTGAGATTTGTAGGAAGTACAAGTGGGCAGAGC
>Chr1:11767855..11767894  + TAIR102
TATTTTCTTTGCTAGTATAGATTGATGAAAGTGAGGAAAT
>Chr1:11796986..11796947  - TAIR102
ATTGTTGCGTTCGATTTCAGATGCGACTGATTCGGTTTTA
>Chr1:11827852..11827891  + TAIR102
CTCATTCGTTTTTGTTACAGGGAGCTGAAGAAGAAACCAA
>Chr1:11968024..11967985  - TAIR102
TTGGTCTTTTTTCTTATCAGAACCTGGGAAATGTTTGGAC
>Chr1:11968527..11968488  - TAIR102
CAGTTTGATCATGTGGGCAGGTTGTGCCTACAAATGGTTA
>Chr1:11968024..11967985  - TAIR102
TTGGTCTTTTTTCTTATCAGAACCTGGGAAATGTTTGGAC
>Chr1:11990227..11990266  + TAIR102
TATTGTTATAAATAATGCAGGTGTCTTCGTCGTTGAAACG
>Chr1:12008108..12008147  + TAIR102
ATCGGTTTTAACCTTAACAGGAGTTGCCGTCGGAGCTGGA
>Chr1:12068674..12068635  - TAIR102
ATTGTATAAATCTTTCTCAGGTTCGAGTTTGTGCTTTTTC
>Chr1:12330843..12330804  - TAIR102
ATCTCTTGTTGTTAAACCAGGATTAACGACAATGACGCTG
>Chr1:12349840..12349801  - TAIR102
TCTGTTTTGTTGTTGTTCAGGTGGAGACTAAGCTGAGAGA
>Chr1:12350990..12350951  - TAIR102
TTATCTCACTGTTTTTTCAGATAAGGGTATATGAGTTTGT
>Chr1:12390441..12390402  - TAIR102
TGTGTATGTTAATGTTCAAGTTTCTTTTGCTTCCAAATAA
>Chr1:12551342..12551381  + TAIR102
ACGAGCTCGCGGCTCAGCAGCAGCAGCTTATAACGACGGA
>Chr1:12553277..12553238  - TAIR102
CCGGCTGGTTCTTGTGATAGGATGTATAATGGGTGATGAA
>Chr1:12687119..12687158  + TAIR102
ACGTTAGGCTTCTCCTGCAGTTCCCAACAGGTCTGGCTTT
>Chr1:12744006..12743967  - TAIR102
CATGACATAACCTTTTGTAGAACTAATGAAGTGGAGAACT
>Chr1:12978107..12978146  + TAIR102
TTGCATTTATATGAAGCTAGGTACTTAGCTTTACTCGAAG
>Chr1:13669605..13669644  + TAIR102
ATTGGGCTATATTTCTGCAGATTCATGGTGGTTTAGTTCA
>Chr1:14176884..14176845  - TAIR102
TTGGTCGGTTTCTCATTTGGTCTCCATACTTGTCTTCCAC
>Chr1:16156914..16156953  + TAIR102
TATGTGTTTATCCTCTCCAGGCAGCATTTAACATAGGTGG
>Chr1:16268725..16268764  + TAIR102
GAGTTTTCTTTTGCTTTTAGTTTGTTACTTTTTTGGAAGT
>Chr1:16429578..16429539  - TAIR102
TAGGTGGTTTGTTGCTGCAGCTGATTGTGTGGGTTTAGGC
>Chr1:16444013..16443974  - TAIR102
GGGGATATAAACTGGTGCAGTGTGGGTGGGGCAGTGTTGT
>Chr1:16549961..16550000  + TAIR102
TTTTTGTGTTTGGTTTCCAGTAATGATGAAAAGGTTTTTG
>Chr1:16848848..16848809  - TAIR102
TACCGTTTCTATATTTCCAGGTCTTAAACGAAGATCTACG
>Chr1:16849226..16849187  - TAIR102
TTCTGTTTTTGGTACTGCAGTTTGGTGAAGTTTTTAACAC
>Chr1:16872927..16872966  + TAIR102
TGTTGTTTTGTTGTGTGAAGGTCCATTGTTTGGGTTCACG
>Chr1:16894052..16894091  + TAIR102
TAAAGTTTGTATTTTTGCAGGTAATCAAGAACCAATCTTG
>Chr1:17084134..17084095  - TAIR102
TGCTTTTGTGTGTTTTTTAGTTGGATGAATGCACCAACCT
>Chr1:17097095..17097056  - TAIR102
ATGGTGGTGATAATCTCAAGGCAACTTATCAGACTTCTAG
>Chr1:17192497..17192536  + TAIR102
TGTTTGATTATGAAATGCAGGTTAAGAAATTTTATCAGGG
>Chr1:17273303..17273342  + TAIR102
CTAATGTGGTCTGTTTATAGTTATAGTGCTGAGCTATGGG
>Chr1:17426190..17426229  + TAIR102
TAATCTGTTTTATAACATAGATATTTGTTGGAGGGCTTGA
>Chr1:17730745..17730706  - TAIR102
CAATGCCCCGATCATCATAGTCTTCCAAACTGGAAAAGAA
>Chr1:17772878..17772839  - TAIR102
CGTTCTTATGTTAATTTCAGGTGTTTATTCAAACTCCATT
>Chr1:17872474..17872513  + TAIR102
TTTCTGTTCCCCTTATGCAGACTGCTCCACTGGACTTAGA
>Chr1:17878435..17878396  - TAIR102
GGAGAATTCTTTGGTTTCAGGCAGAGAATACTGAGTTTGA
>Chr1:17908953..17908914  - TAIR102
GATAATTGAGAAGCATACAGAAGCATTGTTTGGGAGGCCA
>Chr1:17908721..17908682  - TAIR102
TGTGCCACATTCTTTGAGAGGGTTTGGGGATTTGTTGTTT
>Chr1:17922245..17922206  - TAIR102
GTTTACTCTTTCTGATGCAGAGACATGAAGAAAAACAGAG
>Chr1:17928653..17928614  - TAIR102
AACGTGTTTGTTGTGGTAAGGTTTGAGGTTTGGAAATCTC
>Chr1:17934308..17934347  + TAIR102
TTGGCTTCGTTTTCTTGCAGGGTCATTAACGTATCACCTT
>Chr1:17942084..17942123  + TAIR102
GATGAATTCCGTTTTTGCAGATACTGTTTGAGCTATTAGC
>Chr1:17971133..17971094  - TAIR102
TGAAATGAAAAATGTTGCAGCAAAAGAAAGTGAAGGAAGC
>Chr1:17989601..17989562  - TAIR102
TCTCTCAGGTTTGTTGTCAGAAAGAGTCGGGAGGTTGCAC
>Chr1:18023645..18023606  - TAIR102
TGTGGGGGTCCTTATTGCAGGGGATGATTCGAATTGCGAC
>Chr1:18036137..18036098  - TAIR102
GCCGCCGCACATGAAGCCAGCTGCATAGGCGAGCACGTCA
>Chr1:18069130..18069091  - TAIR102
TTTGCGGTATTTGTGTCCAGCTGGGAGCTACAGTGGAAGA
>Chr1:18085093..18085054  - TAIR102
GCAAGGTCCTCCCACCTCAGATGCTCAAGCAGATTGGCGG
>Chr1:18119919..18119958  + TAIR102
AGTCAATATTTATGATGAAGGTGATTGCATACCTCCTCAT
>Chr1:18175818..18175779  - TAIR102
TGTTTTCATGTTTTGCGCAGAAATTATGATTTCAAAGTAC
>Chr1:18184840..18184801  - TAIR102
ACTTCAAAATGGTAAATCAGGTTTTAGAAGCAAGAACTGG
>Chr1:18264129..18264168  + TAIR102
TTTTTATGTTTTTGTCGTAGGATTTTGCTATGCACAAAAA
>Chr1:18403475..18403436  - TAIR102
CACGTTGTTCTCTCCTCCAGGAATATCTTCATTTCTACTG
>Chr1:18402912..18402873  - TAIR102
AGGAAAACAACTTGATGCAGTTGTGACGGTTGTGAGATTG
>Chr1:18419915..18419954  + TAIR102
TTTCTTAATACTTTGGGAAGTTTTGTATCGTTACTCTCAC
>Chr1:18686041..18686080  + TAIR102
AATTCTTTTGCGTTTCTCAGTTTTTTTTCATTTCCAGAAA
>Chr1:18751810..18751771  - TAIR102
TCTGGTTGGGTTTTTTTTAGTGAGTTATTTCGAGAATAAC
>Chr1:18984704..18984743  + TAIR102
GTCTCTTTTTTATTGATTAGGGACCGATCTATCAAGGCTT
>Chr1:19010392..19010431  + TAIR102
ATGTTTTCATTGGTGTGTAGTAATGAGAGCAAATTTGTCG
>Chr1:19047022..19047061  + TAIR102
ACAGTCCTGAAGAAATTAAGGCTCAATGTTTACTACACGA
>Chr1:19108574..19108613  + TAIR102
ATATTCACCATCACCACCAGCGTAGTCCTTCTATTGGTTC
>Chr1:19140343..19140382  + TAIR102
TCCCCAACATTTCTTTGCAGGTGATGCAGACGATTCGACT
>Chr1:19166128..19166167  + TAIR102
CTCATCGTCGGATCAATTAGATTATCTTATCCCAAGGAGA
>Chr1:19202688..19202727  + TAIR102
GTCTCTGAATCAAGATATAGTTTTATGGGTGCTGCTGATG
>Chr1:19410079..19410040  - TAIR102
ACTAGGATCTATTTTTTCAGGGCTTCGCGTGCCTTCAAGG
>Chr1:19458733..19458694  - TAIR102
AATTCTAAGTTTGTAAATAGGCCCAAGCTAAGAGAGGAAG
>Chr1:19458880..19458841  - TAIR102
TAAGTTCCTCATCTTTAAAGGCGCTTCTACTCCTTAATTA
>Chr1:19487297..19487336  + TAIR102
CATTGCTTTCTTATATTAAGGTTTTGGCTTTTGTAAGAAG
>Chr1:19489669..19489708  + TAIR102
ATAATTATCTTGATGAACAGGCAAAAGTGGCATGTGGGAT
>Chr1:19506998..19507037  + TAIR102
TTTTTTACCATCTTCTGCAGAAGAAGCATAGACTAAGGTT
>Chr1:19518036..19518075  + TAIR102
GGTCCTTCCTATGTTAGAAGGACTTGTGAGTTGTTCGAGT
>Chr1:19555053..19555092  + TAIR102
TGGTTGTTTTTGTCGTAGAGAATCGTCTACTTCCTTACAC
>Chr1:19562327..19562366  + TAIR102
TACTGTTTTGGTTATTGCAGGGAAGAAGATTGATTTCATT
>Chr1:19642834..19642873  + TAIR102
TCAAAGAGTCGCTTAATTAGGGTTTAGGATAGATGGAGAA
>Chr1:19783664..19783703  + TAIR102
TTATTTCGATTCTAACTTAGGGCTTTTGGGCTGGGATCAT
>Chr1:19786978..19786939  - TAIR102
GCTTGGAGAGAATCTTGCAGTTCTATACACACCACAGCTT
>Chr1:19859691..19859652  - TAIR102
ACATGGGTCAGAACTACCAGGGACCACCACCGCCAAACAT
>Chr1:19888108..19888069  - TAIR102
TTTGTTTGGTCTTACTTCAGAGCGAAGCAGGTGAAAAAAT
>Chr1:19951501..19951462  - TAIR102
CCTTCTTCTTGCTGTAATAGGCTAACATCTTTGCTCGGAT
>Chr1:20053605..20053566  - TAIR102
TCTTCTTATTTTCTCTCTAGGGGTAACGCGGTGATGAGAT
>Chr1:20079632..20079593  - TAIR102
TTACATTCTTTTGTTCCAAGGACTGACTATGACAGAGGAT
>Chr1:20081811..20081850  + TAIR102
CATCCTGGTTGGTGTTGCAGAGAAGAGTGTTTCAAAGTTT
>Chr1:20113045..20113084  + TAIR102
ATGTAAATTGTGATAATCAGGTGGTAATCTTGAAGGTAAG
>Chr1:20125610..20125649  + TAIR102
ATGTAAATTGTGATAATCAGGTGGTAATCTTGAAGGTAAG
>Chr1:20125709..20125748  + TAIR102
TATTGAAAAGATTGCACCAGAATGCGGAGAAGCTCGGCAT
>Chr1:20136692..20136731  + TAIR102
TCTCTGTCTGTCTCTCTCAGGAGTTCCTGTTTGCATTGCG
>Chr1:20198875..20198836  - TAIR102
TGGGGTGAATTTTTGCGCAGAGATGGGTTCGGCGAACAAC
>Chr1:20246324..20246285  - TAIR102
ATATGGTGTGAGGGATTCAGCATTTCCACTGTAAACTGGA
>Chr1:20290769..20290808  + TAIR102
CTTGTCGTCGCAATCTCCAGGAAGCTATCAAATGCATGCG
>Chr1:20290924..20290963  + TAIR102
TTTGACTTTTTTTTGTATAGCCTACCTCTGGCTCCAAAAG
>Chr1:20290829..20290868  + TAIR102
TAATGGCTCATGATGTCGATTCTGCTCTTCATTTCAGGAA
>Chr1:20303711..20303672  - TAIR102
TGCTTTTGAATTCTCCAAAGGTTTCATCTTTGTACGGTCA
>Chr1:20306655..20306616  - TAIR102
GTTTTGTTTGTCGTTGGAAGCGCTTATAAATCAGACAAGA
>Chr1:20304945..20304906  - TAIR102
TATGATATTAATTCTCATAGGTGCCACTGGCATCTTCTTT
>Chr1:20305191..20305152  - TAIR102
TTTTGTTCCTGTTTCGACAGTGCCAAGGAGGTGAATGGTT
>Chr1:20347360..20347399  + TAIR102
ATTTATTTACCATCTTCCAGATGCCTGCTACAATAGTGCA
>Chr1:20401790..20401751  - TAIR102
TTCGTGTGTCGGGGTTCCAGGTGGAGATAGTTATGGGATT
>Chr1:20429639..20429678  + TAIR102
TTATGTTTTATATGATAAAGATATTTCCAATAGACATAAA
>Chr1:20429834..20429873  + TAIR102
CACAAGTTTTAAATTTTCAGGAACGTTTTATGTTTTCGCT
>Chr1:20441412..20441373  - TAIR102
CAAAATTTTGAATGTTTTAGGCTTCGAAAAACCGTTAATG
>Chr1:20451640..20451679  + TAIR102
TTGAAAAATGTTTCTCTTAGTTTGGTAGAGAAATGGATCA
>Chr1:20452403..20452442  + TAIR102
TTCTTGTTTGTTTTCCGCAGAGCCGTCTAATTCGAAGCTC
>Chr1:20516252..20516291  + TAIR102
GTTATGGGGTGTGATTCCAGGCTCAAAACATCGGTGCCCA
>Chr1:20567012..20567051  + TAIR102
TGTTTTTGTTGGGTACGTAGGACCAATGATATACAAAGGA
>Chr1:20597894..20597855  - TAIR102
AATTTATAATAAATATCTAGTTTTTTCTTTTTTTTTTTCT
>Chr1:20628366..20628327  - TAIR102
TTGAACTTTTTTTGGTGTAGGTACATGAGCAAGAGGAACC
>Chr1:20632531..20632570  + TAIR102
AAAAGAAATAGGAGCGTTAGCCCAAGAAGAAGCATAAGCC
>Chr1:20645489..20645528  + TAIR102
GCAGTGTCTTTTCGTTCAAGTTCTGCAGCAGGGATGTCAA
>Chr1:20654276..20654237  - TAIR102
ACTCACTGTTCCTCATTCAGACTTAACTCCCTCCGCAACA
>Chr1:20657832..20657793  - TAIR102
CTAAGAAAAGTTATTACCAGACTGGAATATCTGGGGCAGT
>Chr1:20654255..20654216  - TAIR102
CTTAACTCCCTCCGCAACAGCGTCTGATCTGATAGCTGGC
>Chr1:20675857..20675896  + TAIR102
AAATGGATTGATTTCTGCAGGGAAGAAGGAACTCGGTGGT
>Chr1:20720005..20720044  + TAIR102
CACTTACATTGTTTTTTCAGAAGCTGCTGATGTATTGAAG
>Chr1:20783765..20783726  - TAIR102
TTTTTTTTAAATCCGACCAGCTCTGCAACATCGTACTTGA
>Chr1:20801811..20801850  + TAIR102
TCTTTTGTCATCTTATGCAGTCTTTATATCATGAGGGTCT
>Chr1:20802033..20802072  + TAIR102
CTTCTCATGTTTGATCACAGGATCATCCAAATGGGCGTAC
>Chr1:20808484..20808445  - TAIR102
TTTTTTGCCTTTCTAAATAGGTCCCTATGCTTCCACTTTT
>Chr1:20808665..20808626  - TAIR102
CGAGATTGTTCTTTGTGCAGAGAAGAAGAAGATTGTTCTG
>Chr1:20861251..20861290  + TAIR102
TTTGCATATTTGTGTTGTAGGAATGGCTTCAAAGTCGGAT
>Chr1:20899534..20899495  - TAIR102
TCACTATATTATGTTCCCAGGTTTCTTCTGAAGAATGATG
>Chr1:21009115..21009076  - TAIR102
ATGTTGCGTGACTGTGGCAGAGGAAAAGAGTTTGCAGCTT
>Chr1:21028408..21028447  + TAIR102
TTCCACCGCCGCAACTGCAGCTCTTTCGATCATCAAATCC
>Chr1:21113381..21113342  - TAIR102
ATGTGTCAATGGGTCTCTAGATATCACGGTCGTTACATTG
>Chr1:21175572..21175533  - TAIR102
GGACTTGCATGTCATTGCAGAGTCATTGGCGACTCAGTAA
>Chr1:21311241..21311202  - TAIR102
ATTTGGTGTTGTTATTACAGAGAGAAATGGCGTTAAGGCA
>Chr1:21338500..21338461  - TAIR102
TTGATTTCACAAAACTCCAGATCTGACTGATTTCATCGAA
>Chr1:21337646..21337607  - TAIR102
AAAAGGTTGTTTCTTTCCAGGCAGAGGAAGTTGCTTAAGA
>Chr1:21353360..21353399  + TAIR102
TCATCTATACATTTTCGAAGTTGAAGCAAAGGAGGTGACT
>Chr1:21384340..21384301  - TAIR102
AAAATCTAGCTCTCTTGCAGATGAAGATGGTAGCTCTGGA
>Chr1:21431230..21431191  - TAIR102
GCAATGACTTTTGTATTAAGGTGCTTGCGCATCCCTTGTC
>Chr1:21473632..21473593  - TAIR102
ACCAATGTGTGCAATGCAAGTTTCTCCTTCATAAAGTTTG
>Chr1:21513559..21513520  - TAIR102
AGCTATTGTTGCTGCTACAGGTACAGGAACTATTCCGGCG
>Chr1:21538049..21538010  - TAIR102
CTATGGATTCTATATTTCAGACAGAGAGATATGGAGTTGA
>Chr1:21539320..21539281  - TAIR102
TCTGTTTTTTTGTATCATAGGAGAACAAACATGGTTCAAG
>Chr1:21565007..21565046  + TAIR102
TTTTCATCTTAATAAATAAGGTGTGGTTACGTTGTCTGAT
>Chr1:21621281..21621242  - TAIR102
TTGCAATGTTCTTGGTTCAGGGTGTTCATCCTTGTGACAG
>Chr1:21622211..21622172  - TAIR102
TTCGATGATTAAATATCTAGATATGGAGACAAAACCAAGT
>Chr1:21667027..21666988  - TAIR102
GCTTATTGCTTTATCTGCAGATTCTCTTAGTGTTTTGGTT
>Chr1:21783358..21783397  + TAIR102
TTTTTGTTGTTTGGAGAAAGATCCATTGCCGACTCTAGGG
>Chr1:21909615..21909576  - TAIR102
TTATATTTGGTGACACTCAGTTTGGTCAGCAAGCGTTTGA
>Chr1:22020901..22020862  - TAIR102
ATCTTTCGGTGTGTTGATAGGAAAAGAACGTAGTGACAGT
>Chr1:22309341..22309302  - TAIR102
ATGAAAGTGATTCTTTCCAGAATGTTAAAGAAGAATACAT
>Chr1:22329733..22329694  - TAIR102
GATTTCTTTTAGGTTTGTAGGATCTGAAGGAAGCTACGGT
>Chr1:22339551..22339512  - TAIR102
TTTGGGTTTTGTCTCTGTAGAGTAAACACGAAGTAAAAAT
>Chr1:22398584..22398545  - TAIR102
TTTTGTTTATACTATCTTAGGTGGTTCTACGTGGGGAAGT
>Chr1:22400187..22400148  - TAIR102
AAACCCTAGTTCTGCTATAGACCTAGACAAGGATGGTGAC
>Chr1:22441954..22441915  - TAIR102
GGGTTTGTGACTTTGTGTAGTGGAAATTAGGCTTGTTGTT
>Chr1:22543348..22543387  + TAIR102
ACTTCCTTATCGAGAAACAGCAGAGATAGATCTTGCGACC
>Chr1:22542938..22542977  + TAIR102
TTCGTATTTTTATCAATCAGCTTGAAGAAGACGACGAAGA
>Chr1:22554266..22554305  + TAIR102
TTCATTTTCTTCTTCTTTAGTACAAGTACTTCGTCTACCC
>Chr1:22659781..22659820  + TAIR102
GCTGTGATCGAATGAAACAGGTCAATCGGGAAATCGAAGC
>Chr1:22700365..22700404  + TAIR102
TTTGTGTTTTGGTTTTTCAGCAAGGAGCCAACAGACCATT
>Chr1:22700514..22700553  + TAIR102
TGTTCTGATTCTTCTTGCAGCTTACCTGGTGACTATGGAT
>Chr1:22711783..22711744  - TAIR102
AAAACCCAAACGGGTTTTAGTCTTTTTTTTTTTTTTTTTT
>Chr1:22711676..22711637  - TAIR102
TTTTGTGTTTCTTCTTACAGTGGTTTAAAAAGAAGAACAA
>Chr1:22747461..22747422  - TAIR102
CTTTGATTCTTGTTTTTCAGGTCGACAACTTCATTCATGC
>Chr1:22754541..22754502  - TAIR102
TTCAGTATGGATTCATGTAGATATCTGGTAAATCGAAGAG
>Chr1:22836697..22836736  + TAIR102
TTTCATGTAAATGTTTACAGGGATTACACCATTTGTGACG
>Chr1:22907415..22907454  + TAIR102
AATTCTCTGTATTCCGGAAGAGGTAAAAGGACTTGCATTT
>Chr1:22995939..22995900  - TAIR102
GGACCTTGGTGTGAGTGTAGGCTGCCTGTGAAGACTCTTC
>Chr1:23192368..23192407  + TAIR102
TTTGTCAATTGGTGATGCAGTTACTCTGAACTCGAGCTGA
>Chr1:23272338..23272299  - TAIR102
GTTATTATCACTCTTCCCAGAGCTTCTTGCTGCGGCAACA
>Chr1:23352418..23352379  - TAIR102
TTTTTTTTTGTTTATTTCAGGCTCATTACGTTGATGGTCA
>Chr1:23368181..23368142  - TAIR102
ATTTTACTCTGTTTCAGCAGAACCAGATCGGAGATGGAAA
>Chr1:23405093..23405132  + TAIR102
TTTTGTATGAACATTTTCAGTTGCTGAAGGTTATTGGTTG
>Chr1:23418556..23418595  + TAIR102
AATGATTGACACTTTGACAGTGGATACTACATGATTGGAC
>Chr1:23467060..23467021  - TAIR102
TTTATTTGTTTTCTTTTCAGTCAATGGTTTACTTTGTTGG
>Chr1:23506323..23506362  + TAIR102
TCAAGAAGGTTACGGAAAAGGTTGTACCATTAAAGATGCA
>Chr1:23587529..23587568  + TAIR102
CCTGATATTGTTACTTTCAGTGCATTGATCAATGCATTTG
>Chr1:23610495..23610456  - TAIR102
AACTTTTCATGTTTATTCAGTCTCTCCATCATCACAAAGC
>Chr1:23652001..23652040  + TAIR102
AACGAATAACACCCCCTTAGGTTCTATTACGTGGTAATCA
>Chr1:23652227..23652266  + TAIR102
TTTTCTTTCTATTTTGTTAGGGATAATGAAGCGAACATGA
>Chr1:23658129..23658090  - TAIR102
TTTCTTTGGTGTGATTATAGGTTGCTTCTCGTATGGTGTC
>Chr1:23732971..23733010  + TAIR102
CACTGATTCATACTGGCCAGTGGGAGAAACAGTGGAGGTT
>Chr1:23730175..23730214  + TAIR102
TCTCTAATCTGTTGTTACAGTTCGTAGAGTCATGGCGTTA
>Chr1:23732983..23733022  + TAIR102
CTGGCCAGTGGGAGAAACAGTGGAGGTTGGGAACTTTGAC
>Chr1:23886768..23886807  + TAIR102
ATGATAATGAATGATTTCAGCTAAGGTGCATTATGGAACA
>Chr1:23936675..23936714  + TAIR102
TCATCTTGTATCTGGTACAGGTCAAAAACTCTGGAGCATC
>Chr1:24026040..24026001  - TAIR102
ATGTCCCTGGCGGCATTTAGCTGGGGACTGGTTGCAGGGT
>Chr1:24053772..24053733  - TAIR102
CTTCCTCTTCTTCTTCTTAGGTTATCTCGATCTGGTTGGT
>Chr1:24163043..24163004  - TAIR102
TGACTCTTTTGTTGATTAAGGGTTTGCATTGGATGGCTCA
>Chr1:24167857..24167818  - TAIR102
GATGAGATGTGAAAGAACAGGTCCCTCCAGCTGAGCTAGA
>Chr1:24191754..24191715  - TAIR102
TCGGAATATGAAAAATGCAGATTGGTTGTGGTGAAGAAGG
>Chr1:24244626..24244665  + TAIR102
TTGTTTGGCTATCTTCGCAGCTGTGGATTTATATTATTTG
>Chr1:24307255..24307216  - TAIR102
CTGGTGGTTGGGGAAGCGAGTCTGGTGGCAATAAGAGTGA
>Chr1:24307024..24306985  - TAIR102
GTAAAAAGAGCGATGGAGAGGGCGGTTGGGGGAATGAACC
>Chr1:24307344..24307305  - TAIR102
TACTGGAACTGCAGATGGAGGTTGGGGAAATAGTGGTGGC
>Chr1:24343091..24343130  + TAIR102
CATGTTCTGTTTTTAATTAGCGTCATGATGTCAAAAGATT
>Chr1:24477506..24477467  - TAIR102
TGATGTTTCTCGTGTTACAGAACATCTAGAGAAACATTAC
>Chr1:24559669..24559630  - TAIR102
AGCTTGACCTTAAAGACAAGGGTCTTGGTGTTAGGTCAAG
>Chr1:24637393..24637432  + TAIR102
ATCGCGAAAACATCGAGAAGTGGTTCGAGTCCGGGTACCA
>Chr1:24825408..24825447  + TAIR102
TTGTGTCACTGAATTTGCAGGAATTTGCAAAGGTTGAGAT
>Chr1:24873812..24873773  - TAIR102
TTTTTTATGATATAAAAAAGGGTGTCACCGAGCAAGAGAA
>Chr1:24904128..24904167  + TAIR102
TCTTCAATGAAATTTTGCAGGCAATTAAGGCTAGGGAGAG
>Chr1:24973511..24973472  - TAIR102
CTTGTTTAATGGTTATACAGGTGGTGTGTTGATCTTGATA
>Chr1:24973622..24973583  - TAIR102
GCGCCATTTTATCGATACAGAATCTAATATTAGATGGATA
>Chr1:25014001..25013962  - TAIR102
ATTCTCGTATTAGTACGCAGGTCCGAGGCTGTTGCCAAAC
>Chr1:25018775..25018814  + TAIR102
GAGATCAATTGGCGGCGGAGGAGGAAGGAAATCACTTGGC
>Chr1:25123894..25123933  + TAIR102
AAAGTTCAATCACTTCACAGATTTATTCCGGTGTGTTTAC
>Chr1:25237933..25237894  - TAIR102
TTTCATCGTCTTTGGTGTAGATGGAGACAGAGAAGAAAAA
>Chr1:25294599..25294560  - TAIR102
ACTAGCCTCTTCTCTTGTAGATATTCTCAATCAACAGTTT
>Chr1:25312280..25312241  - TAIR102
GTGATTTTGGATTTTGACAGGAGCAACCGGCGAGAAGGAG
>Chr1:25327531..25327492  - TAIR102
GCCACTGAGAATCCTTGCAGGTTTAATGTGTTCACAAGCT
>Chr1:25471832..25471793  - TAIR102
GGCTTGTAAATGAAAACCAGGAAATGGAGAAGGTGCAACA
>Chr1:25479894..25479855  - TAIR102
ATTGATTCATTGTTGTGCAGGTGAAAACTGTCAAGATTAG
>Chr1:25499571..25499610  + TAIR102
TCCATCTAACTACTACACAGGCTAAGGAAGGCAGTAGAGT
>Chr1:25517640..25517679  + TAIR102
TAATTTTGAGGTAAAAACAGGAACTTGAGCTTATACACAA
>Chr1:25517861..25517900  + TAIR102
TTGTTGTGTTGAGTTAACAGAGAGGTTGAAAGAGAAGATA
>Chr1:25518015..25518054  + TAIR102
GATTCTTTGTTTTGAATCAGTTGGTGCAAAGGAGCTAGCA
>Chr1:25518583..25518622  + TAIR102
TGGTTCTAATCAAAACATAGGTTTTGATGTTTGCGTTGCG
>Chr1:25532716..25532755  + TAIR102
TTTGATTTATCCGGTGGCAGATCCGGAGGCGGAGGTGGTA
>Chr1:25539638..25539599  - TAIR102
GATCAGACGCTCTGATTCAGATTCGAATGACTCGACAACA
>Chr1:25575237..25575198  - TAIR102
CCATCAATCTTTTATCACAGGTATATGGAACAGTGCCGCC
>Chr1:25579614..25579575  - TAIR102
GAAGGCTCTTGAATATGGAGGTAAGGACGTTCGACCGATG
>Chr1:25652537..25652498  - TAIR102
CTTTTCTGTGTTTGCCTTAGTCAGATCTGCATTTGTTGTT
>Chr1:25713349..25713310  - TAIR102
AGATGAATTTGTTTGAACAGGTCCTTTGGTCCTACCGGCG
>Chr1:25720892..25720931  + TAIR102
TGTCGGGTTTGTGCATATAGATGATGTTGTTGCTGCACAT
>Chr1:25778158..25778119  - TAIR102
TTGTGATTGTTTGTGCTCAGGCTGATGCAGAGCAACACTG
>Chr1:25915499..25915538  + TAIR102
TCGAATCATTGGTCTTCAAGGTGAATGTGTTTGTGTAGTG
>Chr1:25930763..25930802  + TAIR102
TAATCTGTGTTGTTGTCTAGGTTTGTTGAGAGTCTTACGG
>Chr1:26018902..26018863  - TAIR102
TTTTTTTTTTTTCTGTGTAGGTGTCATCTCCAGGAGCGGA
>Chr1:26034790..26034829  + TAIR102
CACTTTTCTTATGTGTCCAGGGTAATGCTAATCCAGTTTG
>Chr1:26088383..26088422  + TAIR102
CTCTTTTCTTGTTGCCACAGTGGGTCAGGGACTTTTGTAA
>Chr1:26132120..26132159  + TAIR102
TGTTTGTGTTATTTGGTAAGATCGCCGAGTACAAGAGGAA
>Chr1:26132417..26132456  + TAIR102
TACTTATATGTTGATCTTAGGTAGGAGAAGCTATACCATT
>Chr1:26141989..26142028  + TAIR102
CTTCATTTACCTATATGCAGGTTTACACAAAAAGAAAAAA
>Chr1:26143092..26143131  + TAIR102
GTATTGACGTGTTGTAGTAGAAGCAGTTAGAGAGAGGGGC
>Chr1:26142988..26143027  + TAIR102
TAACAACGTTGCTAACGCAGGCTGGTCTTTCGGCCAGACC
>Chr1:26276164..26276125  - TAIR102
CCAATCTAAAATCATCGTAGATTTGTTTGAAATTCTTCAA
>Chr1:26295179..26295140  - TAIR102
TTTTGTAATTTACTTTTCAGGAGAAAAAAATGGGTCAAGC
>Chr1:26405578..26405617  + TAIR102
TATTTCTTCTTCAAATTCAGCCTTCTAGGCTTGGCACAAG
>Chr1:26429027..26429066  + TAIR102
ACTCTATTGATGCAATGCAGGGTCCAAGGAAGAAGATTCT
>Chr1:26468153..26468114  - TAIR102
TCTCTTTTTTTATGAATCAGCTATTGCAACGAGATCGATG
>Chr1:26532604..26532565  - TAIR102
GCTTCTTGGTCTACTCATAGCCATCTCATGCTTCGGAAAC
>Chr1:26532036..26531997  - TAIR102
GTGGTTGTAATAAAACAGAGGACTGGTTCTCGAAAGAGCG
>Chr1:26536537..26536498  - TAIR102
TTGTTGTTTGTATTCATTAGGAAAAAGACGAAATGGCAAC
>Chr1:26562277..26562316  + TAIR102
TTGCCTTATACACTGTGCAGGTCAGAAATGGGCAATCCGG
>Chr1:26630485..26630524  + TAIR102
TATATGTTTTGATTGTATAGACATGTTTCTTCGCGGTCAC
>Chr1:26630681..26630720  + TAIR102
AAACCTGATTTGCTATACAGGTCGAAGCGGTCAAGGTCCA
>Chr1:26630378..26630417  + TAIR102
TAGACTCTGTGAAGTTAAAGAACTATTGAAAGCAAAAAGT
>Chr1:26656373..26656412  + TAIR102
CACACTGATAATTTCTCAAGGTGTAGGGACACACCCGTTG
>Chr1:26688271..26688232  - TAIR102
TTGTGTTCATGTGAATGCAGAGTATATACATACAGTCTCA
>Chr1:26792618..26792579  - TAIR102
ATGTGTGATTTTGATTGAAGGATGGGGCAGCCAAGAGGAT
>Chr1:26878880..26878841  - TAIR102
ATTTTTTTGGTGTTGTCAAGATATTTAGGGAATCAACAGG
>Chr1:26941626..26941665  + TAIR102
GATGAAAGTTTTGTTTGCAGACTAAGGGCAGAAGGTAACA
>Chr1:26942080..26942119  + TAIR102
GCTTTGGGCTGTGTCATCAGGGCAATGCACCAAGGAAAAA
>Chr1:26967679..26967718  + TAIR102
TTTCTGGAACGTGCTTTCAGCATCGGAAAGAGTGTCAATG
>Chr1:27079929..27079968  + TAIR102
GAAAGAAGATTGTTGAATAGCCAGGGAGAAGCATCTTTAC
>Chr1:27080125..27080164  + TAIR102
GGCAAGTAGAGGTTGAGAAGAAATTACAGAAATAATACAA
>Chr1:27137716..27137755  + TAIR102
AACGAAAACAAAACAAACAGGGACTTGGGTTGCTGTCTTT
>Chr1:27242162..27242201  + TAIR102
TTATCCATGGCTAGGCTCAGCATCAGATGGGAAGAAGAAA
>Chr1:27251804..27251765  - TAIR102
TGTGTGTACATTTTGTTTAGTGAACAAGAATTGATTAATC
>Chr1:27259064..27259025  - TAIR102
GATGTTTTAATAAAAGGTAGGTGGTCCATCGACGAGATTC
>Chr1:27303719..27303758  + TAIR102
AAACCCTTCCTCTGTTTCAGAAACAGAGACATAAGAAGAA
>Chr1:27324748..27324709  - TAIR102
GGTTCTTCTCAAATCTGCAGTTGTATCTTCTTACACATAA
>Chr1:27354087..27354126  + TAIR102
TTATGCTGAAACTAGTGAAGATACCTCAGTCCTTACCTAT
>Chr1:27392497..27392536  + TAIR102
CCTCCTCTGGAACTATGCAGGTGACAGATATCTGAAGCCA
>Chr1:27392971..27393010  + TAIR102
TCAATATTGTTAGAAGGGAGAAAAAATAAAGAAAAAAAAT
>Chr1:27406270..27406231  - TAIR102
CAGTCTTTGTCAATGCGAAGCAATACCACGCAATTATGAG
>Chr1:27409967..27409928  - TAIR102
GATTCTCATTTTGCACGTAGGCTCCATTTCGACTTGTTTG
>Chr1:27426001..27425962  - TAIR102
CTTCTTCGTGTTCTCGTTAGGGTTTTTGATTCTTTCAACA
>Chr1:27455271..27455310  + TAIR102
GTTTCTTAAACTACACGCAGTGTGACAAGCAAAACGTACA
>Chr1:27473212..27473173  - TAIR102
AAATTCTGCTTGTGTGATAGGGTTTTTGGAAATGAATGGG
>Chr1:27566120..27566081  - TAIR102
TATTTGCTATGTACTTGTAGTATTAGGCTCAGATGTTATA
>Chr1:27591423..27591384  - TAIR102
ATCCATCCACATTTCTTCAGGACTCCTTCACTTTTCGGGA
>Chr1:27603929..27603968  + TAIR102
TTTCTCATCCATCTCTCCAGGGATCTGAAATTTCTTCCTC
>Chr1:27625387..27625426  + TAIR102
CTTCGGTTGTGATTTTGAAGATTCCTAGAACCGGCTGGCG
>Chr1:27688473..27688434  - TAIR102
TATGTGTGCAAGAAAGTTAGGGTAGACTCCAAAACAGCAA
>Chr1:27797700..27797661  - TAIR102
TCTTTGGGATTCAATTTCAGGCTGCGAAAGTGTTTCATGA
>Chr1:27862253..27862292  + TAIR102
TGTAACTATCGGCTTATCAGCTCTACTCTTCAAGGAACCA
>Chr1:28006037..28006076  + TAIR102
TTGGTTTGTTTTTTAATTAGCATCCATCATGTTGGAGGCT
>Chr1:28073825..28073864  + TAIR102
TTTTGTTGTTGTTTTTGCAGTTCACCAAGTCAATTGAATA
>Chr1:28116288..28116249  - TAIR102
TTCTCTCAACCTCTCACTAGCTTCATCTAATCTTAATGAA
>Chr1:28138611..28138572  - TAIR102
ACCTTTTTTTGTTTTTCCAGTTTCTCAGAGGAGATCTTCC
>Chr1:28156152..28156113  - TAIR102
CACGATTTAACGCATCGAAGCTCTCTGCACGCTTCCTGAA
>Chr1:28213900..28213939  + TAIR102
CTTGTCTCATCACTGCAAAGTTCTCTCTTTATTCCTCGTT
>Chr1:28219896..28219935  + TAIR102
AGGAGGAGGAGAAGCCGGAGATGACGGTCAAGGTAGTGGT
>Chr1:28276604..28276565  - TAIR102
GTACTCTGCTTTATGAGTAGGTTCGTAAACACCAACCCTA
>Chr1:28281728..28281689  - TAIR102
TATGTTTCTCCTTGGGGCAGCTCGATCAACAATTATTGGC
>Chr1:28292589..28292628  + TAIR102
CGTCGAATCTTCTTCTTCAGGATTCGGTATGGAGACCGGT
>Chr1:28301970..28301931  - TAIR102
CTCTCTTTCTCTTTTTTCAGACAAAACATCAATCGGATGA
>Chr1:28439088..28439049  - TAIR102
GACCTTTTTTTGTTTTGCAGAGAGATGTTGAAGAAGTGAG
>Chr1:28559157..28559118  - TAIR102
TTCGGAAATTATGTAACCAGGGATGTGAATATAACTGTAC
>Chr1:28708812..28708773  - TAIR102
TTGAGTTCTGAATATTAAAGTAGAGAAATGAATATTGATG
>Chr1:28715324..28715363  + TAIR102
CTCTGTTTCCTCTGCTACAGTTAACTTATACTTGCAGATT
>Chr1:28762971..28763010  + TAIR102
TTATTGCATATCTGGGTTAGATTCTGCTATCACCAGCATC
>Chr1:28767208..28767169  - TAIR102
GAAGCCGTAGCTGCTGTTAGATTGTCTGATACGGACGGAG
>Chr1:28777659..28777698  + TAIR102
ATGTGTCCTTGTTGTTGCAGGTTTTGATGGAGTTGAGATT
>Chr1:28895804..28895765  - TAIR102
CCATTCTCCTCCTCCTCCAGTACACCACTACTCACCTCCA
>Chr1:28933319..28933358  + TAIR102
TCTTCTTGGTTAAATTGCAGAACAAGTGAAAGAGCTTAAT
>Chr1:28935252..28935291  + TAIR102
GTGATGTATGACTTGGTCAGGGATTTTGGTGGTTTGCCCG
>Chr1:28958725..28958764  + TAIR102
TTGTCTACTTGTGAATACAGCAAGCTTGAAGAACCAAATG
>Chr1:28999989..28999950  - TAIR102
TGAGAAGGAAGAGGAACAAGATCCTTTCGGTCTTGAGAAG
>Chr1:29038857..29038896  + TAIR102
CTGTTTGAATAATTTGGTAGGAGCCTTGGACAAATAGTTG
>Chr1:29114854..29114815  - TAIR102
CTGAACTATTCTGTTAACAGTGTGAATCACGACTATGGAG
>Chr1:29144588..29144549  - TAIR102
ACTTGATTACTATAATTCAGGAAGACATAGAAACAGCTGC
>Chr1:29146632..29146593  - TAIR102
TGTTTTTATTTTTGCTCAAGCCTGAGAGTACAATGGAGTC
>Chr1:29146857..29146818  - TAIR102
GTGTTTTCTCTCTCATTCAGATCCTGAGACTGTTATGTGC
>Chr1:29245946..29245985  + TAIR102
CTATGTTTTTCTGAATGAAGAATAAGCTAAAACATATGGT
>Chr1:29246410..29246371  - TAIR102
AGTTGACTTAAAAATTGCAGGAGCAGTATAAAAAGGCTAA
>Chr1:29345963..29346002  + TAIR102
ACTTCTCTCTCTCTCTCTAGATTCGAAAAAATGGCGAAAC
>Chr1:29420457..29420496  + TAIR102
GATTTTTTTGTTCAATTCAGAATCAAATGCCCAAGATCTG
>Chr1:29450058..29450097  + TAIR102
TTTTGTTTTGTTTCCTCCAGAATCTGAAGCAGTACCACAA
>Chr1:29505186..29505225  + TAIR102
AGGTGTTAATGTGAGATTAGGAAACAGAATCTCTGCTTTT
>Chr1:29586046..29586085  + TAIR102
CTTGCTTTGGAACGATATAGGTCTGGCCAAGGAGGCTTCT
>Chr1:29622230..29622191  - TAIR102
GTATTTGATTTTGAGCGCAGGTGTGGCCAGAAGGTTCGTT
>Chr1:29651929..29651968  + TAIR102
CGTGTGCAATCCTTATAAAGTATTCAAGCTCTTCTGAGTG
>Chr1:29660379..29660418  + TAIR102
CGGATCTCGGCATTTTCTAGGAGGTGAATTTTGATTTTTT
>Chr1:29680924..29680885  - TAIR102
TGTAACCGCCTTTTTGTTAGGCCCATAACGGTTTTGAACA
>Chr1:29716795..29716756  - TAIR102
ATTTAACAGTCACGGGTCAGGGATTAACATGCGAGCTTTA
>Chr1:29749386..29749347  - TAIR102
ACTGGTTTTGTGTCTTATAGGTAAAAGCAGTGGAGAAGAA
>Chr1:29753024..29752985  - TAIR102
ATTCTCCTCGATTTTTCCAGTTTTCAAAGCAGTCAATTAG
>Chr1:29878890..29878851  - TAIR102
TTGATCATTTCTATTTGCAGAAGCGACCCCAAAGACGATT
>Chr1:29888666..29888705  + TAIR102
TGTTTCATTCATACTTGAAGGTAGTCGAGATTGTTGATCG
>Chr1:29906085..29906124  + TAIR102
TATAATCTTCTCACTTTCAGTAGAGACTAGTTGCAAAAAG
>Chr1:29978813..29978774  - TAIR102
GATCTGCGGTGGTTACACATGTTGTCAGGCGAAGATTCCG
>Chr1:30017462..30017423  - TAIR102
CTCTTGTCGTGTTTCCATAGGTACAACATTATCGAAGACA
>Chr1:30017925..30017886  - TAIR102
AAACTGAGGTTGTGGATCAGAATGCCAATGAAGCAACTAC
>Chr1:30027995..30027956  - TAIR102
TTTGTCGTTTTGTCTCTCAGGTGTTGGTTGAACTTGAGGC
>Chr1:30048069..30048030  - TAIR102
CCTTAGATGCCCGAAACTAGTGGTTAGTTTGCCTCTGGTT
>Chr1:30073119..30073158  + TAIR102
GTGAAGATGAGGATGAGAAGAAAGATATGGATGAGAAGAG
>Chr1:30083473..30083512  + TAIR102
TTTCCGTGAATGAACAATAGGGAAGTATCAGCAGAAAAGG
>Chr1:30093141..30093180  + TAIR102
TCAATTTATTCCTCTTCTAGGTTTTCGGTTTGGCCCTCCG
>Chr1:30105270..30105231  - TAIR102
TTTTTTTTGGTTTCTTTCAGTTTCAATTTGATGCACAGAT
>Chr1:30151337..30151376  + TAIR102
CTTATTTTGTGTGATTATAGGTTGTTTGGACATGGAATTG
>Chr1:30163499..30163460  - TAIR102
CTGTTGTGTGTGTTGTGCAGTTAGCAATGCTGATGGATGA
>Chr1:30188559..30188598  + TAIR102
CTAACTGATAGGATAGTTAGGCTGATATGGGAGTCAAATC
>Chr1:30227852..30227813  - TAIR102
CCCCGAGGTGTGTGGATCAGAAAATGTTTTGGAGTTGTAA
>Chr1:30290800..30290839  + TAIR102
ATCCTTTTTTGTTCACACAGATAGACAAATGGATGAATTG
>Chr1:30358359..30358398  + TAIR102
GGTGTTTGATTTTACCGCAGATTTTGATGAAACCAGATCG
>Chr1:30388322..30388283  - TAIR102
CACTTTCATGGATAATGCAGTTACCTTTTCTCGGGTTATC
>Chr1:30411729..30411768  + TAIR102
GGATTGTGGGATTGTGACAGGATCGAGAGATAGATGGGTT
>Chr1:30417762..30417801  + TAIR102
AGATTTAATGAATCCGACAGAAGTTGAGAGGTTACGACAA
>Chr2:74605..74566  - TAIR102
TCTTCCTTTGATTTCCAAAGGAGCTACACCCAAAGGCGTT
>Chr2:82200..82239  + TAIR102
ATCCTCATACCAAAATGCAGATTTTCAGTTGCTTTTTCTA
>Chr2:104313..104274  - TAIR102
AAACAATTGTTAGATTTCAGGGTCTTCTCCAATTTCGCCA
>Chr2:108134..108095  - TAIR102
GTTTGTGTTTTTGGTGGCAGGACCAGGAGGCGCAGAGAGG
>Chr2:135737..135698  - TAIR102
ACAACGTTTGGCTGTTGTAGGTGAAGGCAGTGAACAATCA
>Chr2:166876..166837  - TAIR102
AATATATGATTTGAGTGAAGGAGATGTAACGTGTATGGCT
>Chr2:167091..167052  - TAIR102
CTCAATCTCAATTGTTTCAGGAGCTTCGTAAAAATGTCTG
>Chr2:291307..291268  - TAIR102
TATTTTTGGGATGTAATTAGGTGGGAATCGTAATAACAAT
>Chr2:480464..480503  + TAIR102
TCTCAGTTCTCCATTCACAGATTTACACTCTCTTTGTTCA
>Chr2:650481..650520  + TAIR102
GGTGGCTGCGGCGACTACAGCGACAACGCTAATGCCTCAA
>Chr2:698685..698646  - TAIR102
CAAGGTTTGAGCAACTCGAGGTTGTGCAGAACAAGAAACA
>Chr2:764850..764811  - TAIR102
CACGCACAAGCTTTTCTCAGCAGGACTTGCCAGGTTTGCA
>Chr2:838346..838385  + TAIR102
ATTGATCTGAAAATTTGTAGTTTTTGGAAGATATGTTGGA
>Chr2:862720..862681  - TAIR102
TTGTCTGATTCTTATTTTAGCTTGTCCTGCTCCGAGCTGC
>Chr2:864015..863976  - TAIR102
TTAACTGAGAGTAGCAGCAGTCATATGGCAGTCATATGTC
>Chr2:949380..949419  + TAIR102
GCCCTTTCTATGATTTGCAGAGGGAAAACTGATTTACTAT
>Chr2:949817..949856  + TAIR102
TGGGGTCTAGTTTTCTACAGTCAGAGTCAGGAAGTTGGAA
>Chr2:997613..997574  - TAIR102
TTTGTTTCTTCCTTTTACAGTGACTTTGAGGACATTTTTG
>Chr2:1097571..1097610  + TAIR102
GCAAAGTTTTTTTGTCACAGGATAATTGGCCGTCTGTGAT
>Chr2:1103838..1103877  + TAIR102
GAAGAAGGGAAAAGAGAAAGCCATGAGAAAGAACAACATC
>Chr2:1104750..1104711  - TAIR102
ACTTTTTCTGGATTATGCAGGAGGTAACAATCAAAATGGC
>Chr2:1131248..1131287  + TAIR102
TCCTATTCTTTCTTTCTCAGTTGGAGGACAGTGATGCAGC
>Chr2:1139968..1139929  - TAIR102
TTCTTCTCTGGCAATTTCAGTTGCAAAGTCTTCCTCTTCT
>Chr2:1186839..1186878  + TAIR102
TTGGGCAACCTGGATTGAAGTCTTCGGTGCGAGTTGGGGA
>Chr2:1333758..1333797  + TAIR102
CTTTCTTGTTCTCTTCCTAGTTGCTACTGAAAAGAAAAAC
>Chr2:1418733..1418694  - TAIR102
TTTTTTTACTGGAGTGACAGGAATGTGGAGAGATGAGCGA
>Chr2:1418890..1418851  - TAIR102
TCCTTGGAGTGGCCCAAGAGGTCCTCGTCCTGGCGGAGGA
>Chr2:1462376..1462337  - TAIR102
CCCTTAATGGTGTTTTTCAGACAACATCATTTCTACCGAC
>Chr2:1525715..1525676  - TAIR102
AATTTATCTGTATCTTTCAGGATATTCACCTTGTTGTCCC
>Chr2:1677449..1677488  + TAIR102
TTTGGTTTCTTGTAATGCAGTAGGAGAGTTCAAGAAACAA
>Chr2:1680249..1680288  + TAIR102
TTTAATCTTTTGGAATACAGAACTTGTCCAACATCTTACC
>Chr2:1719180..1719219  + TAIR102
TTATGATATCATGTTTGTAGAGAAAACATCTGGATCCAGT
>Chr2:1877951..1877990  + TAIR102
TATGCTCTGAATCAAGACAGACGAAAACTAGAGTGAAGGT
>Chr2:1919737..1919776  + TAIR102
CAATGCAGTTGAAGTAGAAGAGCCGGTTCATGTCATCCCA
>Chr2:1960459..1960420  - TAIR102
ACTTCAAGTGTTTTCCACAGAAAGATGTGATGGACTTTTG
>Chr2:1960955..1960916  - TAIR102
GTTTTGTGCTTGTTTTGCAGCTTGCCTCATCACCCCGTGT
>Chr2:1967658..1967697  + TAIR102
GGGAGGATACCAAGGAGGAGGAGGACGATACCAAGGAGGC
>Chr2:1975254..1975293  + TAIR102
TCTTTTGTTTTTGCTTGCAGGCGTTGTCAGGCCTTCCCCA
>Chr2:1993827..1993866  + TAIR102
AGGTGGTGGAGGACACGGAGGTGGAGGACACTACGGAGGT
>Chr2:1993857..1993896  + TAIR102
CTACGGAGGTGGTGGAGGAGGATACGGAGGTGGAGGAGGA
>Chr2:1993725..1993764  + TAIR102
TGGAGGACACTATGGAGGAGGTGGAGGACACTACGGAGGA
>Chr2:1993767..1993806  + TAIR102
TGGAGGACACTACGGAGGAGGTGGAGGACACTACGGAGGA
>Chr2:1993890..1993929  + TAIR102
AGGAGGACACCACGGAGGAGGAGGCCACGGGCTAAACGAA
>Chr2:1993788..1993827  + TAIR102
TGGAGGACACTACGGAGGAGGTGGAGGACACTACGGAGGA
>Chr2:1993866..1993905  + TAIR102
TGGTGGAGGAGGATACGGAGGTGGAGGAGGACACCACGGA
>Chr2:2016404..2016443  + TAIR102
AGGAGGAGGACACTACGGAGGAGGAGGAGGCCACGGTGGT
>Chr2:2016413..2016452  + TAIR102
ACACTACGGAGGAGGAGGAGGCCACGGTGGTGGTGGACAC
>Chr2:2016371..2016410  + TAIR102
ATACGGAGGAGGACATGGAGGACACTACGGAGGAGGAGGA
>Chr2:2026630..2026669  + TAIR102
TAATTACCAAGGAGGAGGAGGTAATTACCAAGGAGGAGGA
>Chr2:2026651..2026690  + TAIR102
TAATTACCAAGGAGGAGGAGGTAATTACCAAGGAGGAGGA
>Chr2:2026693..2026732  + TAIR102
AAGATACCAAGGAGGAGGAGGACGGTACCAAGGAGGAGGA
>Chr2:2026714..2026753  + TAIR102
ACGGTACCAAGGAGGAGGAGGACGATACCAAGGAGGCGGT
>Chr2:2229940..2229979  + TAIR102
AGAGATTCGTGATGCTTCAGATGGATGGTAAAGTCTTTAC
>Chr2:2327713..2327674  - TAIR102
ATTTTGACTCTCTTGTTCAGGCTATTCTACTTCCAGAGAT
>Chr2:2362003..2361964  - TAIR102
TTTACTTCTCCTTCTTCCAGATCGGCGGAGACATGACGGC
>Chr2:2585270..2585309  + TAIR102
ATTTGAAGCCGTTGTTACAGGTTTTAGAAATCAAAATGAT
>Chr2:2604291..2604252  - TAIR102
TTTGCTTTTTTATGTGCAAGACTTCCTCTTGGAAGCTAGT
>Chr2:2604542..2604503  - TAIR102
GCGTATGTGGGAAGTGAAAGAGAAGGATTTGACTGTCAAA
>Chr2:3387978..3388017  + TAIR102
ATCTGATTTCATCTAAGGAGTGGCGGTTAACAGAAGGCCA
>Chr2:4310802..4310763  - TAIR102
TTTAATTTTGGGTTACGCAGATGCTTTGGAGAAAAAAGTG
>Chr2:4803388..4803427  + TAIR102
TTTAGGGTTTGTTTGTTTAGGTGGCTTTGAGAATGTTAGG
>Chr2:4807186..4807147  - TAIR102
TTGTGTTCAATTTTGAGTAGATATGGAAGTGGTTGCTGTT
>Chr2:5390994..5391033  + TAIR102
GGTGCTACTTGAAAACGTAGATGATTCGTCGTTTGCTATC
>Chr2:5690635..5690596  - TAIR102
CTTCTTCTTCCGATTCATAGTTTTTTTTTTTTCCGGTAAC
>Chr2:5977853..5977814  - TAIR102
TGAGTGAACTATTTTTGCAGGCAAAGCAGGAGTGGACTTT
>Chr2:6312422..6312461  + TAIR102
TTTTTTTTTTACCATTACAGTGTATTTGCATACAAAAGAG
>Chr2:6367155..6367194  + TAIR102
CTGTGTGATCCATAATCCAGCCGAGACCCTAAGCTTGATT
>Chr2:6400670..6400709  + TAIR102
GGAAACCTTTTGTTTTGCAGAATGGAGCTAGCAAGATGGT
>Chr2:6407082..6407043  - TAIR102
TGTCTGCTTTCTATTGCTAGGTGCATGCTATTGGGACATT
>Chr2:6536803..6536842  + TAIR102
TTGTTATTCTTTGACCCAAGTTGGAGAATTTTACACGAAG
>Chr2:6565198..6565237  + TAIR102
TGTCTCATTGGTCAGTGCAGTTGACTTCTCTGTTGTCGAC
>Chr2:6921406..6921367  - TAIR102
CAAGAATGGTTTACATGTAGGAGAAGAATCAGATAGAGAG
>Chr2:6951006..6951045  + TAIR102
CTTTTAAGTTAACTCTTCAGTTTCTTTTTCCATTTGTCTT
>Chr2:7020738..7020699  - TAIR102
ATCTTAGTCTATGCAAACAGCTCGACCCCGAAGGACCATT
>Chr2:7027246..7027207  - TAIR102
TCTTTTGTTTGAGTGTTTAGAGGATCCCGAATTCTGTATC
>Chr2:7078118..7078157  + TAIR102
TGATGATTATCTATTGGCAGAGATGCGTGAACGAAATGAT
>Chr2:7122016..7121977  - TAIR102
TGTGGTTTTTCTTATTACAGTATGACACCAAGTACTATTA
>Chr2:7201059..7201098  + TAIR102
GAAATTCATGTGTCAAGGAGGTGATTTCACAGCCGGGAAT
>Chr2:7380663..7380702  + TAIR102
TTTATTTTGGTTTGATATAGCTCTATTTCTCTCCGAAAAT
>Chr2:7547995..7548034  + TAIR102
GGACATGAGTTTGCAACAAGGTTGGGAAATGTGTACACAA
>Chr2:7628862..7628901  + TAIR102
ATTCCGATTATTCTTATTAGTTTGTCTTTTTTTGTTTTTT
>Chr2:7636850..7636811  - TAIR102
TTTTATTATAACAAAAACAGAGTAATGGATTTGAGGAAGA
>Chr2:7675551..7675590  + TAIR102
CATGGATTGTGTAAAGCAAGGTTGATGGATAAAGGGATGG
>Chr2:7685037..7684998  - TAIR102
TGGGTCTGCTTCAATTGCAGTGGAAGAGATGGTGTTCTTG
>Chr2:7705349..7705388  + TAIR102
AGTTTAACCTCGCAGTTCAGATATTTCTACAGCTCGTACA
>Chr2:7723628..7723667  + TAIR102
TTGGTCCATGGATCTTTCAGGCATATACAAACGAACTTGA
>Chr2:7725233..7725194  - TAIR102
CTAATTAGTATTTAAAGCAGGTACAGAGAAGAGTAATAAG
>Chr2:7725735..7725696  - TAIR102
TTTTGAATTTGTAAAATAAGGCTTGAAGACACTCTTTTTC
>Chr2:7725227..7725188  - TAIR102
AGTATTTAAAGCAGGTACAGAGAAGAGTAATAAGGAAATG
>Chr2:7740249..7740288  + TAIR102
TTTGTTGTGATCATACATAGACGTACGTAGCTCCATTTCT
>Chr2:7841279..7841318  + TAIR102
TTGAATTTCTGTATTTGCAGAAGTTCGAGCTGAAACAACA
>Chr2:7992221..7992260  + TAIR102
CATTGTTTCTTTTGGTTCAGGTTCAATTCAATCTCCAGTT
>Chr2:8097841..8097880  + TAIR102
AAGTTTGTTGCCTTCGACAGATCCAACCTCCCCGGAATAC
>Chr2:8125782..8125821  + TAIR102
TACTTGCTTCGATCTTATAGATCAGAGCTTCTAGCAGCGT
>Chr2:8169785..8169824  + TAIR102
TGTGTTTGCTTCTTTTATAGTTGACGCCACAGTTTGGTTT
>Chr2:8169895..8169934  + TAIR102
TTACTCTGTGTATCCATCAGGGAGCGTAATTTCGCGGATG
>Chr2:8365601..8365640  + TAIR102
TCTCTTGTGTATTGTCTAAGGAAAAGGAGCTTAAAACCTG
>Chr2:8485756..8485795  + TAIR102
TGTCTTTTTGTTCCTGGCAGACATTGCAAACACGAGTTCT
>Chr2:8490673..8490634  - TAIR102
CAACAATGATATTGTGATAGTTTGCTTTGACGTCAGGTCT
>Chr2:8492445..8492484  + TAIR102
CATGCTTACTTTTTTGTGAGATATATGTGTGAGAAGGAGA
>Chr2:8504587..8504626  + TAIR102
CATTGGTGTTGGAACTAAAGCTTACCACAGAAAATTTGTT
>Chr2:8569412..8569451  + TAIR102
TTTCTTGAAATTTCACGCAGGATAAAGGAAAAGACATATG
>Chr2:8640930..8640891  - TAIR102
GAAACGAATCGGAGACGGAGACGGAGGAGCGGGAGAATCG
>Chr2:8681592..8681631  + TAIR102
TTTCTGATTTGGTTAATCAGCTTGTGAATGAGTATTGCAT
>Chr2:8796679..8796640  - TAIR102
CCCTTTTCTGCTTGGGATAGAAGATAGCATGTTCGGGTTT
>Chr2:8847174..8847135  - TAIR102
CATTATTTTCCCGGTTTCAGAACGATTTCTGGAACATTCA
>Chr2:8867680..8867641  - TAIR102
TTTGAGTTTCATTTGTGCAGTTGAAAGAGTGAAAACGAGA
>Chr2:8878345..8878306  - TAIR102
TTGTGGGGAATGTTTTGCAGGGGATGCTCTGGGTTTGAAG
>Chr2:8926503..8926542  + TAIR102
TGTTATTGTGATGATGTTAGATATCAGATTGGATGAGTGA
>Chr2:8935875..8935914  + TAIR102
TACGCTGTTTGGCTGATTAGGCAATGGCAAGAACAAATGG
>Chr2:8950546..8950507  - TAIR102
ATCTATCTTCTGGTTTACAGGTCTCGTTCAAGATTGTCGG
>Chr2:8960109..8960148  + TAIR102
ATTCATCGAGAGATGATCAGAACAACAACGGGGTAAAAGG
>Chr2:8969831..8969792  - TAIR102
GTAGATATATATTTGTATAGGTGGTCGGAGGAGATGTTGA
>Chr2:8992870..8992831  - TAIR102
AAGTAATTTCACTTTCTCAGATCCCGATTCCTCTTGATCA
>Chr2:9004606..9004645  + TAIR102
AATTGCTTTGGTTTGTGCAGCCGGTTCACTACAAGTATCA
>Chr2:9017105..9017144  + TAIR102
TATTTGTTTTTATAACGCAGGTTGGGAATCCCGAGAAGAT
>Chr2:9043387..9043426  + TAIR102
TAGAATCAAGACTTGAAAAGACTTACCTTACGGGGAAAGA
>Chr2:9083319..9083358  + TAIR102
ATTCTGTGTTGGCTTAACAGGGTCGACGAATGGAAGGACC
>Chr2:9083563..9083602  + TAIR102
AGCTTTTGACCTTTTTACAGATGAACTCAGCTGTCAAATT
>Chr2:9103658..9103619  - TAIR102
GCGTTTATCTGAATTCTTAGGATGTGGCCGAGAAGTACAA
>Chr2:9108059..9108098  + TAIR102
TGAGGTTTCTTTTTCTGTAGGTTGCCATTTGTTAACTTAC
>Chr2:9128714..9128675  - TAIR102
AAACTATCTATTGTATGCAGTTCTTGTCTGGTGGACAGTC
>Chr2:9128606..9128567  - TAIR102
CCTACGCACGTGCCTTGCAGAACACTTGCTTGAAGACATG
>Chr2:9151244..9151283  + TAIR102
CACTATAGCTATTGTCACAGGGAACGAAGTTGTAAAAGCC
>Chr2:9201831..9201870  + TAIR102
CTTATTCTGTTCTGTCACAGGGAAGAATTTGACGAGGAAA
>Chr2:9207906..9207867  - TAIR102
ATTGTTGAATCATGTTTCAGAATCTGGATGCTGTGTCTCT
>Chr2:9215816..9215855  + TAIR102
GTAGATAGATTCTCAACAAGAAAAAAAGGTTTTTTTTTTT
>Chr2:9265684..9265645  - TAIR102
TGGAGGTTACTCCGGTGGAGGTGGTAGCTACGGAGGTGGC
>Chr2:9352649..9352688  + TAIR102
CCTTGTACGCGAATCATCAGATATTGCAGCAAAGCGTGGC
>Chr2:9396839..9396878  + TAIR102
GTGAGAGAGAGAACTCACAGAACGATGAAATCTAATAGAT
>Chr2:9471446..9471485  + TAIR102
TTTCGATTTTCGTTTTCCAGCTTTTTGATTCCTCTGTTTC
>Chr2:9544570..9544609  + TAIR102
TGTGTCTTCTTCTTAAATAGGTAGTAATTCCATTACATCA
>Chr2:9572460..9572499  + TAIR102
TATCGCAATCTAAAGCGAAGGTTCAGGAGAAGTCGGCTAA
>Chr2:9590002..9589963  - TAIR102
TATGTTTTGGGAATCTTAAGATTGTCGTTGTAGGTATCTG
>Chr2:9630009..9630048  + TAIR102
TGCTTTTTATTGGTTTGCAGGTGAAAATTTTCTCGGGGAG
>Chr2:9782983..9783022  + TAIR102
ATTTTTTTGTTAAAGGGAAGTGGACACACAGCAGAGTATA
>Chr2:9786563..9786602  + TAIR102
AAGCATTCTTCTTAATGAAGGTACATTGGTATTGGTGAGG
>Chr2:9829058..9829097  + TAIR102
CTCATTGTATACATCTTTAGGCAATTGATTTTCTCGATAA
>Chr2:10028567..10028528  - TAIR102
TCTGAGCTCGCTTGGCTCAGATGACGGTAAGGTGATTGTT
>Chr2:10066433..10066472  + TAIR102
TCTTTTATTTGTGTGTAAAGTTTTCTTATGATATTGGATC
>Chr2:10142582..10142621  + TAIR102
CTTGTTACTGTTTGATTCAGGGAAGTTCCAGACTAATATA
>Chr2:10221653..10221614  - TAIR102
ATTATGAACCTTTTTCGTAGGACAACAAAGTGAGGATCAA
>Chr2:10249918..10249879  - TAIR102
TGAATGCTTGGGTTCTGCAGGTGTGCATGACTCATACTGG
>Chr2:10250113..10250074  - TAIR102
TAAAGACTATCAATTCGCAGGTCGATGTTAGGAAACAAAG
>Chr2:10329627..10329588  - TAIR102
TTCTTTAAGTTTTGTTTCAGAGATCAATGGCCGGGACTGG
>Chr2:10327154..10327115  - TAIR102
GTTGTGTTGTGTTATAACAGGGGACGGTTTCATCTCACGC
>Chr2:10383131..10383170  + TAIR102
TTTGAATATAAAGTTTTCAGTCTTTTATACAGAGAAGATT
>Chr2:10452320..10452281  - TAIR102
TGAGCTTCTTCTCCTCACAGGGACCGGCACAAGATTTACT
>Chr2:10452769..10452730  - TAIR102
GATGATGTGGGTTTCTGTAGGGTTTATGGCAACGGCTTAT
>Chr2:10618804..10618843  + TAIR102
TACAAATGAAGCATGTGCAGGCACATCCAGAAGCTAGATC
>Chr2:10765860..10765821  - TAIR102
GGTTTGTAATTATATCATAGTTTTGTATTTTTTTTTTTTT
>Chr2:10930739..10930700  - TAIR102
GGCTTTTTTTATCTTTTTAGGTGTTTTTGTTCCTTTTGTA
>Chr2:10956640..10956601  - TAIR102
TTTTTCTTGCAAAAAAAAAGGAAAAACACACTGCCTTGTG
>Chr2:10963277..10963238  - TAIR102
AAAATCTAAATGGGAAACAGGTAGAAGCCGAATGTAAAGA
>Chr2:10992937..10992976  + TAIR102
TCTTATTTTCATATATCTAGATCCTCGCTCTCTCTATCTC
>Chr2:11026098..11026059  - TAIR102
CTTGGTACTTTTTATAGCAGCAGGAGGTTGAGCTTGAAGT
>Chr2:11026101..11026062  - TAIR102
TTTCTTGGTACTTTTTATAGCAGCAGGAGGTTGAGCTTGA
>Chr2:11092947..11092908  - TAIR102
CTCATACCTTCCGACCATAGATTCCGTTAAAACAAGCGTT
>Chr2:11202074..11202113  + TAIR102
TATCTAAATCCACTATTCAGCATTTTGTTAATGAAGCTGA
>Chr2:11245281..11245242  - TAIR102
TTGTTTATTTTAGACCACAGGCAGTTATGGCTACTGGGCA
>Chr2:11270672..11270711  + TAIR102
TACTCTTGTTGGTGTTGCAGTTGGATTCGTTCTTCTTCGA
>Chr2:11283540..11283501  - TAIR102
TGAGGTCGCCATGGATAAAGCTAGGAATGGCTTAGGAGAG
>Chr2:11314762..11314723  - TAIR102
TTTCTCTGTTTACTGAATAGTGTTCACTAGAAAGAGGTGG
>Chr2:11434274..11434235  - TAIR102
AAAACCTTGACATTACGTAAGCTTTCAGCAATCAAGTGTG
>Chr2:11436104..11436065  - TAIR102
ATTCTGACTGTATACTGTAGTCAAAGATGGGCAGTGAAAG
>Chr2:11452434..11452395  - TAIR102
TCACAAAAATTTAATCTCAGGGTGAACCATCCTTTGATGA
>Chr2:11515331..11515292  - TAIR102
AGATGATGGTTTGTTTGCAGTTCTATAAGAAGCTCTCTAA
>Chr2:11515490..11515451  - TAIR102
TATGGTGTGACAACAAGCAGATATTCCAAGTAGCGCCAAG
>Chr2:11515639..11515600  - TAIR102
AGTACATTACTTGAAATCAGATGAGGCTTGAGAATGTGAA
>Chr2:11518229..11518190  - TAIR102
TTTGTTTGTGGTGTGGTTAGAGAAATGAATCGGAGACAGC
>Chr2:11532667..11532706  + TAIR102
ATGTGTGGTTTTGTGTTTAGGTTGCATCACAACGAAAGAG
>Chr2:11534057..11534096  + TAIR102
AAATGTGTGTAATTTATTAGGAGAAGAGGGAAGAGAGTTA
>Chr2:11580482..11580443  - TAIR102
CTAATAGTACTTTTTTGTAGACTATGAAGATGAGAAACAT
>Chr2:11579982..11579943  - TAIR102
CATTGTCTTCGTCCTCGTAGGCATTTTGCTAACTCGGAGA
>Chr2:11607893..11607854  - TAIR102
TTGCTTTGTAATTATCGTAGGTACAAGGAAGGACGTGCCA
>Chr2:11665382..11665343  - TAIR102
AAATGTTGTTCAATTGGCAGATGATGATGATGAAAATGGA
>Chr2:11665596..11665557  - TAIR102
GTTATTTACTATTTCACCAGATCTCACTCAAGCTCATGCT
>Chr2:11697429..11697468  + TAIR102
AATATCATTTATGGTGTCAGATGGTTGTTGTTTTTCTATC
>Chr2:11702402..11702363  - TAIR102
TTCATCTTTGATTAGGACAGCAAAGACTTAAGAAGCAGCA
>Chr2:11752467..11752428  - TAIR102
GATGTTGAATAATTGTGCAGATTTTGAATTTGTGGAGAGT
>Chr2:11777367..11777328  - TAIR102
CTCTTCTTATAAAAATACAGATTCTCTCTTCTTAGAACCA
>Chr2:11816909..11816948  + TAIR102
GTTCACTATTTTTCCAGAAGATGAAGGTTGTTGCCGCATA
>Chr2:11817451..11817490  + TAIR102
TACATCTGGAGGTGGAGGAGGTGGTGGTGCTTCTGCTGCT
>Chr2:12072356..12072395  + TAIR102
TCAAGATCAAATTGAAACAGGTGGATGTGATTTAATTAAT
>Chr2:12173171..12173132  - TAIR102
TTAGATTATGGAAATTGCAGCGAAAATGGTTAAAGTAAGG
>Chr2:12223400..12223439  + TAIR102
TCTTTGGGAATGGCACCAAGGTTTATAGATCAATCTCAAG
>Chr2:12226403..12226364  - TAIR102
AACAATGTTTGTTTTTTCAGGGAAGAGCAACAGAAAAGAG
>Chr2:12238945..12238906  - TAIR102
ATAATAGTAATTGAATATAGGATGCATTATCAATGACGGA
>Chr2:12378790..12378829  + TAIR102
TGTATCTACTTTTTTTGCAGATTTTGTCATTGCTTTTGGA
>Chr2:12479337..12479376  + TAIR102
TGGTTTTTCTACATTTGCAGTTTGCAGCTCTTTTGACACT
>Chr2:12488036..12488075  + TAIR102
AAGACTTGTGATCTCTGCAGTTATCATGCCTCCTTCCGCT
>Chr2:12598095..12598134  + TAIR102
CTTAATTGTGTTTCTGCAAGTATCTTGAGGACGTCAGTTT
>Chr2:12602014..12602053  + TAIR102
TATGTGTGAAAATCTCTTAGTTTTTCGATGAAGAGTTTAA
>Chr2:12612160..12612121  - TAIR102
TCTTTGTGGCGATGATGCAGTACCTTGTTACGCATTTCAG
>Chr2:12640511..12640550  + TAIR102
TGAACGTGTTCTTATTGCAGAAATGGCAGAACGTTCTAGT
>Chr2:12638485..12638524  + TAIR102
TGCATTTGATCTTGCTGCAGAGATTAATGTTCATTCTCAA
>Chr2:12690930..12690969  + TAIR102
AGTTCGTATTTGTCCTCCAGGTGTAGCAAATGCAATAGAC
>Chr2:12718285..12718246  - TAIR102
TTATAACAACCCGGTTACAGATACTTGGTGCATAGAGATG
>Chr2:12751828..12751789  - TAIR102
GTGTGATATTTAAAATCCAGGTGTTCTACTTTTGTTGTAA
>Chr2:12757892..12757853  - TAIR102
TTCTGTGATTTTGTGGACAGAACACTTGCTCTCTTAAGCA
>Chr2:12782240..12782201  - TAIR102
TGGATTTGTTTGATTAATAGGAATGGAGTTATCTACGTGG
>Chr2:12860698..12860659  - TAIR102
CTGATATCTTAGCAAAATAGCTAGTTCTCAGGGAAAAAAG
>Chr2:12861220..12861181  - TAIR102
AGGTTTGGGATATGAAACAGGGCTGCTCTTGAGCTGGAGA
>Chr2:12935168..12935129  - TAIR102
TAAAAAAAACCTTTTTGCAGTTTGAATGGGCTTGGCAGCA
>Chr2:12978697..12978658  - TAIR102
ATTATCTTCCATTGGTGCAGTTCAGCTTCTCCTGCTTTGA
>Chr2:13005176..13005137  - TAIR102
TCATGATTGTATATATATAGTTCATGTTAGTGGCTAAGAG
>Chr2:13005439..13005400  - TAIR102
GTATATATGTAACTTTGTAGGGTTTTTTCTCAAGATATTC
>Chr2:13046102..13046141  + TAIR102
TAAGGAGAGACCAGCTAAAGCTTCTAGGACTTCGACTAGA
>Chr2:13046418..13046457  + TAIR102
TTTTTTTTCTTCTTTGTAAGTTTTGGTTTGTTTGAATTTT
>Chr2:13048513..13048474  - TAIR102
ATAGACCAAAAACATTTCAGATACTCAGTGCCGATGTAGA
>Chr2:13081151..13081112  - TAIR102
CATTTTGAATCTCATATTAGAGCAAGAAGGCGCCACAGAA
>Chr2:13140020..13140059  + TAIR102
GGAAGGAGACTGTTGCCAAGTATTCATTCCCAGCTTAAGA
>Chr2:13143318..13143279  - TAIR102
CTTTATTTTTGAATAAACAGGCAGCAACTAGAGACAAAGC
>Chr2:13178964..13179003  + TAIR102
TTTTTGACGTTAAGAGATAGAAACAGAGAGAGATAGAGAG
>Chr2:13189269..13189230  - TAIR102
TCATTCTTCTTTAACTGTAGTGCTGTTAGTGGTGCGAGTG
>Chr2:13271978..13271939  - TAIR102
GTGAGGCTGGTTTCACAGAGCAGCGACTACTTCCCTCTTA
>Chr2:13339677..13339716  + TAIR102
AATGGGTTCTACTTCTCAAGAGATACTGAAGAGCTTTTGC
>Chr2:13344110..13344149  + TAIR102
TGAAGTTTGAGTTTGATTAGGTTTGGTAGTCAGAGACTGA
>Chr2:13379202..13379241  + TAIR102
CTCTCTCTCTATATCTGCAGATTCACACTACAGCTGATTT
>Chr2:13380936..13380975  + TAIR102
AACAGCAGCAGCAGCAACAGCAACAGTATCAGTTTCAACA
>Chr2:13437515..13437554  + TAIR102
TTCAAATTCTTTGTCTACAGTTCTCCTGACTGTTGTGATT
>Chr2:13532890..13532851  - TAIR102
AACATCTCAACTATAGCTAGATCGTAGGAGCAGCAGAACT
>Chr2:13586515..13586476  - TAIR102
TCTTTCGATCTTCTCTACAGTGTTGTTAACGATGAGGAGG
>Chr2:13675027..13675066  + TAIR102
CTTTAATTTTCTAAATGCAGTCTTGCGGCCATGTGTTGCT
>Chr2:13693362..13693401  + TAIR102
TTTTTGTTGTGCTTTCTCAGATTATCCATGATCATGTGAT
>Chr2:13749334..13749295  - TAIR102
CAATCCTCACCGTTCAACAGCTAACATCTCGGATAGAAGG
>Chr2:13749790..13749751  - TAIR102
CCTTTTTCTCTTTGTTGGAGCCGTCATCTGGATTCTTGAA
>Chr2:13784341..13784302  - TAIR102
CGGCGACGGCTACGATGGAGGGGAGAGGGTTGAAGAAAGG
>Chr2:13789016..13788977  - TAIR102
CATTCTTTAACTTCTCTCAGACAGCAAGTAAAGTAGCAGG
>Chr2:13864156..13864117  - TAIR102
TGGTGGTTTAGGAGGAGGAGGTGGATTGGGTGGTGGAGCT
>Chr2:13864069..13864030  - TAIR102
TGGAATTGGAGGAGGAGGAGGCTTTGGCGGTGGAGGGGGA
>Chr2:13867020..13867059  + TAIR102
TTTCTCTGTATGTGTAGCAGCAATGCTTGATCTTTAAATT
>Chr2:13896378..13896417  + TAIR102
TGTTGTATTATATACTACAGGGGAATACCAAATTGGTGAA
>Chr2:13898067..13898106  + TAIR102
TTTTACGTTGGCCTTTTCAGGTGAAGAATGAGACGCATGC
>Chr2:13919570..13919531  - TAIR102
TTCTTTGCTCTCTTCTGCAGGCTTGTAAAGGACGCAACAG
>Chr2:13933390..13933351  - TAIR102
ACTCTCTTGATGAGCTTCAGGACGAGGAATCTGTGAAACA
>Chr2:13935661..13935622  - TAIR102
TAAACCAGCTTCTGCTGCAGGTACTCAAGGTTTTGAGCCA
>Chr2:14030980..14030941  - TAIR102
TGTTTTGTTGTATTCGTAAGACTTGATCAACTTGCAAGCA
>Chr2:14126512..14126473  - TAIR102
AGTTCTGTTGTATCTTACAGTATTTGCAGCAATGGGGGAG
>Chr2:14141641..14141680  + TAIR102
GTGGTCTCCATCTTCATCAGTTTCTCAAGGAACACTTCAA
>Chr2:14234719..14234758  + TAIR102
CCTGTTTTGGTTTGGGAAAGTGAGAAGAAAATGTCAGGAT
>Chr2:14259059..14259020  - TAIR102
CTTGGAAAACGTCCTGATAGGTCATGACGACTATATCCAC
>Chr2:14271422..14271461  + TAIR102
GGTTTACTTGTTACCTTTAGTGTGCCAGAAGTAATTGCGT
>Chr2:14319319..14319280  - TAIR102
ATGATGTTCTATTTGCTCAGATTGCATCGATGATGCATGA
>Chr2:14396392..14396353  - TAIR102
TTACCTCCACTCTATTGCAGAGAGTCGTGGAGAGTGTTGG
>Chr2:14456660..14456699  + TAIR102
GTTTTTTTTTTGTTTTGGAGTTCCTTTTGATTGATTCAAA
>Chr2:14466339..14466378  + TAIR102
GTTTTTTTGTTGGGTTTTAGGAATCGTCACTGCTTCAGCT
>Chr2:14551910..14551949  + TAIR102
TGTTGTTTTCTAAAGTACAGGCAATTATATACACGATGTT
>Chr2:14603186..14603225  + TAIR102
GTTGTTGATTTTCTTTGCAGGGTAGGGAATTGGTGTGGTA
>Chr2:14613225..14613186  - TAIR102
AACTGTTTTGGGTGGCGTAGGTAACTTCAGAGGCCATTAA
>Chr2:14660136..14660175  + TAIR102
TTGATTGGTTTCTTTGTCAGGTGATGTCGAACGACGAGGT
>Chr2:14668777..14668816  + TAIR102
TTCCTTTGATTGTATTTCAGTGGCAAGGGAAGTACATAGG
>Chr2:14702849..14702888  + TAIR102
CAAATTTTGGTGTGTATAAGCTTGTTATCAGTGAGATCGA
>Chr2:14756098..14756137  + TAIR102
AATGATATCATTATCATTAGACTCACAATTTGAGATCAAT
>Chr2:14764241..14764202  - TAIR102
CTTGTGGATTGGATCACAAGCGGGCGTCACGCTAATGGCG
>Chr2:14800969..14800930  - TAIR102
CTATTAATCTAACTATGCAGTACATTCTGTTGCACGAAGA
>Chr2:14842892..14842931  + TAIR102
GATCATTTGGGTGTGAATAGGATTGGGAAAAATATCAGAA
>Chr2:14869206..14869245  + TAIR102
GAATTTTTCTTTTCCTTCAGATTCTCATATATACATAGAC
>Chr2:14893050..14893089  + TAIR102
GGGATTTATTGTGGGTTTAGGGTTGTGATGCGTCTGTGCT
>Chr2:14895728..14895689  - TAIR102
CAAACAAATCAATATGGAAGCCCGCCAGCGATAGAGCGAT
>Chr2:14897127..14897088  - TAIR102
CTTGTTGTTGTTGTTGCTAGAAATGTGATATGCCGGAGTC
>Chr2:14990556..14990517  - TAIR102
GTCTGATTTGTTCACAGTAGCAAAGATCAAACAGTGACAA
>Chr2:14988990..14989029  + TAIR102
TGGTATGATCAGCTGAGCAGGATGGTAGTGAAGAAGGAAG
>Chr2:15091806..15091767  - TAIR102
TTTTCTATGATATCAATCAGCTTGGTGAAAGAAGGTCAAG
>Chr2:15114665..15114704  + TAIR102
AACACACATAAATGTGAAAGGTGGAGAGAAACATCGATTT
>Chr2:15182865..15182826  - TAIR102
TACATATTTGTTGTGACCAGCAACTTGAGGAGTTGCAAGA
>Chr2:15242798..15242837  + TAIR102
CATTGTCTCAAAGGGGCTAGAGATCATGGGAGATCCAATG
>Chr2:15297769..15297730  - TAIR102
TGATTTTGGTTGTGATGCAGGTACGCCTTTTGTTGATATG
>Chr2:15302935..15302896  - TAIR102
TCATATACAAATACAAAAAGAGCAAAGAGGCCTTCCCAAT
>Chr2:15369163..15369124  - TAIR102
CCCGGGTTTGTTTATCGCAGATGCTATGAACCAGGTGGAT
>Chr2:15369381..15369342  - TAIR102
TCTTTTTAAAAACAGTGCAGAATAATCCGTACATCCGAGC
>Chr2:15572593..15572632  + TAIR102
GGTTTTGATTGTTTCTGTAGGGATCGAGTATCTTCACACA
>Chr2:15649064..15649025  - TAIR102
ATCTTCTATTGATCCTCCAGTCATGGCCGCCTCCGCAGAA
>Chr2:15656819..15656780  - TAIR102
GTCTTAAAAATCTTTTTCAGATTCTTGAAAATGTTCTTAG
>Chr2:15659158..15659119  - TAIR102
CAATAATCCTCCTGATGCAGTTAATCATCTGGATTACTTG
>Chr2:15663589..15663550  - TAIR102
TTTCTTTTTTTTTGGTTAAGAACAAATTTTGCAAGTAAGA
>Chr2:15671440..15671401  - TAIR102
CCTCACATTTTCGAAATCAGGAATTTGGTGATCCCCGTGA
>Chr2:15697864..15697825  - TAIR102
ATTTTAACAATATTCGCCAGTGGAAAATGTTTGAGCATTG
>Chr2:15720579..15720618  + TAIR102
TCACAACAGCCCCGTTTCAGCTTCTCAGGCCTCTCAGATG
>Chr2:15762552..15762513  - TAIR102
GAAGCTTGATGTGTTTTTAGTTCAGCATGATATGGAGAAT
>Chr2:15831951..15831990  + TAIR102
CAGTTTTCTTCTTTCAATAGAATTATCCAGAAAACTTTTA
>Chr2:15836204..15836243  + TAIR102
GAATGATTTTTTTTTTCCAGGCATACTCGCCATTAGGTTC
>Chr2:15852979..15853018  + TAIR102
TTCTTTCGTTTTTGAAACAGAATCTTCTTCTATCCACAAA
>Chr2:15856922..15856961  + TAIR102
CGAAATTGCCCTGTTTACAGAAGAGGAAAAATGGCAGGAT
>Chr2:15858422..15858461  + TAIR102
TTGTCACTCTCTTCTCTCAGAAACATAAATAAATCAGAAG
>Chr2:15907986..15908025  + TAIR102
TTTTACTTTGTTTCAGAGAGTAGACTTTTGGATATTGCGG
>Chr2:15910267..15910228  - TAIR102
TATGTTTTGTGGCATCTCAGGCTTATGCTCGTATTGGAAT
>Chr2:15990618..15990579  - TAIR102
TCAATCCAAATAATTTCTAGGACATATCTTTGGGAGTTGC
>Chr2:16000457..16000496  + TAIR102
CTAATTCTCGATTGACTCAGCTTCGTTTATTCTGATTGAG
>Chr2:16041920..16041881  - TAIR102
TTGATATTTTTTTCTTACAGATCCCAAATAGTAATGTGGC
>Chr2:16149695..16149656  - TAIR102
ACAATCTTGGTTTTGTACAGAGAAGAAGAAGAAGAAGAAA
>Chr2:16153472..16153511  + TAIR102
TTTTGTTTTGGGTTCTGGAGATTGTTAGGAACACCAACTG
>Chr2:16153754..16153793  + TAIR102
GAACCTTTGAACAATTGCAGCAAATGTTGAAGTACAATCC
>Chr2:16168219..16168258  + TAIR102
AATATATTTTGTAATGTTAGATAGGAGACTCCATGCTGTT
>Chr2:16179964..16180003  + TAIR102
AAGAATGTTGATGGATGCAGGGCAGTCGCACTTGCACCTA
>Chr2:16186843..16186804  - TAIR102
TAAGATTTTGGTTATTTCAGGTTCACATTACTTGCTGATT
>Chr2:16220701..16220662  - TAIR102
TTTTTGTTTGGTTTCTGTAGATATGGCTGGTAAAGGTGGG
>Chr2:16222842..16222881  + TAIR102
TAATGGGTTAGTGAGTTTAGGTTATGATGCGGCTCTATGC
>Chr2:16240288..16240327  + TAIR102
TCATTTTGATTCAATCACAGAGCTGGTAAAAGAAGTTGCA
>Chr2:16242756..16242795  + TAIR102
TTTTCCTTTGTTGCTTTAAGAAATAGCCCGAAAAAAAGAA
>Chr2:16313028..16312989  - TAIR102
TGTAAATAATGTAAACGCAGAATAAATCCACAGAATGAGG
>Chr2:16415617..16415578  - TAIR102
TGAGGGAAAGAAGATCGTAGGGTTTCATGGACGGGCAGGT
>Chr2:16571086..16571047  - TAIR102
TAAACTTACTTGACTTGCAGGAAAAGGAGCCCAGCAAGTA
>Chr2:16590947..16590986  + TAIR102
AATATTCATTAATTATAAAGCTTTTTTTTTGTGAAGTAAC
>Chr2:16638653..16638692  + TAIR102
GCTAATTTTGAGTTGTCCAGTATAAGAAAGATGGAGAGGA
>Chr2:16655803..16655842  + TAIR102
TTTGTTTTGTTTAACATCAGTTGCGAATCGAGCTGGATTC
>Chr2:16680210..16680171  - TAIR102
TTTGATATGGCCGATTCTAGGAAGCGAGATACCGGAGACG
>Chr2:16712577..16712616  + TAIR102
CGGTCAAAATAATTGATTAGGTGTGGAGAATCTTCATTGT
>Chr2:16724491..16724452  - TAIR102
GGCTTTGCCTATCACTGTAGGATGGAGGTATGCAACTTTT
>Chr2:16731080..16731041  - TAIR102
GATGGCTGAGAAAGATGAAGAGCTTTCTTTGTTTCTTGAG
>Chr2:16749250..16749289  + TAIR102
TCTTGAGATTGTTGTGACAGATTTAAGATATCGGGTCCTG
>Chr2:16779084..16779123  + TAIR102
TGAGAATTTGCAAACACCAGATTCCTTCTTCATCGGGAAC
>Chr2:16829854..16829815  - TAIR102
ACCCATGCTTGTAATTTCAGGAGGCTATGAAAAATGCTGA
>Chr2:16879492..16879453  - TAIR102
TATGATCATGATTTGTGCAGGTTTTAGGAACTCTTCTCAC
>Chr2:16923479..16923518  + TAIR102
TCTATGGTTTGTACTTGTAGATCTTGCACTCGTTGGGGTG
>Chr2:16961466..16961427  - TAIR102
AATTGGATATATGTTCCCAGGTACGTTGTGAAGACAGTGG
>Chr2:17042861..17042900  + TAIR102
TTCTTCTCTTCTGTCTTTAGATTTCTTCTCAGGTAATTTT
>Chr2:17120256..17120295  + TAIR102
AATGAAAATGGTTGAAACAGGTCCAGTTCAAAACCTCCCA
>Chr2:17131220..17131259  + TAIR102
TTATTGTTTTCTGTGTAAAGGCTACATATATGGGTTCTAT
>Chr2:17138287..17138326  + TAIR102
TCCTTGATTACTTTTTGTAGGTTCCATTACGAAAAAGGAG
>Chr2:17207031..17207070  + TAIR102
GGAGGCCGTGGTGGTTGTAGGTGGGGATGTTGCGGTGGGT
>Chr2:17269700..17269739  + TAIR102
TTGTTTGTTTGTGTGTGCAGATCTAGAGTTTTGAGAATGG
>Chr2:17270143..17270182  + TAIR102
TTGTTTATATATATCATCAGGCTTTGGAAAGAATGGTGAG
>Chr2:17269700..17269739  + TAIR102
TTGTTTGTTTGTGTGTGCAGATCTAGAGTTTTGAGAATGG
>Chr2:17321229..17321268  + TAIR102
TGACTCACGCCCTTTTGCAGCAATTTGCTTCTGCAATCGT
>Chr2:17326776..17326815  + TAIR102
TGTGTGTGGACCATAAGAAGAAGGAATGGTGGGAAGCATT
>Chr2:17345780..17345741  - TAIR102
TTGTTTCTTTAGCCAAGTAGATCCCAAACTACACAGTGCA
>Chr2:17345788..17345749  - TAIR102
TATTTTCTTTGTTTCTTTAGCCAAGTAGATCCCAAACTAC
>Chr2:17385771..17385732  - TAIR102
AAGCAAGGTGCTGGTTCTAGTTCTACAGAGCCACTTCTCA
>Chr2:17389388..17389349  - TAIR102
CTAAGATTAGTGAGATTGAGGACTCAGATTATCCTGGTAT
>Chr2:17403828..17403789  - TAIR102
TTTTGTTGGTTATTCCATAGAATCACTGAGAAACAAAGGA
>Chr2:17428656..17428695  + TAIR102
TGATCCAAAGTTTCAACAAGTCTAATTAAAGCCCTCTTTC
>Chr2:17566791..17566830  + TAIR102
CTGAAGCCATCTATGTACAGTTGAAGGATGCTGGAGGCTT
>Chr2:17593768..17593729  - TAIR102
TCTCTTTCTTTTGGTGACAGCGACGGGAAATATTCGGCAA
>Chr2:17598919..17598958  + TAIR102
AGCAATATTAGATATGCTAGATCACGGATGGGAATGCGTA
>Chr2:17611815..17611776  - TAIR102
AATCTTGTCAATTGTGTCAGGTAAGAAGAACGCGGATAAG
>Chr2:17702892..17702931  + TAIR102
TGGAGTGACTTGTATGCTAGACTCCTACCTGAGCTGGTGA
>Chr2:17711328..17711289  - TAIR102
TGTGGAGGAGAAAGGAAAAGAAGCCGCAAACAAGGCGGCA
>Chr2:17732140..17732101  - TAIR102
TTTCTTTGCTTATGTTGCAGTGATATGATATGTGTGCACC
>Chr2:17781886..17781925  + TAIR102
ATGTTTCCTCCATTGTTAAGGTTTTGGAAGCTCAAGAGGC
>Chr2:17919397..17919436  + TAIR102
ACATGCTCCGGTTTGTTTAGGAGCAGCGGGAGCTAAAGCA
>Chr2:17953977..17953938  - TAIR102
TTGTCTTATGGTTGGAACAGGCCGGATTCTTGGAAGGTGT
>Chr2:17956179..17956218  + TAIR102
GTTTGGTAAAACTATACCAGGTTAGTTGCTATCTAGCTGC
>Chr2:17956808..17956847  + TAIR102
TTCTTGATAATTTTGTACAGTCACGGTCTTCGGCCTCTGG
>Chr2:17985767..17985728  - TAIR102
AACAATTATTTTTATTTTAGGAGGAGGATAGCCTTTTGAA
>Chr2:17988805..17988766  - TAIR102
ACTGGTTAAAAAATGTTTAGCGTTTCGGAATCCTAGCCTT
>Chr2:18028339..18028300  - TAIR102
GCGTTCATATAATGGTGCAGAATACAATGACGTTGTTGGT
>Chr2:18026279..18026240  - TAIR102
CTTGTTGACATATGATAAAGCATGTGCTCGCTGTCGTTGA
>Chr2:18037641..18037602  - TAIR102
GATTGAATTTCATGAAACAGATTGGAGGTCAGCTTTGTGT
>Chr2:18055293..18055254  - TAIR102
AAAACGCTTGTTAGAGTCAGGTAATCAAGACTAAGAGTCA
>Chr2:18200704..18200665  - TAIR102
TCATTTTTTAACCGTGGCAGGTTGGTGATGAAGCTGGAAA
>Chr2:18241135..18241096  - TAIR102
TGTTTTTATTTTATTTTAAGGTTTGGATGCTTCTGTTGAC
>Chr2:18244791..18244830  + TAIR102
ATCATTGTTTTGTGTTGCAGGAACTGGATCTAAGTGTGGA
>Chr2:18257012..18256973  - TAIR102
TCAGTTTCTCAACCGTATAGGGAGTCTTCAACTTCTGGGC
>Chr2:18281029..18281068  + TAIR102
ATTTTGAGTTTCTTAAACAGAGCCCAGATGGAGATATGAT
>Chr2:18296179..18296218  + TAIR102
GATTTCACTTGCATCATCAGGTGATGGTTTTGCGAAAGGA
>Chr2:18303503..18303464  - TAIR102
TGTTCTACTTCATATGACAGATTGATAGATTTGGGCATTT
>Chr2:18304005..18303966  - TAIR102
TTGCATGCACGTCTTTGCAGGTTCGAATTGTTGAAGAAAA
>Chr2:18356897..18356936  + TAIR102
AATTTTATTTTTCCTTACAGGATGATCGAGGCAAAATTCA
>Chr2:18360288..18360327  + TAIR102
ATTAAAACTTGTTACTGCAGAAAAGATTTCAGATGGTAGC
>Chr2:18375911..18375950  + TAIR102
ATTTTGTTGTCATTCTACAGGCTGCTTAAAGCATTAGAAG
>Chr2:18526258..18526297  + TAIR102
TAAATTTGAATTGGATTTAGACTTCACTGATGTCCCTCTA
>Chr2:18554195..18554156  - TAIR102
AAGAGGATTGGATTCTGAAGTTGATGGAAGCAATGCCTTT
>Chr2:18568735..18568774  + TAIR102
GTTTTTGAAATTGTTTACAGTTGAATGTCCGCAAGTGCCA
>Chr2:18609286..18609325  + TAIR102
TTAGAATTGTGACCAATAAGGTGATGGATACATTTCAAGG
>Chr2:18614820..18614859  + TAIR102
TTAACTAGAAAATGTTGCAGACTTTTGGTAGGACACCTCT
>Chr2:18615038..18615077  + TAIR102
TAGTTCATTTGTTTTCTCAGCTCAGTAGCTTTTGGGTTTC
>Chr2:18624517..18624556  + TAIR102
TTGATTGTGTATATTCTCAGAAGCAAAGATGAATAAAGGA
>Chr2:18700507..18700468  - TAIR102
TTGCTTGGTTGTTGTTGTAGCTGAGAGGAAGATTCAGAAT
>Chr2:18700917..18700878  - TAIR102
ACTATAGTTTATGCAAAAAGATTGCAGAGGTAAAAAGAGG
>Chr2:18701165..18701126  - TAIR102
ATTTTGTCTTTTGAATTAAGAGTACTCTGCCTCTGGAATT
>Chr2:18796548..18796587  + TAIR102
TGGTTCCCTCTAATTTGCAGTTGGGGAGAAAGCGAATCGG
>Chr2:18858801..18858762  - TAIR102
CACATCTTTTCTTAACACAGATAAGCAATTACTCATCAAT
>Chr2:18866587..18866626  + TAIR102
CATATCTCTCTGTACTTCAGACAACTTTTACAGGTCTGAA
>Chr2:18873541..18873502  - TAIR102
TCTAGCCACAATCTTTTTAGGGTTTCACAAGTTCACTTAA
>Chr2:18904644..18904605  - TAIR102
CTTGTGGTTTGAATTTGAAGGTCAATCTCCATGACACGAT
>Chr2:18911588..18911627  + TAIR102
GCTGTATCTTCTTCTCTCAGTGGGTCTTTTGGGTTGGACC
>Chr2:18920783..18920822  + TAIR102
GCCAGTTTCGTGGAAGACAGACTCGCAACGCTGAAAAATG
>Chr2:18941513..18941474  - TAIR102
CTTATGAAAATTGTGTGCAGTATTTGGCATTTCACAATCT
>Chr2:18953969..18954008  + TAIR102
CTCCATCATGAGTTTTGCAGGATAAAGGAATTGGACATTG
>Chr2:18954189..18954228  + TAIR102
ATGGAAATCTGTTTTTACAGCAACTGGTTACACGGAGTAT
>Chr2:18976721..18976682  - TAIR102
GTTGCTGAGTCTCACATTAGGTTGTGGAACTGAAATCGCT
>Chr2:18983419..18983458  + TAIR102
ATCACTCTCCTGGCATTTAGGCTCAGAGACCAAGTCTACC
>Chr2:18984671..18984632  - TAIR102
TTTTCTATGTTTGTTTGCAGATTCCTGGTGTGCCCATCAT
>Chr2:19004126..19004087  - TAIR102
GTTTCTGCTCTCTCTTTTAGGTTGTACTTGGAGGTGGTCA
>Chr2:19005441..19005402  - TAIR102
ATTTCGTATCTGTTTCAAAGATTCGCATCAAACCCTAAGA
>Chr2:19018856..19018817  - TAIR102
GTGTGTTTTGGAAATGGCAGGAACATCGATAGATCAAGGG
>Chr2:19034524..19034563  + TAIR102
CAAATCTATGGTTCCTTTAGTCACTGATGTTGAATTAGAG
>Chr2:19066203..19066242  + TAIR102
TTTATTATCTTATAACCGAGACCATTGCTCCTCGTTCTCA
>Chr2:19088730..19088691  - TAIR102
TCTCCTCTGTTTTTTCCTAGGGCTTGTTATTGTTGTTTCT
>Chr2:19087322..19087283  - TAIR102
AGACTGGCCAACGCAGACAGACATGGTGGGAACATTTTGA
>Chr2:19088756..19088717  - TAIR102
TCAATCCCTGATCTGTTTAGGTTTGATCTCCTCTGTTTTT
>Chr2:19113195..19113156  - TAIR102
GGAGTCATCCTCATCATCAGTTTCAGGTGAATAAGAAGCA
>Chr2:19243680..19243719  + TAIR102
TTTGTTTTTGTTTCTGTGAGATTCTTCCGAGGCTTGAAGC
>Chr2:19265236..19265197  - TAIR102
GCTTCTTTTAATTGTTTTAGGTATCATGGGTACGGACAGG
>Chr2:19333264..19333225  - TAIR102
ATGGTGATGATGATTCGCAGTTAGCCGCGGTTGCTGCGTT
>Chr2:19333447..19333408  - TAIR102
TGTTACTTATGATACATCAGGCTACACCTAAACTGAGTGA
>Chr2:19343853..19343814  - TAIR102
AGGATTAAAGCAATGTGCAGGCTCTCTTGCAATTTGTGTA
>Chr2:19345269..19345308  + TAIR102
TGTTTGAATTTCATATCTAGGTTTTTCTTATGGATATTTT
>Chr2:19360470..19360431  - TAIR102
GGATTCTGAAATTTTTGCAGATGGAGTTCTCACGGCTGTT
>Chr2:19595930..19595969  + TAIR102
ACCAAATCCCTAAATTTAAGGACATGTATGCTCGCAATCC
>Chr2:19600117..19600156  + TAIR102
TGATCTCTCTGTTGTTCCAGGCCTGTCTCGGACGTTACGA
>Chr2:19600253..19600292  + TAIR102
AAACTCGTTCTCTTTTGCAGTTTCCTCTCGTCTCTCGGAG
>Chr2:19609019..19609058  + TAIR102
TCTCTCTTGTCAATATGAAGGAGAGTGGACTGAAATGGTT
>Chr2:19612848..19612809  - TAIR102
AGTCTGCAACTTTGAATTAGGTGCATTACCAAGAAATATA
>Chr2:19614995..19615034  + TAIR102
TTATGTGAAAGGCGTAGCAGATTCAGATAAAGTGGAACCT
>Chr2:19630699..19630738  + TAIR102
CATTAGGCTGCTGTGATCAGGGGCCTCTGTCATCAACATT
>Chr2:19672430..19672469  + TAIR102
ATTGCTATGCTTCACCTCAGAGACACAGCAAAATACGTGC
>Chr3:35575..35536  - TAIR102
ATCACCTTTTTGTGCTGCAGCTCCTAAACGTATATGCGGC
>Chr3:155464..155425  - TAIR102
GAAGATTTGGGGGATTTTAGGGTTGATGGGTTCCACAATG
>Chr3:190265..190304  + TAIR102
TTTTGGGTGTTGGTGAACAGGAACTTGGTCTTTACAAGGC
>Chr3:194911..194872  - TAIR102
TTTTCTATGTTGTTTGGTAGGTTAAAGATGTGGCTACCAT
>Chr3:226247..226286  + TAIR102
TTTTTTCACGAAACGCGTAGAGTTTGGTGGAAGTTGTTGA
>Chr3:328045..328006  - TAIR102
TGTTGATGATTGGGTTTCAGGCATCAGCCATGAGTCTCGG
>Chr3:328348..328309  - TAIR102
ACAATCTTTCTTTCTTGCAGGAAAGGTGCAGGACATTCTT
>Chr3:328868..328829  - TAIR102
TGCTGAATTGTTTTATAAAGAGTTACTTTGGCAAAATGGA
>Chr3:359041..359080  + TAIR102
AGATTGATATCTTGTTGCAGGGGAACTCTGGTTCCATGTG
>Chr3:359231..359270  + TAIR102
TTGTATTCTCTTTGTTGTAGATGTTGTTAAACAAAAGTCT
>Chr3:392428..392467  + TAIR102
TCGTTGTTACATGGTAGTAGTAGCAACAATGGTGGTAGAG
>Chr3:404958..404997  + TAIR102
AAAACATTTTCAAAATTCAGATCTTGACAAGATGGGTAAA
>Chr3:460151..460190  + TAIR102
ATCTTGTTGGTTTTTTGCAGAATATACATCAGAGAACCCA
>Chr3:509285..509324  + TAIR102
GAATTCTGGGTTTTTTTCAGGTTTGAGGGTTTCGTTTGAT
>Chr3:522448..522409  - TAIR102
TTTCTTTCCAAAAAATTCAGGTTTCTTGTGGCGGAACACA
>Chr3:533839..533800  - TAIR102
ACTATTTTTGTATATATTAGTTCCAAGCTCTGCGAGCAAT
>Chr3:594383..594344  - TAIR102
TCCCTCAATTGAACTTGCAGCTGAGGCAGAGAGAATAAGA
>Chr3:595625..595586  - TAIR102
CGGGTTTTGTCTTCTTACAGAGATCTCTTTTGCATAGTTT
>Chr3:774332..774293  - TAIR102
TCCTTGTGTGTTTTACGCAGCAAGCAGAAGCCCTGAAGAT
>Chr3:891671..891632  - TAIR102
CTCTTCCACTTCTTCTTCAGCTAGCTCTTCTTCTTCTTAT
>Chr3:933942..933903  - TAIR102
ACATTTTTGCATATCGCAAGAATGGAGATGGAAACAATAG
>Chr3:967917..967956  + TAIR102
TTGTAGTTGTAACTGTACAGATGATGTCTCCACTGTTCAT
>Chr3:1029930..1029891  - TAIR102
TGGCTTTTTTTGCTTTTCAGAGGAACCAGGAGGGGGAGAA
>Chr3:1085987..1086026  + TAIR102
AAGATCTAGAGTTATGGCAGGCTTATTCACATCAAGACTA
>Chr3:1162354..1162393  + TAIR102
AACCCGTTCTGCATCCTCAGGTTCCTCCATTCAGGTAGTC
>Chr3:1238210..1238171  - TAIR102
AAGGCGGTTTCTTTTCTCAGTACTACGAATATCGAGGAAC
>Chr3:1260969..1260930  - TAIR102
TTAGGACTATTTCGGTTTAGGATAAATGTTTGATGCCGGT
>Chr3:1261209..1261170  - TAIR102
GAGTTCTAGCAGAGGAGGAGGATTACGTCCGATTCCGATT
>Chr3:1266697..1266658  - TAIR102
TTTTGTTGTTTCGGTTGCAGGGGATACTATAAATGCAGCA
>Chr3:1309875..1309836  - TAIR102
GACTTGTTTCTGTTGTGTAGGTGGATCTGTTTTTCTACAG
>Chr3:1342792..1342831  + TAIR102
TTTTTTTTCTTGAATAACAGAGCGATTGCTCTTATCTCAG
>Chr3:1356004..1356043  + TAIR102
AACTTCATTTATGGATACAGATATAGACTCAGACATAAGA
>Chr3:1364600..1364639  + TAIR102
TCAATAGGGATGAATCATAGGAGGGGGGTTTGTGTATAAC
>Chr3:1374210..1374249  + TAIR102
TGGGAAGAAATCGACGACAGGTTTGGTTTTCTAAAGCAAC
>Chr3:1378029..1378068  + TAIR102
GTTTGTTTACTTTCTGATAGACGTTTAAGTGGAGAGAGTA
>Chr3:1456616..1456577  - TAIR102
CAAATGATTTAATTTCGTAGAATGGTTATACTTCCGGCGC
>Chr3:1462803..1462764  - TAIR102
TTTTTTTTCTGTTAAAGAAGATTTCTTGGGAGAAAATAAG
>Chr3:1540730..1540769  + TAIR102
TATTTTTCCTATCATAGAAGAAGAAATTGTCTGACAAGCT
>Chr3:1595584..1595623  + TAIR102
TCATTTTGTTGACAAGGCAGATCTATGGAAGAGTGCACTG
>Chr3:1601192..1601231  + TAIR102
TTTCCATTATGTAAGTGAAGGATAAGTATTATTTCTGTTG
>Chr3:1659913..1659874  - TAIR102
ATTTCTTGCTCTCTATTCAGGTGCTGAAAGACAAAAAACC
>Chr3:1751632..1751593  - TAIR102
CATTTGGTGTTTATGATCAGAATCCAAATTTTAATCATCT
>Chr3:1825109..1825070  - TAIR102
TGATGTTTGTATGGTAGCAGAGGAATAGTAGTCATGAAGC
>Chr3:1835369..1835330  - TAIR102
TCGTTGTATGTATGAAACAGGGGAGGAGATTGGAAAACAG
>Chr3:1853316..1853277  - TAIR102
CTATGCAAATGCAGCAACAGCAACAACAACAGCAATATTT
>Chr3:1919386..1919425  + TAIR102
GCTATAATCTGACTCTGCAGCTATCAGAGAATACATATGG
>Chr3:1973139..1973100  - TAIR102
CTTATGTTGTTTGTTGAAAGCTTTTCAAGCTGGAAGATGT
>Chr3:2018271..2018310  + TAIR102
AATCTGACTCGAGAAATCAGGAAGCAGTGTGTGGTGCTGG
>Chr3:2039342..2039303  - TAIR102
ATTTCACTGGAAACAAACAGGTGTGAAGCACTTCTGAACC
>Chr3:2117820..2117781  - TAIR102
TGTGGTCTTGTGTCTCAGAGATGGCCAAGTCGAAGAATCA
>Chr3:2152682..2152643  - TAIR102
TTAACTAACCTCTCTGACACAGAATGACGATATCAACGGG
>Chr3:2160502..2160463  - TAIR102
TTTTTTGTTTTTTACCAAAGACCAACCGTTCATAACAATG
>Chr3:2195043..2195004  - TAIR102
GAGTTTCATTAATCCCACAGGCTCTGTGATGACCGCAGCA
>Chr3:2217868..2217829  - TAIR102
TATGACATATTTTGTTTCAGTTTCTTGAGCTGCAACTTCA
>Chr3:2356815..2356854  + TAIR102
ATGTTGGTGGCTTTATTCAGCTGTGAAAGCCTTGGTCAAC
>Chr3:2409911..2409950  + TAIR102
TTGCTGTCCATTTTATACAGGAATTGAAGTGAGGCATGGA
>Chr3:2415252..2415291  + TAIR102
GTGTTTCGGCTTTATTGCAGCTATTGGTGGTGTGAGTGGA
>Chr3:2444166..2444205  + TAIR102
TTCTTCTTCTTCTTCTTCAGGCGTCTCACACTGATCAGGG
>Chr3:2460758..2460719  - TAIR102
ATTCCTCCTTTCTATGGCAGGATCTGTTTGCAATTTCCCA
>Chr3:2564450..2564489  + TAIR102
CTCTCTGTTTACTTCTTCAGGTTATCTTCGTAATGGAAAC
>Chr3:2582486..2582447  - TAIR102
CGAAAGTGAGAGAGAGAGAGACGGTCTTGTATCGTGTGTT
>Chr3:2611259..2611220  - TAIR102
GAGTGGATCTGAATCCACAGTTATGGGTAGCTCCGGCGAC
>Chr3:2637915..2637954  + TAIR102
TCTTCTTCTTCTACGATCAGCTCACCAATGTCCTGAACCA
>Chr3:2682498..2682459  - TAIR102
GATGATCTTGTTCTTTACAGCTTAATGTAACTCCCTGTTT
>Chr3:2718283..2718322  + TAIR102
TTTTATTTTTAATTTACCAGGTAGAGCTAGTGGATGGATC
>Chr3:2782908..2782869  - TAIR102
TAGGTACCATCTGTAAACAGGAGGTACACATCCTCATAGA
>Chr3:2802028..2801989  - TAIR102
TTTGTTTGTGTCATCAACAGGTACTGACTTTGCTGGAATG
>Chr3:2804056..2804095  + TAIR102
CGAAACTGTTTCAGGAAAAGTATAGTAGCATGACAGGACT
>Chr3:2824854..2824815  - TAIR102
GGAAGAACACTATGATGAAGCGTTCCGTTAGGATTCACTC
>Chr3:2840336..2840375  + TAIR102
ATTTTTATATGCGTTTGGAGGTTGCGGTGGGATACATTGG
>Chr3:2840541..2840580  + TAIR102
TGTAGACAATGAAAAATGAGAAGAAAAATAAACTCTTTTT
>Chr3:2871668..2871707  + TAIR102
GAGTTGTTTTAATGAGACAGTGAGGAGGATCGAAAATGGT
>Chr3:2891370..2891331  - TAIR102
GCATTTTTTTTTTTTTTTAGGTATGGACTTTCATGAATTG
>Chr3:2898370..2898331  - TAIR102
CGTTGTTCTTGTGGGAACAGACAATTGCAGAGTCTGTAGG
>Chr3:2903265..2903226  - TAIR102
GTTTTGATTAATTCTGCAAGGTTTTTATTCTTTTAGCCTT
>Chr3:2956260..2956299  + TAIR102
AAGCCTTCAACGATTTCCAGAAGGAAGCGAATTTGAAAAA
>Chr3:2996577..2996538  - TAIR102
GTTTGGGTTTGGTGGTGCAGTGTATGTGTAGCGGATGTGC
>Chr3:3012645..3012684  + TAIR102
ATGATAATTGGTATGTTTAGGTACGATGAAATGAGCCAGA
>Chr3:3033879..3033918  + TAIR102
AAAGTTTTTCTTGTTCACAGCCTCTGCATCACGCAGCAAG
>Chr3:3038166..3038127  - TAIR102
TCTCTTTACTGTAGTATTAGATAGAGTGAGAGATTGTAGA
>Chr3:3091195..3091156  - TAIR102
GGGGCGAATGTGAGAAAGAGGGAGAAATGTGGGGTTGGAT
>Chr3:3092397..3092358  - TAIR102
TCTGGATTAAAAAAAAACAGTTGTGGTATTTAACTTTCTG
>Chr3:3165788..3165749  - TAIR102
GGGTTTGAGAGATTATGCAGTAACAATCCATACCATTCAA
>Chr3:3172532..3172493  - TAIR102
AGATTTCGATTGTGTTTCAGAATCATGCCTGACAAGAACA
>Chr3:3187806..3187845  + TAIR102
TTTATTTTCCATTGATGTAGGTGTTGTTTGACTGTAAAGG
>Chr3:3187947..3187986  + TAIR102
TTGATAAAAAATAATCGCAGGGGCTCACCGAGAAGTTCAA
>Chr3:3208576..3208615  + TAIR102
TTTTGATTTCTGGGTTTCAGTGAAATCAGTAGCTAGCCCA
>Chr3:3241621..3241660  + TAIR102
GTCCTGTTATTACCTTGCAGTCAACTACTATGGCTCAGAT
>Chr3:3249758..3249797  + TAIR102
GATTCTGTGTGAATGAAAAGGTATATTGGTGTTGGTGAGG
>Chr3:3307180..3307141  - TAIR102
AATATGGCCGCTACTTGCAGGAAAACTTCGGGTTTTTCGA
>Chr3:3324630..3324591  - TAIR102
ATTTGTTTTATTTTGGTCAGATAAATAAAAGAGGAGATTC
>Chr3:3389609..3389648  + TAIR102
GCTCTATTCTTTTGTCCCAGTATTTATTGGTACTTCTGGT
>Chr3:3417056..3417017  - TAIR102
GGCTTTGTTCTTTGATGTAGCTGCTGACTTGCTCTTATGG
>Chr3:3416534..3416495  - TAIR102
TGACGATTTTTCTTTAGCAGGTGGTGATTTGTCTGTGGCT
>Chr3:3417056..3417017  - TAIR102
GGCTTTGTTCTTTGATGTAGCTGCTGACTTGCTCTTATGG
>Chr3:3417118..3417079  - TAIR102
CTCTGGATACGCATGATGAGTTCATAGGTCCAGCAAAAAG
>Chr3:3417226..3417187  - TAIR102
ATGTGTGTAAGTACATTTAGCATTTTGGGTATAGTAGAAA
>Chr3:3417056..3417017  - TAIR102
GGCTTTGTTCTTTGATGTAGCTGCTGACTTGCTCTTATGG
>Chr3:3447854..3447893  + TAIR102
TCTGTTTGCTTATCTCTAAGCTCGGAAACCTTGAATCTCT
>Chr3:3510121..3510082  - TAIR102
TTGGGTGTTTGTGGTTATAGAAAAGGAGAATTTGTGTTTG
>Chr3:3510237..3510198  - TAIR102
GTTTTTGTGATTTTTTCCAGATGTTGATGATTTTTACTCT
>Chr3:3534415..3534376  - TAIR102
TTCCCTTTTTTTGTTTTTAGGTATGGAGACTCTGCATCCA
>Chr3:3645774..3645813  + TAIR102
ATTGTTGTGGATAGGGTCAGGTTCCATTTTCTTCATATCA
>Chr3:3669909..3669870  - TAIR102
TTTCATTTTTGGCATATAAGCTTGCAGCAGAGCCAGATTG
>Chr3:3708352..3708313  - TAIR102
GATTAATTTGTTTTCTAAAGGTGTCTGCTGATTCAATTGA
>Chr3:3723350..3723311  - TAIR102
TCTTGCTAGAGAATCATAAGGCATCATTCCGAGAAAGAGA
>Chr3:3730868..3730829  - TAIR102
ATGAACGATTTGTTTTCCAGCTCATTCTCTCGCTTCCGCA
>Chr3:3741137..3741098  - TAIR102
TGTGTGGTTGGTGTGAGGAGAATCTTGGAATTGGGAATGG
>Chr3:3757068..3757107  + TAIR102
CTGAACATTGCACTTTGCAGAAGCCTGCAACTTCTCAATC
>Chr3:3777283..3777322  + TAIR102
TGCTTTGTGCGTTTCGGAAGAGCGTTTCTTGGGAGCGTTA
>Chr3:3779376..3779337  - TAIR102
CTCTGTTTCTCTCACCACAGCCATGGCCACCGCCGCAGAT
>Chr3:3793341..3793380  + TAIR102
ATTGACACTATTGCGTATAGGATGCAAAGAGTTGGAAATA
>Chr3:3833189..3833228  + TAIR102
ATTCTTCATCTTGTTTACAGGTTAAAGCTGCAGATAATCG
>Chr3:3839546..3839585  + TAIR102
CGTCTCTTTATCTTGGGAAGGTGAGGCTAAAGATTCCGAT
>Chr3:3855048..3855009  - TAIR102
AGCTCTCTCTCTCTGTACAGATTACTTCTCGAGAAGATGT
>Chr3:3906601..3906640  + TAIR102
CTGATGTTGATTACATGCAGTCTGATAGAGGGCATATGCA
>Chr3:3961822..3961783  - TAIR102
ATTTCCTCTCTGATCGCCAGTGATTTAGGCTTCTGCAACG
>Chr3:3971845..3971806  - TAIR102
CTAAGGCGATTCCGGTCAAGATCATTCCTCTCCAGTATCC
>Chr3:3989366..3989405  + TAIR102
TCGGCCACTGTATCTGCTAGGGGTTCGCTTCTGGAAGAAA
>Chr3:4004825..4004864  + TAIR102
CGCGTACGGGTCGTCTCCAGCAGCGGTACGAGGATGGCTC
>Chr3:4011120..4011081  - TAIR102
CGTATTGGTGTATTGTTTAGGGAAGGAGGAATAAGCAAAT
>Chr3:4032632..4032593  - TAIR102
CCATTGGATTCTGGTGGCAGTTTCTTCGGTTTGATTATCC
>Chr3:4112919..4112958  + TAIR102
TTTGTTAAAAAATCTTGCAGGTGAAGTTTACAGTTGAAGA
>Chr3:4114030..4114069  + TAIR102
ACACTTGTATGAATGATCAGAAGGATAAGCTGTGGCCGAT
>Chr3:4114652..4114691  + TAIR102
TGCTGTGAAATGCAAGCTAGCGTCTGACCTTCCCAAGCTT
>Chr3:4156311..4156350  + TAIR102
TCATCAATTTGTGGTAGTAGCTCACTAGCAAACAATGGAG
>Chr3:4160896..4160857  - TAIR102
GTTGACTGAATTTTGATCAGATACAACCCATTTCTCAGAC
>Chr3:4171469..4171430  - TAIR102
ATAATTCCCTGTGATTCAAGTTCCACTTACTGTTAGAGAG
>Chr3:4171666..4171627  - TAIR102
GTTCCTGATTTTTGTAACAGCTGATTGAGAAGCGAAAAAT
>Chr3:4183274..4183313  + TAIR102
ACCACAACCAAAAACTACAGGTAAAACTGGAACAGGGCAT
>Chr3:4196148..4196109  - TAIR102
TTGTTGTGTTCTATTTGCAGGGATCATTGAGGAGTATGAT
>Chr3:4196540..4196501  - TAIR102
ATGTTTGCGCGGTGTTTTAGGCTCTTGACAAGTGCCAACT
>Chr3:4197558..4197519  - TAIR102
AAAAGCTTTCAACTTTGCAGCGGTATTACATAGCTGCAGC
>Chr3:4196653..4196614  - TAIR102
CCCTCTTGAAGAGTACACAGATGATCAAATCTGGGAGGTG
>Chr3:4240720..4240759  + TAIR102
ATCTTTTTTGTTTAGTAAAGTTTACGAGTGAATGGCTACT
>Chr3:4256062..4256101  + TAIR102
ATTAAGTTGCTTTGTTGTAGGTGGAGATCAAGAAAGCTGA
>Chr3:4262015..4261976  - TAIR102
TATTTATTTGCTTTTTTCAGGTCAGAAAACAGAAAATCCT
>Chr3:4271290..4271251  - TAIR102
TTATAGAAATGCAATGCAAGTGTTCTTATTTCTTTTACTT
>Chr3:4304186..4304225  + TAIR102
ATCTTATCCTCCGCCTACAGGTCCTTTTCTTCACAACCAG
>Chr3:4381675..4381714  + TAIR102
CTGAGATCACTCATTATCAGATGAGAGATGAGACCTACAA
>Chr3:4433787..4433826  + TAIR102
TTTGGCTATGTAATTTACAGAAATGACTGAAGCAGAGTCC
>Chr3:4476782..4476821  + TAIR102
GAAACGGTTTGAGTTTGAAGTTGAGAATAATATACCACAG
>Chr3:4544951..4544990  + TAIR102
AAGACATGTTACTTCACCAGCATCAGCAACCACAACAAGA
>Chr3:4574661..4574700  + TAIR102
CGACAACGAATATCGTGCAGAACAATCTCAGATCTTCTTT
>Chr3:4592684..4592645  - TAIR102
ACAATGTGGTTGTCGAAGAGCTGCCTTCGAACGTGGCCGA
>Chr3:4667582..4667621  + TAIR102
TTTTTTTTTTCCTGTCAAAGTTCGCGTTCAATAGCCAAAT
>Chr3:4677021..4676982  - TAIR102
TTTAGATATGGATGTGGCAGGGAATTGGGAGGCTCAAATT
>Chr3:4784126..4784087  - TAIR102
TGACTTTTTACATCTTGCAGAAGAGGAAAGCAAACCGTTG
>Chr3:4822013..4822052  + TAIR102
TACCTTGGGCTGTTTAATAGCTTTCGGCCTCGGATTCTGA
>Chr3:4821829..4821868  + TAIR102
ATGATGCAATCGCAAAGCAGAAGCTGCCTAAGATGGTGTA
>Chr3:4822013..4822052  + TAIR102
TACCTTGGGCTGTTTAATAGCTTTCGGCCTCGGATTCTGA
>Chr3:4898649..4898688  + TAIR102
CATTCATTTTCCGCTGCCAGATAGTGCTTCATTGAGTGAA
>Chr3:4907544..4907505  - TAIR102
TTTTGGTGGGTTTCTTTTAGGTTCATGAACGCTATGTGAT
>Chr3:4972992..4972953  - TAIR102
GCTTCATCGTTCCACATGAGCACTTACTTTGATCGGATTC
>Chr3:4983279..4983318  + TAIR102
AAACCTTTTTCTTTTCTCAGGTTTCATAGCTCGATTTCAC
>Chr3:5004151..5004190  + TAIR102
CATTGGTGATGAATCTGCAGATGGAGTCTGTGAAACCATT
>Chr3:5022646..5022685  + TAIR102
ATCTCTTAAACTTGGTGCAGGAATGAGAGAAAAAGTTCCA
>Chr3:5054586..5054625  + TAIR102
GTGAATGGGTGTTGATTCAGGTTTGTGACAGCATATTGGG
>Chr3:5082270..5082309  + TAIR102
GATCTGGATCTGGCTACGAGAATAGTAACAACAACAACAA
>Chr3:5082590..5082629  + TAIR102
AATAGTCATGGAGATGGGAGGAGAGCTGAGAGTAACAACG
>Chr3:5161921..5161882  - TAIR102
ATGTTTTTTTTTTCTTGTAGGCTGAGATTTTGTCTCTGTT
>Chr3:5166426..5166465  + TAIR102
TAACTTTTACTCGGAAACAGGAGTGTCCCGTGTTCTTGAG
>Chr3:5177366..5177405  + TAIR102
CTACTTGTTACTATGTGAAGATGAAGAGAAAATGGAGTTT
>Chr3:5200985..5201024  + TAIR102
CTTTGAAAGAGTTATTGCAGAGAAAAAAAATGGGATCGAG
>Chr3:5201950..5201989  + TAIR102
GTCCATGTCCGGTGCATTAGAACATCCTGAGCACAAGGAA
>Chr3:5213788..5213827  + TAIR102
TTGTGTTTTTGTTATTGCAGGATGTATGTTTCATAGTGAG
>Chr3:5254229..5254190  - TAIR102
TTTGTTTTTGTTTGCATCAGATTTGATCGGAATCTAATGG
>Chr3:5288536..5288575  + TAIR102
TTCGACCTATCGACATCCAGCGCTTCTTGGGAGAGTATGA
>Chr3:5294116..5294077  - TAIR102
ATGTTTTGTTATGGTTTTAGTTCAACCGCATCTACTCTCC
>Chr3:5309469..5309430  - TAIR102
CTCATTCCTGTTCTTGATAGTTTTCTAGACAGATTTCGAT
>Chr3:5358070..5358031  - TAIR102
ATGATTGATTATTTTGATAGATACAAGCTTCCTTCATGGG
>Chr3:5566459..5566498  + TAIR102
GGTTAAATTTTTAATTGCAGGTAATACTCGTAAGATTTAT
>Chr3:5581778..5581817  + TAIR102
GTTTTTTTTTCCAATTATAGTAACTATAGTAAGATTGATC
>Chr3:5588573..5588612  + TAIR102
ACTAATTAATATTCAAAAAGATGGCTCAAAAAGTGGAAGC
>Chr3:5689311..5689350  + TAIR102
TTTAGAATCTCCCATAACAGGTAGATGATGAGACAAGACA
>Chr3:5704349..5704388  + TAIR102
TGTGATTCTTATGGATAGAGCTGGTGATGAAGCTGGATCA
>Chr3:5722730..5722769  + TAIR102
ATGTATGTATGTATATGTAGATGTGGGATGTGATGACGAA
>Chr3:5786710..5786671  - TAIR102
AATTTGTGATTGTACTTTAGGGAGATGCAAAGATAAAGCT
>Chr3:5812417..5812378  - TAIR102
GAACACGTATCTGTATGCAGTCGTCGACAGGTCTTCTTCA
>Chr3:5831446..5831485  + TAIR102
TCTCAATTCCATCTACACAGATCCTCGATTCCGATCCAAC
>Chr3:5913058..5913019  - TAIR102
TGGTTGGTTTCATCTCTTAGTTCGAGGAGTGTTCTATTTT
>Chr3:5948083..5948044  - TAIR102
TTTTGTGTGTGTGTTTTCAGGAACCTTAGACTCCATTTTG
>Chr3:6024133..6024172  + TAIR102
GGTTCCTGACATGGAAGCAGCTGGATCAACATGTGTTCTA
>Chr3:6025365..6025404  + TAIR102
GATGTGTATTTGTTGAACAGCATAAGGACTTGAAGCGTTT
>Chr3:6025583..6025622  + TAIR102
CTCTTGTTTGACTATGACAGAGCTTACTACAACGAGTATG
>Chr3:6058222..6058261  + TAIR102
GTTTTTATGTGTTGTTCAAGGGGAGTTCTCCAGATTCAAA
>Chr3:6146583..6146622  + TAIR102
TTGGTGATGTGAGGATTTAGTCAACAGGATCGTTCTTCCA
>Chr3:6201737..6201776  + TAIR102
TACTTGTGAAAGCTTTCCAGATCACGGGAAATCAGTTGTC
>Chr3:6202005..6202044  + TAIR102
AAACTGGCACTCTGTCAGAGGAAAGATCCTCGTGTCGAAT
>Chr3:6213168..6213129  - TAIR102
TCTTACATATTTGTTAGCAGATATCTAGCGACTGCATCAT
>Chr3:6221316..6221355  + TAIR102
CTCTCTATGCTCTATGTTAGAATGAAGGCACATTTCGATA
>Chr3:6240418..6240379  - TAIR102
GAATTCTCTGCCTTCTTTAGTAATGTCAAGTGAGCAGCGA
>Chr3:6257772..6257811  + TAIR102
GATCCGTTATGGCTTTTCAGATCCATGAAGAATCTTTGAT
>Chr3:6476747..6476786  + TAIR102
TATGTATATGTTGGTTACAGATGTGGATCTCCAAGGCCGA
>Chr3:6500998..6500959  - TAIR102
TCTTTGATCATTACCTGCAGGTGAAGTATGTTGTGTTCAA
>Chr3:6500733..6500694  - TAIR102
ATTCTGGGGGTTCTTATCAGCTGTAGTGTTGAGGCTTTTC
>Chr3:6523762..6523723  - TAIR102
TATATTACTATGGGTCTCAGACAAAAGACGCCAAGACGAT
>Chr3:6547904..6547943  + TAIR102
TGAACTGATATCTCAATAAGATTGTAATATTGTAGTTGTC
>Chr3:6553942..6553903  - TAIR102
AATAAGATTTTGTGGAGTAGGTGTGGACAAATGATGAGTA
>Chr3:6556586..6556547  - TAIR102
TCATAAATATGATAATGTAGATATGGACGAATGACAAGTA
>Chr3:6556887..6556848  - TAIR102
GAACAAATGAGTTTTTTCAGGATAAATCGTTATCCACCAT
>Chr3:6636572..6636611  + TAIR102
TATTTCTTTGTTTAATGCAGTGGCAAACATTGGCACAAAC
>Chr3:6700299..6700338  + TAIR102
CATCCTTCTTGTTGTTGCAGGTCCCTTGTGCAGTCCTTAC
>Chr3:6710838..6710877  + TAIR102
TTGTTGCAGAGATTACTCAGAGTCTCAGATACTTGTTCAA
>Chr3:6747909..6747948  + TAIR102
TTAAATGCAATTTTTTGCAGTTGCTGATTTGCTGCTATGG
>Chr3:6748581..6748620  + TAIR102
TTGTTTTTGCTGTGAAACAGGTTTCTCTTGTCTTGTGGGC
>Chr3:6803266..6803227  - TAIR102
TTTTTTCGTTACAACCATAGTTTCATTTTCATTTTTTTAG
>Chr3:6851229..6851190  - TAIR102
CGCCTCAAACATCGATTCAGGTTCCAGTATTCAGACAACA
>Chr3:7006655..7006616  - TAIR102
GATTCTTCACTCTTCTACAGTGAGCAGAAAATGGAAGCTC
>Chr3:7027264..7027303  + TAIR102
GTGGCCTACGAGATCTTCAGGACACAAGACGTGAACATCT
>Chr3:7067752..7067791  + TAIR102
GTGTAAAACATGTGTTGCAGGATAGTAATGAACCGAAGTA
>Chr3:7068110..7068149  + TAIR102
TAACAGCCTTTTAGCTGCAGGAGATATGTGGCTTTATACA
>Chr3:7068937..7068976  + TAIR102
CTTCTTCGTTACTTGCTAAGTTCAGTTATCCATCCACTTT
>Chr3:7067474..7067513  + TAIR102
AAGCAATTGATTTTTTTTAGTTTGCTTGTTTCCGGATTAT
>Chr3:7067752..7067791  + TAIR102
GTGTAAAACATGTGTTGCAGGATAGTAATGAACCGAAGTA
>Chr3:7089721..7089682  - TAIR102
TATCTTCTTTCTAACTACAGCTCGGAAAACAAAATTGGAA
>Chr3:7151870..7151831  - TAIR102
TATCATAATGATAAGTGCAGGATGTTGAAACTATGAGTAG
>Chr3:7180601..7180640  + TAIR102
TATTCATACGGGATTTGTAGGAGAAAATATTGAATAAAAA
>Chr3:7278156..7278195  + TAIR102
ATTTTTAATCTCTGTTTCAGGTTCTAAGTTCACGTTGTGT
>Chr3:7562737..7562776  + TAIR102
GCTCTCTCTCTCTCTCGCAGGGTTTTCTGCTAGAACATAA
>Chr3:7646006..7646045  + TAIR102
TGGAATGTTTTGTGTAACAGGCGAGAACATATGCGAAGGC
>Chr3:7649328..7649367  + TAIR102
TTTGAAACGGTTTACGATAGGGAAATATTAGAGGCATGGG
>Chr3:7871015..7871054  + TAIR102
TCTCTCTATCTGTCTCTTAGGTGCCTCTTTCTTTTCTTCA
>Chr3:7902570..7902609  + TAIR102
TAGTTTTGATTTTACAACAGAGAGATTTAATCATATTGGT
>Chr3:7918925..7918964  + TAIR102
TTGGGAAGTTCCGGTTATAGCTTGTGCTGGCGAGACGAAA
>Chr3:7947636..7947675  + TAIR102
ATGTTTATGTGTTGTTAAAGGAACCCCTGAGTTTATGGCT
>Chr3:7948325..7948364  + TAIR102
TCGAGTTTTGGGTAATGTAGGACGGATAAGGAACATTTAC
>Chr3:7952327..7952366  + TAIR102
TTTAACCTTTCGATTTGTAGTTGGTGGAGCACTTTTTCCA
>Chr3:8021414..8021375  - TAIR102
TCTCTCTCGGGCATTGTTAGCGGAGGAGGAGATTTCAGAA
>Chr3:8021928..8021889  - TAIR102
GATCTGACGAGATCCTAGAGTTTGACGGATGACGATCTCG
>Chr3:8309684..8309723  + TAIR102
TTGGTAATTATTATTTACAGGTCTTTTGAGATGTGGAAAA
>Chr3:8359646..8359685  + TAIR102
TTAAAGCGTTTTCTTCTCAGTTTGGAGCCGTTTTGCATGT
>Chr3:8422626..8422665  + TAIR102
GCATTTCTGCAACATTGCAGATAGTTTTCTCACGTCCAGG
>Chr3:8496879..8496840  - TAIR102
GTGGAAAAAATCTTTGACAGAGGATTTTAAAGTTCGCAAT
>Chr3:8695300..8695261  - TAIR102
AGGCTGAGGCTGAGGCTGAGGCTAAACTATCGAGAAAGGC
>Chr3:8919119..8919158  + TAIR102
GTAAAGCTGTTCCTAATCAGGCTGTGCTTGCGAAGATGGA
>Chr3:8965431..8965470  + TAIR102
CTTTGCTCTCGAATCTGCAGTTTATCTCTCAACGGCAAAG
>Chr3:9033534..9033573  + TAIR102
GAAACTGGTTTTGTCTTTAGGTGATATCGATATCTCTCGG
>Chr3:9105586..9105625  + TAIR102
GATGGTGATGATGATGACAGGTTCAATGGTAAGGAAGACT
>Chr3:9122356..9122395  + TAIR102
GTATATTCTATTCATTACAGATCTGCTCTTGGATTTCGGA
>Chr3:9140453..9140414  - TAIR102
GACTTTGTCTTGTGTTTGAGAAGAGAAGCTTGCGGTTTTA
>Chr3:9167866..9167827  - TAIR102
ACAAAATGATGAATGATTAGGAATCCGCGAAGCACGTGAA
>Chr3:9210562..9210601  + TAIR102
TTTTACTTTGAATCAATGAGTTTTTTCAGTTCCCAACTAA
>Chr3:9279616..9279577  - TAIR102
TATGCTGTGATCTTGTACAGGTTTTGGTATCAGAAAGACA
>Chr3:9317338..9317299  - TAIR102
CCTCTTGTTCACTATAACAGGTGGGTTTATTGTTCTTCTT
>Chr3:9359872..9359911  + TAIR102
TTGGGAAATCGATGATTCAGGTAACGGCGGAACCGTCGTG
>Chr3:9475899..9475938  + TAIR102
TTTGCTGGTTATTGAAACAGGACTTGTTCTGGGGTAAAGG
>Chr3:9515366..9515405  + TAIR102
TGTCTTATTGTATCACACAGTTTGTGGAAAAGGATTGCAA
>Chr3:9531110..9531149  + TAIR102
TTTGTCTTTTGGGTTTTAAGTTTGATGTAAGAGCCTCTTC
>Chr3:9538357..9538396  + TAIR102
TGTTGTTGTTGTTGTTTTAGGCAACATGCTCGTTCTTTAG
>Chr3:9579275..9579236  - TAIR102
TCAACGATGTTTTTTACAAGCTCGATGCTCTGTTTCAACA
>Chr3:9679548..9679587  + TAIR102
TATATACATGTTTTGATCAGGTAAGAGAGAGATGTAAACG
>Chr3:9712351..9712312  - TAIR102
CGTGTGGTGCGTTTTAACAGAGTTAGCGTCGAAGATGGCG
>Chr3:9711358..9711319  - TAIR102
CTGATTAACTTTTATGGTAGACGAAATTCGAAACGGGATA
>Chr3:9756394..9756433  + TAIR102
CTTCTTCTTCTTCTTTTCAGACATGACTCTTCCTTATCGT
>Chr3:9803588..9803627  + TAIR102
ATTATTTCCTTTTTCTGCAGTTTCTGAATCCCAATATGTT
>Chr3:9805428..9805389  - TAIR102
TTTTAATGTGTGTGTTGCAGGTTATCAAAAATGTCGAATC
>Chr3:9901639..9901600  - TAIR102
ACACCATCAAAACTTTACAGCATTTAAACTTTACAGTGCT
>Chr3:9921786..9921825  + TAIR102
TCTTGGATCCCTTGCTTCAGTCCAACGTCTTTCCTTGAAG
>Chr3:9931734..9931695  - TAIR102
TTTTTGTCACATACCAAAAGATGTATAAGAATCAGTTGCA
>Chr3:9984449..9984410  - TAIR102
CTTGTATGTTTTTTTTGCAGAATTTGATGAGATGGGGAGA
>Chr3:9994836..9994797  - TAIR102
TTTGTCGTGTATGTCTGCAGCTTCAGTACCAGATTCTGTG
>Chr3:10078244..10078283  + TAIR102
TGGCCTTGTTGTATTTGCAGGTGGGAAGAGGAGCTTCAGT
>Chr3:10090669..10090708  + TAIR102
GTTGTTGTCTCATAAGGTAGAATCTAGAAGGAACAGTTAC
>Chr3:10127738..10127777  + TAIR102
ACAACAATTTCGATATGTAGATGGCACCGATTATGCTCAA
>Chr3:10130529..10130490  - TAIR102
TTGTTGTTCTTCACGTGCAGGCTGCAACAACCATTGCCTA
>Chr3:10219525..10219486  - TAIR102
TTTAAAAACCTTTCTTTCAGGAATTTTGTCGAACACCTTC
>Chr3:10257536..10257497  - TAIR102
TGTTTTCCTTTTTTCGATAGTAGAATGTGAAAAAGAAAAG
>Chr3:10287300..10287261  - TAIR102
TGCATTGATGATGTTTGGAGACCTTGTTTTGAACGAATCC
>Chr3:10448262..10448301  + TAIR102
TGTATGTTTTTGTTTTACAGGTCAAGTTCACTTCCTCCAC
>Chr3:10450687..10450726  + TAIR102
TTTTGTCCTTCGTTTTGCAGTTTGATCGGAGGAATTTTGA
>Chr3:10465861..10465900  + TAIR102
ACTTGTGCATTCTTTTGCAGGTCAAGATCACTTCCTTCAC
>Chr3:10538694..10538733  + TAIR102
TTGATTATTTTTCCTTTCAGCAATATCATCGATGGCGTTA
>Chr3:10695982..10696021  + TAIR102
GATATCACAAAAAGAGGAAGGAAAATAGATTGGAGCGTTG
>Chr3:10755890..10755929  + TAIR102
TTGTTATATATATTTTACAGCAGAACCTAAGAAAGTTATT
>Chr3:10761817..10761856  + TAIR102
CCAGCTCCATTCCAATAAAGAAAGTTGAAACTTTCAGAGA
>Chr3:11076526..11076487  - TAIR102
CTACCTTTTGTTCTTTCCAGGTTAAGAAAATGGACCTCGA
>Chr3:11076684..11076645  - TAIR102
TGGACTTTACCAATTTTCAGAACAAAAGAAGCAGAATCTA
>Chr3:11156092..11156053  - TAIR102
CCATCATCAGTAGTCTGCAGATTGGATTTTTCCCAAAGGA
>Chr3:11155218..11155179  - TAIR102
TTTAAAGTCTTTCCACTTAGAATTCTGCTGGCTTGAATCG
>Chr3:11191712..11191751  + TAIR102
GTTCTACCTTCTCTTCATAGGAACTAAAGTGAATTGAGTC
>Chr3:11235218..11235257  + TAIR102
TTTTCTCTTTGCTTATGAAGCGATGAAGCATCGAGTTCGG
>Chr3:11257972..11257933  - TAIR102
GTCTGGACCAACCGTTACAGCCCCTTTAATAGGACCACAA
>Chr3:11281564..11281603  + TAIR102
TGAATGGTGATCTTATGCAGGAAGTGGTGGATGAAGAAGA
>Chr3:11383681..11383642  - TAIR102
CCGAAGTTATTATGTTGCAGGCTCATGTCGAAGAAACAGA
>Chr3:11976479..11976518  + TAIR102
ATGATCATGTATGATAACAGGTTTGGGGAGATGATAAGAT
>Chr3:15431075..15431114  + TAIR102
TGTCTCTGTGTGATTTGTAGTTACCTTAAGGAGCTACTGG
>Chr3:15644730..15644769  + TAIR102
TTTTGCTTTGAGTCATATAGTGAACTCTACAAAAACGAGA
>Chr3:15761177..15761138  - TAIR102
TGTTGTATGTACTGTCGCAGGAAAACATGTCCGAGGAAGA
>Chr3:15869236..15869197  - TAIR102
ATGTCAACATTGAGGATGAGATGAGGAGGAAGGCACAAGC
>Chr3:15988957..15988996  + TAIR102
GTAAGATCTATGGAGTCAAGTAATAATGGTAAGACTTATG
>Chr3:16012052..16012013  - TAIR102
TTGTAATCTGTTTCTCTCAGGAAATATGTTGTTCCAATCG
>Chr3:16195032..16195071  + TAIR102
GATTTTCGTTGAATTTTCAGGTTAAGCTAATGTGTTCTTA
>Chr3:16200375..16200414  + TAIR102
TTTCTCCTAATGGGTTTCAGGTGTGTTTCTAGCTAGGACC
>Chr3:16217217..16217256  + TAIR102
TGATTCATCGATAATCAAAGTTCTCATGGGTTCTGTAATG
>Chr3:16477000..16477039  + TAIR102
CGATAAACACACATTCTTAGGCTTCCCAAGAAATGGAGCT
>Chr3:16477280..16477319  + TAIR102
TTGCTTCTTACTCTTTCCAGATTCTTTAATGTGATCTGTT
>Chr3:16573263..16573224  - TAIR102
TACATTACCCTGTTTTGCAGAAGCTTGGAGTTTATCTTTG
>Chr3:16732728..16732767  + TAIR102
ATCATAATTTTTTTCTTCAGATATTAAGTAAACAAATTGG
>Chr3:16893015..16893054  + TAIR102
TGTTTATGGGTATTTTCTAGCCGGGGCTTGTGCCTATGGC
>Chr3:16917883..16917922  + TAIR102
TGAGTTTTTGTTTCCTTTAGATTCAATGGCTGCTCCACCT
>Chr3:16933469..16933508  + TAIR102
ATCAACTAATGTTGTCTTAGGAGTTCAAGGATGGGGTTGA
>Chr3:16945601..16945640  + TAIR102
TGAGCTAGTTTTGGTTGTAGGTTTGAACAGAACAGGAAAG
>Chr3:17091655..17091616  - TAIR102
TTTTTCTCAAAAAAATTCAGGGTTTGTGATCTTCTTCTTC
>Chr3:17158421..17158460  + TAIR102
AACCTGAAGTTTCAGAGGAGTCAACCAGAAGGTATCGACA
>Chr3:17158282..17158321  + TAIR102
TCTTGTATGTTGGAAGACAGTTTGGCTTTACAAGCCGCAG
>Chr3:17307829..17307790  - TAIR102
TTTATTCCCACTTGTTTCAGGAAATTGCTCCCGAATATTC
>Chr3:17401614..17401575  - TAIR102
TATAGATGATCTGAATCCAGGAAAACAGGATCCAAGTGGG
>Chr3:17438386..17438347  - TAIR102
CGTGTTACGTTTTTTCTAAGAACTCTGCGAGACTAACGGT
>Chr3:17438587..17438548  - TAIR102
TGATTCTGTTCTGTTTTAAGGTCAATGACAAGATGATGTC
>Chr3:17438846..17438807  - TAIR102
TTCTATATGGGTTTTTCTAGATCAAGCCAGAGGAAGGAAG
>Chr3:17464013..17464052  + TAIR102
GATTACATGACCTGGTCCAGTGTGGAACATTACTATCAGG
>Chr3:17464117..17464156  + TAIR102
TTCACCCAAAAACTTTAAAGGCAAACAAGTTTGTTGGGGT
>Chr3:17522221..17522260  + TAIR102
TAGTTGTTTGTCTATCTAAGCCAATCATACAAAATCTATG
>Chr3:17523790..17523829  + TAIR102
GCTTCTTCTTGTTGTTACAGATATCATTTTGGTGATTAAG
>Chr3:17524945..17524984  + TAIR102
ACACTTGTTTGTTTCAATAGCTATTCCTTCTTCGTGCTGC
>Chr3:17525972..17525933  - TAIR102
AATGTACTGGTTTGTTACAGGAGATTCTGGTTACCGTGTT
>Chr3:17526428..17526389  - TAIR102
TGGTGCTTTCATTCTTTCAGAGAGAGTGAAGGCAGTTTCT
>Chr3:17564979..17564940  - TAIR102
TGACCTTTGCTTTTGTGCAGTCTAAGATGGTGGACTATAT
>Chr3:17565224..17565185  - TAIR102
ACGTTTCTTCATCTGAATAGGTCTGCCCAGTTGAATACAT
>Chr3:17639044..17639005  - TAIR102
GGTTTTTTATTTGGTGAAAGTTTTGAAATGGTGCTGGTAT
>Chr3:17734003..17733964  - TAIR102
TTGGTTTCACCATCATGTAGATCTTCCAAAAACAGTCCTA
>Chr3:17752178..17752217  + TAIR102
TGGTGGTGGTGGTTATGTAGAGTGGTGTGTGAGTACATAA
>Chr3:17883512..17883551  + TAIR102
GTTCTTGTTTTGGTTTTCAGGATGTTTTTGTGGGTGATAT
>Chr3:17892819..17892780  - TAIR102
TATATAATGCCTCCATCAAGTAGTAGATGATGCAATGGCG
>Chr3:17963654..17963693  + TAIR102
TTTTTCTTTTGTTCTTTCAGGCAAAAAGAGATCCATACCG
>Chr3:18132525..18132564  + TAIR102
TGCTATATTGGTTCAGCCAGATCGCTGACGATGGTGTTGA
>Chr3:18262696..18262735  + TAIR102
CTTTAAACATAATGTTTCAGTATTAATAGAGCTTATGATC
>Chr3:18267374..18267335  - TAIR102
GCCACCGCGGATGAACTAAGAATTATGATGATGAAGTAGA
>Chr3:18267436..18267397  - TAIR102
AAAACATACCCAAACCCAAGCCACGATCAGACAATAAACC
>Chr3:18334630..18334669  + TAIR102
GTTGCTTTTTACCAATTCAGGGCAATGTCGAGATCAAAGT
>Chr3:18375598..18375559  - TAIR102
AGCGAACGGTTGTGGCGGAGGAGGCGGAAGAGCAACTCTG
>Chr3:18377745..18377784  + TAIR102
CTTAAGCTTTGTATTTCTAGATCCTTCTCCCAAAACAACG
>Chr3:18602307..18602268  - TAIR102
CTCTCATGTTTTTTCTGTAGGTACTAAGTCTCTCTTCTCA
>Chr3:18616295..18616256  - TAIR102
AACAAGAAGAATCTTGAAAGCCGTCACCTACAGATCTGAA
>Chr3:18755179..18755218  + TAIR102
GTTGACAATTGCATTTGCAGATGAGAGGCTCAATGACATT
>Chr3:18827459..18827420  - TAIR102
CTTCTTCTGAAACTTCTCAGGTTCATTTGGTGACTGATCA
>Chr3:18953114..18953075  - TAIR102
GTGTTGTTTTTTGCTTACAGAGAATCAAATAATTGAGCTC
>Chr3:19025399..19025438  + TAIR102
CGTAATTACAATGGCTCCAGGAACTTTGACTGAGCTAGCC
>Chr3:19032638..19032677  + TAIR102
TGTTCTGAAGCAACTAGAAGAAGAAGAAATTGATATCATT
>Chr3:19070425..19070464  + TAIR102
AATCTTGTTTGAATTTTCAGGATTTGCTGCAGAGCAGGCC
>Chr3:19069633..19069672  + TAIR102
ATTGCTTTGATGTGTATCAGTTGACTTGTGAAAAGTCTGC
>Chr3:19149452..19149491  + TAIR102
AACTTTTGAGATTCTGATAGATCCGGTACGGAGTCATGTA
>Chr3:19196566..19196527  - TAIR102
GATATGTTATTTATAGTCAGATTTATTTTTGTTCAATATT
>Chr3:19249005..19248966  - TAIR102
ATTCTGCTTTTTTCCGCTAGGTTTCTGAGATCTTCCATTC
>Chr3:19278171..19278132  - TAIR102
GGTTGTTGTTTTTGTTACAGGAAGTGAAGTAAGAAAAGAA
>Chr3:19305192..19305231  + TAIR102
GCTCTTCTTCTTCATGACAGTACTTTCAGTGACGTCATGA
>Chr3:19308955..19308994  + TAIR102
CTTCCTTGTCTTTGCAACAGTCTCTAATAGCTAGTGCGGA
>Chr3:19305192..19305231  + TAIR102
GCTCTTCTTCTTCATGACAGTACTTTCAGTGACGTCATGA
>Chr3:19310899..19310860  - TAIR102
CTTCTTGTTATTGTGTTCAGGTTTCAGATATCATCATAAG
>Chr3:19331435..19331474  + TAIR102
ATTGGAGGAGTGGATTACAGGTGAAGGTATAGGAAGCTCC
>Chr3:19343225..19343264  + TAIR102
TGTGGTAATCTTGTTTCTAGGCAGTGTAAACAGAGAACTC
>Chr3:19350366..19350327  - TAIR102
CCATTTTTCTCTTTATGTAGAGGATACCTCTAACACTGGA
>Chr3:19386145..19386106  - TAIR102
TAATCATCTTTCGTTCCTAGGTGGATTCAACGAATCCAAA
>Chr3:19407185..19407224  + TAIR102
CTTTTAATCTGTCATTGAAGGAACTGGGTTTATACATTTA
>Chr3:19515362..19515323  - TAIR102
TTAAGTTCTGGTTTTGGCAGGTATGTTCCAGCTTATTCAA
>Chr3:19516093..19516054  - TAIR102
TTTCTGGTGTTGTATTGCAGCAAATATCAACTCCTCGTCT
>Chr3:19522544..19522583  + TAIR102
CTTCTGTGTCTCCTCCACAGTTGTACTGCAAGCATTCTTT
>Chr3:19649226..19649265  + TAIR102
TTTTTGATGTATTTTCTCAGAGTTTCTTCCCGGCATTGAC
>Chr3:19752548..19752509  - TAIR102
TCTCTTTGTCAATTGCTCAGTGCTCTCTCTATATCTGGGT
>Chr3:19803681..19803642  - TAIR102
AATACTAGTACTAAAGTTAGTTTCCTTAGAGAATAACAAC
>Chr3:19864134..19864095  - TAIR102
TAATCCTTTATGCAAAGCAGTGTGTATCGTGATAAAGCTA
>Chr3:19878286..19878247  - TAIR102
AATTACTTGATTTTGTTAAGAAATGGCTGCTCCTCCTGCT
>Chr3:19890904..19890943  + TAIR102
TGTTTTCACGCATTTCCTAGCTCGGAGTAAGCTAATCGAA
>Chr3:19914167..19914128  - TAIR102
AAGACAAACGTGCTCTTAAGGTTGCTAAGAGGAAGTTGGG
>Chr3:19914833..19914794  - TAIR102
GTCTATGAAATTTACAGAAGATGACAACTCCACAAGTGAA
>Chr3:19926347..19926308  - TAIR102
TGGGTCGTTTCTCGTTTCAGAACACCAGAGAAAATCCTCT
>Chr3:19986860..19986899  + TAIR102
TTTGTTTGTGGTTTTGACAGGGGTATGCCACCTCCTGGTG
>Chr3:19987751..19987712  - TAIR102
CGATTAGAAGGATGAAGGAGATAACATTGGGCCTTATGTG
>Chr3:19990587..19990548  - TAIR102
GGTTTTGTTGAAATAAAAAGGTGCATGTAGTGACCAAGTT
>Chr3:19997875..19997914  + TAIR102
GTTTTTACTCTTGGGTTTAGCTATATCGACGGTTTTGGTT
>Chr3:19998062..19998101  + TAIR102
TTTTTTGTTAATTTATGTAGATGTGTCGTGGAGACAGAGG
>Chr3:20001364..20001403  + TAIR102
TATGAGTGTTTTTTCGTCAGGTTATTTATCACTGCACTGT
>Chr3:20103971..20104010  + TAIR102
AATGATTTTAAAATTATAAGAGGAGAAAACGAGAAAAGAG
>Chr3:20118550..20118589  + TAIR102
GCTTAGGGTTTGTATTTCAGTTTCAGGGCTTGTTCGTTGG
>Chr3:20126643..20126604  - TAIR102
TATTGATTTTTTACCTACAGTACATAACCAAAGCAATGAA
>Chr3:20172501..20172462  - TAIR102
AACCAAATTGTCACCTCTAGACCCGGCGATACCATTTTAA
>Chr3:20175685..20175646  - TAIR102
TTGCTTTTGCTTTCAATCAGTTTAGGTTGCCGTGTTAGAG
>Chr3:20178084..20178045  - TAIR102
GCTCACTCTGTTTTTACCAGAGAAAACGTCTGAACTTGGG
>Chr3:20178824..20178785  - TAIR102
GGATTTTTTTCGTTGTGGAGCTGGCGATGTGTGGAGCAAT
>Chr3:20178084..20178045  - TAIR102
GCTCACTCTGTTTTTACCAGAGAAAACGTCTGAACTTGGG
>Chr3:20177575..20177536  - TAIR102
GATCTAGGATTGGATATTAGAACTGAGTTTGAGCAACAAG
>Chr3:20218629..20218590  - TAIR102
AAAGTTTTTACCAATTGTAGGTAGGCCAATTAAGAGCCGA
>Chr3:20218556..20218517  - TAIR102
GAATCATAAGTATGATGCAGCTGCTGTTGACAACAGAATT
>Chr3:20218651..20218612  - TAIR102
CAGTCTTCAGGGGTTTATAGGTAAAGTTTTTACCAATTGT
>Chr3:20259970..20260009  + TAIR102
TTTCTTGAAATTTCACGCAGGATAAAGGAAAAGACATATG
>Chr3:20260175..20260214  + TAIR102
ATGCGTTTTATCCACTAGAGGATGTTGCATCTCCGGACAG
>Chr3:20263017..20263056  + TAIR102
TCTTGGGGCATGTTCTTCAGATCCTTTGGCTAGGACGGTG
>Chr3:20271000..20270961  - TAIR102
TGGTGTATCATCTTGGTCAGGAAATATACAAGACCTTAAA
>Chr3:20280600..20280639  + TAIR102
AAAGTGAGTCTGTGATCCAGGATGCTCTTGCACAGTGCAT
>Chr3:20286354..20286393  + TAIR102
TAAGAAAAAAGGATTTGTAGAGAAATGGGAGTGTCTCAAA
>Chr3:20339868..20339829  - TAIR102
TTGCTTGGTGGGTGTAACAGGGCGGCTTGCGCTGTTGGCG
>Chr3:20339987..20339948  - TAIR102
AGGACCCCAAGAAGCTCGAGGAATTGAAAGTTAAAGAGAT
>Chr3:20340034..20339995  - TAIR102
GAAGAAGAAGTACCCGGGAGGCGCATTTGACCCTCTTGGA
>Chr3:20363864..20363825  - TAIR102
CTTAATCTCTTTTTGTTCAGGCTGATGGGTTCCCAACAAT
>Chr3:20386796..20386835  + TAIR102
ATTTGCTGCTACTGTTGAAGCCATGGAAGCTCGGATTTTG
>Chr3:20402487..20402448  - TAIR102
GTCTCTTTCGCTTTTTATAGGTTTTGATTTGTATTAGTAA
>Chr3:20410416..20410455  + TAIR102
TGTACCTTGATATGACTCAGATATGGTTTAGAAGAAGGTT
>Chr3:20439095..20439134  + TAIR102
TGGTTATGTGTGGATTTTAGATGATGGACCTGGGACTCTT
>Chr3:20453122..20453083  - TAIR102
GTCAGAGAGTCCTCCCTCAGTCTTCTCTAATATATCTGAA
>Chr3:20528642..20528681  + TAIR102
CTTGATGGATTTTTCTTCAGGCGGGGTTAGCGCCACGCAA
>Chr3:20536232..20536193  - TAIR102
TTTTCTGCTTATAATTGCAGGATCTGGTGATTATACTGGA
>Chr3:20570740..20570701  - TAIR102
AGCTTCTATTGATTGTGTAGGCGTCCAAATGAAGCATTGC
>Chr3:20700613..20700652  + TAIR102
AATTGGAATTGCAAGCGAAGAAGAAGAAGAAACAAATGGC
>Chr3:20703490..20703529  + TAIR102
GTATTCGTGTATTTTTGCAGTTTCTTTTGAGGATCAGATC
>Chr3:20704856..20704895  + TAIR102
TTCGATTCTGAAATATGCAGGTAACAGTCGAGAGCCAGAC
>Chr3:20827881..20827920  + TAIR102
TGTTAGATGAAATGTTGCAGGCACTGGTTCACGAGATGTG
>Chr3:20868561..20868522  - TAIR102
CTGTCCTTCTCCATGTTCAGTGATCTCAGGAGGAGCAATC
>Chr3:20920924..20920885  - TAIR102
TTTATCTTTTTTTTTGGTAGTTGGCAAGTAGTAAAGACTT
>Chr3:20962463..20962502  + TAIR102
TCTCCTACCGGCTTTTGCAGGCTAATAACTAATACCTGAC
>Chr3:20967679..20967718  + TAIR102
CATCTGAAAACATGAAGCAGCTTCTGCGAGCATTGGTCCA
>Chr3:21042807..21042768  - TAIR102
ACCCTTTTGACTGGACACAGGTTTTAGCTTGGACCTCGGA
>Chr3:21043909..21043870  - TAIR102
CTGAATACTTTTTGGTCTAGGAAGTAGCTGCATCTGGGTC
>Chr3:21049256..21049217  - TAIR102
CTCTTTTTGGAAAAGTGCAGCTTTGAATATTATTTATGAT
>Chr3:21049436..21049397  - TAIR102
AAAAGTTGGTTTTGGTCTAGAGAGCATGTACCTTCAGGTC
>Chr3:21076689..21076728  + TAIR102
CACCGTGATCAGAATGTCAGCCTCTTCCTCACCGCCTCCT
>Chr3:21078503..21078464  - TAIR102
TTCCAGGGATATTTTCGTAGATTTTGTAATGTGTTTTTTT
>Chr3:21112343..21112304  - TAIR102
AACTGTTTTCATATATGCAGGCGAAGGGTGCAGGATCAGT
>Chr3:21153415..21153376  - TAIR102
ATCTGATTCTGGTCTTACAGACAAAATTGGCATCTGGGTT
>Chr3:21219123..21219162  + TAIR102
CTCAATCTCTTGTTTTCTAGGGCTCGCTTGTTCTGATTTC
>Chr3:21234592..21234631  + TAIR102
GTTTTGTTCAATTTGTGAAGTATGGAGCAAATTCTTTCTA
>Chr3:21395157..21395196  + TAIR102
CTTTATCTTGTACTATCAAGAACTCAAATGTCATATATTG
>Chr3:21416660..21416699  + TAIR102
AATCTCTATTGTTATTCAAGATTTGCATATACAGGTGTGA
>Chr3:21484755..21484794  + TAIR102
TTTTTTTTTTTGTTTCATAGAGGAGAAAGGTTGTGGATTT
>Chr3:21517823..21517862  + TAIR102
GTGCTGCAGATTCAAGAAAGGATGATGGTGCTGTCGACTT
>Chr3:21527926..21527965  + TAIR102
AATATGATTTATGGTGTCAGATGGCATGGCTTGTGGTTTC
>Chr3:21565101..21565062  - TAIR102
CCCTTCCTTCTCAATCGCAGGTGACACTTGTGAGCCGTAT
>Chr3:21581113..21581074  - TAIR102
GGTTCGTGGTGAACGGAGAGCTCATGATTGTTGCTGAAGT
>Chr3:21645019..21644980  - TAIR102
GTTCTCCGCTTCTTGCGCAGGTATCACAATCAGAGAAAAT
>Chr3:21671519..21671558  + TAIR102
GCTCTCTTCTCTTTGCGCAGTCAATTTGCTACAACTTAGA
>Chr3:21692713..21692674  - TAIR102
AGGGGCTGATATAACTATAGACATTAAGGAAATTGGCAAT
>Chr3:21750693..21750732  + TAIR102
GGAGTTGTTTTTTTTTTCAGATGAAAGACCATATTCATGA
>Chr3:21772980..21773019  + TAIR102
CTCTGTTTATGTATGGTTAGATGTTCCAATAGCTTTGTGT
>Chr3:21774046..21774085  + TAIR102
GCGTTGTAGGTGCTTTCTAGGTGCTGTGAAGGGATGCCGG
>Chr3:21800539..21800578  + TAIR102
GGTTACTGATAATGAAATAGAGCGAGTAAGACTACCAATT
>Chr3:21823862..21823823  - TAIR102
TGTGTTTTGCTTTGTGTCAGCCAGAGGAAACTACAGAACA
>Chr3:21837525..21837564  + TAIR102
TCCAATGCCCTGCAAATCAGATAACCAATCATGCCCTTAC
>Chr3:21889890..21889929  + TAIR102
TTGTTGGATGTGTTGTTTAGATTTATAGAGGCTGATCTGT
>Chr3:21922937..21922898  - TAIR102
TACATTTTTCGCGGTTTCAGGTTTTTCCGTTCCTTAGATT
>Chr3:21926155..21926116  - TAIR102
CATCTCCATTGCTTCCATAGTTGTCAAGGCATTTCAGAAC
>Chr3:21935040..21935079  + TAIR102
TTTTCAAATGCTTTGTGGAGTCTGTTTTTCCTTATAAAAA
>Chr3:21965605..21965566  - TAIR102
TGTTTCTATGGAAAATGCAGGAAAGAAATGGAAATGATGG
>Chr3:21965984..21965945  - TAIR102
CTGGTTAAATGTTATTGCAGATTCTTATGGTAACAAATTG
>Chr3:21964274..21964235  - TAIR102
GGTTGTTGGCTTGCACTTAGGCCATCAAACACATGGAGAT
>Chr3:21980152..21980113  - TAIR102
TCCCTTTTTTTGAGTTGCAGTGGATTTCAGGATTGATAAT
>Chr3:22033736..22033775  + TAIR102
TTCACTTGCACAATTCATAGGGAATAGAAATGAAAGGGTA
>Chr3:22084865..22084826  - TAIR102
TTATTTGATGTTAATTATAGGGGTTTGCAGAATATCGACC
>Chr3:22101841..22101802  - TAIR102
TCCTCTTTCAAATCTATCAGGAGTGTTCTCTTCTGGGAGA
>Chr3:22126393..22126354  - TAIR102
TGTCTGGGATTTGATCACAGGCTAATGGCGGCATCTAGTG
>Chr3:22144872..22144833  - TAIR102
TCCTACTAAATCTGCTACAGTACCCTCCGTTATGTTCCAC
>Chr3:22145018..22144979  - TAIR102
TTATCGGTAATGGTTGGTAGGTAGTGACAGTCAAGAAAGA
>Chr3:22146816..22146777  - TAIR102
ATCATCCCCGACATCTCTAGTTTCAGATTCCGCGTCTAGT
>Chr3:22153410..22153449  + TAIR102
TAAAAACTGTCACAAATCAGAAATTCAAAGAGCTCTGCAT
>Chr3:22158604..22158565  - TAIR102
TCTCATCGAGTTTTGGTTAGTGCTTTGTTATCAAGGTGAA
>Chr3:22158589..22158550  - TAIR102
GTTAGTGCTTTGTTATCAAGGTGAAAATCGATTTGAAGAT
>Chr3:22304368..22304407  + TAIR102
TTTGTTGTCTTAAATCACAGGAAGAGAATGGATTTTCTTA
>Chr3:22333285..22333324  + TAIR102
TCTGTACTGTGATGATGCAGAACTGCGAATGATTCGTTTC
>Chr3:22357782..22357743  - TAIR102
ACAGTGTTTTGGGTCACCAGGAAATCGAGGCTAGTAGAAG
>Chr3:22375422..22375383  - TAIR102
TTGTGTTGTTATTGACTTAGTTGAAAAACAAGAAGTGAAG
>Chr3:22398866..22398905  + TAIR102
TCTTGTAATTTCCGTTTCAGAAATCTCCGTGTCTTATGCA
>Chr3:22401893..22401932  + TAIR102
TGAATTTTGTATGATTTCAGGCGAGGGCACTCATTACCAA
>Chr3:22471922..22471883  - TAIR102
ATCATGACTCGTGTTTGAAGTTTCTCCAAAACTGTTTCCT
>Chr3:22606617..22606578  - TAIR102
GGGTTTTGAGTCTTTTGAAGGCTGAATTGCTCTGAAATCT
>Chr3:22682850..22682889  + TAIR102
ATTTGAACTTGGACATTTAGATATAAGATCTACATAGAAG
>Chr3:22798034..22798073  + TAIR102
TTTTTCTTTTCTTTTATAAGGCTTGAAGAAGACTAATAAA
>Chr3:22840199..22840160  - TAIR102
GACCAGTAACCCCTTTTAAGATGTCAAGTTAAAATACAGC
>Chr3:22852072..22852033  - TAIR102
TTTACCTTGTTACACACCAGGAAGCAGATTTTACATCATT
>Chr3:22896180..22896219  + TAIR102
AGTATGTCTTAATTTTATAGGGTTTTCAAGAAATGATAAA
>Chr3:22896769..22896808  + TAIR102
TTCATCATCTCCTGTCTCAGCTCTTGAGCTTCTAAGATCC
>Chr3:22896180..22896219  + TAIR102
AGTATGTCTTAATTTTATAGGGTTTTCAAGAAATGATAAA
>Chr3:22903697..22903736  + TAIR102
CATGGTGGTGGTGGTGGCAGGAATAACGGTGTTGTGGGCG
>Chr3:22906067..22906028  - TAIR102
AAATTAGTGTGAATTTAAAGCAAAAGAATAAAATAAAGAA
>Chr3:22972013..22971974  - TAIR102
GTCGTTTTTGGATTATGTAGGGATAAAAGTGAATGGTTTC
>Chr3:22986360..22986399  + TAIR102
ATTCTTTCATCTGAGTGAAGGAAATGGATCCTGAAGCTGT
>Chr3:22990528..22990489  - TAIR102
GATTATTGTTGCAGGTTAAGCGATCAAGAGTATATGGAGC
>Chr3:23053651..23053690  + TAIR102
TCGCTCTAATAATTTACAAGTTTTTTTTTTTGTTGCTTTT
>Chr3:23161367..23161406  + TAIR102
CTCTCTTTTTTTCTTTCCAGGCTAAACGATGCAACCGTAG
>Chr3:23201276..23201315  + TAIR102
CCTCTGATCCTCTCTTTTAGATTTCGAATCGAGACCAGAT
>Chr3:23218968..23218929  - TAIR102
CCTTTGATGTTCTTAAACAGCTTCTACAGATGCCAGTTTG
>Chr3:23226031..23225992  - TAIR102
TATTACTCTTAATGCACCAGCTGCCAATGGTATCAAGAGG
>Chr3:23232490..23232529  + TAIR102
TTTCTATCTTTCGATTCTAGATCTAGAATTCAATTTGTGA
>Chr3:23294694..23294733  + TAIR102
CAGTTACAGTTTCTATCTAGGAGGGAAGATATCGCCGTGG
>Chr3:23358607..23358568  - TAIR102
ATCTCATAAATGTGTTACAGACAAGAAACAATGTCTGGGC
>Chr3:23371946..23371907  - TAIR102
TGTATTTCCTGATGGAGCAGGTGCATCTCGATTACCTTGA
>Chr3:23373316..23373277  - TAIR102
GTTTGGTGCATCTTGCTCAGAATCTGAGACCAGAGATTCC
>Chr3:23382065..23382104  + TAIR102
GGTGTGTTTACTGCCAAAAGGAGCACCACTTGGGTAGCGA
>Chr3:23385450..23385489  + TAIR102
TTCTGTTTTGAAAAATGAAGGAGGTGTCACCGTTAACGTC
>Chr3:23396871..23396832  - TAIR102
ATGGTGTTTGTTTATTGCAGCTACTTTGGTGAAGTTGTAC
>Chr3:23449250..23449211  - TAIR102
TTCCAGGAAATTGGAAAAAGCGCTCAACTTGATGCCAACA
>Chr4:69390..69351  - TAIR102
GTTCCGAGACTCAGAGATAGTGCCTTGTATTATTGTATTC
>Chr4:74887..74848  - TAIR102
TGTGTGATATTAATTGGCAGGTGAGTGTTCCTCCGAGTAG
>Chr4:133819..133858  + TAIR102
TGGTTTCTTTTGGGCCAAAGTATTGTTTTGGGTAAAAAAT
>Chr4:155183..155222  + TAIR102
ATTTTGTAGTTATACCACAGGACAATGGCTGACAAAGATG
>Chr4:155966..156005  + TAIR102
ACAACACTCTTTGGTTGCAGAAAGCTGGAAGATTGATGGG
>Chr4:155172..155211  + TAIR102
TATTTGATCAAATTTTGTAGTTATACCACAGGACAATGGC
>Chr4:186493..186454  - TAIR102
TTGGTCACTCTCTATTGTAGATTTTGGCGCCGCTCCCAAT
>Chr4:198192..198231  + TAIR102
GCTAATTTTTTTTAGCACAGAACCATGTAGATAGTTTGTA
>Chr4:211717..211678  - TAIR102
TGTACAATCTCTACATGCAGTGTGGTAAAAGCAGTGTTGG
>Chr4:217061..217022  - TAIR102
GAAATGTTATATTTATCTAGACTTTCGTGAACCGATATGC
>Chr4:241175..241136  - TAIR102
CATGTTGTTGCTGCTTTCAGATGATAAACAGATGCGGCTA
>Chr4:301037..300998  - TAIR102
CATTTTACATGCAAAAGCAGCAATAACGCCTGGTGGTCGA
>Chr4:461901..461862  - TAIR102
GGAAAGCCCACAAAAAAGAGTTAGAGCAAAATGGCAACCA
>Chr4:494429..494468  + TAIR102
TCCATTTCTTGTGTTTGTAGCTTCCGAAAGTTATGGAACT
>Chr4:576262..576223  - TAIR102
CCTAATTCGGTCTCGTATAGGACTTTGATTGGAGGATTGT
>Chr4:676011..675972  - TAIR102
GATTTGTTTGGTTGTTGTAGCTTTATCGAAGATAAAATCG
>Chr4:690266..690227  - TAIR102
TCTTTTTCCTCTTATCCCAGATTTCTTATTCTTCTCCTCT
>Chr4:716483..716444  - TAIR102
AACCGGGCCAATGATGACAGAGCATCAGCAAATTCAAGAG
>Chr4:732107..732146  + TAIR102
GGCCTCAAGCCATTCCTCAGTTTCTAGTTGGTCACTTTGA
>Chr4:801564..801525  - TAIR102
GTTTTTGATTCTTGGTTCAGTTTGATCTGAGAACTGAGCT
>Chr4:828192..828231  + TAIR102
TGTTTTGTTTTCTGGTGAAGGGATTGGTTACGTGGACGAC
>Chr4:974290..974329  + TAIR102
TCTACTTTGCTTCTTTACAGCTCATAATCCTCAAGTCACT
>Chr4:990729..990768  + TAIR102
CTCTTTGTTACATTTGGCAGGCATAATCGCAGAGGTTACA
>Chr4:1058090..1058051  - TAIR102
GGATTGTGAAATTCTTGCAGATGGAGACATGGAGACAAGA
>Chr4:1118987..1119026  + TAIR102
CATCTGCTCACTCTATCCAGAACATACGAAGGTGAGCATC
>Chr4:1121036..1120997  - TAIR102
CTCTGTTTCCTTCCCTTTAGGAAGTTCTGAAGAACATAGC
>Chr4:1121651..1121612  - TAIR102
TAGAATTCTACGTGAACCAGGAATGGATCAATATGGGATT
>Chr4:1128288..1128249  - TAIR102
TTTGCGTATTGGTCTTCGAGTTTTCCGTCGGCGGCCATGG
>Chr4:1128741..1128780  + TAIR102
TTCTTTTTCGATCGCAGCAGCTCTCGCCGATCCTGTGTAA
>Chr4:1137760..1137721  - TAIR102
TCATTGTACCTTTATTTTAGGTGGACTTTGATGAAAGCAA
>Chr4:1140145..1140106  - TAIR102
GTTGGGTTCCGGAGAAGAAGGAAGTCACATGGGTGGCTTA
>Chr4:1144117..1144156  + TAIR102
ATTCTCTCTGGTGTGAGAAGTAAAATGGGTCACGGAGGAG
>Chr4:1207187..1207226  + TAIR102
TTTCGTGTACTTTGGTTCAGTCGTATTCAGAAATGATTGC
>Chr4:1279408..1279369  - TAIR102
GAAAGACGATTACTCTTGAGGTGGAGAGTTCTGACACCAT
>Chr4:1279684..1279645  - TAIR102
CAGTTTTTTGTGAATTACAGATGCAGATCTTTGTTAAGAC
>Chr4:1279331..1279292  - TAIR102
ATTCCTCCGGACCAGCAGAGGTTGATCTTCGCTGGAAAGC
>Chr4:1324568..1324607  + TAIR102
GGAAACAATCATAATCTCAGGGAATTATTGCTTAATGGTT
>Chr4:1376780..1376741  - TAIR102
GCTGTTGCTGTTGGTTGCAGGTTTTGTTAGCTATGACTCA
>Chr4:1408766..1408805  + TAIR102
TCATGGTTTATGTCAAAAAGGTTGATTGGTACCCATGGGG
>Chr4:1413740..1413779  + TAIR102
AAATATCTTTCTTTGTGTAGGTTTAAAAGCAAGCCTGCGA
>Chr4:1414018..1414057  + TAIR102
CTTTACGGTCTTGCCTGCAGCACCGTGATGAGAGGCGAGG
>Chr4:1414190..1414229  + TAIR102
TACTGAGATGAATTTTGCAGAATGTGCAAGCTCAGTGATA
>Chr4:1414406..1414445  + TAIR102
TGCTGATGGTAAAAATAAAGGTGTATGACCGCGGAACAAC
>Chr4:1429030..1429069  + TAIR102
GTTTGGTTTTGCTTTTTTAGTTTCCGTTGGTGATGTAGTT
>Chr4:1440418..1440457  + TAIR102
GTTTTTTTTTTTGGTGGCAGCTTGGTTCTAGCAGAAGTGC
>Chr4:1503461..1503500  + TAIR102
TGCCTGCAAATACTTGACAGGATTAGGTGATATCAGCATG
>Chr4:1558688..1558649  - TAIR102
TAAACACATTTTTTTTTCAGGATTTTGACCACTGATGGCC
>Chr4:1772147..1772108  - TAIR102
ATGTTTTTGGTTTTTGGCAGTGAACATAACATGAAGACAG
>Chr4:1878356..1878395  + TAIR102
CAATTTTTTGTGACGGAAAGTAATTTGATTAAAGAATTGT
>Chr4:2123174..2123213  + TAIR102
ATCTTTATGACTCCTTTCAGGTTAAAACTGTGAGCATTTG
>Chr4:2404988..2404949  - TAIR102
GTTCATCTTTGGCCTTGCAGAAATAGGAGTTCCAGTGAAC
>Chr4:2456920..2456959  + TAIR102
TCCTTTTAACATATTACCAGAGTCCTATTTACGCAAGAGC
>Chr4:2579861..2579900  + TAIR102
TTTTTGTGTGATGATTTTAGGATTGTGATGGACAGTTCTG
>Chr4:2588421..2588382  - TAIR102
TAAGATCCAGGACAAGGAAGGCATTCCTCCGGACCAGCAG
>Chr4:2719271..2719310  + TAIR102
GAAAGACCATCACTTTGGAGGTGGAGAGTTCTGACACCAT
>Chr4:2719348..2719387  + TAIR102
ATCCCACCGGACCAGCAGAGATTGATCTTCGCCGGAAAGC
>Chr4:2718982..2719021  + TAIR102
ACCCTTCATCTTGTTCTCAGGCTCCGTGGTGGTATGCAGA
>Chr4:2739949..2739910  - TAIR102
TACTCCTCTAGAACTTGAAGATCCCAAAGAGACTCCCTTA
>Chr4:2758056..2758095  + TAIR102
ATTGATGTATACATGGGAAGAACTTGAGAAGATTCATGGA
>Chr4:2907825..2907864  + TAIR102
TATGGCTGTCATTGTATCAGTGATCACAGGTACTGGACTT
>Chr4:3766160..3766121  - TAIR102
TGTGTTGTTGTTATTACCAGAGGATACTTTTAGCAGACTT
>Chr4:4204855..4204816  - TAIR102
TCGGATTTTTCCGGGGTTAGACTATCCATGGCGATCCAAA
>Chr4:4359760..4359721  - TAIR102
AAAGGGTAACGTTTTTGAAGTGTTTTTGTGCACACAAGAT
>Chr4:5240384..5240423  + TAIR102
ACAAATTTGATTTAATGAAGGGAATAGTTAGCTCGGGGAT
>Chr4:5240619..5240658  + TAIR102
ATATTTTGGTTATGTTTCAGTGTAATAGGAGGGGCAGTGA
>Chr4:5758962..5759001  + TAIR102
TATTGGTTTTTGTGAAACAGATATTTGTTAGATGGAAGAA
>Chr4:5797065..5797026  - TAIR102
CTGAGGTAGTAGAAGAAGAGATTTCTAAAACCAGATTGAT
>Chr4:6018924..6018963  + TAIR102
TCCAATGTTCCCTGAGCCAGACACAAGTAAACCACTAGAA
>Chr4:6021627..6021588  - TAIR102
CACTATCTTGATATGTGCAGTATTGCTGTGGACGCTGACG
>Chr4:6149521..6149482  - TAIR102
GTGAAAATGGATTTAAACAGGATTATGAGTATGCAAGTTA
>Chr4:6344567..6344606  + TAIR102
TTAAAAAAACAAAAAAAAAGATGGGTTTAATCAAGAACAC
>Chr4:6420616..6420655  + TAIR102
TGTTCTCTGTTTCCAATTAGCTCTGTTTGACCCATTTATC
>Chr4:6454947..6454908  - TAIR102
CACTTGACTGGGTTTTGTAGGAATTTTTTAAGTGTCAGAT
>Chr4:6520158..6520119  - TAIR102
GACTTGTTCTTAAGAAACAGCACCAAGTAAAGCTCTGAAA
>Chr4:6538743..6538704  - TAIR102
TTGATTTGCGAATTTTATAGGTGAGGGGGTAATATTTTTG
>Chr4:6559063..6559102  + TAIR102
TTGGTGGTTGGATTTTGCAGGGTGAGTCCATCAAAGACAC
>Chr4:6609082..6609121  + TAIR102
GGCGTTTTGTTTGTTACCAGCTGGTGAAGGCTATGTATGG
>Chr4:6658776..6658815  + TAIR102
GATGGCTATGTAATTTGCAGGATAGAGGATGCGATTGAGA
>Chr4:6719539..6719500  - TAIR102
CGTTAAAAAAATCAGTTCAGGTCATTTTCTCTCGCGTGGT
>Chr4:6759458..6759497  + TAIR102
AGTTTCTTCCTTCAAAAAAGCTATTTTGATGCTCAACGGA
>Chr4:6903413..6903452  + TAIR102
GTGATTTTATTTGTATGTAGTACGACGTTCATGGGAATCT
>Chr4:7004666..7004705  + TAIR102
AGGTTTTGGAATTGTACTAGGTTTTGATTGATAATCATAG
>Chr4:7119501..7119462  - TAIR102
GATTTCGTTTTCTGAGTTAGGTCGGAGGATTCGTAAAGTG
>Chr4:7182926..7182965  + TAIR102
TTTTTTGTTGTTTTTTGCAGTCTTATGAAGAGTACGTTGA
>Chr4:7211671..7211710  + TAIR102
TACTATTTCTCCTTATTTAGGTACTTTGTACCTGGCTTAG
>Chr4:7215295..7215334  + TAIR102
TGTTTTTGTTGTTTGTTTAGTTGAAGGTGAAATAGATACA
>Chr4:7338999..7338960  - TAIR102
TGTGATGATGTCTATTGTAGGTACTAGTGGACTTTCAAGA
>Chr4:7443504..7443543  + TAIR102
ATTGGGTATGATTTTTTCAGGGAGGAGAAACGAGAAGGGG
>Chr4:7480769..7480808  + TAIR102
TCTCAAATTTTAATCTCCAGTTTTTTTTTTTTTTTTTTGA
>Chr4:7487521..7487560  + TAIR102
CTCACCTTCTCTGTATAAAGTCTTCTTGAGATCGAAGGAT
>Chr4:7513972..7514011  + TAIR102
TGACCCTCTTGATAATCTAGGAAAACCAGGGCCGGATATG
>Chr4:7537263..7537302  + TAIR102
AATAATCAACGATCATCTAGTTCTAGTTCTAGTTCACGAG
>Chr4:7604027..7604066  + TAIR102
GTGGTTTTTGTTATGTGTAGGTATAAGATTTTGGAAGAGC
>Chr4:7637746..7637707  - TAIR102
AAATATTTATTTGATTACAGATCTGCTCTGCTGCTATAGA
>Chr4:7815331..7815292  - TAIR102
GGATGGTTTGGATTTGACAGAACTAGGAGGCCTGGAGGGT
>Chr4:7826761..7826722  - TAIR102
CTAAAGAAAAAACACATTAGATTCTGTAGGAAAATATTTG
>Chr4:8006589..8006550  - TAIR102
TGGTTATTTGGATGTTTCAGGGATTAATTTGAAGATCAGT
>Chr4:8021996..8022035  + TAIR102
AGGTGGTGGTGGGTACGGAGGAGGAGGTGGTGGCTATGGA
>Chr4:8022002..8022041  + TAIR102
TGGTGGGTACGGAGGAGGAGGTGGTGGCTATGGAGGAGGT
>Chr4:8055277..8055316  + TAIR102
AGTACTGGTGGTGTACCGAGCGTGCTCTAGATTGGGGTCC
>Chr4:8055358..8055397  + TAIR102
CTACTCTTTTGATTCATGAGGGTGTTAAAGCTGAGGAGAT
>Chr4:8056687..8056726  + TAIR102
GAGTCGACAAAGCGGTTCAGGTTCGGATCTACTTGTGGTT
>Chr4:8100199..8100160  - TAIR102
CAATATTTGACTTCACATAGAGAGAGATAGAGAGATGGCG
>Chr4:8150273..8150312  + TAIR102
TGCATGTTTTGTGTAACAAGGTGTATCTACTACAAAGTGG
>Chr4:8256389..8256350  - TAIR102
GTTGTTGATTTCGTTGAAAGCCTTTTGCTTTCTCTAAACG
>Chr4:8426471..8426432  - TAIR102
AAATGACTTCTTTTGAAAAGGAGAGAAGGCATATATCGCG
>Chr4:8427382..8427343  - TAIR102
TATGTTTTCGTAATGTGCAGAAAATTCTCAAAGGCCAAAA
>Chr4:8450475..8450436  - TAIR102
GTTTTTTGGGTTGGGTATAGGATAAAATGGACCTACCAGT
>Chr4:8526635..8526596  - TAIR102
CGTGTTCTTGTATGTTGCAGCTTCAAACATGAAAAACCTC
>Chr4:8528498..8528459  - TAIR102
ATTTTTGGGCATTTTTGCAGCTCGAAAGGAGTCTTGTCAC
>Chr4:8548898..8548859  - TAIR102
TGTTGGTGAGGGTATGGAAGAAGGAGAATTCTCAGAGGCT
>Chr4:8572342..8572381  + TAIR102
TTTGTTATCGTGTTTTTTAGTTTCTAGGGTTCATTTCCCA
>Chr4:8574917..8574878  - TAIR102
TTGCTGACAAAAACGTATAGGTATATGTACATTTGTTTTC
>Chr4:8575786..8575825  + TAIR102
CTTCCTCTTGAATGAATTAGATGGATGCGGAATTAGAACC
>Chr4:8646532..8646571  + TAIR102
CACCACCCCCTACCGTGAAGCCACCACCACCACCCACGCC
>Chr4:8663512..8663473  - TAIR102
GGTTACGGGGTTAACGACAGAGCTTGAAGATGTCAAGAGA
>Chr4:8805067..8805106  + TAIR102
CTTGACAAACCAGTTTTTAGGTTCGCAAGCTTTAAAATTA
>Chr4:8817544..8817583  + TAIR102
TAGGCTTTGTCTACATGCAGGGCTGTGTTCAATGATTAGG
>Chr4:8862294..8862333  + TAIR102
GGTTTTGAATAATTGAACAGGTGAACATAAAGTCATACGC
>Chr4:9134344..9134305  - TAIR102
GTCTGGTTTTGCTTCCACAGGAGCTGAACATGACGATTTG
>Chr4:9159383..9159344  - TAIR102
TACGTACAACAAATTCTCAGAAGATCTAACCACCAAAAAA
>Chr4:9214302..9214263  - TAIR102
TAACGGTGGTGTGGGAGGAGAAGGGACACGGTCAATTGTT
>Chr4:9245640..9245679  + TAIR102
TGAGATTTGTTCTCGTGAAGCTATGTCTGCTGCTTCTGAT
>Chr4:9285589..9285628  + TAIR102
TGAATTCTGAGTAAATACAGAGTCATATGCGAGCCATAGA
>Chr4:9308144..9308105  - TAIR102
TATTTGTTATGTGTGTGTAGGCGTGGAAGGAATGGCAAAA
>Chr4:9430408..9430369  - TAIR102
TTTTCTTGTAATGGGTTTAGGTCTACATTGCACAGAGTGA
>Chr4:9471189..9471228  + TAIR102
GTGGTGGATTCAGCAATGAGGGTGGTGATGGGGAACGTCC
>Chr4:9476984..9477023  + TAIR102
CTTGTTGTTTGTTGTTGCAGCCATCGTTTCTGCCAAGATG
>Chr4:9539064..9539025  - TAIR102
AAGCCATTTTTTATTGATAGATGGTACATGGAGATCATTT
>Chr4:9539669..9539630  - TAIR102
TCTGTTCCTTCAAGTTCGAGTCTGAAATGACTTTCAACGA
>Chr4:9564672..9564711  + TAIR102
TCAAGCACATATGCCTGCAGGTTTAACCGATGTAAACTGT
>Chr4:9577992..9577953  - TAIR102
CATGCGCACCCCAAACGTAGGAAAAGTACTTGGTGTTGGT
>Chr4:9640986..9641025  + TAIR102
ATCTATCAATAATGAAACAGGATACCGTGCTTGTGGAAGA
>Chr4:9650585..9650546  - TAIR102
GTGTGTGTTCTGTTTTGCAGGGAAGCTAAATCGTGGTCTC
>Chr4:9673086..9673125  + TAIR102
AATGAAGTGTTTGGTTACAGCAGTGGAAGTGAGGGAAGCG
>Chr4:9716330..9716369  + TAIR102
GTATTTTTATTCATTATCAGATTAATTCCAATGGCAATAT
>Chr4:9722447..9722408  - TAIR102
TCTCAGATTCATGTTGGCAGCAGTGGCTGGGATGTTTATT
>Chr4:9722556..9722517  - TAIR102
TACTGAAATGTGAAATACAGAGGTGCACTCACATTTGTAT
>Chr4:9817997..9818036  + TAIR102
CTGGCTTCACATGTATGCAGGAGGAGTTTCAACTTGCTTT
>Chr4:9843770..9843731  - TAIR102
CATCACCGTTTTTGAAACAGGGGTTGATTCAAGAAAACGA
>Chr4:9939019..9939058  + TAIR102
TTTGACGAATTTTTGATCAGGCGCAACAAGATCTATCGTC
>Chr4:9992470..9992431  - TAIR102
CGTCTTCCCAGGACGAAGAGGATGGTGACAAGATCAGAAA
>Chr4:10049096..10049057  - TAIR102
TGAGACCATTTCTTTTGCAGCTTGTTGTTGTATTTCTAGA
>Chr4:10125037..10125076  + TAIR102
CAAATTTGTTTCTCTCGCAGGGATTCATGGGGAAGTTTGC
>Chr4:10146349..10146310  - TAIR102
TTAATTACTTGTTCCGTTAGGTCGGGAGGCCGAGCTTGTT
>Chr4:10159589..10159628  + TAIR102
TATGTGAATATTGTTTGTAGGTAAGAGATACAGTTGCTTT
>Chr4:10164354..10164315  - TAIR102
CCCTAATTTTTTTTCTTTAGTGATGAGATTATTGGTGATG
>Chr4:10303651..10303612  - TAIR102
AGAAACTATGAAACTTGCAGAGCTCAAAGAAGTTGCAAAG
>Chr4:10472171..10472132  - TAIR102
ATGATCTCTTGGGGAAATAGACTACATTTAGCAGCATGGG
>Chr4:10477801..10477840  + TAIR102
TTTGGGTCCTCCTTCTTCAGCTATGGTGACTATGGCTTCT
>Chr4:10564913..10564952  + TAIR102
ATGCCTTATGCTGAACTTAGTCAAGCTCCTATATGGACGA
>Chr4:10601624..10601585  - TAIR102
ACATTACTGGTACTCGTCAGGTTTAGGATTGAGTGCCACA
>Chr4:10623247..10623286  + TAIR102
GTTGGACCCTTAAAATGCAGGCATACTACAGTTCTTGGCT
>Chr4:10626946..10626985  + TAIR102
TATCCACCATCTGATTTTAGAGAACTCTCTGTTGAATTTG
>Chr4:10627448..10627487  + TAIR102
ATTTTCTTCGCACACGGCAGGTTTTAGGCAGCACTGAGGC
>Chr4:10635368..10635407  + TAIR102
GTAACCATTTCTTACGATAGGATTGAGATGCATGATCTAT
>Chr4:10636843..10636882  + TAIR102
TGCTTCCATCTAACCTACAGTACTTAGATGCTCATGGGTG
>Chr4:10637490..10637529  + TAIR102
TAACAACTGTAATGTGCCAGTCTTCAAATGGAGCGAAGAG
>Chr4:10704296..10704335  + TAIR102
TATATAATTTATGTTAACAGGCAGATTTTACAAATGTGAA
>Chr4:10729271..10729310  + TAIR102
GTATGTAAACTTGAATTTAGGTTCTGAGATATGTTGGAGT
>Chr4:10777117..10777156  + TAIR102
TATTTGTATACACTATACAGTGATGTAAGAACTGAGGTTG
>Chr4:10777484..10777523  + TAIR102
GTGTTGCTATTAGACCCAAGAATTAGAAAATCCAAACTTG
>Chr4:10784944..10784905  - TAIR102
ATGTTGAAACGTTGATCCAGGTTTATGCAGTCCACTTCAA
>Chr4:10833657..10833696  + TAIR102
TTTCCGGGCATGGTTAAAAGCGATGCACGGATGCAGACCT
>Chr4:10835456..10835495  + TAIR102
TTTATATTCATGAATGTTAGGGACAATCAACTGTTAGACA
>Chr4:10872157..10872118  - TAIR102
ATGTTGTTGATATGGTACAGATGAAAGATTCAGAGTTAGA
>Chr4:10943026..10943065  + TAIR102
AGGAACAAGTGGTGAGAAAGAGGAGATTGTTGAAGAGACA
>Chr4:10943106..10943145  + TAIR102
AGAAACCAGAGGTAGAGGAGAAGAAGGAAGAGGCTACTCC
>Chr4:10963282..10963321  + TAIR102
GATTGCCATGTCACATTCAGTTCATTTAACCGCATATCAA
>Chr4:11005005..11005044  + TAIR102
TGTTTGGATGAAAGTAGCAGATATGCAGGACCAGCTGGTG
>Chr4:11019074..11019035  - TAIR102
GGGAATCTACTGATATGTAGCTACTCTATCCGTTTCGTCC
>Chr4:11022754..11022715  - TAIR102
GTTTGATTGAACTTCCTCAGGTTTACGGTATCGTGCTATC
>Chr4:11022379..11022340  - TAIR102
CTTGTTTATGGATTGTTTAGGTAGAAGTCAAAACCTTGTT
>Chr4:11219049..11219088  + TAIR102
TTGGATACTATATTCTTCAGGTCCAAAGTCTACACCTTTC
>Chr4:11242068..11242107  + TAIR102
TTTCTTACTAGCTATAGCAGGGTTTTACTTGGTTTTCTTA
>Chr4:11246343..11246382  + TAIR102
CTTATCCGTTTCTTATTAAGGCTGTGACGACAATGGCGGA
>Chr4:11303152..11303191  + TAIR102
TTTTCATGTTCCCATGACAGATATTTCTGACAACAAGGAC
>Chr4:11308246..11308285  + TAIR102
TAATCCATTGGTGTTGCAAGGGATAAGAGAGGCTAGAGCC
>Chr4:11427672..11427711  + TAIR102
TGTTTTTGTTTTTTTCTCAGTTCGATGAGCAAAAGGATGA
>Chr4:11469799..11469760  - TAIR102
ACTATTGATTTTGATATCAGCTAGGAAGCTTTTTGCTTTT
>Chr4:11475929..11475968  + TAIR102
TACTGCTTTGAATCGTGCAGATACTCTCCAAAGACTTGGC
>Chr4:11480490..11480529  + TAIR102
CTTTGGAAAGAAAAAAGTAGAAGCTTTTCTCAGAATGGGT
>Chr4:11491704..11491743  + TAIR102
GTTTGGTGGTCCTAGCGGAGGGTTTGGGAAAGGAGGTGTG
>Chr4:11585269..11585230  - TAIR102
TCCTATTCCCGTCATGGCAGCAATGACCGCGGCAGCAGTT
>Chr4:11591553..11591514  - TAIR102
TTATAAAATATCTCTATCAGCCCGAGGCAGGAGGGAGAAG
>Chr4:11600042..11600003  - TAIR102
ATAGTGTTACTAGTTTGCAGAGAAAAATAAAATGATTTAA
>Chr4:11625762..11625723  - TAIR102
ATCTGATATTTAATATTCAGGTTATAACAAGTTTGGTGGA
>Chr4:11643438..11643477  + TAIR102
ATATCCAACATTTTTTACAGCCGTGCAAAAGAGTTGCTGA
>Chr4:11655876..11655915  + TAIR102
TGCTTGCTTGAAATTCGCAGAGACTAATCGAATCGCAATG
>Chr4:11657617..11657578  - TAIR102
TGTGAACTTGAGCAGGCAAGGGATTGAGAATTTGATGAAG
>Chr4:11719184..11719145  - TAIR102
CTTCTTTGTGTGATTAACAGGTTGAATTGTTAGTTAATAG
>Chr4:11776328..11776289  - TAIR102
AATCGTCCCTCTTGTTTCAGGGTCCATTGTCCGCTGATAG
>Chr4:11806769..11806730  - TAIR102
GCAAACTCGTTGTAATGTAGTTGCGAAAGGAGAGGGAAAT
>Chr4:11988442..11988403  - TAIR102
GAATTTATGTGGTGTAACAGAAGAAAAGCAAGAGAGTAAG
>Chr4:11991263..11991224  - TAIR102
TCATTCTGAGAGCCGTCCAGCTTCTTCTCTCACCACCTCT
>Chr4:11995876..11995915  + TAIR102
ATCACAAAGTATGCGAAAAGACAGCTGGAGACGATGAAGA
>Chr4:11996010..11996049  + TAIR102
TGTCTTCTTACACAGTACAGGTCTCAGGTCTGTTCCTAGA
>Chr4:12103724..12103685  - TAIR102
ATTTTCTCTTTGTTTCTCAGGATGGTTTAGAGCGCAGAGG
>Chr4:12149435..12149396  - TAIR102
AAGTAGAATTAATCTTGTAGCGGTTACATGGCCCCAGAAT
>Chr4:12149217..12149178  - TAIR102
ATCATTGAATTTTGTTTCAGGTCTGGAGGTTATGGAAAAG
>Chr4:12180338..12180299  - TAIR102
AGTTTAAATCTACATGGCAGGCTTTGATGGATCGTGTGAT
>Chr4:12193600..12193639  + TAIR102
ATTATTGTTTGTATAAATAGGATGCCAAAAAATTCTAAAC
>Chr4:12196366..12196327  - TAIR102
TCTCCTCTTTTTTTGTTCAGAGAAACAATGCAAGAATACG
>Chr4:12226250..12226289  + TAIR102
TTTCCTTACATCTTTTCCAGAAGAAAAAAAGCTGAAAGAT
>Chr4:12226165..12226204  + TAIR102
TATTAAAATCAGAACTTAAGCGAAATCCTTCGACCACTAA
>Chr4:12226290..12226329  + TAIR102
GTGGTTTTTTGGATCGAAAGGAGCATCTGGATTCTCTTCT
>Chr4:12249798..12249837  + TAIR102
TCTTCTTCTTCTCATTGCAGTGCCCCTTGTGCATCATACT
>Chr4:12251004..12251043  + TAIR102
TCAAAACCCTCCTCCCTCAGCTTATTCTCAATACCCTCCT
>Chr4:12299988..12300027  + TAIR102
CCTCTGTTTTTTTTTCTTAGTCAATCGATGGCGAAGGAGC
>Chr4:12331398..12331359  - TAIR102
CAAGTCTTTGTTTCTTCCAGGCAACAATTTCTCTCAAAGA
>Chr4:12376680..12376719  + TAIR102
TCTATGTTATAAACACACAGAGAGAAACAAAGTCACAGTC
>Chr4:12436465..12436426  - TAIR102
ACTACAACAATGTAATCCAGCTCTTTTACTATGGAAACCG
>Chr4:12541846..12541885  + TAIR102
GACTCCTCTTTTGTGTGCAGTGCATCAGAGTGGAAAGTGC
>Chr4:12562642..12562603  - TAIR102
GAGTAACTTGTATTTTGCAGGATGAGTTCGTTCGATGGTA
>Chr4:12596789..12596828  + TAIR102
ACATTAACTGAGATTTGTAGATAAGCCACCAATTGAAGAG
>Chr4:12613358..12613397  + TAIR102
AAATGGCTTGTTTGTTGCAGGAGAGACTGATTTTCTGAAA
>Chr4:12645759..12645798  + TAIR102
AAAGCTCTCCCTTTTGGCAGTTTCCGATGTTTGGTCGCCA
>Chr4:12658179..12658140  - TAIR102
TTTTCGTAATTTCTGATCAGATTTAACCGGAAAAGTTGAA
>Chr4:12658972..12659011  + TAIR102
CAATACATCTCATCTCCTAGTCATCAAGGAAGCTCTCCTG
>Chr4:12753663..12753624  - TAIR102
ATAACTTTTGATGTTCACAGAGCAATAGGTTGATGGGTTC
>Chr4:12781978..12782017  + TAIR102
ACATTACTACTATTTTCCAGGATAGCTTACGCAGCTTCAG
>Chr4:12793364..12793325  - TAIR102
TGCAGAGATGGTCTACGCAGGAAGATGGTTTGATCCGCTT
>Chr4:12828362..12828401  + TAIR102
AATTATGTTTTTGATTACAGGTACGCATCGGTGATAGCAA
>Chr4:12877054..12877093  + TAIR102
GTCTCTCAATTTCTTCCCAGATTCCCCAACGCGACTAGAT
>Chr4:12886536..12886497  - TAIR102
GTTTTGTCTGAAATGTGCAGCTTCAATTACAAAGAATGGC
>Chr4:12945978..12946017  + TAIR102
CTTGGTTTATGTTTCTTCAGAGATACACTAGACATGTATT
>Chr4:12969969..12970008  + TAIR102
TCATAGTGTTGCTCTTCCAGATTCCAGATCCTGAAGAAGG
>Chr4:12979326..12979365  + TAIR102
TTCACGACCGTCAATGAAAGAGGTCTTGGGAATGCTTAAA
>Chr4:13004586..13004547  - TAIR102
TTTCATACATTTATCTTCAGATCGACACTGAGTTTTTGGA
>Chr4:13010307..13010268  - TAIR102
CTTGTTTATCAATGTGTTAGAGAGTTGCCATAGCCCGATC
>Chr4:13066799..13066838  + TAIR102
TGAGGACGAAAGCCGAAAAGGGCACAAAGGTAAAGTATGT
>Chr4:13066897..13066936  + TAIR102
CAGAGTATCATTCTTTTTAGGTATACCAAAAGTGCAGTGT
>Chr4:13082110..13082071  - TAIR102
CCTTCAGATTCTTCTTGCAGAGAAGATTGACAGAGAAGGG
>Chr4:13091253..13091214  - TAIR102
TCAAGTAATCGTCAATGCAGAAAATGGGAGAGTCTACGGG
>Chr4:13098664..13098625  - TAIR102
GCTATTGACCGAGTGTTCAGATGGTATGACACTGAGGTAA
>Chr4:13100043..13100004  - TAIR102
CTCGATCATTTGTTTTGCAGTAACGGGGAAACTGTGGCCA
>Chr4:13202268..13202229  - TAIR102
GGAAATTATCTTCTTCATAGAACAGCCAGAAACCAGGCTT
>Chr4:13219441..13219480  + TAIR102
TGGTGCTTTAACTTGTGTAGTGTACAAAAAGATCCAAGGG
>Chr4:13219580..13219619  + TAIR102
GGTTCCATCTTGGTGAATAGGAACACAAGTTCGTAAAGAT
>Chr4:13217775..13217814  + TAIR102
GTTTGATCTCCAAAAACCAGACATGAACAGAGGAAGCTTA
>Chr4:13235411..13235450  + TAIR102
TTTTTCCTCTTGGACTGCAGAAGGGAGGGAGATCTCAGAT
>Chr4:13243635..13243596  - TAIR102
TTCACCATCTCTTTTTGCAGTCTACTTTTGACTCACCAAC
>Chr4:13334256..13334217  - TAIR102
CAACTATGATGTGATAAAAGGCTGTTGATCTTGCAAAACG
>Chr4:13334961..13334922  - TAIR102
TTATTCTCCTTTTCCTGCAGAAGCCGAAGTGCTTTCAGCT
>Chr4:13372199..13372238  + TAIR102
TTTGATTCCTGTGTCTGCAGAGGAAATGGACTGGGACAAG
>Chr4:13456586..13456625  + TAIR102
ACCTGTTGTTTTTTGGACAGAACTAGAATATAAGCAGACG
>Chr4:13468660..13468699  + TAIR102
TTTTGTAATTCTCGTCGCAGGATATCTCTCTCATTGGGAT
>Chr4:13487806..13487845  + TAIR102
GTGAGGTTCTTGTTTTGCAGAAGCAAAAAATTGAAAAAAC
>Chr4:13574693..13574654  - TAIR102
TGATTTGTTGATATTATAAGGTATAAAAATATTTCGTCTT
>Chr4:13575101..13575062  - TAIR102
TTATAGTTTTGAATTCATAGGATGTGGTGATACGTTTGTA
>Chr4:13575319..13575280  - TAIR102
ATATGTTTGGGGTTTAATAGTTTCAGCTCAAAGAAATCTG
>Chr4:13575115..13575076  - TAIR102
TTGAAGTTATATATTTATAGTTTTGAATTCATAGGATGTG
>Chr4:13574642..13574603  - TAIR102
ATTCTTCATCATATTATAAGTTCCCCCAACCGGAAGAGAA
>Chr4:13577680..13577641  - TAIR102
GTGACGTTTTCGAGATTTAGTTGATTAGTGCAAGACGACA
>Chr4:13577672..13577633  - TAIR102
TTCGAGATTTAGTTGATTAGTGCAAGACGACAAGTGATGA
>Chr4:13577809..13577770  - TAIR102
TGCTGGCCTGGGTAACCAAGTTTGAGCTTATTCCTTTTGA
>Chr4:13604254..13604215  - TAIR102
TCGGTTATTTTGGATCACAGGTAAACGATGGAGGAGATAT
>Chr4:13637479..13637440  - TAIR102
TGATATCAGATAATGCTTAGGATTGTTTTTTTTTTCATTT
>Chr4:13708743..13708704  - TAIR102
GTATAATTGTAACTATTTAGGTAAGGCTTTGTTTGGAGAG
>Chr4:13708766..13708727  - TAIR102
AGAAAATGTTAAAACTAAAGGGAGTATAATTGTAACTATT
>Chr4:13723016..13723055  + TAIR102
AAACTGTTTATGATCATTAGGAGAACAATATATGGGGATG
>Chr4:13727205..13727244  + TAIR102
AGTTTTTTTATCCTTATTAGTGTCTGTTGAGTGTAGATTG
>Chr4:13787393..13787354  - TAIR102
CTTGTATCCGTTCAATGTAGGTTATGTTTGGATGATAGAT
>Chr4:13787393..13787354  - TAIR102
CTTGTATCCGTTCAATGTAGGTTATGTTTGGATGATAGAT
>Chr4:13791842..13791803  - TAIR102
TGTTTTTTTTTCTTCCTCAGGTGTGTGTGATTAGTTGTAA
>Chr4:13852318..13852279  - TAIR102
ATTTTGTTCCAACGTTACAGGACCGGCGATCTCAGGACAA
>Chr4:13890799..13890838  + TAIR102
ATTCCTCTTTCTACTTCCAGGAAATAAAAACTTCTAATCA
>Chr4:13917260..13917221  - TAIR102
GGATTGGTTTTCGATTGCAGAGTCTTCAATTGGAATTTGG
>Chr4:14004984..14005023  + TAIR102
AATTGGGGGTTTTCTTTTAGGGTTTGTTGAGTCGTGAAGT
>Chr4:14010937..14010976  + TAIR102
TATGACATTTCTATGTGCAGTTGATGAATTTGAGTCACAC
>Chr4:14011124..14011163  + TAIR102
CGTTAATGACATTTTAACAGCATGCAAAGAAGATTTTGCG
>Chr4:14015376..14015415  + TAIR102
TTTCATTTTTTTGCTTGTAGGAATTCCATAAAACAAGGAT
>Chr4:14046046..14046085  + TAIR102
CGCGGTTTCCATGAGTGAAGAAGAGCATTGCAGGGACATG
>Chr4:14057141..14057180  + TAIR102
TAACAACAATTAAACTGCAGACGAAGCTGAAGCTTCCATT
>Chr4:14088871..14088910  + TAIR102
ACGACCCTGCTCGTGCTGACGTGTACAAGCCCAGCCTAGG
>Chr4:14143724..14143763  + TAIR102
GATCCTTGTTTACAGCTCAGATGATATTATGAAGCAAATA
>Chr4:14155257..14155296  + TAIR102
CCCCAACATATGTATGACAGGGAATTTGGTACCGGCAACG
>Chr4:14290419..14290458  + TAIR102
TGTTTATCTCTCCTTGGCAGAGTCCATGGTTGAGCATCTT
>Chr4:14305403..14305442  + TAIR102
CGGTGGACTCGGCGGTGCAGGTGGTCTAGGCGGTATAGGC
>Chr4:14380946..14380985  + TAIR102
TTCGCGGAAAATTGTTTCAGTAACCTGTGATCGTGTCGGT
>Chr4:14381321..14381360  + TAIR102
TGTTGATTTGTTCATTGCAGACGCTTGAGATGCTAGAGAA
>Chr4:14402796..14402835  + TAIR102
TTGTGATTTTTTTATCGCAGGATGGTGAGTTCGTGGCAGC
>Chr4:14451871..14451832  - TAIR102
TTGAGCTCTCGAAATTGCAGGTTATGGTAACTGTTTGTAC
>Chr4:14535902..14535863  - TAIR102
GAATATTTGTGTGTATTCAGTTTCAGAAGATAAAAGATGC
>Chr4:14568821..14568860  + TAIR102
AGAATTTATTTTATTAATAGATGGAACAACCGCATGTCAA
>Chr4:14593435..14593396  - TAIR102
TCTGTGTCAAACAATTTCAGGAACATCCTTTCTTGAACAA
>Chr4:14645198..14645237  + TAIR102
ATATAAACATGAAAAAACAGATGAAAGTGACATGGATGGG
>Chr4:14645050..14645089  + TAIR102
GATCAAAAAAGTTTAAGCAGATGGATTACAGTACTAGAGT
>Chr4:14670499..14670460  - TAIR102
ACTTTAAGGATCTACTTCAGATCGATACAGCAGTTTCGCT
>Chr4:14753706..14753745  + TAIR102
GCTGCAATTTTTGTGATTAGATTGGATCTGGGCTTGGAGC
>Chr4:14772564..14772525  - TAIR102
CTTTGTTTTTTTTATTGCAGAGCACAAATACGAAATTGTG
>Chr4:14787081..14787042  - TAIR102
ATAAGAATTTCAGACAGAAGTTTCTGACTTGGTATAGCTT
>Chr4:14871879..14871840  - TAIR102
GTATATTTCTACTTGATTAGGATTTAGGATGCAGCCTACG
>Chr4:15038919..15038880  - TAIR102
CGGATCTCTCTCTGAATCAGATTACGTCTTTTGGGCTCTT
>Chr4:15039622..15039661  + TAIR102
CTGATTTATACATGTATCAGGAAATGGCTTTAAGAGACTT
>Chr4:15099484..15099523  + TAIR102
AAAACTTTGATGAATACAAGAACTTATATATAAGCGAAAA
>Chr4:15107980..15108019  + TAIR102
GCCTGAAATTTTTGTTTCAGCCAAGAATGGTTATTACGGT
>Chr4:15108603..15108564  - TAIR102
TAACACATCATTACTTGTAGGAGAAGCAACACAGAAAAGA
>Chr4:15130399..15130438  + TAIR102
GGTCAGGAGCTCTGTTTCAGGGAGAGAATTCATATGGGTA
>Chr4:15132467..15132428  - TAIR102
AATCGTGTTCCTTTTGGCAGGTTCCCAATCTTTTTCCCAT
>Chr4:15145466..15145427  - TAIR102
ATTTGTTTGACTTCTTTCAGAGAGCAGGATGAGCTGAAGA
>Chr4:15164637..15164598  - TAIR102
TGTTTTTACAATCTTCTCAGGAACACTTAGCTGAATCTAT
>Chr4:15164607..15164568  - TAIR102
CTGAATCTATACAACACAAGTGTTACAGAGTTTATATACA
>Chr4:15188905..15188944  + TAIR102
ACAAGTTTCCAATTCTACAGCAATGGATCTCAATCTCGAT
>Chr4:15245531..15245570  + TAIR102
TCCTTTTCGTTCTTTCTCAGTCAGCTGGAAAATGAAGCGA
>Chr4:15315650..15315611  - TAIR102
AATTTTTTTTTCTTTGACAGTGTTCTTATTTGCCGTTCTT
>Chr4:15377446..15377485  + TAIR102
TTGTTTTTGTCTGTTGTCAGAGAAGCAGAAGAGATGTTGT
>Chr4:15407054..15407015  - TAIR102
GGTTCATCTCTTATCTGCAGGGATTGCATGACAAGCCAAC
>Chr4:15473567..15473528  - TAIR102
CTGATTTGAGATCTGTGCAGTTAATTTTGTGCTCCATAGC
>Chr4:15470931..15470892  - TAIR102
GATTTGATCGTGTTTGACAGGCCTTGTTGTATTGGGAGAC
>Chr4:15492627..15492666  + TAIR102
AACCCAATATTTTTCCACAGGAGATTGCAAGTCTCCGAGC
>Chr4:15492799..15492838  + TAIR102
CTTGTGTTTTCTTGTTTCAGCTTGACTTAAACTCAGGCCG
>Chr4:15503211..15503250  + TAIR102
TTGCGGGTTCTGCATCGAAGAGAGAGGGACGTGGCACAGC
>Chr4:15508775..15508736  - TAIR102
AAAGAGCATGAAACAATTAGTAACCCACAGGAATGTGCCG
>Chr4:15537992..15537953  - TAIR102
GATGTTTAACAATATTGCAGGTTGTCTTGGAAGGTATGGG
>Chr4:15538286..15538247  - TAIR102
TTCGGTCTTTACTCTTGAAGCACTGTGACATCTTGAGGAG
>Chr4:15573204..15573165  - TAIR102
CTTCGTCTCTCTTTCATCAGGCCTTTGGAGTTTTGTGTTA
>Chr4:15585954..15585993  + TAIR102
TTTGTTTGTGGTTTTTGAAGAATTCGAATCCTTAAGTAGT
>Chr4:15593148..15593187  + TAIR102
GTTCTTTGAACTATTTGTAGGATTGTTTGTGAGATTCACA
>Chr4:15658377..15658416  + TAIR102
CATGCCACCTTGTATGCTAGATGGCTCTACTCAACAGGCA
>Chr4:15693584..15693545  - TAIR102
GGTCCACATTTCTCTTGCAGGTTATGTGTAGGAATCATTG
>Chr4:15710407..15710446  + TAIR102
TGACTGGTTTCCTGTTTCAGGTTCAAATCAAGGCAGCAAC
>Chr4:15756383..15756422  + TAIR102
TTCCGCGTCGGTGATGATAGCTAACGGATTCGAGAGTATG
>Chr4:15854145..15854184  + TAIR102
GTAATCTTGTCTTGTCTTAGTCAAACTCTTTGGTGAGCGG
>Chr4:15854343..15854382  + TAIR102
ACTGTGTGAACGTCCTCTAGGCTATTGACGTGAAGAAAAC
>Chr4:15854298..15854337  + TAIR102
TTTCATTGGTGCTTTTATAGCACAAGCAGGTTAAGCTTAA
>Chr4:15854527..15854566  + TAIR102
ATTAAGTTAAAAAAAAAAAGGTAACCAAAAGAGAAAAGAA
>Chr4:15854307..15854346  + TAIR102
TGCTTTTATAGCACAAGCAGGTTAAGCTTAAAGTCCACTG
>Chr4:15853872..15853911  + TAIR102
ATCTCATACTGGTTTCATAGTGTCAAGAAACATAGGATGG
>Chr4:15854024..15854063  + TAIR102
TGCATATATATGATTGGCAGGTCCTGCACTGCAAAGCAAC
>Chr4:15854343..15854382  + TAIR102
ACTGTGTGAACGTCCTCTAGGCTATTGACGTGAAGAAAAC
>Chr4:15926121..15926160  + TAIR102
CTCTACTTTGTTTTTGCTAGACATTTGCTGATGCAGATTC
>Chr4:15945181..15945142  - TAIR102
TTTACCTTCTGTTTCTTCAGGCTATATGGCCATATAGTGG
>Chr4:15945858..15945819  - TAIR102
TCCATCTCTTGAAATTACAGATTGACCCACGTCATCGTTA
>Chr4:16041290..16041251  - TAIR102
AAAAGCTGCACCAAAAGCAGTTGCCGAGCCATTTTCTCAT
>Chr4:16067539..16067578  + TAIR102
GTTTTGTGAACACTGAACAGCATAAACTGAAAAGAAGATT
>Chr4:16067952..16067913  - TAIR102
TAATATTCCCTTGAATTCAGTCACTATGATGAGTGATGAC
>Chr4:16108919..16108880  - TAIR102
TTCTCCTTTCTATTGAACAGATATATCGATGCAAGATCAG
>Chr4:16134922..16134961  + TAIR102
TGGATTTGAATCTGTTATAGGTTACACCATTCCGGCGGCT
>Chr4:16264072..16264111  + TAIR102
AATACAACTACATGTCTTAGGCTTATAAGTGCCAGTAACC
>Chr4:16282938..16282899  - TAIR102
AGAGAGCCTTCCTTATAAAGGGATCCAATGGGATATGGAA
>Chr4:16297570..16297609  + TAIR102
TGACCAAATGTTTCATGCAGGTTGAAATCATGGAAAAGCA
>Chr4:16392048..16392087  + TAIR102
TCTGTACGTTCCTTTTACAGTAAAATATCACCAACAATAC
>Chr4:16465117..16465156  + TAIR102
GATTTATCGGAATTATGTAGGAGACGGTGATATGGGGAAG
>Chr4:16478774..16478735  - TAIR102
TTAACATGTGGGATTTGCAGGTTTATTCATTAGATTGGAC
>Chr4:16553675..16553714  + TAIR102
TATGTGTGTATGTGTTAAAGAGTGAATGGAGCTGTGGACA
>Chr4:16562485..16562446  - TAIR102
GTTGATCGTTTGCTGATAAGAGGGTGAAGATAAAGATGCC
>Chr4:16578158..16578197  + TAIR102
TTGTTTTTGGTTGTCGCCAGTGTCGTCGTCCCAGAATGAT
>Chr4:16677712..16677751  + TAIR102
AATCTTTAACGTTTCTTCAGATACTGAGGCTACTAAGAGA
>Chr4:16694651..16694690  + TAIR102
ATGCTCTGTTTCATCATCAGCATCATCAACAACAACAGTC
>Chr4:16699869..16699908  + TAIR102
GCGTTTATTGGGTCTTGCAGTGAGGCTTTGAAAGAGAAAG
>Chr4:16701016..16700977  - TAIR102
GTTAAAAATGTGTGAAACAGGCTGATAAGTCTTTGGGACA
>Chr4:16710087..16710126  + TAIR102
ACTTCTATTTCCTTCTTTAGTTTTTGATTGTCTTTGTTAA
>Chr4:16797534..16797495  - TAIR102
ACGGATATACTTGCATCAAGAAGGTTTCCCAGGATCTCGA
>Chr4:16798357..16798318  - TAIR102
AAGGTGGCTCGTGAGCAAAGGTCGAATGCTTGAAGCAAAG
>Chr4:16811640..16811679  + TAIR102
AGATTTTTGTTTGTTTACAGGGAGTGTTTAATGGTAAATG
>Chr4:16833520..16833559  + TAIR102
ATTTCTTGTTGCTTTCTTAGGCATATTACATATTGGATGA
>Chr4:16839825..16839864  + TAIR102
CAAAATTGTGTTTTTTGTAGGGTTTTAGTCATACTTAATG
>Chr4:16945889..16945928  + TAIR102
TAATGTCGCCACATGTACAGGGCTTCACGGCGATCACAGA
>Chr4:16953612..16953573  - TAIR102
GTACTTTGTGCTTTCTTCAGTCCAGGAGAAAGCGCCCGAG
>Chr4:16956567..16956528  - TAIR102
ATTTTAACTGCATTTTTCAGGTATCAGATTCTTATAATTT
>Chr4:16977813..16977774  - TAIR102
TGTTTCTGATGTGTTTTCAGCTTCCGAGAATCCTTTCCGA
>Chr4:16988699..16988660  - TAIR102
TGTTTTTTTTGTCGTTTCAGGTGTGGGAAAATCGTGTCTG
>Chr4:17054870..17054831  - TAIR102
ATTACTCTGGTTGAATCTAGGAGACGAAACTGAGAAGGCA
>Chr4:17055542..17055581  + TAIR102
ATAGTTTCGTCTAATTACAGAGGAGCTGAGATGGTGGTGG
>Chr4:17070046..17070007  - TAIR102
GTCGATTATTTTCTTTCCAGATTAAGTGAACCAAAATATT
>Chr4:17080246..17080207  - TAIR102
ATTGTGTTTCCTTATTACAGAGCATTGTAGTAATGGAGAA
>Chr4:17078969..17078930  - TAIR102
TTTCACTTTTTTTGCTTCAGATCAGTTCTAGTGCTCAAGG
>Chr4:17130709..17130748  + TAIR102
TAATTCGTTTCTATCCACAGATGTCTTGAGATTGATTCAC
>Chr4:17241755..17241716  - TAIR102
GCTTTAACACCGTCTGTTAGGACAGAGTTATTCAGTTCAT
>Chr4:17283829..17283790  - TAIR102
CACACCAGCTGTGCCACCAGAGAAAGCATTTCCCACAACC
>Chr4:17294450..17294411  - TAIR102
CTTTAACTCTTAAAATGCAGGTGCTTTGACCAATGTTGTG
>Chr4:17427215..17427254  + TAIR102
GATGTGCTTGTGGTTTGCAGGAGGAAGAGGAAGATACGAG
>Chr4:17434162..17434123  - TAIR102
CTAAAATGTTTTGTCTACAGAAGACACAGGCGAAGCAGAA
>Chr4:17447098..17447137  + TAIR102
AATGTGCTTTCTTATTGCAGATTTCTGAAATCTTATAACA
>Chr4:17635981..17636020  + TAIR102
TTTAATCAAGCTTTTATTAGCTCGATGATCAAGCTTGGTC
>Chr4:17645322..17645361  + TAIR102
AGAGAATATGGTGTGAACAGGTGTACCTCTTACTCTCATG
>Chr4:17696416..17696377  - TAIR102
AACACAATCTATTTCTGCAGATTACATAGAGAAGAAAGCT
>Chr4:17814568..17814529  - TAIR102
TACGTTTGTGTTATGAACAGAGTAGCATCAGTAGTAGCAA
>Chr4:17874445..17874406  - TAIR102
TTGCTGTGATCTTTGACCAGATTTTATGGTGGAATTTCTG
>Chr4:17883935..17883896  - TAIR102
TTTATATATATGTGTCATAGCTGCAATCGTGTCACGCTGA
>Chr4:17884072..17884033  - TAIR102
CTGTTTGTTTCTTCTCCCAGGTTCAAATGGGAGTTGAGGT
>Chr4:17896617..17896578  - TAIR102
GTGGTTAGTTTTGATTGCAGGTTACAGGAGTAAACCCAGT
>Chr4:17900870..17900831  - TAIR102
TCATTGGTTACATACACCAGGCATAAAACTACATCATCCT
>Chr4:17903776..17903815  + TAIR102
TCTGCTTAGCCTAACTGCAGAACAGAATATGCAGCAATGC
>Chr4:17928265..17928304  + TAIR102
TATTTTGTGAGTATGTTCAGGGTTGTATACAACAAGTTAC
>Chr4:17930600..17930561  - TAIR102
GGTGGGGAATTGTTTGACAGAATTATCCAGAGAGGACATT
>Chr4:17931941..17931902  - TAIR102
TAACCGGGTTTCACAAGCAGATGAAAGGAAAAGAAGATTT
>Chr4:17963529..17963490  - TAIR102
TAAAACGAACGTTATTTCAGGCTACTGCGTTTGTTGTAAC
>Chr4:18017702..18017663  - TAIR102
CTCACTTTTTTGCTCTTTAGATTGTCTTTGAGTTCATTCA
>Chr4:18041318..18041279  - TAIR102
TGTAAATTTTGTCTTTGCAGGCTCTGCAGAAGGCGCCGCC
>Chr4:18069760..18069721  - TAIR102
TTTCCTCTTTCTTGTTGCAGGCAGATAGAAAATTCATGTG
>Chr4:18159549..18159510  - TAIR102
TAGTGGATGTTTGCTTGCAGTTTAGAGCTTCGGAGTGCGA
>Chr4:18274205..18274166  - TAIR102
TGATGGTGGAAGTTACGGAGGCGGTGGTGGCGGCTGGTAA
>Chr4:18274298..18274259  - TAIR102
GAGACGTAGCGGAGGTTACGGATCTGGTGGAGGCGGTGGT
>Chr4:18279143..18279182  + TAIR102
ACAATCCCTAAAATTCCCAGGGTCTGCAGCTACAGCAACA
>Chr4:18292686..18292725  + TAIR102
ATTAACACTGCGATGGAGAGGCTTGCTAAGTCTGATGTTA
>Chr4:18307865..18307904  + TAIR102
CTGGAAACGGTTTCAATCAGACGGAAATCGAAAAGCTCAG
>Chr4:18382526..18382487  - TAIR102
ACACTGTTTTTGTTGAACAGGTTGGGGTGTTCACATTCGT
>Chr4:18502186..18502225  + TAIR102
TCAATTTTCACTAAAAATAGGATTAGAGTTAAAAAGGAGG
>Chr4:18518429..18518390  - TAIR102
TTGCTATTTTGTGTTATCAGACTGTGACAGGTGAGAAAAA
>Chr5:1479..1440  - TAIR102
TTTCTTTTCCTCTGTGAAAGACTCTTCGATATAAGGTGGA
>Chr5:94021..93982  - TAIR102
TTTTACAATTTGGTTTGCAGTTACTGGTTTGCATGACATG
>Chr5:106777..106816  + TAIR102
CCTTCTTGTGCTATTTGCAGGTAGATAAGAAGCAAGAACC
>Chr5:107978..107939  - TAIR102
CTTGCTGTTTTGGTTTCTAGAGTTTTGAGAAAGTGAGTAT
>Chr5:122131..122092  - TAIR102
AGAATGTTGATATGGTGTAGGTACAACGTTCCAGAAGGTA
>Chr5:160755..160716  - TAIR102
AATGCAAAAGATTTCTCTAGTGGATGCTCTCACAGGTTAC
>Chr5:252583..252622  + TAIR102
GGTACATGTTTAAACAAAAGGTGCACTGAGTTATCTCCTG
>Chr5:311424..311463  + TAIR102
TCGAGAAGGGAGAGGAGAAGGAGGAGATGAGGTTTACATC
>Chr5:358104..358065  - TAIR102
TTTTTCTCGACCTTTTTCAGGCAGGTGAAGAACAACCAGA
>Chr5:386741..386702  - TAIR102
TATGTTTTATCGTTTTGAAGAACAAGAAAGATGGAGGCGA
>Chr5:438185..438224  + TAIR102
TTAACCATATATGATTTCAGCGATATCAACGATCCGATGA
>Chr5:472460..472421  - TAIR102
TTCTTCTTTCAATCGAGAAGATTATAGAGCTGAGTGACTG
>Chr5:483359..483320  - TAIR102
TTCCATCCTTGTTGACACAGAGATCGTGTGAAGAAACCAG
>Chr5:508901..508862  - TAIR102
TTTGATAAGGTTATGAGTAGGGATTTGTCGAGAGACGATG
>Chr5:554461..554422  - TAIR102
CCAAGGATGAGATTGAGAAGATGGTTCAAGAGGCTGAGAA
>Chr5:580307..580346  + TAIR102
AGAATTGATTAAATTTGCAGTGTGGAAAGAGCTAGCGAAA
>Chr5:618115..618154  + TAIR102
TGCCTTCTTTTACCATGCAGTCAAGGACTTGGAACTTCAA
>Chr5:710303..710264  - TAIR102
TTCGTAATTCATTTGTGCAGTGTAAGCGCCAGTCATTTAT
>Chr5:758823..758862  + TAIR102
TTCCGTGGATCTACGAATAGGCATGCTCTGTTTCGTGCTC
>Chr5:772916..772877  - TAIR102
GTTCTATTGTTTTATTTCAGATGCAAATCTTCGTGAAAAC
>Chr5:890084..890123  + TAIR102
TGCTCTCAATTCAATTCTAGGCAGAGACTAAAGTACTCAA
>Chr5:974728..974689  - TAIR102
GTACATGACTATTGTCACAGGGAGGAAAAAAAAATGTAGT
>Chr5:1051206..1051245  + TAIR102
CTGTGCAAACGACTATTCAGATATACGCAGGTTCATTCTT
>Chr5:1097954..1097993  + TAIR102
CACTACACGAAAGATCTCAGAGTATCAGATCTTGACGGGA
>Chr5:1098423..1098462  + TAIR102
ATGGCCATTGCTGAGATCAGGCGAAAATGCGTGCCAACAG
>Chr5:1107081..1107042  - TAIR102
TTTTCCTTCTGAGTTGACAGTTTGGCAGAAGCTTGAAGAA
>Chr5:1130365..1130404  + TAIR102
TATGGGGATCTTTTAAGCAGGTTGCTAATTTGGAGGATAT
>Chr5:1209903..1209942  + TAIR102
GTATTGATTTGATTTTGCAGGAAAACATGACACTGATGAA
>Chr5:1249504..1249465  - TAIR102
TTTGTTCTCAAAAATGGCAGAGTGAAGCTGTGACGTGGTC
>Chr5:1289270..1289309  + TAIR102
TGTGAATATTTGATAAACAGGCAACAGTTTTTAGAGCCAG
>Chr5:1309600..1309639  + TAIR102
TATTGCATTTTATGGTGCAGATTCTTAGTTAATGTCGCCT
>Chr5:1310448..1310487  + TAIR102
AAAGTCATGGTTTTGAACAGATGGACCTCCAGCGTGTAAC
>Chr5:1327755..1327794  + TAIR102
TATCAGTTTCACGTTGACAGGAGAAGAGATTTTTAGTGGA
>Chr5:1403693..1403654  - TAIR102
GTGATGTGAAAATGAAACAGCGATGGATCCAGCGCGGGAA
>Chr5:1408729..1408690  - TAIR102
ATATCGGTTTGTGAATTCAGAGCTTGATGCTCTTGAAGCT
>Chr5:1454489..1454450  - TAIR102
TAAATTTGTTTATCTGGCAGCTGGAGTGTTGAGTCCTGAT
>Chr5:1475808..1475769  - TAIR102
TGCTTTCCTTGGAAGTGTAGGTAAGGATTTGTGTCCATGG
>Chr5:1537669..1537708  + TAIR102
AAATGTTGTGTGATTGTCAGCAAAATTTCTCTATTGAGAA
>Chr5:1548378..1548417  + TAIR102
GGTTTTGGTTATTGTTGTAGATGACAAAGAAAAAGGGTAA
>Chr5:1574235..1574274  + TAIR102
CTCCATTGTTTTTTTAACAGGTGTGTTTAATATGGATAGT
>Chr5:1574376..1574415  + TAIR102
GGCTTCAACGTCATATGTAGGAGTTATGGGAAAACAACTT
>Chr5:1578492..1578453  - TAIR102
GGGTTTTTATTCCAGTGAAGAATGTGGTGTTATGATAGCG
>Chr5:1589115..1589154  + TAIR102
TCTTGTTCTTCTAATGTCAGGGTATAATGCAAGCGATTCA
>Chr5:1603456..1603495  + TAIR102
TGGCGACGATGTGTTTGCAGGCTTAAATCAGGACCGGTAC
>Chr5:1638317..1638356  + TAIR102
TCTTGATTTTCTTTTGGCAGCCGTCGAAAAAACAAGACCG
>Chr5:1661107..1661146  + TAIR102
TGTTGGTTCATTACTTGTAGCTCACCATTTGCATCAAGAA
>Chr5:1666979..1666940  - TAIR102
ATCATAACAATTTGCTGCAGTGGACACGGATTTAACTGGG
>Chr5:1667298..1667259  - TAIR102
ATAGTTATGGTTTCTTACAGCTTCATGGTAATGGTTCGCG
>Chr5:1677243..1677204  - TAIR102
AAAACAATTATTGGTGTTAGATTCTCAAAAAGGGCGTTTT
>Chr5:1706443..1706404  - TAIR102
CGAACCGGTTTGTTCTTCAGAACGAAGGGAAGCTTTTTGA
>Chr5:1720632..1720593  - TAIR102
GTTTTCGTTCTGTTATTCAGGCTAGAGGATGCATTTTGGT
>Chr5:1725940..1725901  - TAIR102
TAAAAAGTTGTTGTGAACAGCCATTACAATTGGACGATTC
>Chr5:1777890..1777851  - TAIR102
ATATTGGATCATTCTTGCAGGTATACTGTGATGCTACCAT
>Chr5:1804224..1804185  - TAIR102
CTCTCTTATTCGTGTTTCAGATTCATTCGTTAAGAAAGCA
>Chr5:1838483..1838522  + TAIR102
CTGAAGTTTTTGGTGTTTAGGTGGGAGCTTGATGTCTAAA
>Chr5:1855366..1855327  - TAIR102
TTTGGTGGATATTGTTTCAGTAACTTCTGTATCATTGAGG
>Chr5:1906544..1906583  + TAIR102
TTTGGTGTTTTGTTATGTAGCAGATCAAATAAAAGACCAC
>Chr5:1985784..1985823  + TAIR102
TTATGCTGTCATTGATTTAGGTGGTGAAAAGAGTTCAAGA
>Chr5:1990295..1990256  - TAIR102
CCTTTTCTGTGTCTACACAGAAAGTGCCGGTTTTCATATC
>Chr5:1994642..1994603  - TAIR102
TTATGATTTTTGGTCGACAGTTTTTGAAAAGGTCAAAATG
>Chr5:2060769..2060730  - TAIR102
AAAATGAGTGGTGAATGCAGTTATGGAAGGAAGATGAGAT
>Chr5:2060909..2060870  - TAIR102
CATATTCGTGTGTTATGCAGAAAATGCCTACTATTCAGGT
>Chr5:2069062..2069023  - TAIR102
TTCTTTCTAAAACATTGCAGAAACAGAAGATTGCATTGGC
>Chr5:2204588..2204627  + TAIR102
CTTTGATCTTGAAATCACAGATTTTGCCGTCTCCTACGAC
>Chr5:2204793..2204832  + TAIR102
TTAAACTATCTCATTTTCAGATGGTAACTCAGCCTTTACC
>Chr5:2237763..2237802  + TAIR102
TTTTTGAGAAAATCATGTAGATGCAACAGGGAACATGTCC
>Chr5:2320177..2320138  - TAIR102
TAAAGAAATTTTCCATGTAGGACTTGAAATAAGGGGAAGT
>Chr5:2330937..2330976  + TAIR102
GTTGTTGAGTTACACAACAGGTTCATTGATGCAGAGTTGT
>Chr5:2331207..2331246  + TAIR102
TCTAATTTCTCATTCTTCAGGTTCAGTTTCATAATTTAAA
>Chr5:2338326..2338287  - TAIR102
GGTGATGGCTCTATGGATAGGTGCTATGGCGGGTTTGTTC
>Chr5:2357569..2357608  + TAIR102
ATTTCCCAATATTTGTTCAGGGAAAATGCTGGAGATGTGA
>Chr5:2357720..2357759  + TAIR102
AATCTGTTTGGTTTTGGCAGATTCTGTCGAAGAAAGGAGT
>Chr5:2356107..2356146  + TAIR102
TTTTTTTTTGTTCCATAAAGTTCGAATTTTTTATAGAGAA
>Chr5:2378152..2378113  - TAIR102
ACTTAGGAGATTTGGGGGAGGTAGGAGATTTGGGGGAAGA
>Chr5:2382785..2382746  - TAIR102
GAAAGTGGTATGTCCGGGAGTGGAGGGGGTAAACACAAAA
>Chr5:2386431..2386392  - TAIR102
GGGAGGAGCGTCGGGAGGAGGACCTGGAGGAGCGTCGGGA
>Chr5:2436114..2436153  + TAIR102
ACAAGGAAGATGATGAGCAGATGGATTTGCCTCCTGGTTT
>Chr5:2475889..2475928  + TAIR102
AAATAACAAGGGCTTTGCAGGGGAGCTTATGGGATGAGTT
>Chr5:2519132..2519093  - TAIR102
TAATCTTCTCTTCACCGCAGAGGTTGGAACTTCACACGAA
>Chr5:2532051..2532090  + TAIR102
TACTTTTGTGTAGGGCAAAGATGAGCTGGTGAAACGTTTC
>Chr5:2590511..2590550  + TAIR102
ATGTTGAATGTTCCTCCCAGGTAATGGACACCTTGGCGGA
>Chr5:2594233..2594194  - TAIR102
ATACGATCACCATTTGTAAGGTTCGTGAACTTGAGAACCA
>Chr5:2609934..2609895  - TAIR102
CTACCCAATTCTGATGACAGATCTATCGATTCCACGAATT
>Chr5:2627764..2627725  - TAIR102
GTCTAGCTAAGAAAGTCAAGGATCCGGCTCATCTCTCCGG
>Chr5:2693380..2693341  - TAIR102
AGATTGCTGATGGGTTTCAGAGTCGAATGTTGATGAACAA
>Chr5:2708539..2708500  - TAIR102
TTGGTGAATGATAAATGCAGGGTACTGGAAAGTGCGTGTA
>Chr5:2744821..2744860  + TAIR102
CTCTAACTTGTCCTTGATAGAAGGGGAACCAGATAGTTGT
>Chr5:2805379..2805418  + TAIR102
TTAGGCATTGGAAAGAGTAGGTTTGTATTTTGTAAATTTT
>Chr5:2853056..2853095  + TAIR102
TTTGGATTTGATGGGTAAAGAGAATCAGTTGGAGACTACC
>Chr5:2873324..2873363  + TAIR102
TTTCTATATACCTTTTGCAGAGCGGCTCATGAGGCTGGTG
>Chr5:2871628..2871667  + TAIR102
TCATCTCTGCGATTTATTAGGCTTTCTATGAACATGAGAA
>Chr5:2873978..2873939  - TAIR102
AGACCTTTTTCTTAATGCAGTGGAACGATCTTCGGAACCA
>Chr5:2923865..2923904  + TAIR102
GTAATAATTTGTTGACTCAGATGCAGCCTTCTAATACTGA
>Chr5:2993924..2993885  - TAIR102
GAAATGGCAATTGACCACAGGTGACAGAATTAGCTTTCTT
>Chr5:2998101..2998062  - TAIR102
CTTTCTGGATTTATTTTCAGGTCATGTGGACAGTTCTCAA
>Chr5:3000217..3000178  - TAIR102
GTTATGCAAACTGCGTGCAGATTAAGCTCAAGATGGATAC
>Chr5:3056188..3056149  - TAIR102
ATTCTGAGAAATTATTGCAGATACTTAGACGAAGATTTAC
>Chr5:3160199..3160238  + TAIR102
CCTTAATACGAAATCAACAGGTGATGGATTTCTTACGACG
>Chr5:3244624..3244585  - TAIR102
TCGATATGGTTTTCTTGTAGGATGATGTTCTTGAGAACAA
>Chr5:3255742..3255703  - TAIR102
CTCGGCAATGCCTCGTGCAGGAAGGCTCCTAGGTTCAGAA
>Chr5:3284486..3284447  - TAIR102
ACTCTATGTAACAGGAGCAGATGGACGAGGCCTGAGGATC
>Chr5:3377916..3377955  + TAIR102
GACGTAAATAGCCAGTGGAGATTCTGCTTCGTTCCTCTCT
>Chr5:3485866..3485905  + TAIR102
GTTTTGGATGTTGAATGTAGGAATCGTGAGGGGTATTGAC
>Chr5:3617470..3617431  - TAIR102
GAGCAAGTTTTGTATGCAAGGCGTTTGGGGCGTATCAAGC
>Chr5:3676206..3676245  + TAIR102
TACTTTTTCGAGTTTTGTAGTTTCTCTCACCTTTGATTTC
>Chr5:3735788..3735749  - TAIR102
GAATTGGGAATCTTTCGCAGTGTTTGTGCCGGAGAAAGAG
>Chr5:3887340..3887379  + TAIR102
ATGTATGCTACTTTCTCCAGTTATATGTGGCGACATGCTC
>Chr5:3924598..3924559  - TAIR102
GTGAGTAAACGGTCTTGTAGGTAATGGACTACGGAAGACA
>Chr5:3972270..3972231  - TAIR102
GGAGTAACATACATTTGCAGGGTTCCTCAACGATCATGGT
>Chr5:3973008..3972969  - TAIR102
ACGCATATTACAAGCACAAGGTTAGTGAATACCTTGCTAA
>Chr5:3972816..3972777  - TAIR102
CTATTTTTCTCACAGCGCAGATTGTGGGTCGGTACGGGGA
>Chr5:3989333..3989294  - TAIR102
TAGGGTTTTGGTATAATCAGCTGTGGCTACAACGAGGAGG
>Chr5:4049600..4049561  - TAIR102
TTTGATCGGATTGTTGCAAGAGGTCATTACACTGAGCGGG
>Chr5:4053322..4053283  - TAIR102
TTCGAAGGCGATTGCAAAAGAGTGCTCTGCTGTGAATTTC
>Chr5:4053374..4053335  - TAIR102
ATCGATTAAATTCACCTCAGGGTTTTTTGATTTCTGAAAG
>Chr5:4059870..4059831  - TAIR102
AGAACGGCTTTGAGATTCAGATTTGAGAAGGATTGAAATC
>Chr5:4168810..4168849  + TAIR102
GTTTTCAAAAAATACTCCAGATGGTTGCTTCTCTAAAGCT
>Chr5:4220443..4220482  + TAIR102
TCGTCTTGTTGTGTTTGCAGATTAGTATCAACATCTCCTT
>Chr5:4253802..4253763  - TAIR102
TAATGGTCTAGTGGTTGCAGTCAAGAGACTAGGCTCACTT
>Chr5:4331551..4331512  - TAIR102
GCCGGCGGCGATATGCACAGGGGTTCACAGATGCCACAAC
>Chr5:4578017..4578056  + TAIR102
TTTGTGTTTTGAAAATGCAGAAACTGGTGGGATGCAAGGA
>Chr5:4600011..4600050  + TAIR102
TTTTCTTTACAAACCTGCAGATCCAGGATGGTCAGATACA
>Chr5:4604228..4604267  + TAIR102
ATTGCAAATTGCAATTGCAGGTAGATAAGGGTACTAGGAG
>Chr5:4618026..4617987  - TAIR102
GTGTTGTGGATGTTGTGCAGAGGAGGTTCAATGCTCTTGC
>Chr5:4691612..4691573  - TAIR102
CTAAACACATTGATTCTCAGGGAATCGACAATATCAACTA
>Chr5:4827557..4827596  + TAIR102
CTAAATTTTGGACGGTTTAGATTGCGTGCCTTTATGTGGG
>Chr5:4830139..4830178  + TAIR102
GCTCGCGTTTCCGTCGAAAGAGTTTGATATAAACATCAAG
>Chr5:4852535..4852574  + TAIR102
ATCTTTTGTTTTTTTTTGAGGTTACAAAACTTGGAGATTA
>Chr5:4933054..4933015  - TAIR102
ATTTACACTAGTTTGTGCAGGTGATATGTCTTCTTTCAAT
>Chr5:4951495..4951456  - TAIR102
TGTCAACATGTTTTAAACAGGTTTCTGTTGGTTTACCGGA
>Chr5:4961115..4961154  + TAIR102
TCCCCATCCCACTAAAACAGTGTGAGATCCTGAAGCCTGA
>Chr5:5032868..5032829  - TAIR102
ATTTTTCTTGTCCAAAAAAGGTATGACGCCATTGCTAGTT
>Chr5:5059286..5059247  - TAIR102
TCTTCTTCCTCCTTTTGCAGTGGCCTTTGTCAGTAATTGA
>Chr5:5081655..5081694  + TAIR102
CATATCTGTTCATGTATCAGCCGCTGTGCCGAGCGTGAAT
>Chr5:5115741..5115702  - TAIR102
AAGAAACAATATTCTTTCAGAACATAGTATCAACCCCAAG
>Chr5:5148930..5148969  + TAIR102
AATTTCGTTCTTTGTCTCAGTCTCTCTCTCTTTCTTCGGT
>Chr5:5171722..5171683  - TAIR102
GTCTTTGTTTCTGTCATTAGGCATACATTTCATCCATGGA
>Chr5:5179049..5179010  - TAIR102
TAAAACCACCTCGTTTGCAGCAAAACTTTTACAGACGCTC
>Chr5:5179269..5179230  - TAIR102
TGTTCAACTCCAACTTGCAGCATAATGGAAGGAGAAGAGT
>Chr5:5179403..5179364  - TAIR102
ATCATTTTGAACTTCAATAGGTACAATCTATACAAGTTGG
>Chr5:5361357..5361318  - TAIR102
CTTGAACTTCTTCTCCTCAGTCTGACCATACCGGAACCGT
>Chr5:5403573..5403612  + TAIR102
GTTGGGTTTGTGAATTTTAGATGCAATGTGGCAAATGAAC
>Chr5:5515180..5515219  + TAIR102
TAACAATATTCGTGTTATAGCTAGTAATAATGGGGCGATC
>Chr5:5524721..5524682  - TAIR102
GAATCATGGCTGCATTGCAGAGATCTTGCGGTGTTGGTTC
>Chr5:5524755..5524716  - TAIR102
TCTTTGCGGTTTCTTCATAGATGGGGTTATCGCTGAATCA
>Chr5:5550967..5551006  + TAIR102
CGCTGTCTAAGTATGAGGAGATGAACAAACCCTCTGCACC
>Chr5:5587772..5587733  - TAIR102
TGAGGAAAATAATAGTGCAGGTTCAGAAACAAATAAACAT
>Chr5:5861120..5861081  - TAIR102
CTATGAAAATGTGTGTTTAGGGACCATTGACGTTATCGGG
>Chr5:5997029..5997068  + TAIR102
TTTTAAACTCGTTATTGCAGCGGATGAACGAGGTAGTGAA
>Chr5:6062326..6062365  + TAIR102
TTCTTCTTCTTCTTCTGCAGAAGCCTTAAAGCTTGCTTCT
>Chr5:6090199..6090160  - TAIR102
TGGGAGTATGGACTTGTGAGACTCTTTAGATTTTATAATT
>Chr5:6090226..6090187  - TAIR102
CAATTTGGAATCATCGTAAGGTTTTTTTGGGAGTATGGAC
>Chr5:6094939..6094900  - TAIR102
AGCTATATATATATTTTTAGGGTTTTTGAGTATCTCGCGA
>Chr5:6113003..6113042  + TAIR102
CTCAATTTGTCACTGAACAGAGATTTAAGTTTTAGAGTTC
>Chr5:6264572..6264611  + TAIR102
TCTGGTCATTTGTATTTCAGTCTTGATACAAAAAAGCTAT
>Chr5:6280277..6280316  + TAIR102
CTCGAAGAGAGCTGTAAGAGTGTTCAACAGAGCTCAGCCA
>Chr5:6389312..6389351  + TAIR102
GCCAATGGGAGGCGGTGGTGGTGGAGGGGGAGGACCTCAG
>Chr5:6389180..6389219  + TAIR102
CGGTCCCAACGGTAATAAAGGAGGTGGCGGAGTCCAGATG
>Chr5:6389318..6389357  + TAIR102
GGGAGGCGGTGGTGGTGGAGGGGGAGGACCTCAGAGCATG
>Chr5:6531654..6531693  + TAIR102
CTCTGCTATTACACATCTAGCGTTCGACGGAATAACCAGA
>Chr5:6552878..6552839  - TAIR102
GGAATTTTGTTTATGTCGAGGAACGGACGAATGACGCCGT
>Chr5:6571784..6571823  + TAIR102
TCAAATTCCAATAATTGCAGTTTAATCAACAACAACAAAA
>Chr5:6591101..6591062  - TAIR102
CAACTTGGATATGGGTGAAGCCGTAGAGGTCATGTTCGGA
>Chr5:6708408..6708447  + TAIR102
GAATGCAATGTCTTGTTTAGAAGATGATCGCGTTGCCCAT
>Chr5:6740688..6740727  + TAIR102
ACCAATGCAAATCACTACAGAAAAAAAGGAAACAACATAT
>Chr5:6741036..6740997  - TAIR102
GTATGCTTTGGTTCTCACAGGTGTGGCAGCGCTGAATCTG
>Chr5:6776715..6776754  + TAIR102
ATGTATTTGTTTTCCTGCAGGGTCATTTTTTTTTTCTTGA
>Chr5:6804782..6804743  - TAIR102
TTTAAATTTGTTCATTTCAGCTACGAAGACTCTTAATCGT
>Chr5:6833985..6834024  + TAIR102
CCATATCTTGGAAATCGCAGGCATTGTTCGTCTACTCGAG
>Chr5:6834127..6834166  + TAIR102
TTGGGATTTTTTTTTTACAGAGAAGCGAAGCAGCGTCGCC
>Chr5:6833969..6834008  + TAIR102
TTTTATTGTTTTATCTCCATATCTTGGAAATCGCAGGCAT
>Chr5:6912674..6912635  - TAIR102
TTGAATATGCAAAACTACAGGAGGCTTTGCACGCAATGTG
>Chr5:7016743..7016704  - TAIR102
TCATTATGATGATAACTCAGCCACTTCGTTTAACCGGTGA
>Chr5:7040004..7039965  - TAIR102
GAAGCTTTCTTGGTTTGAAGTGTTTTTTTTTTGTTGGTTG
>Chr5:7045504..7045543  + TAIR102
CTTTGTCTTGTCTTTTGCAGATGGGGAGGCAGTAGCAGCA
>Chr5:7177620..7177659  + TAIR102
TGGAATCGGACAAATCGAAGAAAAAATATCAAATTTAGTT
>Chr5:7198864..7198825  - TAIR102
AATTTACTCAATTTTAGAAGAAAAAAAAACAAAAAAAAAA
>Chr5:7290076..7290037  - TAIR102
TGATTCTAATTCACTACAAGATCAAGATGAAAGCAGCTCT
>Chr5:7303241..7303280  + TAIR102
GTTTGATGGTTGAAATTGAGATGACATGTGGTTTATCATC
>Chr5:7436535..7436496  - TAIR102
TCCTGAATCTCCGTTTACAGGAAGCAAATTTGTTTCAGGG
>Chr5:7485002..7484963  - TAIR102
CATTCTTATGTTGTTCCTAGTGGTTTCACAAAAGATTGAA
>Chr5:7514185..7514224  + TAIR102
TATGCTCTGAATCAAGACAGACGAAAACTAGAGTGAAGGT
>Chr5:7532912..7532951  + TAIR102
TCCCGGTTTATAAAGAAGAGAAAGTTGTCACTGCCAAAGA
>Chr5:7536866..7536827  - TAIR102
ATTTTCTTTGTGTTTTGCAGATCATTTGTCACTACTTGAA
>Chr5:7588120..7588081  - TAIR102
GTGGTTTATCTCGTAGTTAGATCCGGTGCCGCGAGTTTGG
>Chr5:7604225..7604186  - TAIR102
ATCAACAAGATATCCAACAGGAACACTTCGTTTTCACGCT
>Chr5:7624061..7624022  - TAIR102
TGGACCTTAAGCAACAACAGATACAGAAGATTGAATCGAT
>Chr5:7686430..7686391  - TAIR102
AAAGACTATGGATTTTATAGTTGGAACAATAACAAGAAAA
>Chr5:7814668..7814707  + TAIR102
TTTCTTTCACTTGCCGTTAGGTCGGAGGGTGGACGGTGGA
>Chr5:7832332..7832371  + TAIR102
TTTTTTTGGGATCGATGAAGCCATTGTTTCCGGTGGTAAG
>Chr5:7929041..7929080  + TAIR102
GGTTTGTTATTTCGTTGCAGGCTCTGCAAAGAGGAAAAAA
>Chr5:7985126..7985165  + TAIR102
ACACAAATCTGATTTCTCAGGGGTCCAGCCATTTCCTCTC
>Chr5:8036632..8036671  + TAIR102
CTTTTTTGTTAACTTGGCAGGAAATCAAGTATTCGGTATC
>Chr5:8044716..8044755  + TAIR102
TTTGAGATATTGTTCGTTAGTTTTTTTTTCCCTAAACGTT
>Chr5:8126740..8126701  - TAIR102
AATGGTCTCGCAATGTATAGGTCAGTCGATAACCGTTGGA
>Chr5:8271164..8271203  + TAIR102
GTAGACTAATATGACTTAAGTTTATAAAAAACCAAACACT
>Chr5:8275921..8275960  + TAIR102
CAGTGTGCATGGTAAAATAGATAAGCGAGCAGTATCACCA
>Chr5:8282336..8282297  - TAIR102
TCTTACATAATGTTTTGCAGGTTATGGAAATTGTGAATAT
>Chr5:8316918..8316957  + TAIR102
AATGATCGTGATATCTACAGAGAATCTGGTTATGTATTGG
>Chr5:8421780..8421741  - TAIR102
TTTAATTTGATAATGGTTAGGGGTTCAGATATATTGAAGA
>Chr5:8431290..8431329  + TAIR102
AAAGATTTCTATGATGTCAGTCTCGTTGATGGGTATAACC
>Chr5:8497145..8497106  - TAIR102
TTGATTGAGAAATTCTGTAGCGGCGGTGGCATGGCGTGCT
>Chr5:8497175..8497136  - TAIR102
TTTGTATTTGTTGATGAAAGATTAGGGTTTTTGATTGAGA
>Chr5:8500907..8500868  - TAIR102
GACTAAATATGGAAATGTAGGCCTAATGGTTCGAACTTGA
>Chr5:8623352..8623391  + TAIR102
CCTTTCTGGTTTGTTTTCAGGAAACGGTTGGTTTCATTCT
>Chr5:8623841..8623880  + TAIR102
TTGTGCCCCAAGGAGATCAGAACACGTTCAAGCTCCCGGC
>Chr5:8775145..8775184  + TAIR102
TTTTGGTTTGTCTTTTTCAGGTTTCGTACAATGAGGAGAA
>Chr5:8869537..8869498  - TAIR102
TACAAACCCTAATTTTGCAGAACTGATCCAGCTTTGAAAA
>Chr5:8902966..8903005  + TAIR102
TCCACTTCCTCATGTATCAGGTGATGCTCATGAAGAAACT
>Chr5:8935397..8935358  - TAIR102
AAATTAAGACTTATCTCCAGCTGCAATGCAAATTGGGGAA
>Chr5:8948628..8948667  + TAIR102
ATCAAAAAATGAAAGTGCAGGTTCTTACCTTGATGAAGGA
>Chr5:8967932..8967971  + TAIR102
TTAGATTGATCTTTTTGCAGTTGACAATTCGTTCTCTTTG
>Chr5:8971449..8971410  - TAIR102
CGTAACAAAAGAAAAAACAGAACACAGAATCTTGTTCTCC
>Chr5:9098852..9098891  + TAIR102
AATAAGCTGATGTGGGTAAGTAGTTCAATAGATTGGACTA
>Chr5:9153312..9153351  + TAIR102
TAACGTATGTTCCCTTGCAGGTACATAAACGACGAAGCGT
>Chr5:9356448..9356409  - TAIR102
TCTACAAACCCTTTGTGTAGCTTCTTCATATACATTGAGT
>Chr5:9292262..9292301  + TAIR102
GTGTAACCCTTCAATTTCAGAACCCTCTTGATACCTTAAG
>Chr5:9285020..9284981  - TAIR102
AATGATGTTTTTGCGGGAAGAAAATAAATAAATATATTTT
>Chr5:9405774..9405735  - TAIR102
TATCTGTCTAACATATGCAGGTTTTTGTAATGAAATAGAG
>Chr5:9409790..9409751  - TAIR102
TTGATTCGATGCTTATGCAGATTCACAATTTTATGAGAAA
>Chr5:9421842..9421881  + TAIR102
GATTGTGCAACCGTTTGCAGTGATCATGGACCAGAGGCGC
>Chr5:9481333..9481372  + TAIR102
TTCATTCTCTGGATCTACAGATTGGAATAGAGGAGACATT
>Chr5:9488381..9488342  - TAIR102
TTGTGGATTTTCCGGTGAAGACGTTCATTGGAGTGACCAG
>Chr5:9512917..9512878  - TAIR102
CTCAGTCTCTTATTGTGCAGGGGTTGCGTTTACAAAACAT
>Chr5:9532155..9532194  + TAIR102
CTCTGTTTCTACGTAAGCAGATCCTCCACGACAAGAAATT
>Chr5:9861898..9861937  + TAIR102
GACTAACCCGGCTTTCGTAGCTGTTAGAAACCTGGCTACT
>Chr5:9874966..9874927  - TAIR102
TCCTTGTTTTGTTTTTCCAGAGGACTAATCCTGTCATGGA
>Chr5:10015510..10015549  + TAIR102
GGTTGTATTCTTTGTTTTAGCGTGTTCTGAATTACTCTGT
>Chr5:10028205..10028166  - TAIR102
AAATATTGATTTTTCAATAGTTTCAGAAAACAGACCAACA
>Chr5:10032339..10032300  - TAIR102
GTTTTTGTATTTGTGTATAGTAAATCTGAAGGAGTTTTCC
>Chr5:10478902..10478941  + TAIR102
ATAATGGTTGTGATCGATAGGGAAAAGAAGACGGTGGAAG
>Chr5:10796940..10796901  - TAIR102
AGCATGTTTGTTTTTGGCAGGTGAAAATGGCTGAAGAGAC
>Chr5:10879379..10879340  - TAIR102
TTTTCTTTTTTTCATGGCAGGATGATTTCAAACCACTACT
>Chr5:11022944..11022905  - TAIR102
TTTATTTATTTCTTGCACAGGAGAACCTCAAGAGAAGAAG
>Chr5:13236297..13236258  - TAIR102
TTTAAAGTTTCATCATGCAGAAAGGGATCACAGTTTTACT
>Chr5:13236481..13236442  - TAIR102
TGCTACTTGTTAACATGCAGTGCTCTGATCTGGCGACAAC
>Chr5:13360887..13360848  - TAIR102
TTTCTCTTTGTTTATCTGAGAATGATGATGATGATGATAT
>Chr5:13415138..13415177  + TAIR102
AACCCAGTGAAGGAATTAAGGATAGTGCTGAGAATTTAGG
>Chr5:13423435..13423474  + TAIR102
AATGTGAGGGATACTTGCAGGGGGTTCTTGAGTAGCGTGT
>Chr5:13432762..13432801  + TAIR102
ACTGCAATCAATAACTGCAGGAATGAGACCATCCAGTGCC
>Chr5:13474527..13474488  - TAIR102
GCAGTATGTTTTGGACATAGAACACCTGAAAAACTGTGTC
>Chr5:13785400..13785361  - TAIR102
TTTTCCTTTTTTTTTTGTAGATATGGATTTCAACCTTCGA
>Chr5:13785933..13785894  - TAIR102
CCCTTTCAATGGGAGTGCAGGAACTTCGACTCTGTCGCAA
>Chr5:13825153..13825114  - TAIR102
TGTTTGTTATTGTAATTCAGATGGGTATTGGGAAGAAGTG
>Chr5:13858170..13858131  - TAIR102
GGATATTGATAGGATCTAAGTTTGTTTTTGTTGTTGGCTC
>Chr5:14138265..14138226  - TAIR102
TAACGTTGTTTGATTTGCAGGCGAATAAAGTCTTTATGGG
>Chr5:14142801..14142840  + TAIR102
GACTTTTTTCTATCTTTCAGGAAACCCTTGGTTAATAACG
>Chr5:14302933..14302972  + TAIR102
CTCTTCCTCTCAAAAATCAGATCTGCAAAACTCTCAGATC
>Chr5:14422055..14422016  - TAIR102
TTGTTTTTGTGGACTTGAAGGTGTTACTTCAATCTCTATG
>Chr5:14421795..14421756  - TAIR102
CAAGCTTATTTTATTTGCAGTGCCTTTGTGTGCATAGCAA
>Chr5:14481111..14481072  - TAIR102
TCTTGCTTGTTTTTGGCAAGCTTATTTTATTTGCAGTGCC
>Chr5:14481095..14481056  - TAIR102
CAAGCTTATTTTATTTGCAGTGCCTTTGTGTGCATAGCAA
>Chr5:14793904..14793943  + TAIR102
CTTTAATTATTGTCTTTCAGGCAAATGTTTATCATGCCAC
>Chr5:14815863..14815824  - TAIR102
TGATGAAATCTACAACCAAGTTAATCATGTGGAGCCGTGG
>Chr5:14839258..14839219  - TAIR102
AGCTTTGTGGTTATGATCAGAACATGTTTATGAACAACAA
>Chr5:14900415..14900454  + TAIR102
GTTTGCTGTCCTCTTTATAGACCTTTTGTTTAAGCCTGAG
>Chr5:14961352..14961391  + TAIR102
CATAAATTTAAAATTTTCAGGTAAATAAATGTCAAAGTTC
>Chr5:15271228..15271267  + TAIR102
TTTGTTTTTTTCTTTCTCAGGTTTGTGTATGTATTTTCTA
>Chr5:15316341..15316302  - TAIR102
TTCCGAAACCGATATTGAAGAACAACCATGGAGGTTATAA
>Chr5:15347945..15347984  + TAIR102
ATATGTTCTGTTTGTCGCAGATTGCATATGGTGTTTTCTT
>Chr5:15452571..15452532  - TAIR102
AATTTTGGTATTGTGGCCAGGATGGGTATGGTGATGGTTT
>Chr5:15597537..15597498  - TAIR102
AATTAACTTAGAATCAACAGATACGGGAGTTTCTTCAAAT
>Chr5:15880968..15881007  + TAIR102
ATGACATTGTATGTTCACAGACAAATTCAAACAAGTTTAA
>Chr5:16148789..16148750  - TAIR102
AATTTTTCTGGAATTTGCAGCAAGACTTATTGTCCATATT
>Chr5:16233842..16233803  - TAIR102
TTGTTTTCGTTGTGAAACAGATTCGTCCCTGAATCTTTGC
>Chr5:16235863..16235902  + TAIR102
TCATTTGGTTCTTTGAGCAGGACTTCTCCAATAAGATGTT
>Chr5:16236009..16236048  + TAIR102
TTAATCGTGTGGTTATATAGGAGCAGATGAATTCAAATCA
>Chr5:16292297..16292258  - TAIR102
ATACTGTTGTTGTGATGTAGCTGTTTGATGGGAAACACTA
>Chr5:16340569..16340608  + TAIR102
TGTATTATCTACCACCATAGGCAACTCCGGTATTGTCATG
>Chr5:16431517..16431556  + TAIR102
ACGCTTCTTTTGTTTTTCAGGTTGCTGAGAACAATAAAAA
>Chr5:16441991..16442030  + TAIR102
GATCTTGTCTTTGATTACAGGTTTAGAGTTGAGCAAACCG
>Chr5:16450644..16450683  + TAIR102
GTTTGTTTATATTAACGCAGGAGTAAAACTGACTGAACAC
>Chr5:16474141..16474102  - TAIR102
TGCTATAAACTTGGAATTAGGATGGGCTCTGCATGGGGTC
>Chr5:16640888..16640849  - TAIR102
TTTAGTCTGTTGATTTGCAGGGTGGGATTATGCTTGGACC
>Chr5:16665563..16665524  - TAIR102
GTTTCCATGTTGTTGTGTAGGGCTTTATTTCATCATAGAA
>Chr5:16668610..16668649  + TAIR102
CAATAACTCAACTTTTGCAGGAGAGAGCCAAGTACCTTTA
>Chr5:16677060..16677099  + TAIR102
AATGTTTATGCAATTGGTAGGTGTTGCTCTCGATATGTTC
>Chr5:16676034..16676073  + TAIR102
ACTTGGATTACTTTTTGTAGGGGTTTCTCAGTGAGAAAAT
>Chr5:16808028..16807989  - TAIR102
AAGACAAGAAGGTGAAGGAGAAGATCGACGCCAGGAATGC
>Chr5:16821467..16821428  - TAIR102
AGGTTCATGCTATCTTAAAGGATCTGGTTCACAAGTCTGT
>Chr5:17015682..17015721  + TAIR102
TACTACTATATTTGTTATAGGATGGTGTTGGGCTATGCTT
>Chr5:17118962..17118923  - TAIR102
GGATGGTATTTTGTTTAAAGGTTGAAAAGTTGAGAAAGAA
>Chr5:17150237..17150276  + TAIR102
TTATATTCTAAACTCTAAAGTTCTATATTTCTATCTGCTT
>Chr5:17180922..17180961  + TAIR102
TGTGTAGTTTGGGATATCAGATTCTCCAAACAAGGAGAAA
>Chr5:17181997..17181958  - TAIR102
GATATTGTTGTATGTTTCAGGGACTATCGTGGGATTGAGG
>Chr5:17209225..17209186  - TAIR102
TATTAGGGTTTTTTTCGCAGGCGAATCGGGCGATTTTGAC
>Chr5:17354504..17354465  - TAIR102
ATGCTTTTGTATCCGGGCAGTTTGAATCATGAGAAATGTC
>Chr5:17379810..17379771  - TAIR102
CTGTTTTTTTTTTTTTCCAGCTTCTCGCCATTTTTCATTA
>Chr5:17383609..17383570  - TAIR102
AATATGTGGAATTGTATCAGAGCTCAAGTTATGAAAGTTC
>Chr5:17384143..17384104  - TAIR102
ATGGTATATTGTATAAACAGGTGAAAGACGATCATCGAGC
>Chr5:17379620..17379581  - TAIR102
TTGGTTCCAATGCAATGAAGTTTTTTTTTTTTTTTTTCTG
>Chr5:17455627..17455588  - TAIR102
TGAGTCATTTTGTTTTGCAGCTGATCACAAACGATAAGTT
>Chr5:17501019..17501058  + TAIR102
TATGATGAAATCTTAATCAGGGGAATGTCAGAGAGTACTA
>Chr5:17545476..17545515  + TAIR102
GTTTCTGATGCGGCAACAAGTGAGCTAAACTTGGAGCGAA
>Chr5:17680836..17680875  + TAIR102
TTGAATCATGTTAAAAATAGGGCAATAGACATTGTCACAC
>Chr5:17757446..17757407  - TAIR102
TTGGTATTTTATGAATGAAGCCATTTTACTTAGCCGGAAA
>Chr5:17803920..17803881  - TAIR102
CTCCTCTCTCATCATCGCAGATTCACTTCTTCTCACCGTG
>Chr5:17843513..17843474  - TAIR102
ACTTTATATTTGATCATCAGATTCAAATTCTTCATCAAGA
>Chr5:18044910..18044949  + TAIR102
TAACCATTTTGTTCTTTCAGGTACCAACTGTGAATCAAGA
>Chr5:18139420..18139459  + TAIR102
ATCTGTGACAAAAAGAATAGGGTTTTCCCGGTCAAACTCA
>Chr5:18163620..18163659  + TAIR102
CTGATCAGTTTGTTCATTAGTCTGTTCAACCACTTTGGAG
>Chr5:18179304..18179265  - TAIR102
TGAAATCCCGGGTCTTTCAGGTGTCTCAAACCTTGAGCAA
>Chr5:18218893..18218932  + TAIR102
TTACATTTCTTTTCTTCCAGAGAATGTGTTAAATCTCAAA
>Chr5:18369090..18369051  - TAIR102
GGTGTTTTGGTAATTTGCAGATGGTCAATCGTAGGGCCTA
>Chr5:18389412..18389451  + TAIR102
AGAGCTTAATGGGTGGTTAGTCTCTAGTTTTCTTGGTCTT
>Chr5:18503663..18503702  + TAIR102
GTGGAAAATGAATGATACAGGTGCATTTGATCGAGGGCAT
>Chr5:18541865..18541904  + TAIR102
TTGTGTTTTTGTTTGCGTAGGGTTTTCGAAAAGTAGATCC
>Chr5:18572643..18572682  + TAIR102
GTCCTTTTGTTTCTTTGCAGCTTATGTCTAGATGGAAGAA
>Chr5:18775802..18775763  - TAIR102
TGATTGCTGGTGGGACTGAGGCTGCTATTATTCCTATTGG
>Chr5:18806877..18806838  - TAIR102
CCACCGCAACTTCTGTTTAGTAATACACATTACAACATGA
>Chr5:18818572..18818611  + TAIR102
AATCCTTATTATTGTTGCAGGTAATGGTAAATAACAGAAC
>Chr5:18852354..18852393  + TAIR102
AAGTCTCTCATTCATGTCAGACAAGGTTATGTGGTGATGC
>Chr5:18923152..18923191  + TAIR102
CTATCCGGAACGATTGGCAGGTTTGGGAGAAGAGCGGTTA
>Chr5:18964701..18964740  + TAIR102
CGGAGGAGGAGCACATGGAGGTGGCTATGGAAGTGGTGGT
>Chr5:18979208..18979247  + TAIR102
GTTTTGTTTGTTTGTTTCAGTTTTAATAATGGATGATCAG
>Chr5:19005718..19005757  + TAIR102
CCACTCTCTTCTCCGGCGAGGTTGAAAGCTCTGGCTTTGC
>Chr5:19125119..19125080  - TAIR102
TTCCTTAAAAGAATGAACAGACATTGATGGAGCTTACTTT
>Chr5:19252184..19252223  + TAIR102
CTTGCTGTTTACTAATATAGAGATGGGACTTTCAGTCCCA
>Chr5:19306377..19306416  + TAIR102
AATGTTCATGTTTGTTTCAGATGCATTGCATTAGGAGCTC
>Chr5:19315318..19315357  + TAIR102
ATTTTTCTTATTTTTGTTAGGATTAGCAGCGAATTTTCTG
>Chr5:19331907..19331946  + TAIR102
TTCAGTTCCGGTGTGTGCAGATGTTTGTGTTGTGGGAGTG
>Chr5:19331719..19331758  + TAIR102
CATTTTCTGAATTGGCTCAGACATAATTTCTTCGGTGACT
>Chr5:19336496..19336457  - TAIR102
ATCTGGTAAATTTGTGCTAGTTGAGGAGCCACTGAAGAAA
>Chr5:19386367..19386328  - TAIR102
CGATACTGGTGTTAAAACAGGTGATGAATGAAGGAACATG
>Chr5:19392374..19392413  + TAIR102
ATAGACGACGCCTGCGCTAGATGAATTTGTTGTGATGCGA
>Chr5:19394142..19394181  + TAIR102
AGCTGTTGTGTTTTGGTTAGAGAAATGGTAGTAAGGGACA
>Chr5:19422708..19422747  + TAIR102
TTTTTTTTTGCAAATCTCAGCGACCACAAAAAAACACACT
>Chr5:19555031..19554992  - TAIR102
TATGAATGTTGATGAATCAGATGTTTGCATTGTGGGTGTT
>Chr5:19560572..19560611  + TAIR102
CTTGAGAGTTTATTCCTTAGCCGTTTGATGCACGTAGAAA
>Chr5:19560753..19560792  + TAIR102
TCAACTTTGGATGAACATAGAAGCAAGTTAGTATTCTGTC
>Chr5:19569039..19569078  + TAIR102
ACAACATATCATTTTTTTAGCAAAAGATCTTGATAAGAGT
>Chr5:19579576..19579537  - TAIR102
TTAATCATGGTTTGGTGTAGTGTGAAGGACAGTAAAACTG
>Chr5:19630218..19630179  - TAIR102
TTTCTTTTAACTGATCATAGTGCCTGACGGGAAGCCAGTG
>Chr5:19723098..19723059  - TAIR102
TGTGGGTTTTATTTTCACAGCAAAGAGCTTAAGGACCCAG
>Chr5:19732536..19732497  - TAIR102
TGTTTGGTTGAAACTTACAGGTACAAAGGTTAGTTACTTT
>Chr5:19734178..19734139  - TAIR102
ATTGACGTTGTTATGTGTAGGGTTGCTGTTTTCCTCCATG
>Chr5:19779549..19779588  + TAIR102
ACTGGGAAACTATATTGCAGTGTTTTGAAGAAAAGCAGAA
>Chr5:19864965..19865004  + TAIR102
GTCTCAATTTTAGACTGCAGGTCTCATACATGGCACGAGG
>Chr5:19867786..19867825  + TAIR102
CTACACTTGTGAACTTACAGTGCCGCAGCCGCATTTGGAT
>Chr5:19889093..19889054  - TAIR102
GCATTTCTGCATTCATACAGGAGGAAGAGCTGTAATTCAA
>Chr5:20010569..20010530  - TAIR102
AGGCGGAGCAGGAGGATTAGGTGGGGGTGGGGGTAATGGA
>Chr5:20032858..20032897  + TAIR102
TTTGTGATCTTCATTTATAGCTTCTGAGAAAACAAGTGAA
>Chr5:20066080..20066119  + TAIR102
CTATCAAATAACATTTGCAGTGGAAGTCTCTTCCGTTTGC
>Chr5:20064625..20064664  + TAIR102
CAACATTTCAGGCATCTAAGGTGGGCAACAAGGTCAAGTC
>Chr5:20063917..20063956  + TAIR102
AGTATTTGAATATTTTGCAGTCTATGGCTCAAGCTGTTCA
>Chr5:20082717..20082756  + TAIR102
ATATATCAAACTATTTGCAGAATCTGGTGGTCTTGACTAA
>Chr5:20196879..20196918  + TAIR102
GTGTTTGAATTGTAATGTAGCACTTAGCAGGATGTTCTCA
>Chr5:20513945..20513984  + TAIR102
GGTTACTTCCACCAATTCAGGGAATTGACATGGGACTGAG
>Chr5:20710610..20710571  - TAIR102
CTATCGTTTATTGGATGTAGGTTGATTTAATCTCCTCCCA
>Chr5:20770645..20770606  - TAIR102
ATTTCCTTGGTGCTGTTTAGGAAGTCCAGCTATGTCACTT
>Chr5:20779235..20779196  - TAIR102
CCCGGTCTAATCTGGCGCAGGATTTTCTTGGTGACTTCGG
>Chr5:20784196..20784157  - TAIR102
GATTAGTGCTTACATGGAAGGGTATCAAGTTGATTCATTG
>Chr5:20797285..20797324  + TAIR102
AATTGGGTGGTTGGAAGCAGTGTTTGTGCTGTAATTGGAT
>Chr5:20824045..20824084  + TAIR102
CTTTACGATTTTTGTTGCAGCTTTTGTAGCTGAAGCAAAT
>Chr5:20873896..20873935  + TAIR102
ATCATTTTTGTTCTTTGCAGGAGGGTGAGGTTTCTGTCTT
>Chr5:20881615..20881576  - TAIR102
GTCTTTCTACCGGATCACAGCTATTCTAAGAGTTTGAGAC
>Chr5:20881413..20881374  - TAIR102
TATACCTTTCTGATTTAAAGAATACAGAATCGGGATTGTT
>Chr5:20970935..20970974  + TAIR102
GTTTCTGTCAGAAATTCTAGATCAAAAGGACCTAAAGATA
>Chr5:21086181..21086142  - TAIR102
TGGTTGATCTTGGTGCGTAGGCTGAGTTATATGCAGATCA
>Chr5:21111722..21111761  + TAIR102
TTTCTTAATCATTCTTTAAGGCTCTGGTAGCTTTGGCTTT
>Chr5:21211698..21211659  - TAIR102
CATTCTGAGTTGTGAATCAGGGATACAAGAGAGAGAGGAA
>Chr5:21214592..21214631  + TAIR102
GAGACCAGTTTTATGAAAAGGATTGTAGAATCTCTAATGT
>Chr5:21249534..21249495  - TAIR102
AAATTTCTTATTTTTCTCAGGTCTTAAACCCTCTGAGTTA
>Chr5:21297514..21297475  - TAIR102
TTACACACCATTACTTGTAGGTCAAGTAATCTTAGAAGCC
>Chr5:21398615..21398654  + TAIR102
ACATATGCTGTGATATTTAGGTAAGATACGCTGCTGGTAC
>Chr5:21398841..21398880  + TAIR102
AACAAACTATGTTGTTTTAGTGATGTACATCGTTGATCTC
>Chr5:21445445..21445406  - TAIR102
TTTGGTTGATTTCTTTTCAGCACCTGAAACGTCGCGAACG
>Chr5:21506211..21506250  + TAIR102
GTAACACAATTATTCCATAGTTAAAAATGCAGGCAAGGGT
>Chr5:21510441..21510402  - TAIR102
AATCTGACGTCGTTCGACAGATATTTTCATACAAGCAATG
>Chr5:21561721..21561760  + TAIR102
TATATTGTTTTTGGATTTAGAACTATTCTTCAATCATCTC
>Chr5:21596216..21596255  + TAIR102
GTTTAAATTGTTTTAAGAAGAGGAATTTTTGGTTATGGAG
>Chr5:21709690..21709729  + TAIR102
CTCTTTTAGAGGACACACAGGCGTAAAGGACCGACTTATG
>Chr5:21763108..21763069  - TAIR102
TTAGGTTTAAGTTTTTAGAGAATCAGATGAAGGCGTTACG
>Chr5:21781154..21781193  + TAIR102
ACCCTAGTTTTTTTTTTCAGTGCGATAGTGGAATTGAAGT
>Chr5:21822700..21822739  + TAIR102
AATCTCCTGTGGTTTTTCAGTTGCTCCGGTGATCGGCTCC
>Chr5:21882454..21882415  - TAIR102
TTCATGTGATATATCTGCAGATTGATGGGTAAAGTTGCTT
>Chr5:21948261..21948300  + TAIR102
AATATAACTGTGCCATTTAGATTCAGGCCACAACATCAGT
>Chr5:21992456..21992417  - TAIR102
GAAATGCTTCTACTTTGTAGAGGGAACAGAGCTTGAGGAA
>Chr5:22126159..22126198  + TAIR102
GTTCAAGGCAGCCAACAGAGCTGGAGCTACAGCAAGCATT
>Chr5:22181865..22181904  + TAIR102
GTTCTAATCAATTGTTCCAGGCTGTTCCTCCTGTAATCCA
>Chr5:22184065..22184104  + TAIR102
AGAGCCGAGAAGAGGGAGAGCCTGGTCAAATTGTCAAGGT
>Chr5:22201733..22201694  - TAIR102
CGATCTTTATCGAATTTCAGCAAAAAGCTGTAGAATCGGC
>Chr5:22277036..22276997  - TAIR102
TTTGTGTTTTCTTTAATCAGACGGCAATTCCGATTCTAAT
>Chr5:22321526..22321565  + TAIR102
GCGATATGTTTATGTAACAGCATATGGAAGGAGCAAACCT
>Chr5:22327478..22327439  - TAIR102
TAGTTTATTTCGAGGTTCAGGCTGGTTTAGAGTCATCATC
>Chr5:22361316..22361277  - TAIR102
CGGGTTTGTTCGGTTTTCAGGGGAGATGGTCGGTGAGCAT
>Chr5:22404016..22404055  + TAIR102
TTCATGTAAAATTTGTGAAGGCTGAGGTGGAAGTTGATAG
>Chr5:22424134..22424095  - TAIR102
TGTAATACTTATCGTCGCAGATAATTCTCTCACAGATCAG
>Chr5:22424793..22424754  - TAIR102
AAAGAGCTGAATGAGATAAGAGCAAAGAGAAAACCGGCCT
>Chr5:22461057..22461096  + TAIR102
AACGTTTTTTATTCGCGCAGTTTGAAGAACTAAGCTGAGG
>Chr5:22502110..22502071  - TAIR102
TGTTTTATTTACTTGTTGAGGTATTGCTGCATAGGTTATC
>Chr5:22503689..22503650  - TAIR102
GTTTCTCTGAATTGGAGCAGAAAAAAAAAAGATGGAATCG
>Chr5:22503866..22503827  - TAIR102
TTTTTTTTTGTTTTTTTCAGATTTGATGATAACCCAAATT
>Chr5:22501938..22501899  - TAIR102
TTTGCTTTCTCTTTTGTTAGACCAAAAAAAAAAAAAAAAA
>Chr5:22522101..22522062  - TAIR102
ACTTGGTTGGTGCTGAGGAGAGAGGAGTAGGTAAAGGTTG
>Chr5:22527411..22527450  + TAIR102
CTTTGGCTGTGTTTATGCAGGTCACTTCCTGGGAATCGCA
>Chr5:22531667..22531706  + TAIR102
GATTTGATTGTTCTGTGCAGATCTCATAGTTAATCTGGTT
>Chr5:22545227..22545188  - TAIR102
AGATCTGGGTAGTGGAAGAGCTGCGGAATCGAGTTATGGG
>Chr5:22552724..22552763  + TAIR102
GCATTTGTTTGGTGGGAAAGGAGGCATCAGTCTTCCACTC
>Chr5:22558286..22558247  - TAIR102
TATTTCCCTCTATTGTTGAGTTTTTTTTATTTATTTAAAA
>Chr5:22697924..22697963  + TAIR102
TTTTATTTGTTTTGTTACAGAACATGCTTCGATGCAACAT
>Chr5:22742665..22742704  + TAIR102
CAATGGTGATGATCTTGAAGATGAATATATGGCTGATGAG
>Chr5:22889355..22889394  + TAIR102
TCTCTTCTTGTTTGCTTTAGACTTAAGATGGCTGCGGCGC
>Chr5:22910036..22909997  - TAIR102
TGATTTTGCTTCCATTGTAGGGAGCTGGTGGTGTTACCAT
>Chr5:22944112..22944073  - TAIR102
ACGACGATGAAGATGCGAAGGAAGAGTTCTTCTCCCTTGT
>Chr5:23021973..23021934  - TAIR102
GTCCTTAATTAGTGTATTACTAATGAATGGCCTGCGGGAG
>Chr5:23087902..23087941  + TAIR102
ATCATCATCTGCTATGGCAGGTGTGGATATCTCCGCCGGA
>Chr5:23154136..23154175  + TAIR102
AACGTATGGGAAGCTTCCAGTTGCGACCAAACATTTATTG
>Chr5:23162256..23162217  - TAIR102
GTTTTGCTTTTCTTTGGCAGCGACCTTTCTTCGGTTACAA
>Chr5:23207134..23207095  - TAIR102
CTGCCGCAGCCACAAAGGAGGAAGAGAAGAAGAAGGAAGA
>Chr5:23244304..23244343  + TAIR102
GAAAAAGGGTTCTCGGTTAGGATACTGGAGCTTTAGGGGA
>Chr5:23311364..23311403  + TAIR102
TTGGTTTATGTAATTCACAGTCGGGGGATATGCTCTCTAC
>Chr5:23310772..23310811  + TAIR102
GATTTTTTTTCCCTTTTTAGTTTTTTTTTTACTTGTTGCA
>Chr5:23348716..23348755  + TAIR102
AATAATCTTCTTTTTATCAGGCACGCTTTTAATCGAGCCC
>Chr5:23412270..23412231  - TAIR102
ACTTTAATGGTTTTTATTAGCTATATGACAGGGGAAAAGA
>Chr5:23438586..23438625  + TAIR102
CTTCTTTTTTGGTTGTTCAGGTTGAGAATGATGCAGTTGT
>Chr5:23482943..23482982  + TAIR102
TTTTTGTTTGTCTTTGTCAGGTGTTGAGGAAGATTACAAT
>Chr5:23528706..23528745  + TAIR102
TGATCAATCTCTGTCATCAGGTTCTATGCAGCAGAGGTTG
>Chr5:23529297..23529336  + TAIR102
GGTTTACTTAATTATTTCAGGAGATAATCACGGGTGCTGG
>Chr5:23549718..23549757  + TAIR102
TTTTTCTTCTCCTGTTAAAGCATGGCTTCTGGAACCTAGA
>Chr5:23550012..23550051  + TAIR102
CCAATTCCAAATTCTGTCAGGTGATTTTGGTGAAGAAAAC
>Chr5:23552374..23552413  + TAIR102
TTGGGTGGAGTTGTTCGCAGTGACGTAGAAGTAGCATACT
>Chr5:23552339..23552378  + TAIR102
ATGTTTATTGTGATGTTTAGCTAGTTATGGAATTGTTGGG
>Chr5:23561316..23561277  - TAIR102
CATATTTCCATTTCACTCAGGTCCTCTCAAAATCGGAGCT
>Chr5:23579509..23579548  + TAIR102
AGCAGAAGAGAAGAGGGAAGTGATAAGACAGCTCTGTTTT
>Chr5:23638315..23638276  - TAIR102
TGTTTTTTGTTTTATTGAAGGAAGCTGATATTTAACTGCA
>Chr5:23663557..23663596  + TAIR102
ATTTCTTGAAGAGATTGTAGAGGTCTTTGATTCTTCTCAA
>Chr5:23684300..23684261  - TAIR102
TACATTTTGGGATTGATCAGCCCGAGTGACTGGGCGGCAT
>Chr5:23720124..23720085  - TAIR102
TTATTTATGGATATGATCAGGTGGTAAAGCTGCTAGAAAG
>Chr5:23720289..23720250  - TAIR102
ACAATTGTGAAATCATCCAGCCATTCAGACTCTACGAGTG
>Chr5:23806843..23806882  + TAIR102
ACTTGAACGGCGTTTTGCAGTAAGAGCGGCGGCGATTTTT
>Chr5:23809056..23809017  - TAIR102
TTCTTTATATGTTGTTCCAGGTGAAATCTAGAATGATGGG
>Chr5:23822947..23822908  - TAIR102
TTTGTTTTTTGTTCTGATAGATAACGGAACGGACGATTTG
>Chr5:23840092..23840053  - TAIR102
TGGAAATAAATTGGTTGCAGGATGTTCAACAGTAATAATA
>Chr5:23841848..23841809  - TAIR102
GAATTGATTTTTCTAAACAGTTCCAGAAGATTAAAAAGGA
>Chr5:23881367..23881406  + TAIR102
TTCATTTTTGCATGTTGCAGTTGAAACCTCGCGGGAAAGA
>Chr5:23950081..23950120  + TAIR102
TGATTCATATTCATATATAGATTGAAGAATGGCGGACGGT
>Chr5:23970691..23970730  + TAIR102
TCTAAATGAATCTGCTGCAGCCTTGGAGGTCGTCTCTCCT
>Chr5:23979158..23979197  + TAIR102
TCTCTGCAAGAATCCCTCAGATTTGGAAGAACTTCAGAAA
>Chr5:23996564..23996525  - TAIR102
TTAGGTTTGATTTGATGCAGCTGATAACGAACGATAAGTT
>Chr5:24001695..24001656  - TAIR102
GAAATTTATTGTGATGTTAGGTAATCGGAACCAATGGAAT
>Chr5:24015749..24015710  - TAIR102
GTTCTGTTGTGAAATCTCAGGTGATCTACTGACGTGAGTT
>Chr5:24073824..24073863  + TAIR102
AATTGTCACTTATGTTTCAGTTTGTGATCGTTGTTGACGA
>Chr5:24083138..24083099  - TAIR102
TGACCTGGTTTTGGTTGTAGGTTTAAACAGAACAGGAAAG
>Chr5:24105285..24105324  + TAIR102
CTATTTCTGTGAAAAAACAGTTTTTTCAGCTAAAGGTTTG
>Chr5:24121522..24121561  + TAIR102
GCTCCAAGGACAGGTTCAAGAGAGAACTAGACGGAATTCA
>Chr5:24140582..24140621  + TAIR102
GGATTCATTTGGTTGTATAGGCGCCGGAGTCCACCTGGGG
>Chr5:24149329..24149368  + TAIR102
GAATCAGGTAAATCTCTCAGTCCAGATGCGGTTGTGCAAG
>Chr5:24199693..24199654  - TAIR102
TGCGTTTATTGATTTACCAGTCTAGCGGAAGCGGAAGTGA
>Chr5:24212331..24212292  - TAIR102
ATTCTAGAGATCATGCTAAGGCTGATGATGATGATGAAGA
>Chr5:24250966..24250927  - TAIR102
TTTTAGTGCTATATATGCAGCTCAATTCCATGGCGCCTAG
>Chr5:24290494..24290533  + TAIR102
TTAAGATGACCCCAACCAAGCCCATGGTTGTTGAGACTTT
>Chr5:24300512..24300551  + TAIR102
CTATTACTGCGTATTTGCAGCGTCGTTGCTTCTGGGTATG
>Chr5:24300733..24300772  + TAIR102
ATTCTTAACGCTATGCACAGAACAATGAACAGGATCATCA
>Chr5:24300899..24300938  + TAIR102
CCTTGTCTGCTACACTGCAGGATGTAATTTGCAAAGCGAA
>Chr5:24354276..24354315  + TAIR102
ATCAATCTCTTGCTGTCTAGTGATGGCTACTGAAGAGAAG
>Chr5:24362947..24362986  + TAIR102
CAAATTGAATAATGGCGCAGATCGCAATCATGGGATGCAT
>Chr5:24371367..24371328  - TAIR102
TTTTGTTGTGTGTGGAGCAGATTACTGTAGATACAGACCG
>Chr5:24466935..24466896  - TAIR102
TTATCAAAATTTCTATATAGCTCCACAAATGAAAAATAGT
>Chr5:24488870..24488831  - TAIR102
TTGGTCTTTGACTGTCGCAGAGAACCAAAGAAGAAGAAGA
>Chr5:24523760..24523799  + TAIR102
TTTGGAATTGTTCGAACTAGTGTTAATCATGCGAAGGGCT
>Chr5:24554136..24554175  + TAIR102
AAATTTCTCCTTTTTTACAGAAACAAGAAGTTTTTTTGGG
>Chr5:24622005..24622044  + TAIR102
ATATCCATTTTCTTGTTAAGATCAAGAGAGAGAAGAACAA
>Chr5:24620977..24621016  + TAIR102
ACACTTTCTTTGTCTTTCAGATTATTTGCGGGATCAAGTA
>Chr5:24690602..24690563  - TAIR102
AACATATTGTGTCTGATTAGGGTTGAAACGGTGTGGAAAG
>Chr5:24740861..24740822  - TAIR102
GTAACTATATAAATATGTAGGTGGAGTGATGTCAATGGGG
>Chr5:24745861..24745900  + TAIR102
TATTCTAAGGACATTCTTAGGTGACTATGGAGGTTGGAGC
>Chr5:24861187..24861148  - TAIR102
CCAGGCATATTCTGCAACAGGAGATTGGAATGCAGTGCAT
>Chr5:24910693..24910732  + TAIR102
GTGGTGATTGTGTTTGTTAGTGAGATAAAGACAAAGGAAG
>Chr5:24965030..24965069  + TAIR102
CTTTACAGATCTTGTGGCAGAAAAAATCAAGTCAAAGCAA
>Chr5:25089315..25089276  - TAIR102
CGGTCCACATATTTTGCCAGAAGACCCTTATAGAAGATCT
>Chr5:25098925..25098964  + TAIR102
AGTTATAACTGTTTTTGCAGGAAGTCCAAAGAGATTGAGA
>Chr5:25194557..25194596  + TAIR102
TTCATCTGATAAAATTACAGCGGCGAGCTTACCACTAATG
>Chr5:25243679..25243718  + TAIR102
TTTTGTGTTTGTGTAGATAGAGAGAGAGATTTAAGGAAGG
>Chr5:25371598..25371637  + TAIR102
AATAGATTTTGATTTTACAGGAGACCAAACCCTAAACCAA
>Chr5:25378809..25378770  - TAIR102
GTTGGGTTTCTGGTTTATAGCAAACGATGGGTAAAGCGCG
>Chr5:25386802..25386763  - TAIR102
GAAGAATACGATGGCAGCAGGGGGTGTTGATGTTTCCAGA
>Chr5:25384241..25384202  - TAIR102
TTTTTAACTTCTGTAAACAGCTAAGCTAAATCAAGTTCAT
>Chr5:25407847..25407886  + TAIR102
CTGTGTTTTTACTCTTTCAGGTTCTTGGTTTAAGGTTGAG
>Chr5:25516094..25516055  - TAIR102
TCTTTCCTGATAGTTCACAGTTACAATGCTTTGTGACAAG
>Chr5:25561871..25561832  - TAIR102
TTTTACACTTATTGGTGCAGTTGATCATCAGATCACATGA
>Chr5:25615526..25615565  + TAIR102
TCCTTGTATGAAACTTTCAGAAGCAGGAGGGAAAGTGACT
>Chr5:25665049..25665010  - TAIR102
TGAGATGTGTTTATAATCAGGATCATGAGCGAGCATACTT
>Chr5:25665187..25665148  - TAIR102
TCTTTAATTGCATTGTGTAGGAGGCTGTTGTAAAGAAGAA
>Chr5:25681562..25681523  - TAIR102
CTTGTCTTGGATTTTTCTAGTCTGGTTCGAGAAAAGAATT
>Chr5:25686375..25686414  + TAIR102
TTTTTCTGTGATTGCGACAGCTAGAGATCTATCTCTGGTG
>Chr5:25696928..25696967  + TAIR102
ATCATTTCGTGCTGTTTCAGGTGTTCACGGGGAAGAACAC
>Chr5:25697170..25697209  + TAIR102
TTGAATATCGTATCTCCCAGGAGCCACTGCTAACATCATC
>Chr5:25698763..25698724  - TAIR102
TATGTGAATCAATGAATCAGGAGTGTCCTGATTACTTGAG
>Chr5:25729556..25729595  + TAIR102
GCTTAATTTTGTTGTGATAGGCGCATCCGACATTATCGGA
>Chr5:25736570..25736531  - TAIR102
CTGTAATGAGTATTCTGCAGAATCTAGAAGATACAGAAGC
>Chr5:25737628..25737589  - TAIR102
GAAGACGAATGTTGGGAAAGGGAAAGAAACATATGTGAGA
>Chr5:25747196..25747235  + TAIR102
TTTGATGCTTGTTTACTCAGATATCGGGTGCAAGGGTCAT
>Chr5:25750064..25750103  + TAIR102
TCTTTTTTAAATGAATGCAGTGCATCGGCAGCTATGGAAG
>Chr5:25774767..25774728  - TAIR102
ATAGATTCTCTTGGTGACAGGTAGATAGTTTGCGTAAGCA
>Chr5:25790199..25790238  + TAIR102
ACCTAGAGATTTCATTTCAGGTATTCTTCAATATCTATCT
>Chr5:25800724..25800685  - TAIR102
AAAAAAGTCTCATTTTGAAGTCTGGTGATACAAGGATCCA
>Chr5:25835822..25835861  + TAIR102
ACCCATCAATCCAACTACAGTTGGAAAGAAACCTGTTGAT
>Chr5:25956166..25956205  + TAIR102
TTTTCATTGTTTGCATGGAGTTTCCGATAACCGCTATCCG
>Chr5:25965463..25965424  - TAIR102
CACTGTGACTGTTGTTATAGGTCCCAGTAATAAGCAATGC
>Chr5:26009996..26009957  - TAIR102
AATCGGGTTTTTGTTTGCAGGCGATTCATAAACTGACAGA
>Chr5:26045867..26045906  + TAIR102
ATTTGTTTTGTTGGGATAAGCTTTGTCACAGTGGTGTATA
>Chr5:26059000..26059039  + TAIR102
AATTTGTTCTTTGTTTTCAGTTGAGGAAAACATGAATTCG
>Chr5:26057963..26058002  + TAIR102
GGTTTTCACGACGACAAAAGTTTGCCTTTTTCTAGTTGCT
>Chr5:26093646..26093685  + TAIR102
CCATTTATAATAATGGTTAGAACGAACCTGGCTCGAAGAA
>Chr5:26093823..26093862  + TAIR102
TCTGACTATGATATTTGCAGGAAAATTCTTCTGTTGAAAT
>Chr5:26148580..26148541  - TAIR102
ACTGCTTTATTCAGGAGCAGATGGATGAGGCCTGAAGGTC
>Chr5:26152355..26152394  + TAIR102
TGGTTTGCCTCACGTCGCAGCTCAAAATGGACTTGGACGT
>Chr5:26153878..26153917  + TAIR102
TTCTTTTCTTTCTAAATCAGAGTGAAAAACTGCGATGGTT
>Chr5:26156564..26156603  + TAIR102
TTCTGTTCTGTCTATTCCAGGATGTGCTTCGTCTTTTGGA
>Chr5:26285072..26285111  + TAIR102
GCTTTGGTCCGGTTTAGTAGGTTTTTTTTTGAAAGAAGGT
>Chr5:26296560..26296599  + TAIR102
ATGCGATGAATGCTTCACAGATCCATGAGTATGGGAATCC
>Chr5:26303071..26303032  - TAIR102
ATCATCATGATTATGTACAGAGATAAGAAGGGAAGAGCTC
>Chr5:26303266..26303227  - TAIR102
TTGTTGTATTGGTTTCTTAGATAGAAGAAATTGGATGGGA
>Chr5:26302924..26302885  - TAIR102
TAACTTTTGCTTCGATGTAGGATGTGCCATATATGTTTAC
>Chr5:26315525..26315564  + TAIR102
CCCTTTGGCTATTTCTGTAGACTGGGATAAACGCGTCTGA
>Chr5:26315806..26315845  + TAIR102
GTTTTTTTTTTTTCTTCCAGATTTCGAGTGAGTAGTGTTG
>Chr5:26377099..26377060  - TAIR102
GCGTGTCTTTACTTATGCAGGGGTGCAGAGCCATATTGGT
>Chr5:26397999..26397960  - TAIR102
TTCTTCTTTGTTGTCTGCAGTGGCAAGGTTGAAGAACCAA
>Chr5:26405198..26405159  - TAIR102
GCGACTCCAAGTCCGGCAAGTGAGGGTTCAGGTCTATCAG
>Chr5:26410849..26410888  + TAIR102
ATTTTGTGATTGTGAAACAGGGATGTCAAAGAACCCCGAC
>Chr5:26413858..26413819  - TAIR102
TTTCTTAACAACAATAACAGAGACAAGTATGCATTACAAA
>Chr5:26417754..26417715  - TAIR102
ATTTGGCACTGGGTTTTCAGGACGGGTGGACTCCACTGCA
>Chr5:26421572..26421611  + TAIR102
TATAATAAAGAGAAGTAAAGGTTTTTTTTTTTGTTTTTGA
>Chr5:26422571..26422610  + TAIR102
TTTGTATTAATAATAAACAGATGGGAGCTGTGGAGTCCCA
>Chr5:26446781..26446820  + TAIR102
TTTGTGTTGTTTTGTTGCAGGTACATAAACGAGAGAGTCC
>Chr5:26450504..26450543  + TAIR102
CTAAGTCGTGTAACTATCAGTTTGACGCATGCCCAAAACG
>Chr5:26457128..26457089  - TAIR102
TGTATCTTTGCTGGTCACAGATTGATAGCAACACTGATGG
>Chr5:26456580..26456541  - TAIR102
GGGTATTTTGGCGTTTGTAGTGATAAGTAAGTAATACTTT
>Chr5:26459458..26459419  - TAIR102
TAACTTTCTCGATTCATCAGAGCCATGGGTGTCTGTTTCT
>Chr5:26466344..26466383  + TAIR102
TCCAATGGTGGAATTTACAGAGAGAGAGGACCGAGTTTCT
>Chr5:26469029..26469068  + TAIR102
TACTATTTTGTTTAGGATAGTATGGCTGAAAAGGAAGTGG
>Chr5:26497348..26497309  - TAIR102
TTTTTCTGGTTGTTGTTTAGTTTTTTTCTCGATAGGAAAA
>Chr5:26511271..26511310  + TAIR102
GTTGATTCATCTGTAATTAGGATTACACCAAAGGAGATAA
>Chr5:26524728..26524689  - TAIR102
CCGTTTTATTGGAATAACAGGTTGAGGTTGTGATTGTGGA
>Chr5:26534788..26534827  + TAIR102
CTTTTCTTTGGAAATGGCAGCGTCATCATCTTCTCTTCTT
>Chr5:26578446..26578407  - TAIR102
TTTTTATGGGTTTCTAGCAGAAGCTCTGCTTTGGATAGTG
>Chr5:26587407..26587446  + TAIR102
GCTATTTGGTTTGATCACAGGTTATAGGAATCTTAAGTTA
>Chr5:26612747..26612708  - TAIR102
TAAATTTTGTTGTTTTTAAGGTCAGATTAGCTCCACTAGT
>Chr5:26727148..26727187  + TAIR102
GCTCTAATCAATAACTGTAGAGGCATCGGAGGAGAGAAGT
>Chr5:26785703..26785664  - TAIR102
TATCTTTTGTTTGTTTATAGACTGATAAAGCCTCAATGCT
>Chr5:26914645..26914606  - TAIR102
TGTTTTTGGGTTTAAAACAGTTTCCTCTTCTTTCCAAAAG
