# Supplementary material for: Comparative Analyses between Retained Introns and Constitutively Spliced Introns in Arabidopsis thaliana Using Random Forest and Support Vector Machine
Source: PLoS One. 2014 Aug 11;9(8):e104049. doi: 10.1371/journal.pone.0104049 (PMC4128822; doi:10.1371/journal.pone.0104049)
Supplement: File S2 — All extracted data used in the article. (ZIP) [file pone.0104049.s002.zip › data/RIs_fasta_data/ReIDdonor.fasta]

>Chr1:7403..7364  - TAIR102
TATTTCTGCTTGCGATGTTGGTATGTTGTAGCTTTACCTC
>Chr1:37588..37549  - TAIR102
CTCCATGGCTACTCTCAAGGGTATAACAGTTTACATTATG
>Chr1:40694..40655  - TAIR102
TTTGCCTATGTCTTGGAAAGGTTTGATATGTTGATCGAAA
>Chr1:50515..50476  - TAIR102
TGGTGCTGGTGGTGGAGGTGGTGCTCCGGTTGCAGCTGCT
>Chr1:100012..100051  + TAIR102
TCTTTAAACTACTAATAATGGTATCTTTAGTTGTTACTTC
>Chr1:109311..109350  + TAIR102
GATTCAAATCTTCTTTACTGGTAAAAATATATTCTTCTCA
>Chr1:135207..135168  - TAIR102
AGCCATGATAATCGTGTAAGGTTGGTAGTTACAGAAAATC
>Chr1:167033..166994  - TAIR102
ACCATCAAAATGCTCAAATGGTACGTAGAAACTACCTGGT
>Chr1:182272..182233  - TAIR102
CAGTATTTGTCAGGATTTGGGTATTTTTTTAATAACGATC
>Chr1:197885..197924  + TAIR102
ATAGTCGGCCTCAAGGAGAGGTATTTGATAAGCATATTCA
>Chr1:203580..203619  + TAIR102
AGCTTAGACTCATCACTGAGGTAAACTTTTCACTTTTTCA
>Chr1:203924..203963  + TAIR102
CCCAAACAGACGCATTACAGGTAAAGCAGACGAAAACCTA
>Chr1:227098..227059  - TAIR102
ACGGACAAAGACTACAAGGAGCCACCACCAGCTCCATTTT
>Chr1:236884..236845  - TAIR102
GCAGCACTCCCAAAAATAAGGTAAAGTTTCCTTTTTGGCT
>Chr1:313586..313547  - TAIR102
CTCTGTTCTTCCCTTTAATTGTAAGTTTCTTTCCTCGCCA
>Chr1:353257..353218  - TAIR102
AAGGGCTATCATGTCATCAGGTACAGAGTCGGATAGAGTT
>Chr1:366306..366345  + TAIR102
TTTTGCCAGCAATGCAGCAGGTTTGTGCCCCCTAAAGTTG
>Chr1:388287..388248  - TAIR102
AGAAGTCTCTGTCCATGAAGGTCAGTCGCGCTTGGAGTCC
>Chr1:392476..392515  + TAIR102
ATCCCCGGAACTTGCAACTGGTACGTTAGTTAATACAGTT
>Chr1:404823..404862  + TAIR102
AAGAGAGCTTCAACGTTCAGGTAGGTTTTCAAAGTATTTA
>Chr1:411234..411273  + TAIR102
AGGAATGCAAGAAGAAAGAGGTTGTTGTTGTGAATGAATA
>Chr1:419510..419549  + TAIR102
CGTCACTGAGCCCATCACTTGTAACTATTGTTTCTTACCT
>Chr1:561472..561433  - TAIR102
AATCAAGTGGCCAGCTTCGGGTATGCTAATAATCTACTCT
>Chr1:631839..631878  + TAIR102
TATACAAGCAACAGTACAAGGTTCTTCTCTCTGCCTCTCT
>Chr1:644179..644140  - TAIR102
GCTTTGGCCATTCGAAACAGGTCCAACTTTCTGAAGCTGT
>Chr1:662353..662314  - TAIR102
GGTGGCGCCGTTTGTTTTTGGTTTATTCACTAAAGTTACT
>Chr1:667392..667353  - TAIR102
CTGTCATTGACCTCTCTGGGGTTTATCTCTCCATCTCTTT
>Chr1:710974..710935  - TAIR102
GTGTACATAGAGAAGTGCAGGTTAAGTGTAATCTCTCTAT
>Chr1:773672..773711  + TAIR102
ATGCACCAGCAGATCCCTTCGTATGTTATCTCTTCCTATC
>Chr1:775630..775669  + TAIR102
CGAAGCTTCCATTATCACCTGTAAGTTTTCTCCTGTTATC
>Chr1:879951..879912  - TAIR102
ACGTGTCTTGTCTCTTTAAGGTAATTTCAAGACTTAAACT
>Chr1:919976..920015  + TAIR102
TCCGCAATGCACAAACTCCGGTAAAAATAGTCTTTATTTC
>Chr1:936553..936592  + TAIR102
CACCAATTGACCCATCTTGGGTTAGTTAATGATCTCTGTT
>Chr1:948107..948068  - TAIR102
AGAGTGAAGCTGCAAAAATGGTATGTAACATTAGTAATGC
>Chr1:948254..948215  - TAIR102
GAGCAGATTTTGATCACAAAGTAAGCATTCTTTTCAGTCA
>Chr1:947818..947779  - TAIR102
AGCTACTAGCGCCTCTGCTGGTCAGATGAGATAGTTGTTT
>Chr1:981006..980967  - TAIR102
TAACTGGTATCAAGGAAAAGGTTTGTATTTCTCAAACTAA
>Chr1:1014218..1014257  + TAIR102
TCCCTGAAACTGCCACATTGGTAGCCACCTTCTTATTTCT
>Chr1:1153055..1153016  - TAIR102
TTATGATAAACTTCTTCCAGGTTAGTATTATTGTCCACTT
>Chr1:1153253..1153214  - TAIR102
GAAGCTGGCGGTTACAAATGGTACATGGCATCTGTTTATC
>Chr1:1153055..1153016  - TAIR102
TTATGATAAACTTCTTCCAGGTTAGTATTATTGTCCACTT
>Chr1:1241324..1241363  + TAIR102
AATGTTCTTTGGAATGACAGGTCTGTACTGTTTTCAAATG
>Chr1:1241523..1241562  + TAIR102
GTTGGAGATGTTCCATGGAGGTAAGATTCGGATATTAAGC
>Chr1:1292136..1292175  + TAIR102
GGAGGAGAAGAACTGAAACGGTAATCTAGCTCTTCAAAGC
>Chr1:1402501..1402540  + TAIR102
TTTTGCGGAGATGAACCCAGGTGACTATTTCAACTTTGAA
>Chr1:1407448..1407409  - TAIR102
CAAATCCCTCTCCGGTTCATGTAAATTTCCAACTTATTTT
>Chr1:1410638..1410599  - TAIR102
CCTTATCCTACTCGGCGCAGGTCTCTTTCTCACTTTGATG
>Chr1:1419242..1419203  - TAIR102
AGGATGAAACCAGTGATGTTGTCACAGGTTTCTCTTCTGT
>Chr1:1447721..1447682  - TAIR102
GATGTATAAATCCTTTATTGGTACTTCTTTATCCAATCTT
>Chr1:1447973..1447934  - TAIR102
ATCAAGAGTTTAAAGAAGAGGTAAATTCTATTCTTGCATG
>Chr1:1498585..1498546  - TAIR102
CATCTCAAGAAGTCATCAAGGTTCGATTCATATTTCTTTC
>Chr1:1501308..1501269  - TAIR102
ATCAAAAGCCAAATCTGTTTGTGCGTTTCTCCAAGAGCTT
>Chr1:1546207..1546168  - TAIR102
TTGGTGGTTGCATCGCCCAGGTAATTATATCCTCTCTTTT
>Chr1:1587225..1587186  - TAIR102
CTCACCTTCTGCTGAGACCAGTAAGTCCATTGGAATCTGG
>Chr1:1641894..1641855  - TAIR102
GGACACAACTCAAGTCTCATGTATTCCAAAAGAGACCAAA
>Chr1:1655305..1655266  - TAIR102
TCTCAGACCATAAAGAATTGGTTTGGGGGACACAGCCATA
>Chr1:1685465..1685504  + TAIR102
TCTAAGTAACGCTGCAGCTGGTATGGTGCCGTACCTGTTT
>Chr1:1697958..1697919  - TAIR102
GACTTCTCAGTGAAGAAGATGTAAGAGAGCTTAAACTAGT
>Chr1:1716605..1716644  + TAIR102
TTCTTCACGAACAAGTGAAGGTCTGCAGTTCAATACCAAG
>Chr1:1716083..1716122  + TAIR102
CTGTAATTTGCTCTAGGATGGTAACCTTGTACCCTATGTA
>Chr1:1753528..1753567  + TAIR102
TCTTGTCCCTTGCACGCTCGGTATCTTGTTCATCTCATGA
>Chr1:1772328..1772289  - TAIR102
TGGTTCTCACTTAATTCCATGTATGTGTACTAGTAGTTAG
>Chr1:1771911..1771872  - TAIR102
ATGGACCTCCACTTGCTGAGGTAACTAATCTTAACTTGGT
>Chr1:1789006..1789045  + TAIR102
CTAAACCTGGAACGAAACAGGTGCTTCTCTAACACCAGGT
>Chr1:1829006..1828967  - TAIR102
ATATTGAATCCACCGACAAGGTAGTGATGAGAATTGAGAT
>Chr1:1892865..1892826  - TAIR102
ACAGTAGAGTTGCATGATGAGCCTGAACATGAGCCTGCGT
>Chr1:1898403..1898442  + TAIR102
GAAAGCCAAATCACACAGAGGTAGTTGCTACGTTGTCTGC
>Chr1:1950436..1950475  + TAIR102
GAGAAAGAGGAGAAAAGCAGGTTTACTACTTTTATTTGAT
>Chr1:1959013..1959052  + TAIR102
GAAGAAGAAGAAGAAGAAGAGTGTGGCTTTGATTCCGGCT
>Chr1:1970561..1970600  + TAIR102
TTCTTCCTTGAAATTCCGAGGCAAGAGAGCTGTCCATTAC
>Chr1:1989507..1989546  + TAIR102
CCAAAGGAAGCTCCTTTTTGGTATGTATGCATTGCCTCTG
>Chr1:2033366..2033405  + TAIR102
TCATCAACATCGGAGATCTTCTGCAGGCAAGTTTGCGCAA
>Chr1:2081621..2081582  - TAIR102
CTCCGAGTGCCTCCACACATGTCAGTTCCTCTTTTTAACC
>Chr1:2088990..2089029  + TAIR102
TTGCTCCAATGGTGGTCACTGTAAGTTCATTCATCAAACT
>Chr1:2106227..2106266  + TAIR102
GGAGACAGGAGAAATCTCTGGTAATTCAGATTCGTTTGAT
>Chr1:2111780..2111741  - TAIR102
AGCAAAAGACGGTGGCTCCTGTATGGAACTCAAATAAAGA
>Chr1:2278705..2278744  + TAIR102
TCAGCAAGTACAAAATTCAGGTTTATTCTCTTCTTATTAT
>Chr1:2286731..2286692  - TAIR102
CAACTCCTTTGGCTGAAGCTGTGAGATACTAATAAGCTAA
>Chr1:2299389..2299350  - TAIR102
GCCTCCGGTCGAAACCCTAGGTGAGGGTAACGAGCTTGGA
>Chr1:2369237..2369276  + TAIR102
AAGGATTGGGAAAGGGAGGAGCGAAGAGGCACAGGAAGGT
>Chr1:2379779..2379818  + TAIR102
TGGGTCCATAGTATTGACGGGTGAGTAGATTACAATTCTG
>Chr1:2380212..2380251  + TAIR102
AAATGTCAAGTCTTCTTAATGTACTGCCACATATCCTTTA
>Chr1:2380905..2380944  + TAIR102
CAGAAAGGCTCCGTATCAAGGTAATCCCTCTTTAGAATTT
>Chr1:2385259..2385298  + TAIR102
CTCTATGCGGCTAATGAACTGTAAGTCCTTTTCATCATAA
>Chr1:2402774..2402735  - TAIR102
CTCTCATGGAATTTTAACAAGTTGTGTTCTACATCTTCTC
>Chr1:2412213..2412174  - TAIR102
ATTGAGCTTAAGGCAAGATGGTAAGAAACTTAAATATTTA
>Chr1:2421922..2421883  - TAIR102
CTCTCCAAATCATCTTAAAAGTATCTTCTTCTTCTCCATC
>Chr1:2426084..2426123  + TAIR102
CGCTTGAAATCAAGCAGCGGGTACGTGTTTGCTTTGGTTG
>Chr1:2434746..2434707  - TAIR102
AGCTGAAACTTATTACTGAGGTAAGCAAATTAAAACCTTA
>Chr1:2439317..2439356  + TAIR102
ATGAAGCTTTCTGAGCTTGGGTACTTATCCTGAATCTATG
>Chr1:2459851..2459890  + TAIR102
GAACGGTGCCAGTGGGACGTGTTGAGACTGGTATGATCAA
>Chr1:2467193..2467232  + TAIR102
CGGAATTGGTGTTGCAGAAGGTAAGCGATTCAGACACATC
>Chr1:2535366..2535405  + TAIR102
CTCCAGTCACAGCCACAGAGGTAAATCTCTCTCCTTTTTC
>Chr1:2535566..2535605  + TAIR102
ACAGTACCCGGAGGCCAAAGGTGTCTGCTTTTTCGGCACT
>Chr1:2635479..2635440  - TAIR102
GGTCCTCTCCACAATCCGAGGTTGTTCTCAAATTCAAATC
>Chr1:2713123..2713162  + TAIR102
ATGATTTCTCTTTCTCTCCGGTGAGTTTTGGTGGGTTTGG
>Chr1:2712966..2713005  + TAIR102
TGAGAAGACACGTCGTCTCTGTGAGAACTTTTTCTTTTTC
>Chr1:2737322..2737361  + TAIR102
ACCCTAAATCACAAGACTATGTAAGCATTTTCCTTATGGC
>Chr1:2757621..2757582  - TAIR102
AACTTCTAGAGTGTCTTGGTGTACAGATAACTTGTTAAAA
>Chr1:2765181..2765220  + TAIR102
CAAGTCTGCTTCAGTGAAAGGTCTTCATGCAAAAGCCTCT
>Chr1:2801119..2801158  + TAIR102
GGAGTTCCATCGTGGACGCCGTAATCCCTCTTTTTCGTAC
>Chr1:2819989..2819950  - TAIR102
CAAGCCTTATTGGGTAACAAGTAATCTCAGACAAAAGGAT
>Chr1:2855633..2855672  + TAIR102
AATGTTAAGTCTCTTGAATAGTCTTTTTAACCGCTGTCAA
>Chr1:2882667..2882706  + TAIR102
TCAGATTCTCCTTTCCACAGGTCACTCTCGTTTGCAGATT
>Chr1:2935550..2935589  + TAIR102
TCAAATCCTTATATTCCAAGGTTACTATTTTTCAAGAGTA
>Chr1:2953182..2953143  - TAIR102
GAAAAAAATCATAAAATCCGGTAAGAAATTTGTATGTTTC
>Chr1:2971097..2971058  - TAIR102
TCTGGTGAAGAGGAAGCCAGGTTAGTTTATTTAGGCGTGC
>Chr1:2997819..2997858  + TAIR102
TTCAAATTTGCCTGAAAAAGGTATACAGTAGTACAAATTG
>Chr1:3004416..3004455  + TAIR102
CTCCAGCATCTCATCCTCATGTAACTCTCATGTGCTATAT
>Chr1:3066909..3066948  + TAIR102
TGCCACCGTTCGAGACCCAAGTTTGAATTCCTTCTTCTCT
>Chr1:3099051..3099012  - TAIR102
GTGGAGAATCAGCCACCAAGGTCTGACAAAGTTACCACGA
>Chr1:3128278..3128239  - TAIR102
AATCACTCCTGAAGCCGATGGTACATTCTTATCACAAAAG
>Chr1:3153163..3153124  - TAIR102
TTCAGAAGATGATGAAGAAGGTACATGCTACACCTTCTCT
>Chr1:3200202..3200163  - TAIR102
AACGCTTGAAGAATCTAAAGGTTTAGCTTTTTTCTCAATC
>Chr1:3199729..3199690  - TAIR102
AAGTTTACTTTTTTTTGTATGTGTTCATGATTTAGCTAAT
>Chr1:3284706..3284745  + TAIR102
CATGTCTCGGGGGCAGAACGGTAACAGTAACCTCCAATCA
>Chr1:3288301..3288340  + TAIR102
TTCATTTACATATTCGTACGGTATAAACTGGATTCTTACA
>Chr1:3288134..3288173  + TAIR102
CTCTTCCACCTTCTTTTTCGGTATATCATTCAACAAAATT
>Chr1:3349299..3349338  + TAIR102
TCGTTGGTCACTTATCACCGGTTAGAATTTCCTTCCCGCT
>Chr1:3412727..3412688  - TAIR102
ATCGAGCTCGTCGTTTTCAGGTTCCATTTCTCCTACATCT
>Chr1:3469818..3469857  + TAIR102
GTCGCACGGCGGTCTGACAGGTTCTTTTTATTTTACCCTC
>Chr1:3469648..3469687  + TAIR102
TTCTATAGGCTCGTACCTCTGTTTCCTTGATTTCTAAGGA
>Chr1:3525229..3525190  - TAIR102
GCTTCACTTGCTCGGAAACAGTAAGTTTCGTTTTCTCTCA
>Chr1:3531288..3531327  + TAIR102
AACAAGGACTTCTTTGAAACGTATGGGCATTTCGTCTCTC
>Chr1:3535559..3535598  + TAIR102
ACCCCCATTCTCTCTCAACGGTAAAGATCCGCCATTTTCA
>Chr1:3568635..3568596  - TAIR102
ACATTACAACCCGGGATCTGGTAAGTGAATCATATATGAC
>Chr1:3604639..3604600  - TAIR102
GGATAATCACTGCTTGCCAAGTACTAGCACCACCGGTCTT
>Chr1:3606520..3606481  - TAIR102
GAATCACTCGACATCCTCAGGTTTTGAACATTTCCCTAAT
>Chr1:3610309..3610270  - TAIR102
GACTATTTCAATGGCAACCAGTCAGTATAATCATCCTCTC
>Chr1:3670999..3670960  - TAIR102
GGTTATTTGGATCATACGACGTGAGTTCCTTTTATCTTAC
>Chr1:3694940..3694901  - TAIR102
GTTCCTCCTCCGCCATCGCGGTAGAGAAGAAATTCAATGA
>Chr1:3706208..3706169  - TAIR102
CCACATATTCCCTTGTGAGCGTGGAAGTTCCAAAACAGCC
>Chr1:3743991..3744030  + TAIR102
CTCGTGATGTTGGGACCAGGGTAAGTTGTATCGACTCAAA
>Chr1:3763925..3763886  - TAIR102
GGTCAAAGTGACTCCAAAAGGTACTATCACTTCCAAATGT
>Chr1:3786017..3785978  - TAIR102
TTTAGCAACAATGCTTGGAGGTACGTTCACCCTGCTTCTC
>Chr1:3790744..3790705  - TAIR102
CTGTCTGTTTCACATTATGGGTAATAACATTATACGATAC
>Chr1:3801569..3801530  - TAIR102
GTCATTAGACTTGTAGTTGGGTAAGCTAACATTATCTTGA
>Chr1:3853801..3853840  + TAIR102
TTCATCAGTGGTTTGCTCGGGTTTGTCTTCTCACAATTTC
>Chr1:3952389..3952428  + TAIR102
TCAGATCACGGCAAGTGCAGGTTAAGAATCTGTGATAACC
>Chr1:3984489..3984528  + TAIR102
GAAGCATTAACTTATCTAAGGTAAGTTCCAAGGAAAAGTT
>Chr1:3999452..3999491  + TAIR102
CGGACTAGGGTTAGGTGGAGGCGGTGGTGGACTCGGAGGT
>Chr1:3999389..3999428  + TAIR102
TGGCCTTGGTGGAGGAGCTGGTCTTGGTGGGCTTGGGATT
>Chr1:3999458..3999497  + TAIR102
AGGGTTAGGTGGAGGCGGTGGTGGACTCGGAGGTGGTGGC
>Chr1:4084548..4084587  + TAIR102
AGACAGTGGTGGAGACAGAGGTGACCCAACAGCCGGAAGA
>Chr1:4242827..4242788  - TAIR102
GAGTTTTGGGTGGGAATTAGGTAAATATCTTATTGGTTTT
>Chr1:4268394..4268355  - TAIR102
CAAATTAGAAACCATTGAAGGTAGTAGGAGAAACAACTTT
>Chr1:4268548..4268509  - TAIR102
GAGCCATGCCTCAGCTTCTTGTAAGTCTTTCTCGTAATCC
>Chr1:4307758..4307797  + TAIR102
TTCATGTTTGAGGTTTGAAAGCCAAATGCAGCTTTACATT
>Chr1:4348808..4348847  + TAIR102
AGCTCCGTTGCTTTTTAACGGCGACGATAATGAAGGAAAC
>Chr1:4459550..4459589  + TAIR102
CATCACTTTCGCACCATACGGTGAGTATTGGCGAGAAGTG
>Chr1:4479531..4479492  - TAIR102
CGACATCGGGTATGAGAAAGGTCTCAGGAAAGCTGTTGAT
>Chr1:4503269..4503230  - TAIR102
GTTCAACACGCTAATTCTTTGTAAGTCCTTTTTCTGGGTT
>Chr1:4546521..4546560  + TAIR102
AAAATCGGGAAAAGAATCAGGTTGCAACCAAAACTATTCT
>Chr1:4577324..4577285  - TAIR102
TACGTGGCTGTTGAGGGGTTGTTTGAATTTTCCGACGATT
>Chr1:4613774..4613735  - TAIR102
GAGAGAGACTCCTGGAAACGGCAAGTCCTCAGAAAAAGCT
>Chr1:4645409..4645370  - TAIR102
TGGATCCTATGGAGTACAAGGTTTGTATAATATATTAAGA
>Chr1:4682085..4682046  - TAIR102
ACACTAGTTAAGAGATTCAGGTTACCTTCAAGTTACAAAT
>Chr1:4721819..4721858  + TAIR102
TCTTCTCTCTCTATCCAAAGGTTCTTCTTTATTCCTCTTT
>Chr1:4743688..4743649  - TAIR102
AAGTACAGTTTTTTTAATAGGTAATCTCTCTCTCTCTCTC
>Chr1:4845245..4845206  - TAIR102
TACTCTGAGGAACATTCATGGTAAGAGATCTAATTTGCAA
>Chr1:4874508..4874547  + TAIR102
TGTTAAAAGAGTGGTTTACAGTAAGTAGAAAGAAGAATCT
>Chr1:4876689..4876650  - TAIR102
TCGTTTGCTTGTGCACTAAGGTACTCTCATCAAAAGCTTT
>Chr1:4876960..4876921  - TAIR102
AACCTGGAGGAGAGGGAAAGGTTACTGTCTCACTGACTCT
>Chr1:4876689..4876650  - TAIR102
TCGTTTGCTTGTGCACTAAGGTACTCTCATCAAAAGCTTT
>Chr1:4883064..4883025  - TAIR102
TATATTTGATCATCTTAGAGGTAAAACATTTCTCTGTCTC
>Chr1:4888747..4888786  + TAIR102
TTGCTTGCAACAAGTACATGGTGAAGTCTGCTGGAAAAGA
>Chr1:4919243..4919204  - TAIR102
AAGGGAAAGTTTCAGAGAATGTTCTTGAAGGAGGAGACAA
>Chr1:4971412..4971373  - TAIR102
CAGAGAATCGAAACACTGAGGTAACCTTTACTGGATGATA
>Chr1:4983619..4983658  + TAIR102
TTAATCATCTCATCTTCTGGGCAAGTCCTCTTGTTCCTTG
>Chr1:5030583..5030622  + TAIR102
ATTGATGGCCAAAACTATATGTACTACTCTCTCGTTCACA
>Chr1:5034290..5034251  - TAIR102
TCCAACTTTCCCGCTGTGTTGTTGTTGGAGTTTTGTACCC
>Chr1:5042836..5042875  + TAIR102
CACCTTATTTTTGTTTCTGGGTATCTCCAAGATCTAATCT
>Chr1:5055097..5055058  - TAIR102
ATCTGCTATTATTTGTTCCTGTGAGTCTTTTATATCTTGT
>Chr1:5064991..5064952  - TAIR102
TGTTATCTTTCACATTTCTGGTGATTGCTTCTCTAATTTC
>Chr1:5082179..5082140  - TAIR102
AGAAGACTCTAATTGAAGAGGTAGAAGTTTCTAAACCTGG
>Chr1:5106741..5106702  - TAIR102
AACTCTCTTCTTCTACTGAGGTAATCTAATTCGACGCTTT
>Chr1:5173460..5173421  - TAIR102
ACGCAGCAGAAGAACCGGAAGTATAATTACAATCCGCACT
>Chr1:5180414..5180375  - TAIR102
CCCAAGCTGAGTTTCTAGAGGTCAGAGATTCGTTTGTTTT
>Chr1:5210568..5210529  - TAIR102
GACAGAAACAAATGGCTGAGGTATGCACTGTTTTTGTTTA
>Chr1:5210733..5210694  - TAIR102
GGGAAACTGGATATGTGCAGGTGAGATTGAGAAACGTGCT
>Chr1:5225985..5226024  + TAIR102
TTTACAAGGGGTTCTCTCAGGTTCGAGACTTGTTCCTATA
>Chr1:5228670..5228631  - TAIR102
GAAAGATACCTGGAGGAGGAGTAGGAGATGAAGATGAAGA
>Chr1:5241265..5241226  - TAIR102
CTTGCTTCCTCTCCACCCAGGTTCTCCCTTCATAACTTAA
>Chr1:5248365..5248404  + TAIR102
ATCTTTACTTTTTCCTTCAGGTAAACATTCCACTTGATTT
>Chr1:5274023..5273984  - TAIR102
AGAATGGAAGTTGCGCGACTGTGAGTATCTTTCTTTCGTC
>Chr1:5276901..5276862  - TAIR102
AGTTGGAGCAGTACCTGAAGGCCCATCCTGGCAATCCTGT
>Chr1:5290800..5290839  + TAIR102
TATATATAAAGATCATACATGTAATAACGTCCTGCAACTA
>Chr1:5308983..5308944  - TAIR102
TCAAGGGATTTAGCTGCTAGGTTGTTTTGTGTTAGAAAGT
>Chr1:5420558..5420519  - TAIR102
GGATAATTATTCAGATATAGGTTCCAAGTTTTTAGCTTTC
>Chr1:5454877..5454916  + TAIR102
GTCTGTTTCTATCTTTCGTGGTACCTCTTCTCTTCTCTTT
>Chr1:5469680..5469719  + TAIR102
CTTGTTCGTTTGATTTCCAGGTTCGAATCACCGCCTCCTC
>Chr1:5481797..5481836  + TAIR102
AGCAAAGCCTCTACGACACAGTCAAGAGCTTACAAGAGAA
>Chr1:5497546..5497507  - TAIR102
AACCAATCTCCGTGCTAGAGGTAAAATTCTGTTAGGTTTT
>Chr1:5508897..5508936  + TAIR102
GACCAAGAAAGGAAGACAAGGTCAGTCTATACATACACAC
>Chr1:5562100..5562061  - TAIR102
AAAGAGAGAGAGAGAGAGAGGTGTGCCTGAGCCTGAACAG
>Chr1:5590630..5590591  - TAIR102
ACTACAACTTCCAGTTAAAGGTCAGAATCCTAAATCCTTG
>Chr1:5622888..5622927  + TAIR102
TCTCGAAGCTGAAGCTAAAGGTAAGCTATTCTCTTCACAG
>Chr1:5671121..5671082  - TAIR102
AATTAGCAGATCAATTATTGGTAAGTAACTCGTCTTTCTT
>Chr1:5716091..5716130  + TAIR102
GTCCAAAAAATTACAGCAGGGTAACTTCTCTCTTCTTTCC
>Chr1:5721879..5721918  + TAIR102
ATGATCTCCACTTGAAGAAGGTGAAGAAAAAGTGAATAAC
>Chr1:5737934..5737973  + TAIR102
ATCCTCAAGTTGAGATTCAGGTTTTATTACATTACTCTGC
>Chr1:5763110..5763071  - TAIR102
AAATGACACTGCTTGTTTGGGTGAGTTATTTGGCAAAACT
>Chr1:5763598..5763559  - TAIR102
CTCCGATTATTTCCTTAAAGGTTCTTATTGGTCATTCTCT
>Chr1:5763110..5763071  - TAIR102
AAATGACACTGCTTGTTTGGGTGAGTTATTTGGCAAAACT
>Chr1:5944214..5944253  + TAIR102
CAGGAGCAGGTGATTTCCGAGTAGAAATTGACTGGATCAA
>Chr1:5984372..5984333  - TAIR102
CTGCTATGTTCATCTTCTTGGTAAACACTTTTATCATACA
>Chr1:5993985..5993946  - TAIR102
GGTTTGTGCTTGCAAAGATGGTTCGTGTGAAGCTCTTACA
>Chr1:6052428..6052389  - TAIR102
TTCATCTCTTCCTTGAATCCGTAAGGTCTCTCTATCTCCT
>Chr1:6076175..6076214  + TAIR102
CACCTCGTCTTTCAGCTCAGGTAACAATTCCTTCTGGTAA
>Chr1:6091848..6091809  - TAIR102
TGCCTTGGAACTCTCTCATGGTTTGTTTTGTTCATCCATC
>Chr1:6124138..6124177  + TAIR102
ACCGTAAATTGGCATCTCAGGTACTTTTGCTAGTTCCTAA
>Chr1:6124857..6124896  + TAIR102
AGCAACTCAGATCATTCAAGGTTCTCTTTCATGATGTATC
>Chr1:6155594..6155555  - TAIR102
GGCGGACAACACAGGATCCGGTACGTCCATCTCTCTATTT
>Chr1:6191126..6191087  - TAIR102
TTCTGGGGATACTAGATCAGGTTTTGTAGTACTTTTGAAT
>Chr1:6307829..6307790  - TAIR102
CTTGCAGAGTTCTGATTGAGGTTTCTTTTTCTTTTCCCTG
>Chr1:6357099..6357060  - TAIR102
AGGAAGATCTTGCAGAAGAGGTAACTTTACCTCTCTGGCA
>Chr1:6410671..6410710  + TAIR102
GAGAACCCTCCTGGTTTCAGGTGAACTTCTAGCTATTTTT
>Chr1:6421284..6421323  + TAIR102
TGCAAACGAAGGACCCAGAAGTGAACACGATACTCTCCCT
>Chr1:6425395..6425434  + TAIR102
GGCTTCAGGATACTGGAGAGGTACTTGATTATCGGCTAGT
>Chr1:6421284..6421323  + TAIR102
TGCAAACGAAGGACCCAGAAGTGAACACGATACTCTCCCT
>Chr1:6461370..6461409  + TAIR102
GATATTGGGTCTATGAAACTGTATGTATCTCTCCCTTTCT
>Chr1:6532317..6532356  + TAIR102
GATGGTTGCTGCAGTCTCATGTTGAGAGGATGCATTTGCT
>Chr1:6561340..6561301  - TAIR102
GCTTAGAGCTTAAACCCAAGGTGAATCTACAAGACCTTGT
>Chr1:6607164..6607203  + TAIR102
GGTCAAGACTGATTCTGAATGTGAGATTTTCTAAAATTAT
>Chr1:6622455..6622494  + TAIR102
ATGCAAGCCTGATGTCAATGGTAAGAAACCTTCTCTTTCT
>Chr1:6646457..6646496  + TAIR102
CACAACAAGCGGTGGAGTAAGTACACCAAGACGGAATCTA
>Chr1:6688719..6688758  + TAIR102
AAAAAAAAAGCGTATTCCTCGTGAGCACTAACTTCTCACT
>Chr1:6714188..6714149  - TAIR102
GGATGTGATTTCTTCTTTTGGTGAGTTTTCTCCTCTTTTT
>Chr1:6745630..6745669  + TAIR102
AATGGTGTGTTCAGTATCGGGTAAGTAAAGTTTGTTTCTT
>Chr1:6799118..6799079  - TAIR102
GATTATCACATCATGTTGAGGTCAATGTTTATAACAATCT
>Chr1:6819449..6819410  - TAIR102
ATCATCTTAATCTGAGGATGGTATTAACATCATCTTATGT
>Chr1:6839957..6839918  - TAIR102
ATAGAGAGCAAAAGAAAAAGGTGAACACAAATCCCCAAAA
>Chr1:6945751..6945790  + TAIR102
ATCGAATTTGTTCTTCTCCGGTAAGAATCTGCCTGATCTC
>Chr1:6969639..6969600  - TAIR102
CTTCTCTTGAGAGTGGCAAGGTAGCAATTATTTCCGAATC
>Chr1:6977937..6977976  + TAIR102
CCATGAAGCGATCATCCTTGGTCGATTCTTGTTCATATTC
>Chr1:6997246..6997285  + TAIR102
AGAATAAGAAGAAAAATCAGGTTCTTTAAATTCTGCAAGA
>Chr1:7103962..7103923  - TAIR102
ACTGATGCTGCAGTGATCCCGTAAGTCACTACAACACTCA
>Chr1:7145761..7145800  + TAIR102
ACACTGGAATTCGAACAAAGGTCCGATTCCTGCCATGCCT
>Chr1:7285141..7285180  + TAIR102
TTCATCGAAGATTTATCTCTGTAAGCTTCAAAACCTTTTT
>Chr1:7285416..7285455  + TAIR102
TCGGCGAGATCGTGATCGGAGTAATGAGCGGAAGAAGGAT
>Chr1:7301976..7301937  - TAIR102
CTCTGAGAATATATATTAAGGTGTAATCGTTTTTTTCTGG
>Chr1:7399577..7399538  - TAIR102
GAGATGCCATGATCTTGAAAGTAAGCTCAATAGAACTTAT
>Chr1:7478798..7478759  - TAIR102
CTAGAGCTCCCAATTTTGAGGTAAAACTGTGATATGCGCG
>Chr1:7483978..7484017  + TAIR102
GGAGACTGAACAAAAATCCCGTGAGTTTTTTAGTTTTCCG
>Chr1:7519465..7519426  - TAIR102
TTACTTAGCTTCAATATCAGGTAACATTAAGTTACTTCAG
>Chr1:7648392..7648431  + TAIR102
GTGGTTTACGAAGGAGACAGGACAAAGGAAGATTTCATAA
>Chr1:7652256..7652295  + TAIR102
TGTTATCTCTCTAAGTCTAAGTCCACTCTCTTTCATTTCA
>Chr1:7682025..7682064  + TAIR102
AACGGCACTATCTTAACCATGTAAGTAGAAATACATTCAC
>Chr1:7815149..7815110  - TAIR102
TATTCACTACTTCTTCATAGGTAACAGAGATCATTCGACT
>Chr1:7815248..7815209  - TAIR102
ACAAGAGGACATAGCTTCAGGTCGTGTTCCAATGAATGGT
>Chr1:7830170..7830131  - TAIR102
TTATTTTTTTTCTTTTCCAGGTGAGTATGTTCTTTAACTT
>Chr1:7874988..7875027  + TAIR102
ATTTGTATCCAATCTACCAGGTAAAGAACTTATTTTGAGT
>Chr1:7879655..7879616  - TAIR102
AGACCTTAATGAGGAAGGAGGTATTCTTATTTTCTTTTGT
>Chr1:7883216..7883177  - TAIR102
AGAGCTCGAAGATAACGAAGGTCAGATCCATTATAACAGC
>Chr1:7895267..7895228  - TAIR102
GGATTGAGATTGGTGGAGATGTGAAGAGAGAAGAGGTTGA
>Chr1:7953297..7953258  - TAIR102
GACAACGAGGAAGCTTGGAGGTAAAAAACCAAACATTGAT
>Chr1:8076713..8076752  + TAIR102
CCATGTTTCGTCTGTATACGGTATGTTTCGCTCACCACAT
>Chr1:8095945..8095984  + TAIR102
CTGATGGCTCATCTGCTCACGTAAGACCCTAAAACTGTAT
>Chr1:8110089..8110050  - TAIR102
TCCATGGACTAATGTCACAGGTGAGTAAATACAATCTGAC
>Chr1:8180945..8180906  - TAIR102
CCCGCAATCTTGAGTACAGGGTAAGTATTTCATATTGAAC
>Chr1:8181102..8181063  - TAIR102
TGCGTGTGGCCATTGTTCAAGTAAATTAAACTATTTTCGT
>Chr1:8181701..8181662  - TAIR102
TATGGCAATGTTCAGTTTGGGTGAGTCATCTTTTTACTCT
>Chr1:8253217..8253178  - TAIR102
CCTTTCGATATCACAGGATGGTTCGTTGTTTCTGAATTAT
>Chr1:8254459..8254420  - TAIR102
TAAGTCTCCTAAACCCAAAAGTAAAGTGTTCACGACCCAT
>Chr1:8296438..8296399  - TAIR102
AAGTTGGTTCAACTGGCAAGGTTTATGTTCTTAGAAATGT
>Chr1:8296613..8296574  - TAIR102
ATGGCTGTCTCATGGAGTGGGTAAGAGTATTACATCTCAG
>Chr1:8296769..8296730  - TAIR102
TTGCTCCAGTTTACGATAATGTTTGACATCAATCTCTTCT
>Chr1:8333963..8334002  + TAIR102
CACCTTCCTCTTTCTTTCTGGTAAATCATTTCATCTCTCT
>Chr1:8342603..8342564  - TAIR102
CTCAACAGCTTCCTCACAAGGTCAGTTTCATTTCCATCAA
>Chr1:8360523..8360484  - TAIR102
ATATGCAACAGTCTCCTAAGGTCAGTTTCATTTCCATCAA
>Chr1:8441240..8441279  + TAIR102
ATCAGCTACTCGAAACTCCGGTAACGGATTTTCACAATCC
>Chr1:8470154..8470115  - TAIR102
CTGATAAGTCGATCAGTATCGTAAGTTTTACATATATATA
>Chr1:8480220..8480181  - TAIR102
CTCTGATTTCTTCGATTGAGGTAAATCTTTGATTAATCTC
>Chr1:8505807..8505768  - TAIR102
CTGCAAATGTGTAAACATGGGTACAGTTTTTCCATCAGTG
>Chr1:8544610..8544649  + TAIR102
AATTGAAATCCGCAAACTCGGTGAGTTTTTTCAAAAATCT
>Chr1:8600493..8600532  + TAIR102
AAAACGCCTCTGTTTCACCGGTACGTTCCTGCAGCTCTCT
>Chr1:8670891..8670930  + TAIR102
ACTATTGGTGCAAGAGCAAGGTAATTTTTATCTTTTGTTG
>Chr1:8687922..8687883  - TAIR102
TGACGGAGACATCACCATCAGTTCGTTTCTTCCTTTTGAT
>Chr1:8798565..8798604  + TAIR102
ATCCGCATTAAAAAAGCTAAGTTTTTTGTTATGTCCTTCT
>Chr1:8865493..8865532  + TAIR102
TTTTCTTTGTTTAAGTCCCGGTAAGCTGTTTTTAGGACTT
>Chr1:8916171..8916210  + TAIR102
GGGATCTTTGGCGCCAAATGGTTTCTTCGTCTTCTTCTTT
>Chr1:8916474..8916513  + TAIR102
AACCCATTGCTCGAATTCGGGTTTGATCTCATTCTGATTT
>Chr1:8957262..8957223  - TAIR102
CATTGGCATGATGTATTCTGGTCAGCCATCTTTGTGATCC
>Chr1:9075124..9075085  - TAIR102
CTGTCACCAAGAAGCTTCAGGTTTTCTCGTTCTTCTTTCG
>Chr1:9087372..9087411  + TAIR102
TGCAGACACTTCCTTTAGAGGTAATAATAATATTGATATA
>Chr1:9145320..9145281  - TAIR102
TGTGTTGTTTGCAATGGCGGGTGGGGTTGGTTTAAGTATT
>Chr1:9146004..9145965  - TAIR102
GAACTCTGTTCTGTTGCAAGGTAAGAAAATAAATCTTGAA
>Chr1:9145320..9145281  - TAIR102
TGTGTTGTTTGCAATGGCGGGTGGGGTTGGTTTAAGTATT
>Chr1:9315839..9315800  - TAIR102
GGTTCTGCAGTCAGGGAAAGGTTTGTTGTCCATCTTACTT
>Chr1:9501954..9501993  + TAIR102
TTGAGGGTGTCGTCGATAAGGTATCTATTTGCCTAGCCAG
>Chr1:9508166..9508127  - TAIR102
CTCTCTGTTTTCTACTTGAGGTTTCTCTCTTCTCTTACTT
>Chr1:9509991..9509952  - TAIR102
ACCAAACCAACTCATCAAGAGTACCTTCTTGCTCACATTT
>Chr1:9567843..9567804  - TAIR102
AGATCTACGCTCAAACGAACATCGAGTTTTCCAGATATTG
>Chr1:9577036..9577075  + TAIR102
AGTTTCCACTTCCAGCGAAGGTATTATGTTCTAATCATGC
>Chr1:9576159..9576198  + TAIR102
CAGGATCATTGAAGAGGTTGGTTTGCGGATGCTGGAACAT
>Chr1:9668885..9668924  + TAIR102
TAAGATAATCATGGGGAGGAGTAAGATTTCTCTTCTTCAA
>Chr1:9673581..9673542  - TAIR102
CCTAGCGTATTTCGAAATTGGTGATGAATTCTCATTAGAG
>Chr1:9795929..9795968  + TAIR102
TCTCCCTCCGAACGTCAACAGTTTCGTCTCCCGCTCTTTT
>Chr1:9804145..9804106  - TAIR102
CCATGATCTCTTGACCTTATGTAAGTATAAAATAATAGAT
>Chr1:9886697..9886658  - TAIR102
GACTTCTCCTAGAGTCTCAGGTTCTTCATCAGCTTCTACT
>Chr1:9890416..9890377  - TAIR102
CAGTTTACCCTCCAACCAAAGCCCCGGTTAAGCCCCCAAC
>Chr1:9913669..9913630  - TAIR102
CTCCCAACACCAATCCACTGGTCTCTCTCTCTCTCTCTAA
>Chr1:9934470..9934431  - TAIR102
CCTTCCTTTTTGTGCATATGGTATAATATCATTAACTCTT
>Chr1:9934276..9934237  - TAIR102
TGACTCAAGGAGTCAGCACCGTTAGGGATGGTCCGATGGA
>Chr1:9934523..9934484  - TAIR102
TTAGTGGGCGCGTGGATTAAGTGAATAGTTTTATTCTGAT
>Chr1:9969791..9969752  - TAIR102
TGCATGCAGTCTAAGACAAGGTGGTGCTGAAATGAGACTT
>Chr1:10031481..10031520  + TAIR102
ACGAATGTGGAAAAACTCAGGTTTAAAAAGCTGTTTGCTT
>Chr1:10046128..10046089  - TAIR102
CCTCATCATTGATTTCATCGGTACTTTTGACTTTACAGTT
>Chr1:10051628..10051589  - TAIR102
TAAAGAACCAGCCAAATTCGGTTAGCCTTCTTGATTCCTC
>Chr1:10054634..10054595  - TAIR102
AAATTTCTTCTGCAATTGTGGTAAACATTCTTGATCAGCG
>Chr1:10062896..10062857  - TAIR102
CTCAAATTTCACCTGACATGGTATGTTACTTACATTTTTC
>Chr1:10109945..10109906  - TAIR102
GCTGGGGCATCTCATAACAGGTTTCCATGACTCTTCTGTT
>Chr1:10110181..10110142  - TAIR102
AGTTTAAGTACCCTAAAATGGTAGAAAAACATACTTGTAT
>Chr1:10109881..10109842  - TAIR102
TCTATTTCATTATGATCTAGGTCAGTCTGTATTCTTGAAT
>Chr1:10177763..10177802  + TAIR102
GTATCATGAAATTGTGGAAGGTGTAGAATTAGCCCAAACA
>Chr1:10178127..10178166  + TAIR102
TTACCGCCAGCTTATAAATCGTGAGCATTTCGAGTGTTTG
>Chr1:10177765..10177804  + TAIR102
ATCATGAAATTGTGGAAGGTGTAGAATTAGCCCAAACATT
>Chr1:10190766..10190727  - TAIR102
TGCAACAAATCCGAACACAAGTGAGTGCAAATAGTTCCTT
>Chr1:10208342..10208381  + TAIR102
GCAATATGACTTTGCATAAGGTTTGAGAATAAATATATCT
>Chr1:10287755..10287716  - TAIR102
GTTTGCTTCAATCCGTTAAGGTATAGTGACACAGAAACAC
>Chr1:10298857..10298818  - TAIR102
GATAGTGCAACGGGTGGGAGGTACCTAGATCAACTTTTAA
>Chr1:10333342..10333381  + TAIR102
GATTATGGCACCAAGAGAGGGTAAAACAACTAACTTCTTA
>Chr1:10350459..10350498  + TAIR102
TTGCACATGAGTTGATACAGGTAACAGTACTCTTCTCCTG
>Chr1:10435023..10435062  + TAIR102
CTGTATCAGAAGATGGGGAGGTGATGTTAACACAGTTTAA
>Chr1:10444863..10444902  + TAIR102
CCGGGTGTGAAGCACACGCCGTATGCATTTGTCTTGTTCA
>Chr1:10465393..10465432  + TAIR102
CCCTTGCACGATTCACTCAGGTCAGATCAACTATTTTCGA
>Chr1:10464438..10464477  + TAIR102
ATCAAAACAAATTTGATTAGGTTGTTATAGCTATTTGTTT
>Chr1:10492571..10492610  + TAIR102
TGTAATTTTGTTCCTTTCAGGTGAGCCAGCCTCTCATTTC
>Chr1:10494242..10494281  + TAIR102
TCACTATTGTTTCTCGGGAGGTAAATCATCGGTCTAGCGC
>Chr1:10690324..10690285  - TAIR102
GTTGAAGATTCGAAGAAGCGGTTTTGAAGTCGGCGAGACC
>Chr1:10788932..10788893  - TAIR102
CACACAAGCTCCTACTCATGGTAAATTGTTTCATCCCCTT
>Chr1:10790028..10789989  - TAIR102
TTTTGCGTTTTAGTCTTCAGGTGCGATTCACGTTCCTCAT
>Chr1:10849519..10849558  + TAIR102
GTAATGAAGGGCTCAATATGGTAAATTTTGTAAATCCTGT
>Chr1:10943173..10943134  - TAIR102
CTGCGAGTTCTTCTTTCAATGTGAGTAAATGTTAAATCTT
>Chr1:11044868..11044907  + TAIR102
AGGTAACCATTTTTCAGAAGGTAAAAACAAACAAACAATC
>Chr1:11086307..11086346  + TAIR102
AGATCCAAAAGGATGTTTCAGTGAGTAATTCTCATTTTTG
>Chr1:11086719..11086758  + TAIR102
TTGGTCTTGAACCAGATCAAGTAAGATGCTGCTTATTTGT
>Chr1:11274255..11274216  - TAIR102
ATTCAATTCCTGGGGATATGGTTTGATTCAGTTTCTTACA
>Chr1:11276079..11276040  - TAIR102
TTCAAGAAATAAATCCGATGGTTTTTTTGCTATTCCTCTT
>Chr1:11315588..11315549  - TAIR102
CTCCCAATTCCTTTTTCATGGTAATGTAAATTTGAAACCT
>Chr1:11425619..11425658  + TAIR102
GAGGGTGAGTATCATGGAAGGTAGATTAGAAGAAGCATTA
>Chr1:11602228..11602189  - TAIR102
AATTAGTCTCTCGTTTTAGGGTAACACTTTCAAAACTCAT
>Chr1:11615720..11615759  + TAIR102
TAACAACCCTTCAAAACCAGGTAAGATAGTAGTAGTAGAG
>Chr1:11691385..11691346  - TAIR102
TCATCTCTCAACAATTCTCCGTAAGTTTCCATCATCTTCT
>Chr1:11768102..11768141  + TAIR102
CAACACTCCTCCGGCAAATGGTAAAATCTTTCTTAAATGG
>Chr1:11767686..11767725  + TAIR102
GGCAATGGTGTGACCCCAAAGTTAGTCTTCACATGTTTCT
>Chr1:11797072..11797033  - TAIR102
GTGGATTCGATTTTCTTCAGGTGAAAGGCTTTTCTTCTCA
>Chr1:11827571..11827610  + TAIR102
ACAACACAAGAATCAACATGGTAATCACAATAGAAGAAAG
>Chr1:11968146..11968107  - TAIR102
TAATTGTGCAGAAAGATGAAGTTGGTACTCCTTTCTACAA
>Chr1:11968608..11968569  - TAIR102
AAGATAACGGCTTTGGTCAGGTATGTTTTTTTTCTCCATA
>Chr1:11968142..11968103  - TAIR102
TGTGCAGAAAGATGAAGTTGGTACTCCTTTCTACAAGTTA
>Chr1:11990109..11990148  + TAIR102
GAACAGACTGGGATCAACAGGTTTGCAAATCGAATATTAT
>Chr1:12008004..12008043  + TAIR102
TGTTCAACCCGTTCTCTCTGGTATGTATATTAGCTAGTTG
>Chr1:12068848..12068809  - TAIR102
CAACAGCTGCTGCTAAAACAGTATGATCACAATTGTTGTG
>Chr1:12330927..12330888  - TAIR102
TTGAAGTCATCTGAACAAAGGTAACAACAGTTAAATGATA
>Chr1:12349918..12349879  - TAIR102
TTAGCCGCATCACCGAGATGGTAATTTAATTTATCAATAG
>Chr1:12351226..12351187  - TAIR102
CTTCTCCGGTTTTTAAGCAAGTAATCTTCTTTCGTCTCTA
>Chr1:12390520..12390481  - TAIR102
CACTGCCATTGCTACGGAACGTCTTGATAACATCAACAAG
>Chr1:12551248..12551287  + TAIR102
AGTAACCTTTCTTTTATGGAGCAGAAGATTCACCAGCTGC
>Chr1:12553390..12553351  - TAIR102
ACAGTCTGATTTGAGCTTTCGTAAGTGCCTAAATCGACTT
>Chr1:12687049..12687088  + TAIR102
CGCTTGTGGCCATAGCAACAGTACAAACGAAAGCCATTCT
>Chr1:12744096..12744057  - TAIR102
GCCATAATCAACAAGATGAGGTAAACAAAATCTAAAAGCA
>Chr1:12977994..12978033  + TAIR102
TTCCTTTTAGCATGAGCGAGGTTATCACCATGAATCTCAC
>Chr1:13669523..13669562  + TAIR102
ATCGTTCTCTTCTTCACTTTGTAAGCTTCCTCATCTATAA
>Chr1:14177081..14177042  - TAIR102
GTGTAGCTTGGTTTTATATGGTAAATCCTCTGTAGAAACT
>Chr1:16156732..16156771  + TAIR102
GCACATTAATGAATTTGAAGGTTTGGATTCTTCGGTCAAA
>Chr1:16268661..16268700  + TAIR102
AGTTTCATGTTTGGTTATCTGTTGCTACTTATCTCAGAGA
>Chr1:16429662..16429623  - TAIR102
ATCACTATGGTTGAATAAATGTATAAGAATAGTGAAATTC
>Chr1:16444139..16444100  - TAIR102
GAAACATTTTACCTTGGAAGGTTTGTCTTTTTTTTTTTTT
>Chr1:16549878..16549917  + TAIR102
TTCTTCCCTTCCAGTGAAAGGTGTACATGAAACAGTGATT
>Chr1:16848931..16848892  - TAIR102
GGAGACATTTCGCTGAACAGGTAAAAGTACATCACAAATG
>Chr1:16849302..16849263  - TAIR102
AAAGGCTGGAGTGTCCCAAGGTTTCTTTTAACTCTCATTA
>Chr1:16872461..16872500  + TAIR102
CCTCGGTCTCAAAGAACAAGGTATCTCTCAACATTTCTAT
>Chr1:16893812..16893851  + TAIR102
AAACCAATTCTCTATGTCAGGTCTGTCTCGTTCTCCTCCT
>Chr1:17084233..17084194  - TAIR102
ATCCAGATTCAGGAGACGAGGTAGGCATTTGGAAACTCCA
>Chr1:17097233..17097194  - TAIR102
AGTTGTCTGCTAATTACATGGTGGGTACAAAGAATTGTAA
>Chr1:17192373..17192412  + TAIR102
TCAAAATCGGTTCCGGATCCGTAAGTCTTCCAATTCAGAA
>Chr1:17272857..17272896  + TAIR102
TTAAGTGTTGTAGCAAAAGAGTATCATATGGGTTATTCTG
>Chr1:17426077..17426116  + TAIR102
GGGACATAATGAACACAACAGTAATTGTTTTTCCGTAGTA
>Chr1:17730835..17730796  - TAIR102
CCGATTGTCTGAAACCTATGGTAACCTAATTATATTACGT
>Chr1:17773304..17773265  - TAIR102
GTGATTATCCCAAATTTCTGGTAAATTTGATTTCTGCTAC
>Chr1:17872399..17872438  + TAIR102
TTTTCCAAACCCGATTCCAGGTGAATGAAACTCAATAGTT
>Chr1:17878528..17878489  - TAIR102
TCCCTAAAGAACTAGCTCAGGTTGATACATTTCACCTATT
>Chr1:17909060..17909021  - TAIR102
GGTTTTAGCAGTGATATGAAGCAATCCCGGTTAAAGACAT
>Chr1:17909079..17909040  - TAIR102
AGGGATCAATGCCAGTGGCGGTTTTAGCAGTGATATGAAG
>Chr1:17922329..17922290  - TAIR102
TACTTGTTTATTCTGTACATGTAAGTCATTCTTTATTAAT
>Chr1:17928738..17928699  - TAIR102
AATCGTAACGGAGATTGAAGGTAAGAGACATAGCGAGAAG
>Chr1:17934229..17934268  + TAIR102
TTAGAGAAACGCAAAGAAAGGTACTGAGCTACAAGATTAT
>Chr1:17942014..17942053  + TAIR102
GCGGAAAGATCGGAAAAGAGGTCGGTTCAATTCAATCTAC
>Chr1:17971386..17971347  - TAIR102
AGAAAAGAACCGCACTCTTAGTAAGTGAACTATCCCCACT
>Chr1:17989727..17989688  - TAIR102
GCTCTTAAAGAAGAACAAAAGTAAAAACCACGCCAAGGCA
>Chr1:18023735..18023696  - TAIR102
GTCTTGATGCCAAAAGAAAGGTTATTAAAAAAAGAAGACA
>Chr1:18036174..18036135  - TAIR102
GCAACACGCCTCCGATGGCGGCGACGATGACGTCATCGCC
>Chr1:18069205..18069166  - TAIR102
TTTGCACAGAGCTTAGAAAAGTAAAATTCTTCTTCTCTCT
>Chr1:18085226..18085187  - TAIR102
GTAAGAGAAGTGATGGAGATGTTGGAAGAGTACAAGAGGC
>Chr1:18119834..18119873  + TAIR102
CATTGCCTCATCTTTTCAAGGTGATCATAAGAAGGTTGGT
>Chr1:18175922..18175883  - TAIR102
AAATATCAAAATTTCAGAAAGTATATAACCATTACTCTAC
>Chr1:18184962..18184923  - TAIR102
GAACTTATGAAGGTGCAACTGTACGTTGGTGGTTTTATAT
>Chr1:18264002..18264041  + TAIR102
CAGAGTTATATAATTTGCAGGTAAAAAAAGTTTAAGCCAT
>Chr1:18403579..18403540  - TAIR102
TTGATGTGGCAAATGCTTTGGTAAATATTCCAAAGTCTTT
>Chr1:18403032..18402993  - TAIR102
GAGAAGAGCAGTTGATGAAGGTAGGAACCTTGTGGAAATG
>Chr1:18419852..18419891  + TAIR102
TTTTGGATTTTTGAGTTTTTGTTTTGGGCGAGAGTTTTAA
>Chr1:18685945..18685984  + TAIR102
CTCCAGAATTGGTTGAATTCGTGTAAGTATCGATTTTTTC
>Chr1:18751894..18751855  - TAIR102
CCAAAAACGGCAAGCTCTAGGTAAGAGAATACAAAATCTT
>Chr1:18984535..18984574  + TAIR102
TGTTCGGAGAGATTCGTAGGGTAAAGGGTTTCTCTTCTTC
>Chr1:19010187..19010226  + TAIR102
TTGACGTCGGATATACGAAGGTATAATTTGATAAACAAAA
>Chr1:19046956..19046995  + TAIR102
TTGAAACGTTCAATCCCAAGGTATGAAGGAGAAATGGAGC
>Chr1:19108496..19108535  + TAIR102
ATTTACAACATGCCATAGAAGTAGAACTCCAAAGATGAAG
>Chr1:19140247..19140286  + TAIR102
CTTTTCTAAGTTCATTTGCTGTGTGTCCAATGCACAAGAT
>Chr1:19164671..19164710  + TAIR102
CAAGAGAGCAAAAAAACGGAGTATCCCTCTGCATAAGGCA
>Chr1:19202607..19202646  + TAIR102
CTTGATATCTCTAATGAATGGTTTGTTCTGCTGTCTGAAT
>Chr1:19410158..19410119  - TAIR102
TCCCACAGATCATGCAACAGGTTCTTAGAAACATTTTCTG
>Chr1:19458839..19458800  - TAIR102
ACTACCCTAATCATGGGGATGTTTTTTTTTCCTTTTTCTT
>Chr1:19458971..19458932  - TAIR102
GGAGTGGATGGCAATGTGTGGTGGGATCAAATTTTGGGTG
>Chr1:19487193..19487232  + TAIR102
CAGAGTTCGTAAGAACTAATGTAAGATCAGAGTAATGTCT
>Chr1:19489512..19489551  + TAIR102
TCTTCCGTTTCCCTTTAAAGGTAAGGAACTTGAGTTTTTA
>Chr1:19506503..19506542  + TAIR102
TCTGCTACTGCTCCTTCGCGGTAAGTCTTTCCCATTTTCT
>Chr1:19517953..19517992  + TAIR102
CAAAATAATTGAGTACAAGAGTCTTGAAGATGTTGTTGAG
>Chr1:19554972..19555011  + TAIR102
CTTTTTTACACGTGGAGCAGGTAATCTTTATTTTCCTCTT
>Chr1:19562135..19562174  + TAIR102
AGGAAAGGCCTTTGTTGATGGTTTGAATCCCACATTTCAC
>Chr1:19642649..19642688  + TAIR102
CCAGGAATCAGCATTCCACTGTAAGCTACTGGTTTCTCTA
>Chr1:19783551..19783590  + TAIR102
GTCTCTTTATGTAATCAAAGGTTGCATTTTTATTCGAATA
>Chr1:19787052..19787013  - TAIR102
CTCAAGGAGCTTGTAGATAGGTTAGTTACAGAGGCTAAAT
>Chr1:19859801..19859762  - TAIR102
CATGAACCAGAACTACAGAGGTCCTCCTCCACCACCAAAC
>Chr1:19888248..19888209  - TAIR102
AGCAGATTTTTCTCATCTGGGTCTGTTTGTTTCTGTTGAC
>Chr1:19951760..19951721  - TAIR102
CTTTCGAGTTCTGAAAATATGTAAGGGCAAGTTTTTGGTT
>Chr1:20053685..20053646  - TAIR102
GATAAACCTCTTGTAGAAAAGTAAGACGACCTCAACCATC
>Chr1:20079717..20079678  - TAIR102
GTTGAGAATTTTAAACTTATGTAAGTGTTCAACTATTGTT
>Chr1:20081741..20081780  + TAIR102
ACTCTCGCCTCTCTCAGACAGTAAGAGGAACATATTTCCT
>Chr1:20112963..20113002  + TAIR102
ATGATGTTTTGACAATGATGGTGGAGCCACAACTAGATCA
>Chr1:20125528..20125567  + TAIR102
ATGATGTTTTGACAATGATGGTGGAGCCACAACTAGATCA
>Chr1:20125625..20125664  + TAIR102
ATCAGGTGGTAATCTTGAAGGTAAGCATGTTTTAAAGCTA
>Chr1:20136578..20136617  + TAIR102
CTGAAGAGATCCAGTTTCATGTAAATAAGGCTGCATGTTT
>Chr1:20198981..20198942  - TAIR102
TCGATACGATCAACCATTAGGTGATTTTTTTCTCTGATCT
>Chr1:20246434..20246395  - TAIR102
AAAACACATCAAAAGCTGTCGTAAGAGTCTCTGTACCAAT
>Chr1:20290700..20290739  + TAIR102
GCGTCCGAGAGGTCATGCAGGTATATCATCAACTTCAACT
>Chr1:20290856..20290895  + TAIR102
TTCATTTCAGGAATTTGGAGGTTTCCTCTTCCTCTCTTCT
>Chr1:20290676..20290715  + TAIR102
CTCTTGCTCCCGATGTCGAGTATCGCGTCCGAGAGGTCAT
>Chr1:20303805..20303766  - TAIR102
AACCGCGGGATTTTTCATTTGTAAGGTTTCCGCCACACAC
>Chr1:20306746..20306707  - TAIR102
ACTAGACGAGAGATCTCAATGTAAATTTTTGTTATTACAT
>Chr1:20305058..20305019  - TAIR102
TCATTTGTACCTGTGAGAAGGTATTGCTTTACTATCATCA
>Chr1:20305274..20305235  - TAIR102
TTGCCTGTGACAATGAGAATGTGAGCCTGCTCTCCCAGCA
>Chr1:20347167..20347206  + TAIR102
CCAACCTCACAAAGCTTAAGGTGTTCAAACTTTCATCAAC
>Chr1:20402054..20402015  - TAIR102
GTGCTGATTCCCTTGATACGGTAACTACTTTCTCATGTCT
>Chr1:20429354..20429393  + TAIR102
CTTGGGTCATTATGTCAGAGGTAAGTAACATTCATAAAAA
>Chr1:20429754..20429793  + TAIR102
AATGAATTGGAATCCGGCAGGTATAAAATTTGTTTAAATT
>Chr1:20441490..20441451  - TAIR102
CGCTAATTATTCCCGATTTGGTAAGCATTTCACTAAACCA
>Chr1:20451291..20451330  + TAIR102
TTCTTCCGTCAATCTTTGAGGTAATCAATTTTCTCTTAAA
>Chr1:20452322..20452361  + TAIR102
TTAGCTTGGCCTAATAAACTGTGAGTTCTTGGTTTAGATT
>Chr1:20516159..20516198  + TAIR102
TTAACTAGGCTTTAAGCAAAGTATGATCCTGGATTTCTAA
>Chr1:20566919..20566958  + TAIR102
TAAAAATCCAGATCCTAATGGTTAGTTCTCTTTATTCATA
>Chr1:20597966..20597927  - TAIR102
ACTTTTTTTTTTTGCATTTGGTTTAATGGTGTGTGTGGTG
>Chr1:20628458..20628419  - TAIR102
GTGGCGGAACGGTAGAAAATGTAAGCTTTTCTTTCTATTT
>Chr1:20632458..20632497  + TAIR102
GAGCCGCAGCTTAAGCCCCAGCCCTAGAAGAAGCATAAGC
>Chr1:20645402..20645441  + TAIR102
CATCTGGACGGATGCCAGGGGTGAGTTGCTTGACACACAT
>Chr1:20654342..20654303  - TAIR102
TCCACGCAACATTAGAGAAGGTAAATTTCTTAACCTTTCT
>Chr1:20657916..20657877  - TAIR102
TAGAACGACGTGCACAACAGGTTAAAACTTATTTTTATAT
>Chr1:20654342..20654303  - TAIR102
TCCACGCAACATTAGAGAAGGTAAATTTCTTAACCTTTCT
>Chr1:20675781..20675820  + TAIR102
GCTTCACTGTCATTGATAGGGTAGTAATACTTACTAAACT
>Chr1:20719755..20719794  + TAIR102
TGTTGCTCCTCCTGCTGATCGTATCCTTTGCCTTTGTTTC
>Chr1:20783873..20783834  - TAIR102
TGCAAAAGTTTTCTCTCTATGTAAGCACTTATCTCCTTGC
>Chr1:20801724..20801763  + TAIR102
TGGGAGTCTACACCGAAGAGGTAATCTGTTTCCATCACTC
>Chr1:20801952..20801991  + TAIR102
TCGAGGCTTACGTGATAGAAGTAAGTTTGTTCCTTAGAGA
>Chr1:20808553..20808514  - TAIR102
GAATTGAAAACAAAAGACATGTTAGTTTCTTTAGCTCTTT
>Chr1:20808743..20808704  - TAIR102
TACGAGACTCCCAACTTCACGTAAGAACCTAATCTGCCTC
>Chr1:20860691..20860730  + TAIR102
CTGTGCATCGAGTTTAACAGGCAATGCTCGTGTCTCTCTC
>Chr1:20899642..20899603  - TAIR102
GAAGCGGTTGAGATGTCGAGGTAGTGCTCATTCCTTTATA
>Chr1:21009196..21009157  - TAIR102
TCTAGATCAAGCTCTATTCGGTAAGTGCATGAGATCTTAC
>Chr1:21028313..21028352  + TAIR102
AAGACAAAATCCATAAACTAGTAATATCATCCAATCCTCT
>Chr1:21113504..21113465  - TAIR102
GTACTCGCTAAGAGGTGGAGGTATCTATGTCGGGAAACAA
>Chr1:21175646..21175607  - TAIR102
TTTAAGGTTTGCGTTGTGTTGTCAATTCACTAGACGATGT
>Chr1:21311432..21311393  - TAIR102
AGAGATTGCTTTTGCTTCTGGTATTTATGTACCAATTCTG
>Chr1:21338646..21338607  - TAIR102
AAATTTTCTAATTCCAGAAAGTAAGCAACTTTAAGCTTCC
>Chr1:21337723..21337684  - TAIR102
CTACAGCTACTGGGATTATTGTGGGTTATGCTTATTTCTT
>Chr1:21353261..21353300  + TAIR102
AGGTGAAGATGATGAGGTTGGTATTCAGAAACGAGGGTTG
>Chr1:21384426..21384387  - TAIR102
ATGGATTTCAGACAATGGAGGTCTAAGACATGAACCTTCA
>Chr1:21431381..21431342  - TAIR102
CACTTCATGGCATTACACTCGTAAGTCTCTTCCGTGTTTT
>Chr1:21473776..21473737  - TAIR102
AAATTGAAGATCCATACAAGGTAATCGATGAAAAAGAAAT
>Chr1:21513631..21513592  - TAIR102
TCAGTTAACGAGAGAGTTAGGTCATAAATCCGATGGTGAA
>Chr1:21538151..21538112  - TAIR102
AAGAGATAGAGTAAAGAGAGGTGAAGTCAAGATTCATGGA
>Chr1:21539413..21539374  - TAIR102
GCAATAAGATTACTACCCAGGTGATAAGATAAAGTTTGGT
>Chr1:21564893..21564932  + TAIR102
ATCAACCGTAGCTCCAACCAGTCGCTCGTGGACTTCTCGA
>Chr1:21621356..21621317  - TAIR102
AATCCTGCCGAGAACATTTGGTATGTTTACTTTTCTACCT
>Chr1:21622364..21622325  - TAIR102
CAGCTCTCTTCCTGCTCACGGTAACTCTCCCCTTGTTTCT
>Chr1:21667199..21667160  - TAIR102
TGATCTGAGAGACCCTACAGGTTCTGTTTCTGCTCTGCGA
>Chr1:21783270..21783309  + TAIR102
TTCGTACTCTCGATATTCAGGTATGTCGAAAATTAAAGCA
>Chr1:21910023..21909984  - TAIR102
AGGTTTTTCCACCCAAAGAGGTGATGATTCTCATGATCAT
>Chr1:22020990..22020951  - TAIR102
AAGGCTATAATTGGTGTCAGGTATATAATATGTGCATAAC
>Chr1:22309420..22309381  - TAIR102
GCCCTTCAGAGAGTAGATTGGTTGGTACACAAGCTGACGA
>Chr1:22330144..22330105  - TAIR102
TCATCTCCCAAAAAAAAAATGTTAGTATTATTTTCGAGTC
>Chr1:22339656..22339617  - TAIR102
TCTCTTCTGCGGAACTCACGGTACGAAAGTCTCCTCTTTT
>Chr1:22398697..22398658  - TAIR102
GGTATAGAATGCATCCTGAGGTGAGAAGTATATACATCAA
>Chr1:22400304..22400265  - TAIR102
CTCAATTCTCTCGGCCACAGGTAAGCTTCTTCGACTTCAC
>Chr1:22442127..22442088  - TAIR102
TCATCATCATCATCATCATTGTAATTCGTAATCATATCTT
>Chr1:22543247..22543286  + TAIR102
AAGGGAGTCTGGAACCAAACGTATCCTTTTTCTGATTCTG
>Chr1:22542843..22542882  + TAIR102
TCGGAGTGTTGCTCGAACAGGTATTAATTTCGTATTGAGT
>Chr1:22554091..22554130  + TAIR102
TCTTGCCTTCAATCAAACCGGTAATCATTTCTTTTAATCT
>Chr1:22659701..22659740  + TAIR102
TCAAGGACATGCTTGATCAGGTTTCACTATTCTTCATCTT
>Chr1:22700276..22700315  + TAIR102
CTGCAACTCCACCTGTCAAGGTACATGACAGTCTCTATTC
>Chr1:22700427..22700466  + TAIR102
CTCTCTTACTTGGATGGCAGGTAATGTTCAAACAACTTTT
>Chr1:22712201..22712162  - TAIR102
CTCCTTTAACCTTCGTCTCTGTGTTTATATAAGAACATAT
>Chr1:22711755..22711716  - TAIR102
TTTTTTTTTTTTTTTTGTATGTACTTGTGTCGGTTTCATA
>Chr1:22747546..22747507  - TAIR102
CTCTCTTGAAAATGCTCCTGGTTCTGTCTCTTTCTTCACA
>Chr1:22754640..22754601  - TAIR102
CGAACCAACAACAACAGCAGGTTCAATACACGATCTAGTG
>Chr1:22836587..22836626  + TAIR102
CGACGCTCTTATTAAAAAAGGTAATATTTACTCTCCCTAC
>Chr1:22907310..22907349  + TAIR102
TGGTGGTTCGTATACTGAAGGTAAATTATGATCTTTGTAC
>Chr1:22996077..22996038  - TAIR102
TATATTAGAGGAATGGCTTGGTAAGATCAAATATATTCGA
>Chr1:23192283..23192322  + TAIR102
CCTGTCTCCTCTTCGCTTCGGTACTTCCGAAGATTTCATT
>Chr1:23272601..23272562  - TAIR102
AACCATACAATGGAGTCCAGGTTGATTCTAAAGCTTTTAA
>Chr1:23352518..23352479  - TAIR102
TCGCTTACAAGATTCAAAGGGTTTGTGATTGAGAGAAGCT
>Chr1:23368362..23368323  - TAIR102
TGTTTCGAGAACCCTTTGAGGTAATTTAAGCTTTTCTTCT
>Chr1:23405004..23405043  + TAIR102
TCTCACCAGCATTCGCCGCCGTATCTCCTCTCTCTTTCTC
>Chr1:23418514..23418553  + TAIR102
GAGATGCCATCTTCATGAAAGTAAGTAGAAAATGAAATGG
>Chr1:23467268..23467229  - TAIR102
TTGTTGCGATCTTCAATGTGGTCCTGTTTGTTGTCTTGAT
>Chr1:23506265..23506304  + TAIR102
ATCGCACCGGGGATTTTCAGGTCAGAGATCACACAAGGTC
>Chr1:23587396..23587435  + TAIR102
CACTGAAATGCATGAGAAAGGTATTTTTCCCAATGTTCTC
>Chr1:23610574..23610535  - TAIR102
AAAACCCAAACCTCAATCATGTTGGTCACTTTTTCTTCTT
>Chr1:23651592..23651631  + TAIR102
CCCATAAGTTTATTTCTTAGGTGGTGTTATTCAATTATGG
>Chr1:23651405..23651444  + TAIR102
GGAGAAGACTTCAAGAAATGGTTTGTGTTCAATCGATCAA
>Chr1:23658235..23658196  - TAIR102
TAGACAAATTGAACCCTCAGGTTAAAACTCCCAAATTAAC
>Chr1:23732884..23732923  + TAIR102
GCAGTTTTTCGGAGATAATGGTAAATCTATTTGACCTAAA
>Chr1:23730085..23730124  + TAIR102
TTATAAACTAATGTCTGCAGGTCTTCTTATCTCTCTCACT
>Chr1:23732884..23732923  + TAIR102
GCAGTTTTTCGGAGATAATGGTAAATCTATTTGACCTAAA
>Chr1:23886653..23886692  + TAIR102
AGTTCCAGCTGGGATTTATGGTAATTTCCTTCAACATTAT
>Chr1:23936344..23936383  + TAIR102
CACACTTGTCAACAAACCCGGTTAGTTAATCATTATACAT
>Chr1:24026205..24026166  - TAIR102
CGTCTACTCTCTCATGATGGGTTAGTTCTCACTACATCTG
>Chr1:24053862..24053823  - TAIR102
TCGTTAAAGCTCTCAGAGAGGTTAGGGTTTCATCATTATC
>Chr1:24163256..24163217  - TAIR102
CAACGTCTAAGATCAATTTGGTAGTTCTTTTGAACATGGG
>Chr1:24168024..24167985  - TAIR102
TCAAGTTCAAAGGCTTTCAGGCAAGTCCATTCATATTCAT
>Chr1:24191842..24191803  - TAIR102
ACTACCGGCTTGTGTCAATGGTATATCTGAAACAGGGTCA
>Chr1:24244517..24244556  + TAIR102
TTCTCCCAAAGCAATGAAAGGTAGACCACGCCGCAATTAC
>Chr1:24307307..24307268  - TAIR102
GGCGGTGGTTGGGGAAGCGAGTCTGCTGGTAAAAAGACTG
>Chr1:24307323..24307284  - TAIR102
TTGGGGAAATAGTGGTGGCGGTGGTTGGGGAAGCGAGTCT
>Chr1:24307494..24307455  - TAIR102
CGGTGAGTACAGAAATGGTGGTGGACGTGATGGACATCCA
>Chr1:24342813..24342852  + TAIR102
ATTGCATATTTAGTTTATAGGTAAAAAATTGTTTATTGCG
>Chr1:24477608..24477569  - TAIR102
TGAGTTTGATGATGGCTTAAGTCTTATTTGGGCGATAGAT
>Chr1:24559721..24559682  - TAIR102
GTGAAGTTTGTAGCTGATGGGTCTGGAGAATACACACACC
>Chr1:24637345..24637384  + TAIR102
ACGAGCTAATGAAGGATCCGGTGATTATTGCCTCGGGGAT
>Chr1:24824976..24825015  + TAIR102
GGTCTCCAAACGCTTCACTCGTAAGTGAGCTTAATTACTA
>Chr1:24873896..24873857  - TAIR102
TTAGCGATCTTGCTAAACAGGTACATAATTTGATCGTTAT
>Chr1:24904017..24904056  + TAIR102
TTACCAATTGGAGCAAAGAGGTGATTGTAACCGCGTAACT
>Chr1:24973598..24973559  - TAIR102
TAATATTAGATGGATAATAGGTACCGTTAACCTTTCCTCT
>Chr1:24973749..24973710  - TAIR102
CCTATCATGCAGTTCGGGCAGTAAGATTTCTTTCATCGGT
>Chr1:25014427..25014388  - TAIR102
TCAAATTATCAAGCTAGAAGGTTTATTATTAGATTACCTA
>Chr1:25018658..25018697  + TAIR102
GAGTGCTGGTGAGAAGAAAGGTATTGGGATGATGCGTAAA
>Chr1:25123765..25123804  + TAIR102
GCTTCCTTACTTCTGTTTAAGTAAGTTGTTAAACCCCATT
>Chr1:25238015..25237976  - TAIR102
AACTCACAAAAAAAACTAAGGTAAGAGATTATTATCATCA
>Chr1:25294677..25294638  - TAIR102
GGGAGATGCTACTAGTAGTGGTAATTTTCCTGATTCGAAA
>Chr1:25312368..25312329  - TAIR102
TGCTACATTCCTCATAAATGGTATGCAATTCTCTTTGTTC
>Chr1:25327643..25327604  - TAIR102
GGGCTGCTGCTTAAGCGGAGGTTGGAATATTTGTATCTCA
>Chr1:25472313..25472274  - TAIR102
CTTTGATCATCCATACAGAGGTATGTCCATGACTCTTGAT
>Chr1:25480008..25479969  - TAIR102
CCCAATCAACTGTCTCCGGTGTAAGCAACCAACATTTCTC
>Chr1:25499494..25499533  + TAIR102
GAACATGGCTATTTTCTGAGGTATTCAACCAAAACTTTTT
>Chr1:25517573..25517612  + TAIR102
TGTCGCCGGCAGAATGCAAGGTTGTCCCTTTTTTGCTTAA
>Chr1:25517767..25517806  + TAIR102
CCCTTTTGTCTCCATTAGAGGTCAATCTTTTAAAACTCAA
>Chr1:25517937..25517976  + TAIR102
GAATTCACAGGTTTGATTAGGTTAGTCTCTCTCCCCTGTC
>Chr1:25518493..25518532  + TAIR102
TCTTTCTCGTCTTTCACAATGTACATCACATGAAGTGTGC
>Chr1:25532615..25532654  + TAIR102
GAGACCCGCCGGGACACCGGGTATTTAACAATTTTCTTAT
>Chr1:25539716..25539677  - TAIR102
TGGGATCGATGCTGCATTTGGTAGGAATCTTGTGAATGTT
>Chr1:25575305..25575266  - TAIR102
ATATCCCGCAATATCCTCAGGTTTGATCAAATTAAAGTTT
>Chr1:25579680..25579641  - TAIR102
GAAAGTTCTTGAATATGGAGGTAAGGAGGTTCGTCCGATG
>Chr1:25652762..25652723  - TAIR102
CAACCTACCTATAATTCTGGGTATTTTCTTATTCAGATTC
>Chr1:25713708..25713669  - TAIR102
GGCAAACATCACCACAATAGGTAATAAACACACATCATTT
>Chr1:25720811..25720850  + TAIR102
GCTTGGACCAAAACCAACAAGTACTCTGCTTATGATTCTT
>Chr1:25778248..25778209  - TAIR102
TGGTTCAGGTGTTGATGAAGGTAATACCCGGCATGACTGT
>Chr1:25915273..25915312  + TAIR102
TTTTGTTGTTAGAAATTGAGGTAAAAGATTCAAAATTTGT
>Chr1:25930693..25930732  + TAIR102
CAATCCTTCATCGTTGCATGGTAATAAGAACCCGTGAGTT
>Chr1:26018992..26018953  - TAIR102
CAGAGGATCTAGCCCTTGAGGTCAAAAAGAGTCTTTCCCC
>Chr1:26034692..26034731  + TAIR102
TTCAAGTCCGAAGCTCCAGGGTTTTAATCTTTGACCTATC
>Chr1:26088309..26088348  + TAIR102
GCAATCGAATTCAGTCCATGGTATATGTCTCTCATTCACC
>Chr1:26132027..26132066  + TAIR102
TGCGATCTTATGAAGCAGAGGTCAGTCTTTGTGATTTAAA
>Chr1:26132339..26132378  + TAIR102
ACTTTAGATTCATGCATGGAGTAAGTAAATTGCTCTGTTT
>Chr1:26141900..26141939  + TAIR102
AGAAAGATCAAACCTTCCAAGTAATCATTTTCTTTCTCTC
>Chr1:26143015..26143054  + TAIR102
TTTCGGCCAGACCTTCACAGGTGCGCAGCTACGTTAGGAA
>Chr1:26142898..26142937  + TAIR102
CTGGGGACAGAACTGGCAGAGTAACTCTTACCTTAACGGA
>Chr1:26276297..26276258  - TAIR102
CCAGAAAAGCGAAACCAAAGGTCCATCTCCGACACGTTGC
>Chr1:26295467..26295428  - TAIR102
TGATTTCTTCTTCTTCTCTGGTGGGTTTTGGAACTGTTAG
>Chr1:26405477..26405516  + TAIR102
CAGCCGAGAAACAGAAGGACGTAAGATGTTTTATGAGCAA
>Chr1:26428927..26428966  + TAIR102
AAGATCTCATCATACCAATGGTACTTTCCTTTTGTTTCTT
>Chr1:26468241..26468202  - TAIR102
CAAAACCACAACCAAAACAAGTTCGAATCCTCTTCCATTT
>Chr1:26532678..26532639  - TAIR102
TTGATTCCGCAAGGAAGAAGGTCCTTGAATTTGTTGATTG
>Chr1:26532168..26532129  - TAIR102
CCTCAATTACAAACCGGGAGGTCACAAGAGTTTCTTATAA
>Chr1:26536623..26536584  - TAIR102
TGCTTTTGTGATCCTTTAAGGTTTCTCTCATCAGATCCAA
>Chr1:26562159..26562198  + TAIR102
TGATTTTACAGATTGTTCAGGTGCTTTATTGGGCTGTGTT
>Chr1:26630284..26630323  + TAIR102
CCCGGAAAGTCCAGAAGAAGGTAGCTTTCTAAACCTATTA
>Chr1:26630563..26630602  + TAIR102
TCTTCTCATGACAAATCCAGGTATGTAGTCTGTTTCTTCT
>Chr1:26630284..26630323  + TAIR102
CCCGGAAAGTCCAGAAGAAGGTAGCTTTCTAAACCTATTA
>Chr1:26656301..26656340  + TAIR102
GTTCGAGAAGCTGAAAGAATGTATGGAAAACAAATCCATA
>Chr1:26688600..26688561  - TAIR102
CCTGAGGATGATATAGAGAGGTAACTCTTAATATCATCGG
>Chr1:26792831..26792792  - TAIR102
TCCAAGCTCGCGAGTCCTCTGTAAGCATTCTAAACCATTC
>Chr1:26879309..26879270  - TAIR102
TCTACGGCACTGATGCTGAGGTCTTTCCCTTCCTCTTGTT
>Chr1:26941556..26941595  + TAIR102
CGCAACGAAGAAGCAAGAAAGTAAAGCTACATACATCTTC
>Chr1:26941999..26942038  + TAIR102
CCAACAGAGATTACTCAACCGTAAGTCTCTCCTCTTGTTA
>Chr1:26967537..26967576  + TAIR102
AAGATTTCGAGATTATACAGGTAATCACCATCATCGTTGG
>Chr1:27079856..27079895  + TAIR102
CTGTATGATTTCAAGACATTGTCAGTGCTTTTCCTCATCG
>Chr1:27080057..27080096  + TAIR102
TCGTTTACTTGTCACTTGTCGTAACGATTCGTTGATAGTT
>Chr1:27137631..27137670  + TAIR102
CATCTTCTCTCTATATCTTGGTAGATAAAAAAATTTCCTC
>Chr1:27242071..27242110  + TAIR102
TCACAAACATCATGCTTCAGGTGAGTTACGATTCTGTTTT
>Chr1:27251920..27251881  - TAIR102
ATGTGGATCAAGTTGCGTGAGTAAAGAGAGAAAAGAGACA
>Chr1:27259240..27259201  - TAIR102
GTTGTATAAGTTCTAGTAAGGTATTTAGTTTTATACTCTT
>Chr1:27303501..27303540  + TAIR102
CCGTGAAGTAAAGAGAAACGGTAACTTTTTCTATTTGTTT
>Chr1:27324836..27324797  - TAIR102
ACTTGAGAGGTGGCAACAAGGTTCGCTTTCACCATCCAGA
>Chr1:27353915..27353954  + TAIR102
AGACAATCGATGCCAAAGTGGTGAGATTTTGTTTGTTAGA
>Chr1:27392374..27392413  + TAIR102
CGCCATGTCTAGGTCCATCGGTAAGCATTGCTTCTTTTGA
>Chr1:27392883..27392922  + TAIR102
TTTTTTTTTACTGGGGGTAAGTTTCGAGTTTTCGTATAAT
>Chr1:27406345..27406306  - TAIR102
AGACATGCAATCCTCAAATGGTGAGTATGATTCCTGGTCG
>Chr1:27410060..27410021  - TAIR102
ACGAGGAATATTCTCAAGAGGTAAGGCTCTCTTCTCTATA
>Chr1:27426094..27426055  - TAIR102
TTCTCTCTCTACCAATTAAAGTATCTCTCTTTCTTCTCCT
>Chr1:27455190..27455229  + TAIR102
TCAATTACTTTAAACACCCGGTGGATCTCCAACGCTGTGT
>Chr1:27473306..27473267  - TAIR102
GAATAAAGGTGGATTCTTTGGTGAATACACATTTGGGCAT
>Chr1:27566200..27566161  - TAIR102
CGAACCATTCCCTGATTACGGTAATCATCTCGGTTTCATT
>Chr1:27591509..27591470  - TAIR102
ACCTCTTCACCCACGTCAAGGTAAATCCTTCTTTTGTGCC
>Chr1:27603829..27603868  + TAIR102
CCTTCACTTGCTCCCTCATAGTTCGAACCCGTGCATACCT
>Chr1:27625275..27625314  + TAIR102
TGAACAAGCTTTCTCTTCAAGTAGTAATCTTTCTCTCTCT
>Chr1:27688580..27688541  - TAIR102
GCCGAAATCTCCCTCAAGAGGTGGCTGTTTAGTAACTGCT
>Chr1:27797883..27797844  - TAIR102
TAATTCATCACGTGTAACGTGTAAGACATCTTCTTCTCCT
>Chr1:27862076..27862115  + TAIR102
TTCCGCGTACTCCTGACAATGTTAGATGACACTTGCCAAA
>Chr1:28005705..28005744  + TAIR102
TTATTCTTCGTTAATAGCTGGTAAGATTGATTTAGTGAAT
>Chr1:28073730..28073769  + TAIR102
TTGATCTTAAGATATCTCAGGTACGAGCTTTTGTCCAGAA
>Chr1:28116366..28116327  - TAIR102
TCAATCATACGGACAGCTTACTTCATCGAATCTCATCAAT
>Chr1:28138738..28138699  - TAIR102
TTAAAGGACTGTGGTGAATGGTGAGTGTGACTTGGAGGGA
>Chr1:28156211..28156172  - TAIR102
ATCTCTCTCTCTCTCTCTCTGTCTGTTTGTTTCAGAGAAG
>Chr1:28213802..28213841  + TAIR102
GTCTGAACTGCAAGCGTTAGGTGAATGTCTTTACTTTTCT
>Chr1:28219785..28219824  + TAIR102
AAGAAGACGAAGAAGCTGAGGTGGTTATTAACAGAGAGAA
>Chr1:28276688..28276649  - TAIR102
TGGGAAAACAGAAAAAGAAGGTGTGCTGGTGAAGACTGAA
>Chr1:28281803..28281764  - TAIR102
AGGAAATACACATGAGAGAGGTAAGGAGATATAAACGAAA
>Chr1:28292519..28292558  + TAIR102
ACGACATTCTCAGAGCTCAGGTTCTTGAACTTAACCACCG
>Chr1:28302422..28302383  - TAIR102
ATCATCTAGCTCTTTCTCAGGTTTCATTTCTTTAACTATA
>Chr1:28439520..28439481  - TAIR102
TTTTCGATGATTTGTACTGTGTACGTTTTTTTATCTTCTT
>Chr1:28559247..28559208  - TAIR102
ATCCAAAGTGCTTTCAGCAAGTAAGCTTCTCCTTTTTCTT
>Chr1:28708950..28708911  - TAIR102
GTGCGAGTCCCATTTGAGCAGTGACCGGTCTCATCCCAAG
>Chr1:28715237..28715276  + TAIR102
CTCTCTCTTCCTCTAAATCGGTTAAAAAATTCATTCCCTT
>Chr1:28762887..28762926  + TAIR102
AGTGATTAGGGATCTGGCTGGTAGGATTTCTACCAGGGAA
>Chr1:28767238..28767199  - TAIR102
ATGACATTGGGAGAACAATTGTCTGATGAAGAAGCCGTAG
>Chr1:28777584..28777623  + TAIR102
AAGAAATGCTATGGAAGCTGGTAAGCACATTTTGGATTTG
>Chr1:28895850..28895811  - TAIR102
ACAAATCTCCTCCTCCTCCGGTCCATTACTCTCCCCCTAC
>Chr1:28933223..28933262  + TAIR102
GTTTATAGACTTAAAGCTGTGTACTTACTTTGTTTTGTTG
>Chr1:28935168..28935207  + TAIR102
TTACTGCCTTGAGAGAAAAGGTAACTATGTGTGGATAAAA
>Chr1:28958644..28958683  + TAIR102
TTACTAGAAACAGTCCAAAGGTTAGCAGTACGACACATTT
>Chr1:29000295..29000256  - TAIR102
GGCATCTACTGGAGGAAAAGGTGGTGGTGAAGTTATGTAT
>Chr1:29038524..29038563  + TAIR102
GTGTTGTTCAGTTTTATTGGGTATGTCTTGTCATATTTCG
>Chr1:29114993..29114954  - TAIR102
GACTGTGACAAACTTCCCAAGTCTGAACCTTTATTCACCT
>Chr1:29144681..29144642  - TAIR102
AAGAACCCAAGATCAAACAGGTCTGTCTCCAAAGTTCAGG
>Chr1:29146723..29146684  - TAIR102
AGAAGGATTCTGAAATTCAAGTAAGATCAAGAATTTTGTT
>Chr1:29147384..29147345  - TAIR102
ATACAGTCCCCAACCAAAAGGTATTTACTTCACCAAACAT
>Chr1:29245868..29245907  + TAIR102
AACACAACTCAGATATTTGGGTACTTCATCTTTTTCTTTC
>Chr1:29246508..29246469  - TAIR102
CCAGAGAGGCGGCAATAGAGGTCGGTAACTTTAATTTAAC
>Chr1:29345878..29345917  + TAIR102
CCTAGATTCGCTCCTCCACTGTCTTAAATTTCACTATCTT
>Chr1:29420361..29420400  + TAIR102
GGAATTGAACCCAACTTAGGGTTTGTTTACTTCTCATTTC
>Chr1:29449171..29449210  + TAIR102
AGTACTATCTTCTTCCACCGGTACGTACTTAATAAATTCC
>Chr1:29505091..29505130  + TAIR102
GAGGTTGTTTCCAATTTAAAGTATGTACCTTTAGGTTAGA
>Chr1:29585936..29585975  + TAIR102
GAATCGCAATTCTTACTCAGGTCACTCTCTCTCCCTCACT
>Chr1:29622322..29622283  - TAIR102
TTGAAGAAGGCCAGACTAAGGTCCTTCGGTTAATATATGT
>Chr1:29651826..29651865  + TAIR102
ATACGAACAGTGCTCTTAAGGTATATGAGCTGATTACATA
>Chr1:29660228..29660267  + TAIR102
CTCTTCCTGTCTGTTCACTGGTTAGGAGATCTCTATCCCT
>Chr1:29681117..29681078  - TAIR102
AGTCTCCAAACACTAGCCAAGTCTCGATTCCGGAATCTCC
>Chr1:29716957..29716918  - TAIR102
AGAAGTCGCTGGGGGCTCAGGTTAAAAAAAACTTGTATAT
>Chr1:29749476..29749437  - TAIR102
CAGATACCGCGGGAAGAAAGGTAGAGAGAATCGATTCAAA
>Chr1:29753102..29753063  - TAIR102
CTTCGGATTTTCATATTAAGGTAGCGTATCCGCTTAGGGA
>Chr1:29878980..29878941  - TAIR102
TCAGCTCGGCGGCCCCGACAGTATGAACACACATACACAA
>Chr1:29888565..29888604  + TAIR102
GCTTATTTGCTTCTCAGGGAGTATGTGCATCATGCTATTG
>Chr1:29905994..29906033  + TAIR102
AAAGGCTCAGTGATCGCGAGGTTGGTGACCCAAACGGGCA
>Chr1:29978924..29978885  - TAIR102
GAATCGTCTCGTCTCAGTTGGTTGTGACAACAGAGCATTG
>Chr1:30017537..30017498  - TAIR102
TTCACTAACTATCCCATCTGGTTTCCATCCCTTGCCTTTC
>Chr1:30017991..30017952  - TAIR102
GACGTTCCGGCCTTCTTCGGGTGAGAAAGTGAAATCCTCG
>Chr1:30028089..30028050  - TAIR102
TGGCAAGCTCAGGCTCACGAGTAGGACCACCTAATCCTTG
>Chr1:30048144..30048105  - TAIR102
CACCAAGAGCAAAGATGGCCGTATCCTGTATACATATATA
>Chr1:30072840..30072879  + TAIR102
TGAGAGAAGCGATTGAGAAGGTTAAAGGAGGGTCAAGGCT
>Chr1:30083376..30083415  + TAIR102
GAAAAACCTCAAAATCACAGGTTCTTCTGGCTCCAACTTA
>Chr1:30093059..30093098  + TAIR102
TCTCTCGCTCTGATCTCCTGGTATCGTCGTCTCTCTCCGT
>Chr1:30105396..30105357  - TAIR102
GATCCATCTTCAACTAACAGGTCTTGCATTAAAGCTTTTT
>Chr1:30151236..30151275  + TAIR102
TTTGATTTCGATGGCGCGTGGTACATATATACATACTTAC
>Chr1:30163583..30163544  - TAIR102
TGAAGGAGAACAAGATCCGGGTATGTGTCTCCTCATAAAT
>Chr1:30188418..30188457  + TAIR102
GAATGCCATCAGCTTCCGAGGTAATTTTCTCTTTGCCTGT
>Chr1:30227994..30227955  - TAIR102
AAGCATTCAAGAGCCTCTCAGTTGCAACCTGAAAACCCTC
>Chr1:30290403..30290442  + TAIR102
AAGAGTTTTCGCTCTTTCCGGTGAGATCTTTTTCCTCTGA
>Chr1:30358276..30358315  + TAIR102
ACTTCGGCTTTGTTTATCAGGTTCGATATATCTATCACCA
>Chr1:30388398..30388359  - TAIR102
TCAACTCCCATGAACGTCAGGTCTTGACTGTTTTCTTTAT
>Chr1:30411661..30411700  + TAIR102
TCCAAGAAATGAACAGAAAGGTAAAACAAACTAAACATGA
>Chr1:30417690..30417729  + TAIR102
ATTTGTGAACACCATATATGGTGAGTTGTTGAGACCGTTT
>Chr2:74804..74765  - TAIR102
TCAACTTGGTGGCCCTGATAGTAAGTTTCCTTTTTTCTTG
>Chr2:81781..81820  + TAIR102
ATACCTCTCACTCGCATCAGGTAAGAAGTTTGGTTCAGAT
>Chr2:104381..104342  - TAIR102
GAGCTCAAGCGCGATCTCTCGTCTGTCTCCGCCACTCTTT
>Chr2:108524..108485  - TAIR102
TATTCTGGCGCAATTCTCAGGTAACCTCAATCGACTATTC
>Chr2:136015..135976  - TAIR102
CCTACACACATCTTTTGGAGGTAAACCAAAACTCTTTTAT
>Chr2:166954..166915  - TAIR102
TGAAGATGCTGGTCATACAGGTTCTCTCTTCACCTTCTAA
>Chr2:167179..167140  - TAIR102
CAATTCTACGCAATTCCAAGGTTTTATCCGACAAAACCCA
>Chr2:291792..291753  - TAIR102
CTCTAGAGCCAACGGCTATGGTAATGTCTTCTTTGCTCCG
>Chr2:480372..480411  + TAIR102
CACTAACCCGTGGAAGCTATGTACCGTGACTCAAGTCGAA
>Chr2:650376..650415  + TAIR102
CTACCAAATATCAGATGGAGGTAACATCAATCACCAATAC
>Chr2:698721..698682  - TAIR102
CTAAGCGTAAGAAGATACATGCTTTCAAATCCAAGGCAAG
>Chr2:765128..765089  - TAIR102
TGGATTTGGATAGAAAGAAGGTATAGGATTAATAGGAGTG
>Chr2:838271..838310  + TAIR102
GATGAACCGATTTTGATTAGGTGATTGGTTAGATTCGGAA
>Chr2:862826..862787  - TAIR102
ACCCATCTTCGATACTATCTGTAAGCTCATTGAAGCTTCT
>Chr2:864267..864228  - TAIR102
TATAAACAACATTTTTACAGGTGATGATTTTCTTCGATTC
>Chr2:949283..949322  + TAIR102
ACTTATTCTTTATCCGAAACGTTCTCCAGAAACCAAGATG
>Chr2:949476..949515  + TAIR102
AGCTTCGGATCTGCATGCTTGTAAGTAGGACGCATAAGAC
>Chr2:997694..997655  - TAIR102
TCATTCTGGGCTGATACAAGGTATATGTTTGTGTCTCATG
>Chr2:1097377..1097416  + TAIR102
GACTCTAACCGAAAGACGCGGTAGACTTCCTCAACATACT
>Chr2:1103776..1103815  + TAIR102
AATCAGATAAGGAAGAGAAAGTTGTACTAGTAGAAGAAAC
>Chr2:1104843..1104804  - TAIR102
ATCTATAGAAGAAAAGCGAGGCAAGTTTCTGAAAGGCATT
>Chr2:1131172..1131211  + TAIR102
ATAGAGATCTTAGGAGAAAGGTAGCTATCGGAATCTTTTA
>Chr2:1140101..1140062  - TAIR102
TCAGACACACCACACTCTGAGTAATTTTTCTCATTTCTTC
>Chr2:1186479..1186518  + TAIR102
TGTTGACGAATGATTTGAGTGCTGTGAGGAACGATTCTCC
>Chr2:1333684..1333723  + TAIR102
AGAGTCTTCAACTTCTGCTGGTAAAGATTGATGCATAAAA
>Chr2:1418812..1418773  - TAIR102
CGGAAATCAGGGGCAAGGAGGTGGTTAAACACTAAAACCA
>Chr2:1418947..1418908  - TAIR102
TCCTTGGAGTGGCCCAAGAGGTCCTCGTCCTGGTGGAGGA
>Chr2:1462832..1462793  - TAIR102
TCTCATATTTGACCCTAGAGGTTCGTACTTTTCTCTCTTT
>Chr2:1525804..1525765  - TAIR102
GATCCCGTTATTAACGAGCGGTGATTACCCAAGTTTCTCC
>Chr2:1677020..1677059  + TAIR102
ATTATTTGCTCTGAGCTCAGGTCAGCTTTTCTCTCTTCCC
>Chr2:1680157..1680196  + TAIR102
TTGCCGACATTATACCAATGGTTTAGTGTTATACAAGCTT
>Chr2:1719108..1719147  + TAIR102
CTTCACAGCTGTTAGTAAAGGTGAACAAAGAATAGATATA
>Chr2:1877778..1877817  + TAIR102
CCAAAGTTGGCTGTTTGCAGGTTTGTTACCTTCCGGCTCT
>Chr2:1919646..1919685  + TAIR102
TGGAACAGATTGGGTATGGAGCCGGAATTGTGGAGCGGAT
>Chr2:1960724..1960685  - TAIR102
AAAGGGTGAACACGGAGCATGTGAGGTGGCGGACCTACGT
>Chr2:1961067..1961028  - TAIR102
TTTCGCTTGAGATTGGGACGGTTTCGCAGGATGACTTTTT
>Chr2:1967616..1967655  + TAIR102
AGGAAGATACCAAGGAGGAGGCGGCCATGGTGGCCACGGA
>Chr2:1975162..1975201  + TAIR102
GTTGTTGGTGGCTGCAGATGGTAAGAAGATAAATTGTTTT
>Chr2:1993746..1993785  + TAIR102
TGGAGGACACTACGGAGGAGGTGGAGGACACTACGGAGGA
>Chr2:1993788..1993827  + TAIR102
TGGAGGACACTACGGAGGAGGTGGAGGACACTACGGAGGA
>Chr2:1993704..1993743  + TAIR102
ACTTGACGGATACGGAGGAGGTGGAGGACACTATGGAGGA
>Chr2:1993725..1993764  + TAIR102
TGGAGGACACTATGGAGGAGGTGGAGGACACTACGGAGGA
>Chr2:1993767..1993806  + TAIR102
TGGAGGACACTACGGAGGAGGTGGAGGACACTACGGAGGA
>Chr2:1993725..1993764  + TAIR102
TGGAGGACACTATGGAGGAGGTGGAGGACACTACGGAGGA
>Chr2:1993746..1993785  + TAIR102
TGGAGGACACTACGGAGGAGGTGGAGGACACTACGGAGGA
>Chr2:2016335..2016374  + TAIR102
AGGACACAACGGAGGAGGGGGCCACGGACTTGACGGATAC
>Chr2:2016302..2016341  + TAIR102
AGGCCACTACGGAGGAGGAGGCCACGGGCATGGAGGACAC
>Chr2:2016269..2016308  + TAIR102
TTATCACGGAGGACATGGTGGTCACGGAGGGGGAGGCCAC
>Chr2:2026609..2026648  + TAIR102
AGGTTACCAGGGAGGAGGGGGTAATTACCAAGGAGGAGGA
>Chr2:2026591..2026630  + TAIR102
AAATTACAATAACGGAGGAGGTTACCAGGGAGGAGGGGGT
>Chr2:2026591..2026630  + TAIR102
AAATTACAATAACGGAGGAGGTTACCAGGGAGGAGGGGGT
>Chr2:2026630..2026669  + TAIR102
TAATTACCAAGGAGGAGGAGGTAATTACCAAGGAGGAGGA
>Chr2:2229811..2229850  + TAIR102
CTCTCCAGTTACTCGATCAGGTTCTCTCTTTCACTTCTAT
>Chr2:2327910..2327871  - TAIR102
AAAACAGTCAAAAACTCACAGTAAGCAACTGTTCACATTA
>Chr2:2362146..2362107  - TAIR102
ATTTCCGAATAACAAAACCGGTAAACTCATCACAAACTTA
>Chr2:2585201..2585240  + TAIR102
AAAAAATCACAATCATGCCGGTGAGTTTGACTCCGAACGC
>Chr2:2604377..2604338  - TAIR102
TTCTGAGAATGAATATTCTGGTCTTTAGGTATGTGTTGTT
>Chr2:2604614..2604575  - TAIR102
GGCTTCAGCCAAGTCAAAAGGTAAGGGAAAGAGTGAAGGA
>Chr2:3387709..3387748  + TAIR102
AAAAAGCACTCAATTTGAATGTAAGTAAAACACGGGATGG
>Chr2:4311156..4311117  - TAIR102
ACTCACTCCACTTATAAAGGGTATGCTATTCTCCCTCTCA
>Chr2:4803277..4803316  + TAIR102
GGAGATTGAGTATTGGATTGGTAAAGAATGTGTTGAGTCA
>Chr2:4807296..4807257  - TAIR102
TAGACACATAAGCTACTCAGGTTCTCTCCTCTTATTCTCT
>Chr2:5390436..5390475  + TAIR102
CCAAGGAACCAAGAGACTTGGTGAGCTTGATTTGGCTTTT
>Chr2:5690783..5690744  - TAIR102
TTTTTTTTTTTTCTCTTCTGGTCAATGCCATCTCTCTCCC
>Chr2:5977941..5977902  - TAIR102
AGGAGATCTTAACTTCTATGGTAAAATTCTTGTCACAACT
>Chr2:6312329..6312368  + TAIR102
TTCCCCGGGAAGGACCCAAGGTGACACGTTCTTTTAACTG
>Chr2:6366955..6366994  + TAIR102
TCGCGGCTTCTTCTGCTTTGGTACGTTCTCTCTTTCGCAT
>Chr2:6400169..6400208  + TAIR102
CCACTGATGTGAACGACCAGGTTAGTAACCTTTTCTTCTA
>Chr2:6407260..6407221  - TAIR102
CTTGCTCGTCTTCTCTTCTGGTTAGAAGAACTGCCTAGCT
>Chr2:6536700..6536739  + TAIR102
CACCATAACTCATTAGAGAGGTAATGATCTTGATTTTGAA
>Chr2:6565000..6565039  + TAIR102
GATCCAATACCAAAGGAAAGGTCTTCTGTTGACTAATCTT
>Chr2:6921490..6921451  - TAIR102
GAATTTGATTTTGCAAACAGGTGGTTTGAAATCGTTAATC
>Chr2:6950862..6950901  + TAIR102
TATATGTTTAGGTATTGGATGTTACTTGCTTCAAGAACAC
>Chr2:7020823..7020784  - TAIR102
TGTACTTTGGACCAACTAAGGTACTTTTGTCAGTTGAATT
>Chr2:7027337..7027298  - TAIR102
AAGGATATCTCGTATTCCTGGTAAGATAACACAAACCAAG
>Chr2:7077977..7078016  + TAIR102
AGATCATTCCCGCTGCTTAGGTATCAAAACTCATGATATA
>Chr2:7122111..7122072  - TAIR102
GCCCTATCAGAAACTTAGAGGTCCATCATCATAATCATTT
>Chr2:7200993..7201032  + TAIR102
GAGAGGAATCGGTAAACAAGGTAAGCCATTACACTACAAA
>Chr2:7380498..7380537  + TAIR102
TGTATATAGTCCATTGACAGGTAAGTGAACACAGTATCAC
>Chr2:7547861..7547900  + TAIR102
TGGAGTTCATTAAGTTTGATGTGGGCAACGTAGTTATGGT
>Chr2:7628730..7628769  + TAIR102
TTTTTTCTTTCTTTTTTTTTGTCTTGGAAGATATGATCAA
>Chr2:7636953..7636914  - TAIR102
ATAACGGGAAAGATAAACCGGTAAATAAATAATAACGAAC
>Chr2:7675445..7675484  + TAIR102
GAATGGAATGTGTAGAAAAGGTGAGTCTTTAGGTGCGTTG
>Chr2:7685182..7685143  - TAIR102
AATGAATTTAAGATTTGCAGGTTCTTCTTCTCTCTACACC
>Chr2:7705261..7705300  + TAIR102
CAATTGGCTCCTTAGACACGGTTCTTGCCCGATGTGTAGA
>Chr2:7723521..7723560  + TAIR102
GTTCAAGGGCTAGGAAGCAGGAATGTGTCTCTCCTCACTC
>Chr2:7725296..7725257  - TAIR102
GATTCATCGAGCTTCTTACGGTAAAATATATACATTTACA
>Chr2:7725856..7725817  - TAIR102
TTGTTCAGAACCTTGTCTTTGTAAGCCCTCTCATTCTGTT
>Chr2:7725296..7725257  - TAIR102
GATTCATCGAGCTTCTTACGGTAAAATATATACATTTACA
>Chr2:7740151..7740190  + TAIR102
TTTGAGAGCTTATATTTGAGGTTGTTTCCTCAGGTTTTGT
>Chr2:7841175..7841214  + TAIR102
GCGCAGAGCCTGATCACCAGGTTCAGCTTTAAGTCTCTCT
>Chr2:7992112..7992151  + TAIR102
CTAAAAGCCTTTTGCCTAAGGCAAGTTACCTAGATCTGCT
>Chr2:8097735..8097774  + TAIR102
AGTTGATGTTCTCAGTCTTGGTATTCCCTCTCTTACTCAA
>Chr2:8125691..8125730  + TAIR102
CTGGGTTTGATTTGTTTGTGGTAAAGTTTTGATTTTTTTT
>Chr2:8169696..8169735  + TAIR102
TACCGGAGTTCGATTTCAGAGTAATTCTTCTCTCTTTATC
>Chr2:8169823..8169862  + TAIR102
TTCTCACAGTCACCGATCGGGTGAGTTTTCTCGTCATTTC
>Chr2:8365528..8365567  + TAIR102
CTGATGAATCAAAACAATAAGTAAGTTATCCAGAGAATCT
>Chr2:8485679..8485718  + TAIR102
TGCCAACAAATGACTTGCAGGTATTGGACATTTGTTATTT
>Chr2:8490910..8490871  - TAIR102
ATTGTTCGCCTACAGAAAAGGTAGCGATTATTTATTTTTA
>Chr2:8492369..8492408  + TAIR102
AGAGATGGAAGATTCAGTAGGTGAGAATGAAGAAGAAGTT
>Chr2:8504504..8504543  + TAIR102
AATCTTATTCAGTCAATTAGGTAATGATATGAAAACAGAG
>Chr2:8569065..8569104  + TAIR102
AGGTTTTGTCTCTCTGAAAGGTAGTAATTTCTTTGAATTT
>Chr2:8641031..8640992  - TAIR102
AGCAACGGTCTGACGACGGCGTCGTTATCTCCGTCTCCGT
>Chr2:8680834..8680873  + TAIR102
TTCCTGAGGACCCTGGTCAGGTACGCACATATATTTTTTT
>Chr2:8796787..8796748  - TAIR102
CAAAGCTGTTCGCAATGGAGGTAAACATTCTCAAACCCGA
>Chr2:8847271..8847232  - TAIR102
CGTCCTACTCCCACAATCCGGTGATTATTCTCTGCACAAA
>Chr2:8867811..8867772  - TAIR102
GCATCAGATTAGCCAAAAAGGTGAAGAATAATGAATTGCA
>Chr2:8878425..8878386  - TAIR102
GAATCTCGTGTTTCTACCAGGTAAAATAATGAAACTAAGC
>Chr2:8926363..8926402  + TAIR102
GTTTCTCTCACGCTCTCCAGGTCTCTCATTTCTGGATTCC
>Chr2:8935771..8935810  + TAIR102
TTTTTGGGTTATTAAAGATGGTGAGGATCGTGAGAAGTTG
>Chr2:8950620..8950581  - TAIR102
AAGCCTATGACTATGCCAAGGTATGTATGTCTTTGGCTTC
>Chr2:8960022..8960061  + TAIR102
GAAGAGGAAAGTCCCGCGAGGTTAGTTCACGTTTTCTCTC
>Chr2:8970620..8970581  - TAIR102
CTGCAAATTCTATCGAACTGGTGAGTTTTGTTAATCTCTT
>Chr2:8992993..8992954  - TAIR102
AGCCGCCAAGAATCTCGCAGGTGTGGAACTTTCCTCCTTT
>Chr2:9004525..9004564  + TAIR102
GAGTTTCAGGAAGCAGCACGGTTCGTTTTTTTCTCTCGCG
>Chr2:9017033..9017072  + TAIR102
GTGTGTATGACTGGGAACAGGTAAAAAGCTATCAAAAGGG
>Chr2:9043113..9043152  + TAIR102
TTGAAGTCCAAATTTTGCCGGTAACGAGTCCCAGGGTACT
>Chr2:9083242..9083281  + TAIR102
GACCGCCGTTACGGCTGGGTGTAAATTCTCTATCTTTATC
>Chr2:9083494..9083533  + TAIR102
TTCAGACAGCTTCACAATCAGTAAGCTTTCTTCTTCCCAA
>Chr2:9103740..9103701  - TAIR102
TGGATGATCCAGTTCTCAAAGTAAGCCCCATCCTCTAAAC
>Chr2:9107837..9107876  + TAIR102
GTAGATGGTTCTTCGATTTTGTAGGTTTCTATTCTTCTGC
>Chr2:9128796..9128757  - TAIR102
CTGCTGTCCCCGGAATCATGGCAAGTTTTCTCTGATACTG
>Chr2:9128636..9128597  - TAIR102
AGGCACCGAACCCATGGCACGTGTCCTTCTCCTACGCACG
>Chr2:9151156..9151195  + TAIR102
GCGTAGCTACGCAAAGAAAGGTGATTTGCCCAATTTTGAA
>Chr2:9201606..9201645  + TAIR102
AAGATAAATGTCAAGCACAGGTTTTTTTCTGAAATTTTGA
>Chr2:9207980..9207941  - TAIR102
ATCTAGCAAAATTTGAAACTGTAAGCTCCTCTCTCTCTCA
>Chr2:9215535..9215574  + TAIR102
GTAGATTGAAAGAAAATAAAGTGTGGGGCTCACAGATAAA
>Chr2:9265735..9265696  - TAIR102
CGGCGGAGGCCACCGTGGAGGTGGTGGCGGTGGATACCGC
>Chr2:9352550..9352589  + TAIR102
TGCCAGAGTCTCCTTAGAAAGTATGTCTTCTTCATCCATC
>Chr2:9396745..9396784  + TAIR102
CTGAAGACGCTTGGCCTTCTGTGAAACTATATGGCTTTTG
>Chr2:9471370..9471409  + TAIR102
GGCCATTTTTTTCTCTCATCGTACGGATTCCTATCTCTCA
>Chr2:9544187..9544226  + TAIR102
CCGAATGGAGCTATTACAAGGTAATGTGTCCTACACCTTT
>Chr2:9572358..9572397  + TAIR102
CATCACAATCTAAAGCTGATGTTCAGGAGACGTTATTGAA
>Chr2:9590100..9590061  - TAIR102
AGGAAAAACAGATCAAAGTTGTAAGTTTTTCTTTTGATAA
>Chr2:9629911..9629950  + TAIR102
AGATTTTGGGCCCTCGAGTGGTATATTCCACCATTTTATT
>Chr2:9782876..9782915  + TAIR102
ATTTGCTACTATCAAAGCAAGTCTTCTTGTGTCAACTTAA
>Chr2:9786492..9786531  + TAIR102
CCTTTCGAACTTGAAACCGGGTTTGTAATTTTTTTTTTTT
>Chr2:9828987..9829026  + TAIR102
AACATTTGGTCTCACCTGAGGTACTACTCTTTTTCGAAAA
>Chr2:10028654..10028615  - TAIR102
AGTGGATCTTGCTGCATCAGGTATAAACATGACCAAAGTG
>Chr2:10066341..10066380  + TAIR102
CTCGCGTCCATCGTTGCAGTGTCAGTCATGTCTTTCATAT
>Chr2:10142498..10142537  + TAIR102
GTTTTTCCAATCAACAGCAGGTAATTTTTGTTGTATGTCA
>Chr2:10221915..10221876  - TAIR102
GTCGGAACGATCAATGCCAGGTTTGTACTGTCTGTGCATC
>Chr2:10249998..10249959  - TAIR102
GGCCGGCCTAAACTTTGCAGGTTAGTTCTGTCAATTCGAC
>Chr2:10250194..10250155  - TAIR102
TGCAGCGAGAGGGTAACACGGTAAAGCCGATTTGTTTGTT
>Chr2:10329741..10329702  - TAIR102
AGCGAGACACAGAGGAGAGAGTTAGTCTTCTTCTCTGTTT
>Chr2:10327349..10327310  - TAIR102
TACACCTTCTTACTCTATGGGTTAGTTTCCCTTTTTTTTT
>Chr2:10383040..10383079  + TAIR102
AGAAACAGCTTATGTTAGAGGTATCTTATGGGTTTTTTTT
>Chr2:10452440..10452401  - TAIR102
TCACCTATTGAATCTTTAAGGTAAATTTTCTACGAGACTA
>Chr2:10452928..10452889  - TAIR102
GAAAGGGAAATCGCTTGTAGGTAATACGGCAGCATTTAAA
>Chr2:10618735..10618774  + TAIR102
TTTGGAATACTTATATACAGGCATGCCACATTCTTTTTCT
>Chr2:10765929..10765890  - TAIR102
AGCGTGATGTTATTTTTTTTGTGCAGATGGGTTCAACATA
>Chr2:10930847..10930808  - TAIR102
CTTTATCTGGGCAATCAGTGGTTAGTCAAAAGTATAGGAT
>Chr2:10956724..10956685  - TAIR102
AGCCAACATAAAAACTCGAGGTATACATCTTTTATTTTTG
>Chr2:10963362..10963323  - TAIR102
GCCATAATAGCTGGCAAGAGGTTATCTTTCTTCCTTTTGT
>Chr2:10992835..10992874  + TAIR102
TATCGGCATCAACCTTTCAGGTAATCAAATTTCATTCTCC
>Chr2:11026215..11026176  - TAIR102
AAGCTGGACGATGGAGCTAGGTCAGAATCTTTGCAAAATG
>Chr2:11026185..11026146  - TAIR102
TTGCAAAATGAAATGATGAGGCATGTGTTTTTGCAACCCA
>Chr2:11093116..11093077  - TAIR102
TCCGGCGAGTCAGATCGACGGTGAGTTCTTCAGACCAAGC
>Chr2:11201949..11201988  + TAIR102
ACATCAATGGGGATTAACTTGTAAGAGCCGTGATTCTTTA
>Chr2:11245372..11245333  - TAIR102
GGTGGAATATTGCTCAAACTGTATCCTTTTTCTTGGTCTA
>Chr2:11270576..11270615  + TAIR102
GTCTCTCAAAGGAAGAAGAGGTAATGGAGGAGCCTTATCC
>Chr2:11283621..11283582  - TAIR102
AAGATCACCTATTGCTCATGGTAAGAACATTATCCGCAAA
>Chr2:11315004..11314965  - TAIR102
GTCAACACACTAGCCTTAAGGTTGTAAATCTCTCTCTCTC
>Chr2:11434452..11434413  - TAIR102
TATTCTTGGAGCTGATATCTATATCCTTATGTTCGTTAAC
>Chr2:11436233..11436194  - TAIR102
AACAAAGTAACAAAGAGGAGGTATTTGTCAATCAATACCT
>Chr2:11452509..11452470  - TAIR102
TCCTCAAGATTGTTGTCGATGTAAGTTTCTTCATTGGCAA
>Chr2:11515415..11515376  - TAIR102
ACACTCTCGAATTTCACAAGGTAAGTCAAATAGCTTGGTT
>Chr2:11515582..11515543  - TAIR102
ATCTCAATGTAGCGACAGAGGTATGTTATATGAGACTGGA
>Chr2:11515723..11515684  - TAIR102
TTCAAAAGAAGAACTACAAGGTTAGTGAAAACTCTGTAAC
>Chr2:11518420..11518381  - TAIR102
ATCCCCAACAAAAAATTAAGGTTCTTTTTTGCTTTTTAAA
>Chr2:11532125..11532164  + TAIR102
TTTCGACAAAGACGGAGATGGTTCTTCTCTCTCAGATCTT
>Chr2:11533037..11533076  + TAIR102
GTCAAAGTTATGATGGCAAAGTGAGGAAACTATTCTCATA
>Chr2:11580629..11580590  - TAIR102
TCTTCGCATCACTGACTGACGTAAGCTCCTCTTTCTCTCT
>Chr2:11580271..11580232  - TAIR102
AATTGCAGAGCCATGTGTTGGTATGGAGTTTAATTCAGAA
>Chr2:11607984..11607945  - TAIR102
GGGGTTTTTGCCTGCTGGAGGTATGGATTGCACTCTCTTG
>Chr2:11665549..11665510  - TAIR102
AAGGACTTTCCAACCGCAAGGTTATCTTCAACTTGTACTC
>Chr2:11665697..11665658  - TAIR102
GTTCCTTCATGATGCTTCTGGTCTCACTCTCTCTTTCACT
>Chr2:11697144..11697183  + TAIR102
AACAAGGGTTTCTTCCGAATGTGAGCTTGAATGCTTACAA
>Chr2:11702469..11702430  - TAIR102
TCAAGGGATTGTTATCGTAGGTCCTAAAGCAAGAACTAGG
>Chr2:11752673..11752634  - TAIR102
CAAGGGCAACTACAATTAAGGTAAATTCCTCTTTTCATTT
>Chr2:11777514..11777475  - TAIR102
TACGGCCAACAAAAAAAAGAGTAAAATAACAATTTAATTT
>Chr2:11816821..11816860  + TAIR102
GAGATCTATCAGTCTCCACGGTAAACGACACTAATCCATT
>Chr2:11817400..11817439  + TAIR102
GTTAGCTTCAGTGCCGTCTGGTGGCGGAGGTGGTGTTGCG
>Chr2:12072221..12072260  + TAIR102
ATCCGCAGAGCCAATGGAAGGTACACACATGCACTTAGAG
>Chr2:12173278..12173239  - TAIR102
ACAAAACGGTGAAGCAACAGGTGAATCAGAAACTGAAGCA
>Chr2:12223314..12223353  + TAIR102
AACAACAACAACAACAAGCGGTAATGCAGAACCCTTTGTC
>Chr2:12226475..12226436  - TAIR102
GTTATAATAATCCCGCCGAGGTAAAAACATAGAATCAAAG
>Chr2:12239022..12238983  - TAIR102
GAAACATCATCACCGCCAAGGTTTTTCTTTATATTCTCCG
>Chr2:12378702..12378741  + TAIR102
CTGCTAATGGTCAGATCGAGGTTAGTTTCAGTGATATTCT
>Chr2:12479253..12479292  + TAIR102
GGACTATTTACGCTAATAAGGTAGCCAAATCTTCCCTTGT
>Chr2:12487953..12487992  + TAIR102
TCTTGAGAAGGGTGACAAAAGTAAATTACTACTCTCTTCC
>Chr2:12597997..12598036  + TAIR102
ATACTCCTCTGTCTCAATCTGTAATAAACTAACAACTTTT
>Chr2:12601916..12601955  + TAIR102
CAACTCCTTTAAGTAACGATGTAAGGCCAAAGTTTATATT
>Chr2:12612471..12612432  - TAIR102
TACAGATTATTACTGATTTCGTATGTGATCTCTGTTTGTG
>Chr2:12640211..12640250  + TAIR102
CGTTGACAGTAAACTGCCAGGTAAGTTGGCTCAATAACTC
>Chr2:12638378..12638417  + TAIR102
ATATATTCTTGTCAATTCAGGTGAATCAAACTGGTCGGTG
>Chr2:12690837..12690876  + TAIR102
GTCAAGGTGTATACTTATAGGTACTGTCTTTTGCGTTATT
>Chr2:12718393..12718354  - TAIR102
GGTTTGGACTCCTATGATGGGTACGGGTATACGTGCTTTT
>Chr2:12751914..12751875  - TAIR102
TGTCTCCTGATTCTCTCGAGGTTAGTTTCCCCTACTTGTT
>Chr2:12758352..12758313  - TAIR102
CTTTGGTTTCCTTTCCGATCGTAAGTTTACTTCTACTACA
>Chr2:12782318..12782279  - TAIR102
TGCCTTGGTATAGAGGCAAGGTAAGTAAAATCAAATATAT
>Chr2:12860866..12860827  - TAIR102
AGGCTAATGGTACTCATGAGGTACACATGAGTCTATAGAT
>Chr2:12861355..12861316  - TAIR102
GGAGAGATTCGTAAAGGAAGGTGAAAATTTGAATTCTCTT
>Chr2:12935290..12935251  - TAIR102
CCAATGTCTCTGCCCTTCAGGTCCTTTTGCTACCCTAAAG
>Chr2:12978862..12978823  - TAIR102
ACTTGTCTGATTCTCTCAAGGTCTCTCTCTCCATTTTCTC
>Chr2:13005369..13005330  - TAIR102
CCAATTTCTCTCTTCATAAGGTAAGCAACAACTCTTAATT
>Chr2:13005522..13005483  - TAIR102
CTTGCAAGAACCGGTCAATGGTACGAATCAGTCTAGTTTC
>Chr2:13045889..13045928  + TAIR102
TGTAGTAGCTAAACCTAAGGGTAAGGTTGCTGCTGCTGTT
>Chr2:13046299..13046338  + TAIR102
AGATTGAATACATGGTGGTGGTTAGCTTCTATAGGGTAGT
>Chr2:13048576..13048537  - TAIR102
CGGATCTCATGATCAGTCAGGTTACTAATAAACTTTCATT
>Chr2:13081315..13081276  - TAIR102
TCTTTATACTCCTACACAAGGTTATATCTCTCTTCATCTC
>Chr2:13139851..13139890  + TAIR102
GCACATCTCTCAAAGAGCAAGTACTTGGCCGGTGACTTCG
>Chr2:13143398..13143359  - TAIR102
TTACAAACTCAGCTTCAAAGGTGAGCCTATCTGAATCTAT
>Chr2:13178886..13178925  + TAIR102
CCTCATCTGCCAAAAACTTCGTACGAGTCGCTACTTCTCT
>Chr2:13189359..13189320  - TAIR102
GCAAAGAGTAATAGTTCTCGGTATGATGATGATGATGATG
>Chr2:13272123..13272084  - TAIR102
AATAAGGTGGTGGAACAGTGGTTCAATTCCTCGGGTCGGA
>Chr2:13339507..13339546  + TAIR102
TGGAAGAGGTTCTTACAGAGGTAGTTAGTTACTTTGTATC
>Chr2:13344037..13344076  + TAIR102
GCTCCTCTGATACTCTAAAGGTGGAGGCTTTTCTATTTCT
>Chr2:13379016..13379055  + TAIR102
ATCCATGATGATGATCTGTTGTAAGAATCGAATTCTCTCC
>Chr2:13380908..13380947  + TAIR102
CAACAACAACAACAACAACAGCAACACCAACAGCAGCAGC
>Chr2:13437403..13437442  + TAIR102
ATGTGTCTGTGGATAAACTGGTTTGGCTTTTACTTTAAAA
>Chr2:13532971..13532932  - TAIR102
CCAGACAGATGCTAACCGCGGTGGAAGCACCAGACACAGA
>Chr2:13586608..13586569  - TAIR102
ACTCTCTCCGTTTACCAAAGGTCATCTCTTTTCTTCCTCC
>Chr2:13674856..13674895  + TAIR102
GATGGATTCTTGAAAGGCTGGTTAGTCTTCTTTTTACTAC
>Chr2:13693251..13693290  + TAIR102
AGAAATTTTGAACTCGAGAGGTTTGATTTTGAACCTTTGA
>Chr2:13749422..13749383  - TAIR102
ACGGTGAGCACGTTGGGAAGGTTTGTGCTACTCGTATGGT
>Chr2:13749893..13749854  - TAIR102
TAGAATCAGGGCTTGTGGTGGTAGCTCCAGTGAAGGGGGC
>Chr2:13784373..13784334  - TAIR102
GTTGAAAAGGATGGATGGTGGTGGAGAGACGACGGCGACG
>Chr2:13789127..13789088  - TAIR102
CAAATGTTAGAATCACTAAGGTGAGACCGAGGAACATTCC
>Chr2:13864186..13864147  - TAIR102
AGGAGGAGGGGGTCTAGGAGGTGGTGGTGGTGGTGGTTTA
>Chr2:13864156..13864117  - TAIR102
TGGTGGTTTAGGAGGAGGAGGTGGATTGGGTGGTGGAGCT
>Chr2:13866907..13866946  + TAIR102
TTTCAATTGTGATCCGTCAGGTATGTGAATTCGATTACTT
>Chr2:13896086..13896125  + TAIR102
CTGGATTTCTTGGGTCACAGGTCTCTATTTGTCTCTTCAA
>Chr2:13897893..13897932  + TAIR102
TCGGTTTCGGTATACTAGAAGTAAGTTAGATCTCTCTCTA
>Chr2:13919817..13919778  - TAIR102
CATTATCAATCGTCTCTGAGGTAAAATTATATTGCCTGCA
>Chr2:13933483..13933444  - TAIR102
TTTGCGAAGAAGACAAAGAGGTTTCGTGTTTCTCTGATTT
>Chr2:13935721..13935682  - TAIR102
GATGGAATCTGCATCAAAGGGTAACAATAATACGATTAAT
>Chr2:14031058..14031019  - TAIR102
AGTTTCTTTCTCAGCCTCAGGTAAGCTGTCCCCACATATC
>Chr2:14126596..14126557  - TAIR102
GCAAGACTCGTGAACAATCCGTAAAAAACTCAGACAGAAC
>Chr2:14141176..14141215  + TAIR102
CCTTGACCTGATTAATATCAGTGCGTTTAAGTCAGCCAGT
>Chr2:14234355..14234394  + TAIR102
CAAACTTTTCATTGGATATGGTACAAATCTTGTAGTTAAA
>Chr2:14259326..14259287  - TAIR102
ATTTGGAGGATGGTGAAAACGTGAAGAACATTAGTATCCA
>Chr2:14271303..14271342  + TAIR102
AATGCAAATCACGAATACGAGTAAGCATTGTTCTATGACG
>Chr2:14320195..14320156  - TAIR102
CTCCATTTGGACTTTCCAAGGTACTTAAATGACTTAGTGG
>Chr2:14396470..14396431  - TAIR102
AACAAGGGATATATGATGTTGTCAGTATCTCTTTCCTTCA
>Chr2:14456566..14456605  + TAIR102
GGAAATCGTTGAAAGAGATGGTATTCTTCTTCCTCTTCTT
>Chr2:14466258..14466297  + TAIR102
GTTCATTGATGATGGCCAAAGTTTGTTCCTTTAAACTTCA
>Chr2:14551796..14551835  + TAIR102
TTCGGATCCCTCTTTATAAGGTCCGTGAACATAATAAATC
>Chr2:14602691..14602730  + TAIR102
TGTTTTGCCAAAATCTCCAGGTAAAGCTTCTCCCTTTTTC
>Chr2:14613324..14613285  - TAIR102
TTGAAAAGCTTCCTGATAAGGTTCTTCTATCACTTGCAGC
>Chr2:14660054..14660093  + TAIR102
CTAGCGATGGACTCTGGAAGGTTTCTACATATGAATGCCA
>Chr2:14668690..14668729  + TAIR102
GAAACCCTTGCTGCCTCGCTGTATGTATTCGATTTTTGTC
>Chr2:14702757..14702796  + TAIR102
TCGCCCTCGGTAGCTATCAGGTTACTTCTCTAATCATATC
>Chr2:14755921..14755960  + TAIR102
AATAGCTGCTAGTTAAGACTGTCCAATCAAATCAAGGTTA
>Chr2:14764351..14764312  - TAIR102
TCGGGAGTGAAGCTCTTTTGGTTGTGATACCAGATCCAGT
>Chr2:14801056..14801017  - TAIR102
TGACGTTATTCCGGGATGAGGTGAGTTTATATCAAATGGT
>Chr2:14842413..14842452  + TAIR102
GCTAGGATCCAAATTCTCAGGTGAAAGACCTGAACTTTTG
>Chr2:14869041..14869080  + TAIR102
AGAAATACAACTGCCGATCAGTAAGTACTTCTAAACTCGT
>Chr2:14892841..14892880  + TAIR102
TCCACGATTGCTTCGTCTTGGTCAGAAAATCATCCCTCTC
>Chr2:14895831..14895792  - TAIR102
TGCACACACGCTGTTTTCAGGTAAACCACTAACCTATATT
>Chr2:14897457..14897418  - TAIR102
ACTCTGTCTTCGCTTGTGTTGTAAGCGGTGTTCATGAATC
>Chr2:14990670..14990631  - TAIR102
TTGGATGTTTTCGAATCCAGGTAACCAAATTCAATTCCTC
>Chr2:14988905..14988944  + TAIR102
CAGTTTCTTGAAATCGAAGGGTAGAGTTTCTTTCTGCCCA
>Chr2:15092086..15092047  - TAIR102
TCAGATCTCTATCAATCCAGGTTCTTCATCTTTTATAATA
>Chr2:15114158..15114197  + TAIR102
TCCAACTCGCCCACCAACTGGTTTCTCTTTATTTCCACAT
>Chr2:15182958..15182919  - TAIR102
AGATAGAGAATTACCAAAAAGTTAGTTTCTTCTTACTCTG
>Chr2:15242630..15242669  + TAIR102
GCTTGACACAGACATTGGAAGTAAGTCGAACAAGCTATTA
>Chr2:15297854..15297815  - TAIR102
TTACCAGAAGAGCTCTGATGGTAATTGACAGTTTAACATC
>Chr2:15303137..15303098  - TAIR102
TTTTGCTAGGAAATTGTTGAGTAGCCTCCATATAAAGACC
>Chr2:15369265..15369226  - TAIR102
TCTTCTTCATAGACTTCAAGGTAAGTAAAACCATTAGCTG
>Chr2:15369468..15369429  - TAIR102
TAGTGGAGCTCAGAAACCAAGTGAATAATATCATTCAATC
>Chr2:15572518..15572557  + TAIR102
AGCTGAAGATGCAGCCCGAGGTCCGTGAATTGTACAACAA
>Chr2:15649143..15649104  - TAIR102
CGACACTTATAGAGTTTCAGGTCCATTCTCTGATTCCTGT
>Chr2:15656922..15656883  - TAIR102
CATAACTGCAAAACATTTAGGTAATTTTCAAACCTTGATA
>Chr2:15659260..15659221  - TAIR102
CGAAAGATTTCCAAAGCTCGGTTCGTTATTTTCATCTGAT
>Chr2:15663708..15663669  - TAIR102
AATTACAACACAAAATGCAGGTGGGCTTCTCTCTCTCTCT
>Chr2:15671580..15671541  - TAIR102
AGCGAGATTATGCTTTCGTTGTAAGTAAAATCTCCTTTTA
>Chr2:15697980..15697941  - TAIR102
TCTCTCTCTTTTCACTTATGGTTATGTTTCAATGAGCTTA
>Chr2:15720531..15720570  + TAIR102
AACAACACCAACAATTTATCGCCAAATGAGCTCGAGCATA
>Chr2:15762979..15762940  - TAIR102
GGTAGATACTTTGTTTTAACGTCTTGGCTATGGAGAATCA
>Chr2:15831875..15831914  + TAIR102
GTGCTATTTCTCCGAGTTACGTATGTTTCTTTTCTTCTGC
>Chr2:15836131..15836170  + TAIR102
CCAAAGGGGTTCACCTAAGTGTAAGCATTACTCGTCTCAC
>Chr2:15852719..15852758  + TAIR102
ACCGAGATTTAAAGCCTCAGGTGTGTCTGATTCTCATTCC
>Chr2:15856707..15856746  + TAIR102
TCTTTCAGACCAGATTCTAGGTTAGGGTTTCATCATCATC
>Chr2:15858328..15858367  + TAIR102
CTTATCATGACTGCCAAACGGTAACACACATCTCTTTCTG
>Chr2:15907881..15907920  + TAIR102
GATTTCAGTAGAAACCGTGAGTCATATCCTTTCCTTGAGT
>Chr2:15910369..15910330  - TAIR102
ATCTTGTGGAAAGAGGCGAGGTATGTCCTGCATATAAAAC
>Chr2:15990722..15990683  - TAIR102
TTGCCTTTAAGAACAAGCTTGTAAGTTCGATTTTATTCCT
>Chr2:16000358..16000397  + TAIR102
TCTTCTTATCTGGTTCTTTGGTTTGTTTCTCAACTTAAAA
>Chr2:16041999..16041960  - TAIR102
ACCTTAAGGGACAAGCAAAGGTCTTGAATTTGGTTATGCA
>Chr2:16149778..16149739  - TAIR102
GGTGTCTGCTGCTGGCGTTGGTCTTTCTCTTTCTCTTTCT
>Chr2:16153317..16153356  + TAIR102
CAACTACTTCATATTTTCAGGTATTTGCTTCTTGTTTTTG
>Chr2:16153611..16153650  + TAIR102
AAGGAATTGATCTTCTCACGGTAATGCTCTTTTCTAAAAT
>Chr2:16168071..16168110  + TAIR102
ATGTTACGAGGAAGCGTTAGGTGTTGCCTCGGCTATCACT
>Chr2:16179891..16179930  + TAIR102
TCGCACTTGCACTTGCATTTGTAGTTTTGATTGTTATTGC
>Chr2:16187138..16187099  - TAIR102
CTGCGCTTTTCTTTACTCAGGTTTTCTCCGCTCTCTTCTT
>Chr2:16220786..16220747  - TAIR102
TCTTTGCTTCTTCTCTATCGGTTAATTATCTTCTTTGATT
>Chr2:16222776..16222815  + TAIR102
GACCAAGATTGCGGAAACAAGTAAGAATTGCAAGCTTAAA
>Chr2:16240200..16240239  + TAIR102
TTTCTGGTGAAGAAATGCCGGTATGATTTTGACAAGTATA
>Chr2:16242655..16242694  + TAIR102
CAATGATATATATGTCTTGGGTGCGTTACAAGGCATCGTT
>Chr2:16313122..16313083  - TAIR102
CACTTTCAAGCTGCATTAAGGTTTATGAAATTCTAAGCCA
>Chr2:16415707..16415668  - TAIR102
CGTCTTCAAGACCTCAAAGGGTAGAAAGTCTCCATTGTTT
>Chr2:16571210..16571171  - TAIR102
CGGCCGCGGAACTTTCTACGGTAAAACAGAGGTTTGAAAC
>Chr2:16590859..16590898  + TAIR102
TCTTGTTAGGGTCGTTTGCTGTTTTGTCTCTTTTTTTGTT
>Chr2:16638422..16638461  + TAIR102
CAACTACCAATCCAGATGCTGTAAGTCCCTATATATTTGT
>Chr2:16655698..16655737  + TAIR102
TAAAGAGATTTCTGTCACAAGTAAGAAAGAAGCACTAATT
>Chr2:16680321..16680282  - TAIR102
AAGCACTAATCAATCTTTAGGTTTTTTTATTTTGAAACTC
>Chr2:16712490..16712529  + TAIR102
TGCACAAAGTTCTGTTCGAGGTAATAAAAGCTTTTTTACT
>Chr2:16724678..16724639  - TAIR102
TGCCATTCCTATCTATGAAGGTAACTTATATGTTTGTATG
>Chr2:16731445..16731406  - TAIR102
TCCGTTCCTCGATAATGGCGGTTTCTTTGAGAAGAAAGCT
>Chr2:16749179..16749218  + TAIR102
GGAAAATCAGTGCTTGAAAGGTTTTATTTCCAACATTTCA
>Chr2:16779022..16779061  + TAIR102
TGGAACGAGTTGCTCTCTCTGTATATCATCTACAAAATTT
>Chr2:16829942..16829903  - TAIR102
ATGGAGTTGTTCACATTAAGGTCGTATCTCTTATTAGATT
>Chr2:16879574..16879535  - TAIR102
CCCTCAAAACAGATTAGAAGGTTAGTTTTTTACGGCAATG
>Chr2:16923371..16923410  + TAIR102
GTTCTGTGGTGATTCAATTTGTATGGCTTCATTTCTTTGG
>Chr2:16961538..16961499  - TAIR102
ACACAATGCTTAAATGGATGGTTAAGTCTCGTTGCCTCAT
>Chr2:17042764..17042803  + TAIR102
CCATAATTCTAGATGTCGAGGTATTCTTTTGATTGAGCTC
>Chr2:17119911..17119950  + TAIR102
CAAAAGGATCCGAATCAGAGGTACGCATCTCTCAAAATCT
>Chr2:17131077..17131116  + TAIR102
TGCCACCTCTCATTTCTCTAGTTGAGTTGTTATCTGCGTT
>Chr2:17138187..17138226  + TAIR102
ATTCGACAAGAATGGTGATGGTATGGTTCATCAACTCTTT
>Chr2:17206866..17206905  + TAIR102
GGTGGCCGTGGTGGTTGTAGGTGGGGATGTTGCGGTGGGT
>Chr2:17269471..17269510  + TAIR102
GGATTTGATTGGTTTCCATGGTATTAGATCTCTGTGATGG
>Chr2:17270056..17270095  + TAIR102
CCAAGCACCTTCCGAATTTGGTAAGTCGGTTTCATTCCCC
>Chr2:17269383..17269422  + TAIR102
AGATATTTTCCTCGGCCAAGGTAAAGATCTGATGTTGTCT
>Chr2:17321136..17321175  + TAIR102
TTTGTGATTACAGAACGCAGGTAATGAAGCTGTTCGGGAC
>Chr2:17326587..17326626  + TAIR102
GCAAGGAGTTGGTTTGATTGGTAATGCTCAAGTTGGTCTC
>Chr2:17346012..17345973  - TAIR102
TATGGAGACCATTTTTTCAGGTGAAGTAAGCTCATAAATG
>Chr2:17346007..17345968  - TAIR102
AGACCATTTTTTCAGGTGAAGTAAGCTCATAAATGATAAT
>Chr2:17385875..17385836  - TAIR102
AGAGTATATTCTACTTCCTTGTGACGCTTGGGCTTGAGCT
>Chr2:17389418..17389379  - TAIR102
AAAGTTGCATGAAGAATTCTGTTGACAGATCTAAGATTAG
>Chr2:17403924..17403885  - TAIR102
TCTAATACGCCAAAAATTGGGTGAGATGAGAGAGGAATGC
>Chr2:17428609..17428648  + TAIR102
GACTAAGTGTTTTAGTCAGTGTATTCTTATATTCTTAAAC
>Chr2:17566456..17566495  + TAIR102
AGGAATCGCTACTTCTCGCTGTATAACTTCTCTCACTTTT
>Chr2:17593852..17593813  - TAIR102
TTTCAAAGACTGGCTATACGGTAATCAAATAAAATCCCCA
>Chr2:17598819..17598858  + TAIR102
GGGGAAGTTTTGAGGCTGCAGTATCCTTCACTTCTTCCCA
>Chr2:17611928..17611889  - TAIR102
CTCGAAGCATCGCTGAACGGGTAACTTCACCTAGTTAAGG
>Chr2:17702811..17702850  + TAIR102
GGGAAGCAGTTGCGGATAATGTACTCTAGGAACCAAATGG
>Chr2:17711397..17711358  - TAIR102
CTACGTTGTTGAAAAAAACAGTGAAACCGCAGATACATTG
>Chr2:17732225..17732186  - TAIR102
CTGGTGGAGACGATGCAGAGGTAAGTATAAGAGATTCCTT
>Chr2:17781799..17781838  + TAIR102
GAGGTATCAACGGTATAGAGGTGAGTTTCTTCATCACAAA
>Chr2:17919310..17919349  + TAIR102
GGAACGATTCGTTCAGCCAGGTGAGATGAAGACGAAGTAC
>Chr2:17954051..17954012  - TAIR102
AACTCGATGTCAGAATTCCGGTAAGTCCACTTTCGAGGGC
>Chr2:17956043..17956082  + TAIR102
CATCTTTGATTCGTCGATCCGTAAGCATCTATTCAGTTTC
>Chr2:17956703..17956742  + TAIR102
AGGGAACTATAGTAGACAAGGTTTTGCATAACCTTCTTCG
>Chr2:17985843..17985804  - TAIR102
AACAACCACCCACTGTAACTGTAATTAAGTATTATTTTCA
>Chr2:17988847..17988808  - TAIR102
TTGACGTGGGAAGGAAGTCAGTGTGTGTGAATGGGTCAAT
>Chr2:18028468..18028429  - TAIR102
CGATACTAGTTTTTACTCTGGTATGAAACGGTCAAGGACA
>Chr2:18026378..18026339  - TAIR102
TCATAATCATAATCTTCAAGGTAATTATCTCTTCTACCCT
>Chr2:18038021..18037982  - TAIR102
CGATTCCTTCGTGTTCTAGGGTTTAATCTCTCTTCCTCTT
>Chr2:18055378..18055339  - TAIR102
GTAGGAAATACATGTACAAGGTTAGATATGCTCTACAAAG
>Chr2:18201016..18200977  - TAIR102
TGTGTACAAACGCACATATGGTAAAGACTACAAATTAAAA
>Chr2:18241258..18241219  - TAIR102
TCTACGAATGTTCTTCTTTGGTAATTTGCAAATTCACATC
>Chr2:18244700..18244739  + TAIR102
ATAAATTGATCACCGGAAAGGTAATGTTCTAGAATCACAA
>Chr2:18257188..18257149  - TAIR102
AGTTGGTGCTTCATGTCTAGGTAATGAAGGCTTTATGTGA
>Chr2:18280939..18280978  + TAIR102
CAGCTCTCAAATCGATTAAGGTGAATTCCACAGTGATATT
>Chr2:18296089..18296128  + TAIR102
GTTACCTACTTTTACTCGAGGTTTGTATTATCATCGGTTC
>Chr2:18303617..18303578  - TAIR102
CAATCTTCATCGGTGAATTGGTAACTTCTTTTGGAACTTT
>Chr2:18304090..18304051  - TAIR102
TCAATTTCTCTGATAAAAAAGTTCGAATCTTTAGATGCAA
>Chr2:18356801..18356840  + TAIR102
ACCACGAAACTGGACCAGGAGTATGTAACATTTTAATCAT
>Chr2:18360082..18360121  + TAIR102
GTTTACTAAACAATATCCAGGTTATTCTCTTTTTTACTAG
>Chr2:18375832..18375871  + TAIR102
ACTGCTCTAGAAGTCACAAGGTATTATACCAACTCTATGA
>Chr2:18526146..18526185  + TAIR102
ATCAAACATTACAGGCGCAGGTGAAAAAAGAAAAGAAAAC
>Chr2:18554225..18554186  - TAIR102
TGCGATAAAGAATTTCAGCGCGAAAACAGAAAGAGGATTG
>Chr2:18568136..18568175  + TAIR102
AGCCCATTGATGTTCCTCAGGTACGTTAGATTCTCCCTCC
>Chr2:18609198..18609237  + TAIR102
AATATTTTATTCCCAATTTGGTATTCTTCTTCATCATAGC
>Chr2:18614739..18614778  + TAIR102
TTGCTTTTCTCGGTGGAAAGGTAACACCAAGAATGATACC
>Chr2:18614954..18614993  + TAIR102
TGGCCACAATCTCTGTTCAGGTACTTAGAGATTTCATTTC
>Chr2:18624359..18624398  + TAIR102
TTCCATCAAATTCTCTCTCTGTAAGTTTTCTGTTGATTTC
>Chr2:18700583..18700544  - TAIR102
CCCTGAAGATGATTCTGATGGTAACTACCACTAGTGATTA
>Chr2:18701117..18701078  - TAIR102
CTTCTCGGATTCTCTCAAAGGTACTCTCTTTTCTTAGCTC
>Chr2:18701556..18701517  - TAIR102
AAGATCTTGTTATTGCTAAGGTACACACTTAAGTCTTTTC
>Chr2:18796475..18796514  + TAIR102
ATTATCCTCTCGGTTCCAAGGTTTGCAACATAACTTGTGA
>Chr2:18858892..18858853  - TAIR102
ATTGCAAAGGCACTCTCGTGGTATTTCTCTTTTCTTCTTC
>Chr2:18866484..18866523  + TAIR102
TATTGGGTTGTTTCGATTTCGTGAGTTCGAATCTGAAGTA
>Chr2:18873639..18873600  - TAIR102
TCCAAGTTTATATCTTCATCGTAAAGTCTCTCAACCTTTG
>Chr2:18904736..18904697  - TAIR102
GACTACAAGACGGCATACAGGTATGGTATCTATTTGGCGG
>Chr2:18911500..18911539  + TAIR102
ACAACGCTTGGGATGACCACGTGAGTGTTTCACTTCTCAC
>Chr2:18920667..18920706  + TAIR102
CATCAGGGCTTGACGCTGCAGTAACTCACGTTCTATATAT
>Chr2:18941599..18941560  - TAIR102
AGCTACTGGATGTGGCACAGGTGTGTGTGTATGTAAAGTT
>Chr2:18953889..18953928  + TAIR102
TGAAATGGGAGAATTTTGAGGTACGGTCAACTACTAAAAG
>Chr2:18954036..18954075  + TAIR102
ATGGAAACCCATTCTTTCAGGTATTTATTTTATCAAGGAA
>Chr2:18976837..18976798  - TAIR102
TCCGTAGAAATTATCTATCTGTAAGTCTCAGTTAGTCTCA
>Chr2:18983290..18983329  + TAIR102
ATCCCGTCTTCAACCTTCAGGTGCAATGTCCTCATCTTTG
>Chr2:18984761..18984722  - TAIR102
TAAAGCGAAGGATTCGAAAGGTAAAGATAGTTTGTTGTAT
>Chr2:19004219..19004180  - TAIR102
TGTCTCCACTTCTCAACCATGTATGCACTAATGCTTCATG
>Chr2:19005527..19005488  - TAIR102
TCTCGTCTTCAAGTGAACAGGTGAAGAAGAAAGCCGTTTT
>Chr2:19019013..19018974  - TAIR102
TCCTGCTCCCACCAGCGATGGTAAGCCTCTCTACTTCTCT
>Chr2:19034358..19034397  + TAIR102
AAACTTTCGACATGAACAGAGTCATTGATGAATTCGATGA
>Chr2:19066134..19066173  + TAIR102
ACAAGACACTTGTAGCAGTAGTTTGTGTCATTCGTACTTT
>Chr2:19088872..19088833  - TAIR102
TCTTTGGTTCTTTCCTTCTGGTAAGAATCCGCTCTCTTTC
>Chr2:19087378..19087339  - TAIR102
TGGGTCCACTTTCATTTCCAGTAGAAGAAGTTCATAAGAT
>Chr2:19088872..19088833  - TAIR102
TCTTTGGTTCTTTCCTTCTGGTAAGAATCCGCTCTCTTTC
>Chr2:19113278..19113239  - TAIR102
GACTCAATCATCTTGTGCAGGTTTCATGCCTCTTCCTCGA
>Chr2:19243570..19243609  + TAIR102
GGTCGAATAGTTTCCGACTGGTAACAGAGAAAGCATCTCC
>Chr2:19265308..19265269  - TAIR102
TGTTACGCAGGCGGAGCCGGGTAAATTGTACCACACGCTA
>Chr2:19333360..19333321  - TAIR102
CTCCAAAAGCTGTTGCTAAGGTAAGAAACCAAACTTTTCA
>Chr2:19333542..19333503  - TAIR102
AGCAAAGTTTAGTCACATGGGTACTAATTAATTTCTCTCT
>Chr2:19343922..19343883  - TAIR102
GGTCGAGTAGGATCCTTCTGGTATCATGAAGAAACCAATG
>Chr2:19345217..19345256  + TAIR102
TTTTTTGGAATTTGGAAGTTGTTTTTGGATGTTGTGGATC
>Chr2:19360545..19360506  - TAIR102
ACAACTCGAAAGAAGCACCGGTAATTCTGCAAAAAGTTTC
>Chr2:19595807..19595846  + TAIR102
TTTTCTAATCGGCTTCTCCGGTAAATCTCTGTCGATCCAC
>Chr2:19600054..19600093  + TAIR102
ATCAGACACACTCCTCAATGGTACTCTTTCACTAACTCAT
>Chr2:19600184..19600223  + TAIR102
CGACCTTTTCCCTTCACAAGGTAACCAAATTCAATAAACT
>Chr2:19608936..19608975  + TAIR102
TGTTTTCTACATGCGAGCTGGTAATAGAGACTGCTATTGG
>Chr2:19613147..19613108  - TAIR102
TGCCCCAATCTGGGACCTGGGTACTGTTCCCAAGCTCCAC
>Chr2:19614917..19614956  + TAIR102
TGCCTTCGAGAATGACCAAGGTTCGTACTTGCTCAATTGA
>Chr2:19630492..19630531  + TAIR102
TCAGGATCTTGGATCACCAGGTTCGTGTTTTTCTCTCTAC
>Chr2:19672361..19672400  + TAIR102
TACCCTAGCCATTTGTTGAGGTAACTAACTGACCCGTTTT
>Chr3:35871..35832  - TAIR102
ATATCATCTACCGCAACCAGGTAACGGAACCAATCTCACT
>Chr3:155552..155513  - TAIR102
TGGGGACTTGTTTTAGTTTGGTATTTGTTCGTTTGGCTTA
>Chr3:190179..190218  + TAIR102
TTTACGGCTCAACTCTTGAAGTAAGTCTCTCAAAATCTCT
>Chr3:195198..195159  - TAIR102
GCCTCTCCGAAACTAGCTCTGTATGAACCAATCCATCATC
>Chr3:226072..226111  + TAIR102
TTATTCAAGAGAACACCAAGGTCAGCATTTTCTTCTACTC
>Chr3:328118..328079  - TAIR102
CTATTCACCAGCTCGTCCGGGTATGCATCCTAGCTCCTAA
>Chr3:328438..328399  - TAIR102
CAACTCTTATACCTACCAAGGTTTAATTTGCTTCTTGTTT
>Chr3:328978..328939  - TAIR102
AACACACAGACACAGTTCCGGTAAGAGCTTTTGCAGCCAC
>Chr3:358977..359016  + TAIR102
TCTGTTTGCGAATCTATTGGGTATATATCTCTCCTTGATG
>Chr3:359150..359189  + TAIR102
CTGCGTCCCGCACAACTCTGGTTAGTCTGTGTACCTAATA
>Chr3:392336..392375  + TAIR102
CATTAGATCCGAGGCAAATGGTAAGCCATTTTCAAATGCC
>Chr3:404809..404848  + TAIR102
CACTACAGAGACAGAGAGAGGTAAATAAAAATCAATCCTT
>Chr3:460081..460120  + TAIR102
CTGCCCAACTTGTCTTGAAGGTAATAATAATCCCATTCAA
>Chr3:509182..509221  + TAIR102
TTCTGAATCATCTCTATCTGGTGAGTCTCTTTTTTGAATT
>Chr3:522558..522519  - TAIR102
CTGAAGAAGATATAATTCAGGTTTTAAAGCGTTAAGCTTC
>Chr3:533931..533892  - TAIR102
TCTTGCGCAACAGCCAACAGGTATAAGCTGTTTTTTTCTT
>Chr3:594488..594449  - TAIR102
TCTTAAGCCAAATCTCCCAGGTTGGATTATCTTATGTGAA
>Chr3:595715..595676  - TAIR102
AGCTGGAACTAAATTTTGAGGTTTGTTTCTTACAAACTAA
>Chr3:774499..774460  - TAIR102
AAGTGGTTCTTGTCACTCAGGTATTGGTGTTAGGATTGGA
>Chr3:891758..891719  - TAIR102
TTCTTCTAATTACTTATTTGGTGGGTCATCTCAAGTTCCT
>Chr3:934017..933978  - TAIR102
CGAATAGACTAGACACTGCGGTTTTGTGGGTAGATGAAAA
>Chr3:967817..967856  + TAIR102
GCTTCTACAGTAGCGTGAAGGTAGTCAGAAACCAGCCTTG
>Chr3:1030497..1030458  - TAIR102
TTGCTGGGAAAGAAGAATTGGTACTTTAATTTTGTTGGGT
>Chr3:1085904..1085943  + TAIR102
CACATTCTTGATGATAAGAGGTTAGGCAAGTTTTGTTTGT
>Chr3:1162273..1162312  + TAIR102
AAGTGAAGGTTCATCTAATGGTAATAGAGGGAAGAATCTT
>Chr3:1238319..1238280  - TAIR102
TATCTTACTAGATTCGAGAGGTGTGTTCTTTCTCTATTCT
>Chr3:1261053..1261014  - TAIR102
TATTTGATTTACCGGTTTAGGTTAAATGTTTGATGCCGGT
>Chr3:1261329..1261290  - TAIR102
GAAAGGCGGCGGAGGAGGAGGCAGAGGTGGAGGCGGTTTC
>Chr3:1266784..1266745  - TAIR102
AAGGGTTCACCGCATCCACGGTATATATATAAACATCTTC
>Chr3:1309952..1309913  - TAIR102
CTCAGAAATGGGATGTCATGGTAAACTCTAGAAATACTAT
>Chr3:1342701..1342740  + TAIR102
AAGTTTCTTCATCGCTCATTGTTAGTCATTAGTACTTTAC
>Chr3:1355926..1355965  + TAIR102
ACTTCTGGCACCTTAAGACAGTAAGATTCTCTTGTAAACA
>Chr3:1364168..1364207  + TAIR102
TGGTGGTGGTGGTGGTGGTGGTCATGGTTTTGGCTCGCTA
>Chr3:1373921..1373960  + TAIR102
GAAGATCAGTCTCAAGGAAGGTTTATGTTTTTCTCTTCTT
>Chr3:1377943..1377982  + TAIR102
CCAACACAACAACTAATGAGGTTTTAACTTTTCCGTCTCT
>Chr3:1456903..1456864  - TAIR102
CCTTCAGCTATGGATGTGCTGTGAGTTTCTTAATTTCTCT
>Chr3:1462922..1462883  - TAIR102
GAAGTGCTTCAACCCCACAAGTAAACTCTCTCTGATTCTC
>Chr3:1540641..1540680  + TAIR102
CGAAAAAAAATAAGCTACGTGTGAGTAAATTGGTCTTCAT
>Chr3:1595432..1595471  + TAIR102
ACGATCTTCTCACTCTCTTGGTGAGCTTTTTCTTTCCCGG
>Chr3:1601111..1601150  + TAIR102
AAAGAACTTGGACTTGGCAAGTGACTAATCATCAACTCGC
>Chr3:1660182..1660143  - TAIR102
TTAAAGATTCAACATTTAGGGTACTCTTCTCTCAGATAAA
>Chr3:1751722..1751683  - TAIR102
CAATCCAGCGACCAAATCAGGTTAATATCTTCTCCAGTAA
>Chr3:1825610..1825571  - TAIR102
TGCCGTTTCCGCCGTTGGAGGTAAGCCTTATCTCTCTTTC
>Chr3:1835503..1835464  - TAIR102
TTCGCCCCCGTGCATTTCAGGTTTGTACGGTATTACTCTT
>Chr3:1853543..1853504  - TAIR102
TCCCAACGCCGGAAAAAAGGGTAACGGCGGAGGTGGGCCC
>Chr3:1919285..1919324  + TAIR102
CATTTTTGCCATTGTTCTCGGTATACAGAACCACTCTCCC
>Chr3:1973229..1973190  - TAIR102
ACCGTCAAAGAGATCTTGGAGTGAGTTTTGTAGTTTCATC
>Chr3:2018169..2018208  + TAIR102
GCATCAACTACTACGGACAGGTAAGAGAGCTACAAGTAAA
>Chr3:2039502..2039463  - TAIR102
TCACAATTCCCCAAAAACTGGTAAGTCAAAATTTTATCTT
>Chr3:2117924..2117885  - TAIR102
CTCTCTCTCTCAGTACTCAGGTTAGCTTTTCTTATATCTA
>Chr3:2152814..2152775  - TAIR102
CTGCTTCTGCTCAGGCTGATATATCCTTTTTGTAAACTTG
>Chr3:2160610..2160571  - TAIR102
GAACAGAAACAAACACACGGGTACGTAACATTTATCTTTT
>Chr3:2195357..2195318  - TAIR102
CGCAGTATCTGGGATTATCGGTATGATAAGTTTCTTCAAC
>Chr3:2218147..2218108  - TAIR102
TTTCAGGAAATGCTTTGGCTGTTCGTAACTTTCTTCTCTC
>Chr3:2356742..2356781  + TAIR102
TGAGATGTAAGTAGAAATCTGTGTGAATAGTTTTTGCGTT
>Chr3:2409801..2409840  + TAIR102
TCATTTAGATCAATATAGAGGTTTATCTGACTTAGGTTCT
>Chr3:2415162..2415201  + TAIR102
TGATGGTATTTCATATAAAGGTTTGTCTAAGATTCTAGGC
>Chr3:2444041..2444080  + TAIR102
AGATTTCAAGACTGACTCTTGTAAGCAATCATTCATTCTT
>Chr3:2460845..2460806  - TAIR102
CTTTGGCAGCTATTGGAGAGGTACCGATCAAAACTGTACC
>Chr3:2564250..2564289  + TAIR102
CGGAGCTCCTGCTTCTGAAGGTAAATCGCGCGCACACACA
>Chr3:2582548..2582509  - TAIR102
TTGTATGTGTGAGAGAGAATGTATGCTTGATTTGTTGTTT
>Chr3:2611349..2611310  - TAIR102
TTTCCTCTGTTTCTCCGCTGGTAAGCTTCCGTTATCTCTC
>Chr3:2637835..2637874  + TAIR102
AATGCCGTTGTTGTTAAAAAGTGATTTCTCCACTATCCCA
>Chr3:2682639..2682600  - TAIR102
ATTTGCAAAGATATGTAGATGTAAGTTGAAAAGAACGCAG
>Chr3:2718198..2718237  + TAIR102
CTTGGCAAGACGCCGGCAAGGTATCGCCTCTTTTCTTTTC
>Chr3:2783002..2782963  - TAIR102
CCCGATGCTCGGGATGTTCGGTCTGCTCGTGATACTACGG
>Chr3:2802112..2802073  - TAIR102
TTCATGTCGGTGTCAGTGAGGTATTTTTTACTGTATCATC
>Chr3:2803867..2803906  + TAIR102
TTGAACCTTCACATCTCCAGGTATATGCAATTACATTTCG
>Chr3:2824953..2824914  - TAIR102
AGTACACCCAGATCTTGGTCGTTGCGGCCGATAACGTCGG
>Chr3:2840235..2840274  + TAIR102
GAACGGATCGATGGACAATGGTTTATATGCATTCACCATG
>Chr3:2840399..2840438  + TAIR102
GACTGTTTTTTATTTCTGAGGTTGGCGATTGGGAATGAAA
>Chr3:2871521..2871560  + TAIR102
TTATCGAATTCTGCTGTTATGTAGGTGAAAGGTTATCTAT
>Chr3:2891456..2891417  - TAIR102
TAGAGCTGCCAAGAAATATGGTAATACTAAGAACAAAACG
>Chr3:2898456..2898417  - TAIR102
CACCAAGAATCGAAAATAAGGTAAAAGATATTTAACATGT
>Chr3:2903355..2903316  - TAIR102
TTTTTTTCTTTTTCTTTCTTGTATTGACTCTATTTTGAGG
>Chr3:2956180..2956219  + TAIR102
TCATTGTGTTTAAACTAAAGGTTTGTATGTTCTTGTAATC
>Chr3:2996663..2996624  - TAIR102
TTCTTCCATGTCGACATATGGTAAGTGAAAGCTGATGATT
>Chr3:3012354..3012393  + TAIR102
GAGGACAAACATTTGCCCATGTAAGTGAATTCACTTTTTC
>Chr3:3033791..3033830  + TAIR102
CAGATATAGAAGGTGATACTGTAAGTATTCTCAATCTTCA
>Chr3:3038419..3038380  - TAIR102
CGGAGAAAGGAGAAGAAGCAGTAAAGAGTTCTTTAATGTT
>Chr3:3091310..3091271  - TAIR102
TTGTGAAAGGAGAGGTTGAGGTGGCTAAGGAGGCTCCGGC
>Chr3:3092672..3092633  - TAIR102
TGAAGAGAACAGCATTCCAGGTCGAGATTCTTCTTCTCTC
>Chr3:3166002..3165963  - TAIR102
CATGAAGCTACTGCTTCTGGGTAAGTTTTGTGGTCTTCGT
>Chr3:3172831..3172792  - TAIR102
AAATTCACAGAACAACCAAGGTTTTTCTTCTTCTTCTTCT
>Chr3:3187715..3187754  + TAIR102
GAATATGACAATTTCATCGAGTATGTTCATTCGTTTCAAC
>Chr3:3187727..3187766  + TAIR102
TTCATCGAGTATGTTCATTCGTTTCAACCCCCTTACCTTT
>Chr3:3208483..3208522  + TAIR102
CCGGAGAAACTCGCTTCAAGGTTCGAATTCTAAAGTTTTC
>Chr3:3241528..3241567  + TAIR102
TACCGATATTTGTCATTAAGGTATCCTTCTTTTTGCATGG
>Chr3:3249661..3249700  + TAIR102
CCCTTTGAACTCGAAACCGGGTTTGTTTTCCTCTCTTCCT
>Chr3:3307273..3307234  - TAIR102
ACCCCTACTCCCGGGACAATGTAACCGTCACTGGATCCAA
>Chr3:3324856..3324817  - TAIR102
TTCAGGATGCCTCTGATCGGGTTTCTCCTCTCGTTCCTAA
>Chr3:3389485..3389524  + TAIR102
AGACCCGCCACACGAAGATAGTCCATTTTTTCCTTCGGAT
>Chr3:3417396..3417357  - TAIR102
GTTCATGGGTGGTGGCAAAGGCGAGTTCTTTTTTCCAGAA
>Chr3:3416637..3416598  - TAIR102
ATTTTCGACTCTTCTTCAAGGTTATGAAGCTAACCCATTC
>Chr3:3417111..3417072  - TAIR102
TACGCATGATGAGTTCATAGGTCCAGCAAAAAGCTACTGT
>Chr3:3417190..3417151  - TAIR102
GAAAATGGAAAACTTGGCAGGTGAAAGTTAGGTTTAGGTT
>Chr3:3417373..3417334  - TAIR102
AGTTCTTTTTTCCAGAATTTGTGTTTTTTCATCATTTTGG
>Chr3:3417492..3417453  - TAIR102
TAGTTTAAGTGATATCGATGGTGATTTCGATGGAAGAAAT
>Chr3:3447752..3447791  + TAIR102
TCTTCGTCTCTATCGTTCAGGTAAGGTCTTCTCTTACTCT
>Chr3:3510204..3510165  - TAIR102
TTACTCTCAATGCGATCCGGGTATGAAAGATTTCGACTTT
>Chr3:3510338..3510299  - TAIR102
TCTTCGTGCTCTCACTAAAGGTCTAAATCCTCTCTCTCTC
>Chr3:3534641..3534602  - TAIR102
AAATCTCTTACCCAAATCAGGTTCTTGATTCCCTCAGTAT
>Chr3:3645689..3645728  + TAIR102
TCCTGAACTCGGTCAGATATGTAATGTTCAGAAACTTAAC
>Chr3:3670079..3670040  - TAIR102
CAAAGTCAGAGTTTAGAGAGGTACTCTTCTTTCAACAATG
>Chr3:3708521..3708482  - TAIR102
GGTTACGCATCAGCAGCTGGGTTTTGTCTGGCAAAACTAT
>Chr3:3723418..3723379  - TAIR102
CTGTTGCTTCTTCACAACAAGTCTACGAGGAGTGAGAAAG
>Chr3:3730985..3730946  - TAIR102
AAAACCGCCTACTTGAATCTGTACGACTTCTTCTCATTTT
>Chr3:3741210..3741171  - TAIR102
AAGCTTCCGATGATTTAGGGGTTAGTGCGATTTAGGTCTC
>Chr3:3756987..3757026  + TAIR102
CTTCTCAATCACAAGCTGAGGTAAGAACGTTGACACACAA
>Chr3:3777205..3777244  + TAIR102
GGCCTTGGCAAGATCAAAAGGTATTGTATCATTAATAACT
>Chr3:3779461..3779422  - TAIR102
GCGACGCAAACGATCTTCAGGTGATCTTCTTTCTCCAAAT
>Chr3:3793230..3793269  + TAIR102
GAATTCACTAATTTGATCTGGTGCGTAACTGAGTCCAAAG
>Chr3:3832952..3832991  + TAIR102
AGAAATCTTTTGAACTCGAGGTGATCGAATTGTTTCTGTT
>Chr3:3839429..3839468  + TAIR102
TGATATCCTCTCCGGCGAAGGTAATCTTTTCATCAAGGTC
>Chr3:3855136..3855097  - TAIR102
TAAGCAAATGCTTGCGACAGGTTCGCTCATAAATCGTTCC
>Chr3:3906397..3906436  + TAIR102
CAGATCATAGAGATCTGGGGGTTAGCTCGTAATCTGGCTC
>Chr3:3961902..3961863  - TAIR102
GGGCACCGAACCAAATAAAGGTGAGAATGATGAGAAGCCG
>Chr3:3971893..3971854  - TAIR102
CGATGTCCCTCGCCGTCAAGGATCTCTCCACCGCTTCATC
>Chr3:3989247..3989286  + TAIR102
AATTCTGTGAAAACTTTGAGGTGGGAATTGTGAGATCCTG
>Chr3:4004665..4004704  + TAIR102
GGAATCAAGCAATGGTAGAGGTAGAATCGTATTTGTGGGT
>Chr3:4011208..4011169  - TAIR102
CGCGGCTTTTTTTTTTTAAGGTAATTGATCTCGATCCTTG
>Chr3:4032750..4032711  - TAIR102
ACTTATGATATCTAAACATGGTCTGCATTCTTGATTTTTC
>Chr3:4112817..4112856  + TAIR102
GAAAAAAGCAAGTCAAGATGGTAAGCTTTTTTTCTTTTCT
>Chr3:4113969..4114008  + TAIR102
TCCCCGACCTGCAAGCGTGGGTTTGTTCAGTTCTGTTATG
>Chr3:4114553..4114592  + TAIR102
TCAGTTCATCACCAAGAATGGTACCTTGACGAATTAGAAG
>Chr3:4156187..4156226  + TAIR102
CCCTAGCTGAACGGAAGAAGGTTAGTGGTTTAATCTCCCT
>Chr3:4160980..4160941  - TAIR102
TCTCAAGTTTTGAAATCTAAGTAAGGCTTACCATTTCTTC
>Chr3:4171577..4171538  - TAIR102
ATGATCTAAAGAAGATGAAGGTGAGCCTATCACTCTCTCT
>Chr3:4171798..4171759  - TAIR102
TCGTCATAGTAGAGATTAAAGTTTCGTTTTTTCCTCTCTT
>Chr3:4183188..4183227  + TAIR102
ATAGTCGAGACACCCAAGAAGTAAGTAGCAATTTGTGCCT
>Chr3:4196236..4196197  - TAIR102
GGTTCTGCTTCTAAGCAATGGTTTGTCTGAAAAAAATCTC
>Chr3:4196636..4196597  - TAIR102
CAGATGATCAAATCTGGGAGGTGCGTCGGTTTAAATCTCT
>Chr3:4197673..4197634  - TAIR102
CTGCCTCCATATGGTATCAGGTACTTTTCAATAAACTTTA
>Chr3:4196728..4196689  - TAIR102
TGACTTGCGTTTAAGACTAAGCATCATACCCCAAGATCCA
>Chr3:4240568..4240607  + TAIR102
TCCATTACAGTGTTCTTAAGGTACAACTATGTTTCTTTAC
>Chr3:4255836..4255875  + TAIR102
TCGATATGGCAGACACTCAGGTAAGCTTGTACAAATGGGG
>Chr3:4262467..4262428  - TAIR102
CAATTCACCTTCTTCTTCAGGTGGGTTCCATCAGCTATCT
>Chr3:4271402..4271363  - TAIR102
CTTTTTTTTTTTTTTTTTTTGTATTTTATAGCTCAAGATG
>Chr3:4304081..4304120  + TAIR102
ATCTATGGCGTCTTCTCCTGGTAATACTAACCCTCACAAT
>Chr3:4381569..4381608  + TAIR102
TCGTAATAACAGGAGCCAAGGTAATATCTCACTTCTCTTT
>Chr3:4433156..4433195  + TAIR102
GCCGACGTCCGTGATCGCCGGTTAGTCTTCTTCTTTCTCT
>Chr3:4476588..4476627  + TAIR102
CTATTCACACAGCTCTCCTTGTAAAATCCAGATTTTGATG
>Chr3:4544482..4544521  + TAIR102
CCCTCTCTCTCTACTTCTAGGTATATTGGAGATTTCTTCC
>Chr3:4574603..4574642  + TAIR102
GCGGCCAAAACCCTAATCAGGTCAGGAGCTTCGTTGATGA
>Chr3:4592724..4592685  - TAIR102
CGTGATGATGAGAGGATGCTGTTTGATATTCAGAAATTCT
>Chr3:4667472..4667511  + TAIR102
CCGTGTCCGTCTTCGATCAGGTGTCGAAAGTCTCAATCTT
>Chr3:4677152..4677113  - TAIR102
ACAAGTTTTCAGCTTTTGAGGTAGTTTGGTGATGAATTCC
>Chr3:4784210..4784171  - TAIR102
AAATGTCACAAAGCTTGATGGTTACTGTTCTGAACACGGG
>Chr3:4821921..4821960  + TAIR102
AACGCTTTTGCAAGGATCCTGTGAGTTTTTCTTTTCTTTT
>Chr3:4821734..4821773  + TAIR102
ATGTCTGAATTTCACAAGAGGTAGCTAACTCAGGCCTTTT
>Chr3:4821925..4821964  + TAIR102
CTTTTGCAAGGATCCTGTGAGTTTTTCTTTTCTTTTCGTA
>Chr3:4898571..4898610  + TAIR102
GGGGTCAGGAGAAGACACAGGTATTTTTATGAGGGTTATA
>Chr3:4907877..4907838  - TAIR102
AGTGCGACTCGTTTCGGATGGTTTTGTTTCATGAGATTGT
>Chr3:4973091..4973052  - TAIR102
ACTCGGAGCACTGCTCTTCGGTATGTGACGAGAGTGTTGG
>Chr3:4983155..4983194  + TAIR102
GGGTGGATAATCCCAAATCCGTAACTTTTCTAACTCTTTC
>Chr3:5004023..5004062  + TAIR102
AAAGTGAAGCTCTATTAATGGTCCTAGATCTAATTTTGCT
>Chr3:5022564..5022603  + TAIR102
AATTGGTTGTCTGAGAAATGGTGACTAGACAAGTGCCTAC
>Chr3:5054043..5054082  + TAIR102
TCCACCAAACTACTGAAAAGGTGCGGTTGTTCTCCCTTGT
>Chr3:5082019..5082058  + TAIR102
CCGGTCTTCAAGTATTAACAGTAGTAGCAACAACAACAGT
>Chr3:5082207..5082246  + TAIR102
TGAAGAACGCTTCAGCTGGAGTTTTGAACTCTCCCATGTT
>Chr3:5161992..5161953  - TAIR102
ATGCTCAGGAATCCGAAAAGGTGAGTCTGTTTTTTCTTTA
>Chr3:5166322..5166361  + TAIR102
GAATCGGAGTATCACACACGGTCTTGGAATTTTCCAGCTT
>Chr3:5177274..5177313  + TAIR102
GCATACAATGCTAGAGAAAGGTATCATCTTTGTTTACATT
>Chr3:5200738..5200777  + TAIR102
CCGGTCACCGACTAATTCTGGTTAGCTCACATTCCTTATG
>Chr3:5201810..5201849  + TAIR102
ATGATGCCTGGGATGGTTATGCTACAGCCAGATCATGAGG
>Chr3:5213624..5213663  + TAIR102
TTTCTGGAGACGGATCTGTTGTAATGTCTGATGATATTCA
>Chr3:5254335..5254296  - TAIR102
TCACCGTCTCTGATCCTCTGGTACTTGCTTTTTACTTTGT
>Chr3:5288427..5288466  + TAIR102
TTGACTGTGCTTACTTTTACGTACATGGTCAATCTGAGAC
>Chr3:5294250..5294211  - TAIR102
GTTCGTCGTTCTTTTACCAGGCACTCTCTCCTTTCTGTTT
>Chr3:5309546..5309507  - TAIR102
AGAGAAGCGGTCGCGACATTGTAAAGATCTCTAGCTCCGT
>Chr3:5358163..5358124  - TAIR102
CCTCTCGAAGAGATCAAAGAGTCTGTCTTTATTTTAGTTC
>Chr3:5566348..5566387  + TAIR102
CTCAACCAATTTCTTCTCAGGTTCTCTCTTCACACCTCTC
>Chr3:5581697..5581736  + TAIR102
CAATCTACTCACTTTTGAAGGTCATCTCTCTTTTCCTCTC
>Chr3:5588467..5588506  + TAIR102
CTCGTTCCCTCTCTCCTCAGGTAAATTCTCAGTCTCTCGT
>Chr3:5689247..5689286  + TAIR102
ACCTGGAACTCTGGCTAAAGGTTTGGCTTCTCATGCTCTC
>Chr3:5704292..5704331  + TAIR102
CATTGATAACCAGAGACAAGGTCAGTATGCTGATGCCATA
>Chr3:5722634..5722673  + TAIR102
TAATCTTGGCCACCGATGGGGTGATATATCAAACTTACTC
>Chr3:5786804..5786765  - TAIR102
GTCATGCTACGACAAGGACAGTAAGTGAAAAAGTGGTTGT
>Chr3:5812519..5812480  - TAIR102
TCAAATTCCTGAGAATCTCTGTAAGTCACCGACGAAAATC
>Chr3:5831364..5831403  + TAIR102
CCGTTCCGTTTCTCCATCAGGTAATTATTAATCTCCTCTT
>Chr3:5913168..5913129  - TAIR102
AGACGCGGACCACTGCACAGGCATGCACCGTCTTCCTCTC
>Chr3:5948177..5948138  - TAIR102
TGATGCTGTTATCGATAAAGGTGTTCTTACTACTTGTTTG
>Chr3:6024015..6024054  + TAIR102
CCACAAGAAGCACAAAACTGGTAGGTGTTGAAAGAAACTT
>Chr3:6025142..6025181  + TAIR102
ATCCTCACCTCATCTTCAAGGTAAACCAATCTTAATAAAT
>Chr3:6025486..6025525  + TAIR102
TGAGACATCAATGGGAAGCAGTGAGTTTGCTTCAATGGTC
>Chr3:6058147..6058186  + TAIR102
CAACGCTGATGTACTAATCAGTAGGTGGGAAAAGGCACTT
>Chr3:6146360..6146399  + TAIR102
CCTCCGATCTTGATACTGAGGTCAGTTCCTGCAATCTTAT
>Chr3:6201667..6201706  + TAIR102
CTCACGGGAAGAAAAAGCAGGTACATAACTCGGACAATGA
>Chr3:6201940..6201979  + TAIR102
ACGAGAAACACAAGAAAAATGTTAGAATAGTCAAAGATTT
>Chr3:6213248..6213209  - TAIR102
CTCCTCTCTCCTGCAAACAAGTAACATGTTTCTTATACTT
>Chr3:6221225..6221264  + TAIR102
GACGAGATCATCAAAACCCAGTTGAGTTTTTGTAACCTCT
>Chr3:6240515..6240476  - TAIR102
CCAGATCGAGAGCTTAAAAAGTCGATTTCAATTCCCCTTT
>Chr3:6257691..6257730  + TAIR102
CTTGAACAAAACTTTTCCCGGTTAGCGCCTTTCTTGTCTC
>Chr3:6476661..6476700  + TAIR102
CCCTCAGCACATTCCAGCAGGTAAAAATTGATCAGATTTT
>Chr3:6501193..6501154  - TAIR102
CTTGAATCTTGATTATCTTGGTGAGAGTTTTTGTTTTAGA
>Chr3:6500802..6500763  - TAIR102
TCTGATTAGAGTGTTAAGAGGTATAATATGTCTGATGGTG
>Chr3:6523968..6523929  - TAIR102
CTGCTCACATTCACAACAAGGTTCGTTTATTTATTACTAT
>Chr3:6547866..6547905  + TAIR102
CCTTAAATTTTCTTGTTCATGTTCTTTGAATAATCCTTTG
>Chr3:6554056..6554017  - TAIR102
ACATGGGCAATTGTATTCAGGTAAACGTAGACTTTCGGCT
>Chr3:6556691..6556652  - TAIR102
ATATAGGCAATTGTATGGAGGTAATAATATCCTTGAACTT
>Chr3:6556977..6556938  - TAIR102
AGACACGCTGAAAAATTAGCGTTCAAGCTCTTGGAACTGA
>Chr3:6636465..6636504  + TAIR102
ATGAATCCATGCTTGTCCAGGTTACTGTTTCTATACATCT
>Chr3:6700203..6700242  + TAIR102
CATCCACCATGCCACAGCTGGTTCTTCCTTATGTCTTGTT
>Chr3:6710747..6710786  + TAIR102
TCTCTCTACCTTATTTACTTGTAAAGATTCATCTCTCTTC
>Chr3:6747644..6747683  + TAIR102
ATCTCTTGGTGCTGGTTCTGGTCAGTCTCTCTATTCGATT
>Chr3:6748479..6748518  + TAIR102
ATCCGATTCGTCTCCTTCAGGTTTTCTTTCATCACTTGTG
>Chr3:6803291..6803252  - TAIR102
ACTCGACTATTAATTCTTGTGTGATTTTTTTCGTTACAAC
>Chr3:6851337..6851298  - TAIR102
AGAGCATAATACGACATCAGGTAATGCCATAGGATTTAGT
>Chr3:7006725..7006686  - TAIR102
TGCTCTCTTGAATCGAATTTGTAAGCTCGTCGATTTTGCT
>Chr3:7027180..7027219  + TAIR102
TTACAGAAACTCTCCTCCAGGTATGGACCTCTCCTCTATC
>Chr3:7067097..7067136  + TAIR102
GGGATTACTTACTACCTCTTGTAAGTTCTCATTCGATTCT
>Chr3:7068019..7068058  + TAIR102
CGTCAAGGATTAAGCAAACGGTGACTGGAAACACACTTGA
>Chr3:7068705..7068744  + TAIR102
AGTTTCAAACCATACCTTATGTTTGGTTAGGCTACTAAAC
>Chr3:7067097..7067136  + TAIR102
GGGATTACTTACTACCTCTTGTAAGTTCTCATTCGATTCT
>Chr3:7067525..7067564  + TAIR102
TTCACTGGGATTAAGAATCTGTAAGTAATATGTTTTTGTT
>Chr3:7089826..7089787  - TAIR102
GTCACAAGCTTCGAGCCCAGGTATTCTCTCTTTCGCTCAA
>Chr3:7151983..7151944  - TAIR102
ATCATTTATTTGAAGCAGAGGTTACTAATTCCATAGCTAT
>Chr3:7180514..7180553  + TAIR102
TGAACAATGGTAAGATTGAGGTAAGAAACTTCATGTTTTC
>Chr3:7278058..7278097  + TAIR102
AAATGGTGGCACTATGTCAGGTCCTTAACAATGAGTCTCT
>Chr3:7562622..7562661  + TAIR102
GTGCTTTTTCATGTGCAAAGGTAAAACAGTTCTTTATGCT
>Chr3:7645899..7645938  + TAIR102
AATGGACAATTGCTAGCCAGGTAATGTTTTTAACCATATC
>Chr3:7649041..7649080  + TAIR102
TCTCTTCTAGTTTCGTTATGGTAATCTCTCTAACTCTCTT
>Chr3:7870911..7870950  + TAIR102
CTGAGACCGACGAAACGAAAGTATCCATTTTTATTTGTCT
>Chr3:7902485..7902524  + TAIR102
CTGATGACCGCTTCCCACCAGTAAGTGTCGTGTCTTTAAA
>Chr3:7918852..7918891  + TAIR102
GGATCAGAAGCAACAGGCGGGTGAGTGAAAGATCTTTAAA
>Chr3:7947540..7947579  + TAIR102
ACATGCCGTTCGTTGCGTTGGTACTTCAAAACCTTCACAT
>Chr3:7948244..7948283  + TAIR102
TAGAATATCTGATGCTGAAGGTATAGTTTCAATCTTTTTC
>Chr3:7952218..7952257  + TAIR102
TTGGAACATATGATACTCAGGTTCTCTCTTTGCTCCTGGA
>Chr3:8021510..8021471  - TAIR102
TCAAATGCTGGGCACAAGCCGTTGCCTGTACTGTCCAATT
>Chr3:8022029..8021990  - TAIR102
TGTTCTTGCGGTGACTTCTGGTGATAGCAGAAACAGAACT
>Chr3:8309605..8309644  + TAIR102
AGCCCTCCCTAAGCAAGCTGGTATGTAAAAATTATAATAT
>Chr3:8359526..8359565  + TAIR102
CTACCACCGTGAATCCTAAGGTAACAAAAAAGAGTTTCTT
>Chr3:8422533..8422572  + TAIR102
TTACCCTTAGAAACTACCAGGTAACACACACACACTCGAG
>Chr3:8497020..8496981  - TAIR102
TCCGCCAATTTTTAATCTTGGTAAGAATGTTCTATCAGTT
>Chr3:8695324..8695285  - TAIR102
AGGCTGAGGCTGAGGCTGAGGCTGAGGCTGAGGCTGAGGC
>Chr3:8918998..8919037  + TAIR102
CGTGTGAAAGCAGAGGTGAGGTTGATGATACAGAAAGCGA
>Chr3:8965347..8965386  + TAIR102
ATCTCTTTGCGGTCCTGCAGGTGTTACATCTTGAGTTTTT
>Chr3:9033456..9033495  + TAIR102
CGATAAGCTGAAGCGTCCCGGTAAAAATTCGATATAAATC
>Chr3:9105500..9105539  + TAIR102
AAATGTGAACGCACCAAAAGGTACGTGCAAAGAATACAAA
>Chr3:9122217..9122256  + TAIR102
GCTCATAACATCAAGAAAAAGTATATACATTCTTCTGTAT
>Chr3:9140531..9140492  - TAIR102
AATCTGTTTTGATTTTACAAGTGAGAGATTTGGTCCTCTT
>Chr3:9167973..9167934  - TAIR102
CCCGCCGGCTCCTCTAACAGGTCACAAATCAAAGAATCTT
>Chr3:9210523..9210562  + TAIR102
AATTCTTGTAGGGGATGAATGTTTTTGAAATAGTTCTTAT
>Chr3:9279712..9279673  - TAIR102
TCAAGCCATGGAGTTATCAGGTCCAAGATGACAAGAGAAA
>Chr3:9317559..9317520  - TAIR102
TTGCTCATTTACAAGATCAGGTAAAACAAAATAAACCATG
>Chr3:9359566..9359605  + TAIR102
CTCGGGTCAATCCGTATCAGGTACGAGTTTCAATGGAGCC
>Chr3:9475799..9475838  + TAIR102
ATGCGTTTAAGACCTAAAAGGTAACTGGGTTTGCTAAAGT
>Chr3:9515279..9515318  + TAIR102
CCTTGAAAGACGAGCACAAAGTGTTTCTTGTTCGAGTTTT
>Chr3:9531023..9531062  + TAIR102
ATGATGCTCGAAGAGTACAAGTAAGATTCTTTAATGTTGC
>Chr3:9538262..9538301  + TAIR102
GTGACCTCGCTAATCTCGAGGTTTTGTTTCGAAAATGTCG
>Chr3:9579677..9579638  - TAIR102
TCTCGCGGAATTTTAAAGATGTCTGTTTTACGCCATACGG
>Chr3:9679430..9679469  + TAIR102
GGAAAACCGCGTTCCAAGGGGTAAAACAACTCAACCGCGG
>Chr3:9712463..9712424  - TAIR102
TCGCTCCGTCTCATTTTCCGGTTAGTTTCACGCTCTCGAT
>Chr3:9711419..9711380  - TAIR102
ATCGATTTTTCTCGTTTATGGTATGTGGTCCAGTTTTTTG
>Chr3:9756317..9756356  + TAIR102
ATGGCCCATTTCTCATCTATGTAGATTCTCATCTCTCTAC
>Chr3:9803499..9803538  + TAIR102
AGAATGGCTCAGACGCTGAGGTTCAACTCTAGGTTGATGG
>Chr3:9805492..9805453  - TAIR102
TTAGGACCTGCATTCTCACCGTAATTAGCTCTTCTTCTCA
>Chr3:9901720..9901681  - TAIR102
GCATAGGTTCAATTATTTTGGTACCAACATATTTGCTACG
>Chr3:9921669..9921708  + TAIR102
GAAATACTTGAAGATTGAAGGTATTATTGTAGATGATAGG
>Chr3:9931861..9931822  - TAIR102
TTAAATACCAATTTAAGCAGGTGGGTTTCCTTTGTCTTCT
>Chr3:9984627..9984588  - TAIR102
TAAATCCAGAAGATGCAGATGTTAGTTTTTATCTTCGGTT
>Chr3:9994933..9994894  - TAIR102
GATCACTCCTAAAGGCAGAGGTAAAATATATAACGAACAA
>Chr3:10078044..10078083  + TAIR102
GTCGTTGAGCTATAACATTGGTATGCTCTTTTACTTCTTT
>Chr3:10090573..10090612  + TAIR102
CTCCGCCTGTGTTTATTCCGGTAAGGCTCGAACTCTCAAC
>Chr3:10127577..10127616  + TAIR102
AAGCCAAAGACTATAAGAGAGTAATCATAAGATAGCCAAA
>Chr3:10130631..10130592  - TAIR102
TCTATTTGTTACTGTGGAAGGTACCATAGCTTCGAATACT
>Chr3:10219756..10219717  - TAIR102
ACTGATTTGTCTATGATCAGGTTATAGTTTCTTTCCTTCT
>Chr3:10257699..10257660  - TAIR102
TGAACAAATTCATCAGTGAGGTAATATTTTTGTCTCAGAA
>Chr3:10287416..10287377  - TAIR102
TGTTACTATGTGCTATATGGGTAATAGTTCCAATGATTGT
>Chr3:10448150..10448189  + TAIR102
TCTCTTTTCTTCACTAACAGGTTTCTAATATCTTTAATCT
>Chr3:10450604..10450643  + TAIR102
GATTCTCTCTATCTCGGATGGTATTAATGAATCAATAGTC
>Chr3:10465761..10465800  + TAIR102
TCTCACATCTTCTCTTATAGGTTTCTAAATAACAATCTTT
>Chr3:10538152..10538191  + TAIR102
AGATTCTGATTCAATTTCTGGTTAAGTTTTTCTCTCTTCA
>Chr3:10695943..10695982  + TAIR102
CGACGTATCTCACGATAATGGTAACCATATTTGAGGGAAG
>Chr3:10755447..10755486  + TAIR102
GAAATTGGGTGTTGAGAAAGGTGAAAAAGGGAAGATGATG
>Chr3:10761757..10761796  + TAIR102
CCGATTGGAATGGGGACGAGGTATCTTGCAATGAGTATTG
>Chr3:11076625..11076586  - TAIR102
TTGAGGAAGCAGAAGCTTTGGTATGTGATCTTGCGTTTGC
>Chr3:11076830..11076791  - TAIR102
CTCTGTCTCCTTCATGCATTGTAAGGAAATAATATGGTGC
>Chr3:11156203..11156164  - TAIR102
CTGTGGACAAGTATCAGCAGGTGAGAGTAGCTCTGTTTAT
>Chr3:11155284..11155245  - TAIR102
AATGACTCTGTTACCCGGAGGTATGTACATGGGATGTCCT
>Chr3:11191584..11191623  + TAIR102
TCAACACCTTAAAGGTTACGGTATATCCATTGCCCATTCC
>Chr3:11234321..11234360  + TAIR102
CTCAGAGCAGAGTCGAATCGGTACGAATCTTTATCTAAAT
>Chr3:11258073..11258034  - TAIR102
CTGGAACGAAGAAGGGAAAGGTTGTTCGCTCTGCTCACTG
>Chr3:11281476..11281515  + TAIR102
AGACTGGAAACATAGTGAAGGTTTGTTATCTATGTCATCG
>Chr3:11383943..11383904  - TAIR102
ATTTGTCGGAGATTTTTTCGGTAAATGTTGAAATTTTGTG
>Chr3:11976413..11976452  + TAIR102
GGAAGGAATAGCATTGACAGGTACATTTCTCAGAGTTTCT
>Chr3:15430998..15431037  + TAIR102
GTTCCTGAACTCACTTACAGGTACTTTGATTCTCCGAGTT
>Chr3:15644640..15644679  + TAIR102
CTTGAACATTTACAATATCTGTATGGAATCATCACTCTTT
>Chr3:15761260..15761221  - TAIR102
ACATCTATGCATTCTATCAGGTAGCAATGTCCTCATATGT
>Chr3:15869403..15869364  - TAIR102
CCAGAGGCCATTCATGAAGGGTAAGCTCTACATCCACTTC
>Chr3:15988875..15988914  + TAIR102
TGTCAATCGTATGGAGTCAAGTCCAAAATGTTCTGTTGCG
>Chr3:16012132..16012093  - TAIR102
CAAGAAAGGAGATCCAGCTGGTGAGTTAATTTTTTTAATG
>Chr3:16194963..16195002  + TAIR102
CGCCCGATGCAGATAAGAAGGTACCGTTGGTGTGTGTTTG
>Chr3:16200284..16200323  + TAIR102
TCTTCCGCCAGAATCTTCTCGTGCGTTCTCTCTCTCTCTC
>Chr3:16217038..16217077  + TAIR102
TCTCATCCTTTCATGTATCGGTGAGATTTTCCAACTATTT
>Chr3:16476916..16476955  + TAIR102
GCCACGCGATATACAGCCGGGTAATTAATTAACTCCCTCG
>Chr3:16477109..16477148  + TAIR102
TCCTTACGCAGAGTTTACAAGTACGTTAAACTCTTTTCTT
>Chr3:16573575..16573536  - TAIR102
CTTCCAGTTGGTGAATCGTGGTACTCATTTCTTCTCATGT
>Chr3:16732651..16732690  + TAIR102
TCTCCACTCTCGTCTCTCAAGTATGGTTAATTACAGGATT
>Chr3:16892927..16892966  + TAIR102
CTCTGCTTCTGCTCTCTCTTGTAAACATTCCCATCTTCTT
>Chr3:16917767..16917806  + TAIR102
TCGGTTTTCTTCTCTCTCCGGTACATGATCTTCTTCTTTC
>Chr3:16933336..16933375  + TAIR102
TCTTCTTACAATATTGATAGGTAAACAAAAACATCAACAA
>Chr3:16945473..16945512  + TAIR102
AACAGGAAGACATACTTCTGGTAAATTTTGTTCACTTATT
>Chr3:17091744..17091705  - TAIR102
AGGGTTCTCTCATCGATCTCGTAAATACTCCTCTCGAACC
>Chr3:17158362..17158401  + TAIR102
CTCGGGTGATCTAGAGGATGGTTCTCTTGGAAACTTCAGT
>Chr3:17158190..17158229  + TAIR102
CTTCTCCGACCGAGTCTAAGGTATGTTCAGATTACCTTCC
>Chr3:17307905..17307866  - TAIR102
GGTTTCTTATTAATCTTCAGGTACCCAAGCGTGTGATTCA
>Chr3:17401709..17401670  - TAIR102
TACAACTACTCCCGCCCTTGGTAAGATTTCATCAACGGTT
>Chr3:17438479..17438440  - TAIR102
TTGAAAGGTTCTTCCCGCAGGTGAGAGTCTTATAAGTCTC
>Chr3:17438678..17438639  - TAIR102
AAGATCACGCTGCTCAAAATGTACACATAAAAAATTTCAT
>Chr3:17438929..17438890  - TAIR102
TCGACCCTGAATCCAAGATGGTAACTACAAAACTCACATC
>Chr3:17463937..17463976  + TAIR102
AACATGGGACCTCTATGGAAGTTTCTCAAATTTTTCTCCA
>Chr3:17464032..17464071  + TAIR102
GTGTGGAACATTACTATCAGGTACCACACAACAGTCCATG
>Chr3:17521958..17521997  + TAIR102
ACAGCTTGGTGTGGATCCTGGTCATAACCTTAGTTGCTAA
>Chr3:17523596..17523635  + TAIR102
TGTTACACAACCATTTCTAGGTAATGTTTTGATTTCGAAA
>Chr3:17524875..17524914  + TAIR102
ATCCAACTGCCTTCTTCTCTGTATGTTCATCTTTACTTAC
>Chr3:17526050..17526011  - TAIR102
ATACATCGATGTTAAAGATGGTATTGTTATCGCTCTTCGC
>Chr3:17526509..17526470  - TAIR102
TTTGATTTCTCCGGGAATGGGTATGTTTTTCTTTCTTGCA
>Chr3:17565074..17565035  - TAIR102
ACCCAAATAACCAAGATAAGGTCTTTTTTTTTTTTATCTT
>Chr3:17565359..17565320  - TAIR102
TTCCTCTCCTTTTTTCCAAGGTTTGTGTCAATCTGAAATC
>Chr3:17639512..17639473  - TAIR102
CTATTTGAGCCCTTGATCTGGTAAGCTCTGTCTGATCTTC
>Chr3:17734083..17734044  - TAIR102
TCTGTACAAATGAGGCATGGGTGAGTCAATTTGCGACTTC
>Chr3:17751952..17751991  + TAIR102
TCGTCTAGCATGTTTTGCAGGTCATGAAGAAAGGATGTGT
>Chr3:17883434..17883473  + TAIR102
GCATAAAAGCAATTATCTTGGTAAAGGGAAGATACGAAAA
>Chr3:17892955..17892916  - TAIR102
TGTACAGATGAATGAATCAAGTAAGCTCAGTCGCCTTTCT
>Chr3:17963567..17963606  + TAIR102
ATGTTATCGTTGAAATCACGGTAATCTTAAGGCACATATT
>Chr3:18132424..18132463  + TAIR102
GGTTAAAAGCAAGATTCGAGGTACAATGATGTCAAATGTG
>Chr3:18262541..18262580  + TAIR102
TGATCACATTGCACAAACATGTAAGTTCCTCAATTAACAT
>Chr3:18267464..18267425  - TAIR102
CCCGCCACCGCGGATGATGGGTTATCCGAAAACATACCCA
>Chr3:18267517..18267478  - TAIR102
ATACCCAAACCCAAGCCGCGGTTAGACAACAAACCGTGTT
>Chr3:18334519..18334558  + TAIR102
AAGAAGAAGAGTCCCCCCAGGCAAGTCTTCTGCCCTTCTT
>Chr3:18375655..18375616  - TAIR102
ACATAGAGCTCTCGAGAGAAGTGGCGGAGATGAAGACAGA
>Chr3:18377661..18377700  + TAIR102
ATCAAACTCTCTTCCTCACGGTAACCCTAACTATCTGTAA
>Chr3:18602445..18602406  - TAIR102
CAAACTACTAATCCATGATGGTAAGCTCAAAGGTTCTCTT
>Chr3:18616389..18616350  - TAIR102
CTTGAAAGAAAGAATCTTGAGTAAGTTTTCTTTTTTCGGT
>Chr3:18755086..18755125  + TAIR102
GTCAGATTACGTGAGACCAGGTAAAGCCCTTAGATTATAT
>Chr3:18828368..18828329  - TAIR102
CTTATGGACCAATTAAACGGGTAGGTTATTCTGAGCATTC
>Chr3:18953661..18953622  - TAIR102
CTTCCTGGTCGCTTGAACTGGTATGTATGCTTTGATCTAT
>Chr3:19025247..19025286  + TAIR102
GAGAGAGCAGTAGTACCGTGGTAGGTAGCTAGCGACCTCT
>Chr3:19032617..19032656  + TAIR102
TGTAATGACACGAGAGGAAGGTGTTCTGAAGCAACTAGAA
>Chr3:19070347..19070386  + TAIR102
CCTTTTTCAGCATCTAAAGAGTGAGGAAACTGAATGATAT
>Chr3:19069420..19069459  + TAIR102
TTCTTCCTCTCCGAGAGAAGGTCGACGCTACTTCTTCTTC
>Chr3:19149248..19149287  + TAIR102
ATACAAATTACGCCAACAAGGTCTTGTTTTTCAAATGGCT
>Chr3:19196638..19196599  - TAIR102
TTATTTTTTTTTTTTTTTTTGTGAATTTAAAGTCTTGTTT
>Chr3:19249106..19249067  - TAIR102
CTAGGTTTAACAGGTAACCGGTAATAAGCATCTCTTTCTC
>Chr3:19278259..19278220  - TAIR102
TCGTGTTGGGATATAAACAGGTAAAAAGAGTTAATGGATG
>Chr3:19305069..19305108  + TAIR102
CCCTTTCTCATTTTTGGAAGGTTCTTTCAAAATCCTTTCT
>Chr3:19308864..19308903  + TAIR102
AAGAAGGAAAAATAAAGGAGGTGAGTGAACAAGTGTTGCA
>Chr3:19305015..19305054  + TAIR102
ACACGGATACGCAGAAAGCGGTAAAATCCTCCTTCTTCGT
>Chr3:19310986..19310947  - TAIR102
ATTCGGTGAAAGTAAATTAGGTATAACACTGAAATCTCAA
>Chr3:19331328..19331367  + TAIR102
AAAAATGGGTTGGAAAGAAGGTGCTTACTTGCATCACTCT
>Chr3:19343119..19343158  + TAIR102
AATCGCTTTGAAGAGTTTTTGTAATGCAAATCATTAGAGC
>Chr3:19350632..19350593  - TAIR102
TTGACATTGGATGGGGACAGGTAAATATATTTTATCTTAA
>Chr3:19386231..19386192  - TAIR102
AGTTCAGCTCCATTGCTAGGGTTCTTACTCTTCTTCTTCC
>Chr3:19407100..19407139  + TAIR102
GAAGAAGCGATTTACACAAGGTTTTGTGATTCTTCTCACT
>Chr3:19515648..19515609  - TAIR102
TGTGTTGTCTCCACAACCAGGTAAACTCTGTGCTTGGAAA
>Chr3:19516180..19516141  - TAIR102
TAGTCACCTCGATGACTTGTGTAAGAAGAGTCACAGCCTG
>Chr3:19521804..19521843  + TAIR102
TCTTCCGGCAGCTCTCTCAGGTACTTTCTCGCTCTTTCTT
>Chr3:19649095..19649134  + TAIR102
TCCTCGAGCCTTCCAAATCTGTGAGCTCTCTCTCTCTCTC
>Chr3:19752638..19752599  - TAIR102
TCAACTGGTTTATCAAGAATGTGAGTTTCAGTCTTGTTCC
>Chr3:19803725..19803686  - TAIR102
TAATCAATGAAATCAAAGAGGTTCTTATGCGTTGTGTTTA
>Chr3:19864382..19864343  - TAIR102
CTGTGTGAGAGAAATTTGCGGTTAGTTTATTAGCTACATT
>Chr3:19878409..19878370  - TAIR102
ATCTTCCCCGAGTAGATTTGGTACTTCCTTCTTTCGATTT
>Chr3:19890800..19890839  + TAIR102
TCAAAAGAGTGATTGGCGTGGTAATCTTAGTTAAACAACA
>Chr3:19914194..19914155  - TAIR102
GAATCACTGAGCTTTTGAAGGTTGGTAAAGACAAACGTGC
>Chr3:19914965..19914926  - TAIR102
GAGCTCGATCCATTGATTAGGTATCTTCTATCAATCCCTT
>Chr3:19926417..19926378  - TAIR102
GCCGTCTTCGTGATCACCATGTATGTCAACAATTGTCCTA
>Chr3:19986739..19986778  + TAIR102
TTCATGGGACCACCACACCCGTAAAATCACTCTTTCTTTC
>Chr3:19987776..19987737  - TAIR102
CATACACACTTCCATAAAATGTTGACGATTAGAAGGATGA
>Chr3:19990673..19990634  - TAIR102
CTGGTTCGAGGCAGAAAGAGGTTTTTATCCGAATCAACAA
>Chr3:19997786..19997825  + TAIR102
TGAGACTCGAGAGAAGCCTAGTAAGTTCCTAAAAAGCTCA
>Chr3:19997965..19998004  + TAIR102
GTCTACGGCTACTCTCAACGGTATACCAAATTAATCTCAA
>Chr3:20001294..20001333  + TAIR102
GCCCCGTTGATGGTGATCAGGTTAATAATTTTGGTTTTGT
>Chr3:20103784..20103823  + TAIR102
TTCTTAACTAAGCTCAACGGGTAATAGCATAGCCAAGAAG
>Chr3:20118448..20118487  + TAIR102
CGGTTTCTTGTAACTATTTGGTCTGAGAGAGAGAGCTTTG
>Chr3:20126783..20126744  - TAIR102
TCCTCCTCTTCTTCCCTCAAGTTAGTTACTTTCGTCTTGA
>Chr3:20172586..20172547  - TAIR102
TCAGCTGTATCTGCAGCAAGGTTTGTAATATTATCAGTTA
>Chr3:20175801..20175762  - TAIR102
AAAATTGTGAAATTTAGAAGGTTGTTATTTCCATACTATA
>Chr3:20178180..20178141  - TAIR102
CAGATATGATTCAACAAGAGGTGGTGCGTTTCTCTTGAAA
>Chr3:20178960..20178921  - TAIR102
GAGGATTCTGCTGAATCAAGGTTTTTCAAAGCTTGTTGCT
>Chr3:20178177..20178138  - TAIR102
ATATGATTCAACAAGAGGTGGTGCGTTTCTCTTGAAACAG
>Chr3:20177640..20177601  - TAIR102
TATGGTCATCTTCTAAAGATGTATCCAATAGCCCAAAATC
>Chr3:20218733..20218694  - TAIR102
TGAATGAATTTGATACACAGGTTCGGTCTTTTATTAGTTG
>Chr3:20218629..20218590  - TAIR102
AAAGTTTTTACCAATTGTAGGTAGGCCAATTAAGAGCCGA
>Chr3:20218733..20218694  - TAIR102
TGAATGAATTTGATACACAGGTTCGGTCTTTTATTAGTTG
>Chr3:20259603..20259642  + TAIR102
TCTAGTCACTCTATCAAAAGGTTTTGTCTCTCTGAAAGGT
>Chr3:20259621..20259660  + TAIR102
AGGTTTTGTCTCTCTGAAAGGTAGTAATTTCTTTGAATTT
>Chr3:20262826..20262865  + TAIR102
AATTGGAGAATGCAACAAAGGTTACTGCTTTTATTAGATT
>Chr3:20271093..20271054  - TAIR102
CACTGAAGATGCTGCTCCAGGTGAAGTTGAACCGTTGGAT
>Chr3:20280471..20280510  + TAIR102
ATCCTGATCCAAGTTACAAGGTGATGCTTCCTCAGATTTC
>Chr3:20286280..20286319  + TAIR102
GGGAAGAAACATTTCAAGTGGTATAAGCATTTCCTGATTG
>Chr3:20339959..20339920  - TAIR102
AGTTAAAGAGATCAAGAACGGTAAGCACACACAACAACTT
>Chr3:20340089..20340050  - TAIR102
AGTTCTTAGCCATTGCATTTGTTGAGCACCAGAGAAGTAT
>Chr3:20340101..20340062  - TAIR102
TCTTGGCCATTGAGTTCTTAGCCATTGCATTTGTTGAGCA
>Chr3:20363953..20363914  - TAIR102
ATGAGCATCCTAGAGCAAAGGTGATTAAGAAAAAAGAATT
>Chr3:20386671..20386710  + TAIR102
TCAGTCTCATTCTGTCTCCCGTAAGTCCTAACTAAGCTTT
>Chr3:20402594..20402555  - TAIR102
CACGATGACCGCGACTATCGGTACTTTCTCTCTCTAAAAA
>Chr3:20410274..20410313  + TAIR102
TTGTCTGCGCTGAAAACTCCGTAACGATCAAACTCTATCA
>Chr3:20438926..20438965  + TAIR102
TGTCGTCACTTCTCTTGCAGGTGATGTATTCGTAAAATCT
>Chr3:20453142..20453103  - TAIR102
AGTTTAATTATCTTTCTACTGTCAGAGAGTCCTCCCTCAG
>Chr3:20528549..20528588  + TAIR102
GTTATATCCATTACTAGAAGGTAAGGGAGGTGTTAATCAA
>Chr3:20536345..20536306  - TAIR102
CAGCAGAAGAGGCAGCCAAGGTCTTATTTCGTTTCCCTAA
>Chr3:20570812..20570773  - TAIR102
TTGCTACAATATGCAGAAAAGTATGTGAATTCAATTCAGC
>Chr3:20700494..20700533  + TAIR102
TTGACTCAGCTCAACTTGAGGTAACAAAAATCTTTCCTTT
>Chr3:20703396..20703435  + TAIR102
TTAATTGGGGAGAGATATACGTAACAGCTCTTCTCTCTAC
>Chr3:20704756..20704795  + TAIR102
CTTGTTACTTTAATTTGCATGTTAAACCTATAAAGGAGAC
>Chr3:20827674..20827713  + TAIR102
CTTTCCCGAAAGAAGTGGAGGTTTCTTCCTTGCCTTTCAT
>Chr3:20868605..20868566  - TAIR102
CACCAAGGACGCAAAGCAAGGTGAGATCAAAACTAAGTAA
>Chr3:20921040..20921001  - TAIR102
TCTCCATTATCCGTTCTAAGGTGACTTCTCATCTTCTTCC
>Chr3:20962360..20962399  + TAIR102
AGTATGAACTAAGCTCTGAGGTAAGCTTGGGAAGTAGGGA
>Chr3:20967606..20967645  + TAIR102
CTCACCTGCTCCAACCCCATGTAAGTCTTCTTCTCTAACT
>Chr3:21042907..21042868  - TAIR102
CTGTTCCTAGACTCATTCAAGTATGAAGTTTATGAAAGAA
>Chr3:21044117..21044078  - TAIR102
CTTGAGTTGTCGTCTACAAGGTATTCGTGGGAATGCCTAA
>Chr3:21049368..21049329  - TAIR102
AAAAGTCACAAGAGTACGAGGTGATATATTATTTCCCTTA
>Chr3:21049552..21049513  - TAIR102
AACGTGCTTCCAATTGAAGGGTAAGTAATCAAAAGTGTTA
>Chr3:21076612..21076651  + TAIR102
TTAGTGAAACCCATCTCCAAGTTCTCTTCCCCAAAGCTCT
>Chr3:21078609..21078570  - TAIR102
AAACCTAAGGCCAAATCTGAGTGAGGAATGAGGAATGAGC
>Chr3:21112432..21112393  - TAIR102
ACCATCTCCACTTCTCTCAGGTACTAAAAAGCATAAACTG
>Chr3:21153496..21153457  - TAIR102
TTTCTCAATTTCATTCCTCGGTGGGTTAGCGATATCTCCT
>Chr3:21219017..21219056  + TAIR102
TCGAATCTGAAATCCGATCGGTGAGCAGAAACCCTAATTT
>Chr3:21234072..21234111  + TAIR102
TACGATTTCTCCAGCGTCTGGTATATTAGTTATCATCTCA
>Chr3:21395107..21395146  + TAIR102
TTCTGAGAAGTTTTAGTGATGTCTCAATGTGTTTGAGTTC
>Chr3:21416531..21416570  + TAIR102
CACGATAAAGGACTTTTTGGGTCAGTATTGATCAATCGAC
>Chr3:21484580..21484619  + TAIR102
GACCTAATCCAAAACTCCAGGTCCTTGATTGATTCTTCTC
>Chr3:21517733..21517772  + TAIR102
ATGATGATGATGATGACGATGTAAAGGAGGTTGATTTTTT
>Chr3:21527649..21527688  + TAIR102
ACCTTCTCATCCCAGCTTTGGTAGATTCTCTTCTTTGGTT
>Chr3:21565291..21565252  - TAIR102
TTCAAGTTCTTCCTTCACAGGTAAGTGGAAATTTCAAACT
>Chr3:21581181..21581142  - TAIR102
TAAGAAAGCTCCGGAATGGGGTTGGGAAGAGATGATATCT
>Chr3:21645098..21645059  - TAIR102
CATAAAGCGATCTCCCACTGGTTTCCTCACCGCAAAATCC
>Chr3:21671441..21671480  + TAIR102
CTCTTGGTGGTGATGAGTAGGTAAACTGTGTGCGCTTATT
>Chr3:21692811..21692772  - TAIR102
CTCCAGCTTAAGGGCTACTGGTAAATGAAGTTTGATTCTC
>Chr3:21750576..21750615  + TAIR102
ATCTCTCTCTTACAAAAAAGGTATCTTACTTGTTTGTCTC
>Chr3:21772857..21772896  + TAIR102
ACCATCGATTTCGGTCTTAGGTAGGTGCTGAAGCTAACTA
>Chr3:21773946..21773985  + TAIR102
TGTCTCCTGATACCCTTGAGGTCAGTTTTCTCTCTTTAGT
>Chr3:21800101..21800140  + TAIR102
TGATCTATTAATCATTTTAGGTATGACTATGGAAGATAGC
>Chr3:21824197..21824158  - TAIR102
GTTCCATCAAGTAATCACAGGTTTCCTTTTCTCCTTCCTT
>Chr3:21837417..21837456  + TAIR102
CGACTGTTTCCAGCAAAACGGTGCGTTTTATGACCCTAAA
>Chr3:21889676..21889715  + TAIR102
TGCTTTTACACTCAACACAAGTAAGTTTTATAATTCTGCT
>Chr3:21923030..21922991  - TAIR102
TTCACTGGTCAACTGGAGCTGTAGGTTTTCTTGCTATGGC
>Chr3:21926267..21926228  - TAIR102
TGTGGAGGCGAACTTTCTCGGTGAGAAAGAACTCTTCTTT
>Chr3:21935017..21935056  + TAIR102
GATGAGTAGTGATTTGGTGTGTCTTTTCAAATGCTTTGTG
>Chr3:21965883..21965844  - TAIR102
GGAATAATACACCGTATCAGGTTCGATTCACTTTTTTTGA
>Chr3:21966073..21966034  - TAIR102
AACATGGAATGTGAAAAGAGGTTTTGGTGAATTTATTTCT
>Chr3:21964362..21964323  - TAIR102
ACTGCTGCTTTTTTTTTGAGGTATGATTTTGTGCTCTCTC
>Chr3:21980547..21980508  - TAIR102
CGGAAAATATCTTTTGACCAGTAAGATTGTTTTATTCCTT
>Chr3:22033655..22033694  + TAIR102
TTATTTGAAGGGCATTTACAGTATGTATATTTCTCCTCTA
>Chr3:22084986..22084947  - TAIR102
ACTGTGTCATTCTTCTGCAGGTTCGTCCTCCATTAATGAA
>Chr3:22102094..22102055  - TAIR102
TTCAGATTCCTCCGTCTACTGTAAGTTATACTTCGTTATT
>Chr3:22126497..22126458  - TAIR102
CCGAAAATGGCGGCGAATGGGTACAGTTTCTAAACTGGAT
>Chr3:22144962..22144923  - TAIR102
ACATCGTCTTACCATTGCAAGTGAGTTTGATTGATCTTTT
>Chr3:22145271..22145232  - TAIR102
ATCCGCATGATGTTCAACAGGTTTTCTTGATCACTCCTTA
>Chr3:22146910..22146871  - TAIR102
ATTTGGTGCTTAATGACTAGGTAATGAAGGCTATATGTGA
>Chr3:22153315..22153354  + TAIR102
GCATTGAAGATGTTCAAGAGGTAGGCTTTACTTTACGGAC
>Chr3:22158706..22158667  - TAIR102
CAAGGGTTTGCCGTACAAAGGTATCGGAGGAGAGAGTAAA
>Chr3:22158684..22158645  - TAIR102
ATCGGAGGAGAGAGTAAAGGGTAAACAAAAGAGAGACTGG
>Chr3:22304239..22304278  + TAIR102
GCCGCAAAATTTGTTCTCCGGTACCGGATATTTACGTATC
>Chr3:22332867..22332906  + TAIR102
CATTGATTGAGGTATAAAAGGTAGTGATTCAATGTTGTTT
>Chr3:22357857..22357818  - TAIR102
AAGAAATTATTGATTCTTTGGTAAGTTTCTTTACGAATGA
>Chr3:22375844..22375805  - TAIR102
AGAAATTGAAGCCGAATCAGGTGAAATTCTTTTACTCGAA
>Chr3:22398747..22398786  + TAIR102
TTTTTTTAGAGACTTCAATGGTGAGCCAAGGAATGGTATC
>Chr3:22401556..22401595  + TAIR102
ATCAAGAAAACACATCTGAGGTATTTTTCACAATTCTTCC
>Chr3:22472048..22472009  - TAIR102
GGAAAGACTAAGCTCCTTTAGTGCATTTAGCCAACCTTAT
>Chr3:22606731..22606692  - TAIR102
AAGATTATTTGACATTTTAAGTAAGAACAGCTAGCTTTGC
>Chr3:22682747..22682786  + TAIR102
GAAGATCAATGTACTCATAGGTATATGTGCAGGATACATT
>Chr3:22797918..22797957  + TAIR102
GCAGAGCTTACCATCAAAAGGTCTACAGATCCTTAGTGAC
>Chr3:22840303..22840264  - TAIR102
TATTTCCGGCCAAAGTTTCAGTATCCTTATAACTATCTCA
>Chr3:22852183..22852144  - TAIR102
AGAATCTAAACTCTTTTAAGGCAAGTTTCTCATTCCGAGC
>Chr3:22895499..22895538  + TAIR102
ATGCTACGAAGTGGACTCAGGTACGTAAAAAGATATCTCT
>Chr3:22896685..22896724  + TAIR102
GCAAGATCATCATCATCATGGTATGTCTCATTTTTTTCAT
>Chr3:22895835..22895874  + TAIR102
ATAACTAATGGATAAAAAAGGTATGCTTTGTTAGTTACCT
>Chr3:22903417..22903456  + TAIR102
TCATCTTTACGCCGGTGCAGGTACCTTAAACCTATCTCTC
>Chr3:22906139..22906100  - TAIR102
GCCCCAGGCGCAGTTTTAGTGTATGATAAGGCTAAGGCTA
>Chr3:22972100..22972061  - TAIR102
CGTTGCGGATCGCACTTCAGGTACACATATATCTTCAAAT
>Chr3:22986285..22986324  + TAIR102
AGGATTCTGTCGATATTCTTGTATAGTTGCGAGTCTACAA
>Chr3:22990653..22990614  - TAIR102
CCACCTTCAGACCAAATTAAGTTCTTCAATCTTGTTTCCC
>Chr3:23053562..23053601  + TAIR102
TTGGTTTTTAATCGAGGAGAGTCTTGTCTTCTTCCTTCTA
>Chr3:23161247..23161286  + TAIR102
GCAGATTCTATACTGGAAGAGTAAGTATAACTGAAGAAAA
>Chr3:23201178..23201217  + TAIR102
CCTTCCTTTCCATTAACGAGGTAGAAATTCCAAAACGCGT
>Chr3:23219114..23219075  - TAIR102
ATTCTTGGCATGGATGGGAGGTAAGCAAACATTATTCCAT
>Chr3:23226109..23226070  - TAIR102
TAGTGCACTAACTACTGATGGTATGAAGATGAACATTGCT
>Chr3:23232381..23232420  + TAIR102
TTTTCACTCTCTCGTTCAAGGTCCGACTCAGTTCCCGGCG
>Chr3:23294622..23294661  + TAIR102
CGAGTGCAGGGAACATAGAGGTGTGTGTGGAGTTATTCTT
>Chr3:23359077..23359038  - TAIR102
AATCTCCCGCCGCGCTTCAGGTAAAATTACCTCCAAATCT
>Chr3:23372439..23372400  - TAIR102
CTCCTCACCTCATTCACACCGTAAGCAGTAAATCCTTTTC
>Chr3:23373412..23373373  - TAIR102
CTCACGCCGTTGTTCATAGGGTTCCTCTCTCTCTCTCTGT
>Chr3:23381930..23381969  + TAIR102
AGCGGAAACTCATTCTCATGGTAACCCCCCGGCAATTTTT
>Chr3:23385367..23385406  + TAIR102
AGCGCATAATGTCTCAATCGGTACGGTTACATAGTTATGG
>Chr3:23396970..23396931  - TAIR102
GACTCTGGAAGAAGCTAGAGGTTTAGCAACATCTGTTTCT
>Chr3:23449773..23449734  - TAIR102
CCATCGATCTGAGAGCGCCTGTTTCTCAAGGAGGGCTTTT
>Chr4:69410..69371  - TAIR102
CCCTTAATCAAAGAAAGAACGTTCCGAGACTCAGAGATAG
>Chr4:74995..74956  - TAIR102
TCTGCGACACTGTCCTTGCTGTAAATTTTGGATTATTCTT
>Chr4:133718..133757  + TAIR102
AAACTGGTGGAGAAGAAGAGGTGAATCGAGTTATAAGCTT
>Chr4:154876..154915  + TAIR102
CTCCTTCACTTGTTGACTGTGTAAGTCTATCCGATTCTTT
>Chr4:155883..155922  + TAIR102
AATCAAGCATTGGAAACGAGGTATTTAGTTTAGGATCACT
>Chr4:154876..154915  + TAIR102
CTCCTTCACTTGTTGACTGTGTAAGTCTATCCGATTCTTT
>Chr4:186621..186582  - TAIR102
CCCGTGACTCACACGTCCCGGTATGGACCCCTCTCTTAGT
>Chr4:198093..198132  + TAIR102
AGCATCCTTATTCTAGAAAGGTCTTGAAAGCTGAAAACTC
>Chr4:211807..211768  - TAIR102
ACATGACAACTCTTCCAAAGGTTTTTTTTTTTGTTACCTT
>Chr4:217139..217100  - TAIR102
AGAGCTGAGAAGAGTCATTGGTGATTTGTTTTAATGTTCT
>Chr4:241266..241227  - TAIR102
AATAGACAGATGGGTCTCTGGTAGATTCTTTTTTACTGAG
>Chr4:301128..301089  - TAIR102
TACATCTCACGACAACACATGTCCGTTTCTTACACACTTG
>Chr4:462302..462263  - TAIR102
AGAGCGGACTAAAAAAAGAGGTTTTGTGATCCCTTTTTGG
>Chr4:494339..494378  + TAIR102
CCATCAACTCTGTTCCTCTGGTAACAACACTCTCTATATA
>Chr4:576484..576445  - TAIR102
AAAGGATTCGTGCCTGATAGGTTAAGTTACACGACATTGT
>Chr4:676091..676052  - TAIR102
CGACCCAATTTACTTGCCTTGTAAGTTTCCTCACTTCAAA
>Chr4:690404..690365  - TAIR102
TCTTGGTCCTGCAGATCCATGTATGAAACTTCCCCTGAAC
>Chr4:716589..716550  - TAIR102
AAACCATCCCTAGTGCAGTGGTACTACCCGGTTCAATGTT
>Chr4:732014..732053  + TAIR102
AAGGTGAGTTAGTGGAAGCAGTTGACAGAGATTTGAGGAA
>Chr4:801688..801649  - TAIR102
TTTTGATTCCAGTTTTTGAGGTAATTTGTCCTAAGCTACC
>Chr4:828109..828148  + TAIR102
ACATAGAGATCTTTGGCCAGGTAATAAGTGTTTATACAGA
>Chr4:974140..974179  + TAIR102
GAAGAGAGAGTTTGTACAAGGTTTAATATCATCAGCCATA
>Chr4:990643..990682  + TAIR102
AGTATCCATGGATCGCAAAGGTATGGGTATATTCGTTTTG
>Chr4:1058161..1058122  - TAIR102
TCAAGTTTTCAGATGATCAGGTAATGAATGTCACAACTGG
>Chr4:1118878..1118917  + TAIR102
TACCACGCCTATCTATTTTGGTAACTTCTTCTCCTGTATG
>Chr4:1121123..1121084  - TAIR102
CGGTGACTATCAAACTCCAGGTAAATATAACAAAGTGAAG
>Chr4:1121743..1121704  - TAIR102
GTCGATCGATTTTGAAAATGGTATAGAGCTTCGTTTATTT
>Chr4:1128401..1128362  - TAIR102
TTTTGACAATCCGAAATTAGGTAACCATGTTCATTGAATT
>Chr4:1128644..1128683  + TAIR102
TTTCACCGCCCTTCTCATAGGTCTCGTCTCTCTTTCTCTC
>Chr4:1137880..1137841  - TAIR102
CTCTCTCACCCACTTGAAAGGTAAAAAAGTGAAAAAGGCT
>Chr4:1140395..1140356  - TAIR102
ATGTAAATCTCTCTTTGAAGGTTCCTAACTCGTTAATCGT
>Chr4:1144033..1144072  + TAIR102
GACCCGACATTCCAGTGTTGGTACATAAAAGACTCTTCCT
>Chr4:1206975..1207014  + TAIR102
TCCTTTATAGCTACCCAAAGGTATGATTTTCCCTTCCATC
>Chr4:1279636..1279597  - TAIR102
GAAAGACTATCACCCTCGAGGTGGAAAGCTCTGACACCAT
>Chr4:1279981..1279942  - TAIR102
ATCTCTCAATCGGGATCAAGGTAAATTTCTGGGTTCTTAT
>Chr4:1279559..1279520  - TAIR102
ATTCCTCCGGATCAGCAGAGGCTTATTTTCGCCGGAAAAC
>Chr4:1324273..1324312  + TAIR102
CGCGGTTTCTTGCGTTTCCGGTCAGTTTGCGGCACCGTGT
>Chr4:1376875..1376836  - TAIR102
TGGTGTAAGCAAATGTTTCGGTAAGCTCTCTTTTGATCTA
>Chr4:1408570..1408609  + TAIR102
TTCAACACGCGCATAATCCGGTGATTACTCTCTTTTATAA
>Chr4:1413657..1413696  + TAIR102
ACGTCAAGCACTTTCATTCGGTCGTTAAACCTGATCCATT
>Chr4:1413824..1413863  + TAIR102
ATGACTACTTTTACATTAAGGTCTGCAGTTCCTTTAACGC
>Chr4:1414106..1414145  + TAIR102
GCTTCTGTCATTCGCCACTGGTAGTGACCAAGATATAACT
>Chr4:1414315..1414354  + TAIR102
GATATGTTGAATTCAACTTCGTAATTGGATACTACTAGCT
>Chr4:1428935..1428974  + TAIR102
TTTATAAGAACTTTTTATTCGTGCAAAAACTTAACTTGGA
>Chr4:1440327..1440366  + TAIR102
CCCTTTCCCCTGCTACTCAGGTTCACTCTTGATCGTTCGA
>Chr4:1503346..1503385  + TAIR102
CCAGTTCTCACTCAAGCGAGGTTTGCCAAGTGTTCCTTTT
>Chr4:1559272..1559233  - TAIR102
CAAACGGCGCCGATTGTCTGGTTCGTCTCCCTAAATCTCT
>Chr4:1772244..1772205  - TAIR102
GCTGCTCAAAAAGACAATCAGTAATTTTATATGTTTCTAC
>Chr4:1878152..1878191  + TAIR102
AAATTATCAGGAGGCTACACGCCGGGTGTTGAATCTAAAT
>Chr4:2122876..2122915  + TAIR102
TCTCACTCCCCATCTCTAGGGTTTCTCTCTTTCCCTTATT
>Chr4:2405114..2405075  - TAIR102
CATGAGAGAGGTTGCGTTAGGTAAAATTGATAATATGTCG
>Chr4:2456827..2456866  + TAIR102
TCCGTCTTGCCTTCCCCGGGGTTATTTCTCTCTTCCTTCT
>Chr4:2579703..2579742  + TAIR102
AATCATCCTTCTTTTACTTGGTATCATTGACTTTTTTTTT
>Chr4:2588649..2588610  - TAIR102
CAAGATCCAAGATAAGGAGGGTATTCCTCCGGACCAGCAG
>Chr4:2719043..2719082  + TAIR102
GGAAAACTATCACTTTGGAGGTGGAGAGTTCTGACACCAT
>Chr4:2718892..2718931  + TAIR102
ATTCCTCCGGACCAGCAGAGGCTGATCTTCGCCGGAAAGC
>Chr4:2718754..2718793  + TAIR102
ACCCTCCACTTGGTCCTCAGGCTCCGTGGTGGTATGCAGA
>Chr4:2740033..2739994  - TAIR102
TTCGAAATCTAGAAGCTTAGGTGTGAAAAAAAGGTCCACA
>Chr4:2757851..2757890  + TAIR102
TTGGGATTTGTCAGCGTGAGGTAACTACATTTTACCCTGT
>Chr4:2907711..2907750  + TAIR102
TTCATACCCTCAACAAATTGGTATTATACTCACTATTGGT
>Chr4:3766270..3766231  - TAIR102
ACAAGATATTGTTGCTACAGGTGGAAAGTGTCATCTACAC
>Chr4:4204997..4204958  - TAIR102
TCGGATGGCACTGTCAACTCGTACGTACTCTACGCTAGTA
>Chr4:4359895..4359856  - TAIR102
GATTGCTTTAGTTGGAAAAGGTTTGTTGATTTGTCTCTCT
>Chr4:5240310..5240349  + TAIR102
TTTTTGCACCTCTTTATACAGTAAGATTATATATATTAGT
>Chr4:5240536..5240575  + TAIR102
GAACAAATCCATTTCGGATGGTACGTTACATAAATGTAGA
>Chr4:5758465..5758504  + TAIR102
TATTGAAGAAAGTTTCTCTGGTGAATAAGAGTTTGTTCTT
>Chr4:5797123..5797084  - TAIR102
TTCTCCACCACAACACAAGAGCCAGTCCTCGAATCTTCTT
>Chr4:6018849..6018888  + TAIR102
GACTTGCAAAGAAGTCGAAGGTATGTTCTGCGACTTTATA
>Chr4:6021703..6021664  - TAIR102
CAACGGTGGATCTTGGCCAGGTTAGCATTCTTTGTTATAA
>Chr4:6149710..6149671  - TAIR102
CCAATGCAATTACTATCATTGTAAGTCTCTTACTCATAAC
>Chr4:6344433..6344472  + TAIR102
ATCGCCGAAGGATTTTGTTGGTACTTTCTTCTTCTCTTTG
>Chr4:6420490..6420529  + TAIR102
TCCTCATCTTTGTTCCTCAGGTTTACTCCTTTGACCCCAA
>Chr4:6455120..6455081  - TAIR102
AGCTTAATTAGACTTCACAGGTCTCTCATCTGTTCAAAAT
>Chr4:6520234..6520195  - TAIR102
GAAATTCACCGGCCACCTCCGTAACCCCCCGAAGTAAGGG
>Chr4:6538886..6538847  - TAIR102
GCATCTGTCTCGCATGTCAGGTGATGACACCTCTATTCTT
>Chr4:6558969..6559008  + TAIR102
CTTGGTTCTTTACCGATAAGGTCCAAGAACAAACCAACAC
>Chr4:6608983..6609022  + TAIR102
AGAAAGTAAAAAGAGTGTTGGTACTGTTGTGATGAGTCAT
>Chr4:6658679..6658718  + TAIR102
ACCTATGACGCTATGGGAAGGTAAAGTCCTAAAGAAAACT
>Chr4:6719705..6719666  - TAIR102
AGAATAGTGTTGTTTCAAGGGTAGGGTGAACATATTTGCT
>Chr4:6759362..6759401  + TAIR102
AGCGGCCAAGCAGCTTCAGGGTTCGTCTTCTCCATCGTTG
>Chr4:6902570..6902609  + TAIR102
AAGAGATCGGTTTTCACCAAGTAAGTAAAGTTTTGTTTGG
>Chr4:7004393..7004432  + TAIR102
TCGGTTGTTTCCATTCTCAGGTTTCAGTCGAAAATTCCCT
>Chr4:7119597..7119558  - TAIR102
GATGGTTGAATTGTTACATGGTAACTTAGACATTTGGGTT
>Chr4:7182577..7182616  + TAIR102
ATGATGATTTTCTTGAAATGGTAGTGGCATATCTGCTTGT
>Chr4:7211593..7211632  + TAIR102
TTCACATGGTTCAAGCCAAGGTTTGGATCAACCTACTTAC
>Chr4:7214902..7214941  + TAIR102
CATTTGATCCGACTTTTCTGGTAATTTTTTTCCCTTTATT
>Chr4:7339073..7339034  - TAIR102
CGGATCCAGTGATGAGACAGGTAAAAGCAGTGGCAAGCAT
>Chr4:7443174..7443213  + TAIR102
AGGAGCTAAAGCTGCACAAGGTAAGTGAAAAAGTTGACCG
>Chr4:7480668..7480707  + TAIR102
AAAAAAAAATTATTATTTTTGTTTGATAATGCAATGCTCT
>Chr4:7487430..7487469  + TAIR102
AAACATTCTTTTTAAATTAGGTTTGTTTTTTTATTTTTGG
>Chr4:7513891..7513930  + TAIR102
TGATCCATTGGACGATATTGGTAAATTCAACAGCAGAAAA
>Chr4:7537184..7537223  + TAIR102
GATGCAGAGACGAAGATCAGGTATTGATGGAAGAACACTA
>Chr4:7603935..7603974  + TAIR102
ATAAACGGAATCATGGAAAGGTTTGTTCTTGTTCTGTTCT
>Chr4:7637916..7637877  - TAIR102
AAACCAATATCTAAAAGAAAGTGATCATCTTTTACTTTTT
>Chr4:7815430..7815391  - TAIR102
ATCTCATCCTCCCTTCTAGGGTATGTGTTCTCATAACTCG
>Chr4:7826873..7826834  - TAIR102
TAGATTTCAACACATAAAAGGTATGAAATTTTTCATTTTT
>Chr4:8006871..8006832  - TAIR102
TGGTGATAACCAGTTGAAAGGTATGCTCCCATCTAACATG
>Chr4:8021954..8021993  + TAIR102
AGGTGGTGGTGGATACAGTGGTGGAGGTGGAGGCTACGGA
>Chr4:8021915..8021954  + TAIR102
TCCTGCTAATGATAGACCAAGTGCTCCACGGGCTTATGGA
>Chr4:8055159..8055198  + TAIR102
CTCGGTGCTGAAGTCAGATGGTGTTCCTGCAACATCTTTT
>Chr4:8055223..8055262  + TAIR102
CCATCGCTCGTGACTCCGCCGCTGTTTTCGCCTGGAAAGG
>Chr4:8056120..8056159  + TAIR102
CTTTGATGGAAGGACTTCAGGTTCTTACCCTTGAGGATGT
>Chr4:8100252..8100213  - TAIR102
TATACTTTAAAGAGAGAGACGTGTAGCTTAACGACTACCA
>Chr4:8150184..8150223  + TAIR102
TCATGGACTAGAAAATGCTGGTATGTATTTATATTCTCAT
>Chr4:8256494..8256455  - TAIR102
TGAAGATCCAGAGAAAGAAGGTAGTAAGTCGAGCTCATCC
>Chr4:8426544..8426505  - TAIR102
CGCACGCCGGCGGATGGAGGGTAGTTTAGTCTTTTAACCT
>Chr4:8427447..8427408  - TAIR102
CGTGAAAAGCGGAAAGACAGGTGCATTTATATACTTACGC
>Chr4:8450556..8450517  - TAIR102
AATGGCTGCTTGGTTTAAGTGTGAGTTTTTTTTTAACTTA
>Chr4:8526871..8526832  - TAIR102
GCGTGACAAGTGTTATAAAGGTATGCTTCTGACTCAAATA
>Chr4:8528662..8528623  - TAIR102
CGCGGTGGGACAATACCAAGGTTTGACTTTGACACACACT
>Chr4:8548983..8548944  - TAIR102
ACTCAACCAGTGTTGCTGAGGTATTCTCCCGTATTGATCA
>Chr4:8572246..8572285  + TAIR102
TGAGGAGAGGTTCAAAACCGGTAAGAACAGATGGTTCTTT
>Chr4:8575088..8575049  - TAIR102
AAAACTCTTCTTGACTTGAGGTATGATAATACTCTAATTA
>Chr4:8575578..8575617  + TAIR102
CCGGCCACAAACCAAATCAGGTCTTTTCTCTTCATCTCCT
>Chr4:8646286..8646325  + TAIR102
CTAAACCATCACCACACCCTGTTAAACCGCCAAAACATCC
>Chr4:8663574..8663535  - TAIR102
TGATTCAAACGCGGATTCTAGTCCACAATCTGTGGACGTT
>Chr4:8804968..8805007  + TAIR102
AAAGACAAATCATATTCCCGGTATGCCGAAGAGCTTAGAG
>Chr4:8817411..8817450  + TAIR102
TCTCTACTCATCTGCCATTTGTAAGCTCCTCTTCTTCCTC
>Chr4:8861733..8861772  + TAIR102
AACTCTACTACCAAGTTGAGGTAAGCCAAAGTCAAGTACC
>Chr4:9134467..9134428  - TAIR102
GGATTCAACTTCCAGTGAAGGTAAAAAAACCTCACTACTT
>Chr4:9159478..9159439  - TAIR102
GAGAAAGATAGAGATATAATGTGAGTTTCCTCCTTTGAGT
>Chr4:9214506..9214467  - TAIR102
AATTGGGGGCGGAGGAGGAGGTAATGGTGGTCGACGCTGG
>Chr4:9245555..9245594  + TAIR102
CTTTTGTTTGTGTGATATGGGTAACGTGAACGCCAAAAGA
>Chr4:9285213..9285252  + TAIR102
ACTCGGTGACGTATGTTCAGGTCAGTTGTTGAATCTCTTT
>Chr4:9308365..9308326  - TAIR102
TCGTTCTTTGTAGTCTACAGGTTTGATCACTGAGTTCTTA
>Chr4:9430490..9430451  - TAIR102
TGGACCAATGGATTGTTTCGGTAAACTTAAACCAGTTTAC
>Chr4:9471109..9471148  + TAIR102
TTCTTACGAGAGGCGTGGCGGTGGTGGTGCTCCTCGTGGT
>Chr4:9476814..9476853  + TAIR102
ACCTTCGCTCTCTAGGCAACGTATGATTTGGCCTTCCTCT
>Chr4:9539193..9539154  - TAIR102
TTTCTTGGATCCTGTTTCTGGTAACTGAAGCATCTTATCA
>Chr4:9539777..9539738  - TAIR102
GTTTTTATCGATATTTGGAGGTAAACTTTGGCTTCAATGG
>Chr4:9564577..9564616  + TAIR102
CAATGTGTGTTCGCCTAATGGTAAGGGAAGTGATATTTGA
>Chr4:9578175..9578136  - TAIR102
TTTCTTCATACCCAAAGCAGGTAACAAGAAGAAACTCACA
>Chr4:9640904..9640943  + TAIR102
CTATGCCCATGATAGATACAGTATACCTGTTCTCTTTCTT
>Chr4:9650664..9650625  - TAIR102
TGACTACAATGTACGCGGAGGTGAGAGAAGCTTCACTCAG
>Chr4:9672958..9672997  + TAIR102
AGCCAAACCCTTTTGATGAAGTACGAATCAAGAAACATTG
>Chr4:9716170..9716209  + TAIR102
GTTGAAGTCCAACCAGAGAAGTAAAGAATCATATTTTGTA
>Chr4:9722540..9722501  - TAIR102
ACAGAGGTGCACTCACATTTGTATCCTCTTTTGCTATATA
>Chr4:9722635..9722596  - TAIR102
GAGAAAATCCAAGATTATTAGTTCAAATAGGGTTATTCAT
>Chr4:9817698..9817737  + TAIR102
ATGATGGTCTGATTAACAAGGTACAAAGTTTGTTTCTTTT
>Chr4:9843849..9843810  - TAIR102
CACTAATTTCACCAAAGCTGGTCTCTCTTCTCATTATTCC
>Chr4:9938948..9938987  + TAIR102
TTAACCGACTTTCTTTCCAGGTAAAAGATCCATACACCTG
>Chr4:9992569..9992530  - TAIR102
GGAATGATATAAAAGAAGAGATTGATAATAGGTCCTCCTC
>Chr4:10049363..10049324  - TAIR102
AAAAACTCTTGCTTCTTCAGGTAGGTCTTCTTCTTCTTCT
>Chr4:10124710..10124749  + TAIR102
CTGCTCGATCTCTTCAAAATGTATCTAAACAAACTTCCCA
>Chr4:10146673..10146634  - TAIR102
TTGGCGCTTCAGGTGTCTTTGTAAGTTCATTCATCATATA
>Chr4:10159511..10159550  + TAIR102
TTAGCTGGCAAAGCAATCATGTAAGAGCAAGTTTTAATCT
>Chr4:10164588..10164549  - TAIR102
TGTATCTACTGACTTTGATGGTGAAATATCAAAAACCCTA
>Chr4:10303744..10303705  - TAIR102
TTCTGCCTCAGGTCCAAGAGGTAAGCTCCCAGTATCAAAC
>Chr4:10472539..10472500  - TAIR102
GATAAGCATTCTCGGACTCCGTATCCTTTCTTCTCGCAAA
>Chr4:10477511..10477550  + TAIR102
CTTGCTTGCTATGGAATTGGGTAAATCTCGATTCTACTTA
>Chr4:10564806..10564845  + TAIR102
CAGAGTCGAATGCTTTCTCAGTTAATGGATCAGTCAATGA
>Chr4:10601805..10601766  - TAIR102
CGTTAGGATGGAGTTACTTGGTAAATGATGCATATGGTTC
>Chr4:10623024..10623063  + TAIR102
CCTGTAGATTTAACTTACAGGTAACAAATTCATTCCCTCT
>Chr4:10626681..10626720  + TAIR102
CTTGAAGGTTTTGGATTTAGGTGCGGTGGAACAAAGTCTA
>Chr4:10627362..10627401  + TAIR102
CGATGACTGGTGTTCTTTCTGTGAGTTCCTCAGAAACCGT
>Chr4:10635257..10635296  + TAIR102
GACATAGCATGTTTTTTCAGGTCAGAGAAAGCAGATTTTG
>Chr4:10636606..10636645  + TAIR102
TCGACGATTCCACAGGGTTGGTAGTTTTACCTTTCTCGGG
>Chr4:10637253..10637292  + TAIR102
GCTTCCACACTGGTGTAACAGTAAGTTTATTGGAGCTTCA
>Chr4:10704209..10704248  + TAIR102
TTGGTGGCTGCATCCTCCAGGTACGAATATACATTCATAC
>Chr4:10729184..10729223  + TAIR102
ATGCTGAAAACTCTGGGGAAGTAAGATTATTCACAACAAA
>Chr4:10777026..10777065  + TAIR102
GATCTTGACCAAACATCAAGGTTATGAGTTTTATTGTAAG
>Chr4:10777408..10777447  + TAIR102
CATCTCTCTGGCAAGATTGAGTTTTCGATGTTGGAGGTTA
>Chr4:10785022..10784983  - TAIR102
CCCTTATAAGATTTGACGAGGTAAGTTCATACTTTCAAAG
>Chr4:10833462..10833501  + TAIR102
CTTTTGGGTTGATGCAAAAGGTAGATTTGATTATACTTGT
>Chr4:10835352..10835391  + TAIR102
ATGAAAGACTACAAGATATGGTAAAAGACTTGAACTAGAC
>Chr4:10872220..10872181  - TAIR102
ACAAGCTGCAATACTATGAGGTGAGATTTTTCATGTGTTA
>Chr4:10942959..10942998  + TAIR102
AAGAAATACCGGTGGAGGAAGTGAAAGCTGAAGAACCTGC
>Chr4:10942929..10942968  + TAIR102
CTGTTTTCCTCCCGGAGGAGGTGAAGACTAAAGAAATACC
>Chr4:10963207..10963246  + TAIR102
ACAGGATTGCTCTAGACTTGGTCTGGATTTCAATACCTCA
>Chr4:11004877..11004916  + TAIR102
CAGCTCTTTTTGTTAATCAGGTGAGTTTTTAGGTATTTGA
>Chr4:11019146..11019107  - TAIR102
TCAGTAGTAGACAAAGACATGTATGTAGGTGAATGCCAAG
>Chr4:11022858..11022819  - TAIR102
TAATCAGCAGCAGTGATTAGGTTAGCAGTGAATGAACAGG
>Chr4:11022660..11022621  - TAIR102
GTTTGTAGATTTGTTGACGAGTGAGTTGTCTTTGCCTTAT
>Chr4:11218768..11218807  + TAIR102
CTTGATGGTTATAAAGTCAGGTAGTTCATACAAACAACTC
>Chr4:11241825..11241864  + TAIR102
TCTCTTTACCGGATTCTCAGGTTATAAATCTCCTTTACTT
>Chr4:11246251..11246290  + TAIR102
CAGAGGCTACGCCGAGATTGGTAATTCCATCTCTGCTTTT
>Chr4:11303047..11303086  + TAIR102
AGAGCCTTTTGACAAGAAAAGTAAGTCGGAGAAATTTTCC
>Chr4:11308165..11308204  + TAIR102
TAACGTACCGATTGTGAACGGTGTTGATCTTCCCAAGACT
>Chr4:11427411..11427450  + TAIR102
TGGACTATGTGCCTGAGCTGGTATGTTGATCTTCTGATCT
>Chr4:11470134..11470095  - TAIR102
ATCTCCCAACTTGCTTCCTTGTGAGTTTCTCTCTCACTTC
>Chr4:11475830..11475869  + TAIR102
GATCGTGATCTCGGAGCCAGGTAAGCCGGAGGTTCTGCAA
>Chr4:11480397..11480436  + TAIR102
CTTCTCTGCACTTGAATCAGGTTCTCATTGTTTATACACT
>Chr4:11491605..11491644  + TAIR102
CGATGGTTTAGGATTCGGTGGTGTACCCGGATCCGGATTT
>Chr4:11585370..11585331  - TAIR102
TACAAAACTTCAAACAAAAGGTCAAAAGCTAATTTCTTTT
>Chr4:11591657..11591618  - TAIR102
CTGGTGCCATTAAACAAACGGTAATTGACATATTCTTTTT
>Chr4:11600116..11600077  - TAIR102
TAATAAGGTCGTTGAATAAAGTCTCCAGACTTTTTGTATC
>Chr4:11625841..11625802  - TAIR102
AAGGAGCCTCTCCAAAACTAGTAATGGATTTTACAGAATA
>Chr4:11643359..11643398  + TAIR102
AACAAGGGAAAATTCTTCCAGTCCAATGACTGATAGATAA
>Chr4:11655756..11655795  + TAIR102
GGATTCAGTTTCTTCTTCGGGTATGTTTCTTCTCACCAAT
>Chr4:11657769..11657730  - TAIR102
CATGAGAGAGAAGGGAGATGGTGGTGGGAAGATGCTAAGG
>Chr4:11719729..11719690  - TAIR102
CTCTTAAATCTTAACCCTTCGTCCGTAACTGCTTCTCTTG
>Chr4:11776393..11776354  - TAIR102
TAGAGACTCTCGTCATCAAGGTATAACTGAAACTCCTGAA
>Chr4:11806856..11806817  - TAIR102
TTCGCCACCTCCACCACTAGGTTTCAACAATCCTCTTTTG
>Chr4:11988819..11988780  - TAIR102
GAGATCTCCGTTTTCTACAGGTAAAAATTCCCAATCTCCT
>Chr4:11991321..11991282  - TAIR102
CGATTGCTTCAACAGCCACCGTTCTTTTCTGCTGCGCCAA
>Chr4:11995796..11995835  + TAIR102
CAGAAGAACAGGGTCTCTCGGTAACACAGGTGATTCTCAA
>Chr4:11995926..11995965  + TAIR102
AGCATTGTTGCAGTAAAACTGTAAAACCACGTGACAAACT
>Chr4:12103822..12103783  - TAIR102
ATGTCCTGAAACTCGCAAAGGTGTGTTTGTATGAACCCTC
>Chr4:12149522..12149483  - TAIR102
GCGAATGCAGCCGGAACTCCGTAAAATTCTCTTATATATT
>Chr4:12149290..12149251  - TAIR102
TTCAGAATTTTGTCACATATGTGAGTACTATAATCGTATC
>Chr4:12180467..12180428  - TAIR102
CTGGAGACTCGCTTTGTTTGGTACGCTACTCAAACCACTT
>Chr4:12193467..12193506  + TAIR102
ATTTTGATTATAAAACTGATGTTAAATTTCAACATTACAT
>Chr4:12196466..12196427  - TAIR102
CATCATAAACCAGAGTTAAGGTTGTCATTACAACACAAAT
>Chr4:12226116..12226155  + TAIR102
ATTTATCCTTCCCAATTAGAGTAATCACACTTTTCTGTCA
>Chr4:12226066..12226105  + TAIR102
TCTTCTAATCAAATCTCCACGTGAGAAGCGAGGATTCTCT
>Chr4:12226212..12226251  + TAIR102
AATCCCTAACAAATCTCAGAGTTTGTGTTAATTTCTTCTT
>Chr4:12249472..12249511  + TAIR102
TGTTGCTTCGCGTTGTGGTGGTAAGTTTCGATTGATCTGA
>Chr4:12250938..12250977  + TAIR102
ACAAGGTTATCCACCTTCTGGTTATCCTCAACACCCTCCA
>Chr4:12299904..12299943  + TAIR102
TCCTTCCATTGTGGCAATAAGTAACAAACCTTGCCCTCTA
>Chr4:12331657..12331618  - TAIR102
GGCGTCGTCGTTGCTCTCTGGTCGGTTGTTAATCTGATTT
>Chr4:12376469..12376508  + TAIR102
AAAAATCTTCACGCAGCAAGGTTTCTCTCTCGGCTCTCGC
>Chr4:12436546..12436507  - TAIR102
TCTCCGTCGCTAATAGCTCCGTTAGTTTCACCTTTTCTCA
>Chr4:12541774..12541813  + TAIR102
AGGAAGCCCCTCTTACAAAGGTATGTCCACCAAAAACATT
>Chr4:12562748..12562709  - TAIR102
TCAAGTTACCATCGGATAACGCGAGTACCCCTCTAGCTCC
>Chr4:12596479..12596518  + TAIR102
CATAAATCTGTATCTAAGATGTAAGCCTATAAATCATTTG
>Chr4:12613271..12613310  + TAIR102
TCTCTCCCTCCACTTTTTAGGTACATTCTGCAAAAGCTGA
>Chr4:12645639..12645678  + TAIR102
GCCGATCACCATCTCTCTCTGTAATCGCTCTTCTCGATGT
>Chr4:12658293..12658254  - TAIR102
CCGCAACGTGCTCCTTTCAGGTGATCTGCTTCTTATTCTC
>Chr4:12658885..12658924  + TAIR102
GATTCATTTGAAACGCAAAGGTTTGATTATTATACCGATC
>Chr4:12754030..12753991  - TAIR102
TCGCAGGAAACTCTACTGTCGTAAGTCTGTCTTTTACCAA
>Chr4:12781894..12781933  + TAIR102
AATCAGCAGCCTCCATTTCTGTAAGCTTTTTGTTCCTCCC
>Chr4:12793496..12793457  - TAIR102
GGTTGGGATGAAATCACGAGGTGTGTATGAAACTCCTGGA
>Chr4:12828234..12828273  + TAIR102
GTGATGTTACTTTATCCATTGTAAGTTTCTCTCTTGTTAA
>Chr4:12876954..12876993  + TAIR102
CTGCAAGAGCGCGAAACAGAGTAAGGCTCACTTTGTTTTA
>Chr4:12886686..12886647  - TAIR102
TTCATGTTCGAGTTTCTCTGGTCTCTTACTCTTTCACCTA
>Chr4:12945899..12945938  + TAIR102
AAGTTACCTCTGCCCTTTAGGTTTGCCTCAAATGTATAAA
>Chr4:12969732..12969771  + TAIR102
ACAAGGATCATTTTCTCTAGGTTCGTAGATTCTCTTTCTT
>Chr4:12978864..12978903  + TAIR102
TAGTGTGAGTCAATGGCGGCGTGGTAGTGGTAGTGGTAGC
>Chr4:13004667..13004628  - TAIR102
AAGTAAAAGAAGAAACAGGCGTAAGAAGATCCATATATCT
>Chr4:13010392..13010353  - TAIR102
TTAGCGGAGGACAACGACAGGTATAGAAACATTATGAGCT
>Chr4:13066744..13066783  + TAIR102
TCAGGCAACAACACTCACGAGTCCTCAAATGGTGTTATAA
>Chr4:13066808..13066847  + TAIR102
AAGCCGAAAAGGGCACAAAGGTAAAGTATGTTCCAAAACA
>Chr4:13082179..13082140  - TAIR102
GCGGTTTCCTAAACCAAAAGGCAAATACATAATTTGTATT
>Chr4:13091722..13091683  - TAIR102
TTCTATGCCATTTTCTAGAGGTTTGGATCCAATTTCATCA
>Chr4:13098740..13098701  - TAIR102
GGAGGTTGGAGATACCATGTGTGAGTTTATGTTTTCAAAA
>Chr4:13100152..13100113  - TAIR102
TGACAAGCAACGCCTCTTTGGTAATAAATCTTGTTATCAT
>Chr4:13202346..13202307  - TAIR102
ATACAACTTCAAATCGACAGGTCGAGACATTGAAACAGAA
>Chr4:13219358..13219397  + TAIR102
TGCTCCTTCATCTCGCAATGGTGAGACAGATTTCGACCAG
>Chr4:13219487..13219526  + TAIR102
AATCAGCAAAGGAGCTTCTGGTGCGTTAATCATATAAGAC
>Chr4:13217666..13217705  + TAIR102
TTAGCTACACGACGTCGACGGTTCGTCATTCTTCCTCTAA
>Chr4:13235008..13235047  + TAIR102
AGCCATCAATCGGCAACAAGGTATGTAACCTTTCAGAACT
>Chr4:13243741..13243702  - TAIR102
AGCCCTTGACCTGGTACAAGGTAAGAGAAACAGAGGAATC
>Chr4:13334357..13334318  - TAIR102
ACCCGATTGTCATTAACGAGGTATCTGTCTTCTTTAAATG
>Chr4:13335098..13335059  - TAIR102
TGAAAAAGAATCGAAAATCGGTAGGTCTCTTATTCTTAAA
>Chr4:13372113..13372152  + TAIR102
GATTGCAATGAAGAGATTTGGTTTATTCTTAAACTCCCTC
>Chr4:13456409..13456448  + TAIR102
TAATAACTGAGAAGCAGAAGGTATTAACCAAAAAAAAATC
>Chr4:13468577..13468616  + TAIR102
AGGAACTTCAATTCCAATCTGTGAGATCTCTGCACAACAT
>Chr4:13487719..13487758  + TAIR102
GCTAAATCTGTTTTAGTCAGGTTTGATAGAAGATACCTAT
>Chr4:13574761..13574722  - TAIR102
TTCTGACTCTGACATAAGAGGTAAAAAAGTTCAAATACTC
>Chr4:13575245..13575206  - TAIR102
TAGATTCTCGATACCAATAGGTACTTGTGAATTTCTAAGT
>Chr4:13575418..13575379  - TAIR102
TTCTTCGATTGTAAGAAAAGGTATGATTTGTCTCTCTATA
>Chr4:13575245..13575206  - TAIR102
TAGATTCTCGATACCAATAGGTACTTGTGAATTTCTAAGT
>Chr4:13574761..13574722  - TAIR102
TTCTGACTCTGACATAAGAGGTAAAAAAGTTCAAATACTC
>Chr4:13577925..13577886  - TAIR102
CCTTCTCTTTCTTCAATTCGGTAAGATTTCTTGGAGCAGA
>Chr4:13577762..13577723  - TAIR102
CGGATCTCTGATTTTTTAAGGTGAGATTCCTAAACATGTC
>Chr4:13577925..13577886  - TAIR102
CCTTCTCTTTCTTCAATTCGGTAAGATTTCTTGGAGCAGA
>Chr4:13604351..13604312  - TAIR102
GATTTGGAAAACGAAATTAGGTTAAGAGTTTAGACTAATC
>Chr4:13637534..13637495  - TAIR102
AGCCTACTGAAGAAGATTAGGTTCATTACGAAGATAGGGA
>Chr4:13708852..13708813  - TAIR102
CGATCCTTGGGATTTGCCAAGTAAGCAAACATGTTTCACA
>Chr4:13708824..13708785  - TAIR102
ACATGTTTCACATTTGTAGGGTGTTATTTTCAATTGTCAT
>Chr4:13722788..13722827  + TAIR102
ACGACGTCATGTTGAGTTCAGTTAAAAAGCCTCTCTTATT
>Chr4:13727098..13727137  + TAIR102
CTTGGCCTAATAAACTTGAAGTCTGTTAAATTTGATGACA
>Chr4:13787878..13787839  - TAIR102
CATTTCGCTTCATGTTCAAGGCAAGTATCTATCTCTTCTT
>Chr4:13788103..13788064  - TAIR102
CATTTTCTGCTGTCTATGAGGTTTTTTAAAGAGTCCTTTA
>Chr4:13791989..13791950  - TAIR102
AATAGACTAAGCAAGCATCTGTGAGTTCCCTTGCAAATGA
>Chr4:13852402..13852363  - TAIR102
CTCTTGCGCAAGTAGCTTTGGTAAAATAGCTAATACCCTC
>Chr4:13890707..13890746  + TAIR102
TACACAACTTTCTCCTCAGGGTATGCTCCAAATTCCCAAC
>Chr4:13917362..13917323  - TAIR102
ACCAAAAACGTGAATTCGGAGTTATGATTTTGGATCTTCT
>Chr4:14004895..14004934  + TAIR102
CTTGTGTAGTCTTATTTTAGGTAAGTGATCTTTTCTGGTG
>Chr4:14010847..14010886  + TAIR102
TTTCTCTCATCACATCTCTCGTAAATTACAATTATCTAAT
>Chr4:14010994..14011033  + TAIR102
TCTTCTTCAGGCAAAGGCAAGTAAGTAATATAACTCCCAA
>Chr4:14014996..14015035  + TAIR102
CTGCTTCCAACTCCAACAAGGTTAACCACACTGATTTACC
>Chr4:14045965..14046004  + TAIR102
GCTAGTACTCGTCAATATCAGTGAGTTACATACTAATTTT
>Chr4:14057055..14057094  + TAIR102
AGTCATGCACTTACTTATTGGTACCACCACCAACGTCTCT
>Chr4:14088658..14088697  + TAIR102
CTCAAGCATTGAAAATTGACGTTCAGTTGGCTCAGCAGCT
>Chr4:14143629..14143668  + TAIR102
ATCGGAGGCTACTGGTAAAGGTACATTTACTGATTCGATC
>Chr4:14155166..14155205  + TAIR102
CTGCCACTACCTTTCGAAATGTAAGCATCTCCTCTAATCT
>Chr4:14290097..14290136  + TAIR102
CCCTGACCTTGGCATTTAAGGTACGCAGTCAAAAGCTCTG
>Chr4:14305268..14305307  + TAIR102
CGGTGTAGGCGGCGGAATTGGTGGTCTAGGCGGTGGTGTA
>Chr4:14380857..14380896  + TAIR102
CAATTCAGATTTGGACAGAGGTATTTTTTGATCCGATTCT
>Chr4:14381071..14381110  + TAIR102
CTTTAGACAAGCTTAACGAGGTATCATCTACTTATCTACT
>Chr4:14402685..14402724  + TAIR102
CACCTCTCGTGATCACCAAGGTTCACAATCAATATATATC
>Chr4:14451962..14451923  - TAIR102
TGAAGTTGACAAGGATCCAAGTAAGTATTTGTATACATAC
>Chr4:14536116..14536077  - TAIR102
TCTCATGTTCTCTTGCTAAGGTAAAGAAGGCTATTTCGGT
>Chr4:14568731..14568770  + TAIR102
TATCCCACAAACCGAAACAAGTAAATATTTACTTTTTGAT
>Chr4:14593513..14593474  - TAIR102
GCTCTGCAAAGGAACTGATGGTTTGTTTTATATAATCCCT
>Chr4:14645098..14645137  + TAIR102
ACCCCATTGAAGTTCTCGAAGTACGTACTATGCATTATTT
>Chr4:14644963..14645002  + TAIR102
CAACATTGCTAGAAAATCCGGTAAGAGATTACGATTGCAA
>Chr4:14670585..14670546  - TAIR102
ATAACGCCGACGCAGCAAAAGTATGCGACGCAATGCTGAG
>Chr4:14753483..14753522  + TAIR102
TTCGCTTCTTCTCTTGTTGGGTTAGTGATAAGCACGCCTG
>Chr4:14772663..14772624  - TAIR102
ATTTGCCGGAGTCTTCCCAGGTTATAATCTGCTTATTTAT
>Chr4:14787158..14787119  - TAIR102
AGCGAATGGAGGAACAGAAAGTGGATTAGAGCATTGTGTG
>Chr4:14872079..14872040  - TAIR102
GTAAACAAATTCTTAAAAAGGTATGTGTTCATGTCTCTTC
>Chr4:15039162..15039123  - TAIR102
TTTCTCAAAATCCCCGAAAGGTCCGTCTCTCTCTCTATCT
>Chr4:15039547..15039586  + TAIR102
ACCGGTCCCTCCTCCGATTAGTTACTCTTCTTCTTCTTCT
>Chr4:15099391..15099430  + TAIR102
TCATGACCAAATATGGAGTGGTAAGACATTGAATATCTTG
>Chr4:15107894..15107933  + TAIR102
TCCTGCCTTGACAAAACTTGGTCCATACCTTTTCCATGCC
>Chr4:15108714..15108675  - TAIR102
AACAGAGATCATCTAGTGAGGTATTTCACTGTAGAATGTT
>Chr4:15130327..15130366  + TAIR102
TACCCTAACACCATCCCCAGGTGTTTATACTTTCTTAGTT
>Chr4:15132561..15132522  - TAIR102
ACACCAAACATGTTCAGCTGGTAATGGATTAATGTCTATA
>Chr4:15145538..15145499  - TAIR102
CAGCTCGAGAAGTGGACAGAGTAGTTTCACATTTGATTTC
>Chr4:15164851..15164812  - TAIR102
TTAGTAAGTGATTGAACTAGGTATTGTGTCTCGCTCTCTC
>Chr4:15164868..15164829  - TAIR102
AGTTGCGTTCTTCTTTGTTAGTAAGTGATTGAACTAGGTA
>Chr4:15188782..15188821  + TAIR102
AGGAGAGAGGCCGACTTGGGGTATAAGCCAGAGTTCTTCT
>Chr4:15245455..15245494  + TAIR102
CCCGCTTCTATGAAAATTAGGTATTAACCTTCTGTTTCTA
>Chr4:15315738..15315699  - TAIR102
TATCACTATTACTTGCAAAGGTTAGAAACTTCATCATTCC
>Chr4:15377301..15377340  + TAIR102
TTTTCAACGCAATTCTTCAGGTAAAAATCCGATCTTTTGG
>Chr4:15407139..15407100  - TAIR102
CTTGCCTGCGATGGAATTTGGTAAACTTCAGCTTGAAAAA
>Chr4:15473691..15473652  - TAIR102
GCGATTCTAACCAAGTCCAGGTGACAAATCAGCTCTGCTA
>Chr4:15471102..15471063  - TAIR102
TCATCGACTCATACCATAACGTAAGCTGAGCTTCCATCTC
>Chr4:15492548..15492587  + TAIR102
AGAGACTTGACCTTGAAAAGGTAGATTTTCGTTGCTATTC
>Chr4:15492696..15492735  + TAIR102
AAAAGCTGAAGAGGATTAAGGTAACATTTAGATTCTCCCT
>Chr4:15503098..15503137  + TAIR102
TCAAACGAGCCGCCTCTCAGGTATGTGGAATAACATTGTC
>Chr4:15508902..15508863  - TAIR102
TTTTCGATTATTTATGAAAGGTATAATCTGAATGAATCTC
>Chr4:15538091..15538052  - TAIR102
CTGCCAAAGACGCTGATCTTGTATCTACAAAACCTTCTCT
>Chr4:15538365..15538326  - TAIR102
TAGTCGCTGGGGCTGCTAAGGTTTAACTTTCGATTCTGTG
>Chr4:15573313..15573274  - TAIR102
TTCTTCTTCTCACGCTCACGGTTCTCTTTCTCTTCTCTGT
>Chr4:15585852..15585891  + TAIR102
CCCGCAGATCTAGCGAATCGGTATTTATCTCCAAAGAAAA
>Chr4:15593041..15593080  + TAIR102
CTCATCCAAGAGATTTTCAGGTCATCATCATCATCTCTCT
>Chr4:15658253..15658292  + TAIR102
GTTACTGTCAAATTGTCAGGGTAAGATCAAAAGGGTTTAG
>Chr4:15693674..15693635  - TAIR102
TTCGCCAACCTTGTATGCGGGTCTGTATCTACCCTTTTCT
>Chr4:15710293..15710332  + TAIR102
ATCGTTGATTGGAATTCCTGGTAGGTTTGCTGTTCTGAGT
>Chr4:15756294..15756333  + TAIR102
ATCTACGTAAAGAGTTTCTGGTAGAAATTTTCCCTCTTTT
>Chr4:15853734..15853773  + TAIR102
GCATGTCGGAAGACCTTCAGGTTATTAAGCTACCTCACAG
>Chr4:15854222..15854261  + TAIR102
TTCCAGAAGTCACAGATAAGGCATGTGTGTTATGCAAAGT
>Chr4:15854192..15854231  + TAIR102
AAGTCGGAAGACAGAGCTAGGTCAGAATCTTTCCAGAAGT
>Chr4:15854420..15854459  + TAIR102
ACAGAGTCCAGAAGCTTTTGGTAAGTGAATTTTTAATATG
>Chr4:15854192..15854231  + TAIR102
AAGTCGGAAGACAGAGCTAGGTCAGAATCTTTCCAGAAGT
>Chr4:15853734..15853773  + TAIR102
GCATGTCGGAAGACCTTCAGGTTATTAAGCTACCTCACAG
>Chr4:15853941..15853980  + TAIR102
TAAACAGTACTACTTAAGAGGTCAATGTTTCTGCTGTGTT
>Chr4:15854226..15854265  + TAIR102
AGAAGTCACAGATAAGGCATGTGTGTTATGCAAAGTCATG
>Chr4:15926021..15926060  + TAIR102
TGACCATGATTATTGATAAAGTGAGTTCTTGAAATCCCAT
>Chr4:15945266..15945227  - TAIR102
CCCGCGATGGGATCCTTGAGGTACTTGAATAAGAAACTAC
>Chr4:15945972..15945933  - TAIR102
TTCAGCATTGGCTTGAAGCTGTAAGTCCCCATAACCTAAA
>Chr4:16041346..16041307  - TAIR102
GCAGGAGACGAGACCCTGAGGTTTTGGAACGTTTTTGGAG
>Chr4:16067427..16067466  + TAIR102
AAGACTGTGGACTGTAACAGGTAGCTACTGCAGTTTCTTT
>Chr4:16068039..16068000  - TAIR102
TTGGAGGAGATGCTCCCTTGGTTGAAGAGTCTGGGCGTCA
>Chr4:16109003..16108964  - TAIR102
GAACCTAAACCTCATCGGCGGTACAGTCTTTATATTACAT
>Chr4:16134843..16134882  + TAIR102
CTCCGGTTATAAATGTGGAAGTAAGTATCTTTCTTGCTTT
>Chr4:16264003..16264042  + TAIR102
GTACATACAACGAAATCGAGGTTTCTGATGACCATCTTGC
>Chr4:16283070..16283031  - TAIR102
AGGATGGTGAAGCCCAGAACGTGAAAGCATTAGGAAGTGT
>Chr4:16297479..16297518  + TAIR102
AAGAGTTGCAGAAGAAACAAGTGTGTCTCGCTTCTTCCCT
>Chr4:16391962..16392001  + TAIR102
CGAATAACCGAAGATAAACTGTGAGAGAAACATGTTTCCA
>Chr4:16465042..16465081  + TAIR102
TTCTCTATTTATAAGCCAAGGTACATTATCCCACCTTTTG
>Chr4:16479013..16478974  - TAIR102
TTCAGGGACACACCGGAAAGGTGACTCAAAGTTTGCATCT
>Chr4:16553460..16553499  + TAIR102
TTCTTCTTCGTCTTTGTCAGGTAAAGAGATACGATGAGCA
>Chr4:16562582..16562543  - TAIR102
GGGAAATTAGAAAAAAAAAGGTTTGATTTTTCAGTTTTTG
>Chr4:16578033..16578072  + TAIR102
GGAATGTGATTGAAACTTTGGTTAGAGATTTAATTTTGAA
>Chr4:16677641..16677680  + TAIR102
ATCGTCCCAATATAAGACAAGTAAGATTTTGTTTCATTCC
>Chr4:16694574..16694613  + TAIR102
CAATGGCGTTATCGGAATCGGTAACGATCAGTCTTATCTT
>Chr4:16699782..16699821  + TAIR102
GCATTAGCTCTCCCATCACGGTTAGCAGGGTCTGCGTTTT
>Chr4:16701130..16701091  - TAIR102
GGATCTCTTACTGGTCTCAGGTCTGAAATCTTGATCTCTG
>Chr4:16710015..16710054  + TAIR102
TTATTATTTGTTGTTCTTTTGTGTGTAATGAGAGAGATGG
>Chr4:16797564..16797525  - TAIR102
TGAATCGGGACAGAAAGAAGGTGGGTTTAAACGGATATAC
>Chr4:16798476..16798437  - TAIR102
TGTATGGTTTTCGGAATGTCGTTGATGCCATCACCTAGCT
>Chr4:16811544..16811583  + TAIR102
ACTTCCAGTTCTACAAAGGGGTATATAACAGATGATTATG
>Chr4:16833409..16833448  + TAIR102
TGATTTTTAACTTCCACAAGGTAATAGCATGCTGCAAACA
>Chr4:16839683..16839722  + TAIR102
CCACAACATTGTCTTTTCGGGTTAATTTCTTCTTCTTCTT
>Chr4:16945809..16945848  + TAIR102
CAACTGATCTTCTCACTGCTGTATGTGTGTAATATCACTT
>Chr4:16953873..16953834  - TAIR102
AACAATCAGAGATGATAAGAGTACTCATCCTTGCTCAACA
>Chr4:16956706..16956667  - TAIR102
CAGCCACCAATGGCAGTGTGGTATAATCTTCAAACTTCTA
>Chr4:16977965..16977926  - TAIR102
CTTGTATCTATCATCCATGGGTATCGATTTATCTGTTTAC
>Chr4:16988813..16988774  - TAIR102
CATAATCATCGGAGACACAGGTGAGAGACCGATCTTTCAC
>Chr4:17054956..17054917  - TAIR102
CCGATATCATTTGCTTCCAGGTTTTACTCGACTTTTGAAA
>Chr4:17055472..17055511  + TAIR102
TCTTCGGGACAAAATCTCAGGTTTTAGTGCTTAAAGATGT
>Chr4:17070136..17070097  - TAIR102
GCTCTTCCTCCAGGACAAGTGTACAGTGAAATTAACAGCC
>Chr4:17080527..17080488  - TAIR102
AATCCGTTCTCTAGACCCAGGTTTGAATTCTTCTTCTCTG
>Chr4:17079065..17079026  - TAIR102
TCTATACCGCTTCCTGTCGGGTAAATCACTAAAGTTTGCG
>Chr4:17130573..17130612  + TAIR102
CTTCTTCGCCCCGTTTTCAGGTGCTTTCCCAAAATCTCTT
>Chr4:17241877..17241838  - TAIR102
ATACACTCGGTGCTCAAAAAGTTTGTCCTTTTTGCATCTC
>Chr4:17283914..17283875  - TAIR102
AAATAACCGGACTAACTGAGGTAACTCTACGCAAAGTCTA
>Chr4:17294723..17294684  - TAIR102
ACAGGAAGGCGGAAAGTTTGGTAAGAGACCTCTTAATTGC
>Chr4:17427043..17427082  + TAIR102
CGATTGAGAGATTTCAAAAGGTCAGTGTGTGAGTTTTCGA
>Chr4:17434339..17434300  - TAIR102
AGTCGATCACCACCACCGAGGTTGTTAATAAAGTTATCAT
>Chr4:17447003..17447042  + TAIR102
TCGCTGAGATGCCAATCAATGTATACAGTAGAACCAATCA
>Chr4:17635914..17635953  + TAIR102
TCAAGTCTTATTCACCGATAGTCGGTCAAAGCCAACCGTT
>Chr4:17645209..17645248  + TAIR102
TTGGTTACTCAAAAGAACAGGTACTTGTCTTTGCAGCTTG
>Chr4:17696499..17696460  - TAIR102
CCAAGGCGATAAATTGCTCGGTGAATAAACTCAAACCCTT
>Chr4:17814652..17814613  - TAIR102
CAAAACTCTGTTTCACCAAAGTAAGAATCCTAAATCGAAA
>Chr4:17874611..17874572  - TAIR102
GCTTAGATCTTGAGCTAAGAGTTAAGAAAATTTCATCTTT
>Chr4:17884018..17883979  - TAIR102
TAGGTGTTCTTTACAATCAGGTGACAGATTCTTTCTGGCT
>Chr4:17884154..17884115  - TAIR102
AAACTGCTCCTTCTTGTCTGGTCAAGTCCAAAGTAAATGT
>Chr4:17896691..17896652  - TAIR102
ATGAGAGTGGAAGCACTAAGGTAAAATGAAGCAGTGGACA
>Chr4:17901195..17901156  - TAIR102
CTGTTAAGTATGCCGTCTCAGTAAGATGTTTTCTTGACTT
>Chr4:17903701..17903740  + TAIR102
ATGTATATGTTGTTGGATAAGTCAGTGTCATTATTGGCTT
>Chr4:17928177..17928216  + TAIR102
GCTTTCACGCCTCTGATTTCGTGAGTTGGCGTCCTTACAC
>Chr4:17930670..17930631  - TAIR102
GAACATTGTCACCATTAAAGGTGCTTACGAGGATCCATTG
>Chr4:17932015..17931976  - TAIR102
AAATTCCTGATGCAAAACATGTACTTCTCCAACCAGCATC
>Chr4:17963601..17963562  - TAIR102
CGGGGAATAATTACTCAGAGGTAATGGTTTCAGAACTTGG
>Chr4:18017967..18017928  - TAIR102
TGCTTCCAACATCTTGCAAGGTAAAGTTTCCTTTTTTTTG
>Chr4:18041400..18041361  - TAIR102
GAAGATACCCCAAAATCCAGGTGACTACTGTTGTTCTCCC
>Chr4:18069834..18069795  - TAIR102
TTAAGTCCTTCTTACATCAGGTCCGTCTTACATGGGTACT
>Chr4:18159908..18159869  - TAIR102
GCAGTAGCAGGAGGAAGTGGGTGGGATTAACATTGTCATT
>Chr4:18274436..18274397  - TAIR102
CGAGGCTCAGTCGAGAGGTAGCGGCGGTGGCGGAGGAGGC
>Chr4:18274490..18274451  - TAIR102
TGCGATTGAAGAGATGAACGGTAAAGAGCTCGATGGACGT
>Chr4:18279069..18279108  + TAIR102
TTCTCAAGAAAGTGTTCCTGGTGAGTTTATCTTCAAATGC
>Chr4:18292571..18292610  + TAIR102
AAGGAAAATGGTTGGAGGAAGTGACGTGGGAGGGATGAAG
>Chr4:18307765..18307804  + TAIR102
CTGTGATAGGAGCAGCTGAGGTAGTTAATCTCTCTCAGCT
>Chr4:18382612..18382573  - TAIR102
TTTGATGAATTGTTGACTCGGTAGTGAATCTTGCAAATGT
>Chr4:18502073..18502112  + TAIR102
TTCTAAGAATGGCGTTTTAGGTAAATGATCACAGCTTATT
>Chr4:18518518..18518479  - TAIR102
GACCAAGAGTTTCTCGACAAGTAAGCTCAGATCCGGATAG
>Chr5:1591..1552  - TAIR102
ATTCAACTTTCTTCAAAAAGGTAGGGCGATATTTACATTT
>Chr5:94105..94066  - TAIR102
CTGTGATGGTGCTCCAGATGGTAAAACAGTAGATAAAGTG
>Chr5:106457..106496  + TAIR102
AAGCAGAAACGTTCCCGGAGGTAATAACCTGATCAGTTTT
>Chr5:108186..108147  - TAIR102
AAAGAAAACATTTCAGAGTTGTGAGTTTTGCAGAAATGCA
>Chr5:122349..122310  - TAIR102
ATCTCTCCTCCTCTTGAATGGTACCGATCGATCGCTCTTT
>Chr5:160872..160833  - TAIR102
GATAACCTTCCTGGAAAAAGGTAATGAGCATCGTGGAGTC
>Chr5:252502..252541  + TAIR102
TTTGTGACCTCGAAGCTTTGGTACACATTAATTTTAAGAA
>Chr5:311289..311328  + TAIR102
CAGTTGAGGAAGAGACAGAAGTGGACGCAGAGGCAGAGGG
>Chr5:358183..358144  - TAIR102
AGATGAGACGCTTCACCTTCGTAATAAATGTTTCAACACT
>Chr5:387060..387021  - TAIR102
ATTCCACCAGCAACTCTACGGTAATCATTAAGTCTAGAAA
>Chr5:437544..437583  + TAIR102
AGCCCATCGCTGGATCATAGGTTTTTCTTTTCAACAAAAC
>Chr5:472638..472599  - TAIR102
CTTCTCCGAGAGAACAAAAGGTTAGGCTTTATTGATTACT
>Chr5:483441..483402  - TAIR102
CCTTCTTCCCTTAGAAAACTGTGAGTGAAAATTTCAAATC
>Chr5:509083..509044  - TAIR102
TTTTCGATCTAATCAACGAGGTACTAATCGAAATCTACGA
>Chr5:554851..554812  - TAIR102
GCGGTGAAGGAAACGAGAAGGTTCAAGATCTTCTATTGCT
>Chr5:580220..580259  + TAIR102
GCCTATCATCACTTCCACAGGTACACATATTATAGATAGA
>Chr5:617698..617737  + TAIR102
TCCATCCAGTTCCTCACAGTGTGAGTAATTATTGGGTTTA
>Chr5:710398..710359  - TAIR102
CAACGGAGCAGGCAGCTGAGGTATTTTATTTAATATAATT
>Chr5:758641..758680  + TAIR102
GGAAACCATACCTCCTCCAGGTTTTGTACTCGCTAGATTC
>Chr5:773118..773079  - TAIR102
TTCGTAGTGTTTACATCTGTGTAATTTCTTGCTTGATTGT
>Chr5:889964..890003  + TAIR102
AATTCGATCTCCTCCGTCAGGTTTGTTTTACAAATCTTGC
>Chr5:974869..974830  - TAIR102
GTTAAGATATAGCTTTAAAGGTACATTCCTCATGAGCTAT
>Chr5:1050974..1051013  + TAIR102
ACATATATCCACTACTTCAGGTATGATTTAGTTTCTGTTC
>Chr5:1097703..1097742  + TAIR102
CTTGTCAGAAAGGCTATTAAGTTAGTTGGGTTCACAAACA
>Chr5:1098341..1098380  + TAIR102
AGTTCATTCATCGATCTCAGGTGATGTCTGTTACTCTCTT
>Chr5:1107295..1107256  - TAIR102
ACCTGGTTTTACAGAACTAGGTAACCTCCACACTTCCTGG
>Chr5:1130287..1130326  + TAIR102
CTTCAGCTTTAAGACCTCAGGTTCGTTTCTTCACTGATAT
>Chr5:1209816..1209855  + TAIR102
ATGCTGCAAAGCTTCAAAAGGCATTTCCTCTTCACTTTAA
>Chr5:1249775..1249736  - TAIR102
ATTTCGGTTTCTAACTTTATGTTGGTGTTTCTCCTTCCCT
>Chr5:1289154..1289193  + TAIR102
GACTCTTTTGATTCAAGATGGTGGGGGCATTTAAGCTTCA
>Chr5:1309217..1309256  + TAIR102
GAATCAGAAAGCTTAGATCGGTGAGCTTTTAGCTCCATTT
>Chr5:1310337..1310376  + TAIR102
CTTATTCAAGGTTCGTCAATGTGAGTGATCAAATCTATTT
>Chr5:1327522..1327561  + TAIR102
TCACGATGAACCCAGCAACGGTACGTTTCATTTCTTTCCT
>Chr5:1403790..1403751  - TAIR102
ACACCAGAATCCGAATTCAGGTTCGTTTCCTTGTACGATC
>Chr5:1408840..1408801  - TAIR102
CGAAGATGACCTCCTGGGCGGTAAGTTCTTTCTCTGCTCT
>Chr5:1454573..1454534  - TAIR102
ATGATTTTGGTTGCAAAAAGGTTTGTATCTCTGTCCCATA
>Chr5:1476004..1475965  - TAIR102
TTTGTTCTTAGTAAAAAAAAGTTATCTTCTTTTTAATTTT
>Chr5:1537597..1537636  + TAIR102
ATCTAGTGAATGAGCATGAGGTGAGTAGGGACTGTTTAGA
>Chr5:1548202..1548241  + TAIR102
CTAAAACTCGTGGGACTGATGTAAGTTTTGATTTCCACTG
>Chr5:1574139..1574178  + TAIR102
CTTCACTCTATGCCCTGCCAGTATAATAAAAGCTTCCTAC
>Chr5:1574304..1574343  + TAIR102
AACAATTGGCGAAACTCCAGGTGGGTTCATCTTCATAGGA
>Chr5:1578597..1578558  - TAIR102
GGTAGCGCTTTTAAAAAATGGTATTGCTACTTTGTTCAAA
>Chr5:1589011..1589050  + TAIR102
AGTGAGTGATAAGCCTCCAGGTAATAATATATGATAGAAC
>Chr5:1603357..1603396  + TAIR102
GCTATCTGTTGCAGACTATGGTTGGCCCAATGATGTGGAT
>Chr5:1638231..1638270  + TAIR102
ATATCCCACATGAAGTTAAGGTATGAATCCACTCAACATA
>Chr5:1661032..1661071  + TAIR102
TACCAACACTGAGAAGAAAGGTTTGGCTATTGTTACAACG
>Chr5:1667134..1667095  - TAIR102
GATAGTGCAACGGGTGGGAGGTACCAAGAACAACTTTTCA
>Chr5:1667388..1667349  - TAIR102
CTGACCTTGAGCTTGTGCAGGTTCTCTACATTCTTATCGA
>Chr5:1677338..1677299  - TAIR102
GACAGTGAGTGAATGAATGAGTGAGTCATCTTTCTCATTT
>Chr5:1706528..1706489  - TAIR102
ATCGACGAGAGAGTAGCCCGGTACGGTTCGGTTTTCATGA
>Chr5:1720719..1720680  - TAIR102
CGTATATGGGTTATTTGCAGGTTGGTGATGGAGAGAACAT
>Chr5:1726027..1725988  - TAIR102
CTCCTCTTCCTGGTGTGAATGTAAGTATTATCATCCATGT
>Chr5:1777975..1777936  - TAIR102
GTTCTGCTAAAACCGTTAAGGTCTGCTTTTTAATTTCTTC
>Chr5:1804314..1804275  - TAIR102
CATCTCCTCTCTCTTTTCAGGTTTCCCTTTCTCTTTCGCT
>Chr5:1838402..1838441  + TAIR102
TTTTTCTTTCCTTATTTAGGGTTTGTTTTCCTCTTTCGTC
>Chr5:1855580..1855541  - TAIR102
TCCGGTGACACCGTCCCAAAGCAAGTTCCTCTGATTTCTT
>Chr5:1906224..1906263  + TAIR102
TTATCGAATCTATAGTTCTGGTCTGAATTTTTTTGGTGAT
>Chr5:1985612..1985651  + TAIR102
TCTCTTCACTTTCTCACCTGGTAAACTCTCTCAACTTTCA
>Chr5:1990389..1990350  - TAIR102
CCGGAGGATTCTTCGTCAAGGCAAGTCCTCTGTTTCTTGA
>Chr5:1994834..1994795  - TAIR102
TATCTTTTAGTTCCCCAAAGGTATCGATTCTATATCCTAA
>Chr5:2060891..2060852  - TAIR102
AGAAAATGCCTACTATTCAGGTATGCTTACTTTCATCTAA
>Chr5:2061000..2060961  - TAIR102
TGAAACGTGGAAACATTTCGGTAAAATGCTTAAACATAAT
>Chr5:2069184..2069145  - TAIR102
AACACAGTACCCTTAATCCTGTTCGTGTCCCATTCTTTAC
>Chr5:2204446..2204485  + TAIR102
TTCTCTTCACTTCCTCCAACGTATCTATCTATCTCCTCCA
>Chr5:2204714..2204753  + TAIR102
CTCCCTTGTTCCTACCATCTGTAGGATCCATTTTTGCATT
>Chr5:2237674..2237713  + TAIR102
TCGACCTCAGCATCATCCAGGTTCTTCTTGTTTTCTACTT
>Chr5:2320374..2320335  - TAIR102
GGCCAGAAAGCCTGCTGGTGGTCGCCGGTAAAATTATAAA
>Chr5:2330825..2330864  + TAIR102
GTATATTCCTGGAAAATTCTGTAAGTAGATTTATGATAAC
>Chr5:2330478..2330517  + TAIR102
TGTTCTACTACTCTTTTTGGGTATATCTGTTTACTTGAAT
>Chr5:2338440..2338401  - TAIR102
GAAGCTAAGCAAGATGCTAAGTCAGAATCTCATGGTTCCG
>Chr5:2357484..2357523  + TAIR102
CTTGGTGGTGTCCTGAACAAGTCAGTTCAAAAACTTCACT
>Chr5:2357645..2357684  + TAIR102
CAGATCCAGATGCTGATGAGGTAATGCATCGATAACACAA
>Chr5:2355996..2356035  + TAIR102
CTTTTTCCCATTTACAATCGGTAAATTTCTCCGATCACGA
>Chr5:2378188..2378149  - TAIR102
CCTGCGACGTAGGTTCGGGCGTAGGAGATTTGGGGGACTT
>Chr5:2382927..2382888  - TAIR102
CGGAGGTGGTATGTCTGGGGGTAGCGGAAGTAAACACAAA
>Chr5:2386478..2386439  - TAIR102
GGAGGAGCGTCGGGAGGAGCGTCGGGAGGAGCGTCGGGAG
>Chr5:2436030..2436069  + TAIR102
TGATCTTGTACCGGAATCAGGTTTTTGCTTTTCTTCTAGG
>Chr5:2475808..2475847  + TAIR102
ATCATAAGGGTGCAAGAATGGTTTGTGGTTTTCGATGTCC
>Chr5:2519230..2519191  - TAIR102
ATAGTATTGAACTAGTCAGAGTAGTCTTCTTCTCCTTGTT
>Chr5:2531938..2531977  + TAIR102
TTATGCTAGAATTCAGGCTAGTTCCACTCCTTTACATATA
>Chr5:2590394..2590433  + TAIR102
AGGAGCAAGGAAGAGGACAGGTTCGAGCTATTCCGTTTAA
>Chr5:2594441..2594402  - TAIR102
TGGACGTCGCCGAACTTGTCGTACGCCTCTCTTTCTCGAT
>Chr5:2610114..2610075  - TAIR102
GTAATTTGCTGTCGAAGAAGGTACGCTTCTTAGCTCAAAT
>Chr5:2627872..2627833  - TAIR102
ATGAGAATCGATTCAGGATCGTGAGGCAGCTCGGCGAAGG
>Chr5:2693458..2693419  - TAIR102
AAAAGCTTGATCAAGCAATGGTTCTTCTTAGTTTCTCCTT
>Chr5:2708638..2708599  - TAIR102
GATTACCCATCTTGGGCCAAGTACTTGTTTCTTTCCTTTT
>Chr5:2744728..2744767  + TAIR102
TCTGAGCTTTAAGCCCACTGGTACGACACCATCATCTAAA
>Chr5:2805208..2805247  + TAIR102
TGTGGAATAGGAAGTGGTTCGTTATTGAGTTGTTGTTTTC
>Chr5:2852923..2852962  + TAIR102
TGTTCTTGAGTTGTCAAAAGGTATTTTCTATGTTTTTGGA
>Chr5:2873252..2873291  + TAIR102
TCTGCTTTTCGCCTTTGCAGGTGATGCAGGAGAATAATCA
>Chr5:2871541..2871580  + TAIR102
CTAGATCTTCTTCATTGAATGTAATTGGCTTATCATAGAT
>Chr5:2874062..2874023  - TAIR102
TCTCTCTAAGCCTGGAACAGGTATTCACATCTCTCTTCCA
>Chr5:2923764..2923803  + TAIR102
TGGGAACAGAGTCAGAGAAAGTGATTCCCAGAGATTAGTT
>Chr5:2993997..2993958  - TAIR102
GCTCTTTTGTTGCTTCACAGGTGAATCTTGAAAACTCTTT
>Chr5:2998832..2998793  - TAIR102
CCGAGTTTCAGATCCACCAGGTATTTGAATTCTCTTCTTC
>Chr5:3000497..3000458  - TAIR102
AGCAGTCTCAGATCCACCAGGTATCTATCCAATTTTCTTC
>Chr5:3056275..3056236  - TAIR102
GAGGGACTATTCGAGATTTCGTATCCTTTTTTAATTAAAA
>Chr5:3160070..3160109  + TAIR102
CTTTGCAAGATCCATCCGAGGCAAGTCTTAATATATAATG
>Chr5:3244693..3244654  - TAIR102
TGTGCAGGTTCGATTACGAGGTTAGATACACCCTCAAAGA
>Chr5:3255831..3255792  - TAIR102
TATTCCCCATATGGATACGGGTAAGTTTAAACTCTGCATA
>Chr5:3284685..3284646  - TAIR102
TTTGGACCTCCGATATGCAGGTATTCACATCTCTTTATGC
>Chr5:3377844..3377883  + TAIR102
GACGAGAGGGTGATCGGAAGGTACGCAGCTCCTGGAGCGT
>Chr5:3485780..3485819  + TAIR102
GCCATCATGCGTAGGTCTTGGTAAGTTTCTATTTATCCAT
>Chr5:3617541..3617502  - TAIR102
AGAACTGTGGACCTGAGAATGTAAGTTTGGGTCTTGAGGA
>Chr5:3676114..3676153  + TAIR102
AACAGCCTTGTCCAAATTTGGTATGCCTTGAAAAGCATTC
>Chr5:3735900..3735861  - TAIR102
TTTGCGCTAAAGGTTACGAGGTTAATAGCCCTAGAGTGGT
>Chr5:3887132..3887171  + TAIR102
TCAGGGCTACGGATAATCAGGTACATGAACCAAGTTAAAT
>Chr5:3924672..3924633  - TAIR102
CAATGGAAGAGTATTCTCCGGTTAGTGATAGTCTTGTTTA
>Chr5:3972336..3972297  - TAIR102
AGTTTCTTGCTCAACATCCGGTTATTTTTTCCCCTCTGAC
>Chr5:3973080..3973041  - TAIR102
TAGAGAGAAAGATCATGAACGTTAGTTAGATTCCCTCTAA
>Chr5:3972938..3972899  - TAIR102
AGCTCCAGCTACCCTTAAAGGTGATGCACAACACTATCGC
>Chr5:3989406..3989367  - TAIR102
GTACATTGGAGCTTTGTGCTGTGACTTTTATTTTTTTCTA
>Chr5:4049882..4049843  - TAIR102
GGACATGATATATCCTTGCAGTATGATCTTGGACGTGAGG
>Chr5:4053432..4053393  - TAIR102
GATTCTGATTTTTTTTCAAGGTCAATTTTTTCTTCTCTTT
>Chr5:4053461..4053422  - TAIR102
CTTCACCAACTTCTTCTCTGGTTCTGTTCGATTCTGATTT
>Chr5:4059950..4059911  - TAIR102
TGGAAGTTCATTGGCTTGTGGTGAGGACCACCATACACCA
>Chr5:4168723..4168762  + TAIR102
AATGGCCAGATCAAGAAGAGGTATTACCTTACCTTACCTT
>Chr5:4219973..4220012  + TAIR102
CTCGAGAAGCGCAAGGAGAGGTAATGATTCTTCAACAATC
>Chr5:4253877..4253838  - TAIR102
CCACGCAGCTCTCAGTAATGGTATTCAGTTGCTTGGCTCT
>Chr5:4331647..4331608  - TAIR102
AGATCCACGCTCGTTTCAAGGTAACCTAAATTCGAACACT
>Chr5:4577931..4577970  + TAIR102
ACATCTACTCCCCTGGAAATGTATGTGCATGATGATTCTT
>Chr5:4599919..4599958  + TAIR102
AAATGCATGTGCTTCAGATGGTATTGTGTCCCACACTTGA
>Chr5:4604023..4604062  + TAIR102
TCTGAGGTCGCTTAACTACGGTCAGTTTTTGTGTGTACAA
>Chr5:4618253..4618214  - TAIR102
ACATGATTGAGGGTGATCTGGTAATACACTTTCCCTTACA
>Chr5:4691766..4691727  - TAIR102
ATCTTATACAGTCCATTAAGGTAAGCATCCGTAAGACCAA
>Chr5:4827469..4827508  + TAIR102
TCCCGTAAGAACTCGGATAGGTAATAATAATTTTCTTTCA
>Chr5:4829849..4829888  + TAIR102
GACCATGTGGCGGTCACAGAGTTGCTAAACGGTGTTCATG
>Chr5:4852462..4852501  + TAIR102
TTAAAGATGGTAACTTTCAGGTGAGGGTTCTTGAAAAAAC
>Chr5:4933137..4933098  - TAIR102
CAGATCCAAAATCGATCAAGGTTTGTTTCTCGATGTATAT
>Chr5:4951564..4951525  - TAIR102
CAGGAAGATTCGATAGGCAGGTATGTTGGTTAATCCTTAA
>Chr5:4960955..4960994  + TAIR102
TGGTGGAGGTGATTAAAAAGGTTAGATTATAATATTGTTT
>Chr5:5033147..5033108  - TAIR102
TCGTATTAAAGGGAGACATGGTACGTACACTCACTTATTT
>Chr5:5059370..5059331  - TAIR102
TCTGGGATCTCAGAACCGCTGTAATGACAAAGCACACACA
>Chr5:5081568..5081607  + TAIR102
AACCAAGTTGTAATTGTCAGGCAAGTTTCTAATCTACTTC
>Chr5:5115842..5115803  - TAIR102
GAGATTTGGATTTAAAAGTGGTGTTAGATTCACCTTATTT
>Chr5:5148825..5148864  + TAIR102
GCTGACGACTTGGAAATAAAGTGAGGGAAAATATTCCTCC
>Chr5:5171955..5171916  - TAIR102
ATGGTTCCATTAACCATAACGTAAGGCTTTTGTATATTTG
>Chr5:5179125..5179086  - TAIR102
TCCATACCATGCGATGAAAGGTATATATGATCATCTTCTT
>Chr5:5179337..5179298  - TAIR102
TATCGCTCGATTTTCCTAAGGTAAATGCTTGGTTAACCAA
>Chr5:5179492..5179453  - TAIR102
TATTTTGGATTATCTGGAGGGTATCTTCTAAGCTTTTGGA
>Chr5:5361585..5361546  - TAIR102
AGTTAATGAATGAAATAGAGGTGAGTTTCTGAATCATCTG
>Chr5:5403475..5403514  + TAIR102
TTCCCCATTGCTTAACCAAAGTACCATCCTTTATTCCCTC
>Chr5:5514926..5514965  + TAIR102
TTCTAGGAGATCTTCAACAGGTTCGACAATACATTTATAT
>Chr5:5524830..5524791  - TAIR102
CGCTCTCCTTGCTCACCCTTGTATGTACAAAACACAAGTA
>Chr5:5524855..5524816  - TAIR102
GTTCGTCTACTTTATCAACGGTTCTCGCTCTCCTTGCTCA
>Chr5:5550890..5550929  + TAIR102
AAGAATCATTGAAACAGCAGGTGAAAACGAAGCCCTTCTT
>Chr5:5587863..5587824  - TAIR102
CAAATGTCTCTAAAAAAGAGGTCTGTTCTTTGCTTAGAAA
>Chr5:5861313..5861274  - TAIR102
AGAACCGTGGCGAGTCTCAGGTTAGATTTCTACTATGATT
>Chr5:5996340..5996379  + TAIR102
TTTACTCTGATGATAATAAGGTAAAAAATTTAAAATATGA
>Chr5:6062242..6062281  + TAIR102
TGAGAATCCAAGACAAGCTGGTCTGATTCGTCACCAATAC
>Chr5:6090330..6090291  - TAIR102
GCGGATCCGAGGAGGTGTGAGCCGAAGAAGTTTGGTGGTC
>Chr5:6090372..6090333  - TAIR102
ATTAAGGATATCTTGGTGAGGTATGATAGGACTCTGCTTG
>Chr5:6095010..6094971  - TAIR102
AGCCAGCGAGAGAGACAAAGGTCAGAAGATTTGATTTTTC
>Chr5:6112907..6112946  + TAIR102
GACGAAACCCACTATTCAAGGTAGCCAATTTCTTCTACAG
>Chr5:6264349..6264388  + TAIR102
GCCGGAATATTTCAACTCCGGTAAGTTAAATTTTCACCTT
>Chr5:6280193..6280232  + TAIR102
TGGCAATCCGAATGAGATTGGTACACAAAATTTGAATATA
>Chr5:6388946..6388985  + TAIR102
AAACGCTCATAAGAATGGTGGTGGTCCTGGACCCGCCGGA
>Chr5:6388949..6388988  + TAIR102
CGCTCATAAGAATGGTGGTGGTCCTGGACCCGCCGGAGGT
>Chr5:6389183..6389222  + TAIR102
TCCCAACGGTAATAAAGGAGGTGGCGGAGTCCAGATGAAC
>Chr5:6531578..6531617  + TAIR102
TCTCACATAACACAGCAGAAGTAGGTGGAAAGCAATGTCC
>Chr5:6552972..6552933  - TAIR102
GGATTTCGTGATTGCACGAGGTCTATTGATTTGAGCTTGA
>Chr5:6571679..6571718  + TAIR102
GATCTGCCTCGTGAAGTCATGTATGGCGGTGATTGATCTT
>Chr5:6591219..6591180  - TAIR102
GATTCTATAAAAACGCAAAGGTTGTCTCCATAGAATATCG
>Chr5:6708324..6708363  + TAIR102
CGTTAATGCTGTTGATACAAGTAAGGGACTCCAACACACT
>Chr5:6740590..6740629  + TAIR102
TACGTTGATGAGAAACTTAGGTTGGGATTGGGATCTAAAG
>Chr5:6741155..6741116  - TAIR102
TGAAATCATCCAGGCTTGTGGTAATTAAACAAAACTTCAT
>Chr5:6776422..6776461  + TAIR102
AACGGACTAAATATTTTAAGGTTTTTGCTCTCTTGGAGCT
>Chr5:6804878..6804839  - TAIR102
CAAGAAGGGTGCTAATGAAGGTATCCGCTTGTTACTCATG
>Chr5:6833876..6833915  + TAIR102
CTCATCTTCTTCGCTTTCTGGTATCGCATCTTAATCACCA
>Chr5:6834028..6834067  + TAIR102
TTCAATTTTGGTCATACAAGGTACTCTTTCTTTCGATCTA
>Chr5:6833876..6833915  + TAIR102
CTCATCTTCTTCGCTTTCTGGTATCGCATCTTAATCACCA
>Chr5:6913146..6913107  - TAIR102
GCTCTGATTTGAAGATGATGGTACATATGGATTTGAAGTT
>Chr5:7016788..7016749  - TAIR102
TAATCAAGCTTGTAGTGGCGGTGACAGTGGCAATGCTTGG
>Chr5:7040248..7040209  - TAIR102
TTAACGGAGATTTAACGGCAGTTAGCTACGGAGGAGGTTT
>Chr5:7045237..7045276  + TAIR102
TCATCCTGATGACAACTCTGGTAAGCCCCCCAAAGACCAA
>Chr5:7177237..7177276  + TAIR102
TTGTGACGGATAATCCAGGGGTTTGGTTTTTTCATTGTCA
>Chr5:7199220..7199181  - TAIR102
ACCAACCAAAAAGAAAACAAGTCTCACTGATGAGGATGTG
>Chr5:7290144..7290105  - TAIR102
GCGGAAAAGACAAGAAAGTGGTATTTGCATTTTTGCCGGG
>Chr5:7303221..7303260  + TAIR102
TTTTTTGTGAATTGAATTGGGTTTGATGGTTGAAATTGAG
>Chr5:7436645..7436606  - TAIR102
TGTTTCCGACCTTCCCACAGGTAAATCAATCATCTTCTTC
>Chr5:7485149..7485110  - TAIR102
GTCAAAGACTAAGGAAAATGGTGTGTATTTAATTCACTTA
>Chr5:7514012..7514051  + TAIR102
CCAAAGTTGGCTGTTTGCAGGTTTGTTACCTTCCGGCTCT
>Chr5:7532555..7532594  + TAIR102
CTCTGGAGGAAGGAGAAGAAGTGGATCCTTCAAAAGTTGA
>Chr5:7536949..7536910  - TAIR102
TTAGTGGAACAACTTTGAAGGTATATATGCATACAAATAT
>Chr5:7588213..7588174  - TAIR102
TTGAATTTCTTCGATTGAAGGTGCCATTTTCCGTTTCTAG
>Chr5:7604350..7604311  - TAIR102
AAATAGTTAAATTGCCAGATGTGGAATCCAACGGAAGAGA
>Chr5:7624156..7624117  - TAIR102
CAAGCGCACGAACAATTGCTGTATCCACTTTTATATTCCT
>Chr5:7686511..7686472  - TAIR102
TCCGCAGCTTACGGGATGTGGTTCGTTTTGTACGATTCAT
>Chr5:7814559..7814598  + TAIR102
CTTGGTACACCAAACTACAGGTTAATTTGGTTCCAAGTTA
>Chr5:7832238..7832277  + TAIR102
TCGTATGGGTCATGCGGGAGGTAAATAAACTTTACTCAGC
>Chr5:7928928..7928967  + TAIR102
TGAGATCATTTATCAAGACGGTAGTGTTCTTCAAAGCATT
>Chr5:7985042..7985081  + TAIR102
TTAACCAATGAAATAGAGATGCATCCAGGAAAACGCAAGC
>Chr5:8036542..8036581  + TAIR102
TTTATGTTGGTTTTGATGAGGTAACATGCTTTTATAATAA
>Chr5:8044556..8044595  + TAIR102
CTTTTTTTTTTTTCTCTTTTGTGTGAGTTTAGTGTCTTCT
>Chr5:8126956..8126917  - TAIR102
TTAAGAAGAAACTCCTCTGCGTATGGATGCTTGTATCCAA
>Chr5:8271067..8271106  + TAIR102
TATAATATGTTTTTCTTTCGGTTATGACATGTGTGTCTTA
>Chr5:8275838..8275877  + TAIR102
CGCACCAAAGAAAGAACAAGGTAAAAGACAGCTTCACCTT
>Chr5:8282423..8282384  - TAIR102
GATAACTACGATTGATCCCAGTATGAATCATTAATTAAAT
>Chr5:8316858..8316897  + TAIR102
CTATTTGATTTGGTCTCAAAGTTGACACCTTTATACAAGT
>Chr5:8421888..8421849  - TAIR102
TTGTACTTCCTTGATTTAACGTTTGACTCGATGAAATGTA
>Chr5:8431208..8431247  + TAIR102
CGGAAAGCTGGAGTGTGCTGGTAATGGCGCTGCTCCGCCG
>Chr5:8497213..8497174  - TAIR102
TCAAGTCATAACCTGCAACGGTATAAAAAAAGGTTTTTTT
>Chr5:8497286..8497247  - TAIR102
CTCTTCGTTTTGTGCTTGAAGTAAGAAAATTTGGGAGAAC
>Chr5:8501000..8500961  - TAIR102
TGGAAGCATCTCATATTGAAGTAAGAATATTCAAGTAGTT
>Chr5:8623277..8623316  + TAIR102
ATGGTCCTTTGTTTGCTCAGGTAATCCCAAAACAAGTAGC
>Chr5:8623736..8623775  + TAIR102
AAATGTTGCATGTCCTCAAGGTGACTCGGACTGAGTTTGG
>Chr5:8775048..8775087  + TAIR102
TGTGTTGTTCGTCGTGTCAGGTATGTATTTTCCGTTTCTT
>Chr5:8869638..8869599  - TAIR102
GAGATATTTTGTTCCTCCTTGTACGTACAAAGTGTTTGTT
>Chr5:8902878..8902917  + TAIR102
ACAGCCGAGGCTAAATCCAAGTACTCGATTTTAAACCTCT
>Chr5:8935554..8935515  - TAIR102
GTTGGAAACAAGACGAGCAAGTAAAAAAAATCTGAATCAA
>Chr5:8948553..8948592  + TAIR102
ACCGTGATGGTATCGATGAGGTAACTTTAACACTCTTGTT
>Chr5:8967699..8967738  + TAIR102
TCTCGCTCTCATATTTGCAGGTAAAGCTTCGTTGATTCGT
>Chr5:8971692..8971653  - TAIR102
CCAATACCAGTTGGTGCAAGGCATGTGATTTGATTTTTTT
>Chr5:9098779..9098818  + TAIR102
TTTCTTGGAGAAATGTCTTGGTTAAATTCAATATATATAG
>Chr5:9152866..9152905  + TAIR102
GTTCGGTGCTCATTACTTCGGTAAATTTAACTTCCTCACT
>Chr5:9356588..9356549  - TAIR102
GCTATATTTGTGAAGCTCAGGTTTATGTTTTGTCTCTATG
>Chr5:9292123..9292162  + TAIR102
TTCCCCTTTTGATTTCAAAGGTACGAATTTTATCCTCAAT
>Chr5:9285133..9285094  - TAIR102
TCACATGTGTTTGGACAGAAGTAACTATGTCATTATAATA
>Chr5:9405984..9405945  - TAIR102
TCTCCCCAGAAAAATATTGAGTAAGCACTTAGGAAGCTGT
>Chr5:9409980..9409941  - TAIR102
TCTATGTTTCTGTTAAACTCGTAAAGTCTCAATCTTTACG
>Chr5:9421754..9421793  + TAIR102
ACATCTCTGAGATGCTTTAGGTACCTAAAACACTTAATTA
>Chr5:9480751..9480790  + TAIR102
TCTCTGTAATTAAAGACAAAGTTCGTCTCTTTTTAGGTCT
>Chr5:9488465..9488426  - TAIR102
GTCAAGTGTTCTTTTAAAATGTATAAGATTCCAGTCATAG
>Chr5:9512995..9512956  - TAIR102
TCCGGATGGAAATTTCATTGGTAAGCTTCCCGTCATGCAT
>Chr5:9532065..9532104  + TAIR102
GGCCGGAAGATCAATCTAAGGTTCGAGACATGGCAGAGAG
>Chr5:9861811..9861850  + TAIR102
GAAGCCTCCTAAGTCTGTTGGTAGGGGATCCAAGGATCTT
>Chr5:9875039..9875000  - TAIR102
ATCTCAACAACAAGAAGAATGTAAGATGGTATTTGATTAG
>Chr5:10015392..10015431  + TAIR102
CGGAACTAGGCCTAGAAAAGGTTAGTCTATCCAGTTGATG
>Chr5:10028505..10028466  - TAIR102
ACTATCATTTCTTGATTTTGGTATCAAATTTATCTAGTTT
>Chr5:10032457..10032418  - TAIR102
TCATTGATTAAACTCTATCGGTACGACGTTTTTTTTGGTT
>Chr5:10478576..10478615  + TAIR102
GAGAGAGTGAAGAAGAGAGAGTTAAAGAAGAGGAGATAAA
>Chr5:10797007..10796968  - TAIR102
TTGAGACACTACGAGCAAAGGTAAAATACTTTCTTTTATC
>Chr5:10879470..10879431  - TAIR102
ATCAGAGTTTCATTGTTAAGGTAATTTTCTTTTGATTTGC
>Chr5:11023079..11023040  - TAIR102
GGAGACTTCGGAAGTTACAGGTAAGGAGTTAAAATACTTT
>Chr5:13236381..13236342  - TAIR102
CCCATTGTGCAAGACAATCGGTAAGTCGAGTTTCCATACA
>Chr5:13236589..13236550  - TAIR102
CCAAATCCAGACTATTACAGGTAACATCAGATGAATCTAT
>Chr5:13360995..13360956  - TAIR102
GACGGCGAGATACGGCGGAGGTTGGTTATTCACTCAGAGA
>Chr5:13415054..13415093  + TAIR102
GTGATTACTTGAACGTGAAGGTGAATTCACTTACTTCTAT
>Chr5:13423358..13423397  + TAIR102
AAGAAGGCGTCAGGAATCTGGTAATGAGCACTACATAGTT
>Chr5:13432674..13432713  + TAIR102
ACTCAGCCGTATCATTTGAGGTTTGAGATTTGATCAAGGA
>Chr5:13474611..13474572  - TAIR102
TCTACGTACTAATCTGCCGGGTACACAAAATTTCTAAACT
>Chr5:13785839..13785800  - TAIR102
TTGTGAATACTCCGGTCGAGGTGGTCCTGTCTGACAGCGA
>Chr5:13785974..13785935  - TAIR102
TCGCTCGAGTGGAGAGGAAGGTGAGGGCTTTGGAAAGCGA
>Chr5:13825595..13825556  - TAIR102
AGTCTAATGAAGCTGTTCTGGTATGATGTTTGTTTGTCTT
>Chr5:13858222..13858183  - TAIR102
TTGATGATGATGATGATGTTGTTGGTGAAGATTACATTGA
>Chr5:14138498..14138459  - TAIR102
GTCTGCTTTCATTTTCAAAGGTTTTTTCGTTCTTGACTCA
>Chr5:14142676..14142715  + TAIR102
CTTCACATACGTTGATTCTGGTAACCCTCTCGTCCTATAA
>Chr5:14302833..14302872  + TAIR102
TTCCAATGCTCTTCTAATTCGTAAGTAATTTTCCAGATCC
>Chr5:14422156..14422117  - TAIR102
GACTCTACTCGTCCTCTCGGGTATAACTAATCTGTAAACG
>Chr5:14421909..14421870  - TAIR102
ATCACTCTGTAGAACTCAGGGTACTGAATCTATTTATGGG
>Chr5:14481244..14481205  - TAIR102
AGCCGCAACTGTATAATCTAGTAAGCCCCGCGTCAATCAC
>Chr5:14481209..14481170  - TAIR102
ATCACTCTGTAGAACTCAGGGTACTGAATCTATTTATGGG
>Chr5:14793815..14793854  + TAIR102
GTATCTCGACAGGCAAAGAAGTATGATACATTTCACAACT
>Chr5:14815957..14815918  - TAIR102
ATGAGTCATTATTGGAAAAGGTTCTTTCAATGAACATTCT
>Chr5:14839345..14839306  - TAIR102
ATACTATGTCTCAGATCCCAGTGACTGCATAAAACTTCAA
>Chr5:14900329..14900368  + TAIR102
AGTGCCGTGCTCTTGAAAAAGTGAGAGCTTTAACTTGGGT
>Chr5:14961108..14961147  + TAIR102
AGGCGTTTGCAGTCGCGGAGGTGATTTCTCTATCTTACAT
>Chr5:15271147..15271186  + TAIR102
AAGGTCCATCGACAAAACAGGTTATTTGTAACTCCTGTTT
>Chr5:15316455..15316416  - TAIR102
TTGGAGACCAAGAATATGAGGTAAAGTTGCCATTACTTCC
>Chr5:15347855..15347894  + TAIR102
GATAATATCGCAGAAGAGAGGTTTCGTAAAGCTTTACCCT
>Chr5:15452647..15452608  - TAIR102
ATCTTACAATATGTTCAAAGGTTCCATTTCTATCAACTGC
>Chr5:15597603..15597564  - TAIR102
ATGAGAAACCAAAGACTCCGGTAAGAAAAATACTCAAATC
>Chr5:15880760..15880799  + TAIR102
CTTGTGTTCCAAGAAAGCAGGTGAGTCCTTTTGTACATAT
>Chr5:16149016..16148977  - TAIR102
GAATCAGTCGTTGTTTTCAGGTTCCTCTCTTCTCTCTATT
>Chr5:16233928..16233889  - TAIR102
CATACTCCGGGAAAGACTGAGTGAGTTCATTACTTAGTTT
>Chr5:16235794..16235833  + TAIR102
GATTTACTTCGGTTTTAAAGGTGCAATCTTTTCTTCTTCT
>Chr5:16235908..16235947  + TAIR102
TATTCCATTTCAAGAAAAAGGTTAGTGAAACATACTTCCT
>Chr5:16292384..16292345  - TAIR102
CCTAGATTCGGTTTCTTGAGGTAAGACTGATTTGTTATCT
>Chr5:16340240..16340279  + TAIR102
AACTTCATTCCCAATCAGTCGTGAGCTTTTTCCCTGTTAC
>Chr5:16431431..16431470  + TAIR102
TCTCCATTTGGATCAAAATGGTTTGTGTTATCATTCTTGT
>Chr5:16441908..16441947  + TAIR102
TGTCTACGGTTTATCCGAAGGTATTTCTCTCTCTGTCTCT
>Chr5:16450556..16450595  + TAIR102
TCAGAGCGGACTAATTAGAGGTAACGGAAACAAAACTAAC
>Chr5:16474403..16474364  - TAIR102
TGATTATTCCCGTTGATCAGGTTTGAAACTCAATTCCCAA
>Chr5:16640971..16640932  - TAIR102
GTGTTATTGCTGAAGTTATTGTAAGTTTTTTTTCTTTTGT
>Chr5:16665639..16665600  - TAIR102
ACACAGTCCCTTGATTTGAGGTTATTCTCTCTCTCTCTCT
>Chr5:16668532..16668571  + TAIR102
CCTATTTGAGATGCTGCACGGTAAGCTATCTTTCTGTATT
>Chr5:16676867..16676906  + TAIR102
CTGCCCTCACCATTTCCAAGGTGACTCTCATTTTTCAGAA
>Chr5:16675926..16675965  + TAIR102
AGAAAAAGCTCTCTTCTTTTGTAGGAATTCAAAAAGCTCG
>Chr5:16808193..16808154  - TAIR102
AAATCGAGGTCACATTTGAAGTGGACGCCAACGGTATTCT
>Chr5:16821589..16821550  - TAIR102
CTGAAGCATCTGTTGACACCGTATGAACTCTTTACTTTCA
>Chr5:17015585..17015624  + TAIR102
TTTCTTACAAGAGGATTGGTGTACGAAAATCATATTCTCA
>Chr5:17119050..17119011  - TAIR102
TAATTACTCTGCAAGAAGATGTAACGGCTTTTTCGAGTTC
>Chr5:17150038..17150077  + TAIR102
CATGCTGCCGTTTGTATTTGGTCGAAGCTTCCGGTTCACC
>Chr5:17180816..17180855  + TAIR102
TGAAAAAGCAAGCGGAAAATGTTGGTGTGATATTTGCGAA
>Chr5:17182069..17182030  - TAIR102
TGATCGATATCGATTTCTCGGTAAGTTTGTTCTCGGGGTT
>Chr5:17209290..17209251  - TAIR102
ACTTCGTCAATCTTCGTCAGGTACTTACCAATCTTCTCCC
>Chr5:17354700..17354661  - TAIR102
AGTTGTATTTGTTGAGGCGGGTAAAGATTTTGTCGATTTA
>Chr5:17379910..17379871  - TAIR102
AGCAGCTGCTTCACAGAAATGTAAGTGAACAAGATATTTT
>Chr5:17383705..17383666  - TAIR102
TCATCAGATGAAAACTCTAAGTATACCCCTTTGCGTGAAT
>Chr5:17384218..17384179  - TAIR102
CGGAAATGGCATTGACTGTTGTAAGTATATTGGGACTTTT
>Chr5:17379828..17379789  - TAIR102
CTTTTGTTCATTTTTCTTCTGTTTTTTTTTTTTTCCAGCT
>Chr5:17455706..17455667  - TAIR102
GTATCGGTGATTTCATGCAGGCAAGCTCGATTGATGCTTC
>Chr5:17500534..17500573  + TAIR102
CTTTCTTCAATCATCTCCAGGTTTGCTTCGATCTACACGG
>Chr5:17545381..17545420  + TAIR102
GATCACAAGACACCGGCAAGGTACAAAAGAGTAGGCCTTG
>Chr5:17680755..17680794  + TAIR102
TTCATACAGTCTTGTTTAAGGTAAAAAGTTAAAGACAAAG
>Chr5:17757576..17757537  - TAIR102
AGCTTGACCGCAACCCAAGGGTATATATATATATATATAT
>Chr5:17804015..17803976  - TAIR102
CCTTTTTGAAGAAGACGAGTGTAAGTGTCTCTCCTTCTCG
>Chr5:17843596..17843557  - TAIR102
AATTTTCTCTCCCAAAAAAGGTCAAATTCCCCACTTGATT
>Chr5:18044828..18044867  + TAIR102
GGCTATGTAGCCGCTGCAAGGTGATGATTATCTGAATATG
>Chr5:18139381..18139420  + TAIR102
GGAGCCTGAGAGGGTCGAGGGTTGGGAGCGTGCCCTGAGA
>Chr5:18163554..18163593  + TAIR102
ACAAAGCTATAAGCTTTTCGGTTAGTAAAGACGACACATT
>Chr5:18179388..18179349  - TAIR102
ACTGAATCTACAGGGGACTGGTATAATAGAATTACCACTT
>Chr5:18218805..18218844  + TAIR102
TCTCAATACATTACCAACAGGTAAATTTCATTCTCTTCAC
>Chr5:18369183..18369144  - TAIR102
CATCTCACCACTAAGTACAGGTTGGTACACCTTCAAAATG
>Chr5:18389340..18389379  + TAIR102
TGGTCCAGCCTTGTTTGGAGGTAAAGATGCAGCAGATTCA
>Chr5:18503325..18503364  + TAIR102
TTCTCATGAAGAGCCTTTCTGTAAGTATTAGTATCTCCTT
>Chr5:18541772..18541811  + TAIR102
TCCGTCAGCTTAATACATATGTAAAGCTTTTGTCTTTGTA
>Chr5:18572516..18572555  + TAIR102
GTAGATTCAGCACAAACAAGGTTAGAGAATCGAACAAGAG
>Chr5:18775967..18775928  - TAIR102
GTCCATTTTTTATACCTTATGCTATAACAAATATGGGTTC
>Chr5:18806950..18806911  - TAIR102
TTTATACAAATCTGTAACCAGTTTGACAAGCTTGACCGAA
>Chr5:18818481..18818520  + TAIR102
TGATCACTGCCCCACTTATTGTATGTGATGAATCATGTAA
>Chr5:18851947..18851986  + TAIR102
GGATTGATCATATTTATGAAGTTAGTTTCCCAACTGACGT
>Chr5:18922951..18922990  + TAIR102
TGCGAGTTCGTTTTCTCAAGGTACGCATTGTTATCTATGC
>Chr5:18964569..18964608  + TAIR102
AGGAGGGGCTCACGGCGGTAGTGGTTATGGAGGCGGTGAA
>Chr5:18979045..18979084  + TAIR102
CAGTCAAATTCAGAAAACGCGTAAGTTCTCTTTCTCGTTA
>Chr5:19005660..19005699  + TAIR102
AAGAAATCGAAGGTAACGGAGCCGGAATCTCAAAACGATG
>Chr5:19125288..19125249  - TAIR102
ACGATCAAAGTATCAAGGCAGTATCCTTTTTTCTACAGTT
>Chr5:19251960..19251999  + TAIR102
ATTTGCAGTTGTATTTAAAGGTGGGCTCTGTCAACAATGC
>Chr5:19306162..19306201  + TAIR102
CCTCACTCGTAAAGTCGCAGGTATGGCTTCGAAGAGCTCT
>Chr5:19315108..19315147  + TAIR102
CACCACTCCTTCTCCACCAGGTAGTGCCATTCTCTATACC
>Chr5:19331782..19331821  + TAIR102
TGATTCCCTACAGCCTCGAGGTTCTTTCTGTTTCTCCTTC
>Chr5:19331635..19331674  + TAIR102
CATCTGCCACCAAACCAAAGGTGATGCGTTTTCTTAGCCA
>Chr5:19336583..19336544  - TAIR102
CCAAGAGCTGATGGATCAAGGTCTGACCTTTTCCTCTTAC
>Chr5:19386444..19386405  - TAIR102
AAGAAGCATCTTTTGTGAAGGTAAATGATCGATCTCTTTA
>Chr5:19392290..19392329  + TAIR102
CTCCAACCGTTCTCGTTAAGGCAAATCAAGTTCTGTTTCT
>Chr5:19394043..19394082  + TAIR102
ATATTATCATCCACTTCAAGGTAAACATATCTTTTTATGA
>Chr5:19422630..19422669  + TAIR102
AGGAGGGAACACCAACGAAAGTGGGTCCCGCCTTTTGTTT
>Chr5:19555108..19555069  - TAIR102
AGAATCTGTGAATCCTAGAGGTAACAAAACACTTTCATTA
>Chr5:19560501..19560540  + TAIR102
AAACAAAAACAGACACCAAGGTTTGGCATAGTCTCCATAT
>Chr5:19560658..19560697  + TAIR102
AAGAATCACCTCATGAGTGAGTGATAGATGTTAGTTATAA
>Chr5:19568966..19569005  + TAIR102
AGCAAAACTAGAAGATGAAGGTAAGTATTATATGGTTTAT
>Chr5:19579657..19579618  - TAIR102
GTTGAAGAATTTGGTGAAAGGTATTTTCCGAATTTAACGA
>Chr5:19630314..19630275  - TAIR102
AGTCGGGTTGCGCCCTTACAGTAAGCTTCTTGCATCTAAT
>Chr5:19723188..19723149  - TAIR102
TTCTGGACTTCGACGCACTAGTAAGTTTCAATCAATGATT
>Chr5:19732897..19732858  - TAIR102
GAATCAAATTGATTGAAGAGGTTCTTCTCTATCAAAACCT
>Chr5:19734251..19734212  - TAIR102
CATTACCTTCTAGTCCCAAGGTAGATAACCAAAATATCAT
>Chr5:19779431..19779470  + TAIR102
CAGAAATCACCTCCGGTTCGGTTCAGACAGCTATCAGTTC
>Chr5:19864833..19864872  + TAIR102
AAGACAAAGAACTCAAGCGGGTTTGTTTTAGCCCCAATCC
>Chr5:19867651..19867690  + TAIR102
AAGTGAAGTGGATGATATGGGTACCTCCCTAAATCTTATT
>Chr5:19889226..19889187  - TAIR102
TAACTTCACTGGGACCTCTGGTATTACCTTACTTAGAGCA
>Chr5:20010800..20010761  - TAIR102
ATTGGGTGCTGGTGGCAGTGGTGGAGGAGGAGCAGGAGGA
>Chr5:20032707..20032746  + TAIR102
ACAAAAATTGCATATAACTGGTTTGTTTCTCACTCTCTAT
>Chr5:20065982..20066021  + TAIR102
GTGACAGAGTTCCTTCCACGGTTTGGTCTTATTACTTTGG
>Chr5:20064544..20064583  + TAIR102
CTTCAAAGATATCAGATTTGGTTAGTCTAATTAGGTTGCA
>Chr5:20063825..20063864  + TAIR102
TCGTCACGCTTCTCCGTTGCGTAAGGAGAGCCATGCGAAA
>Chr5:20082476..20082515  + TAIR102
ATCGTGTGGGCTTAAACGAGGTAATATGATTATTTGGACA
>Chr5:20196413..20196452  + TAIR102
TCCTGAGCAGCTTCAGAAAGGTATTCTCGACTCTTCTGTC
>Chr5:20513807..20513846  + TAIR102
CTTTGGGTGCTGCTATGTTGGTAACAATCATTCTTGATCT
>Chr5:20710744..20710705  - TAIR102
AAACACAAAAGCCTGCTTTCGTGAGTTTCTTCTGGTCTTG
>Chr5:20770930..20770891  - TAIR102
AACAAAAAAAACTCTCTCTGGTATGCTGTCTCTTCTTCTC
>Chr5:20779316..20779277  - TAIR102
CTTCTCGCTCAATCCTTAAAGTGTTCGGTTTATTACCACC
>Chr5:20784325..20784286  - TAIR102
AACTGGATGGGAATACGAATGTCCTTATCCATCTTGGGCA
>Chr5:20797169..20797208  + TAIR102
TTCTCTGGCAAGTCTGCTTCGTACGTACTCTCTCTTCATT
>Chr5:20823939..20823978  + TAIR102
GTCTTTGCTGGATTTTGAAGGTCACCACTGTTCAAGTTTA
>Chr5:20873827..20873866  + TAIR102
AGTTTGGCTAAAGCTTTCAGGTAACTTGTCCTTTTTGCTT
>Chr5:20881718..20881679  - TAIR102
GAACTTTGCAAATTAATGAGGTAGACAATGTGATACCCCC
>Chr5:20881544..20881505  - TAIR102
AAGAGGTCAAAAGCGTTGAGGTAGGTATTACCCGTAAAAC
>Chr5:20970791..20970830  + TAIR102
TTTGGGGCCTTCAGGCATTGGTAAGACTACCATAGCTAGA
>Chr5:21086271..21086232  - TAIR102
GTATTGTCAGGTCAAGAAAGGTACAAACACTCGGACACAA
>Chr5:21111639..21111678  + TAIR102
AGTGTTTATCACTTTATCTGGTTCTTGTTTTGTATTTTTT
>Chr5:21211801..21211762  - TAIR102
CAATCAGACAAAATAAAAAGGTTCCTTCTTTATAACTTCC
>Chr5:21214395..21214434  + TAIR102
TGGTACTGTCAAAGTGGCTGGTTCAGAACCTGAAACCGCA
>Chr5:21249721..21249682  - TAIR102
TGATGTGGATGATGAGTATGGTATGTGTTTTAGCAATATG
>Chr5:21297633..21297594  - TAIR102
CTTACATACATCGCGGAGAGGTTCTCCTCTAATTCTAGTT
>Chr5:21398529..21398568  + TAIR102
TTCCACGGGGAATGTCCCAGGTTGCATTTAATCTTTGTTC
>Chr5:21398723..21398762  + TAIR102
GGAACATAAAAGCAATCATGGTACCATCTGCTCTCAACCC
>Chr5:21445529..21445490  - TAIR102
ATCCGAAGCTTGTGCAGCAAGTAAGACAGCAGTTACAGTC
>Chr5:21505938..21505977  + TAIR102
CAACAAAGTCAGATTTTTGGGTAAGTTTTTATCAAAAGTT
>Chr5:21510520..21510481  - TAIR102
CATATCAATTTGTCGACCAAGTAAGCTCCTCACTGCTTAA
>Chr5:21561641..21561680  + TAIR102
GTGGTGATCATAGACTTAAGGTAATCAATGAATCAAAAGG
>Chr5:21596135..21596174  + TAIR102
AGCAAATTCCAAATTTTGAGGTACGGTTTAAGTTTTTCTA
>Chr5:21709611..21709650  + TAIR102
CAACACTATCACAAACTGAGGTAAAAGAAAGCCTTACTCA
>Chr5:21763225..21763186  - TAIR102
TCACCGGGAAATTTCCGGCGGTGATTCACCGTCGATGATA
>Chr5:21781056..21781095  + TAIR102
AGCTCTTCTCTTCGTCAATCGTGGGTTCTTTCATCATCTC
>Chr5:21822610..21822649  + TAIR102
GCTCAAGACTACAACTTTGTGTACTTTCTCTTTCAACGAG
>Chr5:21882610..21882571  - TAIR102
TTATATAATTATGGAGAAGGGTGGGTACTGGGTAGGTGTT
>Chr5:21948162..21948201  + TAIR102
ACATATGTAATAATAAGTAGGTAATGTTTCTTCATGTCAC
>Chr5:21992538..21992499  - TAIR102
CTTCCTCATTGAGATGCAAGGTACCAAACACAATCTTTTA
>Chr5:22126100..22126139  + TAIR102
CGAAATGGAGAATGTGAAAGGTGGAAGCCCATATGGAGCT
>Chr5:22181779..22181818  + TAIR102
TAGAGTATCTTCATGATGGGGTAAGCTGCTTGCTAAAACC
>Chr5:22184008..22184047  + TAIR102
TCACTCACAACAGTACCATTGTGATCAAAGATGTGAACCT
>Chr5:22201872..22201833  - TAIR102
TTGTGCTGTCTCGAAAACGTGTAATTGATCTCGTGGCATT
>Chr5:22277416..22277377  - TAIR102
AGGCAAGAAAATGGAACAAGGTACGTTTAATATCTATGTT
>Chr5:22321386..22321425  + TAIR102
ATGTGAATCTGCGAGAAGCGGTAAGTCCAAAACCAATACT
>Chr5:22327557..22327518  - TAIR102
AGACCAAGTTGTTGAACCAGGTGAGTCTACATGTGAATCA
>Chr5:22361439..22361400  - TAIR102
GCCATGTTAGCTGATACCTTGTACGTTTCTTCTAACTGAA
>Chr5:22403929..22403968  + TAIR102
CACGTGATTTGATTGAGCAGGTAATTTATATTGCATTGAT
>Chr5:22424225..22424186  - TAIR102
GAGCTTTCATTTCCAAATCTGTGAGATCTCAGACACTTTC
>Chr5:22424878..22424839  - TAIR102
GCAATGGATGTAGAACCCGAGTACAGATTCTCGCGCCGTT
>Chr5:22460976..22461015  + TAIR102
AGTCCCTCGTTCTTGCCAAGGTATTTTCATGTGATTTTTG
>Chr5:22502204..22502165  - TAIR102
AAATAGACAAACTAATAGAGGTAACAAAAAAATTCATCTC
>Chr5:22503776..22503737  - TAIR102
TTGATTTTCAGACAAGAAAAGTATGTTGTTTCTAAGTCTT
>Chr5:22503946..22503907  - TAIR102
CTGGGTCATCTCCAAAAATGGTGCTTTTTTTTAATAATTC
>Chr5:22502065..22502026  - TAIR102
CCAAGAAAACAAAAAAAAAAGTTGAGAGATTTGTAGATTG
>Chr5:22522211..22522172  - TAIR102
ACATAATGATGGTAATTCTGGTACGTGCCACATCTCTGGA
>Chr5:22527278..22527317  + TAIR102
CAGCCAAACAACTCTTAGAGGTATAATAAAACATTTTGGT
>Chr5:22531417..22531456  + TAIR102
TTTCGATCTTACTTTCCTGGGTATGTCTCAATTCTTCTTC
>Chr5:22545602..22545563  - TAIR102
TAATGGGATGGGTGGAAGAGGTTTGATGGGTAATGGTGGG
>Chr5:22552576..22552615  + TAIR102
TTCATGGAATCGCAGTTGAGGTTTGGTGGGGGATTGTAGA
>Chr5:22558336..22558297  - TAIR102
TTGTGAATCTTTTATTTATGGTTTTTGGGGGAAAGTAAAT
>Chr5:22697836..22697875  + TAIR102
TTATGGTTACATGGCTCCAGGTAAAATTCAAAATTTCGAT
>Chr5:22742556..22742595  + TAIR102
GAGAGATATGGCTGACTTTGGTTTGTTCTGTTTCCCTTGT
>Chr5:22889229..22889268  + TAIR102
GAAGAAGATTGATTATAAAGGTGTTAGCTTTTTCAATACT
>Chr5:22910102..22910063  - TAIR102
CCGTCATTCGAGGAAAGAAGGTAACTAGACTGTTTGAATA
>Chr5:22944214..22944175  - TAIR102
CTAAGGACGTTAGGGTAGACGTGAAATTGAACAAGCAAAT
>Chr5:23022060..23022021  - TAIR102
GGAGTTGATTTGTTCTTAACATATCCTTTTTCGTATTAGT
>Chr5:23087782..23087821  + TAIR102
ACTTAGAGGCTATTGCAACGGTGAATCTAGGGTTACTTTA
>Chr5:23153235..23153274  + TAIR102
TCCACACTGTCTTTATTGAGGTCAGCATCTTTCTCTCTCT
>Chr5:23162484..23162445  - TAIR102
TCAAATTCTACGATTCTCCGGTAAGTCCCCTTTTGCTTCA
>Chr5:23207187..23207148  - TAIR102
AGGATTTGCTGCCGGAGGAGGTGCAGCTGCTGGAGGTGGT
>Chr5:23244196..23244235  + TAIR102
CGGAGAAGAATGGATGCTAAGTGAGCTACACGAATTATCA
>Chr5:23311222..23311261  + TAIR102
CTTGTTACTAGATTCAAAGGGTAATCTACAAGTTTCTGAC
>Chr5:23310327..23310366  + TAIR102
TTTTAATTTTTTTTTTTTTGGTCTTTGTCCTCGCCGTCGA
>Chr5:23348639..23348678  + TAIR102
GAAGAAGATTGGATTCAAAGGTAAGTCTACTGCTTCTTTT
>Chr5:23412695..23412656  - TAIR102
AGCTTTTTCTTCTCCAACAGGTTTGTTAATTGATTGCACC
>Chr5:23438440..23438479  + TAIR102
AATCCTTAGCAGATCAGAAGGTATCACACGTTTGACTATC
>Chr5:23482756..23482795  + TAIR102
AGAAGATTCCTTCCTTTCTGGTATCTTATTAACTCTTACT
>Chr5:23528491..23528530  + TAIR102
TTGACAGAAGACTCTGCAAGGTTCCCTCTTTTCCTCAATC
>Chr5:23529199..23529238  + TAIR102
CTGAAGAATACATTGCGCCTGTATAGTGATGCATTTAACG
>Chr5:23549630..23549669  + TAIR102
TCGCTGTCGTCGGAGACATCGTAATGTTTATTATATCTTC
>Chr5:23549884..23549923  + TAIR102
GGATTTGGTGCTCTTCACAGGCAGCTTCTCTGTTACTGAC
>Chr5:23552252..23552291  + TAIR102
GTAGCGACTGGTTATTTTCTGTAAATTTCTGATATTTATC
>Chr5:23552242..23552281  + TAIR102
CCAACAGAGAGTAGCGACTGGTTATTTTCTGTAAATTTCT
>Chr5:23561381..23561342  - TAIR102
TATGGGTCCTCGAAGCAAAGGTTTGAGTTTCTCTCATTTG
>Chr5:23579410..23579449  + TAIR102
GGAGATAAGTCGACTTGGAAGTGAAATAAAAGCGAGAGAC
>Chr5:23638467..23638428  - TAIR102
TTGGAGATACAAAAAAAGAGGTAGGTTTTTGTTCACTTTG
>Chr5:23663471..23663510  + TAIR102
TCTGAATCTTAACTCTCAAGGTAGTTGACTAATCTCTATG
>Chr5:23684395..23684356  - TAIR102
ATTTCTCCAACACACGACAAGTAACTCAGCCTCTCTTGTT
>Chr5:23720218..23720179  - TAIR102
AGTCTAAGGTGAAACAATCAGTAAGTTTCTTCAACGCCCT
>Chr5:23720409..23720370  - TAIR102
ATTTGGATCATATGTTCCTTGTGAGTACTTAGCAAACTCA
>Chr5:23806759..23806798  + TAIR102
AACAATCACCATTCCCGCAGGTAATAAAGCTTCTATTACT
>Chr5:23809558..23809519  - TAIR102
TCGGTTCTCCAATTGATGTGGTAAGCATTCATTTTCGTCT
>Chr5:23823037..23822998  - TAIR102
CAACGAAGCTTCTGATCTAGGTGATAACAACTTCTTCTTC
>Chr5:23841625..23841586  - TAIR102
GGAGTCACGCAAGAAATCAGGTTAGAGCCTATAGTAGTTA
>Chr5:23841997..23841958  - TAIR102
TCCGATCCATTCAAGCAAACGTGAGCTCATCATGTTTTCT
>Chr5:23881092..23881131  + TAIR102
GGTTCTTATGAAGTAAAGAGGTAGTTCAAGTCTTTTATAC
>Chr5:23949870..23949909  + TAIR102
TCTTCGTTAAAATTCACCAGGTGATAACCAAATACCCTTG
>Chr5:23970603..23970642  + TAIR102
ACGCAGCAACAGATGCAGCAGCTGCAGCAGAATGTGAACA
>Chr5:23979081..23979120  + TAIR102
AGCACCAACTGTGTTTGCTGGTAAGATTGATCCTTTTCTT
>Chr5:23996643..23996604  - TAIR102
ACATTGGAGATTTTTTGCAGGTAAAGTAACAATCTGTAGA
>Chr5:24001811..24001772  - TAIR102
CTGTGTTTTCGTCTCTAATCGTAAGTTTAATTTTGCTCGG
>Chr5:24016185..24016146  - TAIR102
TTTGTCCAACAACACAGGCGGTAATGTCTTTCTCTTTCGA
>Chr5:24073722..24073761  + TAIR102
AAGCTCTACGCAAAGGAAAGGTTTGTTCTTTGACGATTTT
>Chr5:24083249..24083210  - TAIR102
TTTTGTAGCGAAAGTTTCAGGTTTGAAGGTGGAGGGAGAA
>Chr5:24105144..24105183  + TAIR102
GTTTCCGGCTATCAATTCAGGTAACCAATCTTCTGATTTC
>Chr5:24121477..24121516  + TAIR102
GGTCTCCGGACACAGCAAGAGTGAGAAGCAAGATGATCTA
>Chr5:24140380..24140419  + TAIR102
GATCTGCTCCATACCAATCAGCCAAGGTCCAAATCCGTTC
>Chr5:24149253..24149292  + TAIR102
AGACCAGATGCATGAAACAGGTGACAGTAAGATTATTCTT
>Chr5:24199774..24199735  - TAIR102
TCTGGAGAAGATGTCACAGCGTAAGAGTTCTGATTTGGTT
>Chr5:24212409..24212370  - TAIR102
ATGATGCTGATGATGAAGATGTTGATAATGTTGCTGATGA
>Chr5:24251338..24251299  - TAIR102
TTCATAAATCAATACGCCAGGTTTCGTTTTTAACCAAATC
>Chr5:24290445..24290484  + TAIR102
GAGATTGAGAAGGAGCCCAAGTTTTTGAAGAATGGTGACG
>Chr5:24300264..24300303  + TAIR102
GGATACTACAACAGAGACTGGTTTGTTCCCTGTCTGAGAC
>Chr5:24300607..24300646  + TAIR102
TTCCTCGCCAGAAGCGTTCTGTAAGACCTCGGATGTACCT
>Chr5:24300815..24300854  + TAIR102
TGCAGGCAAGAATTGAACCGGTATTGATATTTTCACTTGT
>Chr5:24354166..24354205  + TAIR102
CCTTTTTATCTATTGTTAAGGTTTGGCTTCGTTGTCTCTT
>Chr5:24362862..24362901  + TAIR102
CCCATTTACCTGGCGTTTCGGTTAAAACTCAAGACTTTCA
>Chr5:24371459..24371420  - TAIR102
GCAACAAGACTTCAGAGCCGGTAAGTTCTGCTTCTTCTTG
>Chr5:24467039..24467000  - TAIR102
TGCAAACTTTAATAGCCAAGGTATATATCTACTACATAAC
>Chr5:24488953..24488914  - TAIR102
TCTCTAGTGATGTTACAGAAGTAATGCTTCGTAACATCTT
>Chr5:24523668..24523707  + TAIR102
ACAGCTTCTATCGACTTTAGGTGATGTCCCTTTCTGCAAT
>Chr5:24554032..24554071  + TAIR102
CTTCTTCTTCCCGTTTCACGGTACGTTTACTCTGTTCGAT
>Chr5:24621911..24621950  + TAIR102
TAGCCAATCTAGAAGCACAGGTACTTGCTTCTTTATATCT
>Chr5:24620898..24620937  + TAIR102
GAATTGCTACCAGGAGATTGGTAATGGAGAGATTCTCATG
>Chr5:24690682..24690643  - TAIR102
CGACATTCCCCAAAAAGCTGGTTTATACAAATCTATACAT
>Chr5:24741059..24741020  - TAIR102
CTACGACATCGGGGTTTCAGGTTCACATATATATTCTTGC
>Chr5:24745763..24745802  + TAIR102
ATGCTTTAGTCATGGATGGGGTAACAAATCATCAGTACCC
>Chr5:24861281..24861242  - TAIR102
AATACCATGCTCACGCTGTTGTATACAGTCAACAAGGTGT
>Chr5:24910591..24910630  + TAIR102
TAAATCGGAGGCAATTTGAGGTGAAATTGGTGGTTTTATC
>Chr5:24964940..24964979  + TAIR102
TCAATTACTCTCCCTATTCGGTGAGATCTCTCTCTCTCTT
>Chr5:25089393..25089354  - TAIR102
CCCGGTTCTTGTCCACAACGGTAAACCCATCTCTGAGTCC
>Chr5:25098842..25098881  + TAIR102
AGCTCCATTTAACCTAACTCGTAAGCAAAATCAAAATCTC
>Chr5:25194053..25194092  + TAIR102
TCGTGCCAATCACCCTCCTGGTAAATATTTACTTCTTTAA
>Chr5:25243519..25243558  + TAIR102
TCCCACAAGCTCCCATTGATGTGAGTTTCTTATCACTTTT
>Chr5:25371518..25371557  + TAIR102
GCGAAGAAGTATCGGAAAAGGTCAGATTTTTTTTTCACTT
>Chr5:25379082..25379043  - TAIR102
CAATTGGGATTCTCAGTTTGGTAAGTCAACGTGCAATTCA
>Chr5:25387119..25387080  - TAIR102
GTTTTCGTATTCACCGTCCGGTAAGACCTTCCGGTACTTG
>Chr5:25384379..25384340  - TAIR102
AGTTTCTGTGGACATAGGAGGTATGGCAGTGGTTTTTTTC
>Chr5:25407719..25407758  + TAIR102
TTCTGGAATTCATGGGAAGGGTACCAAATCAATCCGTTAT
>Chr5:25516204..25516165  - TAIR102
GTAACCTTGCAACTCTTTAAGTTCTGTTTTTTTTTTTGCT
>Chr5:25561959..25561920  - TAIR102
TGAAGAAATATGAACTGAAGGTGACACCAAAGTAGATATT
>Chr5:25615437..25615476  + TAIR102
TGGCTCAATCATTGTTTCAGGTAAACCCATTTAGCTCTTA
>Chr5:25665124..25665085  - TAIR102
AACCACCTCTCATTTCCAAGGTAAGTGAAGTAACTGGTCT
>Chr5:25665278..25665239  - TAIR102
TGCCATCATCACAGCAGGAGGTTTCCTTTTAATTCTCACA
>Chr5:25681752..25681713  - TAIR102
TGTAGTATTACTTGCTTTCCGTAGGTGCCCTCAAACTACT
>Chr5:25686239..25686278  + TAIR102
AGAGGAAAAAAGGAAAAAAAGTAATCATCGATTCGCTTTC
>Chr5:25696841..25696880  + TAIR102
AATCCAGTGGTTACACTCCTGTATGCTTCCATTATATCAT
>Chr5:25697102..25697141  + TAIR102
CAAGCTCTGATGCATCCGCGGTAAGTTAATAAACAACTTG
>Chr5:25698836..25698797  - TAIR102
TTCTCAGATGTCCTGATTGGGTAAATTGCAACTTTTTCGT
>Chr5:25729476..25729515  + TAIR102
CCATTGATTCATATCTCAAGGTATATATATATTGAAGGTC
>Chr5:25736708..25736669  - TAIR102
CATCCTTGATGCTTTGAAAGGTAAGGAAAACAAGTAAGCT
>Chr5:25737754..25737715  - TAIR102
AAAGAAGAGAAAGGAACCGGGTCCTCCTAGGATTTACTAT
>Chr5:25746657..25746696  + TAIR102
ATCTGGAACAACTGAGACAGGTAAGCCATTTTTTGTTTAC
>Chr5:25749775..25749814  + TAIR102
ATGCTAAGGCTTTCCAAGATGTAAGTTTTAAATCTTTTTC
>Chr5:25774840..25774801  - TAIR102
CCCAGCTTGGCTGGAAACAGGTCTATAGAGAAAAATAACT
>Chr5:25790071..25790110  + TAIR102
ACCGCTTCATAGTAGACGATGTAAGGAAACTTACGACCAT
>Chr5:25800804..25800765  - TAIR102
AATAAGTCGAGACTTCTCTGGTGATTTGTTATTTTCTTTG
>Chr5:25835756..25835795  + TAIR102
AGAAGCTGTCTCCATTTCAGGTTTGCTCTTAGTCCTTTCA
>Chr5:25956068..25956107  + TAIR102
TGGACAATGAAAGAGAAGGGGTAAGCTACATTTGAACTAC
>Chr5:25965560..25965521  - TAIR102
GTTGGACTGCTTTAACACTGGTAATAAACTATCTCTTTTT
>Chr5:26010097..26010058  - TAIR102
TGGCGCCTAACAAAGCTAAGGTTTGTTTTCTTGTATAATC
>Chr5:26045681..26045720  + TAIR102
CACTCAACAATCCATCCAAAGTATCCTTTTTATTATTATT
>Chr5:26058640..26058679  + TAIR102
GATGAAATGGGTGATTTGAAGTTAAATCCTTTAAGTTCTT
>Chr5:26057861..26057900  + TAIR102
TAACATCCCTTCTGTTTATGGTCGGATTCCAACTCCGGAC
>Chr5:26093557..26093596  + TAIR102
GTTAATGATTCTTAAAAAAGGTAAAAACACTATATTGATC
>Chr5:26093747..26093786  + TAIR102
AACCAGGAAGCAATTTCTCTGTAAGTAGTAAAACCCATAA
>Chr5:26148706..26148667  - TAIR102
TTTGGACCTCCGATATGCAGGTTTGCCCAATTCTATACTT
>Chr5:26152232..26152271  + TAIR102
ATCAATTAAACCCGTGAGAGGTAATAACAATGGTGGTTCA
>Chr5:26153776..26153815  + TAIR102
CAGCTATGGCTGATGATCCGGTAAGATTCTCTCTCTCTCA
>Chr5:26156481..26156520  + TAIR102
TCTGGGACCGAATGGGACAGGTAAGAGACATCATTACATT
>Chr5:26284946..26284985  + TAIR102
GAGTTTTCTGATTCACGGCGGTTAATTTAGGGTACCGGTA
>Chr5:26296483..26296522  + TAIR102
GAAAGGAGTTCGAATTTCAGGTAGACCTCTTTACTTAGAT
>Chr5:26303195..26303156  - TAIR102
TTTTTTAGCTTTCACATTCTGTAAGTTCCATAATTTTAGG
>Chr5:26303352..26303313  - TAIR102
ACCGGAAAGTTTACTCGGAGGTTTGGTTAACCATCGATCC
>Chr5:26303352..26303313  - TAIR102
ACCGGAAAGTTTACTCGGAGGTTTGGTTAACCATCGATCC
>Chr5:26315444..26315483  + TAIR102
AAGATGGTGATTGCAATCAGGTAGTTTTCATGAACTCTTT
>Chr5:26315726..26315765  + TAIR102
GGTTTCTAGAGAAGATAAGGGTATGTAAATGGATTTGATT
>Chr5:26377175..26377136  - TAIR102
TCAGCAAAGATTTTGTGGAGGTTTTGCAAGCTTTTTCCAT
>Chr5:26398340..26398301  - TAIR102
TGGTCGACATCTTCCTGAAGGTAATTCATTATCTGGAATC
>Chr5:26405267..26405228  - TAIR102
AGTCCAGAGGAGATCCAGAAGTGTCAGCAAGCCTACCATA
>Chr5:26410786..26410825  + TAIR102
CATGAATCGAGGAGCATCAGGTATGTTTTTATTTGGTTAG
>Chr5:26414174..26414135  - TAIR102
AGCCTCTGTCCTCGTTGCAGGTCCACCTTTTCCCATTTCC
>Chr5:26417833..26417794  - TAIR102
ATATAAACGCTCAGGACAGGGTAGGATGATGTCAAGCATT
>Chr5:26421430..26421469  + TAIR102
CATTGTAGGCTTTGTGATTCGTTTGATATATACATACATA
>Chr5:26422499..26422538  + TAIR102
TAAGTGCCGTCCAGAGTCAGGTACAACTACCATTTCTTTT
>Chr5:26446685..26446724  + TAIR102
CCGAGACTATGTCTTCTGAGGTGATCCTGTTAGACTGAAA
>Chr5:26450406..26450445  + TAIR102
CTAGTGTACAGCACCTGCAGGTGAAAAGTCCAATCACAAT
>Chr5:26457233..26457194  - TAIR102
TTGCTGAGATCCTTGAAGCGGTAGTTATATTTTTGTTTTC
>Chr5:26456683..26456644  - TAIR102
TAGTATATACTAGAAGAGGAGTAAGTAAAGGATACAGAAT
>Chr5:26459573..26459534  - TAIR102
GGGTTCACTCGGCGCTTTGGGTTTGACCAACTCAACTCTA
>Chr5:26466255..26466294  + TAIR102
ACGCGTCGGAGAGATGGTTGGTGAGTGTTATTGATGACAC
>Chr5:26468692..26468731  + TAIR102
GGCAAAGTTGATCCCTCTGGGTTTGTCATTTGATATCCTC
>Chr5:26497673..26497634  - TAIR102
CCTCCTTCTCTCTGTATCAGGTACTTTTTCCTAATTCCTG
>Chr5:26511187..26511226  + TAIR102
AGATTGGCGGTGAACGTTAAGTTAGTAGCTGATGTTAAAT
>Chr5:26524880..26524841  - TAIR102
CCAAAAACTCGTCTTCCAAGGTAAGATTAGCTCTGACGAA
>Chr5:26534669..26534708  + TAIR102
TCGTCACACACACGGATCATGTAATCTGCTTCTTCTTCGT
>Chr5:26578538..26578499  - TAIR102
GTTTCCGTTGGCCTTTTCAGGTGAAGAAGATTCACTTGCC
>Chr5:26587326..26587365  + TAIR102
TGCTTGGCTTAGACTCAATGGTACTACTAGTACCCAATTT
>Chr5:26612865..26612826  - TAIR102
TTACAATTTCAAACGTTCCGGTAAGTTTCGGTTTCTTGAT
>Chr5:26727049..26727088  + TAIR102
ACTAGTTATGGACCCTGGAGGTTCGATTGATCAATTTCCT
>Chr5:26785781..26785742  - TAIR102
TCATTCCCAATTCCAACAAGGTTAATCAATCTTTGTTCGA
>Chr5:26914723..26914684  - TAIR102
TGAAATTTCATCTTCATAAGGTAAGAGTCATGAACTCATT
