# Supplementary material for: Comparative Analyses between Retained Introns and Constitutively Spliced Introns in Arabidopsis thaliana Using Random Forest and Support Vector Machine
Source: PLoS One. 2014 Aug 11;9(8):e104049. doi: 10.1371/journal.pone.0104049 (PMC4128822; doi:10.1371/journal.pone.0104049)
Supplement: File S2 — All extracted data used in the article. (ZIP) [file pone.0104049.s002.zip › data/TAIR10_GFF3_genes.gff]

Chr1	TAIR10	chromosome	1	30427671	.	.	.	ID=Chr1;Name=Chr1
Chr1	TAIR10	gene	3631	5899	.	+	.	ID=AT1G01010;Note=protein_coding_gene;Name=AT1G01010
Chr1	TAIR10	mRNA	3631	5899	.	+	.	ID=AT1G01010.1;Parent=AT1G01010;Name=AT1G01010.1;Index=1
Chr1	TAIR10	protein	3760	5630	.	+	.	ID=AT1G01010.1-Protein;Name=AT1G01010.1;Derives_from=AT1G01010.1
Chr1	TAIR10	exon	3631	3913	.	+	.	Parent=AT1G01010.1
Chr1	TAIR10	five_prime_UTR	3631	3759	.	+	.	Parent=AT1G01010.1
Chr1	TAIR10	CDS	3760	3913	.	+	0	Parent=AT1G01010.1,AT1G01010.1-Protein;
Chr1	TAIR10	exon	3996	4276	.	+	.	Parent=AT1G01010.1
Chr1	TAIR10	CDS	3996	4276	.	+	2	Parent=AT1G01010.1,AT1G01010.1-Protein;
Chr1	TAIR10	exon	4486	4605	.	+	.	Parent=AT1G01010.1
Chr1	TAIR10	CDS	4486	4605	.	+	0	Parent=AT1G01010.1,AT1G01010.1-Protein;
Chr1	TAIR10	exon	4706	5095	.	+	.	Parent=AT1G01010.1
Chr1	TAIR10	CDS	4706	5095	.	+	0	Parent=AT1G01010.1,AT1G01010.1-Protein;
Chr1	TAIR10	exon	5174	5326	.	+	.	Parent=AT1G01010.1
Chr1	TAIR10	CDS	5174	5326	.	+	0	Parent=AT1G01010.1,AT1G01010.1-Protein;
Chr1	TAIR10	exon	5439	5899	.	+	.	Parent=AT1G01010.1
Chr1	TAIR10	CDS	5439	5630	.	+	0	Parent=AT1G01010.1,AT1G01010.1-Protein;
Chr1	TAIR10	three_prime_UTR	5631	5899	.	+	.	Parent=AT1G01010.1
Chr1	TAIR10	gene	5928	8737	.	-	.	ID=AT1G01020;Note=protein_coding_gene;Name=AT1G01020
Chr1	TAIR10	mRNA	5928	8737	.	-	.	ID=AT1G01020.1;Parent=AT1G01020;Name=AT1G01020.1;Index=1
Chr1	TAIR10	protein	6915	8666	.	-	.	ID=AT1G01020.1-Protein;Name=AT1G01020.1;Derives_from=AT1G01020.1
Chr1	TAIR10	five_prime_UTR	8667	8737	.	-	.	Parent=AT1G01020.1
Chr1	TAIR10	CDS	8571	8666	.	-	0	Parent=AT1G01020.1,AT1G01020.1-Protein;
Chr1	TAIR10	exon	8571	8737	.	-	.	Parent=AT1G01020.1
Chr1	TAIR10	CDS	8417	8464	.	-	0	Parent=AT1G01020.1,AT1G01020.1-Protein;
Chr1	TAIR10	exon	8417	8464	.	-	.	Parent=AT1G01020.1
Chr1	TAIR10	CDS	8236	8325	.	-	0	Parent=AT1G01020.1,AT1G01020.1-Protein;
Chr1	TAIR10	exon	8236	8325	.	-	.	Parent=AT1G01020.1
Chr1	TAIR10	CDS	7942	7987	.	-	0	Parent=AT1G01020.1,AT1G01020.1-Protein;
Chr1	TAIR10	exon	7942	7987	.	-	.	Parent=AT1G01020.1
Chr1	TAIR10	CDS	7762	7835	.	-	2	Parent=AT1G01020.1,AT1G01020.1-Protein;
Chr1	TAIR10	exon	7762	7835	.	-	.	Parent=AT1G01020.1
Chr1	TAIR10	CDS	7564	7649	.	-	0	Parent=AT1G01020.1,AT1G01020.1-Protein;
Chr1	TAIR10	exon	7564	7649	.	-	.	Parent=AT1G01020.1
Chr1	TAIR10	CDS	7384	7450	.	-	1	Parent=AT1G01020.1,AT1G01020.1-Protein;
Chr1	TAIR10	exon	7384	7450	.	-	.	Parent=AT1G01020.1
Chr1	TAIR10	CDS	7157	7232	.	-	0	Parent=AT1G01020.1,AT1G01020.1-Protein;
Chr1	TAIR10	exon	7157	7232	.	-	.	Parent=AT1G01020.1
Chr1	TAIR10	CDS	6915	7069	.	-	2	Parent=AT1G01020.1,AT1G01020.1-Protein;
Chr1	TAIR10	three_prime_UTR	6437	6914	.	-	.	Parent=AT1G01020.1
Chr1	TAIR10	exon	6437	7069	.	-	.	Parent=AT1G01020.1
Chr1	TAIR10	three_prime_UTR	5928	6263	.	-	.	Parent=AT1G01020.1
Chr1	TAIR10	exon	5928	6263	.	-	.	Parent=AT1G01020.1
Chr1	TAIR10	mRNA	6790	8737	.	-	.	ID=AT1G01020.2;Parent=AT1G01020;Name=AT1G01020.2;Index=1
Chr1	TAIR10	protein	7315	8666	.	-	.	ID=AT1G01020.2-Protein;Name=AT1G01020.2;Derives_from=AT1G01020.2
Chr1	TAIR10	five_prime_UTR	8667	8737	.	-	.	Parent=AT1G01020.2
Chr1	TAIR10	CDS	8571	8666	.	-	0	Parent=AT1G01020.2,AT1G01020.2-Protein;
Chr1	TAIR10	exon	8571	8737	.	-	.	Parent=AT1G01020.2
Chr1	TAIR10	CDS	8417	8464	.	-	0	Parent=AT1G01020.2,AT1G01020.2-Protein;
Chr1	TAIR10	exon	8417	8464	.	-	.	Parent=AT1G01020.2
Chr1	TAIR10	CDS	8236	8325	.	-	0	Parent=AT1G01020.2,AT1G01020.2-Protein;
Chr1	TAIR10	exon	8236	8325	.	-	.	Parent=AT1G01020.2
Chr1	TAIR10	CDS	7942	7987	.	-	0	Parent=AT1G01020.2,AT1G01020.2-Protein;
Chr1	TAIR10	exon	7942	7987	.	-	.	Parent=AT1G01020.2
Chr1	TAIR10	CDS	7762	7835	.	-	2	Parent=AT1G01020.2,AT1G01020.2-Protein;
Chr1	TAIR10	exon	7762	7835	.	-	.	Parent=AT1G01020.2
Chr1	TAIR10	CDS	7564	7649	.	-	0	Parent=AT1G01020.2,AT1G01020.2-Protein;
Chr1	TAIR10	exon	7564	7649	.	-	.	Parent=AT1G01020.2
Chr1	TAIR10	CDS	7315	7450	.	-	1	Parent=AT1G01020.2,AT1G01020.2-Protein;
Chr1	TAIR10	three_prime_UTR	7157	7314	.	-	.	Parent=AT1G01020.2
Chr1	TAIR10	exon	7157	7450	.	-	.	Parent=AT1G01020.2
Chr1	TAIR10	three_prime_UTR	6790	7069	.	-	.	Parent=AT1G01020.2
Chr1	TAIR10	exon	6790	7069	.	-	.	Parent=AT1G01020.2
Chr1	TAIR10	gene	11649	13714	.	-	.	ID=AT1G01030;Note=protein_coding_gene;Name=AT1G01030
Chr1	TAIR10	mRNA	11649	13714	.	-	.	ID=AT1G01030.1;Parent=AT1G01030;Name=AT1G01030.1;Index=1
Chr1	TAIR10	protein	11864	12940	.	-	.	ID=AT1G01030.1-Protein;Name=AT1G01030.1;Derives_from=AT1G01030.1
Chr1	TAIR10	five_prime_UTR	13335	13714	.	-	.	Parent=AT1G01030.1
Chr1	TAIR10	exon	13335	13714	.	-	.	Parent=AT1G01030.1
Chr1	TAIR10	five_prime_UTR	12941	13173	.	-	.	Parent=AT1G01030.1
Chr1	TAIR10	CDS	11864	12940	.	-	0	Parent=AT1G01030.1,AT1G01030.1-Protein;
Chr1	TAIR10	three_prime_UTR	11649	11863	.	-	.	Parent=AT1G01030.1
Chr1	TAIR10	exon	11649	13173	.	-	.	Parent=AT1G01030.1
Chr1	TAIR10	gene	23146	31227	.	+	.	ID=AT1G01040;Note=protein_coding_gene;Name=AT1G01040
Chr1	TAIR10	mRNA	23146	31227	.	+	.	ID=AT1G01040.1;Parent=AT1G01040;Name=AT1G01040.1;Index=1
Chr1	TAIR10	protein	23519	31079	.	+	.	ID=AT1G01040.1-Protein;Name=AT1G01040.1;Derives_from=AT1G01040.1
Chr1	TAIR10	exon	23146	24451	.	+	.	Parent=AT1G01040.1
Chr1	TAIR10	five_prime_UTR	23146	23518	.	+	.	Parent=AT1G01040.1
Chr1	TAIR10	CDS	23519	24451	.	+	0	Parent=AT1G01040.1,AT1G01040.1-Protein;
Chr1	TAIR10	exon	24542	24655	.	+	.	Parent=AT1G01040.1
Chr1	TAIR10	CDS	24542	24655	.	+	0	Parent=AT1G01040.1,AT1G01040.1-Protein;
Chr1	TAIR10	exon	24752	24962	.	+	.	Parent=AT1G01040.1
Chr1	TAIR10	CDS	24752	24962	.	+	0	Parent=AT1G01040.1,AT1G01040.1-Protein;
Chr1	TAIR10	exon	25041	25435	.	+	.	Parent=AT1G01040.1
Chr1	TAIR10	CDS	25041	25435	.	+	2	Parent=AT1G01040.1,AT1G01040.1-Protein;
Chr1	TAIR10	exon	25524	25743	.	+	.	Parent=AT1G01040.1
Chr1	TAIR10	CDS	25524	25743	.	+	0	Parent=AT1G01040.1,AT1G01040.1-Protein;
Chr1	TAIR10	exon	25825	25997	.	+	.	Parent=AT1G01040.1
Chr1	TAIR10	CDS	25825	25997	.	+	2	Parent=AT1G01040.1,AT1G01040.1-Protein;
Chr1	TAIR10	exon	26081	26203	.	+	.	Parent=AT1G01040.1
Chr1	TAIR10	CDS	26081	26203	.	+	0	Parent=AT1G01040.1,AT1G01040.1-Protein;
Chr1	TAIR10	exon	26292	26452	.	+	.	Parent=AT1G01040.1
Chr1	TAIR10	CDS	26292	26452	.	+	0	Parent=AT1G01040.1,AT1G01040.1-Protein;
Chr1	TAIR10	exon	26543	26776	.	+	.	Parent=AT1G01040.1
Chr1	TAIR10	CDS	26543	26776	.	+	1	Parent=AT1G01040.1,AT1G01040.1-Protein;
Chr1	TAIR10	exon	26862	27012	.	+	.	Parent=AT1G01040.1
Chr1	TAIR10	CDS	26862	27012	.	+	1	Parent=AT1G01040.1,AT1G01040.1-Protein;
Chr1	TAIR10	exon	27099	27281	.	+	.	Parent=AT1G01040.1
Chr1	TAIR10	CDS	27099	27281	.	+	0	Parent=AT1G01040.1,AT1G01040.1-Protein;
Chr1	TAIR10	exon	27372	27533	.	+	.	Parent=AT1G01040.1
Chr1	TAIR10	CDS	27372	27533	.	+	0	Parent=AT1G01040.1,AT1G01040.1-Protein;
Chr1	TAIR10	exon	27618	27713	.	+	.	Parent=AT1G01040.1
Chr1	TAIR10	CDS	27618	27713	.	+	0	Parent=AT1G01040.1,AT1G01040.1-Protein;
Chr1	TAIR10	exon	27803	28431	.	+	.	Parent=AT1G01040.1
Chr1	TAIR10	CDS	27803	28431	.	+	0	Parent=AT1G01040.1,AT1G01040.1-Protein;
Chr1	TAIR10	exon	28708	28805	.	+	.	Parent=AT1G01040.1
Chr1	TAIR10	CDS	28708	28805	.	+	1	Parent=AT1G01040.1,AT1G01040.1-Protein;
Chr1	TAIR10	exon	28890	29080	.	+	.	Parent=AT1G01040.1
Chr1	TAIR10	CDS	28890	29080	.	+	2	Parent=AT1G01040.1,AT1G01040.1-Protein;
Chr1	TAIR10	exon	29160	30065	.	+	.	Parent=AT1G01040.1
Chr1	TAIR10	CDS	29160	30065	.	+	0	Parent=AT1G01040.1,AT1G01040.1-Protein;
Chr1	TAIR10	exon	30147	30311	.	+	.	Parent=AT1G01040.1
Chr1	TAIR10	CDS	30147	30311	.	+	0	Parent=AT1G01040.1,AT1G01040.1-Protein;
Chr1	TAIR10	exon	30410	30816	.	+	.	Parent=AT1G01040.1
Chr1	TAIR10	CDS	30410	30816	.	+	0	Parent=AT1G01040.1,AT1G01040.1-Protein;
Chr1	TAIR10	exon	30902	31227	.	+	.	Parent=AT1G01040.1
Chr1	TAIR10	CDS	30902	31079	.	+	1	Parent=AT1G01040.1,AT1G01040.1-Protein;
Chr1	TAIR10	three_prime_UTR	31080	31227	.	+	.	Parent=AT1G01040.1
Chr1	TAIR10	mRNA	23416	31120	.	+	.	ID=AT1G01040.2;Parent=AT1G01040;Name=AT1G01040.2;Index=1
Chr1	TAIR10	protein	23519	31079	.	+	.	ID=AT1G01040.2-Protein;Name=AT1G01040.2;Derives_from=AT1G01040.2
Chr1	TAIR10	exon	23416	24451	.	+	.	Parent=AT1G01040.2
Chr1	TAIR10	five_prime_UTR	23416	23518	.	+	.	Parent=AT1G01040.2
Chr1	TAIR10	CDS	23519	24451	.	+	0	Parent=AT1G01040.2,AT1G01040.2-Protein;
Chr1	TAIR10	exon	24542	24655	.	+	.	Parent=AT1G01040.2
Chr1	TAIR10	CDS	24542	24655	.	+	0	Parent=AT1G01040.2,AT1G01040.2-Protein;
Chr1	TAIR10	exon	24752	24962	.	+	.	Parent=AT1G01040.2
Chr1	TAIR10	CDS	24752	24962	.	+	0	Parent=AT1G01040.2,AT1G01040.2-Protein;
Chr1	TAIR10	exon	25041	25435	.	+	.	Parent=AT1G01040.2
Chr1	TAIR10	CDS	25041	25435	.	+	2	Parent=AT1G01040.2,AT1G01040.2-Protein;
Chr1	TAIR10	exon	25524	25743	.	+	.	Parent=AT1G01040.2
Chr1	TAIR10	CDS	25524	25743	.	+	0	Parent=AT1G01040.2,AT1G01040.2-Protein;
Chr1	TAIR10	exon	25825	25997	.	+	.	Parent=AT1G01040.2
Chr1	TAIR10	CDS	25825	25997	.	+	2	Parent=AT1G01040.2,AT1G01040.2-Protein;
Chr1	TAIR10	exon	26081	26203	.	+	.	Parent=AT1G01040.2
Chr1	TAIR10	CDS	26081	26203	.	+	0	Parent=AT1G01040.2,AT1G01040.2-Protein;
Chr1	TAIR10	exon	26292	26452	.	+	.	Parent=AT1G01040.2
Chr1	TAIR10	CDS	26292	26452	.	+	0	Parent=AT1G01040.2,AT1G01040.2-Protein;
Chr1	TAIR10	exon	26543	26776	.	+	.	Parent=AT1G01040.2
Chr1	TAIR10	CDS	26543	26776	.	+	1	Parent=AT1G01040.2,AT1G01040.2-Protein;
Chr1	TAIR10	exon	26862	27012	.	+	.	Parent=AT1G01040.2
Chr1	TAIR10	CDS	26862	27012	.	+	1	Parent=AT1G01040.2,AT1G01040.2-Protein;
Chr1	TAIR10	exon	27099	27281	.	+	.	Parent=AT1G01040.2
Chr1	TAIR10	CDS	27099	27281	.	+	0	Parent=AT1G01040.2,AT1G01040.2-Protein;
Chr1	TAIR10	exon	27372	27536	.	+	.	Parent=AT1G01040.2
Chr1	TAIR10	CDS	27372	27536	.	+	0	Parent=AT1G01040.2,AT1G01040.2-Protein;
Chr1	TAIR10	exon	27618	27713	.	+	.	Parent=AT1G01040.2
Chr1	TAIR10	CDS	27618	27713	.	+	0	Parent=AT1G01040.2,AT1G01040.2-Protein;
Chr1	TAIR10	exon	27803	28431	.	+	.	Parent=AT1G01040.2
Chr1	TAIR10	CDS	27803	28431	.	+	0	Parent=AT1G01040.2,AT1G01040.2-Protein;
Chr1	TAIR10	exon	28708	28805	.	+	.	Parent=AT1G01040.2
Chr1	TAIR10	CDS	28708	28805	.	+	1	Parent=AT1G01040.2,AT1G01040.2-Protein;
Chr1	TAIR10	exon	28890	29080	.	+	.	Parent=AT1G01040.2
Chr1	TAIR10	CDS	28890	29080	.	+	2	Parent=AT1G01040.2,AT1G01040.2-Protein;
Chr1	TAIR10	exon	29160	30065	.	+	.	Parent=AT1G01040.2
Chr1	TAIR10	CDS	29160	30065	.	+	0	Parent=AT1G01040.2,AT1G01040.2-Protein;
Chr1	TAIR10	exon	30147	30311	.	+	.	Parent=AT1G01040.2
Chr1	TAIR10	CDS	30147	30311	.	+	0	Parent=AT1G01040.2,AT1G01040.2-Protein;
Chr1	TAIR10	exon	30410	30816	.	+	.	Parent=AT1G01040.2
Chr1	TAIR10	CDS	30410	30816	.	+	0	Parent=AT1G01040.2,AT1G01040.2-Protein;
Chr1	TAIR10	exon	30902	31120	.	+	.	Parent=AT1G01040.2
Chr1	TAIR10	CDS	30902	31079	.	+	1	Parent=AT1G01040.2,AT1G01040.2-Protein;
Chr1	TAIR10	three_prime_UTR	31080	31120	.	+	.	Parent=AT1G01040.2
Chr1	TAIR10	gene	28500	28706	.	+	.	ID=AT1G01046;Note=miRNA;Name=AT1G01046
Chr1	TAIR10	miRNA	28500	28706	.	+	.	ID=AT1G01046.1;Parent=AT1G01046;Name=AT1G01046.1;Index=1
Chr1	TAIR10	exon	28500	28706	.	+	.	Parent=AT1G01046.1
Chr1	TAIR10	gene	31170	33153	.	-	.	ID=AT1G01050;Note=protein_coding_gene;Name=AT1G01050
Chr1	TAIR10	mRNA	31170	33153	.	-	.	ID=AT1G01050.1;Parent=AT1G01050;Name=AT1G01050.1;Index=1
Chr1	TAIR10	protein	31382	32670	.	-	.	ID=AT1G01050.1-Protein;Name=AT1G01050.1;Derives_from=AT1G01050.1
Chr1	TAIR10	five_prime_UTR	33029	33153	.	-	.	Parent=AT1G01050.1
Chr1	TAIR10	exon	33029	33153	.	-	.	Parent=AT1G01050.1
Chr1	TAIR10	CDS	32547	32670	.	-	0	Parent=AT1G01050.1,AT1G01050.1-Protein;
Chr1	TAIR10	exon	32547	32670	.	-	.	Parent=AT1G01050.1
Chr1	TAIR10	CDS	32431	32459	.	-	2	Parent=AT1G01050.1,AT1G01050.1-Protein;
Chr1	TAIR10	exon	32431	32459	.	-	.	Parent=AT1G01050.1
Chr1	TAIR10	CDS	32282	32347	.	-	0	Parent=AT1G01050.1,AT1G01050.1-Protein;
Chr1	TAIR10	exon	32282	32347	.	-	.	Parent=AT1G01050.1
Chr1	TAIR10	CDS	32088	32195	.	-	0	Parent=AT1G01050.1,AT1G01050.1-Protein;
Chr1	TAIR10	exon	32088	32195	.	-	.	Parent=AT1G01050.1
Chr1	TAIR10	CDS	31933	31998	.	-	0	Parent=AT1G01050.1,AT1G01050.1-Protein;
Chr1	TAIR10	exon	31933	31998	.	-	.	Parent=AT1G01050.1
Chr1	TAIR10	CDS	31693	31813	.	-	0	Parent=AT1G01050.1,AT1G01050.1-Protein;
Chr1	TAIR10	exon	31693	31813	.	-	.	Parent=AT1G01050.1
Chr1	TAIR10	CDS	31521	31602	.	-	2	Parent=AT1G01050.1,AT1G01050.1-Protein;
Chr1	TAIR10	exon	31521	31602	.	-	.	Parent=AT1G01050.1
Chr1	TAIR10	CDS	31382	31424	.	-	1	Parent=AT1G01050.1,AT1G01050.1-Protein;
Chr1	TAIR10	three_prime_UTR	31170	31381	.	-	.	Parent=AT1G01050.1
Chr1	TAIR10	exon	31170	31424	.	-	.	Parent=AT1G01050.1
Chr1	TAIR10	gene	33379	37871	.	-	.	ID=AT1G01060;Note=protein_coding_gene;Name=AT1G01060
Chr1	TAIR10	mRNA	33666	37840	.	-	.	ID=AT1G01060.1;Parent=AT1G01060;Name=AT1G01060.1;Index=1
Chr1	TAIR10	protein	33992	37061	.	-	.	ID=AT1G01060.1-Protein;Name=AT1G01060.1;Derives_from=AT1G01060.1
Chr1	TAIR10	five_prime_UTR	37569	37840	.	-	.	Parent=AT1G01060.1
Chr1	TAIR10	exon	37569	37840	.	-	.	Parent=AT1G01060.1
Chr1	TAIR10	five_prime_UTR	37373	37398	.	-	.	Parent=AT1G01060.1
Chr1	TAIR10	exon	37373	37398	.	-	.	Parent=AT1G01060.1
Chr1	TAIR10	five_prime_UTR	37062	37203	.	-	.	Parent=AT1G01060.1
Chr1	TAIR10	CDS	37023	37061	.	-	0	Parent=AT1G01060.1,AT1G01060.1-Protein;
Chr1	TAIR10	exon	37023	37203	.	-	.	Parent=AT1G01060.1
Chr1	TAIR10	CDS	36810	36921	.	-	0	Parent=AT1G01060.1,AT1G01060.1-Protein;
Chr1	TAIR10	exon	36810	36921	.	-	.	Parent=AT1G01060.1
Chr1	TAIR10	CDS	36624	36685	.	-	2	Parent=AT1G01060.1,AT1G01060.1-Protein;
Chr1	TAIR10	exon	36624	36685	.	-	.	Parent=AT1G01060.1
Chr1	TAIR10	CDS	35730	35963	.	-	0	Parent=AT1G01060.1,AT1G01060.1-Protein;
Chr1	TAIR10	exon	35730	35963	.	-	.	Parent=AT1G01060.1
Chr1	TAIR10	CDS	35567	35647	.	-	0	Parent=AT1G01060.1,AT1G01060.1-Protein;
Chr1	TAIR10	exon	35567	35647	.	-	.	Parent=AT1G01060.1
Chr1	TAIR10	CDS	34401	35474	.	-	0	Parent=AT1G01060.1,AT1G01060.1-Protein;
Chr1	TAIR10	exon	34401	35474	.	-	.	Parent=AT1G01060.1
Chr1	TAIR10	CDS	33992	34327	.	-	0	Parent=AT1G01060.1,AT1G01060.1-Protein;
Chr1	TAIR10	three_prime_UTR	33666	33991	.	-	.	Parent=AT1G01060.1
Chr1	TAIR10	exon	33666	34327	.	-	.	Parent=AT1G01060.1
Chr1	TAIR10	mRNA	33666	37780	.	-	.	ID=AT1G01060.2;Parent=AT1G01060;Name=AT1G01060.2;Index=1
Chr1	TAIR10	protein	33992	37061	.	-	.	ID=AT1G01060.2-Protein;Name=AT1G01060.2;Derives_from=AT1G01060.2
Chr1	TAIR10	five_prime_UTR	37373	37780	.	-	.	Parent=AT1G01060.2
Chr1	TAIR10	exon	37373	37780	.	-	.	Parent=AT1G01060.2
Chr1	TAIR10	five_prime_UTR	37062	37203	.	-	.	Parent=AT1G01060.2
Chr1	TAIR10	CDS	37023	37061	.	-	0	Parent=AT1G01060.2,AT1G01060.2-Protein;
Chr1	TAIR10	exon	37023	37203	.	-	.	Parent=AT1G01060.2
Chr1	TAIR10	CDS	36810	36921	.	-	0	Parent=AT1G01060.2,AT1G01060.2-Protein;
Chr1	TAIR10	exon	36810	36921	.	-	.	Parent=AT1G01060.2
Chr1	TAIR10	CDS	36624	36685	.	-	2	Parent=AT1G01060.2,AT1G01060.2-Protein;
Chr1	TAIR10	exon	36624	36685	.	-	.	Parent=AT1G01060.2
Chr1	TAIR10	CDS	35730	35963	.	-	0	Parent=AT1G01060.2,AT1G01060.2-Protein;
Chr1	TAIR10	exon	35730	35963	.	-	.	Parent=AT1G01060.2
Chr1	TAIR10	CDS	35567	35647	.	-	0	Parent=AT1G01060.2,AT1G01060.2-Protein;
Chr1	TAIR10	exon	35567	35647	.	-	.	Parent=AT1G01060.2
Chr1	TAIR10	CDS	34401	35474	.	-	0	Parent=AT1G01060.2,AT1G01060.2-Protein;
Chr1	TAIR10	exon	34401	35474	.	-	.	Parent=AT1G01060.2
Chr1	TAIR10	CDS	33992	34327	.	-	0	Parent=AT1G01060.2,AT1G01060.2-Protein;
Chr1	TAIR10	three_prime_UTR	33666	33991	.	-	.	Parent=AT1G01060.2
Chr1	TAIR10	exon	33666	34327	.	-	.	Parent=AT1G01060.2
Chr1	TAIR10	mRNA	33379	37757	.	-	.	ID=AT1G01060.3;Parent=AT1G01060;Name=AT1G01060.3;Index=1
Chr1	TAIR10	protein	33992	37061	.	-	.	ID=AT1G01060.3-Protein;Name=AT1G01060.3;Derives_from=AT1G01060.3
Chr1	TAIR10	five_prime_UTR	37569	37757	.	-	.	Parent=AT1G01060.3
Chr1	TAIR10	exon	37569	37757	.	-	.	Parent=AT1G01060.3
Chr1	TAIR10	five_prime_UTR	37373	37398	.	-	.	Parent=AT1G01060.3
Chr1	TAIR10	exon	37373	37398	.	-	.	Parent=AT1G01060.3
Chr1	TAIR10	five_prime_UTR	37062	37203	.	-	.	Parent=AT1G01060.3
Chr1	TAIR10	CDS	37023	37061	.	-	0	Parent=AT1G01060.3,AT1G01060.3-Protein;
Chr1	TAIR10	exon	37023	37203	.	-	.	Parent=AT1G01060.3
Chr1	TAIR10	CDS	36810	36921	.	-	0	Parent=AT1G01060.3,AT1G01060.3-Protein;
Chr1	TAIR10	exon	36810	36921	.	-	.	Parent=AT1G01060.3
Chr1	TAIR10	CDS	36624	36685	.	-	2	Parent=AT1G01060.3,AT1G01060.3-Protein;
Chr1	TAIR10	exon	36624	36685	.	-	.	Parent=AT1G01060.3
Chr1	TAIR10	CDS	35730	35963	.	-	0	Parent=AT1G01060.3,AT1G01060.3-Protein;
Chr1	TAIR10	exon	35730	35963	.	-	.	Parent=AT1G01060.3
Chr1	TAIR10	CDS	35567	35647	.	-	0	Parent=AT1G01060.3,AT1G01060.3-Protein;
Chr1	TAIR10	exon	35567	35647	.	-	.	Parent=AT1G01060.3
Chr1	TAIR10	CDS	34401	35474	.	-	0	Parent=AT1G01060.3,AT1G01060.3-Protein;
Chr1	TAIR10	exon	34401	35474	.	-	.	Parent=AT1G01060.3
Chr1	TAIR10	CDS	33992	34327	.	-	0	Parent=AT1G01060.3,AT1G01060.3-Protein;
Chr1	TAIR10	three_prime_UTR	33981	33991	.	-	.	Parent=AT1G01060.3
Chr1	TAIR10	exon	33981	34327	.	-	.	Parent=AT1G01060.3
Chr1	TAIR10	three_prime_UTR	33379	33589	.	-	.	Parent=AT1G01060.3
Chr1	TAIR10	exon	33379	33589	.	-	.	Parent=AT1G01060.3
Chr1	TAIR10	mRNA	33666	37780	.	-	.	ID=AT1G01060.4;Parent=AT1G01060;Name=AT1G01060.4;Index=1
Chr1	TAIR10	protein	33992	37061	.	-	.	ID=AT1G01060.4-Protein;Name=AT1G01060.4;Derives_from=AT1G01060.4
Chr1	TAIR10	five_prime_UTR	37569	37780	.	-	.	Parent=AT1G01060.4
Chr1	TAIR10	exon	37569	37780	.	-	.	Parent=AT1G01060.4
Chr1	TAIR10	five_prime_UTR	37373	37398	.	-	.	Parent=AT1G01060.4
Chr1	TAIR10	exon	37373	37398	.	-	.	Parent=AT1G01060.4
Chr1	TAIR10	five_prime_UTR	37062	37203	.	-	.	Parent=AT1G01060.4
Chr1	TAIR10	CDS	37023	37061	.	-	0	Parent=AT1G01060.4,AT1G01060.4-Protein;
Chr1	TAIR10	exon	37023	37203	.	-	.	Parent=AT1G01060.4
Chr1	TAIR10	CDS	36810	36921	.	-	0	Parent=AT1G01060.4,AT1G01060.4-Protein;
Chr1	TAIR10	exon	36810	36921	.	-	.	Parent=AT1G01060.4
Chr1	TAIR10	CDS	36624	36685	.	-	2	Parent=AT1G01060.4,AT1G01060.4-Protein;
Chr1	TAIR10	exon	36624	36685	.	-	.	Parent=AT1G01060.4
Chr1	TAIR10	CDS	35730	35963	.	-	0	Parent=AT1G01060.4,AT1G01060.4-Protein;
Chr1	TAIR10	exon	35730	35963	.	-	.	Parent=AT1G01060.4
Chr1	TAIR10	CDS	35567	35647	.	-	0	Parent=AT1G01060.4,AT1G01060.4-Protein;
Chr1	TAIR10	exon	35567	35647	.	-	.	Parent=AT1G01060.4
Chr1	TAIR10	CDS	34401	35471	.	-	0	Parent=AT1G01060.4,AT1G01060.4-Protein;
Chr1	TAIR10	exon	34401	35471	.	-	.	Parent=AT1G01060.4
Chr1	TAIR10	CDS	33992	34327	.	-	0	Parent=AT1G01060.4,AT1G01060.4-Protein;
Chr1	TAIR10	three_prime_UTR	33666	33991	.	-	.	Parent=AT1G01060.4
Chr1	TAIR10	exon	33666	34327	.	-	.	Parent=AT1G01060.4
Chr1	TAIR10	mRNA	33967	37871	.	-	.	ID=AT1G01060.5;Parent=AT1G01060;Name=AT1G01060.5;Index=1
Chr1	TAIR10	protein	33992	36836	.	-	.	ID=AT1G01060.5-Protein;Name=AT1G01060.5;Derives_from=AT1G01060.5
Chr1	TAIR10	five_prime_UTR	37373	37871	.	-	.	Parent=AT1G01060.5
Chr1	TAIR10	exon	37373	37871	.	-	.	Parent=AT1G01060.5
Chr1	TAIR10	five_prime_UTR	37023	37203	.	-	.	Parent=AT1G01060.5
Chr1	TAIR10	exon	37023	37203	.	-	.	Parent=AT1G01060.5
Chr1	TAIR10	five_prime_UTR	36837	36921	.	-	.	Parent=AT1G01060.5
Chr1	TAIR10	CDS	36810	36836	.	-	0	Parent=AT1G01060.5,AT1G01060.5-Protein;
Chr1	TAIR10	exon	36810	36921	.	-	.	Parent=AT1G01060.5
Chr1	TAIR10	CDS	36624	36685	.	-	0	Parent=AT1G01060.5,AT1G01060.5-Protein;
Chr1	TAIR10	exon	36624	36685	.	-	.	Parent=AT1G01060.5
Chr1	TAIR10	CDS	36090	36171	.	-	1	Parent=AT1G01060.5,AT1G01060.5-Protein;
Chr1	TAIR10	exon	36090	36171	.	-	.	Parent=AT1G01060.5
Chr1	TAIR10	CDS	35730	35999	.	-	0	Parent=AT1G01060.5,AT1G01060.5-Protein;
Chr1	TAIR10	exon	35730	35999	.	-	.	Parent=AT1G01060.5
Chr1	TAIR10	CDS	35567	35647	.	-	0	Parent=AT1G01060.5,AT1G01060.5-Protein;
Chr1	TAIR10	exon	35567	35647	.	-	.	Parent=AT1G01060.5
Chr1	TAIR10	CDS	34401	35474	.	-	0	Parent=AT1G01060.5,AT1G01060.5-Protein;
Chr1	TAIR10	exon	34401	35474	.	-	.	Parent=AT1G01060.5
Chr1	TAIR10	CDS	33992	34327	.	-	0	Parent=AT1G01060.5,AT1G01060.5-Protein;
Chr1	TAIR10	three_prime_UTR	33967	33991	.	-	.	Parent=AT1G01060.5
Chr1	TAIR10	exon	33967	34327	.	-	.	Parent=AT1G01060.5
Chr1	TAIR10	gene	38752	40944	.	-	.	ID=AT1G01070;Note=protein_coding_gene;Name=AT1G01070
Chr1	TAIR10	mRNA	38752	40944	.	-	.	ID=AT1G01070.1;Parent=AT1G01070;Name=AT1G01070.1;Index=1
Chr1	TAIR10	protein	38898	40877	.	-	.	ID=AT1G01070.1-Protein;Name=AT1G01070.1;Derives_from=AT1G01070.1
Chr1	TAIR10	five_prime_UTR	40878	40944	.	-	.	Parent=AT1G01070.1
Chr1	TAIR10	CDS	40675	40877	.	-	0	Parent=AT1G01070.1,AT1G01070.1-Protein;
Chr1	TAIR10	exon	40675	40944	.	-	.	Parent=AT1G01070.1
Chr1	TAIR10	CDS	40473	40535	.	-	1	Parent=AT1G01070.1,AT1G01070.1-Protein;
Chr1	TAIR10	exon	40473	40535	.	-	.	Parent=AT1G01070.1
Chr1	TAIR10	CDS	40213	40329	.	-	1	Parent=AT1G01070.1,AT1G01070.1-Protein;
Chr1	TAIR10	exon	40213	40329	.	-	.	Parent=AT1G01070.1
Chr1	TAIR10	CDS	39409	39814	.	-	1	Parent=AT1G01070.1,AT1G01070.1-Protein;
Chr1	TAIR10	exon	39409	39814	.	-	.	Parent=AT1G01070.1
Chr1	TAIR10	CDS	39136	39287	.	-	0	Parent=AT1G01070.1,AT1G01070.1-Protein;
Chr1	TAIR10	exon	39136	39287	.	-	.	Parent=AT1G01070.1
Chr1	TAIR10	CDS	38898	39054	.	-	1	Parent=AT1G01070.1,AT1G01070.1-Protein;
Chr1	TAIR10	three_prime_UTR	38752	38897	.	-	.	Parent=AT1G01070.1
Chr1	TAIR10	exon	38752	39054	.	-	.	Parent=AT1G01070.1
Chr1	TAIR10	mRNA	38752	40927	.	-	.	ID=AT1G01070.2;Parent=AT1G01070;Name=AT1G01070.2;Index=1
Chr1	TAIR10	protein	38898	40597	.	-	.	ID=AT1G01070.2-Protein;Name=AT1G01070.2;Derives_from=AT1G01070.2
Chr1	TAIR10	five_prime_UTR	40598	40927	.	-	.	Parent=AT1G01070.2
Chr1	TAIR10	CDS	40473	40597	.	-	0	Parent=AT1G01070.2,AT1G01070.2-Protein;
Chr1	TAIR10	exon	40473	40927	.	-	.	Parent=AT1G01070.2
Chr1	TAIR10	CDS	40213	40329	.	-	1	Parent=AT1G01070.2,AT1G01070.2-Protein;
Chr1	TAIR10	exon	40213	40329	.	-	.	Parent=AT1G01070.2
Chr1	TAIR10	CDS	39409	39814	.	-	1	Parent=AT1G01070.2,AT1G01070.2-Protein;
Chr1	TAIR10	exon	39409	39814	.	-	.	Parent=AT1G01070.2
Chr1	TAIR10	CDS	39136	39287	.	-	0	Parent=AT1G01070.2,AT1G01070.2-Protein;
Chr1	TAIR10	exon	39136	39287	.	-	.	Parent=AT1G01070.2
Chr1	TAIR10	CDS	38898	39054	.	-	1	Parent=AT1G01070.2,AT1G01070.2-Protein;
Chr1	TAIR10	three_prime_UTR	38752	38897	.	-	.	Parent=AT1G01070.2
Chr1	TAIR10	exon	38752	39054	.	-	.	Parent=AT1G01070.2
Chr1	TAIR10	gene	44677	44787	.	+	.	ID=AT1G01073;Note=protein_coding_gene;Name=AT1G01073
Chr1	TAIR10	mRNA	44677	44787	.	+	.	ID=AT1G01073.1;Parent=AT1G01073;Name=AT1G01073.1;Index=1
Chr1	TAIR10	protein	44677	44787	.	+	.	ID=AT1G01073.1-Protein;Name=AT1G01073.1;Derives_from=AT1G01073.1
Chr1	TAIR10	exon	44677	44787	.	+	.	Parent=AT1G01073.1
Chr1	TAIR10	CDS	44677	44787	.	+	0	Parent=AT1G01073.1,AT1G01073.1-Protein;
Chr1	TAIR10	gene	45296	47019	.	-	.	ID=AT1G01080;Note=protein_coding_gene;Name=AT1G01080
Chr1	TAIR10	mRNA	45296	47019	.	-	.	ID=AT1G01080.1;Parent=AT1G01080;Name=AT1G01080.1;Index=1
Chr1	TAIR10	protein	45503	46789	.	-	.	ID=AT1G01080.1-Protein;Name=AT1G01080.1;Derives_from=AT1G01080.1
Chr1	TAIR10	five_prime_UTR	46790	47019	.	-	.	Parent=AT1G01080.1
Chr1	TAIR10	CDS	46376	46789	.	-	0	Parent=AT1G01080.1,AT1G01080.1-Protein;
Chr1	TAIR10	exon	46376	47019	.	-	.	Parent=AT1G01080.1
Chr1	TAIR10	CDS	46044	46145	.	-	0	Parent=AT1G01080.1,AT1G01080.1-Protein;
Chr1	TAIR10	exon	46044	46145	.	-	.	Parent=AT1G01080.1
Chr1	TAIR10	CDS	45646	45954	.	-	0	Parent=AT1G01080.1,AT1G01080.1-Protein;
Chr1	TAIR10	exon	45646	45954	.	-	.	Parent=AT1G01080.1
Chr1	TAIR10	CDS	45503	45559	.	-	0	Parent=AT1G01080.1,AT1G01080.1-Protein;
Chr1	TAIR10	three_prime_UTR	45296	45502	.	-	.	Parent=AT1G01080.1
Chr1	TAIR10	exon	45296	45559	.	-	.	Parent=AT1G01080.1
Chr1	TAIR10	mRNA	45296	47019	.	-	.	ID=AT1G01080.2;Parent=AT1G01080;Name=AT1G01080.2;Index=1
Chr1	TAIR10	protein	45503	46789	.	-	.	ID=AT1G01080.2-Protein;Name=AT1G01080.2;Derives_from=AT1G01080.2
Chr1	TAIR10	five_prime_UTR	46790	47019	.	-	.	Parent=AT1G01080.2
Chr1	TAIR10	CDS	46373	46789	.	-	0	Parent=AT1G01080.2,AT1G01080.2-Protein;
Chr1	TAIR10	exon	46373	47019	.	-	.	Parent=AT1G01080.2
Chr1	TAIR10	CDS	46044	46145	.	-	0	Parent=AT1G01080.2,AT1G01080.2-Protein;
Chr1	TAIR10	exon	46044	46145	.	-	.	Parent=AT1G01080.2
Chr1	TAIR10	CDS	45646	45954	.	-	0	Parent=AT1G01080.2,AT1G01080.2-Protein;
Chr1	TAIR10	exon	45646	45954	.	-	.	Parent=AT1G01080.2
Chr1	TAIR10	CDS	45503	45559	.	-	0	Parent=AT1G01080.2,AT1G01080.2-Protein;
Chr1	TAIR10	three_prime_UTR	45296	45502	.	-	.	Parent=AT1G01080.2
Chr1	TAIR10	exon	45296	45559	.	-	.	Parent=AT1G01080.2
Chr1	TAIR10	gene	47485	49286	.	-	.	ID=AT1G01090;Note=protein_coding_gene;Name=AT1G01090
Chr1	TAIR10	mRNA	47485	49286	.	-	.	ID=AT1G01090.1;Parent=AT1G01090;Name=AT1G01090.1;Index=1
Chr1	TAIR10	protein	47705	49166	.	-	.	ID=AT1G01090.1-Protein;Name=AT1G01090.1;Derives_from=AT1G01090.1
Chr1	TAIR10	five_prime_UTR	49167	49286	.	-	.	Parent=AT1G01090.1
Chr1	TAIR10	CDS	48936	49166	.	-	0	Parent=AT1G01090.1,AT1G01090.1-Protein;
Chr1	TAIR10	exon	48936	49286	.	-	.	Parent=AT1G01090.1
Chr1	TAIR10	CDS	48075	48852	.	-	0	Parent=AT1G01090.1,AT1G01090.1-Protein;
Chr1	TAIR10	exon	48075	48852	.	-	.	Parent=AT1G01090.1
Chr1	TAIR10	CDS	47705	47982	.	-	2	Parent=AT1G01090.1,AT1G01090.1-Protein;
Chr1	TAIR10	three_prime_UTR	47485	47704	.	-	.	Parent=AT1G01090.1
Chr1	TAIR10	exon	47485	47982	.	-	.	Parent=AT1G01090.1
Chr1	TAIR10	gene	50075	51199	.	-	.	ID=AT1G01100;Note=protein_coding_gene;Name=AT1G01100
Chr1	TAIR10	mRNA	50090	51108	.	-	.	ID=AT1G01100.1;Parent=AT1G01100;Name=AT1G01100.1;Index=1
Chr1	TAIR10	protein	50284	50954	.	-	.	ID=AT1G01100.1-Protein;Name=AT1G01100.1;Derives_from=AT1G01100.1
Chr1	TAIR10	five_prime_UTR	51064	51108	.	-	.	Parent=AT1G01100.1
Chr1	TAIR10	exon	51064	51108	.	-	.	Parent=AT1G01100.1
Chr1	TAIR10	five_prime_UTR	50955	50963	.	-	.	Parent=AT1G01100.1
Chr1	TAIR10	CDS	50883	50954	.	-	0	Parent=AT1G01100.1,AT1G01100.1-Protein;
Chr1	TAIR10	exon	50883	50963	.	-	.	Parent=AT1G01100.1
Chr1	TAIR10	CDS	50419	50631	.	-	0	Parent=AT1G01100.1,AT1G01100.1-Protein;
Chr1	TAIR10	exon	50419	50631	.	-	.	Parent=AT1G01100.1
Chr1	TAIR10	CDS	50284	50337	.	-	0	Parent=AT1G01100.1,AT1G01100.1-Protein;
Chr1	TAIR10	three_prime_UTR	50090	50283	.	-	.	Parent=AT1G01100.1
Chr1	TAIR10	exon	50090	50337	.	-	.	Parent=AT1G01100.1
Chr1	TAIR10	mRNA	50075	51199	.	-	.	ID=AT1G01100.2;Parent=AT1G01100;Name=AT1G01100.2;Index=1
Chr1	TAIR10	protein	50284	50954	.	-	.	ID=AT1G01100.2-Protein;Name=AT1G01100.2;Derives_from=AT1G01100.2
Chr1	TAIR10	five_prime_UTR	51126	51199	.	-	.	Parent=AT1G01100.2
Chr1	TAIR10	exon	51126	51199	.	-	.	Parent=AT1G01100.2
Chr1	TAIR10	five_prime_UTR	50955	50963	.	-	.	Parent=AT1G01100.2
Chr1	TAIR10	CDS	50883	50954	.	-	0	Parent=AT1G01100.2,AT1G01100.2-Protein;
Chr1	TAIR10	exon	50883	50963	.	-	.	Parent=AT1G01100.2
Chr1	TAIR10	CDS	50419	50631	.	-	0	Parent=AT1G01100.2,AT1G01100.2-Protein;
Chr1	TAIR10	exon	50419	50631	.	-	.	Parent=AT1G01100.2
Chr1	TAIR10	CDS	50284	50337	.	-	0	Parent=AT1G01100.2,AT1G01100.2-Protein;
Chr1	TAIR10	three_prime_UTR	50075	50283	.	-	.	Parent=AT1G01100.2
Chr1	TAIR10	exon	50075	50337	.	-	.	Parent=AT1G01100.2
Chr1	TAIR10	mRNA	50090	51197	.	-	.	ID=AT1G01100.3;Parent=AT1G01100;Name=AT1G01100.3;Index=1
Chr1	TAIR10	protein	50284	50954	.	-	.	ID=AT1G01100.3-Protein;Name=AT1G01100.3;Derives_from=AT1G01100.3
Chr1	TAIR10	five_prime_UTR	51126	51197	.	-	.	Parent=AT1G01100.3
Chr1	TAIR10	exon	51126	51197	.	-	.	Parent=AT1G01100.3
Chr1	TAIR10	five_prime_UTR	50955	50963	.	-	.	Parent=AT1G01100.3
Chr1	TAIR10	CDS	50883	50954	.	-	0	Parent=AT1G01100.3,AT1G01100.3-Protein;
Chr1	TAIR10	exon	50883	50963	.	-	.	Parent=AT1G01100.3
Chr1	TAIR10	CDS	50496	50631	.	-	0	Parent=AT1G01100.3,AT1G01100.3-Protein;
Chr1	TAIR10	exon	50496	50631	.	-	.	Parent=AT1G01100.3
Chr1	TAIR10	CDS	50419	50447	.	-	2	Parent=AT1G01100.3,AT1G01100.3-Protein;
Chr1	TAIR10	exon	50419	50447	.	-	.	Parent=AT1G01100.3
Chr1	TAIR10	CDS	50284	50337	.	-	0	Parent=AT1G01100.3,AT1G01100.3-Protein;
Chr1	TAIR10	three_prime_UTR	50090	50283	.	-	.	Parent=AT1G01100.3
Chr1	TAIR10	exon	50090	50337	.	-	.	Parent=AT1G01100.3
Chr1	TAIR10	mRNA	50090	51187	.	-	.	ID=AT1G01100.4;Parent=AT1G01100;Name=AT1G01100.4;Index=1
Chr1	TAIR10	protein	50284	50954	.	-	.	ID=AT1G01100.4-Protein;Name=AT1G01100.4;Derives_from=AT1G01100.4
Chr1	TAIR10	five_prime_UTR	51123	51187	.	-	.	Parent=AT1G01100.4
Chr1	TAIR10	exon	51123	51187	.	-	.	Parent=AT1G01100.4
Chr1	TAIR10	five_prime_UTR	50955	50963	.	-	.	Parent=AT1G01100.4
Chr1	TAIR10	CDS	50883	50954	.	-	0	Parent=AT1G01100.4,AT1G01100.4-Protein;
Chr1	TAIR10	exon	50883	50963	.	-	.	Parent=AT1G01100.4
Chr1	TAIR10	CDS	50419	50631	.	-	0	Parent=AT1G01100.4,AT1G01100.4-Protein;
Chr1	TAIR10	exon	50419	50631	.	-	.	Parent=AT1G01100.4
Chr1	TAIR10	CDS	50284	50337	.	-	0	Parent=AT1G01100.4,AT1G01100.4-Protein;
Chr1	TAIR10	three_prime_UTR	50090	50283	.	-	.	Parent=AT1G01100.4
Chr1	TAIR10	exon	50090	50337	.	-	.	Parent=AT1G01100.4
Chr1	TAIR10	gene	52239	54692	.	+	.	ID=AT1G01110;Note=protein_coding_gene;Name=AT1G01110
Chr1	TAIR10	mRNA	52869	54685	.	+	.	ID=AT1G01110.1;Parent=AT1G01110;Name=AT1G01110.1;Index=1
Chr1	TAIR10	protein	53022	54494	.	+	.	ID=AT1G01110.1-Protein;Name=AT1G01110.1;Derives_from=AT1G01110.1
Chr1	TAIR10	exon	52869	53183	.	+	.	Parent=AT1G01110.1
Chr1	TAIR10	five_prime_UTR	52869	53021	.	+	.	Parent=AT1G01110.1
Chr1	TAIR10	CDS	53022	53183	.	+	0	Parent=AT1G01110.1,AT1G01110.1-Protein;
Chr1	TAIR10	exon	53484	53624	.	+	.	Parent=AT1G01110.1
Chr1	TAIR10	CDS	53484	53624	.	+	0	Parent=AT1G01110.1,AT1G01110.1-Protein;
Chr1	TAIR10	exon	53703	54685	.	+	.	Parent=AT1G01110.1
Chr1	TAIR10	CDS	53703	54494	.	+	0	Parent=AT1G01110.1,AT1G01110.1-Protein;
Chr1	TAIR10	three_prime_UTR	54495	54685	.	+	.	Parent=AT1G01110.1
Chr1	TAIR10	mRNA	52239	54692	.	+	.	ID=AT1G01110.2;Parent=AT1G01110;Name=AT1G01110.2;Index=1
Chr1	TAIR10	protein	52239	54494	.	+	.	ID=AT1G01110.2-Protein;Name=AT1G01110.2;Derives_from=AT1G01110.2
Chr1	TAIR10	exon	52239	52346	.	+	.	Parent=AT1G01110.2
Chr1	TAIR10	CDS	52239	52346	.	+	0	Parent=AT1G01110.2,AT1G01110.2-Protein;
Chr1	TAIR10	exon	52434	52730	.	+	.	Parent=AT1G01110.2
Chr1	TAIR10	CDS	52434	52730	.	+	0	Parent=AT1G01110.2,AT1G01110.2-Protein;
Chr1	TAIR10	exon	52938	53183	.	+	.	Parent=AT1G01110.2
Chr1	TAIR10	CDS	52938	53183	.	+	0	Parent=AT1G01110.2,AT1G01110.2-Protein;
Chr1	TAIR10	exon	53484	53624	.	+	.	Parent=AT1G01110.2
Chr1	TAIR10	CDS	53484	53624	.	+	0	Parent=AT1G01110.2,AT1G01110.2-Protein;
Chr1	TAIR10	exon	53703	54692	.	+	.	Parent=AT1G01110.2
Chr1	TAIR10	CDS	53703	54494	.	+	0	Parent=AT1G01110.2,AT1G01110.2-Protein;
Chr1	TAIR10	three_prime_UTR	54495	54692	.	+	.	Parent=AT1G01110.2
Chr1	TAIR10	gene	56624	56740	.	+	.	ID=AT1G01115;Note=protein_coding_gene;Name=AT1G01115
Chr1	TAIR10	mRNA	56624	56740	.	+	.	ID=AT1G01115.1;Parent=AT1G01115;Name=AT1G01115.1;Index=1
Chr1	TAIR10	protein	56624	56740	.	+	.	ID=AT1G01115.1-Protein;Name=AT1G01115.1;Derives_from=AT1G01115.1
Chr1	TAIR10	exon	56624	56740	.	+	.	Parent=AT1G01115.1
Chr1	TAIR10	CDS	56624	56740	.	+	0	Parent=AT1G01115.1,AT1G01115.1-Protein;
Chr1	TAIR10	gene	57269	59167	.	-	.	ID=AT1G01120;Note=protein_coding_gene;Name=AT1G01120
Chr1	TAIR10	mRNA	57269	59167	.	-	.	ID=AT1G01120.1;Parent=AT1G01120;Name=AT1G01120.1;Index=1
Chr1	TAIR10	protein	57392	58978	.	-	.	ID=AT1G01120.1-Protein;Name=AT1G01120.1;Derives_from=AT1G01120.1
Chr1	TAIR10	five_prime_UTR	58979	59167	.	-	.	Parent=AT1G01120.1
Chr1	TAIR10	CDS	57392	58978	.	-	0	Parent=AT1G01120.1,AT1G01120.1-Protein;
Chr1	TAIR10	three_prime_UTR	57269	57391	.	-	.	Parent=AT1G01120.1
Chr1	TAIR10	exon	57269	59167	.	-	.	Parent=AT1G01120.1
Chr1	TAIR10	gene	61905	63811	.	-	.	ID=AT1G01130;Note=protein_coding_gene;Name=AT1G01130
Chr1	TAIR10	mRNA	61905	63811	.	-	.	ID=AT1G01130.1;Parent=AT1G01130;Name=AT1G01130.1;Index=1
Chr1	TAIR10	protein	61905	63811	.	-	.	ID=AT1G01130.1-Protein;Name=AT1G01130.1;Derives_from=AT1G01130.1
Chr1	TAIR10	CDS	63557	63811	.	-	0	Parent=AT1G01130.1,AT1G01130.1-Protein;
Chr1	TAIR10	exon	63557	63811	.	-	.	Parent=AT1G01130.1
Chr1	TAIR10	CDS	62050	62124	.	-	0	Parent=AT1G01130.1,AT1G01130.1-Protein;
Chr1	TAIR10	exon	62050	62124	.	-	.	Parent=AT1G01130.1
Chr1	TAIR10	CDS	61905	61949	.	-	0	Parent=AT1G01130.1,AT1G01130.1-Protein;
Chr1	TAIR10	exon	61905	61949	.	-	.	Parent=AT1G01130.1
Chr1	TAIR10	gene	64166	67625	.	-	.	ID=AT1G01140;Note=protein_coding_gene;Name=AT1G01140
Chr1	TAIR10	mRNA	64166	67625	.	-	.	ID=AT1G01140.1;Parent=AT1G01140;Name=AT1G01140.1;Index=1
Chr1	TAIR10	protein	64398	67512	.	-	.	ID=AT1G01140.1-Protein;Name=AT1G01140.1;Derives_from=AT1G01140.1
Chr1	TAIR10	five_prime_UTR	67513	67625	.	-	.	Parent=AT1G01140.1
Chr1	TAIR10	CDS	67324	67512	.	-	0	Parent=AT1G01140.1,AT1G01140.1-Protein;
Chr1	TAIR10	exon	67324	67625	.	-	.	Parent=AT1G01140.1
Chr1	TAIR10	CDS	66835	66897	.	-	0	Parent=AT1G01140.1,AT1G01140.1-Protein;
Chr1	TAIR10	exon	66835	66897	.	-	.	Parent=AT1G01140.1
Chr1	TAIR10	CDS	66678	66749	.	-	0	Parent=AT1G01140.1,AT1G01140.1-Protein;
Chr1	TAIR10	exon	66678	66749	.	-	.	Parent=AT1G01140.1
Chr1	TAIR10	CDS	66450	66557	.	-	0	Parent=AT1G01140.1,AT1G01140.1-Protein;
Chr1	TAIR10	exon	66450	66557	.	-	.	Parent=AT1G01140.1
Chr1	TAIR10	CDS	66262	66342	.	-	0	Parent=AT1G01140.1,AT1G01140.1-Protein;
Chr1	TAIR10	exon	66262	66342	.	-	.	Parent=AT1G01140.1
Chr1	TAIR10	CDS	66107	66160	.	-	0	Parent=AT1G01140.1,AT1G01140.1-Protein;
Chr1	TAIR10	exon	66107	66160	.	-	.	Parent=AT1G01140.1
Chr1	TAIR10	CDS	65739	65864	.	-	0	Parent=AT1G01140.1,AT1G01140.1-Protein;
Chr1	TAIR10	exon	65739	65864	.	-	.	Parent=AT1G01140.1
Chr1	TAIR10	CDS	65563	65652	.	-	0	Parent=AT1G01140.1,AT1G01140.1-Protein;
Chr1	TAIR10	exon	65563	65652	.	-	.	Parent=AT1G01140.1
Chr1	TAIR10	CDS	65331	65456	.	-	0	Parent=AT1G01140.1,AT1G01140.1-Protein;
Chr1	TAIR10	exon	65331	65456	.	-	.	Parent=AT1G01140.1
Chr1	TAIR10	CDS	65110	65217	.	-	0	Parent=AT1G01140.1,AT1G01140.1-Protein;
Chr1	TAIR10	exon	65110	65217	.	-	.	Parent=AT1G01140.1
Chr1	TAIR10	CDS	64901	65017	.	-	0	Parent=AT1G01140.1,AT1G01140.1-Protein;
Chr1	TAIR10	exon	64901	65017	.	-	.	Parent=AT1G01140.1
Chr1	TAIR10	CDS	64751	64807	.	-	0	Parent=AT1G01140.1,AT1G01140.1-Protein;
Chr1	TAIR10	exon	64751	64807	.	-	.	Parent=AT1G01140.1
Chr1	TAIR10	CDS	64582	64656	.	-	0	Parent=AT1G01140.1,AT1G01140.1-Protein;
Chr1	TAIR10	exon	64582	64656	.	-	.	Parent=AT1G01140.1
Chr1	TAIR10	CDS	64398	64475	.	-	0	Parent=AT1G01140.1,AT1G01140.1-Protein;
Chr1	TAIR10	three_prime_UTR	64166	64397	.	-	.	Parent=AT1G01140.1
Chr1	TAIR10	exon	64166	64475	.	-	.	Parent=AT1G01140.1
Chr1	TAIR10	mRNA	64167	67625	.	-	.	ID=AT1G01140.2;Parent=AT1G01140;Name=AT1G01140.2;Index=1
Chr1	TAIR10	protein	64398	67512	.	-	.	ID=AT1G01140.2-Protein;Name=AT1G01140.2;Derives_from=AT1G01140.2
Chr1	TAIR10	five_prime_UTR	67513	67625	.	-	.	Parent=AT1G01140.2
Chr1	TAIR10	CDS	67324	67512	.	-	0	Parent=AT1G01140.2,AT1G01140.2-Protein;
Chr1	TAIR10	exon	67324	67625	.	-	.	Parent=AT1G01140.2
Chr1	TAIR10	CDS	66835	66897	.	-	0	Parent=AT1G01140.2,AT1G01140.2-Protein;
Chr1	TAIR10	exon	66835	66897	.	-	.	Parent=AT1G01140.2
Chr1	TAIR10	CDS	66678	66749	.	-	0	Parent=AT1G01140.2,AT1G01140.2-Protein;
Chr1	TAIR10	exon	66678	66749	.	-	.	Parent=AT1G01140.2
Chr1	TAIR10	CDS	66450	66557	.	-	0	Parent=AT1G01140.2,AT1G01140.2-Protein;
Chr1	TAIR10	exon	66450	66557	.	-	.	Parent=AT1G01140.2
Chr1	TAIR10	CDS	66262	66342	.	-	0	Parent=AT1G01140.2,AT1G01140.2-Protein;
Chr1	TAIR10	exon	66262	66342	.	-	.	Parent=AT1G01140.2
Chr1	TAIR10	CDS	66107	66160	.	-	0	Parent=AT1G01140.2,AT1G01140.2-Protein;
Chr1	TAIR10	exon	66107	66160	.	-	.	Parent=AT1G01140.2
Chr1	TAIR10	CDS	65733	65864	.	-	0	Parent=AT1G01140.2,AT1G01140.2-Protein;
Chr1	TAIR10	exon	65733	65864	.	-	.	Parent=AT1G01140.2
Chr1	TAIR10	CDS	65563	65652	.	-	0	Parent=AT1G01140.2,AT1G01140.2-Protein;
Chr1	TAIR10	exon	65563	65652	.	-	.	Parent=AT1G01140.2
Chr1	TAIR10	CDS	65331	65456	.	-	0	Parent=AT1G01140.2,AT1G01140.2-Protein;
Chr1	TAIR10	exon	65331	65456	.	-	.	Parent=AT1G01140.2
Chr1	TAIR10	CDS	65110	65217	.	-	0	Parent=AT1G01140.2,AT1G01140.2-Protein;
Chr1	TAIR10	exon	65110	65217	.	-	.	Parent=AT1G01140.2
Chr1	TAIR10	CDS	64901	65017	.	-	0	Parent=AT1G01140.2,AT1G01140.2-Protein;
Chr1	TAIR10	exon	64901	65017	.	-	.	Parent=AT1G01140.2
Chr1	TAIR10	CDS	64751	64807	.	-	0	Parent=AT1G01140.2,AT1G01140.2-Protein;
Chr1	TAIR10	exon	64751	64807	.	-	.	Parent=AT1G01140.2
Chr1	TAIR10	CDS	64582	64656	.	-	0	Parent=AT1G01140.2,AT1G01140.2-Protein;
Chr1	TAIR10	exon	64582	64656	.	-	.	Parent=AT1G01140.2
Chr1	TAIR10	CDS	64398	64475	.	-	0	Parent=AT1G01140.2,AT1G01140.2-Protein;
Chr1	TAIR10	three_prime_UTR	64167	64397	.	-	.	Parent=AT1G01140.2
Chr1	TAIR10	exon	64167	64475	.	-	.	Parent=AT1G01140.2
Chr1	TAIR10	mRNA	64167	67625	.	-	.	ID=AT1G01140.3;Parent=AT1G01140;Name=AT1G01140.3;Index=1
Chr1	TAIR10	protein	64398	67512	.	-	.	ID=AT1G01140.3-Protein;Name=AT1G01140.3;Derives_from=AT1G01140.3
Chr1	TAIR10	five_prime_UTR	67513	67625	.	-	.	Parent=AT1G01140.3
Chr1	TAIR10	CDS	67324	67512	.	-	0	Parent=AT1G01140.3,AT1G01140.3-Protein;
Chr1	TAIR10	exon	67324	67625	.	-	.	Parent=AT1G01140.3
Chr1	TAIR10	CDS	66835	66897	.	-	0	Parent=AT1G01140.3,AT1G01140.3-Protein;
Chr1	TAIR10	exon	66835	66897	.	-	.	Parent=AT1G01140.3
Chr1	TAIR10	CDS	66678	66749	.	-	0	Parent=AT1G01140.3,AT1G01140.3-Protein;
Chr1	TAIR10	exon	66678	66749	.	-	.	Parent=AT1G01140.3
Chr1	TAIR10	CDS	66450	66557	.	-	0	Parent=AT1G01140.3,AT1G01140.3-Protein;
Chr1	TAIR10	exon	66450	66557	.	-	.	Parent=AT1G01140.3
Chr1	TAIR10	CDS	66262	66342	.	-	0	Parent=AT1G01140.3,AT1G01140.3-Protein;
Chr1	TAIR10	exon	66262	66342	.	-	.	Parent=AT1G01140.3
Chr1	TAIR10	CDS	66107	66160	.	-	0	Parent=AT1G01140.3,AT1G01140.3-Protein;
Chr1	TAIR10	exon	66107	66160	.	-	.	Parent=AT1G01140.3
Chr1	TAIR10	CDS	65739	65864	.	-	0	Parent=AT1G01140.3,AT1G01140.3-Protein;
Chr1	TAIR10	exon	65739	65864	.	-	.	Parent=AT1G01140.3
Chr1	TAIR10	CDS	65563	65652	.	-	0	Parent=AT1G01140.3,AT1G01140.3-Protein;
Chr1	TAIR10	exon	65563	65652	.	-	.	Parent=AT1G01140.3
Chr1	TAIR10	CDS	65331	65456	.	-	0	Parent=AT1G01140.3,AT1G01140.3-Protein;
Chr1	TAIR10	exon	65331	65456	.	-	.	Parent=AT1G01140.3
Chr1	TAIR10	CDS	65110	65217	.	-	0	Parent=AT1G01140.3,AT1G01140.3-Protein;
Chr1	TAIR10	exon	65110	65217	.	-	.	Parent=AT1G01140.3
Chr1	TAIR10	CDS	64901	65017	.	-	0	Parent=AT1G01140.3,AT1G01140.3-Protein;
Chr1	TAIR10	exon	64901	65017	.	-	.	Parent=AT1G01140.3
Chr1	TAIR10	CDS	64751	64807	.	-	0	Parent=AT1G01140.3,AT1G01140.3-Protein;
Chr1	TAIR10	exon	64751	64807	.	-	.	Parent=AT1G01140.3
Chr1	TAIR10	CDS	64570	64656	.	-	0	Parent=AT1G01140.3,AT1G01140.3-Protein;
Chr1	TAIR10	exon	64570	64656	.	-	.	Parent=AT1G01140.3
Chr1	TAIR10	CDS	64398	64475	.	-	0	Parent=AT1G01140.3,AT1G01140.3-Protein;
Chr1	TAIR10	three_prime_UTR	64167	64397	.	-	.	Parent=AT1G01140.3
Chr1	TAIR10	exon	64167	64475	.	-	.	Parent=AT1G01140.3
Chr1	TAIR10	gene	70115	72138	.	-	.	ID=AT1G01150;Note=protein_coding_gene;Name=AT1G01150
Chr1	TAIR10	mRNA	70115	72138	.	-	.	ID=AT1G01150.1;Parent=AT1G01150;Name=AT1G01150.1;Index=1
Chr1	TAIR10	protein	70115	71998	.	-	.	ID=AT1G01150.1-Protein;Name=AT1G01150.1;Derives_from=AT1G01150.1
Chr1	TAIR10	five_prime_UTR	71999	72138	.	-	.	Parent=AT1G01150.1
Chr1	TAIR10	CDS	71942	71998	.	-	0	Parent=AT1G01150.1,AT1G01150.1-Protein;
Chr1	TAIR10	exon	71942	72138	.	-	.	Parent=AT1G01150.1
Chr1	TAIR10	CDS	71041	71721	.	-	0	Parent=AT1G01150.1,AT1G01150.1-Protein;
Chr1	TAIR10	exon	71041	71721	.	-	.	Parent=AT1G01150.1
Chr1	TAIR10	CDS	70840	70968	.	-	0	Parent=AT1G01150.1,AT1G01150.1-Protein;
Chr1	TAIR10	exon	70840	70968	.	-	.	Parent=AT1G01150.1
Chr1	TAIR10	CDS	70115	70285	.	-	0	Parent=AT1G01150.1,AT1G01150.1-Protein;
Chr1	TAIR10	exon	70115	70285	.	-	.	Parent=AT1G01150.1
Chr1	TAIR10	gene	72339	74096	.	+	.	ID=AT1G01160;Note=protein_coding_gene;Name=AT1G01160
Chr1	TAIR10	mRNA	72339	74096	.	+	.	ID=AT1G01160.1;Parent=AT1G01160;Name=AT1G01160.1;Index=1
Chr1	TAIR10	protein	72583	73883	.	+	.	ID=AT1G01160.1-Protein;Name=AT1G01160.1;Derives_from=AT1G01160.1
Chr1	TAIR10	exon	72339	72669	.	+	.	Parent=AT1G01160.1
Chr1	TAIR10	five_prime_UTR	72339	72582	.	+	.	Parent=AT1G01160.1
Chr1	TAIR10	CDS	72583	72669	.	+	0	Parent=AT1G01160.1,AT1G01160.1-Protein;
Chr1	TAIR10	exon	73087	73163	.	+	.	Parent=AT1G01160.1
Chr1	TAIR10	CDS	73087	73163	.	+	0	Parent=AT1G01160.1,AT1G01160.1-Protein;
Chr1	TAIR10	exon	73287	73395	.	+	.	Parent=AT1G01160.1
Chr1	TAIR10	CDS	73287	73395	.	+	1	Parent=AT1G01160.1,AT1G01160.1-Protein;
Chr1	TAIR10	exon	73488	73740	.	+	.	Parent=AT1G01160.1
Chr1	TAIR10	CDS	73488	73740	.	+	0	Parent=AT1G01160.1,AT1G01160.1-Protein;
Chr1	TAIR10	exon	73822	74096	.	+	.	Parent=AT1G01160.1
Chr1	TAIR10	CDS	73822	73883	.	+	2	Parent=AT1G01160.1,AT1G01160.1-Protein;
Chr1	TAIR10	three_prime_UTR	73884	74096	.	+	.	Parent=AT1G01160.1
Chr1	TAIR10	mRNA	72357	74096	.	+	.	ID=AT1G01160.2;Parent=AT1G01160;Name=AT1G01160.2;Index=1
Chr1	TAIR10	protein	72583	73883	.	+	.	ID=AT1G01160.2-Protein;Name=AT1G01160.2;Derives_from=AT1G01160.2
Chr1	TAIR10	exon	72357	72669	.	+	.	Parent=AT1G01160.2
Chr1	TAIR10	five_prime_UTR	72357	72582	.	+	.	Parent=AT1G01160.2
Chr1	TAIR10	CDS	72583	72669	.	+	0	Parent=AT1G01160.2,AT1G01160.2-Protein;
Chr1	TAIR10	exon	72915	73016	.	+	.	Parent=AT1G01160.2
Chr1	TAIR10	CDS	72915	73016	.	+	0	Parent=AT1G01160.2,AT1G01160.2-Protein;
Chr1	TAIR10	exon	73087	73163	.	+	.	Parent=AT1G01160.2
Chr1	TAIR10	CDS	73087	73163	.	+	0	Parent=AT1G01160.2,AT1G01160.2-Protein;
Chr1	TAIR10	exon	73287	73395	.	+	.	Parent=AT1G01160.2
Chr1	TAIR10	CDS	73287	73395	.	+	1	Parent=AT1G01160.2,AT1G01160.2-Protein;
Chr1	TAIR10	exon	73488	73740	.	+	.	Parent=AT1G01160.2
Chr1	TAIR10	CDS	73488	73740	.	+	0	Parent=AT1G01160.2,AT1G01160.2-Protein;
Chr1	TAIR10	exon	73822	74096	.	+	.	Parent=AT1G01160.2
Chr1	TAIR10	CDS	73822	73883	.	+	2	Parent=AT1G01160.2,AT1G01160.2-Protein;
Chr1	TAIR10	three_prime_UTR	73884	74096	.	+	.	Parent=AT1G01160.2
Chr1	TAIR10	gene	73931	74737	.	-	.	ID=AT1G01170;Note=protein_coding_gene;Name=AT1G01170
Chr1	TAIR10	mRNA	73931	74737	.	-	.	ID=AT1G01170.1;Parent=AT1G01170;Name=AT1G01170.1;Index=1
Chr1	TAIR10	protein	74105	74443	.	-	.	ID=AT1G01170.1-Protein;Name=AT1G01170.1;Derives_from=AT1G01170.1
Chr1	TAIR10	five_prime_UTR	74661	74737	.	-	.	Parent=AT1G01170.1
Chr1	TAIR10	exon	74661	74737	.	-	.	Parent=AT1G01170.1
Chr1	TAIR10	five_prime_UTR	74444	74455	.	-	.	Parent=AT1G01170.1
Chr1	TAIR10	CDS	74338	74443	.	-	0	Parent=AT1G01170.1,AT1G01170.1-Protein;
Chr1	TAIR10	exon	74338	74455	.	-	.	Parent=AT1G01170.1
Chr1	TAIR10	CDS	74105	74250	.	-	2	Parent=AT1G01170.1,AT1G01170.1-Protein;
Chr1	TAIR10	three_prime_UTR	73931	74104	.	-	.	Parent=AT1G01170.1
Chr1	TAIR10	exon	73931	74250	.	-	.	Parent=AT1G01170.1
Chr1	TAIR10	mRNA	73931	74731	.	-	.	ID=AT1G01170.2;Parent=AT1G01170;Name=AT1G01170.2;Index=1
Chr1	TAIR10	protein	74105	74443	.	-	.	ID=AT1G01170.2-Protein;Name=AT1G01170.2;Derives_from=AT1G01170.2
Chr1	TAIR10	five_prime_UTR	74661	74731	.	-	.	Parent=AT1G01170.2
Chr1	TAIR10	exon	74661	74731	.	-	.	Parent=AT1G01170.2
Chr1	TAIR10	five_prime_UTR	74444	74449	.	-	.	Parent=AT1G01170.2
Chr1	TAIR10	CDS	74338	74443	.	-	0	Parent=AT1G01170.2,AT1G01170.2-Protein;
Chr1	TAIR10	exon	74338	74449	.	-	.	Parent=AT1G01170.2
Chr1	TAIR10	CDS	74105	74250	.	-	2	Parent=AT1G01170.2,AT1G01170.2-Protein;
Chr1	TAIR10	three_prime_UTR	73931	74104	.	-	.	Parent=AT1G01170.2
Chr1	TAIR10	exon	73931	74250	.	-	.	Parent=AT1G01170.2
Chr1	TAIR10	gene	75583	76758	.	+	.	ID=AT1G01180;Note=protein_coding_gene;Name=AT1G01180
Chr1	TAIR10	mRNA	75583	76758	.	+	.	ID=AT1G01180.1;Parent=AT1G01180;Name=AT1G01180.1;Index=1
Chr1	TAIR10	protein	75633	76556	.	+	.	ID=AT1G01180.1-Protein;Name=AT1G01180.1;Derives_from=AT1G01180.1
Chr1	TAIR10	exon	75583	76758	.	+	.	Parent=AT1G01180.1
Chr1	TAIR10	five_prime_UTR	75583	75632	.	+	.	Parent=AT1G01180.1
Chr1	TAIR10	CDS	75633	76556	.	+	0	Parent=AT1G01180.1,AT1G01180.1-Protein;
Chr1	TAIR10	three_prime_UTR	76557	76758	.	+	.	Parent=AT1G01180.1
Chr1	TAIR10	gene	78932	79032	.	-	.	ID=AT1G01183;Note=miRNA;Name=AT1G01183
Chr1	TAIR10	miRNA	78932	79032	.	-	.	ID=AT1G01183.1;Parent=AT1G01183;Name=AT1G01183.1;Index=1
Chr1	TAIR10	exon	78932	79032	.	-	.	Parent=AT1G01183.1
Chr1	TAIR10	gene	83045	84864	.	-	.	ID=AT1G01190;Note=protein_coding_gene;Name=AT1G01190
Chr1	TAIR10	mRNA	83045	84864	.	-	.	ID=AT1G01190.1;Parent=AT1G01190;Name=AT1G01190.1;Index=1
Chr1	TAIR10	protein	83045	84864	.	-	.	ID=AT1G01190.1-Protein;Name=AT1G01190.1;Derives_from=AT1G01190.1
Chr1	TAIR10	CDS	83884	84864	.	-	0	Parent=AT1G01190.1,AT1G01190.1-Protein;
Chr1	TAIR10	exon	83884	84864	.	-	.	Parent=AT1G01190.1
Chr1	TAIR10	CDS	83045	83671	.	-	0	Parent=AT1G01190.1,AT1G01190.1-Protein;
Chr1	TAIR10	exon	83045	83671	.	-	.	Parent=AT1G01190.1
Chr1	TAIR10	gene	86515	88213	.	-	.	ID=AT1G01200;Note=protein_coding_gene;Name=AT1G01200
Chr1	TAIR10	mRNA	86515	88213	.	-	.	ID=AT1G01200.1;Parent=AT1G01200;Name=AT1G01200.1;Index=1
Chr1	TAIR10	protein	86715	88145	.	-	.	ID=AT1G01200.1-Protein;Name=AT1G01200.1;Derives_from=AT1G01200.1
Chr1	TAIR10	five_prime_UTR	88146	88213	.	-	.	Parent=AT1G01200.1
Chr1	TAIR10	CDS	87880	88145	.	-	0	Parent=AT1G01200.1,AT1G01200.1-Protein;
Chr1	TAIR10	exon	87880	88213	.	-	.	Parent=AT1G01200.1
Chr1	TAIR10	CDS	86715	87162	.	-	1	Parent=AT1G01200.1,AT1G01200.1-Protein;
Chr1	TAIR10	three_prime_UTR	86515	86714	.	-	.	Parent=AT1G01200.1
Chr1	TAIR10	exon	86515	87162	.	-	.	Parent=AT1G01200.1
Chr1	TAIR10	gene	88898	89745	.	+	.	ID=AT1G01210;Note=protein_coding_gene;Name=AT1G01210
Chr1	TAIR10	mRNA	88898	89745	.	+	.	ID=AT1G01210.1;Parent=AT1G01210;Name=AT1G01210.1;Index=1
Chr1	TAIR10	protein	88977	89529	.	+	.	ID=AT1G01210.1-Protein;Name=AT1G01210.1;Derives_from=AT1G01210.1
Chr1	TAIR10	exon	88898	89081	.	+	.	Parent=AT1G01210.1
Chr1	TAIR10	five_prime_UTR	88898	88976	.	+	.	Parent=AT1G01210.1
Chr1	TAIR10	CDS	88977	89081	.	+	0	Parent=AT1G01210.1,AT1G01210.1-Protein;
Chr1	TAIR10	exon	89173	89263	.	+	.	Parent=AT1G01210.1
Chr1	TAIR10	CDS	89173	89263	.	+	0	Parent=AT1G01210.1,AT1G01210.1-Protein;
Chr1	TAIR10	exon	89405	89745	.	+	.	Parent=AT1G01210.1
Chr1	TAIR10	CDS	89405	89529	.	+	2	Parent=AT1G01210.1,AT1G01210.1-Protein;
Chr1	TAIR10	three_prime_UTR	89530	89745	.	+	.	Parent=AT1G01210.1
Chr1	TAIR10	gene	91376	95651	.	+	.	ID=AT1G01220;Note=protein_coding_gene;Name=AT1G01220
Chr1	TAIR10	mRNA	91376	95651	.	+	.	ID=AT1G01220.1;Parent=AT1G01220;Name=AT1G01220.1;Index=1
Chr1	TAIR10	protein	91750	95552	.	+	.	ID=AT1G01220.1-Protein;Name=AT1G01220.1;Derives_from=AT1G01220.1
Chr1	TAIR10	exon	91376	91633	.	+	.	Parent=AT1G01220.1
Chr1	TAIR10	five_prime_UTR	91376	91633	.	+	.	Parent=AT1G01220.1
Chr1	TAIR10	exon	91743	92070	.	+	.	Parent=AT1G01220.1
Chr1	TAIR10	five_prime_UTR	91743	91749	.	+	.	Parent=AT1G01220.1
Chr1	TAIR10	CDS	91750	92070	.	+	0	Parent=AT1G01220.1,AT1G01220.1-Protein;
Chr1	TAIR10	exon	92270	92501	.	+	.	Parent=AT1G01220.1
Chr1	TAIR10	CDS	92270	92501	.	+	0	Parent=AT1G01220.1,AT1G01220.1-Protein;
Chr1	TAIR10	exon	92569	92933	.	+	.	Parent=AT1G01220.1
Chr1	TAIR10	CDS	92569	92933	.	+	2	Parent=AT1G01220.1,AT1G01220.1-Protein;
Chr1	TAIR10	exon	93045	93171	.	+	.	Parent=AT1G01220.1
Chr1	TAIR10	CDS	93045	93171	.	+	0	Parent=AT1G01220.1,AT1G01220.1-Protein;
Chr1	TAIR10	exon	93271	94281	.	+	.	Parent=AT1G01220.1
Chr1	TAIR10	CDS	93271	94281	.	+	2	Parent=AT1G01220.1,AT1G01220.1-Protein;
Chr1	TAIR10	exon	94357	95075	.	+	.	Parent=AT1G01220.1
Chr1	TAIR10	CDS	94357	95075	.	+	2	Parent=AT1G01220.1,AT1G01220.1-Protein;
Chr1	TAIR10	exon	95160	95651	.	+	.	Parent=AT1G01220.1
Chr1	TAIR10	CDS	95160	95552	.	+	0	Parent=AT1G01220.1,AT1G01220.1-Protein;
Chr1	TAIR10	three_prime_UTR	95553	95651	.	+	.	Parent=AT1G01220.1
Chr1	TAIR10	gene	95987	97407	.	+	.	ID=AT1G01225;Note=protein_coding_gene;Name=AT1G01225
Chr1	TAIR10	mRNA	95987	97407	.	+	.	ID=AT1G01225.1;Parent=AT1G01225;Name=AT1G01225.1;Index=1
Chr1	TAIR10	protein	96064	97242	.	+	.	ID=AT1G01225.1-Protein;Name=AT1G01225.1;Derives_from=AT1G01225.1
Chr1	TAIR10	exon	95987	96157	.	+	.	Parent=AT1G01225.1
Chr1	TAIR10	five_prime_UTR	95987	96063	.	+	.	Parent=AT1G01225.1
Chr1	TAIR10	CDS	96064	96157	.	+	0	Parent=AT1G01225.1,AT1G01225.1-Protein;
Chr1	TAIR10	exon	96554	97407	.	+	.	Parent=AT1G01225.1
Chr1	TAIR10	CDS	96554	97242	.	+	2	Parent=AT1G01225.1,AT1G01225.1-Protein;
Chr1	TAIR10	three_prime_UTR	97243	97407	.	+	.	Parent=AT1G01225.1
Chr1	TAIR10	gene	97456	99240	.	+	.	ID=AT1G01230;Note=protein_coding_gene;Name=AT1G01230
Chr1	TAIR10	mRNA	97456	99240	.	+	.	ID=AT1G01230.1;Parent=AT1G01230;Name=AT1G01230.1;Index=1
Chr1	TAIR10	protein	97620	99046	.	+	.	ID=AT1G01230.1-Protein;Name=AT1G01230.1;Derives_from=AT1G01230.1
Chr1	TAIR10	exon	97456	97805	.	+	.	Parent=AT1G01230.1
Chr1	TAIR10	five_prime_UTR	97456	97619	.	+	.	Parent=AT1G01230.1
Chr1	TAIR10	CDS	97620	97805	.	+	0	Parent=AT1G01230.1,AT1G01230.1-Protein;
Chr1	TAIR10	exon	98457	98605	.	+	.	Parent=AT1G01230.1
Chr1	TAIR10	CDS	98457	98605	.	+	0	Parent=AT1G01230.1,AT1G01230.1-Protein;
Chr1	TAIR10	exon	98908	99240	.	+	.	Parent=AT1G01230.1
Chr1	TAIR10	CDS	98908	99046	.	+	1	Parent=AT1G01230.1,AT1G01230.1-Protein;
Chr1	TAIR10	three_prime_UTR	99047	99240	.	+	.	Parent=AT1G01230.1
Chr1	TAIR10	gene	99894	101834	.	+	.	ID=AT1G01240;Note=protein_coding_gene;Name=AT1G01240
Chr1	TAIR10	mRNA	99922	101834	.	+	.	ID=AT1G01240.1;Parent=AT1G01240;Name=AT1G01240.1;Index=1
Chr1	TAIR10	protein	100683	101678	.	+	.	ID=AT1G01240.1-Protein;Name=AT1G01240.1;Derives_from=AT1G01240.1
Chr1	TAIR10	exon	99922	100031	.	+	.	Parent=AT1G01240.1
Chr1	TAIR10	five_prime_UTR	99922	100031	.	+	.	Parent=AT1G01240.1
Chr1	TAIR10	exon	100657	101834	.	+	.	Parent=AT1G01240.1
Chr1	TAIR10	five_prime_UTR	100657	100682	.	+	.	Parent=AT1G01240.1
Chr1	TAIR10	CDS	100683	101678	.	+	0	Parent=AT1G01240.1,AT1G01240.1-Protein;
Chr1	TAIR10	three_prime_UTR	101679	101834	.	+	.	Parent=AT1G01240.1
Chr1	TAIR10	mRNA	100031	101834	.	+	.	ID=AT1G01240.2;Parent=AT1G01240;Name=AT1G01240.2;Index=1
Chr1	TAIR10	protein	100683	101678	.	+	.	ID=AT1G01240.2-Protein;Name=AT1G01240.2;Derives_from=AT1G01240.2
Chr1	TAIR10	exon	100031	100220	.	+	.	Parent=AT1G01240.2
Chr1	TAIR10	five_prime_UTR	100031	100220	.	+	.	Parent=AT1G01240.2
Chr1	TAIR10	exon	100657	101834	.	+	.	Parent=AT1G01240.2
Chr1	TAIR10	five_prime_UTR	100657	100682	.	+	.	Parent=AT1G01240.2
Chr1	TAIR10	CDS	100683	101678	.	+	0	Parent=AT1G01240.2,AT1G01240.2-Protein;
Chr1	TAIR10	three_prime_UTR	101679	101834	.	+	.	Parent=AT1G01240.2
Chr1	TAIR10	mRNA	99894	101834	.	+	.	ID=AT1G01240.3;Parent=AT1G01240;Name=AT1G01240.3;Index=1
Chr1	TAIR10	protein	100683	101678	.	+	.	ID=AT1G01240.3-Protein;Name=AT1G01240.3;Derives_from=AT1G01240.3
Chr1	TAIR10	exon	99894	101834	.	+	.	Parent=AT1G01240.3
Chr1	TAIR10	five_prime_UTR	99894	100682	.	+	.	Parent=AT1G01240.3
Chr1	TAIR10	CDS	100683	101678	.	+	0	Parent=AT1G01240.3,AT1G01240.3-Protein;
Chr1	TAIR10	three_prime_UTR	101679	101834	.	+	.	Parent=AT1G01240.3
Chr1	TAIR10	gene	104491	105330	.	-	.	ID=AT1G01250;Note=protein_coding_gene;Name=AT1G01250
Chr1	TAIR10	mRNA	104491	105330	.	-	.	ID=AT1G01250.1;Parent=AT1G01250;Name=AT1G01250.1;Index=1
Chr1	TAIR10	protein	104731	105309	.	-	.	ID=AT1G01250.1-Protein;Name=AT1G01250.1;Derives_from=AT1G01250.1
Chr1	TAIR10	five_prime_UTR	105310	105330	.	-	.	Parent=AT1G01250.1
Chr1	TAIR10	CDS	104731	105309	.	-	0	Parent=AT1G01250.1,AT1G01250.1-Protein;
Chr1	TAIR10	three_prime_UTR	104491	104730	.	-	.	Parent=AT1G01250.1
Chr1	TAIR10	exon	104491	105330	.	-	.	Parent=AT1G01250.1
Chr1	TAIR10	gene	108946	111609	.	+	.	ID=AT1G01260;Note=protein_coding_gene;Name=AT1G01260
Chr1	TAIR10	mRNA	109032	111609	.	+	.	ID=AT1G01260.1;Parent=AT1G01260;Name=AT1G01260.1;Index=1
Chr1	TAIR10	protein	109595	111367	.	+	.	ID=AT1G01260.1-Protein;Name=AT1G01260.1;Derives_from=AT1G01260.1
Chr1	TAIR10	exon	109032	111609	.	+	.	Parent=AT1G01260.1
Chr1	TAIR10	five_prime_UTR	109032	109594	.	+	.	Parent=AT1G01260.1
Chr1	TAIR10	CDS	109595	111367	.	+	0	Parent=AT1G01260.1,AT1G01260.1-Protein;
Chr1	TAIR10	three_prime_UTR	111368	111609	.	+	.	Parent=AT1G01260.1
Chr1	TAIR10	mRNA	109076	111535	.	+	.	ID=AT1G01260.2;Parent=AT1G01260;Name=AT1G01260.2;Index=1
Chr1	TAIR10	protein	109595	111367	.	+	.	ID=AT1G01260.2-Protein;Name=AT1G01260.2;Derives_from=AT1G01260.2
Chr1	TAIR10	exon	109076	109330	.	+	.	Parent=AT1G01260.2
Chr1	TAIR10	five_prime_UTR	109076	109330	.	+	.	Parent=AT1G01260.2
Chr1	TAIR10	exon	109413	111535	.	+	.	Parent=AT1G01260.2
Chr1	TAIR10	five_prime_UTR	109413	109594	.	+	.	Parent=AT1G01260.2
Chr1	TAIR10	CDS	109595	111367	.	+	0	Parent=AT1G01260.2,AT1G01260.2-Protein;
Chr1	TAIR10	three_prime_UTR	111368	111535	.	+	.	Parent=AT1G01260.2
Chr1	TAIR10	mRNA	108946	111597	.	+	.	ID=AT1G01260.3;Parent=AT1G01260;Name=AT1G01260.3;Index=1
Chr1	TAIR10	protein	109595	111367	.	+	.	ID=AT1G01260.3-Protein;Name=AT1G01260.3;Derives_from=AT1G01260.3
Chr1	TAIR10	exon	108946	109330	.	+	.	Parent=AT1G01260.3
Chr1	TAIR10	five_prime_UTR	108946	109330	.	+	.	Parent=AT1G01260.3
Chr1	TAIR10	exon	109406	111597	.	+	.	Parent=AT1G01260.3
Chr1	TAIR10	five_prime_UTR	109406	109594	.	+	.	Parent=AT1G01260.3
Chr1	TAIR10	CDS	109595	111367	.	+	0	Parent=AT1G01260.3,AT1G01260.3-Protein;
Chr1	TAIR10	three_prime_UTR	111368	111597	.	+	.	Parent=AT1G01260.3
Chr1	TAIR10	gene	111890	111961	.	-	.	ID=AT1G01270;Note=tRNA;Name=AT1G01270
Chr1	TAIR10	tRNA	111890	111961	.	-	.	ID=AT1G01270.1;Parent=AT1G01270;Name=AT1G01270.1;Index=1
Chr1	TAIR10	exon	111890	111961	.	-	.	Parent=AT1G01270.1
Chr1	TAIR10	gene	112263	113947	.	+	.	ID=AT1G01280;Note=protein_coding_gene;Name=AT1G01280
Chr1	TAIR10	mRNA	112263	113947	.	+	.	ID=AT1G01280.1;Parent=AT1G01280;Name=AT1G01280.1;Index=1
Chr1	TAIR10	protein	112290	113905	.	+	.	ID=AT1G01280.1-Protein;Name=AT1G01280.1;Derives_from=AT1G01280.1
Chr1	TAIR10	exon	112263	113195	.	+	.	Parent=AT1G01280.1
Chr1	TAIR10	five_prime_UTR	112263	112289	.	+	.	Parent=AT1G01280.1
Chr1	TAIR10	CDS	112290	113195	.	+	0	Parent=AT1G01280.1,AT1G01280.1-Protein;
Chr1	TAIR10	exon	113279	113947	.	+	.	Parent=AT1G01280.1
Chr1	TAIR10	CDS	113279	113905	.	+	0	Parent=AT1G01280.1,AT1G01280.1-Protein;
Chr1	TAIR10	three_prime_UTR	113906	113947	.	+	.	Parent=AT1G01280.1
Chr1	TAIR10	gene	114286	116108	.	+	.	ID=AT1G01290;Note=protein_coding_gene;Name=AT1G01290
Chr1	TAIR10	mRNA	114286	115549	.	+	.	ID=AT1G01290.1;Parent=AT1G01290;Name=AT1G01290.1;Index=1
Chr1	TAIR10	protein	114299	115296	.	+	.	ID=AT1G01290.1-Protein;Name=AT1G01290.1;Derives_from=AT1G01290.1
Chr1	TAIR10	exon	114286	114433	.	+	.	Parent=AT1G01290.1
Chr1	TAIR10	five_prime_UTR	114286	114298	.	+	.	Parent=AT1G01290.1
Chr1	TAIR10	CDS	114299	114433	.	+	0	Parent=AT1G01290.1,AT1G01290.1-Protein;
Chr1	TAIR10	exon	114619	115549	.	+	.	Parent=AT1G01290.1
Chr1	TAIR10	CDS	114619	115296	.	+	0	Parent=AT1G01290.1,AT1G01290.1-Protein;
Chr1	TAIR10	three_prime_UTR	115297	115549	.	+	.	Parent=AT1G01290.1
Chr1	TAIR10	mRNA	114286	116108	.	+	.	ID=AT1G01290.2;Parent=AT1G01290;Name=AT1G01290.2;Index=1
Chr1	TAIR10	protein	114299	115296	.	+	.	ID=AT1G01290.2-Protein;Name=AT1G01290.2;Derives_from=AT1G01290.2
Chr1	TAIR10	exon	114286	114433	.	+	.	Parent=AT1G01290.2
Chr1	TAIR10	five_prime_UTR	114286	114298	.	+	.	Parent=AT1G01290.2
Chr1	TAIR10	CDS	114299	114433	.	+	0	Parent=AT1G01290.2,AT1G01290.2-Protein;
Chr1	TAIR10	exon	114619	115339	.	+	.	Parent=AT1G01290.2
Chr1	TAIR10	CDS	114619	115296	.	+	0	Parent=AT1G01290.2,AT1G01290.2-Protein;
Chr1	TAIR10	three_prime_UTR	115297	115339	.	+	.	Parent=AT1G01290.2
Chr1	TAIR10	exon	115961	116108	.	+	.	Parent=AT1G01290.2
Chr1	TAIR10	three_prime_UTR	115961	116108	.	+	.	Parent=AT1G01290.2
Chr1	TAIR10	gene	116943	118764	.	+	.	ID=AT1G01300;Note=protein_coding_gene;Name=AT1G01300
Chr1	TAIR10	mRNA	116943	118764	.	+	.	ID=AT1G01300.1;Parent=AT1G01300;Name=AT1G01300.1;Index=1
Chr1	TAIR10	protein	117065	118522	.	+	.	ID=AT1G01300.1-Protein;Name=AT1G01300.1;Derives_from=AT1G01300.1
Chr1	TAIR10	exon	116943	118764	.	+	.	Parent=AT1G01300.1
Chr1	TAIR10	five_prime_UTR	116943	117064	.	+	.	Parent=AT1G01300.1
Chr1	TAIR10	CDS	117065	118522	.	+	0	Parent=AT1G01300.1,AT1G01300.1-Protein;
Chr1	TAIR10	three_prime_UTR	118523	118764	.	+	.	Parent=AT1G01300.1
Chr1	TAIR10	gene	119397	119997	.	+	.	ID=AT1G01305;Note=protein_coding_gene;Name=AT1G01305
Chr1	TAIR10	mRNA	119397	119997	.	+	.	ID=AT1G01305.1;Parent=AT1G01305;Name=AT1G01305.1;Index=1
Chr1	TAIR10	protein	119429	119854	.	+	.	ID=AT1G01305.1-Protein;Name=AT1G01305.1;Derives_from=AT1G01305.1
Chr1	TAIR10	exon	119397	119997	.	+	.	Parent=AT1G01305.1
Chr1	TAIR10	five_prime_UTR	119397	119428	.	+	.	Parent=AT1G01305.1
Chr1	TAIR10	CDS	119429	119854	.	+	0	Parent=AT1G01305.1,AT1G01305.1-Protein;
Chr1	TAIR10	three_prime_UTR	119855	119997	.	+	.	Parent=AT1G01305.1
Chr1	TAIR10	gene	120154	121130	.	+	.	ID=AT1G01310;Note=protein_coding_gene;Name=AT1G01310
Chr1	TAIR10	mRNA	120154	121130	.	+	.	ID=AT1G01310.1;Parent=AT1G01310;Name=AT1G01310.1;Index=1
Chr1	TAIR10	protein	120221	120946	.	+	.	ID=AT1G01310.1-Protein;Name=AT1G01310.1;Derives_from=AT1G01310.1
Chr1	TAIR10	exon	120154	121130	.	+	.	Parent=AT1G01310.1
Chr1	TAIR10	five_prime_UTR	120154	120220	.	+	.	Parent=AT1G01310.1
Chr1	TAIR10	CDS	120221	120946	.	+	0	Parent=AT1G01310.1,AT1G01310.1-Protein;
Chr1	TAIR10	three_prime_UTR	120947	121130	.	+	.	Parent=AT1G01310.1
Chr1	TAIR10	gene	121067	130577	.	-	.	ID=AT1G01320;Note=protein_coding_gene;Name=AT1G01320
Chr1	TAIR10	mRNA	121124	130570	.	-	.	ID=AT1G01320.1;Parent=AT1G01320;Name=AT1G01320.1;Index=1
Chr1	TAIR10	protein	121582	130099	.	-	.	ID=AT1G01320.1-Protein;Name=AT1G01320.1;Derives_from=AT1G01320.1
Chr1	TAIR10	five_prime_UTR	130372	130570	.	-	.	Parent=AT1G01320.1
Chr1	TAIR10	exon	130372	130570	.	-	.	Parent=AT1G01320.1
Chr1	TAIR10	five_prime_UTR	130100	130149	.	-	.	Parent=AT1G01320.1
Chr1	TAIR10	CDS	130039	130099	.	-	0	Parent=AT1G01320.1,AT1G01320.1-Protein;
Chr1	TAIR10	exon	130039	130149	.	-	.	Parent=AT1G01320.1
Chr1	TAIR10	CDS	129853	129914	.	-	2	Parent=AT1G01320.1,AT1G01320.1-Protein;
Chr1	TAIR10	exon	129853	129914	.	-	.	Parent=AT1G01320.1
Chr1	TAIR10	CDS	128968	129060	.	-	0	Parent=AT1G01320.1,AT1G01320.1-Protein;
Chr1	TAIR10	exon	128968	129060	.	-	.	Parent=AT1G01320.1
Chr1	TAIR10	CDS	128479	128551	.	-	0	Parent=AT1G01320.1,AT1G01320.1-Protein;
Chr1	TAIR10	exon	128479	128551	.	-	.	Parent=AT1G01320.1
Chr1	TAIR10	CDS	128028	128312	.	-	2	Parent=AT1G01320.1,AT1G01320.1-Protein;
Chr1	TAIR10	exon	128028	128312	.	-	.	Parent=AT1G01320.1
Chr1	TAIR10	CDS	127868	127935	.	-	2	Parent=AT1G01320.1,AT1G01320.1-Protein;
Chr1	TAIR10	exon	127868	127935	.	-	.	Parent=AT1G01320.1
Chr1	TAIR10	CDS	127651	127782	.	-	0	Parent=AT1G01320.1,AT1G01320.1-Protein;
Chr1	TAIR10	exon	127651	127782	.	-	.	Parent=AT1G01320.1
Chr1	TAIR10	CDS	127532	127573	.	-	0	Parent=AT1G01320.1,AT1G01320.1-Protein;
Chr1	TAIR10	exon	127532	127573	.	-	.	Parent=AT1G01320.1
Chr1	TAIR10	CDS	126935	127453	.	-	0	Parent=AT1G01320.1,AT1G01320.1-Protein;
Chr1	TAIR10	exon	126935	127453	.	-	.	Parent=AT1G01320.1
Chr1	TAIR10	CDS	126686	126840	.	-	0	Parent=AT1G01320.1,AT1G01320.1-Protein;
Chr1	TAIR10	exon	126686	126840	.	-	.	Parent=AT1G01320.1
Chr1	TAIR10	CDS	126076	126589	.	-	1	Parent=AT1G01320.1,AT1G01320.1-Protein;
Chr1	TAIR10	exon	126076	126589	.	-	.	Parent=AT1G01320.1
Chr1	TAIR10	CDS	125936	125998	.	-	0	Parent=AT1G01320.1,AT1G01320.1-Protein;
Chr1	TAIR10	exon	125936	125998	.	-	.	Parent=AT1G01320.1
Chr1	TAIR10	CDS	125742	125843	.	-	0	Parent=AT1G01320.1,AT1G01320.1-Protein;
Chr1	TAIR10	exon	125742	125843	.	-	.	Parent=AT1G01320.1
Chr1	TAIR10	CDS	125329	125655	.	-	0	Parent=AT1G01320.1,AT1G01320.1-Protein;
Chr1	TAIR10	exon	125329	125655	.	-	.	Parent=AT1G01320.1
Chr1	TAIR10	CDS	125134	125226	.	-	0	Parent=AT1G01320.1,AT1G01320.1-Protein;
Chr1	TAIR10	exon	125134	125226	.	-	.	Parent=AT1G01320.1
Chr1	TAIR10	CDS	124921	125046	.	-	0	Parent=AT1G01320.1,AT1G01320.1-Protein;
Chr1	TAIR10	exon	124921	125046	.	-	.	Parent=AT1G01320.1
Chr1	TAIR10	CDS	124714	124818	.	-	0	Parent=AT1G01320.1,AT1G01320.1-Protein;
Chr1	TAIR10	exon	124714	124818	.	-	.	Parent=AT1G01320.1
Chr1	TAIR10	CDS	124499	124632	.	-	0	Parent=AT1G01320.1,AT1G01320.1-Protein;
Chr1	TAIR10	exon	124499	124632	.	-	.	Parent=AT1G01320.1
Chr1	TAIR10	CDS	124211	124394	.	-	1	Parent=AT1G01320.1,AT1G01320.1-Protein;
Chr1	TAIR10	exon	124211	124394	.	-	.	Parent=AT1G01320.1
Chr1	TAIR10	CDS	123992	124123	.	-	0	Parent=AT1G01320.1,AT1G01320.1-Protein;
Chr1	TAIR10	exon	123992	124123	.	-	.	Parent=AT1G01320.1
Chr1	TAIR10	CDS	123785	123897	.	-	0	Parent=AT1G01320.1,AT1G01320.1-Protein;
Chr1	TAIR10	exon	123785	123897	.	-	.	Parent=AT1G01320.1
Chr1	TAIR10	CDS	123579	123669	.	-	1	Parent=AT1G01320.1,AT1G01320.1-Protein;
Chr1	TAIR10	exon	123579	123669	.	-	.	Parent=AT1G01320.1
Chr1	TAIR10	CDS	121582	123501	.	-	0	Parent=AT1G01320.1,AT1G01320.1-Protein;
Chr1	TAIR10	three_prime_UTR	121493	121581	.	-	.	Parent=AT1G01320.1
Chr1	TAIR10	exon	121493	123501	.	-	.	Parent=AT1G01320.1
Chr1	TAIR10	three_prime_UTR	121124	121406	.	-	.	Parent=AT1G01320.1
Chr1	TAIR10	exon	121124	121406	.	-	.	Parent=AT1G01320.1
Chr1	TAIR10	mRNA	121067	130577	.	-	.	ID=AT1G01320.2;Parent=AT1G01320;Name=AT1G01320.2;Index=1
Chr1	TAIR10	protein	121582	130099	.	-	.	ID=AT1G01320.2-Protein;Name=AT1G01320.2;Derives_from=AT1G01320.2
Chr1	TAIR10	five_prime_UTR	130372	130577	.	-	.	Parent=AT1G01320.2
Chr1	TAIR10	exon	130372	130577	.	-	.	Parent=AT1G01320.2
Chr1	TAIR10	five_prime_UTR	130100	130149	.	-	.	Parent=AT1G01320.2
Chr1	TAIR10	CDS	130039	130099	.	-	0	Parent=AT1G01320.2,AT1G01320.2-Protein;
Chr1	TAIR10	exon	130039	130149	.	-	.	Parent=AT1G01320.2
Chr1	TAIR10	CDS	129853	129914	.	-	2	Parent=AT1G01320.2,AT1G01320.2-Protein;
Chr1	TAIR10	exon	129853	129914	.	-	.	Parent=AT1G01320.2
Chr1	TAIR10	CDS	128968	129060	.	-	0	Parent=AT1G01320.2,AT1G01320.2-Protein;
Chr1	TAIR10	exon	128968	129060	.	-	.	Parent=AT1G01320.2
Chr1	TAIR10	CDS	128479	128551	.	-	0	Parent=AT1G01320.2,AT1G01320.2-Protein;
Chr1	TAIR10	exon	128479	128551	.	-	.	Parent=AT1G01320.2
Chr1	TAIR10	CDS	128028	128312	.	-	2	Parent=AT1G01320.2,AT1G01320.2-Protein;
Chr1	TAIR10	exon	128028	128312	.	-	.	Parent=AT1G01320.2
Chr1	TAIR10	CDS	127868	127935	.	-	2	Parent=AT1G01320.2,AT1G01320.2-Protein;
Chr1	TAIR10	exon	127868	127935	.	-	.	Parent=AT1G01320.2
Chr1	TAIR10	CDS	127651	127782	.	-	0	Parent=AT1G01320.2,AT1G01320.2-Protein;
Chr1	TAIR10	exon	127651	127782	.	-	.	Parent=AT1G01320.2
Chr1	TAIR10	CDS	127532	127573	.	-	0	Parent=AT1G01320.2,AT1G01320.2-Protein;
Chr1	TAIR10	exon	127532	127573	.	-	.	Parent=AT1G01320.2
Chr1	TAIR10	CDS	126935	127453	.	-	0	Parent=AT1G01320.2,AT1G01320.2-Protein;
Chr1	TAIR10	exon	126935	127453	.	-	.	Parent=AT1G01320.2
Chr1	TAIR10	CDS	126686	126840	.	-	0	Parent=AT1G01320.2,AT1G01320.2-Protein;
Chr1	TAIR10	exon	126686	126840	.	-	.	Parent=AT1G01320.2
Chr1	TAIR10	CDS	126076	126589	.	-	1	Parent=AT1G01320.2,AT1G01320.2-Protein;
Chr1	TAIR10	exon	126076	126589	.	-	.	Parent=AT1G01320.2
Chr1	TAIR10	CDS	125936	125998	.	-	0	Parent=AT1G01320.2,AT1G01320.2-Protein;
Chr1	TAIR10	exon	125936	125998	.	-	.	Parent=AT1G01320.2
Chr1	TAIR10	CDS	125742	125843	.	-	0	Parent=AT1G01320.2,AT1G01320.2-Protein;
Chr1	TAIR10	exon	125742	125843	.	-	.	Parent=AT1G01320.2
Chr1	TAIR10	CDS	125329	125655	.	-	0	Parent=AT1G01320.2,AT1G01320.2-Protein;
Chr1	TAIR10	exon	125329	125655	.	-	.	Parent=AT1G01320.2
Chr1	TAIR10	CDS	125134	125226	.	-	0	Parent=AT1G01320.2,AT1G01320.2-Protein;
Chr1	TAIR10	exon	125134	125226	.	-	.	Parent=AT1G01320.2
Chr1	TAIR10	CDS	124921	125022	.	-	0	Parent=AT1G01320.2,AT1G01320.2-Protein;
Chr1	TAIR10	exon	124921	125022	.	-	.	Parent=AT1G01320.2
Chr1	TAIR10	CDS	124714	124818	.	-	0	Parent=AT1G01320.2,AT1G01320.2-Protein;
Chr1	TAIR10	exon	124714	124818	.	-	.	Parent=AT1G01320.2
Chr1	TAIR10	CDS	124499	124632	.	-	0	Parent=AT1G01320.2,AT1G01320.2-Protein;
Chr1	TAIR10	exon	124499	124632	.	-	.	Parent=AT1G01320.2
Chr1	TAIR10	CDS	124211	124394	.	-	1	Parent=AT1G01320.2,AT1G01320.2-Protein;
Chr1	TAIR10	exon	124211	124394	.	-	.	Parent=AT1G01320.2
Chr1	TAIR10	CDS	123992	124123	.	-	0	Parent=AT1G01320.2,AT1G01320.2-Protein;
Chr1	TAIR10	exon	123992	124123	.	-	.	Parent=AT1G01320.2
Chr1	TAIR10	CDS	123785	123897	.	-	0	Parent=AT1G01320.2,AT1G01320.2-Protein;
Chr1	TAIR10	exon	123785	123897	.	-	.	Parent=AT1G01320.2
Chr1	TAIR10	CDS	123579	123669	.	-	1	Parent=AT1G01320.2,AT1G01320.2-Protein;
Chr1	TAIR10	exon	123579	123669	.	-	.	Parent=AT1G01320.2
Chr1	TAIR10	CDS	121582	123495	.	-	0	Parent=AT1G01320.2,AT1G01320.2-Protein;
Chr1	TAIR10	three_prime_UTR	121493	121581	.	-	.	Parent=AT1G01320.2
Chr1	TAIR10	exon	121493	123495	.	-	.	Parent=AT1G01320.2
Chr1	TAIR10	three_prime_UTR	121067	121406	.	-	.	Parent=AT1G01320.2
Chr1	TAIR10	exon	121067	121406	.	-	.	Parent=AT1G01320.2
Chr1	TAIR10	gene	132328	135831	.	-	.	ID=AT1G01340;Note=protein_coding_gene;Name=AT1G01340
Chr1	TAIR10	mRNA	132328	135322	.	-	.	ID=AT1G01340.1;Parent=AT1G01340;Name=AT1G01340.1;Index=1
Chr1	TAIR10	protein	132414	135118	.	-	.	ID=AT1G01340.1-Protein;Name=AT1G01340.1;Derives_from=AT1G01340.1
Chr1	TAIR10	five_prime_UTR	135119	135322	.	-	.	Parent=AT1G01340.1
Chr1	TAIR10	CDS	134582	135118	.	-	0	Parent=AT1G01340.1,AT1G01340.1-Protein;
Chr1	TAIR10	exon	134582	135322	.	-	.	Parent=AT1G01340.1
Chr1	TAIR10	CDS	134289	134501	.	-	0	Parent=AT1G01340.1,AT1G01340.1-Protein;
Chr1	TAIR10	exon	134289	134501	.	-	.	Parent=AT1G01340.1
Chr1	TAIR10	CDS	133911	134206	.	-	0	Parent=AT1G01340.1,AT1G01340.1-Protein;
Chr1	TAIR10	exon	133911	134206	.	-	.	Parent=AT1G01340.1
Chr1	TAIR10	CDS	133641	133752	.	-	1	Parent=AT1G01340.1,AT1G01340.1-Protein;
Chr1	TAIR10	exon	133641	133752	.	-	.	Parent=AT1G01340.1
Chr1	TAIR10	CDS	133303	133539	.	-	0	Parent=AT1G01340.1,AT1G01340.1-Protein;
Chr1	TAIR10	exon	133303	133539	.	-	.	Parent=AT1G01340.1
Chr1	TAIR10	CDS	132824	133218	.	-	0	Parent=AT1G01340.1,AT1G01340.1-Protein;
Chr1	TAIR10	exon	132824	133218	.	-	.	Parent=AT1G01340.1
Chr1	TAIR10	CDS	132414	132744	.	-	1	Parent=AT1G01340.1,AT1G01340.1-Protein;
Chr1	TAIR10	three_prime_UTR	132328	132413	.	-	.	Parent=AT1G01340.1
Chr1	TAIR10	exon	132328	132744	.	-	.	Parent=AT1G01340.1
Chr1	TAIR10	mRNA	132330	135831	.	-	.	ID=AT1G01340.2;Parent=AT1G01340;Name=AT1G01340.2;Index=1
Chr1	TAIR10	protein	132414	135216	.	-	.	ID=AT1G01340.2-Protein;Name=AT1G01340.2;Derives_from=AT1G01340.2
Chr1	TAIR10	five_prime_UTR	135708	135831	.	-	.	Parent=AT1G01340.2
Chr1	TAIR10	exon	135708	135831	.	-	.	Parent=AT1G01340.2
Chr1	TAIR10	five_prime_UTR	135217	135269	.	-	.	Parent=AT1G01340.2
Chr1	TAIR10	CDS	135188	135216	.	-	0	Parent=AT1G01340.2,AT1G01340.2-Protein;
Chr1	TAIR10	exon	135188	135269	.	-	.	Parent=AT1G01340.2
Chr1	TAIR10	CDS	134582	135104	.	-	1	Parent=AT1G01340.2,AT1G01340.2-Protein;
Chr1	TAIR10	exon	134582	135104	.	-	.	Parent=AT1G01340.2
Chr1	TAIR10	CDS	134289	134501	.	-	0	Parent=AT1G01340.2,AT1G01340.2-Protein;
Chr1	TAIR10	exon	134289	134501	.	-	.	Parent=AT1G01340.2
Chr1	TAIR10	CDS	133911	134206	.	-	0	Parent=AT1G01340.2,AT1G01340.2-Protein;
Chr1	TAIR10	exon	133911	134206	.	-	.	Parent=AT1G01340.2
Chr1	TAIR10	CDS	133641	133752	.	-	1	Parent=AT1G01340.2,AT1G01340.2-Protein;
Chr1	TAIR10	exon	133641	133752	.	-	.	Parent=AT1G01340.2
Chr1	TAIR10	CDS	133303	133539	.	-	0	Parent=AT1G01340.2,AT1G01340.2-Protein;
Chr1	TAIR10	exon	133303	133539	.	-	.	Parent=AT1G01340.2
Chr1	TAIR10	CDS	132824	133218	.	-	0	Parent=AT1G01340.2,AT1G01340.2-Protein;
Chr1	TAIR10	exon	132824	133218	.	-	.	Parent=AT1G01340.2
Chr1	TAIR10	CDS	132414	132744	.	-	1	Parent=AT1G01340.2,AT1G01340.2-Protein;
Chr1	TAIR10	three_prime_UTR	132330	132413	.	-	.	Parent=AT1G01340.2
Chr1	TAIR10	exon	132330	132744	.	-	.	Parent=AT1G01340.2
Chr1	TAIR10	gene	136124	138162	.	+	.	ID=AT1G01350;Note=protein_coding_gene;Name=AT1G01350
Chr1	TAIR10	mRNA	136124	138162	.	+	.	ID=AT1G01350.1;Parent=AT1G01350;Name=AT1G01350.1;Index=1
Chr1	TAIR10	protein	136732	137970	.	+	.	ID=AT1G01350.1-Protein;Name=AT1G01350.1;Derives_from=AT1G01350.1
Chr1	TAIR10	exon	136124	136234	.	+	.	Parent=AT1G01350.1
Chr1	TAIR10	five_prime_UTR	136124	136234	.	+	.	Parent=AT1G01350.1
Chr1	TAIR10	exon	136667	136816	.	+	.	Parent=AT1G01350.1
Chr1	TAIR10	five_prime_UTR	136667	136731	.	+	.	Parent=AT1G01350.1
Chr1	TAIR10	CDS	136732	136816	.	+	0	Parent=AT1G01350.1,AT1G01350.1-Protein;
Chr1	TAIR10	exon	136935	137758	.	+	.	Parent=AT1G01350.1
Chr1	TAIR10	CDS	136935	137758	.	+	2	Parent=AT1G01350.1,AT1G01350.1-Protein;
Chr1	TAIR10	exon	137848	138162	.	+	.	Parent=AT1G01350.1
Chr1	TAIR10	CDS	137848	137970	.	+	0	Parent=AT1G01350.1,AT1G01350.1-Protein;
Chr1	TAIR10	three_prime_UTR	137971	138162	.	+	.	Parent=AT1G01350.1
Chr1	TAIR10	gene	138513	139568	.	+	.	ID=AT1G01355;Note=protein_coding_gene;Name=AT1G01355
Chr1	TAIR10	mRNA	138513	139568	.	+	.	ID=AT1G01355.1;Parent=AT1G01355;Name=AT1G01355.1;Index=1
Chr1	TAIR10	protein	138513	139568	.	+	.	ID=AT1G01355.1-Protein;Name=AT1G01355.1;Derives_from=AT1G01355.1
Chr1	TAIR10	exon	138513	138541	.	+	.	Parent=AT1G01355.1
Chr1	TAIR10	CDS	138513	138541	.	+	0	Parent=AT1G01355.1,AT1G01355.1-Protein;
Chr1	TAIR10	exon	138597	138778	.	+	.	Parent=AT1G01355.1
Chr1	TAIR10	CDS	138597	138778	.	+	1	Parent=AT1G01355.1,AT1G01355.1-Protein;
Chr1	TAIR10	exon	138863	139114	.	+	.	Parent=AT1G01355.1
Chr1	TAIR10	CDS	138863	139114	.	+	2	Parent=AT1G01355.1,AT1G01355.1-Protein;
Chr1	TAIR10	exon	139203	139345	.	+	.	Parent=AT1G01355.1
Chr1	TAIR10	CDS	139203	139345	.	+	2	Parent=AT1G01355.1,AT1G01355.1-Protein;
Chr1	TAIR10	exon	139488	139568	.	+	.	Parent=AT1G01355.1
Chr1	TAIR10	CDS	139488	139568	.	+	0	Parent=AT1G01355.1,AT1G01355.1-Protein;
Chr1	TAIR10	gene	141971	143183	.	+	.	ID=AT1G01360;Note=protein_coding_gene;Name=AT1G01360
Chr1	TAIR10	mRNA	141971	143183	.	+	.	ID=AT1G01360.1;Parent=AT1G01360;Name=AT1G01360.1;Index=1
Chr1	TAIR10	protein	142138	142914	.	+	.	ID=AT1G01360.1-Protein;Name=AT1G01360.1;Derives_from=AT1G01360.1
Chr1	TAIR10	exon	141971	142281	.	+	.	Parent=AT1G01360.1
Chr1	TAIR10	five_prime_UTR	141971	142137	.	+	.	Parent=AT1G01360.1
Chr1	TAIR10	CDS	142138	142281	.	+	0	Parent=AT1G01360.1,AT1G01360.1-Protein;
Chr1	TAIR10	exon	142424	142639	.	+	.	Parent=AT1G01360.1
Chr1	TAIR10	CDS	142424	142639	.	+	0	Parent=AT1G01360.1,AT1G01360.1-Protein;
Chr1	TAIR10	exon	142711	143183	.	+	.	Parent=AT1G01360.1
Chr1	TAIR10	CDS	142711	142914	.	+	0	Parent=AT1G01360.1,AT1G01360.1-Protein;
Chr1	TAIR10	three_prime_UTR	142915	143183	.	+	.	Parent=AT1G01360.1
Chr1	TAIR10	gene	143564	145684	.	+	.	ID=AT1G01370;Note=protein_coding_gene;Name=AT1G01370
Chr1	TAIR10	mRNA	143564	145650	.	+	.	ID=AT1G01370.1;Parent=AT1G01370;Name=AT1G01370.1;Index=1
Chr1	TAIR10	protein	143773	145400	.	+	.	ID=AT1G01370.1-Protein;Name=AT1G01370.1;Derives_from=AT1G01370.1
Chr1	TAIR10	exon	143564	143676	.	+	.	Parent=AT1G01370.1
Chr1	TAIR10	five_prime_UTR	143564	143676	.	+	.	Parent=AT1G01370.1
Chr1	TAIR10	exon	143764	143824	.	+	.	Parent=AT1G01370.1
Chr1	TAIR10	five_prime_UTR	143764	143772	.	+	.	Parent=AT1G01370.1
Chr1	TAIR10	CDS	143773	143824	.	+	0	Parent=AT1G01370.1,AT1G01370.1-Protein;
Chr1	TAIR10	exon	143934	143977	.	+	.	Parent=AT1G01370.1
Chr1	TAIR10	CDS	143934	143977	.	+	2	Parent=AT1G01370.1,AT1G01370.1-Protein;
Chr1	TAIR10	exon	144064	144109	.	+	.	Parent=AT1G01370.1
Chr1	TAIR10	CDS	144064	144109	.	+	0	Parent=AT1G01370.1,AT1G01370.1-Protein;
Chr1	TAIR10	exon	144193	144227	.	+	.	Parent=AT1G01370.1
Chr1	TAIR10	CDS	144193	144227	.	+	2	Parent=AT1G01370.1,AT1G01370.1-Protein;
Chr1	TAIR10	exon	144315	144351	.	+	.	Parent=AT1G01370.1
Chr1	TAIR10	CDS	144315	144351	.	+	0	Parent=AT1G01370.1,AT1G01370.1-Protein;
Chr1	TAIR10	exon	144447	144559	.	+	.	Parent=AT1G01370.1
Chr1	TAIR10	CDS	144447	144559	.	+	2	Parent=AT1G01370.1,AT1G01370.1-Protein;
Chr1	TAIR10	exon	144927	145004	.	+	.	Parent=AT1G01370.1
Chr1	TAIR10	CDS	144927	145004	.	+	0	Parent=AT1G01370.1,AT1G01370.1-Protein;
Chr1	TAIR10	exon	145132	145207	.	+	.	Parent=AT1G01370.1
Chr1	TAIR10	CDS	145132	145207	.	+	0	Parent=AT1G01370.1,AT1G01370.1-Protein;
Chr1	TAIR10	exon	145345	145650	.	+	.	Parent=AT1G01370.1
Chr1	TAIR10	CDS	145345	145400	.	+	2	Parent=AT1G01370.1,AT1G01370.1-Protein;
Chr1	TAIR10	three_prime_UTR	145401	145650	.	+	.	Parent=AT1G01370.1
Chr1	TAIR10	mRNA	143715	145684	.	+	.	ID=AT1G01370.2;Parent=AT1G01370;Name=AT1G01370.2;Index=1
Chr1	TAIR10	protein	143773	145400	.	+	.	ID=AT1G01370.2-Protein;Name=AT1G01370.2;Derives_from=AT1G01370.2
Chr1	TAIR10	exon	143715	143824	.	+	.	Parent=AT1G01370.2
Chr1	TAIR10	five_prime_UTR	143715	143772	.	+	.	Parent=AT1G01370.2
Chr1	TAIR10	CDS	143773	143824	.	+	0	Parent=AT1G01370.2,AT1G01370.2-Protein;
Chr1	TAIR10	exon	143934	143977	.	+	.	Parent=AT1G01370.2
Chr1	TAIR10	CDS	143934	143977	.	+	2	Parent=AT1G01370.2,AT1G01370.2-Protein;
Chr1	TAIR10	exon	144064	144109	.	+	.	Parent=AT1G01370.2
Chr1	TAIR10	CDS	144064	144109	.	+	0	Parent=AT1G01370.2,AT1G01370.2-Protein;
Chr1	TAIR10	exon	144193	144227	.	+	.	Parent=AT1G01370.2
Chr1	TAIR10	CDS	144193	144227	.	+	2	Parent=AT1G01370.2,AT1G01370.2-Protein;
Chr1	TAIR10	exon	144315	144351	.	+	.	Parent=AT1G01370.2
Chr1	TAIR10	CDS	144315	144351	.	+	0	Parent=AT1G01370.2,AT1G01370.2-Protein;
Chr1	TAIR10	exon	144447	144559	.	+	.	Parent=AT1G01370.2
Chr1	TAIR10	CDS	144447	144559	.	+	2	Parent=AT1G01370.2,AT1G01370.2-Protein;
Chr1	TAIR10	exon	144927	145004	.	+	.	Parent=AT1G01370.2
Chr1	TAIR10	CDS	144927	145004	.	+	0	Parent=AT1G01370.2,AT1G01370.2-Protein;
Chr1	TAIR10	exon	145132	145207	.	+	.	Parent=AT1G01370.2
Chr1	TAIR10	CDS	145132	145207	.	+	0	Parent=AT1G01370.2,AT1G01370.2-Protein;
Chr1	TAIR10	exon	145345	145684	.	+	.	Parent=AT1G01370.2
Chr1	TAIR10	CDS	145345	145400	.	+	2	Parent=AT1G01370.2,AT1G01370.2-Protein;
Chr1	TAIR10	three_prime_UTR	145401	145684	.	+	.	Parent=AT1G01370.2
Chr1	TAIR10	gene	147153	147942	.	+	.	ID=AT1G01380;Note=protein_coding_gene;Name=AT1G01380
Chr1	TAIR10	mRNA	147153	147942	.	+	.	ID=AT1G01380.1;Parent=AT1G01380;Name=AT1G01380.1;Index=1
Chr1	TAIR10	protein	147267	147740	.	+	.	ID=AT1G01380.1-Protein;Name=AT1G01380.1;Derives_from=AT1G01380.1
Chr1	TAIR10	exon	147153	147333	.	+	.	Parent=AT1G01380.1
Chr1	TAIR10	five_prime_UTR	147153	147266	.	+	.	Parent=AT1G01380.1
Chr1	TAIR10	CDS	147267	147333	.	+	0	Parent=AT1G01380.1,AT1G01380.1-Protein;
Chr1	TAIR10	exon	147452	147539	.	+	.	Parent=AT1G01380.1
Chr1	TAIR10	CDS	147452	147539	.	+	2	Parent=AT1G01380.1,AT1G01380.1-Protein;
Chr1	TAIR10	exon	147644	147942	.	+	.	Parent=AT1G01380.1
Chr1	TAIR10	CDS	147644	147740	.	+	1	Parent=AT1G01380.1,AT1G01380.1-Protein;
Chr1	TAIR10	three_prime_UTR	147741	147942	.	+	.	Parent=AT1G01380.1
Chr1	TAIR10	gene	148120	149806	.	-	.	ID=AT1G01390;Note=protein_coding_gene;Name=AT1G01390
Chr1	TAIR10	mRNA	148120	149806	.	-	.	ID=AT1G01390.1;Parent=AT1G01390;Name=AT1G01390.1;Index=1
Chr1	TAIR10	protein	148319	149761	.	-	.	ID=AT1G01390.1-Protein;Name=AT1G01390.1;Derives_from=AT1G01390.1
Chr1	TAIR10	five_prime_UTR	149762	149806	.	-	.	Parent=AT1G01390.1
Chr1	TAIR10	CDS	148319	149761	.	-	0	Parent=AT1G01390.1,AT1G01390.1-Protein;
Chr1	TAIR10	three_prime_UTR	148120	148318	.	-	.	Parent=AT1G01390.1
Chr1	TAIR10	exon	148120	149806	.	-	.	Parent=AT1G01390.1
Chr1	TAIR10	gene	150689	152210	.	-	.	ID=AT1G01400;Note=protein_coding_gene;Name=AT1G01400
Chr1	TAIR10	mRNA	150689	152210	.	-	.	ID=AT1G01400.1;Parent=AT1G01400;Name=AT1G01400.1;Index=1
Chr1	TAIR10	protein	151158	152149	.	-	.	ID=AT1G01400.1-Protein;Name=AT1G01400.1;Derives_from=AT1G01400.1
Chr1	TAIR10	five_prime_UTR	152150	152210	.	-	.	Parent=AT1G01400.1
Chr1	TAIR10	CDS	152086	152149	.	-	0	Parent=AT1G01400.1,AT1G01400.1-Protein;
Chr1	TAIR10	exon	152086	152210	.	-	.	Parent=AT1G01400.1
Chr1	TAIR10	CDS	151932	152002	.	-	2	Parent=AT1G01400.1,AT1G01400.1-Protein;
Chr1	TAIR10	exon	151932	152002	.	-	.	Parent=AT1G01400.1
Chr1	TAIR10	CDS	151393	151731	.	-	0	Parent=AT1G01400.1,AT1G01400.1-Protein;
Chr1	TAIR10	exon	151393	151731	.	-	.	Parent=AT1G01400.1
Chr1	TAIR10	CDS	151158	151298	.	-	0	Parent=AT1G01400.1,AT1G01400.1-Protein;
Chr1	TAIR10	three_prime_UTR	150689	151157	.	-	.	Parent=AT1G01400.1
Chr1	TAIR10	exon	150689	151298	.	-	.	Parent=AT1G01400.1
Chr1	TAIR10	gene	153113	154198	.	+	.	ID=AT1G01410;Note=protein_coding_gene;Name=AT1G01410
Chr1	TAIR10	mRNA	153113	154198	.	+	.	ID=AT1G01410.1;Parent=AT1G01410;Name=AT1G01410.1;Index=1
Chr1	TAIR10	protein	153113	154198	.	+	.	ID=AT1G01410.1-Protein;Name=AT1G01410.1;Derives_from=AT1G01410.1
Chr1	TAIR10	exon	153113	154198	.	+	.	Parent=AT1G01410.1
Chr1	TAIR10	CDS	153113	154198	.	+	0	Parent=AT1G01410.1,AT1G01410.1-Protein;
Chr1	TAIR10	gene	154492	156011	.	-	.	ID=AT1G01420;Note=protein_coding_gene;Name=AT1G01420
Chr1	TAIR10	mRNA	154492	156011	.	-	.	ID=AT1G01420.1;Parent=AT1G01420;Name=AT1G01420.1;Index=1
Chr1	TAIR10	protein	154566	156011	.	-	.	ID=AT1G01420.1-Protein;Name=AT1G01420.1;Derives_from=AT1G01420.1
Chr1	TAIR10	CDS	154566	156011	.	-	0	Parent=AT1G01420.1,AT1G01420.1-Protein;
Chr1	TAIR10	three_prime_UTR	154492	154565	.	-	.	Parent=AT1G01420.1
Chr1	TAIR10	exon	154492	156011	.	-	.	Parent=AT1G01420.1
Chr1	TAIR10	gene	156801	158655	.	-	.	ID=AT1G01430;Note=protein_coding_gene;Name=AT1G01430
Chr1	TAIR10	mRNA	156801	158655	.	-	.	ID=AT1G01430.1;Parent=AT1G01430;Name=AT1G01430.1;Index=1
Chr1	TAIR10	protein	156953	158536	.	-	.	ID=AT1G01430.1-Protein;Name=AT1G01430.1;Derives_from=AT1G01430.1
Chr1	TAIR10	five_prime_UTR	158537	158655	.	-	.	Parent=AT1G01430.1
Chr1	TAIR10	CDS	158254	158536	.	-	0	Parent=AT1G01430.1,AT1G01430.1-Protein;
Chr1	TAIR10	exon	158254	158655	.	-	.	Parent=AT1G01430.1
Chr1	TAIR10	CDS	157829	158112	.	-	2	Parent=AT1G01430.1,AT1G01430.1-Protein;
Chr1	TAIR10	exon	157829	158112	.	-	.	Parent=AT1G01430.1
Chr1	TAIR10	CDS	156953	157756	.	-	0	Parent=AT1G01430.1,AT1G01430.1-Protein;
Chr1	TAIR10	three_prime_UTR	156801	156952	.	-	.	Parent=AT1G01430.1
Chr1	TAIR10	exon	156801	157756	.	-	.	Parent=AT1G01430.1
Chr1	TAIR10	gene	159856	162572	.	-	.	ID=AT1G01440;Note=protein_coding_gene;Name=AT1G01440
Chr1	TAIR10	mRNA	159856	162572	.	-	.	ID=AT1G01440.1;Parent=AT1G01440;Name=AT1G01440.1;Index=1
Chr1	TAIR10	protein	159935	162219	.	-	.	ID=AT1G01440.1-Protein;Name=AT1G01440.1;Derives_from=AT1G01440.1
Chr1	TAIR10	five_prime_UTR	162487	162572	.	-	.	Parent=AT1G01440.1
Chr1	TAIR10	exon	162487	162572	.	-	.	Parent=AT1G01440.1
Chr1	TAIR10	five_prime_UTR	162220	162280	.	-	.	Parent=AT1G01440.1
Chr1	TAIR10	CDS	160568	162219	.	-	0	Parent=AT1G01440.1,AT1G01440.1-Protein;
Chr1	TAIR10	exon	160568	162280	.	-	.	Parent=AT1G01440.1
Chr1	TAIR10	CDS	160418	160478	.	-	1	Parent=AT1G01440.1,AT1G01440.1-Protein;
Chr1	TAIR10	exon	160418	160478	.	-	.	Parent=AT1G01440.1
Chr1	TAIR10	CDS	160079	160302	.	-	0	Parent=AT1G01440.1,AT1G01440.1-Protein;
Chr1	TAIR10	exon	160079	160302	.	-	.	Parent=AT1G01440.1
Chr1	TAIR10	CDS	159935	159992	.	-	1	Parent=AT1G01440.1,AT1G01440.1-Protein;
Chr1	TAIR10	three_prime_UTR	159856	159934	.	-	.	Parent=AT1G01440.1
Chr1	TAIR10	exon	159856	159992	.	-	.	Parent=AT1G01440.1
Chr1	TAIR10	gene	163419	166239	.	+	.	ID=AT1G01448;Note=other_RNA;Name=AT1G01448
Chr1	TAIR10	ncRNA	163431	166239	.	+	.	ID=AT1G01448.1;Parent=AT1G01448;Name=AT1G01448.1;Index=1
Chr1	TAIR10	exon	163431	163516	.	+	.	Parent=AT1G01448.1
Chr1	TAIR10	exon	163934	164103	.	+	.	Parent=AT1G01448.1
Chr1	TAIR10	exon	164225	164686	.	+	.	Parent=AT1G01448.1
Chr1	TAIR10	exon	164771	165380	.	+	.	Parent=AT1G01448.1
Chr1	TAIR10	exon	165449	166239	.	+	.	Parent=AT1G01448.1
Chr1	TAIR10	ncRNA	163432	164687	.	+	.	ID=AT1G01448.2;Parent=AT1G01448;Name=AT1G01448.2;Index=1
Chr1	TAIR10	exon	163432	163516	.	+	.	Parent=AT1G01448.2
Chr1	TAIR10	exon	163617	164107	.	+	.	Parent=AT1G01448.2
Chr1	TAIR10	exon	164230	164687	.	+	.	Parent=AT1G01448.2
Chr1	TAIR10	ncRNA	163419	164576	.	+	.	ID=AT1G01448.3;Parent=AT1G01448;Name=AT1G01448.3;Index=1
Chr1	TAIR10	exon	163419	163516	.	+	.	Parent=AT1G01448.3
Chr1	TAIR10	exon	163934	164135	.	+	.	Parent=AT1G01448.3
Chr1	TAIR10	exon	164225	164576	.	+	.	Parent=AT1G01448.3
Chr1	TAIR10	gene	164105	165517	.	-	.	ID=AT1G01450;Note=protein_coding_gene;Name=AT1G01450
Chr1	TAIR10	mRNA	164105	165517	.	-	.	ID=AT1G01450.1;Parent=AT1G01450;Name=AT1G01450.1;Index=1
Chr1	TAIR10	protein	164105	165517	.	-	.	ID=AT1G01450.1-Protein;Name=AT1G01450.1;Derives_from=AT1G01450.1
Chr1	TAIR10	CDS	164105	165517	.	-	0	Parent=AT1G01450.1,AT1G01450.1-Protein;
Chr1	TAIR10	exon	164105	165517	.	-	.	Parent=AT1G01450.1
Chr1	TAIR10	gene	166589	167842	.	-	.	ID=AT1G01453;Note=protein_coding_gene;Name=AT1G01453
Chr1	TAIR10	mRNA	166589	167842	.	-	.	ID=AT1G01453.1;Parent=AT1G01453;Name=AT1G01453.1;Index=1
Chr1	TAIR10	protein	166853	167798	.	-	.	ID=AT1G01453.1-Protein;Name=AT1G01453.1;Derives_from=AT1G01453.1
Chr1	TAIR10	five_prime_UTR	167799	167842	.	-	.	Parent=AT1G01453.1
Chr1	TAIR10	CDS	167014	167798	.	-	0	Parent=AT1G01453.1,AT1G01453.1-Protein;
Chr1	TAIR10	exon	167014	167842	.	-	.	Parent=AT1G01453.1
Chr1	TAIR10	CDS	166853	166871	.	-	1	Parent=AT1G01453.1,AT1G01453.1-Protein;
Chr1	TAIR10	three_prime_UTR	166589	166852	.	-	.	Parent=AT1G01453.1
Chr1	TAIR10	exon	166589	166871	.	-	.	Parent=AT1G01453.1
Chr1	TAIR10	mRNA	166618	167842	.	-	.	ID=AT1G01453.2;Parent=AT1G01453;Name=AT1G01453.2;Index=1
Chr1	TAIR10	protein	166929	167798	.	-	.	ID=AT1G01453.2-Protein;Name=AT1G01453.2;Derives_from=AT1G01453.2
Chr1	TAIR10	five_prime_UTR	167799	167842	.	-	.	Parent=AT1G01453.2
Chr1	TAIR10	CDS	166929	167798	.	-	0	Parent=AT1G01453.2,AT1G01453.2-Protein;
Chr1	TAIR10	three_prime_UTR	166618	166928	.	-	.	Parent=AT1G01453.2
Chr1	TAIR10	exon	166618	167842	.	-	.	Parent=AT1G01453.2
Chr1	TAIR10	gene	168723	171165	.	+	.	ID=AT1G01460;Note=protein_coding_gene;Name=AT1G01460
Chr1	TAIR10	mRNA	168723	171165	.	+	.	ID=AT1G01460.1;Parent=AT1G01460;Name=AT1G01460.1;Index=1
Chr1	TAIR10	protein	169115	171154	.	+	.	ID=AT1G01460.1-Protein;Name=AT1G01460.1;Derives_from=AT1G01460.1
Chr1	TAIR10	exon	168723	168801	.	+	.	Parent=AT1G01460.1
Chr1	TAIR10	five_prime_UTR	168723	168801	.	+	.	Parent=AT1G01460.1
Chr1	TAIR10	exon	169037	169257	.	+	.	Parent=AT1G01460.1
Chr1	TAIR10	five_prime_UTR	169037	169114	.	+	.	Parent=AT1G01460.1
Chr1	TAIR10	CDS	169115	169257	.	+	0	Parent=AT1G01460.1,AT1G01460.1-Protein;
Chr1	TAIR10	exon	169347	169509	.	+	.	Parent=AT1G01460.1
Chr1	TAIR10	CDS	169347	169509	.	+	1	Parent=AT1G01460.1,AT1G01460.1-Protein;
Chr1	TAIR10	exon	169600	169710	.	+	.	Parent=AT1G01460.1
Chr1	TAIR10	CDS	169600	169710	.	+	0	Parent=AT1G01460.1,AT1G01460.1-Protein;
Chr1	TAIR10	exon	169806	169993	.	+	.	Parent=AT1G01460.1
Chr1	TAIR10	CDS	169806	169993	.	+	0	Parent=AT1G01460.1,AT1G01460.1-Protein;
Chr1	TAIR10	exon	170071	170162	.	+	.	Parent=AT1G01460.1
Chr1	TAIR10	CDS	170071	170162	.	+	1	Parent=AT1G01460.1,AT1G01460.1-Protein;
Chr1	TAIR10	exon	170266	170313	.	+	.	Parent=AT1G01460.1
Chr1	TAIR10	CDS	170266	170313	.	+	2	Parent=AT1G01460.1,AT1G01460.1-Protein;
Chr1	TAIR10	exon	170412	170507	.	+	.	Parent=AT1G01460.1
Chr1	TAIR10	CDS	170412	170507	.	+	2	Parent=AT1G01460.1,AT1G01460.1-Protein;
Chr1	TAIR10	exon	170622	170760	.	+	.	Parent=AT1G01460.1
Chr1	TAIR10	CDS	170622	170760	.	+	2	Parent=AT1G01460.1,AT1G01460.1-Protein;
Chr1	TAIR10	exon	170851	171165	.	+	.	Parent=AT1G01460.1
Chr1	TAIR10	CDS	170851	171154	.	+	1	Parent=AT1G01460.1,AT1G01460.1-Protein;
Chr1	TAIR10	three_prime_UTR	171155	171165	.	+	.	Parent=AT1G01460.1
Chr1	TAIR10	gene	172146	172948	.	-	.	ID=AT1G01470;Note=protein_coding_gene;Name=AT1G01470
Chr1	TAIR10	mRNA	172146	172948	.	-	.	ID=AT1G01470.1;Parent=AT1G01470;Name=AT1G01470.1;Index=1
Chr1	TAIR10	protein	172295	172826	.	-	.	ID=AT1G01470.1-Protein;Name=AT1G01470.1;Derives_from=AT1G01470.1
Chr1	TAIR10	five_prime_UTR	172827	172948	.	-	.	Parent=AT1G01470.1
Chr1	TAIR10	CDS	172621	172826	.	-	0	Parent=AT1G01470.1,AT1G01470.1-Protein;
Chr1	TAIR10	exon	172621	172948	.	-	.	Parent=AT1G01470.1
Chr1	TAIR10	CDS	172295	172544	.	-	1	Parent=AT1G01470.1,AT1G01470.1-Protein;
Chr1	TAIR10	three_prime_UTR	172146	172294	.	-	.	Parent=AT1G01470.1
Chr1	TAIR10	exon	172146	172544	.	-	.	Parent=AT1G01470.1
Chr1	TAIR10	gene	173251	173466	.	+	.	ID=AT1G01471;Note=protein_coding_gene;Name=AT1G01471
Chr1	TAIR10	mRNA	173251	173466	.	+	.	ID=AT1G01471.1;Parent=AT1G01471;Name=AT1G01471.1;Index=1
Chr1	TAIR10	protein	173251	173466	.	+	.	ID=AT1G01471.1-Protein;Name=AT1G01471.1;Derives_from=AT1G01471.1
Chr1	TAIR10	exon	173251	173466	.	+	.	Parent=AT1G01471.1
Chr1	TAIR10	CDS	173251	173466	.	+	0	Parent=AT1G01471.1,AT1G01471.1-Protein;
Chr1	TAIR10	gene	175782	178400	.	+	.	ID=AT1G01480;Note=protein_coding_gene;Name=AT1G01480
Chr1	TAIR10	mRNA	175782	178400	.	+	.	ID=AT1G01480.1;Parent=AT1G01480;Name=AT1G01480.1;Index=1
Chr1	TAIR10	protein	175862	178051	.	+	.	ID=AT1G01480.1-Protein;Name=AT1G01480.1;Derives_from=AT1G01480.1
Chr1	TAIR10	exon	175782	176032	.	+	.	Parent=AT1G01480.1
Chr1	TAIR10	five_prime_UTR	175782	175861	.	+	.	Parent=AT1G01480.1
Chr1	TAIR10	CDS	175862	176032	.	+	0	Parent=AT1G01480.1,AT1G01480.1-Protein;
Chr1	TAIR10	exon	176207	176338	.	+	.	Parent=AT1G01480.1
Chr1	TAIR10	CDS	176207	176338	.	+	0	Parent=AT1G01480.1,AT1G01480.1-Protein;
Chr1	TAIR10	exon	176592	176752	.	+	.	Parent=AT1G01480.1
Chr1	TAIR10	CDS	176592	176752	.	+	0	Parent=AT1G01480.1,AT1G01480.1-Protein;
Chr1	TAIR10	exon	177025	178400	.	+	.	Parent=AT1G01480.1
Chr1	TAIR10	CDS	177025	178051	.	+	1	Parent=AT1G01480.1,AT1G01480.1-Protein;
Chr1	TAIR10	three_prime_UTR	178052	178400	.	+	.	Parent=AT1G01480.1
Chr1	TAIR10	mRNA	176141	178400	.	+	.	ID=AT1G01480.2;Parent=AT1G01480;Name=AT1G01480.2;Index=1
Chr1	TAIR10	protein	176607	178051	.	+	.	ID=AT1G01480.2-Protein;Name=AT1G01480.2;Derives_from=AT1G01480.2
Chr1	TAIR10	exon	176141	176338	.	+	.	Parent=AT1G01480.2
Chr1	TAIR10	five_prime_UTR	176141	176338	.	+	.	Parent=AT1G01480.2
Chr1	TAIR10	exon	176592	176752	.	+	.	Parent=AT1G01480.2
Chr1	TAIR10	five_prime_UTR	176592	176606	.	+	.	Parent=AT1G01480.2
Chr1	TAIR10	CDS	176607	176752	.	+	0	Parent=AT1G01480.2,AT1G01480.2-Protein;
Chr1	TAIR10	exon	177025	178400	.	+	.	Parent=AT1G01480.2
Chr1	TAIR10	CDS	177025	178051	.	+	1	Parent=AT1G01480.2,AT1G01480.2-Protein;
Chr1	TAIR10	three_prime_UTR	178052	178400	.	+	.	Parent=AT1G01480.2
Chr1	TAIR10	gene	180059	182358	.	-	.	ID=AT1G01490;Note=protein_coding_gene;Name=AT1G01490
Chr1	TAIR10	mRNA	180120	182358	.	-	.	ID=AT1G01490.1;Parent=AT1G01490;Name=AT1G01490.1;Index=1
Chr1	TAIR10	protein	180401	182066	.	-	.	ID=AT1G01490.1-Protein;Name=AT1G01490.1;Derives_from=AT1G01490.1
Chr1	TAIR10	five_prime_UTR	182067	182358	.	-	.	Parent=AT1G01490.1
Chr1	TAIR10	CDS	182061	182066	.	-	0	Parent=AT1G01490.1,AT1G01490.1-Protein;
Chr1	TAIR10	exon	182061	182358	.	-	.	Parent=AT1G01490.1
Chr1	TAIR10	CDS	181347	181422	.	-	0	Parent=AT1G01490.1,AT1G01490.1-Protein;
Chr1	TAIR10	exon	181347	181422	.	-	.	Parent=AT1G01490.1
Chr1	TAIR10	CDS	180401	180852	.	-	2	Parent=AT1G01490.1,AT1G01490.1-Protein;
Chr1	TAIR10	three_prime_UTR	180120	180400	.	-	.	Parent=AT1G01490.1
Chr1	TAIR10	exon	180120	180852	.	-	.	Parent=AT1G01490.1
Chr1	TAIR10	mRNA	180059	182293	.	-	.	ID=AT1G01490.2;Parent=AT1G01490;Name=AT1G01490.2;Index=1
Chr1	TAIR10	protein	180401	182066	.	-	.	ID=AT1G01490.2-Protein;Name=AT1G01490.2;Derives_from=AT1G01490.2
Chr1	TAIR10	five_prime_UTR	182253	182293	.	-	.	Parent=AT1G01490.2
Chr1	TAIR10	exon	182253	182293	.	-	.	Parent=AT1G01490.2
Chr1	TAIR10	five_prime_UTR	182067	182135	.	-	.	Parent=AT1G01490.2
Chr1	TAIR10	CDS	182061	182066	.	-	0	Parent=AT1G01490.2,AT1G01490.2-Protein;
Chr1	TAIR10	exon	182061	182135	.	-	.	Parent=AT1G01490.2
Chr1	TAIR10	CDS	181347	181422	.	-	0	Parent=AT1G01490.2,AT1G01490.2-Protein;
Chr1	TAIR10	exon	181347	181422	.	-	.	Parent=AT1G01490.2
Chr1	TAIR10	CDS	180401	180852	.	-	2	Parent=AT1G01490.2,AT1G01490.2-Protein;
Chr1	TAIR10	three_prime_UTR	180059	180400	.	-	.	Parent=AT1G01490.2
Chr1	TAIR10	exon	180059	180852	.	-	.	Parent=AT1G01490.2
Chr1	TAIR10	gene	185133	186923	.	+	.	ID=AT1G01500;Note=protein_coding_gene;Name=AT1G01500
Chr1	TAIR10	mRNA	185133	186923	.	+	.	ID=AT1G01500.1;Parent=AT1G01500;Name=AT1G01500.1;Index=1
Chr1	TAIR10	protein	185260	186573	.	+	.	ID=AT1G01500.1-Protein;Name=AT1G01500.1;Derives_from=AT1G01500.1
Chr1	TAIR10	exon	185133	186009	.	+	.	Parent=AT1G01500.1
Chr1	TAIR10	five_prime_UTR	185133	185259	.	+	.	Parent=AT1G01500.1
Chr1	TAIR10	CDS	185260	186009	.	+	0	Parent=AT1G01500.1,AT1G01500.1-Protein;
Chr1	TAIR10	exon	186340	186923	.	+	.	Parent=AT1G01500.1
Chr1	TAIR10	CDS	186340	186573	.	+	0	Parent=AT1G01500.1,AT1G01500.1-Protein;
Chr1	TAIR10	three_prime_UTR	186574	186923	.	+	.	Parent=AT1G01500.1
Chr1	TAIR10	gene	187211	190056	.	+	.	ID=AT1G01510;Note=protein_coding_gene;Name=AT1G01510
Chr1	TAIR10	mRNA	187211	190056	.	+	.	ID=AT1G01510.1;Parent=AT1G01510;Name=AT1G01510.1;Index=1
Chr1	TAIR10	protein	187235	189836	.	+	.	ID=AT1G01510.1-Protein;Name=AT1G01510.1;Derives_from=AT1G01510.1
Chr1	TAIR10	exon	187211	187822	.	+	.	Parent=AT1G01510.1
Chr1	TAIR10	five_prime_UTR	187211	187234	.	+	.	Parent=AT1G01510.1
Chr1	TAIR10	CDS	187235	187822	.	+	0	Parent=AT1G01510.1,AT1G01510.1-Protein;
Chr1	TAIR10	exon	188011	188176	.	+	.	Parent=AT1G01510.1
Chr1	TAIR10	CDS	188011	188176	.	+	0	Parent=AT1G01510.1,AT1G01510.1-Protein;
Chr1	TAIR10	exon	188284	188414	.	+	.	Parent=AT1G01510.1
Chr1	TAIR10	CDS	188284	188414	.	+	2	Parent=AT1G01510.1,AT1G01510.1-Protein;
Chr1	TAIR10	exon	188529	189320	.	+	.	Parent=AT1G01510.1
Chr1	TAIR10	CDS	188529	189320	.	+	0	Parent=AT1G01510.1,AT1G01510.1-Protein;
Chr1	TAIR10	exon	189417	189464	.	+	.	Parent=AT1G01510.1
Chr1	TAIR10	CDS	189417	189464	.	+	0	Parent=AT1G01510.1,AT1G01510.1-Protein;
Chr1	TAIR10	exon	189562	189675	.	+	.	Parent=AT1G01510.1
Chr1	TAIR10	CDS	189562	189675	.	+	0	Parent=AT1G01510.1,AT1G01510.1-Protein;
Chr1	TAIR10	exon	189765	190056	.	+	.	Parent=AT1G01510.1
Chr1	TAIR10	CDS	189765	189836	.	+	0	Parent=AT1G01510.1,AT1G01510.1-Protein;
Chr1	TAIR10	three_prime_UTR	189837	190056	.	+	.	Parent=AT1G01510.1
Chr1	TAIR10	gene	190596	192139	.	+	.	ID=AT1G01520;Note=protein_coding_gene;Name=AT1G01520
Chr1	TAIR10	mRNA	190596	192139	.	+	.	ID=AT1G01520.1;Parent=AT1G01520;Name=AT1G01520.1;Index=1
Chr1	TAIR10	protein	190596	192139	.	+	.	ID=AT1G01520.1-Protein;Name=AT1G01520.1;Derives_from=AT1G01520.1
Chr1	TAIR10	exon	190596	190828	.	+	.	Parent=AT1G01520.1
Chr1	TAIR10	CDS	190596	190828	.	+	0	Parent=AT1G01520.1,AT1G01520.1-Protein;
Chr1	TAIR10	exon	190941	190998	.	+	.	Parent=AT1G01520.1
Chr1	TAIR10	CDS	190941	190998	.	+	1	Parent=AT1G01520.1,AT1G01520.1-Protein;
Chr1	TAIR10	exon	191138	191258	.	+	.	Parent=AT1G01520.1
Chr1	TAIR10	CDS	191138	191258	.	+	0	Parent=AT1G01520.1,AT1G01520.1-Protein;
Chr1	TAIR10	exon	191341	191475	.	+	.	Parent=AT1G01520.1
Chr1	TAIR10	CDS	191341	191475	.	+	2	Parent=AT1G01520.1,AT1G01520.1-Protein;
Chr1	TAIR10	exon	191579	191692	.	+	.	Parent=AT1G01520.1
Chr1	TAIR10	CDS	191579	191692	.	+	2	Parent=AT1G01520.1,AT1G01520.1-Protein;
Chr1	TAIR10	exon	191780	191889	.	+	.	Parent=AT1G01520.1
Chr1	TAIR10	CDS	191780	191889	.	+	2	Parent=AT1G01520.1,AT1G01520.1-Protein;
Chr1	TAIR10	exon	191967	192026	.	+	.	Parent=AT1G01520.1
Chr1	TAIR10	CDS	191967	192026	.	+	0	Parent=AT1G01520.1,AT1G01520.1-Protein;
Chr1	TAIR10	exon	192107	192139	.	+	.	Parent=AT1G01520.1
Chr1	TAIR10	CDS	192107	192139	.	+	0	Parent=AT1G01520.1,AT1G01520.1-Protein;
Chr1	TAIR10	gene	192640	193670	.	-	.	ID=AT1G01530;Note=protein_coding_gene;Name=AT1G01530
Chr1	TAIR10	mRNA	192640	193670	.	-	.	ID=AT1G01530.1;Parent=AT1G01530;Name=AT1G01530.1;Index=1
Chr1	TAIR10	protein	192640	193662	.	-	.	ID=AT1G01530.1-Protein;Name=AT1G01530.1;Derives_from=AT1G01530.1
Chr1	TAIR10	five_prime_UTR	193663	193670	.	-	.	Parent=AT1G01530.1
Chr1	TAIR10	CDS	193351	193662	.	-	0	Parent=AT1G01530.1,AT1G01530.1-Protein;
Chr1	TAIR10	exon	193351	193670	.	-	.	Parent=AT1G01530.1
Chr1	TAIR10	CDS	192640	193071	.	-	0	Parent=AT1G01530.1,AT1G01530.1-Protein;
Chr1	TAIR10	exon	192640	193071	.	-	.	Parent=AT1G01530.1
Chr1	TAIR10	gene	195780	198684	.	+	.	ID=AT1G01540;Note=protein_coding_gene;Name=AT1G01540
Chr1	TAIR10	mRNA	195812	198635	.	+	.	ID=AT1G01540.1;Parent=AT1G01540;Name=AT1G01540.1;Index=1
Chr1	TAIR10	protein	195980	197973	.	+	.	ID=AT1G01540.1-Protein;Name=AT1G01540.1;Derives_from=AT1G01540.1
Chr1	TAIR10	exon	195812	196542	.	+	.	Parent=AT1G01540.1
Chr1	TAIR10	five_prime_UTR	195812	195979	.	+	.	Parent=AT1G01540.1
Chr1	TAIR10	CDS	195980	196542	.	+	0	Parent=AT1G01540.1,AT1G01540.1-Protein;
Chr1	TAIR10	exon	197115	197219	.	+	.	Parent=AT1G01540.1
Chr1	TAIR10	CDS	197115	197219	.	+	1	Parent=AT1G01540.1,AT1G01540.1-Protein;
Chr1	TAIR10	exon	197300	197422	.	+	.	Parent=AT1G01540.1
Chr1	TAIR10	CDS	197300	197422	.	+	1	Parent=AT1G01540.1,AT1G01540.1-Protein;
Chr1	TAIR10	exon	197501	197671	.	+	.	Parent=AT1G01540.1
Chr1	TAIR10	CDS	197501	197671	.	+	1	Parent=AT1G01540.1,AT1G01540.1-Protein;
Chr1	TAIR10	exon	197775	198183	.	+	.	Parent=AT1G01540.1
Chr1	TAIR10	CDS	197775	197973	.	+	1	Parent=AT1G01540.1,AT1G01540.1-Protein;
Chr1	TAIR10	three_prime_UTR	197974	198183	.	+	.	Parent=AT1G01540.1
Chr1	TAIR10	exon	198267	198635	.	+	.	Parent=AT1G01540.1
Chr1	TAIR10	three_prime_UTR	198267	198635	.	+	.	Parent=AT1G01540.1
Chr1	TAIR10	mRNA	195780	198684	.	+	.	ID=AT1G01540.2;Parent=AT1G01540;Name=AT1G01540.2;Index=1
Chr1	TAIR10	protein	195980	198383	.	+	.	ID=AT1G01540.2-Protein;Name=AT1G01540.2;Derives_from=AT1G01540.2
Chr1	TAIR10	exon	195780	196542	.	+	.	Parent=AT1G01540.2
Chr1	TAIR10	five_prime_UTR	195780	195979	.	+	.	Parent=AT1G01540.2
Chr1	TAIR10	CDS	195980	196542	.	+	0	Parent=AT1G01540.2,AT1G01540.2-Protein;
Chr1	TAIR10	exon	197115	197219	.	+	.	Parent=AT1G01540.2
Chr1	TAIR10	CDS	197115	197219	.	+	1	Parent=AT1G01540.2,AT1G01540.2-Protein;
Chr1	TAIR10	exon	197300	197422	.	+	.	Parent=AT1G01540.2
Chr1	TAIR10	CDS	197300	197422	.	+	1	Parent=AT1G01540.2,AT1G01540.2-Protein;
Chr1	TAIR10	exon	197501	197671	.	+	.	Parent=AT1G01540.2
Chr1	TAIR10	CDS	197501	197671	.	+	1	Parent=AT1G01540.2,AT1G01540.2-Protein;
Chr1	TAIR10	exon	197775	197904	.	+	.	Parent=AT1G01540.2
Chr1	TAIR10	CDS	197775	197904	.	+	1	Parent=AT1G01540.2,AT1G01540.2-Protein;
Chr1	TAIR10	exon	197974	198183	.	+	.	Parent=AT1G01540.2
Chr1	TAIR10	CDS	197974	198183	.	+	0	Parent=AT1G01540.2,AT1G01540.2-Protein;
Chr1	TAIR10	exon	198267	198684	.	+	.	Parent=AT1G01540.2
Chr1	TAIR10	CDS	198267	198383	.	+	0	Parent=AT1G01540.2,AT1G01540.2-Protein;
Chr1	TAIR10	three_prime_UTR	198384	198684	.	+	.	Parent=AT1G01540.2
Chr1	TAIR10	gene	199639	201775	.	+	.	ID=AT1G01550;Note=protein_coding_gene;Name=AT1G01550
Chr1	TAIR10	mRNA	199639	201775	.	+	.	ID=AT1G01550.1;Parent=AT1G01550;Name=AT1G01550.1;Index=1
Chr1	TAIR10	protein	200526	201575	.	+	.	ID=AT1G01550.1-Protein;Name=AT1G01550.1;Derives_from=AT1G01550.1
Chr1	TAIR10	exon	199639	199763	.	+	.	Parent=AT1G01550.1
Chr1	TAIR10	five_prime_UTR	199639	199763	.	+	.	Parent=AT1G01550.1
Chr1	TAIR10	exon	199890	199959	.	+	.	Parent=AT1G01550.1
Chr1	TAIR10	five_prime_UTR	199890	199959	.	+	.	Parent=AT1G01550.1
Chr1	TAIR10	exon	200511	201775	.	+	.	Parent=AT1G01550.1
Chr1	TAIR10	five_prime_UTR	200511	200525	.	+	.	Parent=AT1G01550.1
Chr1	TAIR10	CDS	200526	201575	.	+	0	Parent=AT1G01550.1,AT1G01550.1-Protein;
Chr1	TAIR10	three_prime_UTR	201576	201775	.	+	.	Parent=AT1G01550.1
Chr1	TAIR10	mRNA	199791	201775	.	+	.	ID=AT1G01550.2;Parent=AT1G01550;Name=AT1G01550.2;Index=1
Chr1	TAIR10	protein	200526	201575	.	+	.	ID=AT1G01550.2-Protein;Name=AT1G01550.2;Derives_from=AT1G01550.2
Chr1	TAIR10	exon	199791	199959	.	+	.	Parent=AT1G01550.2
Chr1	TAIR10	five_prime_UTR	199791	199959	.	+	.	Parent=AT1G01550.2
Chr1	TAIR10	exon	200511	201775	.	+	.	Parent=AT1G01550.2
Chr1	TAIR10	five_prime_UTR	200511	200525	.	+	.	Parent=AT1G01550.2
Chr1	TAIR10	CDS	200526	201575	.	+	0	Parent=AT1G01550.2,AT1G01550.2-Protein;
Chr1	TAIR10	three_prime_UTR	201576	201775	.	+	.	Parent=AT1G01550.2
Chr1	TAIR10	gene	202136	204335	.	+	.	ID=AT1G01560;Note=protein_coding_gene;Name=AT1G01560
Chr1	TAIR10	mRNA	202136	204335	.	+	.	ID=AT1G01560.1;Parent=AT1G01560;Name=AT1G01560.1;Index=1
Chr1	TAIR10	protein	202345	203662	.	+	.	ID=AT1G01560.1-Protein;Name=AT1G01560.1;Derives_from=AT1G01560.1
Chr1	TAIR10	exon	202136	202508	.	+	.	Parent=AT1G01560.1
Chr1	TAIR10	five_prime_UTR	202136	202344	.	+	.	Parent=AT1G01560.1
Chr1	TAIR10	CDS	202345	202508	.	+	0	Parent=AT1G01560.1,AT1G01560.1-Protein;
Chr1	TAIR10	exon	202782	202911	.	+	.	Parent=AT1G01560.1
Chr1	TAIR10	CDS	202782	202911	.	+	1	Parent=AT1G01560.1,AT1G01560.1-Protein;
Chr1	TAIR10	exon	202991	203128	.	+	.	Parent=AT1G01560.1
Chr1	TAIR10	CDS	202991	203128	.	+	0	Parent=AT1G01560.1,AT1G01560.1-Protein;
Chr1	TAIR10	exon	203267	204335	.	+	.	Parent=AT1G01560.1
Chr1	TAIR10	CDS	203267	203662	.	+	0	Parent=AT1G01560.1,AT1G01560.1-Protein;
Chr1	TAIR10	three_prime_UTR	203663	204335	.	+	.	Parent=AT1G01560.1
Chr1	TAIR10	mRNA	202136	204189	.	+	.	ID=AT1G01560.2;Parent=AT1G01560;Name=AT1G01560.2;Index=1
Chr1	TAIR10	protein	202345	204189	.	+	.	ID=AT1G01560.2-Protein;Name=AT1G01560.2;Derives_from=AT1G01560.2
Chr1	TAIR10	exon	202136	202508	.	+	.	Parent=AT1G01560.2
Chr1	TAIR10	five_prime_UTR	202136	202344	.	+	.	Parent=AT1G01560.2
Chr1	TAIR10	CDS	202345	202508	.	+	0	Parent=AT1G01560.2,AT1G01560.2-Protein;
Chr1	TAIR10	exon	202782	202911	.	+	.	Parent=AT1G01560.2
Chr1	TAIR10	CDS	202782	202911	.	+	1	Parent=AT1G01560.2,AT1G01560.2-Protein;
Chr1	TAIR10	exon	202991	203128	.	+	.	Parent=AT1G01560.2
Chr1	TAIR10	CDS	202991	203128	.	+	0	Parent=AT1G01560.2,AT1G01560.2-Protein;
Chr1	TAIR10	exon	203267	203599	.	+	.	Parent=AT1G01560.2
Chr1	TAIR10	CDS	203267	203599	.	+	0	Parent=AT1G01560.2,AT1G01560.2-Protein;
Chr1	TAIR10	exon	203760	203943	.	+	.	Parent=AT1G01560.2
Chr1	TAIR10	CDS	203760	203943	.	+	0	Parent=AT1G01560.2,AT1G01560.2-Protein;
Chr1	TAIR10	exon	204029	204189	.	+	.	Parent=AT1G01560.2
Chr1	TAIR10	CDS	204029	204189	.	+	2	Parent=AT1G01560.2,AT1G01560.2-Protein;
Chr1	TAIR10	gene	205176	207435	.	+	.	ID=AT1G01570;Note=protein_coding_gene;Name=AT1G01570
Chr1	TAIR10	mRNA	205176	207435	.	+	.	ID=AT1G01570.1;Parent=AT1G01570;Name=AT1G01570.1;Index=1
Chr1	TAIR10	protein	205176	207435	.	+	.	ID=AT1G01570.1-Protein;Name=AT1G01570.1;Derives_from=AT1G01570.1
Chr1	TAIR10	exon	205176	205949	.	+	.	Parent=AT1G01570.1
Chr1	TAIR10	CDS	205176	205949	.	+	0	Parent=AT1G01570.1,AT1G01570.1-Protein;
Chr1	TAIR10	exon	206692	207243	.	+	.	Parent=AT1G01570.1
Chr1	TAIR10	CDS	206692	207243	.	+	0	Parent=AT1G01570.1,AT1G01570.1-Protein;
Chr1	TAIR10	exon	207325	207435	.	+	.	Parent=AT1G01570.1
Chr1	TAIR10	CDS	207325	207435	.	+	0	Parent=AT1G01570.1,AT1G01570.1-Protein;
Chr1	TAIR10	gene	209395	213041	.	+	.	ID=AT1G01580;Note=protein_coding_gene;Name=AT1G01580
Chr1	TAIR10	mRNA	209395	213041	.	+	.	ID=AT1G01580.1;Parent=AT1G01580;Name=AT1G01580.1;Index=1
Chr1	TAIR10	protein	209395	212810	.	+	.	ID=AT1G01580.1-Protein;Name=AT1G01580.1;Derives_from=AT1G01580.1
Chr1	TAIR10	exon	209395	209608	.	+	.	Parent=AT1G01580.1
Chr1	TAIR10	CDS	209395	209608	.	+	0	Parent=AT1G01580.1,AT1G01580.1-Protein;
Chr1	TAIR10	exon	209764	209866	.	+	.	Parent=AT1G01580.1
Chr1	TAIR10	CDS	209764	209866	.	+	2	Parent=AT1G01580.1,AT1G01580.1-Protein;
Chr1	TAIR10	exon	209950	210144	.	+	.	Parent=AT1G01580.1
Chr1	TAIR10	CDS	209950	210144	.	+	1	Parent=AT1G01580.1,AT1G01580.1-Protein;
Chr1	TAIR10	exon	210385	210619	.	+	.	Parent=AT1G01580.1
Chr1	TAIR10	CDS	210385	210619	.	+	1	Parent=AT1G01580.1,AT1G01580.1-Protein;
Chr1	TAIR10	exon	211052	211379	.	+	.	Parent=AT1G01580.1
Chr1	TAIR10	CDS	211052	211379	.	+	0	Parent=AT1G01580.1,AT1G01580.1-Protein;
Chr1	TAIR10	exon	211474	211717	.	+	.	Parent=AT1G01580.1
Chr1	TAIR10	CDS	211474	211717	.	+	2	Parent=AT1G01580.1,AT1G01580.1-Protein;
Chr1	TAIR10	exon	211855	212573	.	+	.	Parent=AT1G01580.1
Chr1	TAIR10	CDS	211855	212573	.	+	1	Parent=AT1G01580.1,AT1G01580.1-Protein;
Chr1	TAIR10	exon	212671	213041	.	+	.	Parent=AT1G01580.1
Chr1	TAIR10	CDS	212671	212810	.	+	2	Parent=AT1G01580.1,AT1G01580.1-Protein;
Chr1	TAIR10	three_prime_UTR	212811	213041	.	+	.	Parent=AT1G01580.1
Chr1	TAIR10	gene	214229	217304	.	+	.	ID=AT1G01590;Note=protein_coding_gene;Name=AT1G01590
Chr1	TAIR10	mRNA	214229	217304	.	+	.	ID=AT1G01590.1;Parent=AT1G01590;Name=AT1G01590.1;Index=1
Chr1	TAIR10	protein	214229	217304	.	+	.	ID=AT1G01590.1-Protein;Name=AT1G01590.1;Derives_from=AT1G01590.1
Chr1	TAIR10	exon	214229	214406	.	+	.	Parent=AT1G01590.1
Chr1	TAIR10	CDS	214229	214406	.	+	0	Parent=AT1G01590.1,AT1G01590.1-Protein;
Chr1	TAIR10	exon	214480	214582	.	+	.	Parent=AT1G01590.1
Chr1	TAIR10	CDS	214480	214582	.	+	2	Parent=AT1G01590.1,AT1G01590.1-Protein;
Chr1	TAIR10	exon	214697	214897	.	+	.	Parent=AT1G01590.1
Chr1	TAIR10	CDS	214697	214897	.	+	1	Parent=AT1G01590.1,AT1G01590.1-Protein;
Chr1	TAIR10	exon	215317	215554	.	+	.	Parent=AT1G01590.1
Chr1	TAIR10	CDS	215317	215554	.	+	1	Parent=AT1G01590.1,AT1G01590.1-Protein;
Chr1	TAIR10	exon	215633	215960	.	+	.	Parent=AT1G01590.1
Chr1	TAIR10	CDS	215633	215960	.	+	0	Parent=AT1G01590.1,AT1G01590.1-Protein;
Chr1	TAIR10	exon	216044	216293	.	+	.	Parent=AT1G01590.1
Chr1	TAIR10	CDS	216044	216293	.	+	2	Parent=AT1G01590.1,AT1G01590.1-Protein;
Chr1	TAIR10	exon	216414	217090	.	+	.	Parent=AT1G01590.1
Chr1	TAIR10	CDS	216414	217090	.	+	1	Parent=AT1G01590.1,AT1G01590.1-Protein;
Chr1	TAIR10	exon	217165	217304	.	+	.	Parent=AT1G01590.1
Chr1	TAIR10	CDS	217165	217304	.	+	2	Parent=AT1G01590.1,AT1G01590.1-Protein;
Chr1	TAIR10	gene	218994	221286	.	+	.	ID=AT1G01600;Note=protein_coding_gene;Name=AT1G01600
Chr1	TAIR10	mRNA	218994	221286	.	+	.	ID=AT1G01600.1;Parent=AT1G01600;Name=AT1G01600.1;Index=1
Chr1	TAIR10	protein	219200	220994	.	+	.	ID=AT1G01600.1-Protein;Name=AT1G01600.1;Derives_from=AT1G01600.1
Chr1	TAIR10	exon	218994	219621	.	+	.	Parent=AT1G01600.1
Chr1	TAIR10	five_prime_UTR	218994	219199	.	+	.	Parent=AT1G01600.1
Chr1	TAIR10	CDS	219200	219621	.	+	0	Parent=AT1G01600.1,AT1G01600.1-Protein;
Chr1	TAIR10	exon	219752	221286	.	+	.	Parent=AT1G01600.1
Chr1	TAIR10	CDS	219752	220994	.	+	1	Parent=AT1G01600.1,AT1G01600.1-Protein;
Chr1	TAIR10	three_prime_UTR	220995	221286	.	+	.	Parent=AT1G01600.1
Chr1	TAIR10	gene	221691	224340	.	-	.	ID=AT1G01610;Note=protein_coding_gene;Name=AT1G01610
Chr1	TAIR10	mRNA	221691	224340	.	-	.	ID=AT1G01610.1;Parent=AT1G01610;Name=AT1G01610.1;Index=1
Chr1	TAIR10	protein	221950	224255	.	-	.	ID=AT1G01610.1-Protein;Name=AT1G01610.1;Derives_from=AT1G01610.1
Chr1	TAIR10	five_prime_UTR	224256	224340	.	-	.	Parent=AT1G01610.1
Chr1	TAIR10	CDS	223945	224255	.	-	0	Parent=AT1G01610.1,AT1G01610.1-Protein;
Chr1	TAIR10	exon	223945	224340	.	-	.	Parent=AT1G01610.1
Chr1	TAIR10	CDS	223551	223866	.	-	1	Parent=AT1G01610.1,AT1G01610.1-Protein;
Chr1	TAIR10	exon	223551	223866	.	-	.	Parent=AT1G01610.1
Chr1	TAIR10	CDS	222622	223096	.	-	0	Parent=AT1G01610.1,AT1G01610.1-Protein;
Chr1	TAIR10	exon	222622	223096	.	-	.	Parent=AT1G01610.1
Chr1	TAIR10	CDS	221950	222359	.	-	2	Parent=AT1G01610.1,AT1G01610.1-Protein;
Chr1	TAIR10	three_prime_UTR	221691	221949	.	-	.	Parent=AT1G01610.1
Chr1	TAIR10	exon	221691	222359	.	-	.	Parent=AT1G01610.1
Chr1	TAIR10	gene	225665	227302	.	-	.	ID=AT1G01620;Note=protein_coding_gene;Name=AT1G01620
Chr1	TAIR10	mRNA	225665	227302	.	-	.	ID=AT1G01620.1;Parent=AT1G01620;Name=AT1G01620.1;Index=1
Chr1	TAIR10	protein	225986	227176	.	-	.	ID=AT1G01620.1-Protein;Name=AT1G01620.1;Derives_from=AT1G01620.1
Chr1	TAIR10	five_prime_UTR	227177	227302	.	-	.	Parent=AT1G01620.1
Chr1	TAIR10	CDS	226849	227176	.	-	0	Parent=AT1G01620.1,AT1G01620.1-Protein;
Chr1	TAIR10	exon	226849	227302	.	-	.	Parent=AT1G01620.1
Chr1	TAIR10	CDS	226396	226691	.	-	2	Parent=AT1G01620.1,AT1G01620.1-Protein;
Chr1	TAIR10	exon	226396	226691	.	-	.	Parent=AT1G01620.1
Chr1	TAIR10	CDS	226171	226311	.	-	0	Parent=AT1G01620.1,AT1G01620.1-Protein;
Chr1	TAIR10	exon	226171	226311	.	-	.	Parent=AT1G01620.1
Chr1	TAIR10	CDS	225986	226081	.	-	0	Parent=AT1G01620.1,AT1G01620.1-Protein;
Chr1	TAIR10	three_prime_UTR	225665	225985	.	-	.	Parent=AT1G01620.1
Chr1	TAIR10	exon	225665	226081	.	-	.	Parent=AT1G01620.1
Chr1	TAIR10	mRNA	225665	227302	.	-	.	ID=AT1G01620.2;Parent=AT1G01620;Name=AT1G01620.2;Index=1
Chr1	TAIR10	protein	225986	226960	.	-	.	ID=AT1G01620.2-Protein;Name=AT1G01620.2;Derives_from=AT1G01620.2
Chr1	TAIR10	five_prime_UTR	227079	227302	.	-	.	Parent=AT1G01620.2
Chr1	TAIR10	exon	227079	227302	.	-	.	Parent=AT1G01620.2
Chr1	TAIR10	five_prime_UTR	226961	227049	.	-	.	Parent=AT1G01620.2
Chr1	TAIR10	CDS	226849	226960	.	-	0	Parent=AT1G01620.2,AT1G01620.2-Protein;
Chr1	TAIR10	exon	226849	227049	.	-	.	Parent=AT1G01620.2
Chr1	TAIR10	CDS	226396	226691	.	-	2	Parent=AT1G01620.2,AT1G01620.2-Protein;
Chr1	TAIR10	exon	226396	226691	.	-	.	Parent=AT1G01620.2
Chr1	TAIR10	CDS	226171	226311	.	-	0	Parent=AT1G01620.2,AT1G01620.2-Protein;
Chr1	TAIR10	exon	226171	226311	.	-	.	Parent=AT1G01620.2
Chr1	TAIR10	CDS	225986	226081	.	-	0	Parent=AT1G01620.2,AT1G01620.2-Protein;
Chr1	TAIR10	three_prime_UTR	225665	225985	.	-	.	Parent=AT1G01620.2
Chr1	TAIR10	exon	225665	226081	.	-	.	Parent=AT1G01620.2
Chr1	TAIR10	gene	229013	230917	.	+	.	ID=AT1G01630;Note=protein_coding_gene;Name=AT1G01630
Chr1	TAIR10	mRNA	229013	230917	.	+	.	ID=AT1G01630.1;Parent=AT1G01630;Name=AT1G01630.1;Index=1
Chr1	TAIR10	protein	229206	230675	.	+	.	ID=AT1G01630.1-Protein;Name=AT1G01630.1;Derives_from=AT1G01630.1
Chr1	TAIR10	exon	229013	229343	.	+	.	Parent=AT1G01630.1
Chr1	TAIR10	five_prime_UTR	229013	229205	.	+	.	Parent=AT1G01630.1
Chr1	TAIR10	CDS	229206	229343	.	+	0	Parent=AT1G01630.1,AT1G01630.1-Protein;
Chr1	TAIR10	exon	229429	229724	.	+	.	Parent=AT1G01630.1
Chr1	TAIR10	CDS	229429	229724	.	+	0	Parent=AT1G01630.1,AT1G01630.1-Protein;
Chr1	TAIR10	exon	229829	229934	.	+	.	Parent=AT1G01630.1
Chr1	TAIR10	CDS	229829	229934	.	+	1	Parent=AT1G01630.1,AT1G01630.1-Protein;
Chr1	TAIR10	exon	230349	230459	.	+	.	Parent=AT1G01630.1
Chr1	TAIR10	CDS	230349	230459	.	+	0	Parent=AT1G01630.1,AT1G01630.1-Protein;
Chr1	TAIR10	exon	230559	230917	.	+	.	Parent=AT1G01630.1
Chr1	TAIR10	CDS	230559	230675	.	+	0	Parent=AT1G01630.1,AT1G01630.1-Protein;
Chr1	TAIR10	three_prime_UTR	230676	230917	.	+	.	Parent=AT1G01630.1
Chr1	TAIR10	gene	230994	232508	.	-	.	ID=AT1G01640;Note=protein_coding_gene;Name=AT1G01640
Chr1	TAIR10	mRNA	230994	232508	.	-	.	ID=AT1G01640.1;Parent=AT1G01640;Name=AT1G01640.1;Index=1
Chr1	TAIR10	protein	231164	231915	.	-	.	ID=AT1G01640.1-Protein;Name=AT1G01640.1;Derives_from=AT1G01640.1
Chr1	TAIR10	five_prime_UTR	232398	232508	.	-	.	Parent=AT1G01640.1
Chr1	TAIR10	exon	232398	232508	.	-	.	Parent=AT1G01640.1
Chr1	TAIR10	five_prime_UTR	231916	231928	.	-	.	Parent=AT1G01640.1
Chr1	TAIR10	CDS	231784	231915	.	-	0	Parent=AT1G01640.1,AT1G01640.1-Protein;
Chr1	TAIR10	exon	231784	231928	.	-	.	Parent=AT1G01640.1
Chr1	TAIR10	CDS	231164	231655	.	-	0	Parent=AT1G01640.1,AT1G01640.1-Protein;
Chr1	TAIR10	three_prime_UTR	230994	231163	.	-	.	Parent=AT1G01640.1
Chr1	TAIR10	exon	230994	231655	.	-	.	Parent=AT1G01640.1
Chr1	TAIR10	mRNA	230994	232322	.	-	.	ID=AT1G01640.2;Parent=AT1G01640;Name=AT1G01640.2;Index=1
Chr1	TAIR10	protein	231164	231915	.	-	.	ID=AT1G01640.2-Protein;Name=AT1G01640.2;Derives_from=AT1G01640.2
Chr1	TAIR10	five_prime_UTR	232247	232322	.	-	.	Parent=AT1G01640.2
Chr1	TAIR10	exon	232247	232322	.	-	.	Parent=AT1G01640.2
Chr1	TAIR10	five_prime_UTR	231916	231928	.	-	.	Parent=AT1G01640.2
Chr1	TAIR10	CDS	231784	231915	.	-	0	Parent=AT1G01640.2,AT1G01640.2-Protein;
Chr1	TAIR10	exon	231784	231928	.	-	.	Parent=AT1G01640.2
Chr1	TAIR10	CDS	231164	231655	.	-	0	Parent=AT1G01640.2,AT1G01640.2-Protein;
Chr1	TAIR10	three_prime_UTR	230994	231163	.	-	.	Parent=AT1G01640.2
Chr1	TAIR10	exon	230994	231655	.	-	.	Parent=AT1G01640.2
Chr1	TAIR10	gene	232841	237817	.	-	.	ID=AT1G01650;Note=protein_coding_gene;Name=AT1G01650
Chr1	TAIR10	mRNA	232841	237817	.	-	.	ID=AT1G01650.1;Parent=AT1G01650;Name=AT1G01650.1;Index=1
Chr1	TAIR10	protein	233188	237647	.	-	.	ID=AT1G01650.1-Protein;Name=AT1G01650.1;Derives_from=AT1G01650.1
Chr1	TAIR10	five_prime_UTR	237648	237817	.	-	.	Parent=AT1G01650.1
Chr1	TAIR10	CDS	237504	237647	.	-	0	Parent=AT1G01650.1,AT1G01650.1-Protein;
Chr1	TAIR10	exon	237504	237817	.	-	.	Parent=AT1G01650.1
Chr1	TAIR10	CDS	236865	237023	.	-	0	Parent=AT1G01650.1,AT1G01650.1-Protein;
Chr1	TAIR10	exon	236865	237023	.	-	.	Parent=AT1G01650.1
Chr1	TAIR10	CDS	236673	236784	.	-	0	Parent=AT1G01650.1,AT1G01650.1-Protein;
Chr1	TAIR10	exon	236673	236784	.	-	.	Parent=AT1G01650.1
Chr1	TAIR10	CDS	236429	236548	.	-	2	Parent=AT1G01650.1,AT1G01650.1-Protein;
Chr1	TAIR10	exon	236429	236548	.	-	.	Parent=AT1G01650.1
Chr1	TAIR10	CDS	236145	236296	.	-	2	Parent=AT1G01650.1,AT1G01650.1-Protein;
Chr1	TAIR10	exon	236145	236296	.	-	.	Parent=AT1G01650.1
Chr1	TAIR10	CDS	235845	236027	.	-	0	Parent=AT1G01650.1,AT1G01650.1-Protein;
Chr1	TAIR10	exon	235845	236027	.	-	.	Parent=AT1G01650.1
Chr1	TAIR10	CDS	235718	235752	.	-	0	Parent=AT1G01650.1,AT1G01650.1-Protein;
Chr1	TAIR10	exon	235718	235752	.	-	.	Parent=AT1G01650.1
Chr1	TAIR10	CDS	235198	235360	.	-	1	Parent=AT1G01650.1,AT1G01650.1-Protein;
Chr1	TAIR10	exon	235198	235360	.	-	.	Parent=AT1G01650.1
Chr1	TAIR10	CDS	234935	234988	.	-	0	Parent=AT1G01650.1,AT1G01650.1-Protein;
Chr1	TAIR10	exon	234935	234988	.	-	.	Parent=AT1G01650.1
Chr1	TAIR10	CDS	234529	234621	.	-	0	Parent=AT1G01650.1,AT1G01650.1-Protein;
Chr1	TAIR10	exon	234529	234621	.	-	.	Parent=AT1G01650.1
Chr1	TAIR10	CDS	234250	234392	.	-	0	Parent=AT1G01650.1,AT1G01650.1-Protein;
Chr1	TAIR10	exon	234250	234392	.	-	.	Parent=AT1G01650.1
Chr1	TAIR10	CDS	233548	233618	.	-	1	Parent=AT1G01650.1,AT1G01650.1-Protein;
Chr1	TAIR10	exon	233548	233618	.	-	.	Parent=AT1G01650.1
Chr1	TAIR10	CDS	233387	233470	.	-	2	Parent=AT1G01650.1,AT1G01650.1-Protein;
Chr1	TAIR10	exon	233387	233470	.	-	.	Parent=AT1G01650.1
Chr1	TAIR10	CDS	233188	233297	.	-	2	Parent=AT1G01650.1,AT1G01650.1-Protein;
Chr1	TAIR10	three_prime_UTR	232841	233187	.	-	.	Parent=AT1G01650.1
Chr1	TAIR10	exon	232841	233297	.	-	.	Parent=AT1G01650.1
Chr1	TAIR10	mRNA	232841	237817	.	-	.	ID=AT1G01650.2;Parent=AT1G01650;Name=AT1G01650.2;Index=1
Chr1	TAIR10	protein	233188	236537	.	-	.	ID=AT1G01650.2-Protein;Name=AT1G01650.2;Derives_from=AT1G01650.2
Chr1	TAIR10	five_prime_UTR	237504	237817	.	-	.	Parent=AT1G01650.2
Chr1	TAIR10	exon	237504	237817	.	-	.	Parent=AT1G01650.2
Chr1	TAIR10	five_prime_UTR	236673	237023	.	-	.	Parent=AT1G01650.2
Chr1	TAIR10	exon	236673	237023	.	-	.	Parent=AT1G01650.2
Chr1	TAIR10	five_prime_UTR	236538	236548	.	-	.	Parent=AT1G01650.2
Chr1	TAIR10	CDS	236429	236537	.	-	0	Parent=AT1G01650.2,AT1G01650.2-Protein;
Chr1	TAIR10	exon	236429	236548	.	-	.	Parent=AT1G01650.2
Chr1	TAIR10	CDS	236145	236296	.	-	2	Parent=AT1G01650.2,AT1G01650.2-Protein;
Chr1	TAIR10	exon	236145	236296	.	-	.	Parent=AT1G01650.2
Chr1	TAIR10	CDS	235845	236027	.	-	0	Parent=AT1G01650.2,AT1G01650.2-Protein;
Chr1	TAIR10	exon	235845	236027	.	-	.	Parent=AT1G01650.2
Chr1	TAIR10	CDS	235718	235752	.	-	0	Parent=AT1G01650.2,AT1G01650.2-Protein;
Chr1	TAIR10	exon	235718	235752	.	-	.	Parent=AT1G01650.2
Chr1	TAIR10	CDS	235198	235360	.	-	1	Parent=AT1G01650.2,AT1G01650.2-Protein;
Chr1	TAIR10	exon	235198	235360	.	-	.	Parent=AT1G01650.2
Chr1	TAIR10	CDS	234935	234988	.	-	0	Parent=AT1G01650.2,AT1G01650.2-Protein;
Chr1	TAIR10	exon	234935	234988	.	-	.	Parent=AT1G01650.2
Chr1	TAIR10	CDS	234529	234621	.	-	0	Parent=AT1G01650.2,AT1G01650.2-Protein;
Chr1	TAIR10	exon	234529	234621	.	-	.	Parent=AT1G01650.2
Chr1	TAIR10	CDS	234250	234392	.	-	0	Parent=AT1G01650.2,AT1G01650.2-Protein;
Chr1	TAIR10	exon	234250	234392	.	-	.	Parent=AT1G01650.2
Chr1	TAIR10	CDS	233548	233618	.	-	1	Parent=AT1G01650.2,AT1G01650.2-Protein;
Chr1	TAIR10	exon	233548	233618	.	-	.	Parent=AT1G01650.2
Chr1	TAIR10	CDS	233387	233470	.	-	2	Parent=AT1G01650.2,AT1G01650.2-Protein;
Chr1	TAIR10	exon	233387	233470	.	-	.	Parent=AT1G01650.2
Chr1	TAIR10	CDS	233188	233297	.	-	2	Parent=AT1G01650.2,AT1G01650.2-Protein;
Chr1	TAIR10	three_prime_UTR	232841	233187	.	-	.	Parent=AT1G01650.2
Chr1	TAIR10	exon	232841	233297	.	-	.	Parent=AT1G01650.2
Chr1	TAIR10	gene	240057	242608	.	-	.	ID=AT1G01660;Note=protein_coding_gene;Name=AT1G01660
Chr1	TAIR10	mRNA	240057	242608	.	-	.	ID=AT1G01660.1;Parent=AT1G01660;Name=AT1G01660.1;Index=1
Chr1	TAIR10	protein	240057	242608	.	-	.	ID=AT1G01660.1-Protein;Name=AT1G01660.1;Derives_from=AT1G01660.1
Chr1	TAIR10	CDS	242449	242608	.	-	0	Parent=AT1G01660.1,AT1G01660.1-Protein;
Chr1	TAIR10	exon	242449	242608	.	-	.	Parent=AT1G01660.1
Chr1	TAIR10	CDS	242214	242290	.	-	2	Parent=AT1G01660.1,AT1G01660.1-Protein;
Chr1	TAIR10	exon	242214	242290	.	-	.	Parent=AT1G01660.1
Chr1	TAIR10	CDS	241983	242113	.	-	0	Parent=AT1G01660.1,AT1G01660.1-Protein;
Chr1	TAIR10	exon	241983	242113	.	-	.	Parent=AT1G01660.1
Chr1	TAIR10	CDS	241805	241909	.	-	1	Parent=AT1G01660.1,AT1G01660.1-Protein;
Chr1	TAIR10	exon	241805	241909	.	-	.	Parent=AT1G01660.1
Chr1	TAIR10	CDS	241539	241719	.	-	1	Parent=AT1G01660.1,AT1G01660.1-Protein;
Chr1	TAIR10	exon	241539	241719	.	-	.	Parent=AT1G01660.1
Chr1	TAIR10	CDS	241306	241443	.	-	0	Parent=AT1G01660.1,AT1G01660.1-Protein;
Chr1	TAIR10	exon	241306	241443	.	-	.	Parent=AT1G01660.1
Chr1	TAIR10	CDS	240960	241226	.	-	0	Parent=AT1G01660.1,AT1G01660.1-Protein;
Chr1	TAIR10	exon	240960	241226	.	-	.	Parent=AT1G01660.1
Chr1	TAIR10	CDS	240744	240884	.	-	0	Parent=AT1G01660.1,AT1G01660.1-Protein;
Chr1	TAIR10	exon	240744	240884	.	-	.	Parent=AT1G01660.1
Chr1	TAIR10	CDS	240352	240672	.	-	0	Parent=AT1G01660.1,AT1G01660.1-Protein;
Chr1	TAIR10	exon	240352	240672	.	-	.	Parent=AT1G01660.1
Chr1	TAIR10	CDS	240057	240242	.	-	0	Parent=AT1G01660.1,AT1G01660.1-Protein;
Chr1	TAIR10	exon	240057	240242	.	-	.	Parent=AT1G01660.1
Chr1	TAIR10	gene	242843	245988	.	-	.	ID=AT1G01670;Note=protein_coding_gene;Name=AT1G01670
Chr1	TAIR10	mRNA	242843	245988	.	-	.	ID=AT1G01670.1;Parent=AT1G01670;Name=AT1G01670.1;Index=1
Chr1	TAIR10	protein	242943	245163	.	-	.	ID=AT1G01670.1-Protein;Name=AT1G01670.1;Derives_from=AT1G01670.1
Chr1	TAIR10	five_prime_UTR	245877	245988	.	-	.	Parent=AT1G01670.1
Chr1	TAIR10	exon	245877	245988	.	-	.	Parent=AT1G01670.1
Chr1	TAIR10	five_prime_UTR	245164	245264	.	-	.	Parent=AT1G01670.1
Chr1	TAIR10	CDS	245151	245163	.	-	0	Parent=AT1G01670.1,AT1G01670.1-Protein;
Chr1	TAIR10	exon	245151	245264	.	-	.	Parent=AT1G01670.1
Chr1	TAIR10	CDS	244770	244873	.	-	2	Parent=AT1G01670.1,AT1G01670.1-Protein;
Chr1	TAIR10	exon	244770	244873	.	-	.	Parent=AT1G01670.1
Chr1	TAIR10	CDS	244505	244635	.	-	0	Parent=AT1G01670.1,AT1G01670.1-Protein;
Chr1	TAIR10	exon	244505	244635	.	-	.	Parent=AT1G01670.1
Chr1	TAIR10	CDS	244257	244361	.	-	1	Parent=AT1G01670.1,AT1G01670.1-Protein;
Chr1	TAIR10	exon	244257	244361	.	-	.	Parent=AT1G01670.1
Chr1	TAIR10	CDS	244035	244182	.	-	1	Parent=AT1G01670.1,AT1G01670.1-Protein;
Chr1	TAIR10	exon	244035	244182	.	-	.	Parent=AT1G01670.1
Chr1	TAIR10	CDS	243336	243746	.	-	0	Parent=AT1G01670.1,AT1G01670.1-Protein;
Chr1	TAIR10	exon	243336	243746	.	-	.	Parent=AT1G01670.1
Chr1	TAIR10	CDS	242943	243128	.	-	0	Parent=AT1G01670.1,AT1G01670.1-Protein;
Chr1	TAIR10	three_prime_UTR	242843	242942	.	-	.	Parent=AT1G01670.1
Chr1	TAIR10	exon	242843	243128	.	-	.	Parent=AT1G01670.1
Chr1	TAIR10	gene	246411	248367	.	-	.	ID=AT1G01680;Note=protein_coding_gene;Name=AT1G01680
Chr1	TAIR10	mRNA	246411	248367	.	-	.	ID=AT1G01680.1;Parent=AT1G01680;Name=AT1G01680.1;Index=1
Chr1	TAIR10	protein	246411	248329	.	-	.	ID=AT1G01680.1-Protein;Name=AT1G01680.1;Derives_from=AT1G01680.1
Chr1	TAIR10	five_prime_UTR	248330	248367	.	-	.	Parent=AT1G01680.1
Chr1	TAIR10	CDS	248191	248329	.	-	0	Parent=AT1G01680.1,AT1G01680.1-Protein;
Chr1	TAIR10	exon	248191	248367	.	-	.	Parent=AT1G01680.1
Chr1	TAIR10	CDS	247577	247680	.	-	2	Parent=AT1G01680.1,AT1G01680.1-Protein;
Chr1	TAIR10	exon	247577	247680	.	-	.	Parent=AT1G01680.1
Chr1	TAIR10	CDS	247362	247492	.	-	0	Parent=AT1G01680.1,AT1G01680.1-Protein;
Chr1	TAIR10	exon	247362	247492	.	-	.	Parent=AT1G01680.1
Chr1	TAIR10	CDS	247167	247268	.	-	1	Parent=AT1G01680.1,AT1G01680.1-Protein;
Chr1	TAIR10	exon	247167	247268	.	-	.	Parent=AT1G01680.1
Chr1	TAIR10	CDS	246949	247078	.	-	1	Parent=AT1G01680.1,AT1G01680.1-Protein;
Chr1	TAIR10	exon	246949	247078	.	-	.	Parent=AT1G01680.1
Chr1	TAIR10	CDS	246731	246853	.	-	0	Parent=AT1G01680.1,AT1G01680.1-Protein;
Chr1	TAIR10	exon	246731	246853	.	-	.	Parent=AT1G01680.1
Chr1	TAIR10	CDS	246411	246608	.	-	0	Parent=AT1G01680.1,AT1G01680.1-Protein;
Chr1	TAIR10	exon	246411	246608	.	-	.	Parent=AT1G01680.1
Chr1	TAIR10	gene	249141	252462	.	+	.	ID=AT1G01690;Note=protein_coding_gene;Name=AT1G01690
Chr1	TAIR10	mRNA	249141	252462	.	+	.	ID=AT1G01690.1;Parent=AT1G01690;Name=AT1G01690.1;Index=1
Chr1	TAIR10	protein	249242	252221	.	+	.	ID=AT1G01690.1-Protein;Name=AT1G01690.1;Derives_from=AT1G01690.1
Chr1	TAIR10	exon	249141	249306	.	+	.	Parent=AT1G01690.1
Chr1	TAIR10	five_prime_UTR	249141	249241	.	+	.	Parent=AT1G01690.1
Chr1	TAIR10	CDS	249242	249306	.	+	0	Parent=AT1G01690.1,AT1G01690.1-Protein;
Chr1	TAIR10	exon	249543	249693	.	+	.	Parent=AT1G01690.1
Chr1	TAIR10	CDS	249543	249693	.	+	1	Parent=AT1G01690.1,AT1G01690.1-Protein;
Chr1	TAIR10	exon	249774	249930	.	+	.	Parent=AT1G01690.1
Chr1	TAIR10	CDS	249774	249930	.	+	0	Parent=AT1G01690.1,AT1G01690.1-Protein;
Chr1	TAIR10	exon	250017	250151	.	+	.	Parent=AT1G01690.1
Chr1	TAIR10	CDS	250017	250151	.	+	2	Parent=AT1G01690.1,AT1G01690.1-Protein;
Chr1	TAIR10	exon	250536	250588	.	+	.	Parent=AT1G01690.1
Chr1	TAIR10	CDS	250536	250588	.	+	2	Parent=AT1G01690.1,AT1G01690.1-Protein;
Chr1	TAIR10	exon	250669	250863	.	+	.	Parent=AT1G01690.1
Chr1	TAIR10	CDS	250669	250863	.	+	0	Parent=AT1G01690.1,AT1G01690.1-Protein;
Chr1	TAIR10	exon	251004	251066	.	+	.	Parent=AT1G01690.1
Chr1	TAIR10	CDS	251004	251066	.	+	0	Parent=AT1G01690.1,AT1G01690.1-Protein;
Chr1	TAIR10	exon	251143	251184	.	+	.	Parent=AT1G01690.1
Chr1	TAIR10	CDS	251143	251184	.	+	0	Parent=AT1G01690.1,AT1G01690.1-Protein;
Chr1	TAIR10	exon	251260	251316	.	+	.	Parent=AT1G01690.1
Chr1	TAIR10	CDS	251260	251316	.	+	0	Parent=AT1G01690.1,AT1G01690.1-Protein;
Chr1	TAIR10	exon	251399	251440	.	+	.	Parent=AT1G01690.1
Chr1	TAIR10	CDS	251399	251440	.	+	0	Parent=AT1G01690.1,AT1G01690.1-Protein;
Chr1	TAIR10	exon	251539	251594	.	+	.	Parent=AT1G01690.1
Chr1	TAIR10	CDS	251539	251594	.	+	0	Parent=AT1G01690.1,AT1G01690.1-Protein;
Chr1	TAIR10	exon	251680	251827	.	+	.	Parent=AT1G01690.1
Chr1	TAIR10	CDS	251680	251827	.	+	1	Parent=AT1G01690.1,AT1G01690.1-Protein;
Chr1	TAIR10	exon	251922	252006	.	+	.	Parent=AT1G01690.1
Chr1	TAIR10	CDS	251922	252006	.	+	0	Parent=AT1G01690.1,AT1G01690.1-Protein;
Chr1	TAIR10	exon	252121	252462	.	+	.	Parent=AT1G01690.1
Chr1	TAIR10	CDS	252121	252221	.	+	2	Parent=AT1G01690.1,AT1G01690.1-Protein;
Chr1	TAIR10	three_prime_UTR	252222	252462	.	+	.	Parent=AT1G01690.1
Chr1	TAIR10	gene	252947	254495	.	+	.	ID=AT1G01695;Note=protein_coding_gene;Name=AT1G01695
Chr1	TAIR10	mRNA	252947	254495	.	+	.	ID=AT1G01695.1;Parent=AT1G01695;Name=AT1G01695.1;Index=1
Chr1	TAIR10	protein	252947	254495	.	+	.	ID=AT1G01695.1-Protein;Name=AT1G01695.1;Derives_from=AT1G01695.1
Chr1	TAIR10	exon	252947	253457	.	+	.	Parent=AT1G01695.1
Chr1	TAIR10	CDS	252947	253457	.	+	0	Parent=AT1G01695.1,AT1G01695.1-Protein;
Chr1	TAIR10	exon	253531	253679	.	+	.	Parent=AT1G01695.1
Chr1	TAIR10	CDS	253531	253679	.	+	2	Parent=AT1G01695.1,AT1G01695.1-Protein;
Chr1	TAIR10	exon	253775	253874	.	+	.	Parent=AT1G01695.1
Chr1	TAIR10	CDS	253775	253874	.	+	0	Parent=AT1G01695.1,AT1G01695.1-Protein;
Chr1	TAIR10	exon	253954	254495	.	+	.	Parent=AT1G01695.1
Chr1	TAIR10	CDS	253954	254495	.	+	2	Parent=AT1G01695.1,AT1G01695.1-Protein;
Chr1	TAIR10	gene	259495	261474	.	-	.	ID=AT1G01700;Note=protein_coding_gene;Name=AT1G01700
Chr1	TAIR10	mRNA	259495	261474	.	-	.	ID=AT1G01700.1;Parent=AT1G01700;Name=AT1G01700.1;Index=1
Chr1	TAIR10	protein	259495	261474	.	-	.	ID=AT1G01700.1-Protein;Name=AT1G01700.1;Derives_from=AT1G01700.1
Chr1	TAIR10	CDS	261129	261474	.	-	0	Parent=AT1G01700.1,AT1G01700.1-Protein;
Chr1	TAIR10	exon	261129	261474	.	-	.	Parent=AT1G01700.1
Chr1	TAIR10	CDS	260921	261037	.	-	2	Parent=AT1G01700.1,AT1G01700.1-Protein;
Chr1	TAIR10	exon	260921	261037	.	-	.	Parent=AT1G01700.1
Chr1	TAIR10	CDS	260670	260824	.	-	2	Parent=AT1G01700.1,AT1G01700.1-Protein;
Chr1	TAIR10	exon	260670	260824	.	-	.	Parent=AT1G01700.1
Chr1	TAIR10	CDS	260508	260582	.	-	0	Parent=AT1G01700.1,AT1G01700.1-Protein;
Chr1	TAIR10	exon	260508	260582	.	-	.	Parent=AT1G01700.1
Chr1	TAIR10	CDS	260118	260417	.	-	0	Parent=AT1G01700.1,AT1G01700.1-Protein;
Chr1	TAIR10	exon	260118	260417	.	-	.	Parent=AT1G01700.1
Chr1	TAIR10	CDS	259690	260034	.	-	0	Parent=AT1G01700.1,AT1G01700.1-Protein;
Chr1	TAIR10	exon	259690	260034	.	-	.	Parent=AT1G01700.1
Chr1	TAIR10	CDS	259495	259614	.	-	0	Parent=AT1G01700.1,AT1G01700.1-Protein;
Chr1	TAIR10	exon	259495	259614	.	-	.	Parent=AT1G01700.1
Chr1	TAIR10	gene	262828	267771	.	+	.	ID=AT1G01710;Note=protein_coding_gene;Name=AT1G01710
Chr1	TAIR10	mRNA	262828	267771	.	+	.	ID=AT1G01710.1;Parent=AT1G01710;Name=AT1G01710.1;Index=1
Chr1	TAIR10	protein	262950	266029	.	+	.	ID=AT1G01710.1-Protein;Name=AT1G01710.1;Derives_from=AT1G01710.1
Chr1	TAIR10	exon	262828	262965	.	+	.	Parent=AT1G01710.1
Chr1	TAIR10	five_prime_UTR	262828	262949	.	+	.	Parent=AT1G01710.1
Chr1	TAIR10	CDS	262950	262965	.	+	0	Parent=AT1G01710.1,AT1G01710.1-Protein;
Chr1	TAIR10	exon	263047	263139	.	+	.	Parent=AT1G01710.1
Chr1	TAIR10	CDS	263047	263139	.	+	2	Parent=AT1G01710.1,AT1G01710.1-Protein;
Chr1	TAIR10	exon	263232	263299	.	+	.	Parent=AT1G01710.1
Chr1	TAIR10	CDS	263232	263299	.	+	2	Parent=AT1G01710.1,AT1G01710.1-Protein;
Chr1	TAIR10	exon	263369	263444	.	+	.	Parent=AT1G01710.1
Chr1	TAIR10	CDS	263369	263444	.	+	0	Parent=AT1G01710.1,AT1G01710.1-Protein;
Chr1	TAIR10	exon	263526	263572	.	+	.	Parent=AT1G01710.1
Chr1	TAIR10	CDS	263526	263572	.	+	2	Parent=AT1G01710.1,AT1G01710.1-Protein;
Chr1	TAIR10	exon	263645	263770	.	+	.	Parent=AT1G01710.1
Chr1	TAIR10	CDS	263645	263770	.	+	0	Parent=AT1G01710.1,AT1G01710.1-Protein;
Chr1	TAIR10	exon	263857	263934	.	+	.	Parent=AT1G01710.1
Chr1	TAIR10	CDS	263857	263934	.	+	0	Parent=AT1G01710.1,AT1G01710.1-Protein;
Chr1	TAIR10	exon	264073	264160	.	+	.	Parent=AT1G01710.1
Chr1	TAIR10	CDS	264073	264160	.	+	0	Parent=AT1G01710.1,AT1G01710.1-Protein;
Chr1	TAIR10	exon	264280	264392	.	+	.	Parent=AT1G01710.1
Chr1	TAIR10	CDS	264280	264392	.	+	2	Parent=AT1G01710.1,AT1G01710.1-Protein;
Chr1	TAIR10	exon	264520	264582	.	+	.	Parent=AT1G01710.1
Chr1	TAIR10	CDS	264520	264582	.	+	0	Parent=AT1G01710.1,AT1G01710.1-Protein;
Chr1	TAIR10	exon	264657	264712	.	+	.	Parent=AT1G01710.1
Chr1	TAIR10	CDS	264657	264712	.	+	0	Parent=AT1G01710.1,AT1G01710.1-Protein;
Chr1	TAIR10	exon	264797	264901	.	+	.	Parent=AT1G01710.1
Chr1	TAIR10	CDS	264797	264901	.	+	1	Parent=AT1G01710.1,AT1G01710.1-Protein;
Chr1	TAIR10	exon	265021	265077	.	+	.	Parent=AT1G01710.1
Chr1	TAIR10	CDS	265021	265077	.	+	1	Parent=AT1G01710.1,AT1G01710.1-Protein;
Chr1	TAIR10	exon	265336	265437	.	+	.	Parent=AT1G01710.1
Chr1	TAIR10	CDS	265336	265437	.	+	1	Parent=AT1G01710.1,AT1G01710.1-Protein;
Chr1	TAIR10	exon	265578	265626	.	+	.	Parent=AT1G01710.1
Chr1	TAIR10	CDS	265578	265626	.	+	1	Parent=AT1G01710.1,AT1G01710.1-Protein;
Chr1	TAIR10	exon	265777	265845	.	+	.	Parent=AT1G01710.1
Chr1	TAIR10	CDS	265777	265845	.	+	0	Parent=AT1G01710.1,AT1G01710.1-Protein;
Chr1	TAIR10	exon	265952	266724	.	+	.	Parent=AT1G01710.1
Chr1	TAIR10	CDS	265952	266029	.	+	0	Parent=AT1G01710.1,AT1G01710.1-Protein;
Chr1	TAIR10	three_prime_UTR	266030	266724	.	+	.	Parent=AT1G01710.1
Chr1	TAIR10	exon	267282	267577	.	+	.	Parent=AT1G01710.1
Chr1	TAIR10	three_prime_UTR	267282	267577	.	+	.	Parent=AT1G01710.1
Chr1	TAIR10	exon	267677	267771	.	+	.	Parent=AT1G01710.1
Chr1	TAIR10	three_prime_UTR	267677	267771	.	+	.	Parent=AT1G01710.1
Chr1	TAIR10	gene	268330	269819	.	+	.	ID=AT1G01720;Note=protein_coding_gene;Name=AT1G01720
Chr1	TAIR10	mRNA	268330	269819	.	+	.	ID=AT1G01720.1;Parent=AT1G01720;Name=AT1G01720.1;Index=1
Chr1	TAIR10	protein	268471	269514	.	+	.	ID=AT1G01720.1-Protein;Name=AT1G01720.1;Derives_from=AT1G01720.1
Chr1	TAIR10	exon	268330	268630	.	+	.	Parent=AT1G01720.1
Chr1	TAIR10	five_prime_UTR	268330	268470	.	+	.	Parent=AT1G01720.1
Chr1	TAIR10	CDS	268471	268630	.	+	0	Parent=AT1G01720.1,AT1G01720.1-Protein;
Chr1	TAIR10	exon	268717	268994	.	+	.	Parent=AT1G01720.1
Chr1	TAIR10	CDS	268717	268994	.	+	2	Parent=AT1G01720.1,AT1G01720.1-Protein;
Chr1	TAIR10	exon	269083	269819	.	+	.	Parent=AT1G01720.1
Chr1	TAIR10	CDS	269083	269514	.	+	0	Parent=AT1G01720.1,AT1G01720.1-Protein;
Chr1	TAIR10	three_prime_UTR	269515	269819	.	+	.	Parent=AT1G01720.1
Chr1	TAIR10	gene	269792	270775	.	-	.	ID=AT1G01725;Note=protein_coding_gene;Name=AT1G01725
Chr1	TAIR10	mRNA	269792	270775	.	-	.	ID=AT1G01725.1;Parent=AT1G01725;Name=AT1G01725.1;Index=1
Chr1	TAIR10	protein	270016	270735	.	-	.	ID=AT1G01725.1-Protein;Name=AT1G01725.1;Derives_from=AT1G01725.1
Chr1	TAIR10	five_prime_UTR	270736	270775	.	-	.	Parent=AT1G01725.1
Chr1	TAIR10	CDS	270622	270735	.	-	0	Parent=AT1G01725.1,AT1G01725.1-Protein;
Chr1	TAIR10	exon	270622	270775	.	-	.	Parent=AT1G01725.1
Chr1	TAIR10	CDS	270016	270090	.	-	0	Parent=AT1G01725.1,AT1G01725.1-Protein;
Chr1	TAIR10	three_prime_UTR	269792	270015	.	-	.	Parent=AT1G01725.1
Chr1	TAIR10	exon	269792	270090	.	-	.	Parent=AT1G01725.1
Chr1	TAIR10	gene	270956	272061	.	+	.	ID=AT1G01730;Note=protein_coding_gene;Name=AT1G01730
Chr1	TAIR10	mRNA	270956	272061	.	+	.	ID=AT1G01730.1;Parent=AT1G01730;Name=AT1G01730.1;Index=1
Chr1	TAIR10	protein	271002	271872	.	+	.	ID=AT1G01730.1-Protein;Name=AT1G01730.1;Derives_from=AT1G01730.1
Chr1	TAIR10	exon	270956	271289	.	+	.	Parent=AT1G01730.1
Chr1	TAIR10	five_prime_UTR	270956	271001	.	+	.	Parent=AT1G01730.1
Chr1	TAIR10	CDS	271002	271289	.	+	0	Parent=AT1G01730.1,AT1G01730.1-Protein;
Chr1	TAIR10	exon	271379	271433	.	+	.	Parent=AT1G01730.1
Chr1	TAIR10	CDS	271379	271433	.	+	0	Parent=AT1G01730.1,AT1G01730.1-Protein;
Chr1	TAIR10	exon	271541	272061	.	+	.	Parent=AT1G01730.1
Chr1	TAIR10	CDS	271541	271872	.	+	2	Parent=AT1G01730.1,AT1G01730.1-Protein;
Chr1	TAIR10	three_prime_UTR	271873	272061	.	+	.	Parent=AT1G01730.1
Chr1	TAIR10	gene	272111	274569	.	-	.	ID=AT1G01740;Note=protein_coding_gene;Name=AT1G01740
Chr1	TAIR10	mRNA	272111	274569	.	-	.	ID=AT1G01740.1;Parent=AT1G01740;Name=AT1G01740.1;Index=1
Chr1	TAIR10	protein	272111	274239	.	-	.	ID=AT1G01740.1-Protein;Name=AT1G01740.1;Derives_from=AT1G01740.1
Chr1	TAIR10	five_prime_UTR	274384	274569	.	-	.	Parent=AT1G01740.1
Chr1	TAIR10	exon	274384	274569	.	-	.	Parent=AT1G01740.1
Chr1	TAIR10	five_prime_UTR	274240	274249	.	-	.	Parent=AT1G01740.1
Chr1	TAIR10	CDS	274167	274239	.	-	0	Parent=AT1G01740.1,AT1G01740.1-Protein;
Chr1	TAIR10	exon	274167	274249	.	-	.	Parent=AT1G01740.1
Chr1	TAIR10	CDS	273863	274083	.	-	2	Parent=AT1G01740.1,AT1G01740.1-Protein;
Chr1	TAIR10	exon	273863	274083	.	-	.	Parent=AT1G01740.1
Chr1	TAIR10	CDS	273653	273788	.	-	0	Parent=AT1G01740.1,AT1G01740.1-Protein;
Chr1	TAIR10	exon	273653	273788	.	-	.	Parent=AT1G01740.1
Chr1	TAIR10	CDS	273429	273562	.	-	2	Parent=AT1G01740.1,AT1G01740.1-Protein;
Chr1	TAIR10	exon	273429	273562	.	-	.	Parent=AT1G01740.1
Chr1	TAIR10	CDS	273234	273339	.	-	0	Parent=AT1G01740.1,AT1G01740.1-Protein;
Chr1	TAIR10	exon	273234	273339	.	-	.	Parent=AT1G01740.1
Chr1	TAIR10	CDS	273064	273149	.	-	2	Parent=AT1G01740.1,AT1G01740.1-Protein;
Chr1	TAIR10	exon	273064	273149	.	-	.	Parent=AT1G01740.1
Chr1	TAIR10	CDS	272651	272983	.	-	0	Parent=AT1G01740.1,AT1G01740.1-Protein;
Chr1	TAIR10	exon	272651	272983	.	-	.	Parent=AT1G01740.1
Chr1	TAIR10	CDS	272445	272555	.	-	0	Parent=AT1G01740.1,AT1G01740.1-Protein;
Chr1	TAIR10	exon	272445	272555	.	-	.	Parent=AT1G01740.1
Chr1	TAIR10	CDS	272111	272362	.	-	0	Parent=AT1G01740.1,AT1G01740.1-Protein;
Chr1	TAIR10	exon	272111	272362	.	-	.	Parent=AT1G01740.1
Chr1	TAIR10	mRNA	272111	274569	.	-	.	ID=AT1G01740.2;Parent=AT1G01740;Name=AT1G01740.2;Index=1
Chr1	TAIR10	protein	272111	274239	.	-	.	ID=AT1G01740.2-Protein;Name=AT1G01740.2;Derives_from=AT1G01740.2
Chr1	TAIR10	five_prime_UTR	274384	274569	.	-	.	Parent=AT1G01740.2
Chr1	TAIR10	exon	274384	274569	.	-	.	Parent=AT1G01740.2
Chr1	TAIR10	five_prime_UTR	274240	274289	.	-	.	Parent=AT1G01740.2
Chr1	TAIR10	CDS	274167	274239	.	-	0	Parent=AT1G01740.2,AT1G01740.2-Protein;
Chr1	TAIR10	exon	274167	274289	.	-	.	Parent=AT1G01740.2
Chr1	TAIR10	CDS	273863	274083	.	-	2	Parent=AT1G01740.2,AT1G01740.2-Protein;
Chr1	TAIR10	exon	273863	274083	.	-	.	Parent=AT1G01740.2
Chr1	TAIR10	CDS	273653	273788	.	-	0	Parent=AT1G01740.2,AT1G01740.2-Protein;
Chr1	TAIR10	exon	273653	273788	.	-	.	Parent=AT1G01740.2
Chr1	TAIR10	CDS	273429	273562	.	-	2	Parent=AT1G01740.2,AT1G01740.2-Protein;
Chr1	TAIR10	exon	273429	273562	.	-	.	Parent=AT1G01740.2
Chr1	TAIR10	CDS	273234	273339	.	-	0	Parent=AT1G01740.2,AT1G01740.2-Protein;
Chr1	TAIR10	exon	273234	273339	.	-	.	Parent=AT1G01740.2
Chr1	TAIR10	CDS	273064	273149	.	-	2	Parent=AT1G01740.2,AT1G01740.2-Protein;
Chr1	TAIR10	exon	273064	273149	.	-	.	Parent=AT1G01740.2
Chr1	TAIR10	CDS	272651	272983	.	-	0	Parent=AT1G01740.2,AT1G01740.2-Protein;
Chr1	TAIR10	exon	272651	272983	.	-	.	Parent=AT1G01740.2
Chr1	TAIR10	CDS	272445	272555	.	-	0	Parent=AT1G01740.2,AT1G01740.2-Protein;
Chr1	TAIR10	exon	272445	272555	.	-	.	Parent=AT1G01740.2
Chr1	TAIR10	CDS	272111	272362	.	-	0	Parent=AT1G01740.2,AT1G01740.2-Protein;
Chr1	TAIR10	exon	272111	272362	.	-	.	Parent=AT1G01740.2
Chr1	TAIR10	gene	275366	276310	.	+	.	ID=AT1G01750;Note=protein_coding_gene;Name=AT1G01750
Chr1	TAIR10	mRNA	275366	276310	.	+	.	ID=AT1G01750.1;Parent=AT1G01750;Name=AT1G01750.1;Index=1
Chr1	TAIR10	protein	275528	276126	.	+	.	ID=AT1G01750.1-Protein;Name=AT1G01750.1;Derives_from=AT1G01750.1
Chr1	TAIR10	exon	275366	275530	.	+	.	Parent=AT1G01750.1
Chr1	TAIR10	five_prime_UTR	275366	275527	.	+	.	Parent=AT1G01750.1
Chr1	TAIR10	CDS	275528	275530	.	+	0	Parent=AT1G01750.1,AT1G01750.1-Protein;
Chr1	TAIR10	exon	275632	275897	.	+	.	Parent=AT1G01750.1
Chr1	TAIR10	CDS	275632	275897	.	+	0	Parent=AT1G01750.1,AT1G01750.1-Protein;
Chr1	TAIR10	exon	275973	276310	.	+	.	Parent=AT1G01750.1
Chr1	TAIR10	CDS	275973	276126	.	+	1	Parent=AT1G01750.1,AT1G01750.1-Protein;
Chr1	TAIR10	three_prime_UTR	276127	276310	.	+	.	Parent=AT1G01750.1
Chr1	TAIR10	gene	276266	278448	.	-	.	ID=AT1G01760;Note=protein_coding_gene;Name=AT1G01760
Chr1	TAIR10	mRNA	276266	278448	.	-	.	ID=AT1G01760.1;Parent=AT1G01760;Name=AT1G01760.1;Index=1
Chr1	TAIR10	protein	276412	278448	.	-	.	ID=AT1G01760.1-Protein;Name=AT1G01760.1;Derives_from=AT1G01760.1
Chr1	TAIR10	CDS	278316	278448	.	-	0	Parent=AT1G01760.1,AT1G01760.1-Protein;
Chr1	TAIR10	exon	278316	278448	.	-	.	Parent=AT1G01760.1
Chr1	TAIR10	CDS	277947	278252	.	-	2	Parent=AT1G01760.1,AT1G01760.1-Protein;
Chr1	TAIR10	exon	277947	278252	.	-	.	Parent=AT1G01760.1
Chr1	TAIR10	CDS	277717	277863	.	-	2	Parent=AT1G01760.1,AT1G01760.1-Protein;
Chr1	TAIR10	exon	277717	277863	.	-	.	Parent=AT1G01760.1
Chr1	TAIR10	CDS	277493	277606	.	-	2	Parent=AT1G01760.1,AT1G01760.1-Protein;
Chr1	TAIR10	exon	277493	277606	.	-	.	Parent=AT1G01760.1
Chr1	TAIR10	CDS	277232	277401	.	-	2	Parent=AT1G01760.1,AT1G01760.1-Protein;
Chr1	TAIR10	exon	277232	277401	.	-	.	Parent=AT1G01760.1
Chr1	TAIR10	CDS	277077	277153	.	-	0	Parent=AT1G01760.1,AT1G01760.1-Protein;
Chr1	TAIR10	exon	277077	277153	.	-	.	Parent=AT1G01760.1
Chr1	TAIR10	CDS	276870	276989	.	-	1	Parent=AT1G01760.1,AT1G01760.1-Protein;
Chr1	TAIR10	exon	276870	276989	.	-	.	Parent=AT1G01760.1
Chr1	TAIR10	CDS	276706	276793	.	-	1	Parent=AT1G01760.1,AT1G01760.1-Protein;
Chr1	TAIR10	exon	276706	276793	.	-	.	Parent=AT1G01760.1
Chr1	TAIR10	CDS	276412	276519	.	-	0	Parent=AT1G01760.1,AT1G01760.1-Protein;
Chr1	TAIR10	three_prime_UTR	276405	276411	.	-	.	Parent=AT1G01760.1
Chr1	TAIR10	exon	276405	276519	.	-	.	Parent=AT1G01760.1
Chr1	TAIR10	three_prime_UTR	276266	276307	.	-	.	Parent=AT1G01760.1
Chr1	TAIR10	exon	276266	276307	.	-	.	Parent=AT1G01760.1
Chr1	TAIR10	gene	278615	282891	.	+	.	ID=AT1G01770;Note=protein_coding_gene;Name=AT1G01770
Chr1	TAIR10	mRNA	278615	282891	.	+	.	ID=AT1G01770.1;Parent=AT1G01770;Name=AT1G01770.1;Index=1
Chr1	TAIR10	protein	278759	282490	.	+	.	ID=AT1G01770.1-Protein;Name=AT1G01770.1;Derives_from=AT1G01770.1
Chr1	TAIR10	exon	278615	278809	.	+	.	Parent=AT1G01770.1
Chr1	TAIR10	five_prime_UTR	278615	278758	.	+	.	Parent=AT1G01770.1
Chr1	TAIR10	CDS	278759	278809	.	+	0	Parent=AT1G01770.1,AT1G01770.1-Protein;
Chr1	TAIR10	exon	278887	279088	.	+	.	Parent=AT1G01770.1
Chr1	TAIR10	CDS	278887	279088	.	+	0	Parent=AT1G01770.1,AT1G01770.1-Protein;
Chr1	TAIR10	exon	279166	279240	.	+	.	Parent=AT1G01770.1
Chr1	TAIR10	CDS	279166	279240	.	+	2	Parent=AT1G01770.1,AT1G01770.1-Protein;
Chr1	TAIR10	exon	279327	279425	.	+	.	Parent=AT1G01770.1
Chr1	TAIR10	CDS	279327	279425	.	+	2	Parent=AT1G01770.1,AT1G01770.1-Protein;
Chr1	TAIR10	exon	279536	279576	.	+	.	Parent=AT1G01770.1
Chr1	TAIR10	CDS	279536	279576	.	+	2	Parent=AT1G01770.1,AT1G01770.1-Protein;
Chr1	TAIR10	exon	279797	279910	.	+	.	Parent=AT1G01770.1
Chr1	TAIR10	CDS	279797	279910	.	+	0	Parent=AT1G01770.1,AT1G01770.1-Protein;
Chr1	TAIR10	exon	279974	280088	.	+	.	Parent=AT1G01770.1
Chr1	TAIR10	CDS	279974	280088	.	+	0	Parent=AT1G01770.1,AT1G01770.1-Protein;
Chr1	TAIR10	exon	280180	280370	.	+	.	Parent=AT1G01770.1
Chr1	TAIR10	CDS	280180	280370	.	+	2	Parent=AT1G01770.1,AT1G01770.1-Protein;
Chr1	TAIR10	exon	280449	280568	.	+	.	Parent=AT1G01770.1
Chr1	TAIR10	CDS	280449	280568	.	+	0	Parent=AT1G01770.1,AT1G01770.1-Protein;
Chr1	TAIR10	exon	280657	280737	.	+	.	Parent=AT1G01770.1
Chr1	TAIR10	CDS	280657	280737	.	+	0	Parent=AT1G01770.1,AT1G01770.1-Protein;
Chr1	TAIR10	exon	280889	281121	.	+	.	Parent=AT1G01770.1
Chr1	TAIR10	CDS	280889	281121	.	+	0	Parent=AT1G01770.1,AT1G01770.1-Protein;
Chr1	TAIR10	exon	281309	281348	.	+	.	Parent=AT1G01770.1
Chr1	TAIR10	CDS	281309	281348	.	+	1	Parent=AT1G01770.1,AT1G01770.1-Protein;
Chr1	TAIR10	exon	281438	281536	.	+	.	Parent=AT1G01770.1
Chr1	TAIR10	CDS	281438	281536	.	+	0	Parent=AT1G01770.1,AT1G01770.1-Protein;
Chr1	TAIR10	exon	281759	282189	.	+	.	Parent=AT1G01770.1
Chr1	TAIR10	CDS	281759	282189	.	+	0	Parent=AT1G01770.1,AT1G01770.1-Protein;
Chr1	TAIR10	exon	282484	282766	.	+	.	Parent=AT1G01770.1
Chr1	TAIR10	CDS	282484	282490	.	+	1	Parent=AT1G01770.1,AT1G01770.1-Protein;
Chr1	TAIR10	three_prime_UTR	282491	282766	.	+	.	Parent=AT1G01770.1
Chr1	TAIR10	exon	282849	282891	.	+	.	Parent=AT1G01770.1
Chr1	TAIR10	three_prime_UTR	282849	282891	.	+	.	Parent=AT1G01770.1
Chr1	TAIR10	gene	282761	284245	.	+	.	ID=AT1G01780;Note=protein_coding_gene;Name=AT1G01780
Chr1	TAIR10	mRNA	282761	284245	.	+	.	ID=AT1G01780.1;Parent=AT1G01780;Name=AT1G01780.1;Index=1
Chr1	TAIR10	protein	282919	284082	.	+	.	ID=AT1G01780.1-Protein;Name=AT1G01780.1;Derives_from=AT1G01780.1
Chr1	TAIR10	exon	282761	283053	.	+	.	Parent=AT1G01780.1
Chr1	TAIR10	five_prime_UTR	282761	282918	.	+	.	Parent=AT1G01780.1
Chr1	TAIR10	CDS	282919	283053	.	+	0	Parent=AT1G01780.1,AT1G01780.1-Protein;
Chr1	TAIR10	exon	283132	283231	.	+	.	Parent=AT1G01780.1
Chr1	TAIR10	CDS	283132	283231	.	+	0	Parent=AT1G01780.1,AT1G01780.1-Protein;
Chr1	TAIR10	exon	283314	283336	.	+	.	Parent=AT1G01780.1
Chr1	TAIR10	CDS	283314	283336	.	+	2	Parent=AT1G01780.1,AT1G01780.1-Protein;
Chr1	TAIR10	exon	283444	283533	.	+	.	Parent=AT1G01780.1
Chr1	TAIR10	CDS	283444	283533	.	+	0	Parent=AT1G01780.1,AT1G01780.1-Protein;
Chr1	TAIR10	exon	283813	284245	.	+	.	Parent=AT1G01780.1
Chr1	TAIR10	CDS	283813	284082	.	+	0	Parent=AT1G01780.1,AT1G01780.1-Protein;
Chr1	TAIR10	three_prime_UTR	284083	284245	.	+	.	Parent=AT1G01780.1
Chr1	TAIR10	gene	284610	291094	.	+	.	ID=AT1G01790;Note=protein_coding_gene;Name=AT1G01790
Chr1	TAIR10	mRNA	284610	291094	.	+	.	ID=AT1G01790.1;Parent=AT1G01790;Name=AT1G01790.1;Index=1
Chr1	TAIR10	protein	284781	290869	.	+	.	ID=AT1G01790.1-Protein;Name=AT1G01790.1;Derives_from=AT1G01790.1
Chr1	TAIR10	exon	284610	284635	.	+	.	Parent=AT1G01790.1
Chr1	TAIR10	five_prime_UTR	284610	284635	.	+	.	Parent=AT1G01790.1
Chr1	TAIR10	exon	284722	286351	.	+	.	Parent=AT1G01790.1
Chr1	TAIR10	five_prime_UTR	284722	284780	.	+	.	Parent=AT1G01790.1
Chr1	TAIR10	CDS	284781	286351	.	+	0	Parent=AT1G01790.1,AT1G01790.1-Protein;
Chr1	TAIR10	exon	286452	286623	.	+	.	Parent=AT1G01790.1
Chr1	TAIR10	CDS	286452	286623	.	+	1	Parent=AT1G01790.1,AT1G01790.1-Protein;
Chr1	TAIR10	exon	286717	286807	.	+	.	Parent=AT1G01790.1
Chr1	TAIR10	CDS	286717	286807	.	+	0	Parent=AT1G01790.1,AT1G01790.1-Protein;
Chr1	TAIR10	exon	286997	287133	.	+	.	Parent=AT1G01790.1
Chr1	TAIR10	CDS	286997	287133	.	+	2	Parent=AT1G01790.1,AT1G01790.1-Protein;
Chr1	TAIR10	exon	287221	287280	.	+	.	Parent=AT1G01790.1
Chr1	TAIR10	CDS	287221	287280	.	+	0	Parent=AT1G01790.1,AT1G01790.1-Protein;
Chr1	TAIR10	exon	287395	287514	.	+	.	Parent=AT1G01790.1
Chr1	TAIR10	CDS	287395	287514	.	+	0	Parent=AT1G01790.1,AT1G01790.1-Protein;
Chr1	TAIR10	exon	287642	287710	.	+	.	Parent=AT1G01790.1
Chr1	TAIR10	CDS	287642	287710	.	+	0	Parent=AT1G01790.1,AT1G01790.1-Protein;
Chr1	TAIR10	exon	287789	287854	.	+	.	Parent=AT1G01790.1
Chr1	TAIR10	CDS	287789	287854	.	+	0	Parent=AT1G01790.1,AT1G01790.1-Protein;
Chr1	TAIR10	exon	288087	288176	.	+	.	Parent=AT1G01790.1
Chr1	TAIR10	CDS	288087	288176	.	+	0	Parent=AT1G01790.1,AT1G01790.1-Protein;
Chr1	TAIR10	exon	288401	288505	.	+	.	Parent=AT1G01790.1
Chr1	TAIR10	CDS	288401	288505	.	+	0	Parent=AT1G01790.1,AT1G01790.1-Protein;
Chr1	TAIR10	exon	288593	288721	.	+	.	Parent=AT1G01790.1
Chr1	TAIR10	CDS	288593	288721	.	+	0	Parent=AT1G01790.1,AT1G01790.1-Protein;
Chr1	TAIR10	exon	288882	289091	.	+	.	Parent=AT1G01790.1
Chr1	TAIR10	CDS	288882	289091	.	+	0	Parent=AT1G01790.1,AT1G01790.1-Protein;
Chr1	TAIR10	exon	289237	289386	.	+	.	Parent=AT1G01790.1
Chr1	TAIR10	CDS	289237	289386	.	+	0	Parent=AT1G01790.1,AT1G01790.1-Protein;
Chr1	TAIR10	exon	289539	289592	.	+	.	Parent=AT1G01790.1
Chr1	TAIR10	CDS	289539	289592	.	+	0	Parent=AT1G01790.1,AT1G01790.1-Protein;
Chr1	TAIR10	exon	289718	289776	.	+	.	Parent=AT1G01790.1
Chr1	TAIR10	CDS	289718	289776	.	+	0	Parent=AT1G01790.1,AT1G01790.1-Protein;
Chr1	TAIR10	exon	290028	290094	.	+	.	Parent=AT1G01790.1
Chr1	TAIR10	CDS	290028	290094	.	+	1	Parent=AT1G01790.1,AT1G01790.1-Protein;
Chr1	TAIR10	exon	290170	290346	.	+	.	Parent=AT1G01790.1
Chr1	TAIR10	CDS	290170	290346	.	+	0	Parent=AT1G01790.1,AT1G01790.1-Protein;
Chr1	TAIR10	exon	290439	290495	.	+	.	Parent=AT1G01790.1
Chr1	TAIR10	CDS	290439	290495	.	+	0	Parent=AT1G01790.1,AT1G01790.1-Protein;
Chr1	TAIR10	exon	290578	290652	.	+	.	Parent=AT1G01790.1
Chr1	TAIR10	CDS	290578	290652	.	+	0	Parent=AT1G01790.1,AT1G01790.1-Protein;
Chr1	TAIR10	exon	290747	291094	.	+	.	Parent=AT1G01790.1
Chr1	TAIR10	CDS	290747	290869	.	+	0	Parent=AT1G01790.1,AT1G01790.1-Protein;
Chr1	TAIR10	three_prime_UTR	290870	291094	.	+	.	Parent=AT1G01790.1
Chr1	TAIR10	gene	293342	295040	.	+	.	ID=AT1G01800;Note=protein_coding_gene;Name=AT1G01800
Chr1	TAIR10	mRNA	293342	295040	.	+	.	ID=AT1G01800.1;Parent=AT1G01800;Name=AT1G01800.1;Index=1
Chr1	TAIR10	protein	293396	294888	.	+	.	ID=AT1G01800.1-Protein;Name=AT1G01800.1;Derives_from=AT1G01800.1
Chr1	TAIR10	exon	293342	293409	.	+	.	Parent=AT1G01800.1
Chr1	TAIR10	five_prime_UTR	293342	293395	.	+	.	Parent=AT1G01800.1
Chr1	TAIR10	CDS	293396	293409	.	+	0	Parent=AT1G01800.1,AT1G01800.1-Protein;
Chr1	TAIR10	exon	293500	293752	.	+	.	Parent=AT1G01800.1
Chr1	TAIR10	CDS	293500	293752	.	+	1	Parent=AT1G01800.1,AT1G01800.1-Protein;
Chr1	TAIR10	exon	294055	294120	.	+	.	Parent=AT1G01800.1
Chr1	TAIR10	CDS	294055	294120	.	+	0	Parent=AT1G01800.1,AT1G01800.1-Protein;
Chr1	TAIR10	exon	294210	294386	.	+	.	Parent=AT1G01800.1
Chr1	TAIR10	CDS	294210	294386	.	+	0	Parent=AT1G01800.1,AT1G01800.1-Protein;
Chr1	TAIR10	exon	294511	295040	.	+	.	Parent=AT1G01800.1
Chr1	TAIR10	CDS	294511	294888	.	+	0	Parent=AT1G01800.1,AT1G01800.1-Protein;
Chr1	TAIR10	three_prime_UTR	294889	295040	.	+	.	Parent=AT1G01800.1
Chr1	TAIR10	mRNA	293342	295040	.	+	.	ID=AT1G01800.2;Parent=AT1G01800;Name=AT1G01800.2;Index=1
Chr1	TAIR10	protein	293595	294888	.	+	.	ID=AT1G01800.2-Protein;Name=AT1G01800.2;Derives_from=AT1G01800.2
Chr1	TAIR10	exon	293342	293409	.	+	.	Parent=AT1G01800.2
Chr1	TAIR10	five_prime_UTR	293342	293409	.	+	.	Parent=AT1G01800.2
Chr1	TAIR10	exon	293500	293756	.	+	.	Parent=AT1G01800.2
Chr1	TAIR10	five_prime_UTR	293500	293594	.	+	.	Parent=AT1G01800.2
Chr1	TAIR10	CDS	293595	293756	.	+	0	Parent=AT1G01800.2,AT1G01800.2-Protein;
Chr1	TAIR10	exon	294055	294120	.	+	.	Parent=AT1G01800.2
Chr1	TAIR10	CDS	294055	294120	.	+	0	Parent=AT1G01800.2,AT1G01800.2-Protein;
Chr1	TAIR10	exon	294210	294386	.	+	.	Parent=AT1G01800.2
Chr1	TAIR10	CDS	294210	294386	.	+	0	Parent=AT1G01800.2,AT1G01800.2-Protein;
Chr1	TAIR10	exon	294511	295040	.	+	.	Parent=AT1G01800.2
Chr1	TAIR10	CDS	294511	294888	.	+	0	Parent=AT1G01800.2,AT1G01800.2-Protein;
Chr1	TAIR10	three_prime_UTR	294889	295040	.	+	.	Parent=AT1G01800.2
Chr1	TAIR10	gene	295221	295859	.	+	.	ID=AT1G01810;Note=protein_coding_gene;Name=AT1G01810
Chr1	TAIR10	mRNA	295221	295859	.	+	.	ID=AT1G01810.1;Parent=AT1G01810;Name=AT1G01810.1;Index=1
Chr1	TAIR10	protein	295242	295724	.	+	.	ID=AT1G01810.1-Protein;Name=AT1G01810.1;Derives_from=AT1G01810.1
Chr1	TAIR10	exon	295221	295859	.	+	.	Parent=AT1G01810.1
Chr1	TAIR10	five_prime_UTR	295221	295241	.	+	.	Parent=AT1G01810.1
Chr1	TAIR10	CDS	295242	295724	.	+	0	Parent=AT1G01810.1,AT1G01810.1-Protein;
Chr1	TAIR10	three_prime_UTR	295725	295859	.	+	.	Parent=AT1G01810.1
Chr1	TAIR10	gene	296001	298120	.	-	.	ID=AT1G01820;Note=protein_coding_gene;Name=AT1G01820
Chr1	TAIR10	mRNA	296001	298120	.	-	.	ID=AT1G01820.1;Parent=AT1G01820;Name=AT1G01820.1;Index=1
Chr1	TAIR10	protein	296213	297723	.	-	.	ID=AT1G01820.1-Protein;Name=AT1G01820.1;Derives_from=AT1G01820.1
Chr1	TAIR10	five_prime_UTR	298013	298120	.	-	.	Parent=AT1G01820.1
Chr1	TAIR10	exon	298013	298120	.	-	.	Parent=AT1G01820.1
Chr1	TAIR10	five_prime_UTR	297724	297743	.	-	.	Parent=AT1G01820.1
Chr1	TAIR10	CDS	297532	297723	.	-	0	Parent=AT1G01820.1,AT1G01820.1-Protein;
Chr1	TAIR10	exon	297532	297743	.	-	.	Parent=AT1G01820.1
Chr1	TAIR10	CDS	297101	297175	.	-	0	Parent=AT1G01820.1,AT1G01820.1-Protein;
Chr1	TAIR10	exon	297101	297175	.	-	.	Parent=AT1G01820.1
Chr1	TAIR10	CDS	296951	297025	.	-	0	Parent=AT1G01820.1,AT1G01820.1-Protein;
Chr1	TAIR10	exon	296951	297025	.	-	.	Parent=AT1G01820.1
Chr1	TAIR10	CDS	296782	296862	.	-	0	Parent=AT1G01820.1,AT1G01820.1-Protein;
Chr1	TAIR10	exon	296782	296862	.	-	.	Parent=AT1G01820.1
Chr1	TAIR10	CDS	296626	296700	.	-	0	Parent=AT1G01820.1,AT1G01820.1-Protein;
Chr1	TAIR10	exon	296626	296700	.	-	.	Parent=AT1G01820.1
Chr1	TAIR10	CDS	296362	296535	.	-	0	Parent=AT1G01820.1,AT1G01820.1-Protein;
Chr1	TAIR10	exon	296362	296535	.	-	.	Parent=AT1G01820.1
Chr1	TAIR10	CDS	296213	296248	.	-	0	Parent=AT1G01820.1,AT1G01820.1-Protein;
Chr1	TAIR10	three_prime_UTR	296001	296212	.	-	.	Parent=AT1G01820.1
Chr1	TAIR10	exon	296001	296248	.	-	.	Parent=AT1G01820.1
Chr1	TAIR10	gene	298535	302315	.	-	.	ID=AT1G01830;Note=protein_coding_gene;Name=AT1G01830
[truncated: 588,264 more rows]
