# Supplementary material for: Comparative Analyses between Retained Introns and Constitutively Spliced Introns in Arabidopsis thaliana Using Random Forest and Support Vector Machine
Source: PLoS One. 2014 Aug 11;9(8):e104049. doi: 10.1371/journal.pone.0104049 (PMC4128822; doi:10.1371/journal.pone.0104049)
Supplement: File S2 — All extracted data used in the article. (ZIP) [file pone.0104049.s002.zip › data/weka_data/feature52.arff]

@relation 'feature98-weka.filters.unsupervised.attribute.Remove-R19-22-weka.filters.unsupervised.attribute.Remove-R19-22-weka.filters.unsupervised.attribute.Remove-R19-20-weka.filters.unsupervised.attribute.Remove-R20-weka.filters.unsupervised.attribute.Remove-R21-weka.filters.unsupervised.attribute.Remove-R22-weka.filters.unsupervised.attribute.Remove-R22-27,29,33,35-43,45,47,49,51-53,58-59,61-65,67-69'

@attribute Length numeric
@attribute a. numeric
@attribute c. numeric
@attribute g. numeric
@attribute t. numeric
@attribute GC numeric
@attribute Vac numeric
@attribute Vag numeric
@attribute Vat numeric
@attribute Vcg numeric
@attribute Vct numeric
@attribute Vgt numeric
@attribute AT numeric
@attribute cg numeric
@attribute gg numeric
@attribute cc numeric
@attribute ta numeric
@attribute at numeric
@attribute agg numeric
@attribute ata numeric
@attribute atg numeric
@attribute ccg numeric
@attribute cga numeric
@attribute cgc numeric
@attribute cgg numeric
@attribute cta numeric
@attribute gcg numeric
@attribute gga numeric
@attribute ggg numeric
@attribute gta numeric
@attribute taa numeric
@attribute tac numeric
@attribute tag numeric
@attribute tat numeric
@attribute tcg numeric
@attribute tta numeric
@attribute ggag numeric
@attribute gggt numeric
@attribute gaag numeric
@attribute ttcg numeric
@attribute atgt numeric
@attribute taat numeric
@attribute ttata numeric
@attribute attat numeric
@attribute tatat numeric
@attribute atatt numeric
@attribute aaata numeric
@attribute SFvalue numeric
@attribute SFaccvalue numeric
@attribute IDdonv numeric
@attribute IDacceptv numeric
@attribute Group {FALSE,TURE}

@data
0.88947,0.629448,0.834095,1.026729,1.237364,0.962564,0.572089,0.871393,1.423223,0.902992,1.356955,1.129613,1.006551,0.65022,0.767526,0.443349,0.775528,0.736938,0,0.679313,0.396504,0,0,0.872053,0.621264,0.556137,1.682554,0,0.541469,0.232057,0.487952,0.557393,0.54382,0.922552,0.424257,0.979396,0,1.116294,0.654845,0,0.4156,0.387019,0,0,0,0,0,0.84197,1.257378,0.767699,1.172325,FALSE
0.393908,0.987037,1.192845,0.579605,1.047768,0.900463,0.935879,1.202774,1.329781,0.653411,0.885317,1.149933,1.03902,0,0.581207,0.671448,0.755056,0.781261,0,0.388179,0.453147,0,0,0,0,1.271169,0,0.654081,0,0,0.371773,1.91106,0,0.602483,0,0.959408,0,0,0,0,0,0.890144,0,0,0,0,0,1.224812,0.946249,1.002415,1.172325,FALSE
0.563331,0.662577,1.185293,0.851104,1.14594,1.042175,0.642141,0.556291,1.182458,0.88075,0.969057,1.107078,0.964927,0.343172,0.405083,1.169948,0.701668,0.777879,0.584659,0,0.944346,1.15603,0.823232,0,0,0.883026,0,0.454362,0,0.368457,0.774763,0.88502,0.431735,0.418518,0,1.110765,0,0,0,0,0,0.616254,0,1.365694,0,0,0,0.631121,0.969028,0.985016,0.872163,TURE
1.207137,0.876073,0.921894,0.907844,1.087077,0.942299,0.759153,0.858685,1.043697,0.662194,1.034381,0.968571,1.017146,0,0.470695,0.978801,1.019149,0.867719,0.541274,0.499283,0.87427,0,0,0,0,0.613126,0,0.210323,0.39797,0.852789,0.717272,1.229021,1.199095,0.678059,0,1.336843,0,0,0,0,1.220272,0.852265,0,0.626956,0.36217,0,0,1.128811,1.56504,0.810608,0.868416,FALSE
0.37273,0.751046,1.658711,0.796298,0.908554,1.246958,0.659265,0.299541,0.705598,0.822034,0.274962,0.726428,0.857856,1.562023,0.307305,1.420074,0.5323,0.826161,0.890585,0.821494,0.479493,0,1.253992,2.109151,0,0,0,0,0,1.122508,0.393388,1.348112,0,0.318755,3.078333,0,0,0,0,1.870695,1.012108,0,0,0,0,1.957789,0,0.889469,0.702619,1.049065,0.907981,TURE
1.050421,0.93275,0.824005,1.043289,1.027619,0.966445,0.910523,0.714291,0.856555,0.961674,1.087761,0.874949,1.004521,0.550186,1.082409,0.875329,0.937452,1.039272,0.622685,0.574378,0.670511,0,0.876775,0,0,0.235115,0.711324,0.241957,0.915655,0.784843,0.825154,0.235646,1.379446,0.780044,0.358722,1.301311,0.382447,1.886309,0,0,0,0.326992,0,0.722027,0,2.021979,0,0.784667,1.094324,1.095716,1.172325,FALSE
0.465913,0.734356,1.061575,1.029062,1.067551,1.076322,1.248607,0.948548,1.249496,0.913371,0.949273,0.860244,0.947073,0.415584,1.226399,0.85009,0.637295,0.753615,0,0.654153,0,0,0,0,0,0.535539,0,0.551124,2.085659,0.446925,0.313253,1.073497,0.523679,0.507647,0.817088,0.538927,0,0,0,1.486066,0,0,0,0,0,1.551455,0,1.031336,0.397313,0.739416,1.125608,TURE
0.41085,1.400575,1.264041,0.611274,0.721223,0.952641,0.99066,1.578759,0.500663,0.834122,0.674696,0.649962,1.011739,0.471861,0,1.286942,1.326592,1.176542,0,1.487337,0.434068,0,1.135193,0,0,0.608823,0,0,0,2.032331,1.780596,0.610198,0,1.442787,0.9289,0.612675,0,0,0,1.691586,0.915204,0.852265,0,0,1.0943,0,0,0.852238,0.784283,0.974132,0.947204,FALSE
0.381201,1.101534,0.778489,1.43742,0.749557,1.155077,1.078797,0.479266,0.352799,0.959039,0.628484,0.382331,0.905896,1.526921,1.802393,1.041122,0.650423,0.461483,1.740689,0,0.468596,1.720909,1.225493,0,1.468441,0,0,2.029137,1.279836,1.645495,0,1.97621,1.285393,0,1.00279,0.66141,0,0,1.55808,0,0,0,0,0,0,0,0,0.608706,0.151465,0.870916,1.125608,TURE
2.384626,1.023924,0.954098,1.148915,0.860948,1.087372,0.816331,0.754018,0.582929,0.779515,0.756258,0.630626,0.941295,0.564218,0.999013,0.714459,1.05063,0.931794,1.365246,1.070432,1.029073,0.269946,0,0.646656,0,1.030984,0.311917,0.530493,0.803035,0.516234,0.78397,0.723319,1.814673,0.635238,0.629202,0.933755,0,0.41263,0,0.56789,1.228988,0.429177,0,0.31516,0.364114,0.294194,0,1.224812,0.607715,0.842633,1.172325,FALSE
0.300725,0.568867,1.726929,0.835121,0.985334,1.301495,0.871755,0.360811,1.117531,0.926345,0.424048,0.929759,0.829341,0.647124,1.145807,1.76495,0.165393,0.146686,0,0,0.597629,0,0,0,1.872794,0,0,1.725257,0,0,0.490309,0,0,0,1.278921,0.421769,0,0,0,0,1.265135,0,0,0,0,0,0,0.849034,0.937057,0.805299,1.068961,FALSE
0.622629,0.824277,1.231283,0.733378,1.070796,1.001852,0.81873,1.080489,1.043434,0.813471,0.785605,1.027513,0.986009,0.62053,0.732479,0.423104,1.030876,1.406576,0,2.679771,0.568778,0,0.743747,0,0,0,1.206798,0,1.553456,0.332882,0.466639,0.399785,0.39005,1.701494,0.60859,0.200704,0,0,0,0,1.194849,0.55634,1.182248,1.23199,4.981744,1.15003,0,0.192789,1.293843,1.095716,1.050568,FALSE
0.639571,1.021289,0.850666,1.213716,0.876965,1.070932,0.885376,0.810123,0.766736,0.825147,0.830242,0.656045,0.949891,0.301991,1.247657,0.411822,0.849019,0.752987,0,0.711227,0.553509,0,0,0,0.867267,1.164528,0,0,0.755876,0.647891,1.362335,0,0.379579,0.735918,0.592252,0.585947,0,1.561303,0,0,0,0,2.300156,0,0.692312,0,1.471915,1.582444,0.658533,0.917566,0.515354,FALSE
0.360023,1.295922,1.099043,0.760987,0.793649,0.95124,0.839064,1.078349,0.529198,0.959039,0.628484,0.688195,1.012472,1.078539,0,1.470791,1.240449,1.222382,0,1.702374,1.490473,0,0,2.185385,0,0,0,0,0,0.581541,1.222819,1.396839,1.362826,0.660553,1.063199,1.402508,0,0,0,0,2.098272,0,0,0,0,0,2.671253,1.389512,0.601197,1.198932,0.872163,FALSE
1.198666,1.219601,0.928409,0.533319,1.02413,0.744882,1.251937,1.39786,0.676198,1.019931,1.056203,1.172481,1.120366,0.481901,0.28442,1.423851,1.436927,1.6021,0.272563,2.011346,1.173991,1.616797,0.383784,0,0.459868,0.82332,0,0.21182,0,0.343544,0.96317,1.650358,0.805086,1.463325,0,1.346358,0,0,0,0,0.614494,1.144471,1.817866,1.89435,1.459067,1.178884,0.775525,1.184694,1.492233,1.095716,0.740475,FALSE
0.830172,1.067813,0.774517,0.935057,1.007058,0.883987,1.026355,0.763831,0.88751,0.505208,1.060567,0.903256,1.047634,0.696902,0.822631,0.316786,1.009323,0.73719,0.394795,0.546251,0.425118,0.780618,0,0,0.666097,0.894405,0,0.613622,0.580544,0.497607,1.04633,0.298808,1.749195,0.565216,0.909748,1.350095,0.48549,0,0.702347,0.823881,0.445747,0,0.880529,0,0,0,0,0.850993,0.808593,1.198932,0.91888,TURE
0.948768,1.196606,0.964422,0.721919,0.936947,0.863729,1.148719,1.273051,1.010622,0.656485,0.900173,0.987687,1.058226,0.812532,0.479561,1.10804,1.090261,0.966942,0,0.159118,1.300247,0.682162,0,0,0,1.04213,0,0.536229,0,0.434846,0.761967,1.044484,0.509525,1.234818,0.397502,1.835264,0.847959,0,0,0,1.167817,0,0,1.601587,0,0,0.983507,0.454499,0.893715,1.198932,0.722082,FALSE
0.309197,1.156862,0.559872,1.329122,0.855659,0.988936,1.198663,0.904385,0.530047,1.034129,0.963122,0.551438,0.992762,0.629148,1.485306,0.428981,0.964794,0.713056,0,0.99505,0.580795,2.132957,0,0,1.82004,0.814623,0,0.838329,1.586276,0,0.952995,0,1.593163,0.772196,0,1.229664,0,0,1.936471,0,0,0,2.450167,0,0,0,0,0.898967,0.419905,0.974132,1.125608,TURE
0.33461,1.394346,0.443443,0.409392,1.170195,0.438637,1.81771,1.809072,0.615077,0.694042,1.542784,1.496623,1.280485,0,0.342763,0,1.929588,1.974616,0,0.917513,0.535538,0,0,0,0,0,0,0,0,1.880566,2.19684,1.505684,0,2.136075,0,3.023589,0,0,0,0,1.131963,4.216471,2.254153,9.395977,0,0,0,1.183901,1.449878,1.245582,1.097285,TURE
0.22025,1.129778,0.224564,1.762222,0.816825,1.055118,1.66481,0.632365,0.465499,1.864799,1.069296,0.127444,0.958159,0,2.096902,0,0.908041,1.409334,4.595418,1.41297,0.824728,0,0,0,0,1.156764,0,3.571282,0,0,0.676627,1.159377,1.131146,0.548259,0,0.582041,0,0,2.766387,0,0,0,0,0,0,3.426131,0,0.339098,0.393752,0.798156,1.215295,TURE
0.360023,1.252724,0.824282,0.887818,0.881832,0.883294,1.558262,1.497707,0.573298,0.616525,0.824886,0.611729,1.047997,0,0.63656,0.367698,1.102622,1.589096,0,0.851187,0.993649,0,0,0,0,1.393692,0,0,1.356935,0.581541,1.222819,0.69842,1.362826,0.660553,0,1.051881,0,0,1.653085,0,0,0.976987,0,0,0,0,2.671253,1.069624,0.240219,0.842633,1.050568,FALSE
0.385437,0.928032,0.705773,1.006984,1.098252,0.888521,1.007967,0.479266,1.142588,0.60407,1.29982,1.06705,1.045264,0,0.891183,0.343185,1.157753,0.912712,0,0.396902,1.853322,0,0,0,0,1.299735,0,0.668779,2.530912,1.084671,1.520509,1.30267,0.635475,0.616022,0,1.307957,0,0,0,0,3.910416,1.820749,0,0,0,0,0,1.122207,1.37243,0.795983,0.669182,FALSE
1.067364,0.947086,0.880433,1.048119,0.991478,0.996941,0.791425,0.568361,0.763267,0.781635,0.987043,0.81858,0.988577,0.541418,0.639096,0.738326,1.060889,1.104526,0.612722,0.847782,1.319565,0,0,0,0.516891,1.156764,0,0.476171,0,0.965357,0.947277,0.695626,0.678688,1.096518,0.705964,0.814857,0,0,0,0.638591,1.727493,0.965216,0.6817,0,0.820725,0,0.872466,1.465025,1.338,1.198932,0.993921,FALSE
1.257964,0.951943,0.707717,1.161552,1.009505,0.972287,0.819087,0.666039,0.93388,0.738756,1.106779,0.817888,1.001467,0.459108,1.264517,0.31304,1.056058,1.040676,1.038513,0.957946,0.838707,0,0,0,0.438043,0.588185,0.593172,1.412371,0.763563,0.981719,1.032142,0.196505,0.958598,1.115104,0.598275,0.98651,0.637412,0,0.461064,0.540847,0.585232,0.817479,0,1.803835,1.042013,0,0,1.208535,0.610527,1.095716,1.068961,FALSE
0.343081,1.042604,1.081234,0.798567,0.956225,0.962564,0.599332,1.917065,0.617398,2.055084,0.628484,1.529322,1.006551,0,0.334194,1.158248,1.157753,0.7701,0,0.894285,1.04396,0,0,0,0,1.464258,0,0,0,0.610986,1.712979,0.733783,0.715915,0.693999,0,1.105141,0,0,0,0,2.205876,1.027089,0,0,0,0,0,1.080029,0.936247,0.945849,0.91888,TURE
0.304961,1.32592,0.892018,0.449194,1.00635,0.681816,1.323524,1.697401,1.267871,0.428143,1.047474,1.258505,1.153339,0,0,0,1.141446,0.578479,0,0.504632,0.589092,0,0,0,0,2.47878,0,0,0,1.379082,2.416524,0,1.615923,0,0,0.415743,0,0,0,0,1.246799,2.322115,0,0,0,0,0,1.401777,1.173104,1.138624,1.125608,FALSE
0.351552,0.663574,1.195871,0.584493,1.264313,0.904578,0.599332,0.599083,1.528795,0.548022,1.283156,1.554811,1.036869,0,0,0.753332,0.423568,0.876537,0,0,1.527275,0,0,0,0,0.714052,0,0,0,0.5959,0,0,0.698238,0.676863,0,0.359284,0,0,0,0,0,0,0,0,0,0,0,0.614765,1.309269,0.721049,1.200649,FALSE
0.440499,0.812028,0.954397,0.881111,1.129141,0.944053,0.799109,0.898624,0.881997,1.370056,1.112941,1.146992,1.016229,0.879586,1.29784,0.29987,1.236435,0.697826,1.501771,1.038949,0,0,1.057288,0,1.26689,0,0,0,2.208345,0.946429,0.33168,2.273288,1.66345,0.806264,1.730305,1.711885,0,2.28785,0,1.574347,0,0,3.38123,0,0,0,0,0.876759,1.115333,1.095716,0.750406,TURE
1.122426,0.831346,0.881308,1.261133,0.971125,1.111489,0.513713,1.005603,1.055247,1.003077,1.024093,0.81928,0.928686,0.857929,2.126687,0.935958,0.701668,0.583409,1.747307,0.134313,1.567925,1.151635,0,0,1.965366,0.879668,0.665345,0.678951,2.569405,0.550584,0.643181,0.881655,0.64514,0.416927,0.335534,0.885233,0,1.763915,0,0,2.298489,0.305775,0,0,0,0,0,0.681085,0.736355,0.721049,0.825446,TURE
0.33461,0.976042,0.51735,0.818784,1.233449,0.694508,1.064602,0.673968,1.000951,0.44617,1.589301,1.297912,1.146703,0.580752,0.342763,0,1.781158,1.448052,0,2.293783,0,0,0,0,0,0,0,0.773005,0,1.880566,2.19684,0,1.469021,1.780062,1.146046,1.511794,0,0,0,2.092225,0,3.162354,4.508307,2.348994,0,0,0,1.080029,1.087342,1.198932,1.125608,TURE
0.961474,0.824937,1.208886,2.065896,0.462282,1.704629,0.595764,1.244523,0.524998,1.198799,0.46996,0.839762,0.618563,2.204802,4.968544,2.186663,0.409824,0.726938,3.063612,0.47099,2.016003,3.365332,1.437911,0,4.594589,0.257059,3.110856,2.380855,7.007815,0.429048,0.150361,0.257639,0.251366,0.609177,0.392202,0.258685,2.509808,5.157877,0,0.709862,0,0,0,0,0,0,0,0.724641,0.066848,0.795983,0.450243,TURE
0.444735,1.328834,1.501371,0.770047,0.594887,1.155077,0.898997,1.797248,0.808498,1.027542,0.327336,0.573496,0.905896,1.742256,0.771216,0.296987,0.667934,0.888577,0,0.685908,0.400354,0,1.047023,3.522077,1.25459,1.123072,3.39778,0,0,0.46862,0.656919,2.251217,0,0,0,0.282544,0,0,0,0,0,0,0,0,0,0,0,1.077621,0.070078,0.6362,0.900487,TURE
0.508268,1.193328,1.119077,0.943307,0.770378,1.05882,0.799109,0.998471,0.587998,0.456685,0.523737,0.573496,0.956223,0.380661,0.674004,0.519103,0.681031,0.517715,0.64907,0,0.349461,0,0,0,0,1.470463,1.482929,0.504418,0,0.818099,1.146825,0.491261,0,0.464626,0,0.493255,0.800851,0,1.158572,0,0,0,0,1.518746,0,0,0,1.186,0.882618,1.198932,0.943457,TURE
0.389672,0.917945,1.269275,0.820267,0.950526,1.067191,0.539398,0.738869,0.999597,0.502354,0.693952,0.828383,0.951847,0.497787,0.293797,1.01824,0.508902,1.015517,0,0.784984,0.916365,0,1.198259,0,0,1.285293,0,0,0,0,0.751807,0.644098,0,0.304588,0.980506,0,0,0,0,1.786619,0,0.900146,0,0,0,0,0,1.217953,0.614256,0.917566,0.872163,FALSE
0.41085,0.832775,0.842694,0.889126,1.159109,0.893101,0.839064,0.479266,1.053209,0.411017,1.252348,1.142494,1.04287,0,0.835484,0,0.964794,0.534792,1.612427,0.371834,0,0,0,0,0,2.435293,0,0.626541,1.185533,0,1.068358,1.830595,1.19068,0,0,0.919012,0,0,0,0,0,0.852265,0,0,0,0,0,1.336958,1.071456,1.245582,0.858486,FALSE
0.559095,0.917945,1.415434,0.939224,0.832841,1.203205,0.499443,0.684666,0.619498,1.158024,0.430213,0.646321,0.880732,0.691583,0.816351,2.357757,0.707025,1.018962,0,0.271725,0.634406,0,0.829564,0,0,1.779637,0,0.457857,0.866351,0.371291,0.520482,0,1.305168,0.632607,1.357624,0.447724,0,1.791263,0,1.232628,0,0,0,0,0,0,0,0.834649,1.01836,1.170649,0.975527,TURE
2.028838,1.157492,0.585085,0.843997,1.069306,0.741516,1.316295,1.152183,0.920198,0.672259,1.319679,1.036736,1.122126,0.758137,0.55932,0.387698,1.356363,1.374796,0.642267,1.555156,0.864495,0.317484,0.904347,0.760532,0,0.363762,0.366846,0.748696,0,1.011905,1.063878,0.121528,1.304256,1.666616,0.925006,1.342233,0.393695,0,0.56955,0.334053,1.084401,1.178132,0.711838,1.854469,1.285515,1.384878,1.366557,1.262989,0.417151,1.198932,0.665435,FALSE
1.516334,1.025636,1.011165,1.475564,0.683954,1.290589,0.765813,0.798777,0.59072,0.951428,0.569806,0.36345,0.835044,1.26887,1.797344,1.038206,0.583741,0.776572,1.936272,0.694578,0.810828,0.425393,0.605862,1.019028,0.725971,0.487401,0,1.504754,1.265456,0.542336,0.380127,0.814169,0.476606,0.462016,0.743642,0.326989,1.055769,0,1.909197,0.447913,0.727007,0.22567,0,0,0,0,0,0.590137,0.298511,0.974132,0.92881,TURE
0.720047,0.647961,1.099043,1.078065,1.087593,1.121104,0.532739,0.765495,1.200496,1.027542,0.982007,0.892105,0.923658,0.268039,0.474595,1.096566,0.753567,0.789847,0,0.210263,0.98182,0,0.641925,0,0,1.032825,1.041581,0,0,0.861926,0.805508,0,1.346602,0.489517,0,0.692906,0,0,0,0,0.515145,1.439155,0,1.061293,0,0,0,0.735838,1.237599,0.81435,1.065214,TURE
0.859821,0.994817,0.488952,1.221453,1.04618,0.89618,1.39844,0.617237,1.109179,1.141713,1.214118,0.811004,1.041259,1.121254,0.794124,0,0.917032,1.118298,0.381046,1.054455,1.230938,0,1.073068,0,0.6429,1.151009,0,0.296126,0.560326,0.480277,0.504945,1.730413,0.562759,0.681914,1.317098,0.579145,0,1.155364,1.35553,0,1.290437,0,0,0,0.511407,0,1.087294,0.802274,0.964629,0.960474,0.947204,FALSE
1.609516,0.801994,0.891164,1.134806,1.045435,1.048688,0.709735,0.677909,1.067681,0.829244,1.044028,0.835091,0.961521,1.075694,0.917049,0.733455,0.794237,0.731494,0.60786,0.373802,0.436364,0,1.426499,0.47986,0.683719,1.224089,0.92585,0.944784,0.595903,0.383078,0.358004,0.46007,1.346602,0.725211,1.167269,0.846885,0.49708,0.612925,0.359557,0.843549,0.456388,0.212501,0,0,0,0,0,1.03237,1.396288,0.917566,1.125608,TURE
0.37273,1.168293,0.530788,0.735045,1.135693,0.656294,1.378463,1.048395,0.904047,0.376765,1.551571,1.299924,1.166684,0,0.614609,0,2.262276,1.298254,0,2.053736,1.43848,0,0,0,0,1.345074,0,0.692109,0,1.122508,0.786775,2.696225,1.972929,2.550043,0,2.707167,0,0,1.594741,0,2.024215,0.942505,8.050547,2.097316,1.211546,0,0,0.99416,1.317705,1.123999,0.975527,TURE
0.29649,0.891718,0.917504,1.15507,0.963716,1.072571,0.599332,0.374427,0.716623,0.941914,1.031107,0.669079,0.949034,1.313005,0,0.895264,0.671161,0.89287,0,0.519474,1.212836,4.454116,1.585932,2.667456,0,0,0,0,0,0.709822,0.49752,0,2.495175,0,0,0.855942,0,0,0,0,1.284017,0,0,0,0,0,0,1.165922,0.472914,1.123999,1.078891,FALSE
1.922949,0.978602,0.823072,0.866727,1.078658,0.871396,0.930639,0.865135,0.992932,0.802036,1.152791,1.073375,1.054218,0.299991,0.708225,0.613641,1.022298,1.065334,0.847238,0.859661,0.638617,0,0.477183,0,0,0.383882,0,0.526738,0.249172,0.640724,0.823329,0.384749,1.251268,0.97037,0.585701,1.287701,0,0.512357,0.601122,0.70514,0.572256,0.532902,0.375692,0,0.678466,0.730908,0.480825,0.887422,1.155206,0.617833,1.27569,TURE
0.300725,0.724013,1.39799,0.911041,0.985334,1.17948,0.497173,0.299541,0.81685,0.568262,0.678477,0.803763,0.893137,0,1.145807,2.206187,1.157753,1.026801,1.110004,0,0.597629,0,0,0,0,2.514704,0,0,1.632255,0.699534,0.980618,0.840128,1.639342,0.794579,0,1.265306,0,0,0,0,1.265135,1.178132,0,0,0,0,0,1.477742,0.567781,1.020782,0.84384,FALSE
0.66922,0.836608,0.812979,0.989364,1.122755,0.932103,0.682572,0.56164,1.197434,0.822985,1.219325,1.062029,1.022477,1.154106,0.851449,0.59019,0.589938,0.850217,0.490963,0.452875,0,0.970769,1.382607,1.162737,0.828351,0.370758,1.121703,0.381547,1.443918,0.618819,0.216868,0.74319,1.08764,0.351448,0.565677,0.559655,0,2.981586,0,1.025865,0,0,0,0,0.660844,1.067885,0,0.740989,1.192386,0.988758,1.125608,TURE
1.270671,1.297362,0.70064,0.610904,1.032723,0.673795,1.438396,1.437799,0.793798,0.228343,1.152221,1.146992,1.157533,0.606002,0.268249,0.723098,1.587554,1.442328,0.257014,2.370756,0.415132,0.508188,0.36189,0.608681,0,0.194088,0,0.199736,0,0.647891,2.157031,0.778105,0.759158,1.287857,0.592252,1.562526,0,0,0,0,0.28966,1.888184,0.571154,1.190369,0.687634,1.666766,2.923939,1.280014,1.315321,1.067432,0.92881,FALSE
0.385437,1.53327,1.026578,0.592344,0.74132,0.825055,1.563711,1.922511,0.681543,0.548022,0.57492,0.712525,1.078447,1.006637,0.594122,1.372739,1.54367,1.483156,0,1.587607,0.463331,1.701573,1.211723,0,1.451942,0.649867,0,0.668779,0,0.542336,2.280764,1.30267,0,1.232043,0,1.961936,0,0,0,0,0,0.910374,0,2.024995,1.169769,0,0,1.30545,0.601551,1.198932,1.172325,FALSE
0.368495,0.9707,1.275111,0.619578,1.005153,0.962564,0.239733,0.778808,0.699298,0.753531,0.779994,1.103297,1.006551,0.526729,0,0.718293,1.615469,0.716372,0,0.41558,0,0,1.268745,0,0,2.041348,0,0,0,1.135714,0,3.409931,1.99614,1.290022,0,2.054262,0,0,0,0,0,0,2.036885,2.122585,1.226143,1.981377,0,1.396118,0.705152,1.067432,1.200649,FALSE
0.381201,0.815951,1.492103,0.539033,1.054932,1.026735,0.898997,0.718899,0.926097,1.438559,1.178408,1.261691,0.972999,1.017947,0,2.082244,1.300846,1.269079,0,2.00706,0.468596,0,1.225493,2.061216,0,0,0,0,0,1.096997,0,0.658737,1.285393,2.180576,2.005581,0.992115,0,0,0,1.82769,0,0,0,2.048541,3.550113,0,0,1.433452,1.005301,1.348798,1.068961,FALSE
0.330374,0.847334,1.347384,0.691068,1.025036,1.036607,1.090451,0.757174,0.771748,1.408113,0.714683,1.056719,0.967837,1.764883,0,0.80225,1.353218,0.666754,0,1.859171,0,0,1.418991,2.386671,0,1.522058,0,0,0,0.635103,0.890298,2.288243,0.744175,1.082091,1.161126,0.765843,0,0,0,0,0,0,0,0,2.750538,0,0,0.261385,0.77958,0.945849,0.735759,TURE
0.330374,1.03563,0.823401,1.105708,0.928939,0.999586,1.015534,0.449312,0.502249,0.646971,0.905629,0.72218,0.987194,0.588294,0.694429,0,0.902145,1.200156,0,0.929586,1.627753,0,0,0,0,0,0,0,1.481916,1.270207,0.445149,0.762748,1.48835,0.721394,1.161126,0.765843,0,3.080972,0,0,1.147055,0,0,0,0,2.222355,0,1.250285,0.130855,0.992499,1.022244,FALSE
0.304961,1.019939,1.297481,0.598925,0.971648,0.962564,0.749164,0.948548,0.808498,1.141713,0.818339,1.115131,1.006551,1.276019,0,0.870046,1.30451,0.433859,0,0.504632,0,0,0,5.182485,0,0.82626,0,0,0,2.068623,1.933219,2.484379,0.807961,0,0,1.24723,0,0,0,0,0,1.161057,0,0,0,0,0,1.015757,1.22904,1.049065,1.35073,TURE
0.415086,0.711875,1.072408,0.82505,1.172777,0.972386,0.546058,0.479266,1.411196,0.624137,1.213324,1.223458,1.001415,0.466996,1.653742,0.955256,0.716136,0.635134,0.797816,0.735922,0,1.5775,1.123368,0,0,0.602481,0,0,3.51955,0.50279,0.704819,1.207684,1.178277,0,0,0.606293,0,7.297039,0,0,0,0,0,0,0,0,0,0.190545,1.123942,0.604175,1.172325,TURE
0.313432,0.942754,1.104612,0.801265,1.012915,0.975572,1.402008,0.631176,0.897747,1.052007,0.932907,0.989963,0.99975,0,0.732479,2.115522,0.792981,1.125261,0,0.981229,1.145456,0,0,0,0,0,0,0.826686,0,0.670387,1.409639,0,0,0.761471,0,0.80839,0,0,0,0,0,0,2.415164,0,0,0,0,1.201112,0.531383,0.885541,0.993921,FALSE
0.37273,0.667596,0.86253,1.347582,1.050516,1.148514,0.629298,0.35945,0.992247,0.856285,1.060567,0.630845,0.909327,1.562023,0.307305,1.065056,0.79845,0.708138,0,0,0.958987,1.76093,1.253992,0,0,0,2.034717,0,0,2.245017,0.393388,1.348112,0,0.956266,1.026111,0.676792,0,0,0,1.870695,1.012108,0,0,0,0,0,0,0.375654,1.275965,1.049065,0.815516,TURE
0.376966,1.031398,1.640074,0.66622,0.786053,1.168055,0.599332,0.911937,0.592898,1.042765,0.37098,0.79015,0.89911,1.029515,0.303812,3.509843,0.526251,0.700091,0,0,0,3.481378,2.479157,0,0,0,0,0.684154,0,1.109606,0.388866,0.666308,0,0.630183,0,0.669012,0,0,0,0,0,0.931546,0,0,0,0,0,0.773156,1.179224,0.870916,0.84384,TURE
0.292254,0.904641,0.676947,2.812344,0.289684,1.841427,0.857377,1.788928,0.563498,3.025541,0.158212,1.630215,0.547038,1.99847,6.683875,0,0.340516,0,9.145111,0,0,0,0,0,5.786096,1.726513,0,10.660543,0,0,0,1.730413,0,0,0,0,12.777206,0,0,0,0,0,0,0,0,0,0,0.527971,0.040575,0.042909,0.14948,TURE
0.288019,1.295922,0.515176,1.58539,0.661374,1.104118,1.573245,1.160723,0.68906,1.926641,0.761055,0.860244,0.93254,1.352199,2.394224,0,1.036794,1.072777,0,2.140864,1.249588,0,0,0,1.957921,0.876336,0,1.803678,3.412897,0,1.537788,0,0.856929,0.830696,1.337054,0.44094,1.441531,3.554968,2.08543,2.446293,0,1.232507,0,0,0,0,3.380804,0.359699,-0.167919,0.739416,1.097285,TURE
0.902176,0.655059,1.425402,0.632667,1.149556,1.043907,0.737639,0.532053,1.304493,1.264667,0.966899,1.278,0.96402,1.068365,0.378333,1.019841,0.54611,0.920246,0,0.334827,0.195433,0,1.022212,0.859654,0.61243,0.822344,0,0.846275,0,0.915031,0.481014,0.824201,0,0.519677,1.672901,0.137924,0,0,0,1.514372,0.409663,0.38149,0.808907,0.842941,0,0,0,0.519525,1.026514,0.820524,0.768799,TURE
0.427793,0.545314,0.924937,1.2275,1.16268,1.115049,0.449499,1.447783,1.175997,2.055084,1.01474,1.43374,0.926824,0.905973,0.802065,0.617732,0.578876,0.30804,0.773639,0.356811,0.416529,0,0,0,0,0,1.767532,0.601226,0,0.975108,0.683461,0.585544,1.142572,0,0.891369,0.58792,0,0,0,0,0.877849,0,0,0,0,0,0,0.542954,1.157007,1.273865,1.27569,TURE
0.355788,1.223926,0.625571,0.834217,1.011307,0.7563,1.618195,0.898624,0.881997,0.822034,1.45337,1.032293,1.114396,0,0.322114,0.372128,1.394883,1.113398,0,0.430784,1.50865,0,0,0,0,0.705344,0,0.72587,0,0,1.650309,0.706937,0,1.671522,0,2.839224,1.156784,0,0,0,0,0.989049,2.113269,0,1.272124,2.055678,0,1.077375,0.440666,1.245582,1.050568,TURE
0.364259,0.725817,1.493612,0.564104,1.103999,1.040912,0.659265,0.479266,1.131897,0.890536,0.811792,1.28718,0.965587,1.598776,0,1.453488,0.272412,0.604,0,0,1.472729,0,2.567699,2.159369,0,0,0,0,0,0.574617,0,0,0,0.65269,2.101084,0.346453,0,0,0,3.831544,2.072992,0,0,0,0,0,0,1.130063,1.017411,0.571183,1.153932,TURE
1.643401,0.823311,0.993175,0.958589,1.068956,1.004738,0.63679,0.658991,1.052884,0.727842,1.011467,0.970164,0.9845,0.936406,0.483588,0.718293,0.897483,1.03476,0.19842,0.732109,0.640981,0,0.838161,0.469914,0.334774,0.749199,0.906661,0.462601,0.291776,0.750278,0.788813,0.600713,0.879129,0.781198,0.914462,0.829333,0,0,0,1.239032,0.893809,1.248514,0,0.458788,0.265026,0,0.563467,1.077807,0.828198,1.198932,0.815516,FALSE
0.326139,0.906023,0.909922,1.120068,0.973451,1.05007,0.687469,0.99994,1.105739,0.357625,0.92713,0.702814,0.960798,0.596035,1.055349,0.812806,0.609344,0.945737,1.021204,0,1.649457,0,0,0,0,0.771176,0,0,1.501675,0.643571,0,0,0.754097,1.096518,0,0.776054,0,3.122607,0,0,0,0,0,0,0,0,0,0.383058,0.858805,0.81435,0.84384,TURE
0.37273,0.834495,0.729833,1.102567,1.107301,0.951626,0.958931,0.479266,0.970197,0.959039,1.099848,0.917593,1.01227,0,0.307305,0.710037,0.665375,1.416277,0,1.232242,0.958987,0,0,0,0,0.672537,0,0.692109,0,0.561254,0.393388,0,0,1.275021,0,0,1.102347,0,0,0,0,0,0,0,1.211546,1.957789,0,1.408549,1.133668,1.123999,1.050568,FALSE
0.351552,0.796289,1.266216,0.974155,0.963286,1.148118,0.239733,0.419358,1.043697,0.342514,0.851073,0.943082,0.909534,2.209691,0,0.376666,0.282379,0.876537,0,0,0,0,1.331399,4.478691,0,0.714052,0,0,0,0.5959,0.417671,0,0,0.338432,4.357805,0,0,0,0,0,0,1.001412,0,0,0,0,0,0.365085,1.205824,0.992499,0.957134,TURE
0.41085,1.022041,0.902886,0.944696,0.978803,0.952641,0.849641,0.599083,0.957227,0.423106,0.924242,0.829882,1.011739,0.471861,0.278495,0,0.844195,0.962625,0,0.743669,1.302203,0,0,0,0,0.608823,0,0,0,1.016166,0.712239,0.610198,0,1.15423,0.9289,0.612675,0,0,0,0,1.830408,0.852265,0,0,1.0943,0,0,1.604265,0.991,1.348798,1.200649,FALSE
1.444329,0.893717,1.147186,0.948445,0.959844,1.075475,0.69922,0.965189,0.759498,0.875314,0.720138,0.998308,0.947516,0.532925,0.550437,1.090116,0.851289,0.8758,0.22593,0.625208,0.729848,0.446726,0,0,0.381188,1.023685,0.516182,0.526738,0,0.711915,0.79838,0.512999,0.834178,0.727778,0.520623,0.686774,0,0,0,0.470441,0.509048,0.711062,0,1.045546,0.301988,0,0,1.439753,1.305364,0.795983,1.097285,TURE
0.59298,0.734356,1.084323,0.808549,1.160029,0.969439,0.68495,0.641874,1.165497,0.636097,1.094236,1.20161,1.002956,0.977669,0.384683,1.111029,1.249374,0.960317,0,1.023892,0.597629,1.097391,0.781474,0,0,0.838235,0,0,0,1.049301,0.245155,0.840128,1.229506,1.787802,1.278921,1.265306,0,0,0,1.16065,0.62795,0,0,2.590802,0.748308,0,0,0.774816,1.440023,0.824266,0.740475,FALSE
0.601451,0.620582,1.151286,0.645321,1.284453,0.915114,1.086288,0.56164,1.653745,1.455685,1.104758,1.601009,1.03136,1.285068,0.189613,0.876216,0.656881,0.509759,0.547074,0,0,0,1.540619,1.295621,0,0.41313,0,0,0,0.689541,0.483305,0.828126,1.211942,0.195807,2.521301,1.039359,0,0,0,3.43185,0,0.576352,0,0,0,0,0,0.822973,1.170669,0.764926,0.91888,TURE
0.347317,0.806,1.495268,1.248978,0.731275,1.40863,1.318529,0.898624,0.749698,1.027542,0.353522,0.841127,0.773326,3.355456,0.990204,0.762633,0.285865,0.887358,0,0,2.061821,3.785999,2.696084,4.534675,3.23057,0.722977,2.187321,0,0,0.603348,0.422892,0,0,0.342662,2.206139,0,0,0,0,2.012773,1.088977,1.014088,0,0,0,0,0,0.985619,0.534089,0.945849,0.91888,TURE
0.326139,0.858338,0.909922,1.120068,1.005899,1.05007,0.462719,0.312756,0.765262,0.372736,0.984895,0.750605,0.960798,1.788105,0.703566,0.406403,0.914015,1.215948,0,0.47099,1.649457,0,2.875823,0,1.722971,0.771176,4.666284,0,0,0.643571,0.902169,0,0.754097,1.096518,1.176607,1.164082,0,0,0,0,1.162556,0,0,0,0,0,0,1.629168,0.691342,1.273865,1.200649,FALSE
1.071599,0.7837,1.01542,0.852226,1.135693,0.958759,0.531951,0.740878,1.077707,0.766096,1.080789,1.126631,1.00854,2.516592,0.424373,0.367698,0.735081,1.100143,0.610281,0.844405,0,0.603346,3.007583,0.722657,0.514832,0.691293,1.394308,0,0.448708,0.576907,0.404359,0.461903,0.675984,0.87372,3.867335,0.463778,0,0.924292,0,5.08829,0,0,0.678962,0,0,1.320918,0.868962,0.874773,0.861047,0.945849,0.915133,TURE
0.432028,1.259924,1.144836,0.687002,0.832841,0.934253,1.198663,1.098318,0.881997,1.027542,0.45827,1.019548,1.021353,0.897003,0.264708,1.223232,0.802403,0.813307,0.765903,0.353243,0.412364,1.5144,1.078433,1.81387,0,0,1.749857,0,0,1.448036,1.353253,0.579688,0.565573,0.27413,0,0.873061,0,0,1.369222,0,0,0.809222,0,0,0,0,2.207872,1.233438,0.977284,0.467967,1.050568,FALSE
1.850944,1.193118,0.748204,0.752425,1.017706,0.773135,1.396571,1.268646,1.074787,0.618174,1.104889,1.06061,1.105594,1.246752,0.735839,0.425045,1.380806,1.365927,0.528209,1.542899,0.947964,0.696276,0.743747,0.416982,0.297064,0.664807,0.804532,0.684154,0.517819,0.776724,1.166598,0.932832,0.520067,1.638476,0.60859,1.404926,0,0.532426,0.312334,0.36638,0.792895,0.92296,1.171327,0.813739,0.705103,0,1.998813,0.176033,1.21758,0.992499,1.050568,FALSE
1.351147,1.012904,0.677212,1.098342,1.010375,0.923337,0.9956,0.655247,0.955255,0.816851,1.159673,0.816226,1.02706,0.712243,0.924813,0.291383,1.128627,0.839522,0.724829,0.780031,0.650417,0.477729,1.0206,0.572199,0,1.277184,0,0.563294,0.710572,0.456794,0.747064,0.365734,1.784142,1.037715,0.556754,1.285264,0.296517,0.731243,1.71586,0,0.816732,0.253522,0.536703,0.559284,0.323079,0.522077,0.686894,0.944489,1.33785,1.123999,1.097285,TURE
0.364259,1.408938,0.95048,0.68946,0.813473,0.839445,1.278574,1.577585,1.308296,1.484227,0.982007,0.739172,1.070923,0.532925,0,1.090116,0.953444,1.328801,0,1.682108,0.98182,1.802857,1.283849,0,0,0,0,0,0,0.574617,0.805508,0.690105,1.346602,0.65269,0,0.692906,0,0,0,0,1.036496,0.965216,2.061726,4.296941,0,0,2.638676,1.173078,1.319681,0.810608,1.27569,TURE
0.720047,0.626362,1.442493,1.712221,0.661374,1.630697,0.566035,0.898624,0.538998,0.913371,0.45827,0.658458,0.657218,3.752551,2.531172,1.827611,0.34253,0.486059,1.367684,0,0.736365,2.704285,0.641925,2.159369,5.384284,1.032825,3.124744,1.062882,1.340781,0.287309,0.402754,0.690105,0.336651,0,2.626356,0.173226,0.561075,1.38367,0,0.95215,0,0,0,0,0,0,0,-0.029893,0.132297,0.917566,1.27569,TURE
0.376966,0.825119,0.459221,1.33244,1.122932,0.940933,0.925634,0.672304,0.989797,1.278719,1.488286,0.81139,1.01786,0.514757,1.822875,0.350984,1.315628,0.816773,1.760697,0.812052,0.947964,0,1.239579,0,0,0.664807,0,0.684154,0,1.664409,1.944329,0.666308,0,1.260366,1.014317,1.338025,0,0,1.576197,0,0,1.863092,0,0,0,0,0,1.610131,0.879205,1.170649,1.068961,FALSE
0.37273,0.79277,0.86253,0.918806,1.164085,0.918811,0.569365,0.35945,1.036347,1.061793,1.217689,1.051409,1.029427,0,0.921914,1.065056,0.665375,1.062207,0,0.821494,0.958987,0,0,0,0,0,0,1.384218,0,0.561254,0.786775,0.674056,0,0.637511,0,0.676792,0,0,0,0,1.012108,0.942505,0,0,0,0,2.575851,1.020195,1.217343,0.870916,1.27569,TURE
0.156716,0.893135,2.051422,1.60253,0.270111,1.873097,0.625773,0.299541,0.629072,0.372736,0.970454,0.736549,0.530479,7.549776,0,2.573885,0,0.855667,0,0,2.356367,8.653712,6.162477,15.547456,0,0,4.99959,0,0,0,0,0,0,0,2.521301,0,0,0,3.986852,0,0,0,0,0,0,0,0,-0.333788,-0.473678,0.767699,1.022244,TURE
0.681927,1.482395,0.979155,1.13833,0.543157,1.094094,1.265256,1.730684,0.734998,1.370056,0.392803,0.807142,0.93778,2.264933,0.835484,0.193041,0.723596,0.89845,0.4817,1.332991,0.778046,0,4.06956,1.140799,0.812722,0,1.100539,0.374348,0.708337,0.607143,0.851103,0.364584,1.067119,0.344817,2.775017,0.366063,0.593035,0,0,2.012773,0.544488,0.507044,0,0,0,0,0,0.500995,0.609301,0.524533,0.84384,TURE
0.461677,0.538977,1.339143,0.989051,1.100268,1.192166,1.093225,1.103865,1.886494,0.697714,0.963822,0.994768,0.886503,0.838864,0.247551,1.143949,0.428797,0.570445,0,0,0.385387,0,0,0,1.20769,1.081088,0,0,0,0,0.316181,0.541765,0,0.512392,1.649449,0.543963,0,0,0,1.500086,0.811596,0,0,0,0,0,0,0.813243,0.263291,1.049065,1.125608,TURE
1.609516,1.024233,0.737515,0.723439,1.150636,0.75232,0.946313,0.993216,1.218549,0.522785,1.312788,1.247605,1.116477,1.195215,0.282169,0.407475,1.221903,0.92114,0.20262,1.121405,0.218182,0.400635,0.5706,0.959719,0,0.612044,0.92585,0.314928,0,0.510771,1.074011,1.073497,0.897735,1.087816,0.700361,1.539791,0.24854,0,0,0.843549,0.456388,0.850005,1.798527,0.468549,0.811994,0.437378,1.150912,1.307043,1.413028,1.198932,0.993921,TURE
0.415086,0.487073,1.012829,1.375083,1.096291,1.237582,0.719198,0.871998,1.347496,1.408113,1.04311,0.688195,0.862758,1.400989,1.378119,0.955256,0.358068,0.317567,0,0,0,0,2.246736,0,1.346071,0,1.822767,0.620014,0,0,0,0.603842,0.589138,0.285552,0.919224,0.909439,0,0,0,1.67378,0,0,0,0,0,0,0,0.963049,0.979044,1.049065,0.704658,FALSE
0.444735,0.839264,1.000914,1.129402,0.975614,1.100073,0.898997,1.048395,0.992247,1.427142,0.752872,1.274435,0.934654,0.871128,1.285361,0.593973,1.001901,1.18477,0,1.028862,1.201061,2.940582,0,0,1.25459,0.561536,0,1.155755,1.093452,1.40586,0.656919,1.688413,0,1.064581,0,0.565088,0,2.26542,1.328951,0,0.843423,0.785421,0,1.744303,0,0,0,1.419403,0.575476,1.020782,1.022244,TURE
0.402379,0.618405,2.028167,0.567403,0.946809,1.307061,1.078797,0.619052,0.896697,1.666902,0.45827,1.019548,0.826431,1.927602,0,2.300067,0.615826,0.764639,0,0.379831,0,1.628387,1.159606,5.851193,0,1.243832,0,0,0,0.519009,1.091333,0,0.608143,0.294763,2.846631,0.312925,0,0,0,0,0,0.870793,0,0,0,0,0,0.802685,0.557254,1.020782,0.915133,TURE
2.194025,0.935666,0.890453,1.15507,0.945388,1.059192,0.887472,0.636205,0.898959,0.846039,0.944237,0.685417,0.956029,0.700946,1.034255,0.716904,0.738991,0.933455,0.593723,0.479205,1.278649,0.586977,0.208999,1.054575,0.250432,0.896716,0.678239,0.692109,0.873067,0.561254,0.590081,0.561714,1.096072,0.478133,0.684074,0.676792,0.363882,0.448685,0.26321,0.308755,0.835235,0.466677,0,0.342752,0,0,0,0.781197,0.70856,0.767699,0.947204,FALSE
0.326139,0.858338,0.758268,1.680102,0.811209,1.275085,0.625773,0.488957,0.535035,1.274354,0.788494,0.342973,0.84315,2.980175,1.055349,0,0.761679,0.810632,1.021204,0,0,0,0,2.418493,1.722971,0.771176,2.333142,0.793618,0,1.930714,0,0.772918,2.262292,0.365506,2.353215,0.388027,0,0,1.831797,2.148771,0,0,0,0,0,0,0,0.82505,0.759761,1.245582,1.097285,TURE
0.309197,0.704177,1.119744,0.886081,1.12947,1.028493,0.530178,0.679729,1.195785,0.342514,1.012222,1.080819,0.97208,1.258296,0,0.857962,0.803995,0.570445,0,0.99505,0,0,0,2.554746,0,0,0,0,0,1.359658,0.952995,0.816462,0,0.772196,2.48579,0.409888,0,0,0,4.543116,0,0,2.450167,0,0,0,0,1.183294,1.24569,1.273865,1.228973,FALSE
0.440499,1.200389,0.954397,0.725621,0.936947,0.860754,1.448385,1.39786,1.139247,1.084628,0.91654,1.051409,1.059782,0.439793,0.778704,1.19948,1.236435,1.096583,0.750885,0.346316,0.808557,0,1.057288,0,0,0.567041,0,1.167086,0,1.419643,0.663359,1.136644,1.108967,1.343773,0.865152,1.711885,0,0,0,1.574347,0.851774,0,0,0,0,1.644543,0,1.014435,0.974052,1.002415,0.890557,FALSE
0.398144,0.703107,0.683248,1.089534,1.222682,0.921604,0.419532,0.736016,1.367096,0.773103,1.49265,1.097835,1.027967,0,1.149914,0.332114,0.746937,0.772861,0,0.383959,0.448222,0,0,0,0,0,0,0,0,1.049301,0,0.630096,1.229506,0.893901,0,0.94898,0,0,0,0,0.945375,0,0,0,0,0,0,1.252994,1.602877,1.348798,1.050568,FALSE
0.491326,0.917945,1.107333,0.882898,0.990794,1.02065,0.549387,0.611564,0.744185,0.642214,0.826522,0.908035,0.976181,1.181704,0.232483,1.074317,1.409438,1.071444,0.671845,2.169033,0.361723,0,0,1.591114,0,1.522058,0,0,0,1.270207,1.187064,2.033994,0.496117,1.202323,0.774084,0.255281,0,0,0,0,0,0.708964,0,0,0,0,0,0.928077,0.970139,0.945849,1.022244,TURE
0.326139,1.192136,1.137402,0.630038,0.908554,0.90006,0.912218,1.237811,0.285352,0.574215,0.852035,0.924903,1.039231,0,0.351783,1.219209,0.914015,1.486159,0,0.94198,1.099638,0,0,0,0,0,0,0,0,1.287143,1.353253,0,0,1.096518,0,0.776054,0,0,0,0,1.162556,1.082608,2.315911,0,1.394108,0,2.963993,0.909069,0.717437,1.095716,0.84384,FALSE
0.398144,0.624984,1.304382,0.974846,1.063202,1.167365,0.710636,0.684666,1.077297,0.910109,0.84172,0.912132,0.899471,0.487082,0.862435,0.664228,0.497958,0.441635,0,0,0.448222,0,0,0,1.404596,0,0,0.646971,0,0.524651,0.367732,1.260192,0.614753,0,0.959191,0.94898,0,0,0,1.747352,0,0,0,0,0,0,0,0.472616,0.744564,0.795983,0.993921,FALSE
0.406615,0.650211,0.912291,1.010686,1.19721,0.992644,0.254716,0.539174,1.422221,0.633651,1.276609,1.118317,0.990823,0,1.407132,0.975367,0.609344,0.972758,0,0.75158,0.877371,0,0,0,0,0,0,0,0,1.540464,0,0.61669,1.203347,0.583254,0,0,0,0,0,0,0,0,0,0,0,1.787546,0,1.128737,1.179259,1.067432,0.973957,FALSE
0.389672,0.997766,1.01542,0.644496,1.086315,0.847475,0.739176,0.998471,0.955497,0.525188,0.968913,1.108759,1.066725,0,0,1.357654,0.763354,0.789847,0,0.784984,0.916365,0,0,0,0,0,0,0,0,1.072619,1.127711,0.644098,0.628414,0.304588,0,0.646712,0,0,0,0,0.96662,0.900146,1.921153,0,0,0,0,0.820401,0.36867,1.198932,1.125608,FALSE
1.986482,1.009935,1.095528,0.804526,0.969577,0.972826,0.811595,0.901398,0.693144,0.731014,0.871076,0.921311,1.001185,0.871128,0.342763,1.055953,1.088486,0.877607,0.492015,1.058971,0.706405,0.324283,0.461856,0.776818,0.276708,1.114655,0.374702,0.127455,0,1.033573,0.796884,1.117172,0.968862,0.939202,0.755851,0.685487,0,0,0.581772,0.341221,0.738448,0.687665,0.363573,0,0.43772,0.353665,0.93063,1.068961,0.922779,0.692766,1.125608,FALSE
0.355788,0.743098,1.181634,1.090899,0.981563,1.168828,0.599332,0.479266,0.705598,0.411017,0.628484,0.611729,0.898706,1.091534,1.288458,1.488512,0.557953,0.989687,0.934028,0.861567,1.50865,1.846829,0,2.212036,0,0,2.133972,1.451741,0,0,0.825154,0.706937,0,0.334304,0,0.709806,0,0,0,0,0,0.989049,0,0,0,0,0,0.987952,0.926392,0.571183,0.900487,FALSE
0.495562,1.318074,0.848353,0.460712,1.025036,0.66639,1.275049,1.623984,0.754454,0.513771,1.049399,1.244449,1.161405,0.781011,0,1.065056,2.095932,2.035898,0,3.68601,0.717155,1.316869,1.875536,0,0,0.502941,0,0,0,0.839441,2.059298,1.008154,0.491803,2.622109,0,1.518367,0,0,0,0,1.509283,3.513726,2.992239,3.118134,2.701856,2.910695,1.914792,1.023102,1.196486,0.824266,1.040638,FALSE
0.321903,0.917945,0.998719,0.851104,1.05201,0.949899,0.786623,0.692689,1.006028,0.44955,0.969732,1.003618,1.013173,0.603982,0.356473,0.823643,0.926202,1.095254,1.035004,0.477355,1.671747,0,0,0,0,1.563195,0,0.804343,0,0.652268,1.37154,0.783363,0,0.740891,1.192507,0.786542,0,0,0,0,3.535445,1.097438,0,2.446869,0,0,0,1.15124,1.394759,1.049065,1.018497,FALSE
0.326139,1.192136,0.758268,0.770047,1.005899,0.787552,1.136967,1.374366,1.031159,0.473475,1.074431,0.972694,1.098055,0.596035,0.351783,0,1.066351,1.486159,1.021204,1.41297,0,0,0,0,0,0,0,0.793618,0,0,1.804338,0,0,1.096518,1.176607,1.552109,0,0,0,0,0,1.082608,0,0,0,0,0,1.141242,1.345107,1.067432,0.84384,FALSE
0.343081,0.679959,0.64874,1.19785,1.202993,0.962564,0.479465,1.677432,1.058397,1.918079,1.178408,1.605789,1.006551,0.566233,1.336775,0.386083,0.723596,0.7701,0,0.447143,0.52198,0,0,0,1.635732,0,0,0.753435,1.42564,0.610986,0.428245,0.733783,0.715915,0.693999,1.117032,1.105141,0,0,0,2.038578,0,0,2.195604,0,0,0,0,1.166691,0.63259,1.095716,1.097285,FALSE
0.364259,0.939292,0.814697,1.128208,0.987789,1.007334,0.998886,0.738869,1.631695,0.570857,1.112941,1.019548,0.983143,0.532925,0,0.363372,0.544825,0.604,0,0.420527,1.472729,0,1.283849,0,0,0.68855,2.083163,0,0,0.574617,0.805508,0,0.673301,0.326345,0,0.346453,0,0,0,0,2.072992,0,0,0,0,0,0,0.479105,1.081108,0.777615,0.815516,TURE
0.406615,0.841449,0.973111,0.72994,1.171183,0.872324,0.809098,0.599083,1.212746,0.650777,1.178408,1.242574,1.053733,0.476828,0.281426,0.650245,1.096818,1.188927,0,0.75158,0.438685,0,1.14727,0,0,0,1.86155,0.633206,0,1.026976,1.079723,1.233379,0,1.166509,0,1.547981,1.007522,0,1.457559,0,0,1.722859,1.837625,1.914941,0,0,0,1.281783,0.571444,1.020782,0.91888,FALSE
0.381201,0.897546,1.362355,0.539033,1.054932,0.962564,0.419532,0.838716,0.749698,1.027542,0.785605,1.185225,1.006551,0,0.300399,0.694081,1.561015,1.153708,0.870344,1.605648,0,0,0,0,0,1.971757,0,0,0,0,0.384447,2.634947,1.92809,1.246044,0,1.653525,0,0,0,0,0,0,0,2.048541,0,1.912259,0,0.938175,0.575136,1.198932,0.993921,FALSE
2.545577,1.124139,0.777193,1.112147,0.8855,0.980182,1.198663,1.014576,0.675724,0.961249,0.842625,0.764661,0.997339,0.150996,0.935742,0.360344,1.196345,1.043914,0.767182,1.061497,1.308,0,0,0,0,1.255253,0.29213,0.695575,0.752091,1.289292,1.073114,0.96776,1.321873,0.869526,0,0.728766,0.313376,0.772819,0.906709,0,1.294753,0.535873,0,1.180399,0.170469,0.275468,1.087294,1.414415,0.625453,1.020782,1.172325,FALSE
0.330374,1.082704,0.374273,1.243922,1.025036,0.851499,1.348496,0.524197,0.532873,1.113171,1.358443,0.700939,1.064621,0.588294,0.694429,0.401125,1.653933,1.066806,1.007767,1.394379,0,1.992631,1.418991,0,0,1.522058,0,1.566352,0,2.540414,1.335447,0,2.9767,1.442787,0,0.765843,0,0,0,0,0,1.068173,0,0,1.375269,2.222355,0,0.805262,1.137644,1.273865,0.900487,FALSE
0.330374,0.894408,1.047965,1.313028,0.832841,1.221716,0.382906,0.449312,0.404249,0.780171,0.611026,0.541635,0.871054,0,1.736071,1.203375,0.451073,0.666754,0,0,1.085169,0,0,0,0,1.522058,0,2.349528,0,0.635103,0.445149,0.762748,0,0.360697,0,0,1.249327,0,1.807373,0,0,0,0,0,0,0,0,1.55754,1.363752,0.749332,1.022244,FALSE
0.470148,0.793898,0.89421,0.728423,1.238008,0.832488,0.531226,0.630852,1.242814,0.570857,1.270657,1.300503,1.074561,1.235418,0.4861,0.842362,0.421001,1.026801,0,0.972227,0,2.778715,2.968166,0,0,0,0,0.546068,0,0.442824,0.620758,0.531824,0,0.251495,0,0,0,0,0,0,0,0,0,0,0,0,0,0.984604,1.330709,0.838891,0.810353,TURE
0.309197,1.20716,0.319927,0.812241,1.163696,0.593361,1.700027,1.134801,0.831113,0.645507,1.552326,1.150668,1.199588,0,0.371326,0,1.768789,1.853945,0,1.990099,2.323179,0,0,0,0,0.814623,0,0.838329,0,1.359658,1.429493,0.816462,1.593163,1.93049,0,1.639552,0,0,0,0,1.228988,1.144471,0,0,2.949852,0,0,0.90128,0.760498,1.049065,1.022244,FALSE
0.851349,1.022983,0.929539,0.965432,0.957146,0.976931,0.653816,1.225397,0.541226,1.401194,0.80346,1.146992,0.999039,0.905973,0.802065,0.772165,1.331416,1.026801,0.769752,1.242562,0.621655,0,0.541926,0,0.649361,1.162577,1.75865,0.897307,0,1.21276,0.170007,1.747804,1.705245,1.377536,0,1.02369,0,0,2.053833,0,0,0.404611,0.85818,0,1.033197,0,0,1.277689,1.320585,1.020782,0.91888,FALSE
0.338846,0.963842,1.459666,0.943307,0.780789,1.227269,0.224749,0.673968,0.992247,0.685028,0.736505,0.525705,0.86815,0.573401,0.676848,1.563879,0.293102,0.389924,0,0,0.528672,0,1.382607,0,0,0,2.243406,0,0,0.618819,0.433735,0,0.725094,0,0,0.373103,0,0,0,0,1.117262,0,0,0,0,0,0,0.795725,0.690534,1.049065,1.125608,TURE
0.563331,0.717791,1.448691,0.283701,1.258655,0.868479,0.813379,0.813041,1.308458,1.272195,1.025172,1.653265,1.055743,0.686343,0.202542,0,0.789377,0.933455,0,1.348254,0,0,0.823232,0,0,0,0,0,0,0.368457,1.291272,0,0,0.837037,1.34726,0.666459,0,0,0,2.446293,0,1.848761,1.310554,0,2.366742,0,0,0.561461,0.911807,1.095716,0.614971,TURE
1.681521,0.823144,0.926539,0.964013,1.095071,0.974687,0.691875,0.481909,1.07915,0.62257,1.096959,1.032855,1.000212,0.457562,0.945194,0.467979,0.526251,0.907526,0.581698,0.089429,0.835168,0,0.273021,0.459208,0,0.585703,0.443002,0.753435,0.570256,0.366591,0.513894,0.146757,0.429549,0.555199,0.446813,0.736761,0,0,0,0.403576,0.873392,0.609997,0,1.344844,0,0,0,0.852353,1.097907,0.5429,1.172325,TURE
0.415086,0.899211,0.893673,1.045063,1.019806,1.001852,0.546058,0.552487,0.818298,0.433851,1.008194,0.815639,0.986009,0.933993,0.275624,0.636838,0.954848,0.74099,0,0.367961,0.859092,1.5775,0,0,0,1.807444,0,0.620014,0,1.508371,0.35241,1.811526,0.589138,0.856655,0.919224,0.303146,0.986311,0,0,1.67378,0,0,1.798527,0,1.082659,1.749514,0,0.884084,0.819302,0.992499,1.153932,TURE
0.37273,0.500697,1.459666,0.673791,1.22087,1.082884,1.04883,0.419358,1.433246,1.267302,1.571211,1.280808,0.943641,0.520674,0,2.840149,0.399225,0.590115,0,0,0,0,0,0,0,0.672537,0,0,0,0,0.393388,0,0,0.637511,0,0.676792,0,0,0,0,0,0,0,0,0,0,0,-0.463699,1.576837,0.824266,0.767229,FALSE
0.656513,0.923867,1.130064,0.765079,1.031649,0.968774,1.111261,0.649006,0.964685,0.984728,0.867439,1.059374,1.003304,0.588294,0.347214,0.401125,1.052503,1.00013,0.50059,0.92351,1.617115,0,1.409717,0,0,0.756055,0,0.389029,0,1.261905,0.663359,1.515525,0.739311,0.895848,0.576768,0.760838,0,0,0,1.046112,1.131963,0.527059,2.239225,1.166719,0,0,0,0.818996,1.28852,1.198932,1.003851,FALSE
0.402379,0.927607,0.491677,1.361767,1.02571,0.972696,1.018864,0.639022,0.896697,1.210216,1.309342,0.598985,1.001253,0.481901,1.422101,0.328581,0.985322,0.655405,0.823552,0.379831,0.443402,0,0,0,0,1.243832,0,0.640015,1.211028,2.076037,1.091333,0,1.216286,0.884289,0.948877,0.312925,0,2.511662,0,1.728359,0.9351,0.870793,0,0,0,0,0,0.342914,1.136866,0.927482,0.740475,FALSE
0.482855,0.966258,0.870678,1.040238,0.98626,0.987895,0.870458,0.69893,0.923997,1.109093,1.103589,0.801074,0.993307,0.400873,0.236597,0.546666,1.331928,0.908673,0.683842,0.946185,1.472729,0,0,1.619527,0,0.516412,0,0,0,2.585778,1.510327,0.517579,1.009952,1.223793,0.787907,0.779519,0,0,1.221198,0,3.10015,1.443477,0,0,0.925181,0,0,1.334523,1.013308,1.273865,0.900487,FALSE
0.300725,0.879158,0.822347,1.062881,1.055714,0.976121,0.58571,0.796508,0.806827,1.066464,1.102526,0.764661,0.999462,0.647124,0.381936,0.441237,0.826966,0.880115,1.110004,0,0.597629,0,0,0,0,1.67647,2.536024,0.862628,0,0,0,0.840128,1.639342,0.794579,0,1.265306,0,0,0,0,0,0,0,0,0,0,0,0.999532,0.992069,1.273865,1.125608,TURE
0.78358,1.032068,0.88369,1.252887,0.837343,1.108249,0.839064,1.138257,0.661498,0.822034,0.667765,0.535263,0.930379,0.492377,1.307715,0.503586,0.880899,1.116088,0.837052,0.772115,1.802685,0,1.178616,0,0,0.632111,1.912412,0.97576,1.846321,1.318794,0.184871,1.267078,0.309056,1.198381,0,0.477083,1.029665,0,0.744796,0,0.472688,0,0,0,0.562265,0.908587,0,1.26931,0.648351,1.142366,1.125608,FALSE
0.364259,1.238158,0.746806,0.752139,0.987789,0.77229,1.218641,1.158227,0.485099,0.890536,0.9951,0.930338,1.106035,0,0.314535,0,0.817237,1.208001,0,0.841054,1.472729,0,0,0,0,0,0,0,0,0,0,0,1.346602,1.305379,0,1.385812,0,0,0,0,0,0,4.123451,0,1.241096,0,0,1.317921,1.146403,0.889283,0.618718,FALSE
1.207137,1.249693,0.53265,0.643057,1.122144,0.607935,1.598218,1.537646,0.896697,0.799199,1.37481,1.197969,1.191968,0.638009,0.470695,0.326267,1.875233,1.699283,0,2.121952,1.165694,0.535124,0.762144,0,0.456618,0.204375,0.618324,0,0,1.193905,2.271361,0.614511,0.599547,2.034177,0.311822,2.159516,0,0,0,0,1.220272,1.420442,2.406569,1.253911,1.448682,1.170493,1.54001,1.451436,1.29539,1.067432,0.793376,TURE
0.423557,0.844509,0.817413,0.700742,1.249262,0.779677,1.018864,0.718899,1.367096,0.47952,1.41409,1.414623,1.102173,0,0.810167,0.623972,0.701668,0.726021,0.781534,0,0.84156,0,0,0,0,1.180371,0,0.607361,1.149241,0,0.690435,0.591519,1.154231,0.279724,0,1.187839,0,2.382195,0,0,0,0,0,0,0,0,0,0.821336,1.560456,0.899199,1.125608,FALSE
0.381201,0.652761,1.102859,1.137958,1.054932,1.155077,0.419532,0.658991,1.234796,0.411017,0.824886,0.726428,0.905896,1.017947,1.201595,0.694081,0.780508,0.692225,0,0.401412,0.937191,0,0,0,0,1.971757,0,1.352758,2.559673,0,0,1.317474,1.285393,0.623022,2.005581,0.66141,0,0,1.55808,3.655381,0,0,0,0,0,0,0,0.897624,0.883634,0.870916,0.947204,TURE
0.533682,0.932515,1.251142,1.15507,0.793182,1.237582,0.470903,0.841569,0.566998,0.717648,0.589204,0.864795,0.862758,1.087168,0.855536,1.482558,0.555721,0.739296,1.235327,0.569746,0.997655,1.22129,0.869704,0,1.042119,0.466437,0,0.960022,0.908271,0.389257,0,0.467491,0.912214,0.663217,0.711658,0.469388,0,0,1.102057,1.292757,0.699424,0,0,1.444054,0,0,0,0.730032,1.198029,0.58955,0.872163,TURE
0.381201,0.815951,1.167733,0.71871,1.110455,0.962564,0.479465,0.778808,1.014297,0.753531,0.982007,1.223458,1.006551,0,0.600798,1.388163,1.43093,0.692225,0,0.802824,0.468596,0,0,0,0,2.629009,0,0,1.279836,1.096997,0.384447,1.97621,1.285393,1.557555,0,0.992115,0,2.65601,0,0,0.988841,0,0,0,2.366742,1.912259,0,1.433452,1.223018,0.880832,1.022244,FALSE
0.427793,1.417816,1.098363,0.587065,0.791612,0.85773,0.998886,2.446255,0.918747,1.769656,0.687405,1.401879,1.061363,0.452987,0.267355,0,0.463101,0.30804,0.773639,0,0,0,0,0,0,0,0,0,0,0.975108,1.025192,0.585544,0,0,0.891369,0.58792,0,0,0,0,0,0,0,0,0,0,0,1.426681,1.445705,1.020782,1.054315,FALSE
0.393908,0.947556,0.816157,0.637566,1.208963,0.745211,0.995812,0.811066,0.949843,0.7588,1.341572,1.341098,1.120194,0.492377,0.290603,0,1.635955,1.450914,0,1.940893,0.906295,0,1.185092,0,0,0.635585,0,0.654081,0,1.060832,0.743546,2.548081,0.621509,1.807448,0.969731,1.599013,0,0,0,0,1.911759,0,1.899567,0,1.143482,0,0,0.809357,0.707427,1.020782,1.200649,FALSE
0.330374,0.659037,1.646803,0.967495,0.896906,1.332781,0.790785,0.615724,0.814623,1.056085,0.501915,0.695629,0.812983,1.764883,0,0.80225,0.60143,0.266701,0,0,0,0,1.418991,4.773342,0,0.761029,6.907329,0,0,0.635103,1.335447,0,0,0.360697,0,0.765843,0,0,0,0,0,1.068173,0,0,0,0,0,1.091371,0.662959,1.049065,0.947204,TURE
0.444735,0.734356,0.556063,1.283411,1.165978,0.962564,0.799109,1.597554,1.616995,1.484227,1.571211,0.955827,1.006551,0,1.285361,0.593973,0.556612,0.592385,0,0,0,0,0,0,0,0.561536,0,0.577877,1.093452,0.46862,0.985379,0,0.5491,0.266145,0,0.847632,0,2.26542,1.328951,0,0,0.785421,0,0,0,0,0,1.257187,1.288479,0.777615,1.050568,TURE
2.918307,1.081816,0.813515,0.954456,0.97185,0.913667,1.114947,1.018441,0.815498,0.696989,1.053085,0.876326,1.032116,0.987616,0.582896,0.718293,1.127463,1.074559,0.334455,1.131199,0.600239,0.66131,0.627909,0.264028,0.188097,0.841895,0.76413,0.259919,0.491815,0.421553,1.132636,0.590658,1.399526,0.798048,0.256901,1.228471,0,0.673682,0.395198,0,0.376221,1.167827,0.49361,0.257189,0.445708,0.240079,0.631741,1.300701,0.936778,0.664483,1.27569,TURE
0.533682,0.670245,1.065788,1.026729,1.110455,1.077155,0.69922,0.470708,1.175997,0.358824,0.925892,0.992239,0.946637,0.724779,0.213884,0.247093,0.463101,0.328576,0,0.284873,0.332552,0,0,0,0,0,0,0.480011,0,0.389257,0.272833,1.402472,0.456107,0,1.423315,0.704082,0,0,1.102057,2.585513,0,0,0,0,0,0,0,1.00787,1.012806,0.945849,1.050568,FALSE
0.355788,0.699386,0.834095,1.411752,1.011307,1.168828,0.239733,1.078349,1.058397,1.096045,1.099848,0.917593,0.898706,0.545767,1.288458,0.744256,0.418465,0.989687,0,0.861567,2.011533,0,1.315163,0,0,0,0,0.72587,1.373483,0.588632,0.825154,0,0,0.334304,1.076165,0,0,2.852752,0,0,1.062088,0,0,0,0,0,2.704643,1.027433,1.090851,1.273865,1.125608,TURE
0.978417,1.128555,0.707717,0.746712,1.081612,0.75005,1.135098,0.993933,0.694907,0.560477,1.20519,1.08327,1.117664,0.393901,0,0.671448,1.459775,1.78574,0,1.696798,1.980789,0.66131,0.470932,0,0,0.757706,0.76413,0,0,1.26466,0.738675,0.506278,0.740925,2.274438,0,1.143748,0,0,0,0,1.509283,1.054118,0.744764,3.104398,2.689953,2.897873,0,0.752664,1.275009,0.974132,1.003851,FALSE
0.402379,1.120859,0.614596,0.737624,1.130911,0.699125,1.178685,1.098318,0.676198,0.274011,1.37481,1.185225,1.144289,1.445702,0,0.657162,1.601148,1.420043,0,1.139492,1.330207,0,2.319212,1.950398,0,0.621916,1.881566,0,0,2.076037,1.091333,0,0.608143,2.652867,0.948877,1.564626,0,0,0,0,1.870199,0.870793,1.857819,0,1.118351,0,0,1.396118,1.407947,0.899199,1.200649,FALSE
0.364259,1.238158,1.42572,0.501426,0.813473,0.973757,0.739176,1.258074,0.587998,1.050376,0.274962,0.853872,1.000699,0,0,1.090116,0.681031,0.8456,0,0,0.98182,0,0,0,0,1.3771,0,0,0,0.574617,2.01377,0,0,0,0,0.692906,0,0,0,0,1.036496,1.930433,0,0,0,0,0,0.884084,0.912939,1.198932,0.590394,TURE
0.41085,0.643508,0.662117,1.166978,1.236383,0.952641,0.740351,0.250205,1.382661,1.132311,1.481097,1.03904,1.011739,1.415583,0,0,0.241199,0.534792,0,0.371834,0,0,2.270386,0,0,0,0,0,0,0.508083,0.712239,0,0,0,2.786701,0,0,0,0,1.691586,0,0,0,0,0,0,0,1.119593,0.581261,1.273865,0.768799,TURE
0.415086,0.936678,0.714938,1.210073,0.994311,1.001852,1.058819,0.559144,0.798698,0.707862,1.08239,0.658458,0.986009,0,0.826871,0,0.954848,0.952702,0.797816,0.735922,1.718184,0,0,0,0,0.602481,0,0,0,1.00558,1.057229,0,1.178277,0.856655,0,0.909439,0,0,0,0,0.90557,0.843294,0,0,0,1.749514,0,0.852238,0.787618,1.123999,0.722082,FALSE
0.37273,1.210018,0.729833,1.041313,0.880162,0.918811,1.288563,1.37789,1.168647,0.856285,1.021287,0.592612,1.029427,1.041348,0.614609,0.355019,0.79845,1.18023,0,0.821494,0.958987,1.76093,0,2.109151,0,0,0,0.692109,0,0.561254,0.786775,0,1.315286,0.637511,1.026111,1.015188,0,0,0,0,1.012108,0.942505,0,0,0,1.957789,0,0.776266,0.641109,0.945849,0.722082,FALSE
0.37273,0.625871,0.796181,0.796298,1.362831,0.820367,0.509432,0.119817,1.521445,0.582274,1.531931,1.395507,1.080898,0,0,0,0.5323,0.472092,0,0,0,0,0,0,0,0.672537,0,0,0,0.561254,0.393388,0.674056,0.657643,0.318755,0,0.676792,0,0,1.594741,0,0,0,0,0,0,0,0,1.233438,2.289877,0.842633,1.35073,FALSE
0.127067,0.367178,2.140843,1.257743,0.749557,1.732615,1.498329,0.898624,0.881997,0.685028,0.196401,0.191165,0.60393,3.124045,0,3.195167,0.399225,0,0,0,0,0,0,6.478107,0,2.06565,0,0,0,0,0,2.070316,0,0,0,0,0,0,0,0,0,0,0,0,0,0,0,0.117432,0.368196,1.142366,0.965597,TURE
0.330374,1.03563,1.347384,1.036601,0.736744,1.221716,0.757489,0.532518,0.618623,0.789685,0.64376,0.876174,0.871054,2.353177,0.694429,2.005625,0.751788,0.933455,0,0.929586,0,0,2.837983,0,1.7003,0,0,0.783176,0,1.270207,0.890298,0.762748,0,0.721394,1.161126,0.382922,1.249327,0,0,0,0,0,0,0,0,2.222355,0,0.924138,0.417799,0.870916,1.200649,TURE
0.368495,0.717474,1.207999,1.425029,0.832841,1.360866,0.779131,0.830158,0.692998,0.88075,0.735102,0.453335,0.798299,2.106914,2.176145,1.436587,0.673112,0.238791,1.802125,0,0,3.563293,0,0,3.040537,0.680449,0,1.400503,3.975021,1.703572,0.796031,0.681986,1.33076,0,2.076366,0.342377,0,2.750868,0,3.78593,0,0,0,0,0,0,0,0.683546,0.179037,1.095716,0.825446,TURE
0.923354,0.943209,0.74992,0.989051,1.077345,0.900748,1.050344,0.656571,0.926543,0.768062,1.192295,0.940379,1.038871,1.043748,0.49282,0.854008,0.853643,1.18295,0.709169,0.163538,1.145456,1.402222,1.997099,0.839755,0,0.267769,0,0.275562,0,0.893849,0.783133,0.268374,0.785518,0.888383,1.225633,1.347317,0,0,0.630479,0,0.800271,1.117855,0,2.469737,0,0,0,0.628337,0.920288,0.913824,0.947204,TURE
1.355382,0.940893,1.00352,0.960152,0.983794,1.010692,0.805352,0.767575,0.68906,0.556585,0.871531,0.8244,0.981387,0.142002,0.419052,1.161879,0.943623,1.062207,0,0.777578,1.685766,0,0,0,0.406361,1.091287,0,0.187174,0,0.758929,1.063878,0.364584,0.177853,1.120656,0.277502,0.732127,0,0,0.427612,0.501606,1.356927,0.505445,0,1.115029,0.644113,1.04085,0,1.212673,1.18643,1.123999,1.27569,TURE
0.393908,0.552741,1.067283,0.869408,1.262695,0.993614,0.659265,0.571433,1.597772,0.995925,1.305314,1.367567,0.990316,0.492377,0.87181,0.671448,0.503371,0.781261,0,0,0.453147,0,0,0,0,0.635585,0,0.654081,1.237644,1.060832,0.371773,0,1.243017,0.301241,0.969731,0.319803,0,0,1.506144,1.766767,0,0,0,0,0,0,0,0.782702,1.336081,1.020782,1.078891,FALSE
1.181724,1.197605,0.79523,1.874056,0.47463,1.39727,1.27189,0.641874,0.917642,1.600545,0.521276,0.740945,0.779265,0.977669,2.885126,0.555515,0.29152,0.554029,3.87099,0.127524,1.339811,0.546715,1.167979,0,0.933017,0,0.631717,2.363664,3.252725,0.522757,0.24427,0.837095,0,0.098964,0.318576,0.315185,1.697455,4.186103,2.45567,0,0,0,0,0,0,0,0,1.107917,0.185809,1.077348,0.268092,TURE
1.207137,0.747239,1.188219,0.907844,1.060777,1.074019,1.098775,0.718899,1.131897,0.753531,0.942727,1.006804,0.948277,0.797512,0.376556,1.196313,0.937617,0.795409,0,0.748924,0.582847,0.535124,0.762144,0.640943,0,0.817501,0,0,0,0.852789,0.836817,0.409674,1.199095,0.774925,0.935465,0.822673,0,0,0,0.563862,0.305068,0.852265,0,1.253911,0,0,0,0.989652,0.778425,0.833582,1.050568,TURE
0.351552,1.150196,0.703453,1.168986,0.872978,0.974161,0.958931,0.718899,1.087797,0.548022,1.047474,0.713684,1.000487,0,0.978128,0.376666,0.988326,1.001757,0.945559,1.308306,1.018183,0,0,0,0,0,0,0.734832,0,0.5959,0.417671,1.431329,2.094715,0.338432,0,1.077853,0,0,0,0,0,0,0,0,0,0,2.738879,0.887435,1.317781,1.123999,1.144002,FALSE
0.550624,1.073289,0.718605,1.202457,0.903313,0.999586,1.155854,0.898624,0.629998,0.782889,0.869778,0.518877,0.987194,1.053457,1.243512,0.718293,1.346224,0.955163,0,1.103883,1.288638,3.549374,0.842526,0,0,0.451861,0,0.930021,0.879887,1.508371,1.321536,1.358645,0.883708,1.070819,0,1.364158,0,1.819472,1.067346,0,2.032185,2.523243,2.683516,0,0,0,0,0.785751,0.87564,0.49625,0.84384,FALSE
0.436264,0.570373,0.793605,1.255998,1.188618,1.065362,0.599332,0.599083,1.494496,0.685028,1.396632,1.040789,0.952803,1.776418,1.048451,0.30281,0.454021,0.704667,0.75832,0.349745,0.408281,1.499405,0,0,1.279434,0,1.732531,0.58932,1.115105,0.955799,0.669927,0,1.119946,0,1.747437,0.288139,0,2.310729,0,0,0.860292,1.602259,0,0,0,0,0,1.055434,1.420336,0.81435,0.689042,TURE
0.470148,0.926214,0.89421,0.679861,1.17048,0.806473,1.330335,0.739776,0.942134,1.245506,1.31827,1.288918,1.088163,0,0.72915,1.12315,1.368253,1.400183,0.702663,1.620379,0.756632,0,0,0,0,1.061251,0,0.546068,0,0.442824,1.241517,0,1.037749,1.760465,0,1.334956,0,0,0,0,0,0.741787,1.580014,3.292983,1.902241,1.536956,0,0.769407,1.504784,0.532984,0.768799,TURE
0.381201,1.305521,0.843363,0.658818,0.943887,0.770051,1.558262,1.258074,1.102497,0.753531,0.824886,0.99406,1.107206,0,0,0.347041,1.300846,1.38445,0,2.408472,1.405787,0,0,0,0,0.657252,0,0,0,0.548498,2.306682,0.658737,0,0.934533,0,0.66141,0,0,0,0,1.977682,1.841677,0,0,0,1.912259,0,1.401777,1.322621,0.889283,1.200649,FALSE
0.360023,0.647961,1.167733,0.887818,1.146382,1.053158,0.659265,0.838716,1.278896,0.890536,0.864166,0.955827,0.959184,0,0.63656,1.103094,0.826966,0.977905,0,1.27678,0,0,0,0,0,0,0,0.717125,0,0.581541,0.407606,0.69842,0.681413,0.99083,0,0.701254,0,0,0,0,0,0,0,0,1.256419,0,0,0.611981,1.231126,1.142366,0.665435,FALSE
0.381201,0.856748,0.778489,0.838495,1.193739,0.834222,0.719198,1.138257,1.014297,0.753531,1.296249,1.223458,1.073654,1.017947,0.600798,0.694081,0.520338,1.153708,0,0,0.937191,0,0,0,0,0,0,0,1.279836,0.548498,1.153341,0,0,0.311511,2.005581,0.992115,0,2.65601,0,1.82769,0.988841,0.920839,0,0,0,0,0,0.941231,1.162404,1.245582,1.200649,TURE
0.347317,1.164222,1.210455,0.723093,0.853155,0.986041,1.078797,0.898624,0.661498,1.301553,0.432083,1.070526,0.994276,0,0.660136,1.143949,0.714662,1.140889,0.957379,0.441553,0,0,0,0,0,0.722977,0,0,0,0.603348,0,1.449221,0.706966,0.685324,0,0.727551,0,0,0,0,0,0,0,2.258648,0,0,2.773993,0.695147,0.802027,1.123999,0.91888,FALSE
0.288019,1.295922,0.94449,0.713426,0.881832,0.849321,1.760537,1.12328,0.413436,1.070356,0.982007,0.788557,1.06576,0.676099,0,0.921989,1.382391,1.379284,0,1.070432,0.624794,0,0,0,0,0,0,0,0,2.193994,1.537788,0.878316,0,1.661392,1.337054,1.32282,0,0,0,0,0,1.232507,0,2.752728,0,0,0,1.15042,0.695566,1.198932,1.125608,TURE
0.419321,1.186838,0.766693,1.306746,0.757129,1.079238,1.148193,0.722052,0.800761,1.171758,0.83729,0.39038,0.945548,1.848925,0.545622,0.945509,1.063242,1.047756,0.789591,0.728335,1.700471,3.122473,1.111787,1.869969,1.332194,0,1.803976,0.613622,0,1.990427,1.395106,0,0.583065,1.130431,0.909748,0.900063,0,0,1.41201,0,1.792274,0,0,0,0,0,0,0.596272,0.591993,1.049065,1.172325,FALSE
1.008066,0.987369,0.907691,0.905937,1.018306,0.934253,1.076577,0.854248,1.061664,0.723085,1.025652,0.987687,1.021353,0.764534,0.451232,0.521293,0.781605,0.866498,0.324535,0.598716,1.048384,0,0.913927,0.768589,0,0.980308,0.741465,0.252209,0,0.204525,1.003472,0.736892,0.479299,0.464626,0,0.863196,0.398721,0,0,0,0.732163,1.022719,1.44497,0,0,0,0.924664,0.709208,1.077105,0.899199,0.92881,FALSE
1.270671,0.881227,0.856337,1.006194,1.066037,0.962564,0.839064,0.439327,0.881997,0.867702,1.099848,0.917593,1.006551,0.454502,0.894164,0.413199,0.813137,1.030235,0.514029,0.118538,1.383772,0,0.36189,0,0,0.97044,0,0.599208,0.755876,0.809863,0.794696,0.194526,1.328527,0.551939,0.888378,0.976579,0,0.778023,0.456407,1.070768,0.868981,1.618444,0,0.595184,0,0,0,0.758686,0.767725,1.067432,0.91888,TURE
0.385437,1.00873,1.219062,1.184687,0.74132,1.237582,1.035209,0.827823,0.954161,1.170775,0.53564,0.820273,0.862758,1.006637,1.188244,1.372739,0.643196,0.684534,0.860565,0.793804,0.463331,0,1.211723,0,1.451942,0,0,1.337559,1.265456,0,0,1.954006,0,0.616022,0.991523,0.980968,0,0,3.080749,1.806921,0,0,0,0,0,0,0,0.92564,0.504186,0.945849,0.91888,TURE
0.368495,1.055109,1.140888,0.929367,0.86156,1.06214,0.941807,1.300865,0.566998,0.822034,0.583593,0.873899,0.954488,1.053457,0.932634,1.436587,0.53849,1.074559,0.901062,0.831159,0,0,1.268745,0,0,0.680449,2.058655,0,1.325007,0.567857,0.398016,0.681986,0,0.645011,1.038183,0,0,0,3.227451,1.892965,0,0.953726,0,0,0,1.981377,0,0.438606,0.695697,0.992499,1.065214,TURE
0.376966,1.402702,1.049647,0.726786,0.757979,0.908487,1.152048,1.464425,0.661498,0.631748,0.558653,0.666954,1.034825,0.514757,0.303812,0.701969,1.447191,0.700091,0,0.812052,0,0,0,0,0,1.329614,2.011329,0,0,2.219212,1.555464,2.665234,1.300168,0.315092,0,1.003519,0,0,0,0,0,0.931546,0,0,0,0,0,1.245505,0.768796,0.899199,1.068961,TURE
0.588744,1.320784,0.924105,0.659249,0.89875,0.810216,1.200916,1.502211,0.765945,0.44295,0.795942,0.912707,1.086206,0,0.193736,0.223816,1.174532,1.116088,0,1.289207,0.601992,0,0,0,0,0.844353,0,0.434463,0,1.409281,1.728608,0.84626,1.238481,0.400189,0,0.637271,0,0,0,0,0.632567,1.178132,0,0,0,0,0,0.846951,1.264384,1.198932,0.679112,TURE
0.355788,1.267638,1.529174,0.577535,0.713864,1.065696,1.018864,1.557615,1.102497,1.301553,0.785605,1.108759,0.952628,0,0.322114,2.232768,0.418465,0.865976,0,0.430784,0,0,0,0,0,0.705344,0,0,0,0.588632,1.237732,0,0,0,0,0,0,0,0,0,0,0.989049,0,0,0,0,0,1.093865,1.051825,1.020782,0.947204,FALSE
0.576037,1.106933,1.116215,0.792695,0.900204,0.976719,0.824081,1.091186,0.716623,1.088705,0.84172,0.826107,0.99915,1.342182,0.198041,0.915159,1.200633,1.140889,0,1.054455,1.230938,0,0.804801,1.353634,0,0.863257,1.305863,0,0,0.720416,0.757418,1.29781,0,1.636595,0,1.303077,0,0,0,0,0.646836,0.602353,1.280769,1.334656,1.541968,0,1.639178,0.846377,0.949263,1.273865,1.172325,FALSE
0.389672,0.838123,1.459666,1.11322,0.787578,1.318294,0.799109,0.67896,0.529198,0.867702,0.523737,0.509774,0.820558,1.493362,1.175187,2.03648,0.381677,0.564176,0.851003,0,0,1.682666,1.198259,0,0,0,0,0.661348,1.251395,0.53631,0.375904,1.288196,0,0,0.980506,0.646712,0,0,3.046134,0,0,0,0,0,0,0,0,0.327162,0.871653,0.824266,0.543677,TURE
1.63493,1.122461,1.225212,0.642371,0.912673,0.950096,1.09378,1.288028,0.988572,0.667902,0.772512,0.95264,1.01307,0.705953,0.208329,1.6045,1.20286,0.933455,0.398908,1.287864,0.536933,0.78875,0.561684,0.472362,0.336518,1.054342,0,0.155004,0,0.628488,0.792922,1.660566,0.294569,1.284983,0.459612,1.061012,0,0,0,0.830335,0.449238,0,1.327708,0.46119,0.532827,0.430509,1.132835,1.39284,1.080578,1.020782,0.943457,FALSE
0.309197,1.257458,0.95978,1.107601,0.718754,1.06805,1.135272,0.789176,0.500364,0.90898,0.592981,0.694812,0.951397,1.258296,0.371326,0.857962,1.125593,1.283501,1.078737,0.497525,1.742384,2.132957,1.51892,0,0,0,0,0,0,1.359658,1.905991,0,1.593163,0.386098,1.242895,1.639552,0,0,0,0,0,2.288942,0,0,0,0,0,0.912891,0.788964,0.749332,0.975527,TURE
0.6311,0.813213,0.705342,1.012947,1.173803,0.891502,0.861539,0.56164,1.243371,0.856285,1.426638,1.149647,1.043705,0.612144,0.722581,0.417387,0.704039,0.832541,1.042045,0.240301,0.56104,0,1.467256,0,0,0.393457,0,1.214722,0,0.328353,0.230145,0,1.538974,0.745931,0,1.187839,0.641777,0,0,0,0.589241,0.548719,0,0,0,1.134167,0,0.833974,1.447138,1.170649,1.27569,FALSE
0.368495,0.928496,0.872444,1.177198,0.947716,1.06214,0.881874,0.530616,0.913497,0.538236,0.785605,0.682733,0.954488,0,0.621756,0.718293,0.53849,0.835768,0,0,1.940537,0,0,0,0,0,0,0.700251,0,1.703572,1.194047,0,0.66538,0,0,0.342377,0,0,0,0,0,1.907451,0,0,0,0,0,1.610131,0.616767,0.842633,0.900487,FALSE
0.364259,1.067378,0.47524,1.253564,0.987789,0.906601,1.078797,1.298013,0.661498,1.347222,1.060567,0.866616,1.035811,0.532925,0.629071,0,1.08965,1.328801,0.911789,1.261581,1.472729,0,1.283849,0,0,0,0,0,0,1.723852,0.805508,0,0,1.958069,1.050542,0.692906,0,0,1.633168,0,1.036496,0.965216,0,0,0,0,2.638676,1.143333,0.776023,0.992499,0.947204,TURE
0.999594,0.684569,0.667983,1.23338,1.175153,0.991115,0.686734,0.349465,1.313809,0.784928,1.391176,0.947861,0.991623,0.578281,0.682608,0.131432,0.788257,0.611711,0.327309,0.150958,0.704896,0,0,0,0,0.494344,0,0.254365,0.481306,1.44391,0.433735,0.24773,1.933583,0.468598,0.754235,0.746206,0,0.991729,0,0.682442,1.476895,0.343832,0.728713,0,0,0,0,0.646471,1.128321,1.123999,0.722082,FALSE
1.2622,0.689999,0.724935,0.994859,1.257646,0.891502,0.70144,0.663429,1.389963,0.509965,1.488286,1.214962,1.043705,0.305041,0.720148,0.415981,0.74065,0.898883,0,0.477355,1.114498,0,0,0,0,0.390799,0,0.402171,0,0.815336,0.571475,0.195841,0.764288,0.833502,0.596254,0.786542,0,0,0.459502,1.078028,0.583249,0.543139,0.575039,0.599233,1.038468,0,0,0.094167,1.422403,0.599466,1.022244,FALSE
1.855179,0.930519,1.066423,1.181441,0.861363,1.160351,0.732516,0.593031,0.763952,0.750763,0.799492,0.515567,0.903138,1.140241,1.284772,0.989503,0.874276,0.751891,0.878329,0.648152,0.945789,0.694679,0.494694,0.83205,1.18553,0.928595,0.802687,1.092135,0.516631,0.442824,0.543164,0.797736,1.556623,0.50299,1.01199,0.934469,0.215401,0.531202,0.623232,0.731076,0.593305,0.184168,0,0.405932,0,0.378927,0.997104,1.178594,0.543988,0.945849,1.022244,TURE
0.504033,0.493685,1.717254,1.177718,0.881832,1.480245,1.253865,0.507118,1.106365,1.784678,0.425536,0.900489,0.735882,1.151661,1.13286,3.402763,0.098115,0.435085,0.654618,0,0.704896,1.294359,0.921738,0,1.104468,0.494344,0,0.50873,0,0,0,0,0.483396,0,0.754235,0,0.807754,0,0,0,0,0,0,0,0,0,0,0.006173,0.077767,1.170649,0.675365,TURE
0.288019,0.593964,1.287941,0.792695,1.175776,1.061651,1.311038,0.524197,1.240309,0.899099,0.982007,1.123096,0.954743,0.676099,0,1.382983,0.518397,0.459761,0,0,0,2.294545,0,2.748288,0,0.876336,0,0,0,0,0.512596,0,1.713857,0,0,0.88188,0,0,0,0,0,0,0,0,0,0,0,0.220625,0.975475,0.910083,0.91888,TURE
0.944532,0.790338,1.021112,1.087734,1.019577,1.08774,0.524415,0.624045,1.041247,0.685028,1.009285,0.982377,0.941102,1.02024,1.324732,1.113031,0.625812,0.786289,0.346562,0.319677,0.932951,0,0.975958,0.820756,1.169437,0,0.79179,1.07731,1.528854,0.873626,0.765415,0.524605,0,0.620203,0.798602,0.790101,0.851814,0,0.61615,0,0.391042,0.7283,0,0,0,0,0,1.004834,0.475694,0.945849,1.125608,TURE
0.368495,0.717474,1.140888,0.743493,1.177465,0.962564,1.198663,0.761691,1.140297,1.281981,1.015676,1.256229,1.006551,0,0.310878,1.436587,1.076979,0.596977,0,0,0,0,0,0,0,2.041348,0,0,0,0.567857,1.194047,2.045959,1.33076,0,0,1.369508,0,0,0,0,0,1.907451,0,0,0,0,0,0.92564,0.570539,1.198932,1.125608,TURE
0.423557,0.697638,1.167733,0.646839,1.224277,0.924061,0.659265,0.658991,1.499396,0.548022,1.139128,1.414623,1.026682,0,0.270056,0.935958,0.584724,0.622303,0,0.360452,0,0,0,0,0,0,0,0,0,0,0,1.774556,0,0.559448,0,1.187839,0,0,0,0,0,0,0,0,0,1.713065,0,0.733829,1.193153,0.870916,1.35073,TURE
1.253729,0.880731,0.86791,1.129055,1.004474,1.034106,0.869031,0.713907,0.915072,0.873411,0.991827,0.764661,0.969145,1.535548,0.815659,0.314101,0.66718,0.835363,0.260511,0.480602,0.56104,0,1.467256,0.616963,0.879067,0.590186,0.595189,0.809814,0,0.656706,0.46029,0.394346,0.961859,0.559448,2.101084,0.593919,0,0,0,1.085386,0.293615,0,0.578978,0,0,0.5632,0,0.319171,0.990792,0.974132,0.693758,TURE
0.961474,1.099916,0.694467,0.831108,1.067651,0.788709,1.166556,0.873662,0.787498,0.84813,1.236861,1.017272,1.097451,0.400873,0.591493,0.409999,1.383156,1.272142,0.680803,1.569967,1.282911,0,0.479304,0,0,1.285293,0,0.529079,0.500558,0.858095,1.353253,0.515279,1.005463,1.462025,0.392202,1.034739,0,0,1.210294,0.709862,1.536235,1.430588,2.27437,0.79002,0.912735,1.474926,2.910827,1.34939,0.82343,1.067432,0.84384,FALSE
0.326139,0.762967,1.061575,0.910055,1.103244,1.012567,0.599332,0.237871,1.011703,0.785767,0.999336,1.028919,0.980407,0.596035,0.351783,0.812806,0.914015,1.215948,0,0.47099,1.649457,0,0,2.418493,0,0.771176,0,0,0,0,0.902169,0,0.754097,1.096518,1.176607,1.552109,0,0,0,0,2.325112,2.165215,2.315911,2.41335,0,0,0,1.069428,0.773021,1.049065,0.85377,FALSE
3.773892,1.166233,0.930517,0.786467,0.942204,0.88154,1.383911,1.173355,1.079333,0.868394,0.986768,0.934586,1.048914,0.763461,0.750997,0.763489,1.222795,1.049875,0.77538,1.311249,0.649392,0.170349,0.970469,0,0.145357,1.040957,0,0.200859,0.760128,0.814418,1.027498,0.717275,1.335999,1.07925,0.794111,0.982071,0,0.520434,0,0.179064,0.387519,0.360869,0.571798,1.191711,1.262084,0.37081,1.707554,0.178763,1.434987,0.974132,0.898917,FALSE
0.563331,0.966258,1.053593,0.972691,0.939295,1.042175,0.750811,0.687958,0.666344,0.861931,1.085603,0.794071,0.964927,0.686343,1.012708,0.701969,1.22792,0.855667,0.584659,1.078603,0.629564,1.15603,0,1.384633,0,1.766052,1.335768,0,1.719475,1.842285,1.033018,1.327531,0.431735,1.255555,0,0.222153,0,3.554968,0,0,0.661763,1.232507,0,0,0,0,0,0.746982,0.772251,0.674399,0.722082,TURE
0.330374,0.941482,0.673692,1.036601,1.0891,0.888521,0.832405,0.682289,1.604745,0.5328,1.28752,1.146992,1.045264,1.176588,0,0.401125,0.751788,1.200156,0,0.929586,0,1.992631,1.418991,0,0,0,0,0,0,0,0.445149,0,1.48835,0.721394,1.161126,1.148765,0,0,0,2.120121,0,1.068173,2.284615,0,0,0,0,1.226618,1.407185,0.945849,1.27569,TURE
1.2622,0.985712,0.999234,1.031036,0.922274,1.046546,0.659265,0.741088,0.831364,0.687565,0.936907,0.681115,0.962641,0.762604,0.63013,0.727967,0.974539,0.760593,0.517502,0.596694,0.696561,0.511621,0.728671,0.612794,0.436564,1.563195,0.591168,0,0,0.489201,0.571475,1.370885,1.337504,0.555668,0.894381,0.884859,0,0,0.459502,0.539014,0.291624,0.814708,0,0,0,0,0,0.985332,1.380383,1.198932,0.665435,FALSE
0.300725,0.724013,1.480225,0.759201,1.020524,1.138808,0.299666,0.299541,0.962179,0.685028,0.660623,1.025341,0.914402,0,0.381936,1.76495,0.330787,0.586743,1.110004,0,0,0,0,0,0,0.838235,0,0.862628,0,0.699534,0.490309,0,0.819671,0,0,0,0,0,0,0,0,0,0,0,0,0,0,0.557133,0.924481,0.945849,1.022244,FALSE
0.376966,0.701351,1.377662,0.847917,1.038712,1.135609,1.012204,1.118288,0.881997,1.111268,0.820521,1.019548,0.916074,0.514757,0.607625,2.807874,1.184065,0.700091,0,1.218078,0.473982,0,0,0,0,1.329614,0,0.684154,0,0.554803,0.388866,1.998925,0.650084,1.260366,0,1.003519,1.089529,0,0,0,1.000339,0,0,0,2.394586,0,0,1.389512,0.976691,1.198932,1.022244,FALSE
0.398144,0.937475,0.931702,0.630783,1.169522,0.798723,0.710636,0.804483,1.593895,0.714386,1.41409,1.360005,1.092215,0,0.287478,1.328457,0.995916,1.104087,0.832503,1.151878,0,0,0,0,0,0.628676,0,0.646971,0,0.524651,0.735464,0.630096,0,1.489835,0,0.94898,0,0,1.489593,0,0,0,1.878461,0,1.130777,1.82727,2.404127,1.15644,1.013039,1.170649,1.172325,TURE
0.402379,1.159509,0.983354,0.794364,0.920509,0.911903,0.859042,1.238104,0.867297,0.890536,0.785605,0.802894,1.033039,0.481901,0.28442,1.314324,0.862156,0.873873,0,0.759661,0.886805,0,0,0,1.389493,0.621916,0,0,0,1.038019,1.455111,0,0,0.884289,0,0.62585,0,0,0,0,0.9351,0.870793,0,0,0,0,0,0.478746,1.319854,1.198932,1.050568,FALSE
1.622223,0.795712,0.914673,1.013325,1.095958,0.995236,0.78912,0.554152,1.025322,0.884828,1.175135,0.917593,0.989468,0.711497,0.839859,0.727695,0.787999,0.725749,0.603073,0.185429,0.54116,0.39748,0.283053,0.476081,0.339167,0.607225,0.91856,0.78112,1.182421,0.633437,0.532777,0.760746,1.03911,0.5756,0.463231,1.14575,0.246578,0.608087,0,0.418445,0,0.632471,0,0,0,0.433916,0,0.688434,1.81756,1.123999,1.27569,FALSE
0.495562,1.129778,0.948159,0.691068,1.003681,0.839158,0.975383,1.083635,0.624748,0.352588,0.933869,1.042038,1.071073,0.390506,0,0.532528,1.297482,1.062207,0,0.614335,0.717155,1.316869,0,0,0,1.005882,0,0,0,0.419721,1.470927,1.008154,0.983605,0.953494,0,2.02449,0,0,0,0,0,1.40549,1.496119,1.559067,0,1.455348,0,0.650661,1.075936,1.170649,0.572001,FALSE
0.732754,0.912639,1.147483,0.872423,0.982079,1.034895,0.983518,1.134161,1.302265,0.822619,0.844358,0.914979,0.968732,1.84355,0.777195,0.897867,0.53849,0.955163,0.447896,0.619724,0,0,1.261326,3.182228,0.755689,0.338235,1.023308,1.044234,0.658629,0.846805,0.593532,0,0.661489,0.480929,2.580279,0.170187,0,1.359252,0,1.870695,0,0.942505,0,0,0,0,0,0.839092,0.781029,0.737146,0.765052,TURE
0.364259,0.597731,1.086263,0.68946,1.307367,0.906601,0.639287,0.299541,1.367096,1.073211,1.322436,1.299924,1.035811,0.532925,0,1.090116,0.817237,0.9664,0,1.261581,0.98182,0,0,0,0,0,0,0,0,0.574617,0.402754,1.38021,0,0.979034,0,0.692906,0,0,1.633168,0,1.036496,0.965216,0,0,0,0,0,0.998198,1.001207,0.870916,0.608788,FALSE
0.584509,1.011069,0.888492,1.054629,0.941473,1.004415,1.098775,0.827305,1.137497,0.505616,1.109824,0.798039,0.984669,0.991941,0.390299,0.676349,0.760568,0.67454,0.563164,0.779212,0.303209,1.113529,0.792966,0,0.950168,0.850562,0,0.437657,0,0.354911,0.49752,0,1.66345,0.604698,0.648864,0.641957,0,0,0,1.177845,0.637253,0,0,0,0,1.227271,0,0.072449,0.655554,0.824266,0.543677,TURE
0.360023,0.950343,0.961662,0.824403,1.058199,0.917267,1.078797,0.658991,0.926097,1.027542,0.982007,1.070526,1.030234,0,0,1.470791,1.240449,1.222382,0,2.127967,0.993649,0,0,0,0,0,0,0,0,0.581541,0.815213,0.69842,0.681413,1.651383,0,1.051881,0,0,1.653085,0,1.049136,0.976987,4.174358,0,2.512837,0,0,0.864248,1.046193,1.095716,0.993921,FALSE
0.351552,1.105957,0.844144,1.688536,0.602054,1.322076,0.779131,1.018441,0.646798,1.23305,0.615391,0.981315,0.81858,1.657268,2.608341,0.376666,0.847136,1.001757,0.945559,1.308306,1.018183,0,1.331399,0,1.595343,1.428104,2.160317,1.469663,4.171318,0.5959,1.253012,0,0,1.015295,1.089451,0,0,5.776822,1.694412,0,0,2.002824,0,0,0,0,0,0.452255,-0.079898,1.123999,0.947204,FALSE
0.563331,0.966258,0.307298,1.418507,1.05201,0.911903,1.290868,0.365375,0.913497,1.501792,1.435241,0.697438,1.033039,0,1.417792,0.23399,0.701668,0.855667,0.584659,0.539302,1.259127,0,0,0,0,0.441513,0,2.271808,0.859737,1.105371,0.258254,0.44251,0.86347,0.837037,0,0.444306,2.162296,1.777484,2.08543,0,1.323525,0,0,0,0,0,1.677298,1.311017,0.82302,0.889283,1.068961,TURE
0.419321,0.778862,0.707717,1.088955,1.16093,0.933395,0.548862,0.79142,1.283538,0.962645,1.337597,0.998084,1.021802,0,0.818434,0.31517,1.299518,0.733429,0,0.364168,1.275353,0,0,0,0,0.59627,0,0.613622,1.161089,0.995214,0.348777,1.792851,1.749195,1.130431,0,2.100147,0,2.407009,0,0,2.688411,0,0,0,0,0,0,0.928757,0.73275,1.142366,0.92881,FALSE
0.309197,1.005967,1.039762,1.033761,0.889885,1.06805,0.754927,0.449312,0.530047,0.691615,0.770498,0.650697,0.951397,0.629148,0.371326,1.286942,1.125593,0.713056,1.078737,0,0,0,0,0,0,0.814623,0,0,0,2.719316,1.429493,0,0,1.544392,1.242895,0.819776,0,0,0,0,0,0,0,0,0,0,0,1.054625,0.954235,0.992499,1.125608,TURE
0.304961,1.223926,1.702944,0.673791,0.624631,1.203205,1.223635,1.273051,0.477749,1.084628,0.638304,0.557565,0.880732,0,0.376556,1.305068,0.652255,0.867719,0,1.009265,0.589092,0,0,0,0,0.82626,0,0.850305,0,0.689541,0.966609,0.828126,0,0.391614,0,0,0,0,0,0,0,1.161057,0,0,0,0,0,0.840094,0.540982,1.030698,1.097285,TURE
0.55486,1.065096,0.891399,0.905246,0.972708,0.925825,1.046884,0.875283,0.687271,0.587167,0.961602,0.881347,1.02576,0.348451,0.411315,1.187947,1.6921,1.026801,0,1.642989,0.958987,0,0,1.406101,0,1.345074,0,0,0.873067,1.870847,2.098067,0.449371,1.315286,1.487525,0.684074,1.127986,0,1.805257,1.059007,0,0,1.251765,2.662386,0,0,0,0,1.045572,0.334897,1.095716,1.125608,FALSE
0.398144,0.585922,0.807475,0.974846,1.302422,0.921604,0.744884,0.795924,1.650595,1.487489,1.5656,1.305386,1.027967,0.487082,1.149914,0.332114,0.622448,0.993678,1.665007,1.151878,0.448222,0,0,0,1.404596,0,0,1.293943,0,0.524651,0,0,0,1.489835,0,0.316327,1.029665,0,0,0,0,0,1.878461,0,2.261553,1.82727,0,0.900133,1.598232,1.348798,0.907981,TURE
0.338846,1.101534,1.459666,1.078065,0.624631,1.299461,0.749164,1.347936,0.551248,1.883827,0.883806,0.573496,0.830404,0,1.353696,1.563879,0.732755,0.519899,1.963854,0,0.528672,0,0,0,0,0.741515,0,0,1.443918,0.618819,0.433735,0.74319,1.450187,0.351448,0,1.119309,0,3.000947,0,0,0,1.040428,0,0,0,0,0,0.789582,0.060087,1.020782,0.840093,FALSE
0.326139,0.953709,1.061575,0.630038,1.103244,0.862557,0.788826,0.876599,0.771748,0.443253,1.008001,1.228518,1.058839,0.596035,0,1.219209,1.523359,1.215948,0,2.354951,1.099638,2.019199,0,0,0,0.771176,0,0,0,0.643571,1.353253,1.545836,0,1.827531,0,1.164082,0,0,0,0,1.162556,2.165215,0,0,0,4.505597,0,0.695378,0.98243,1.067432,0.825446,FALSE
0.609922,1.096434,0.892018,0.973253,0.919596,0.962564,0.861539,1.235608,1.102497,0.856285,0.908356,0.931931,1.006551,0.950321,0.560885,0.863961,0.971541,1.292476,0.539368,1.492574,1.161589,0,0.75946,1.277373,0,0,1.232293,0.838329,0,1.019744,0.238249,1.224694,0.796582,1.158294,0.621448,0.614832,0,0,0.961368,1.127724,1.220272,0,0,1.25839,0.726928,2.349347,1.54551,1.155926,1.129708,0.917566,0.84384,FALSE
0.432028,1.367918,0.973111,0.845541,0.759355,0.934253,1.598218,1.39786,1.028997,1.598399,0.45827,1.146992,1.021353,0.897003,0.529416,1.834849,1.375548,1.219961,0,2.119455,0.824728,1.5144,2.156867,0,0,1.156764,0,1.190427,0,0.482679,1.353253,0.579688,1.131146,1.370648,0.882455,0.873061,0.94646,0,0,0,0.868981,0,3.450235,0,1.038468,0,2.207872,0.915676,0.609733,0.917566,0.993921,FALSE
0.44897,1.385577,0.550817,0.661078,1.013552,0.626575,1.847939,1.464425,0.796248,0.665999,1.156586,1.09389,1.182222,0.431416,0,0,1.874457,2.053601,0,3.73622,1.586016,0,0,0,0,0,0,0,0,1.392342,1.301205,0.557393,1.08764,2.635862,0,0.839482,0,0,0,0,1.670469,0.777796,1.657466,0,4.988721,4.836891,0,1.310668,0.984242,0.842633,0.830162,FALSE
0.474384,0.852377,1.094749,1.058814,0.959255,1.108667,0.549387,0.798777,1.041247,0.513771,0.894717,0.71156,0.930161,3.264768,0.481721,0.278258,0.730114,0.832541,0,0.642259,0,0,3.921576,3.297945,0,0.525802,4.772336,0,1.023869,0.438799,0.922673,0.526989,1.028314,0.249209,3.208929,0.793692,0,2.119935,0,2.917598,0,2.204944,0,0,0,0,0,1.046293,1.106784,0.899199,1.022244,FALSE
0.525211,0.740278,1.130064,0.782467,1.148515,0.978089,0.813379,0.813041,1.574995,0.685028,1.150351,1.22892,0.998433,0.736564,1.086809,0.502221,0.941262,0.834797,0.627789,0.868629,0.338003,0,0,0,1.059203,1.896334,0,0,0.923161,0,0.831918,0.475154,0.463584,1.123482,0.723324,0.715624,0,0,0,1.314125,0.710985,0,0,0,1.696165,0,0,1.021659,1.178885,1.067432,1.35073,TURE
2.926778,0.903332,0.878757,0.967294,1.059432,0.952813,0.894327,0.975649,1.125406,0.98306,1.162084,1.008459,1.011649,0.853453,0.92993,0.805738,0.788614,0.818464,0.555808,0.563958,0.478797,0.65939,0.626086,0.526522,0.187551,0.671561,0.507941,0.43194,0.980774,0.490385,0.785633,0.252404,0.902947,0.676372,0.768466,0.887,0.136191,0.671724,0.197025,0.693353,0.50017,0.698659,0.984346,0,0.592547,0.23938,0.314951,0.864418,1.308695,0.646116,0.693758,FALSE
0.330374,0.753185,1.721657,0.483747,1.025036,1.110651,0.840729,0.70725,0.881997,1.389085,0.649216,1.216024,0.929124,0.588294,0,3.208999,0.300715,0.666754,0,0.464793,0,0,1.418991,0,0,0,0,0,0,0,0.445149,0.762748,0,0,0,0.382922,0,0,0,0,0,0,0,0,0,0,0,0.488166,0.642451,0.945849,0.702119,TURE
0.37273,1.251743,1.260621,0.612537,0.823377,0.951626,1.648162,1.37789,1.389146,0.993291,0.392803,0.860244,1.01227,0,0.307305,0.355019,0.79845,0.944184,0,1.232242,1.43848,0,0,0,0,0.672537,0,0,0,1.122508,1.180163,0.674056,0,0.637511,0,0,0,0,0,0,0,0.942505,0,0,0,0,2.575851,0.760078,0.798594,0.842633,0.947204,FALSE
0.406615,0.917945,1.03393,0.72994,1.093104,0.902404,0.689231,0.793785,0.848922,0.736405,1.050747,1.146992,1.038005,0,0.281426,0.975367,1.096818,0.864674,0,0.37579,0.438685,0,0,0,0,0,0,0,0,1.540464,0.359908,1.233379,1.80502,0.874882,0,1.547981,0,0,0,0,0.925045,0,1.837625,1.914941,0,0,0,0.452787,1.062293,1.049065,0.993921,TURE
0.368495,0.886291,1.073777,0.619578,1.148747,0.862988,0.890435,0.658991,1.001697,0.675242,1.015676,1.289,1.058614,0.526729,0.621756,0.359147,0.673112,1.074559,0.901062,0.831159,0.485134,0,0,2.133965,0,0,0,0.700251,0,0.567857,1.194047,0,0,0.645011,1.038183,0.684754,0,0,0,1.892965,0,0.953726,2.036885,0,0,1.981377,0,0.944489,1.554985,0.945849,1.35073,TURE
0.279548,1.168293,0.796181,0.898388,0.946411,0.875058,1.073802,0.923586,0.551248,0.171257,0.900173,0.780592,1.052303,1.393805,0,0,1.068695,0.947816,0,0.551942,0,0,3.370105,0,0,0,0,0,0,0.754185,1.057229,0.905763,2.651123,0,1.378837,1.818878,0,0,0,2.523953,0,1.271634,0,0,0,0,0,0.932232,0.569726,0.992499,0.768799,TURE
0.389672,0.838123,1.142347,1.230401,0.869052,1.22413,0.299666,0.838716,0.984897,0.616525,0.91654,0.624473,0.869791,0.995575,0.293797,1.357654,0.636128,1.015517,0,0.784984,2.290912,0,1.198259,0,0,0.642647,3.88857,0,0,0.53631,0.375904,0.644098,0,0.913765,0,0.323356,0,0,0,0,1.933239,0,0,0,0,1.868799,0,0.945518,1.383659,0.81435,0.647041,FALSE
0.478619,1.429719,0.775044,0.620126,0.906544,0.715534,1.609743,1.68204,0.483402,0.715766,0.886324,0.909261,1.13571,0.404452,0,0.551547,1.757303,1.741894,0,3.182366,1.485997,0,0,0,0,1.04213,0,0,0,0.434846,1.523934,1.566725,1.01905,1.728745,0,1.048722,0,0,1.2323,0,0.782083,0.7283,1.551023,1.61628,0,3.01751,0,0.790698,0.961032,1.020782,0.600324,FALSE
0.300725,0.982589,0.575643,0.683281,1.266857,0.650747,1.082883,0.871393,0.937122,0.412574,1.544429,1.36857,1.169584,0,0,0.441237,0.99236,1.026801,0,0,1.792888,0,0,0,0,0,0,0,0,2.098603,1.961237,0,0,0.794579,0,1.265306,0,0,1.993426,0,1.265135,2.356263,0,0,0,0,0,0.834649,0.819362,1.087813,1.097285,TURE
0.406615,0.535468,1.398847,0.673791,1.223236,1.052804,0.554382,0.658991,1.53247,1.215925,1.001647,1.366832,0.959369,0,0.281426,1.950734,0.853081,0.540421,0,0.37579,0,0,0,0,0,0.6153,0,0,0,0,0.359908,1.233379,0.601673,0.874882,0,1.547981,0,0,0,0,0,0,0,0,0,1.787546,0,0.382535,1.065345,1.123999,1.097285,FALSE
0.351552,0.707813,1.336562,0.584493,1.174005,0.974161,1.57824,0.878655,1.690495,1.210216,0.785605,1.440112,1.000487,0.552423,0,2.259996,1.129515,1.001757,0,1.308306,0,0,0,0,0,0.714052,0,0,0,1.191799,0.835342,0.715665,0.698238,1.353726,1.089451,0.718569,0,0,0,0,0,0,0,0,0,0,0,1.312054,0.641597,1.198932,0.947204,FALSE
0.512504,0.819323,0.965068,0.846415,1.135693,0.930744,0.299666,1.412124,0.881997,1.565778,0.982007,1.556632,1.023188,0.377489,0.445592,0.257388,1.254232,1.026801,0,0.593685,0.346525,0,0,1.52426,0,1.944141,0,0,0,0.405612,0.568594,0.974266,1.425814,1.382166,0.741559,1.46733,0,0,1.148754,0,0,0.678923,0,3.011531,1.739656,1.405592,0,1.068961,0.908249,0.842633,0.975527,FALSE
0.41085,0.719214,0.963079,0.833556,1.210625,0.922871,1.02944,0.740043,1.265926,1.313642,1.252348,1.26394,1.027304,0,0,0.321736,1.447191,1.176542,0,0.743669,0.868135,0,0,0,0,3.044116,0,0,0,1.016166,0.356119,1.220397,0.59534,2.30846,0,0.919012,0,0,0,0,1.830408,0,1.817866,0,1.0943,0,0,1.266318,0.965383,1.198932,0.975527,FALSE
0.880998,1.129778,1.178961,0.751536,0.876886,0.985703,1.212284,1.089241,0.992247,0.762872,0.732041,0.825487,0.994453,0.437668,0.129157,1.193686,0.671161,0.942474,0,0.685908,1.000884,0,0.523511,0.880519,0,0.280768,0,0,0,0.93724,0.16423,0.844206,0.5491,0.798436,0.856753,0.423816,0,0,1.322468,0,0.839309,0,0,0,0,0,0,0.299407,0.538473,0.615137,1.27569,TURE
0.588744,1.241537,1.260143,0.659249,0.808875,0.976414,0.984616,1.288253,0.757656,0.739109,0.534566,0.768973,0.999309,0.328251,0,1.342896,1.090637,0.967276,0,1.289207,1.203983,0,0.787178,0,0,1.26653,0,0,0,1.409281,0.987776,1.692521,1.238481,0.400189,0.644128,0.212424,0,0,0,1.169184,0,1.178132,0,0,0,0,0,0.765174,0.449912,0.988758,0.993921,TURE
0.92759,1.274225,0.93312,0.566107,0.969747,0.764777,1.339176,1.446111,0.826081,0.686667,0.899312,1.082965,1.109964,0.623376,0.36792,0.425045,1.487022,1.460129,0.352951,1.465061,0.950148,0,0.496974,0.835885,0,1.332677,0,0.274292,0,0.667298,0.623619,1.335687,1.303164,1.768578,0.406662,1.475219,0,0,0,0.736153,0.398283,0.741787,1.572665,0.819417,0.946697,0,1.006379,1.025788,1.144287,0.974132,0.683828,FALSE
0.732754,0.933863,1.147483,0.810107,0.996521,1.001512,0.550668,0.768055,0.612498,0.553292,0.819178,0.93622,0.986187,1.316821,0.466317,0.718293,0.807735,0.895466,0.447896,0.413149,0.241149,0.885614,1.261326,0,0.755689,2.029411,1.023308,0,0,0.282268,0.593532,0.677998,1.653722,0.320619,1.032112,0.510562,0,0,0,0.935347,0,0,0,0,0,0,0,0.913561,1.276096,0.889283,1.078891,FALSE
0.660749,1.247463,0.935683,0.587407,0.976987,0.777456,1.37659,1.600674,1.14384,0.5994,0.988144,1.105174,1.103335,0.876748,0.344974,0.797074,1.269793,1.192414,0,0.688135,0.803307,0,0.700281,1.177838,0.839109,0.751145,0,0.386502,0,0.940283,0.878736,1.129263,0.367255,1.602056,1.146046,1.700769,0.612415,0,0,0,0.562282,0,1.112247,1.159043,0,0,1.423496,1.19993,1.641305,1.170649,1.093538,FALSE
0.643807,1.256135,0.653008,0.53194,1.117761,0.607935,1.410926,1.385379,0.716623,0.799199,1.415727,1.26647,1.191968,0.299991,0.177056,0.409094,1.533447,1.632001,0,1.41297,0.824728,0,0.718956,0,0,0.385588,0,0,0,0.965357,1.353253,1.159377,0,2.010284,0.588304,1.940136,0,0,0,0,0.577377,1.075342,2.284615,0,2.750538,2.222355,1.461969,1.582444,1.196096,0.739416,0.783445,FALSE
1.241022,1.077723,0.856869,0.717484,1.065923,0.80816,1.120289,1.290332,0.677329,0.834329,1.128049,1.155815,1.087281,0.465397,0.36624,0.951985,1.546314,1.652727,0,2.306395,1.417059,0.520412,0,0,0.888129,0.59627,0.601325,0.204541,0,0.663476,0.930071,1.792851,0.971775,1.601444,0.303249,1.300091,0,0,0,0,1.483261,0.828755,1.169976,0.609601,2.11287,0,0.74869,0.568673,0.533395,1.095716,1.050568,FALSE
0.368495,1.139518,0.738222,0.929367,0.976435,0.862988,1.181539,0.949974,1.089897,0.538236,0.903446,0.873899,1.058614,0.526729,0.310878,0.359147,1.076979,1.074559,0,0.831159,0.970269,0,1.268745,0,0,0,0,0,0,1.135714,1.194047,0.681986,0,1.290022,0,1.369508,0,0,0,0,2.048313,0.953726,0,2.122585,0,0,0,1.175788,0.526245,1.170649,1.172325,TURE
0.364259,0.683122,0.814697,0.752139,1.33642,0.805868,0.479465,0.479266,1.528795,0.411017,1.518837,1.478345,1.088479,0.532925,0,0,0.681031,0.604,0,0,0,0,0,2.159369,0,0.68855,0,0,0,0,0.805508,0,0,0.979034,0,1.385812,0,0,0,0,0,0,0,0,0,0,0,1.021659,1.325674,0.795983,1.125608,TURE
0.533682,0.932515,0.880433,0.684486,1.169944,0.802137,0.898997,0.784513,1.049997,0.84813,1.243875,1.174301,1.09043,0,0.213884,0.247093,1.111443,1.478593,0,0.854619,1.330207,0,0,0,0,0,0,0.480011,0,1.167771,1.364167,0.467491,1.368322,0.663217,0,1.408163,0,0,0,0,0.699424,3.256624,1.38575,1.444054,0,0,0,0.592168,0.490493,0.617833,0.947204,FALSE
0.423557,1.174969,0.70064,0.754646,1.04938,0.7508,1.318529,1.078349,1.234796,0.822034,1.178408,1.070526,1.117271,0.457562,0.270056,0.623972,1.637226,1.348324,0,2.16271,0.84156,0,1.100442,0,0,0,0,0,0,0.985058,1.380871,1.183037,0.577115,1.958069,0,1.781758,0,0,0,0,0.886899,0.825907,0,3.670303,2.120206,1.713065,2.253869,0.801169,1.291698,1.123999,1.200649,FALSE
0.504033,1.481054,0.834095,0.543562,0.881832,0.703723,1.556159,1.810386,0.520301,0.748123,0.828676,0.969242,1.141885,0.383887,0.453144,0.261751,1.27549,1.305255,0.654618,2.113417,0,0,0,0,0,0,0,0.50873,0,0.825092,1.445783,0.99092,0,1.405793,0.754235,0.994942,0,0,0,1.370768,0,0,2.9402,3.063905,0,4.290112,3.762982,1.192322,0.778563,0.899199,1.172325,TURE
0.440499,1.059167,0.673692,0.881111,1.081092,0.805222,0.898997,0.649006,0.551248,0.3996,1.080208,0.892105,1.088817,0,0.259568,0.29987,1.124032,1.196272,0,1.038949,1.617115,0,0,0,0,0.567041,0,0.583543,0,0.473214,0.995039,0.568322,1.108967,1.075018,0,1.426571,0.927718,0,0,0,1.703548,1.586395,1.690615,3.523491,0,0,0,0.590882,0.648795,0.899199,0.797123,FALSE
0.855585,1.108804,0.896033,1.094076,0.853456,1.029276,1.498329,0.925855,1.383132,1.463469,0.785605,1.060098,0.97167,0.450733,0.931087,0.921989,0.748795,0.817354,1.531806,0.883106,0.824728,0,0.539217,0,0,0.578382,0,1.190427,0,0.482679,0.50747,0.579688,0.848359,0.685324,0.882455,0.582041,0.470852,0,1.362341,0.799041,0.432307,0.402578,0,0,0,0,1.092785,-0.086732,0.171505,1.198932,0.915133,TURE
0.440499,1.412223,0.729833,0.621961,0.936947,0.694157,1.74805,1.597554,0.404249,0.856285,0.982007,0.860244,1.146887,1.759171,0,0.29987,2.585273,1.694719,0,2.77053,1.212836,1.484705,0,1.778304,0,2.268165,0,0,0,3.3125,1.990078,2.273288,1.108967,2.9563,0,1.141257,0,0,0,0,2.555321,0.793198,0,0,3.053097,0,2.163715,1.290666,0.74194,1.002415,0.787192,TURE
0.376966,0.783863,0.787236,0.969047,1.179079,0.908487,0.852383,0.5658,1.122097,0.631748,1.226417,0.99406,1.034825,0.514757,0.607625,0.701969,1.315628,0.816773,0.880348,0.812052,0.947964,1.740689,1.239579,0,0,1.329614,0,0,0,1.109606,1.555464,0,1.300168,1.260366,0,1.338025,0,0,0,0,2.000678,0.931546,0,0,0,0,0,0.968342,1.204834,0.945849,0.637111,FALSE
0.766638,0.912873,0.838703,0.595616,1.24236,0.733889,0.629298,1.37789,1.168647,1.130296,1.256969,1.739604,1.126113,0,0,0.171592,1.029114,0.855667,0,0.986711,0,0,0,0,0,0,0,0,0,0.269653,1.134011,1.619241,0,0.765725,0,1.625812,0,0,0.761533,0,0,0.900146,2.865449,0,0.574971,1.85824,0,1.331374,1.048605,0.960474,1.247366,TURE
0.368495,1.266131,0.872444,0.805451,0.890279,0.862988,1.481205,1.249515,0.825298,1.36027,0.707045,0.835665,1.058614,0.526729,0.621756,0.718293,1.750091,1.910327,0,2.077898,1.455403,1.781647,1.268745,0,0,2.041348,0,0,0,2.271429,1.990078,0.681986,1.33076,1.612527,0,0.342377,0,0,0,0,0,2.861177,0,2.122585,0,1.981377,2.606885,1.610131,0.721881,0.846374,0.975527,FALSE
0.360023,0.647961,1.099043,0.697572,1.263959,0.917267,0.779131,0.479266,1.367096,1.164548,1.178408,1.338157,1.030234,0.53927,0,1.103094,0.413483,1.222382,0,0.425593,0.993649,0,0,0,0,1.393692,0,0,0,0,0.407606,0,0,0.660553,1.063199,0,0,0,0,1.939135,2.098272,0,0,0,0,0,0,0.370704,1.279886,1.170649,1.097285,FALSE
1.135133,0.835741,0.893228,1.045884,1.062805,1.002072,0.759867,0.481406,1.039497,0.709493,1.087222,0.962654,0.985894,0.678632,0.801064,0.462721,0.737146,1.038338,0.8638,0.66399,0.620097,0.569323,0,0.681906,0.4858,0.652311,0,0.671294,0,0.362916,0.381556,0.871712,0.425243,0.82445,0.995251,0.765843,0.353583,0,0,1.200068,0.649277,0,0,0,0,0.622933,0,0.25519,1.283769,0.870916,1.200649,FALSE
0.330374,0.800259,1.047965,1.313028,0.896906,1.221716,0.832405,0.149771,0.832998,1.122685,0.687405,0.72218,0.871054,0.588294,1.736071,0.401125,0.451073,0.933455,2.015534,0,1.085169,0,0,2.386671,0,0,0,0.783176,2.963831,1.270207,0.445149,0.762748,0.744175,0,0,0.382922,0,0,0,0,1.147055,1.068173,0,0,0,0,0,0.771803,0.546085,1.049065,0.947204,TURE
0.567566,1.479672,0.871442,0.965432,0.671245,0.948197,1.51056,1.357106,0.607498,0.510276,0.448917,0.394035,1.014062,0,0.402038,0.23223,0.696393,0.849234,1.160459,0.802824,0.312397,0,0,0,0,0.876336,0,0,0,0.365666,1.28149,0,0.428464,0.415348,0,0.44094,0,0,0,0,0,0.611549,0,0,0,0,1.664396,1.068961,0.44899,0.58955,0.84384,FALSE
0.457442,1.019939,1.459666,0.698746,0.855976,1.096253,0.449499,0.873662,0.679873,0.941914,0.703772,0.828383,0.936651,1.270056,0.249864,1.4433,0.757408,0.575776,0,0.666495,0.389023,0,2.03478,0,1.219083,0.545643,0,0,0,0.455357,0.638327,1.093752,0,0.775839,0.832505,0.823643,0,0,0,1.514372,0,0,1.625591,0,0.978557,1.581291,0,0.73112,0.997921,0.992499,1.172325,FALSE
0.499797,0.96462,1.088564,1.004976,0.910479,1.076766,0.649276,0.549159,0.669665,0.342514,0.760146,0.676159,0.94684,0.387168,0.914034,0.791965,0.593719,0.877607,0.660261,0,1.777432,0,0,0,1.11399,1.994421,0,1.02623,0.97091,0,0.583299,0.499731,0.487563,0.472637,0.760737,0.501759,0,0,0,1.382688,1.496159,0,0,1.545391,0,0,0,0.694155,0.914872,1.273865,1.022244,FALSE
0.321903,0.821319,0.768245,1.205731,1.05201,1.025891,0.824081,0.505476,0.895779,1.006135,1.141583,0.740766,0.973441,0.603982,0,0.411822,0.617468,0.684534,0,0.477355,1.114498,0,0,0,0,0,0,0,0,0.652268,0,0,1.528576,0.740891,1.192507,0.786542,0,0,0,0,1.178482,0,0,0,0,2.284087,0,0.912398,1.11333,0.749332,1.050568,FALSE
0.364259,1.195463,0.611023,0.940173,0.987789,0.805868,1.278574,0.918594,0.705598,0.548022,1.073661,0.815639,1.088479,0.532925,0.629071,0,0.953444,1.449601,0.911789,0.420527,1.472729,0,1.283849,0,0,0,0,0,0,1.149235,0.402754,1.38021,0,1.305379,1.050542,1.385812,0,0,0,1.915772,2.072992,0,0,2.14847,1.241096,0,0,1.270159,1.367704,1.049065,1.068961,TURE
0.508268,0.948543,0.778489,0.898388,1.103515,0.866308,1.04883,0.748853,0.808498,0.685028,1.211142,1.051409,1.056878,0.380661,0.674004,0.259551,0.875611,0.862858,0,0.598716,1.397845,0,0.913927,0,0,0.980308,1.482929,0.504418,0,0.40905,1.146825,0.982523,0.958598,0.232313,0,0.98651,0,0,0,0,0,0,1.457427,0,0,0,0,1.233438,0.993135,0.992499,1.050568,FALSE
0.288019,1.187928,0.686902,1.268312,0.808346,1.019185,1.04883,1.12328,0.606373,0.941914,0.834706,0.286748,0.976946,0.676099,0.399037,0.921989,0.863995,1.379284,0,1.605648,1.874383,0,0,0,0,0.876336,0,0.901839,0,0.731331,1.025192,0.878316,0,0.830696,0,0,0,0,0,0,0,1.232507,0,0,1.590155,0,0,1.312637,1.161833,1.198932,1.172325,TURE
0.385437,0.887683,0.384967,0.829281,1.345359,0.634658,1.225906,0.838716,1.26286,0.990177,1.849744,1.40072,1.177996,0,1.188244,0,1.286392,0.912712,0,0.396902,0.463331,0,0,0,0,0.649867,0,0,2.530912,0.542336,1.520509,1.30267,0.635475,0.924032,0,2.288925,0,2.625828,0,0,0,2.731123,0,4.04999,0,0,0,1.401985,0.981945,0.786067,0.712152,FALSE
0.351552,1.061719,0.492417,1.039099,1.083697,0.800204,1.718084,1.317982,0.617398,1.141713,1.361716,0.764661,1.091441,0.552423,1.304171,0,1.270704,1.252196,0,0.872204,1.527275,0,0,0,1.595343,0,0,0.734832,1.390439,2.383598,1.670683,0.715665,0.698238,1.015295,1.089451,1.077853,0,2.888411,0,1.987613,1.075364,3.004236,0,0,0,0,0,1.19113,0.722314,0.870916,1.200649,FALSE
0.677691,1.147431,0.693341,1.111755,0.905715,0.9385,1.161205,0.861181,0.826873,0.5994,0.957457,0.692974,1.019133,1.139589,0.672591,0.194255,0.800961,0.904101,0.969497,0.670714,0.52198,0,1.365106,0,0,0.732129,3.322513,0.376717,0,0.610986,0.642367,1.100674,0.715915,0.520499,0,0.736761,0.596812,0,0,0,0,0,0,0,0,1.054194,1.386997,1.023448,1.19438,0.739416,0.768799,FALSE
0.732754,0.742845,1.214982,0.997055,1.010964,1.135047,0.770935,0.819258,1.106266,1.009977,0.741961,0.861061,0.916368,1.316821,0.932634,1.795734,0.605801,0.656675,0,0.413149,0.723446,3.542455,0,0,0.755689,0.67647,0,0,0.658629,0.564536,0.791376,0.338999,0,0.641239,0.516056,0.510562,0,1.359252,0,0.935347,0.506054,0,0,0,0,0.973102,0,1.207752,0.450622,0.795983,1.022244,TURE
0.364259,0.725817,1.561503,0.626782,1.045894,1.108068,0.859042,0.798777,0.926097,1.164548,0.680858,1.159736,0.930474,0,0,2.180232,0.408619,0.604,0,0.420527,0,0,0,0,0,0,0,0,0,0,0.402754,0,0,0.65269,0,0.692906,0,0,0,0,0,0,0,0,0,2.00554,0,0.747463,1.128656,1.170649,1.247366,TURE
1.622223,1.025797,0.929918,1.632579,0.645833,1.334521,1.223635,0.818746,0.878322,1.410016,0.392803,0.576682,0.812074,2.253075,1.749705,0.727695,0.51523,0.64511,1.407171,0.556288,0.757625,1.987401,1.69832,0,1.35667,0.910838,0.91856,1.874689,0.59121,0.380062,0.443981,0.304298,1.187555,0.1439,1.389694,0.152767,1.479466,0.608087,2.853746,0,0.679178,0.421647,0,0,0,0,0,0.058387,0.147688,1.095716,0.965597,TURE
0.25837,0.902896,0.670011,0.88366,1.187823,0.804767,0.599332,2.546102,0.771748,2.397598,1.080208,1.911653,1.089055,0,0.891183,0.514777,1.736629,1.369067,0,2.394865,1.397845,0,0,0,0,0.980308,0,0,0,1.636199,0.573412,0.982523,0.958598,2.787759,0,0.98651,0,0,0,0,1.483261,0,0,0,3.570874,0,0,1.214443,0.833247,0.824266,1.125608,TURE
0.355788,1.398773,0.625571,2.245969,0.237955,1.512601,1.618195,0.898624,1.234796,2.603107,0.196401,1.491089,0.718965,0.545767,5.153831,1.488512,0.83693,0.371133,14.010421,0.430784,0,0,0,0,1.575888,0,0,10.162184,0,1.765897,0.825154,2.827748,0,0,0,0.709806,13.881409,0,1.673493,0,0,1.978098,0,0,0,0,0,1.331374,-0.334303,0.042909,0.324739,TURE
0.762403,0.99954,0.713614,1.078065,1.01329,0.930479,1.032182,0.832059,0.832998,0.989485,1.112941,0.785902,1.023327,0.253065,1.045522,0.517653,1.422936,1.261989,0.860565,1.587607,1.389992,0,0,0,0,0.974801,0,1.337559,0,0.813503,0.950318,0.977003,0.635475,1.848065,0,1.307957,0,0,0,0,0.972081,0.452616,0.960577,2.001984,2.312952,0.934399,0,1.012482,1.375149,1.348798,1.097285,TURE
0.495562,0.753185,0.998062,0.552854,1.302649,0.789796,0.807922,0.599083,1.545657,0.809273,1.447979,1.594918,1.096882,0,0.460957,1.065056,0.499031,0.885173,0.666003,0.307167,0,0,0,0,0,0,0,0.517577,0,0.419721,0.588371,0,0.491803,0.476747,0,0.759184,0,0,0,0,0,0.702745,1.496119,0,0,0,0,1.269596,1.340562,1.150211,1.018497,FALSE
1.939891,0.994106,0.917869,0.847388,1.036506,0.907921,1.048106,0.991236,0.983193,0.838911,1.059808,0.984455,1.035121,0.594731,0.877533,1.08137,1.165353,0.943668,0.839806,0.85212,0.542584,0.332105,0.236499,0.397778,0.566767,1.268382,0,0.391588,0.493972,0.529253,1.409639,0.889872,0.620146,0.901742,0.580563,1.276405,0.617799,1.015705,0.595837,1.048411,0.567225,1.056435,1.117146,0.776099,0.224163,0.362234,0,1.570013,0.670008,1.170649,1.200649,FALSE
0.808994,0.941975,1.039343,0.761983,1.059584,0.922247,0.678334,0.683499,0.962179,0.473292,0.987363,1.079215,1.02763,0.953656,0.140713,1.137928,1.340556,1.080843,0,1.308306,0.654546,0.80127,1.141199,0,0,0,0,0,0,0.510771,0.716007,1.533567,0.897735,1.450421,1.400723,2.001728,0,0,0.721026,0.845793,0.457602,0.852265,2.712216,0.94211,0.544224,0,0,1.06384,1.319686,0.917566,1.068961,TURE
0.29649,1.04908,0.500457,1.232075,0.99941,0.90756,1.123747,1.273051,1.102497,1.027542,1.227509,0.621287,1.035309,0,0,0,0.838951,0.297623,0,0,0,0,0,0,0,1.701124,0,0,0,2.129465,0.995039,0,1.66345,0.403132,0,0,0,0,0,0,0,0,0,0,0,0,0,0.745292,1.122218,0.749332,0.840093,FALSE
0.33461,0.929564,0.886886,0.818784,1.106941,0.877274,0.607218,1.052336,0.832675,0.860792,1.139645,1.106746,1.051145,0.580752,0.685526,0.395982,0.44529,1.579693,0,0.917513,1.071076,0,0,0,0,0,0,0.773005,0,0.626855,0,0,0.73451,0.712025,1.146046,0,0,0,0,0,1.131963,0,0,0,0,0,0,1.209598,1.007563,0.571183,1.022244,FALSE
0.288019,0.485971,1.116215,1.030504,1.212519,1.104118,0.599332,0.56164,1.405683,0.813471,1.055657,1.0992,0.93254,0,0.798075,0.921989,0.518397,0.766269,0,0.535216,1.249588,0,0,0,0,0,0,0.901839,0,0,0,1.756631,0,0.415348,0,0.88188,0,0,0,0,1.323525,0,0,0,0,0,0,0.148372,0.912577,0.786067,1.172325,FALSE
0.694633,1.253778,0.961243,0.9203,0.80745,0.968433,1.098775,1.198166,0.857497,1.179771,0.82925,0.913345,1.003482,0.277906,0.820107,0.378977,0.568222,1.13389,0,0.436102,0.763637,0,0,1.119673,0,0.714052,0,0.734832,0.69522,0.29795,0.417671,0.357832,0.349119,0.676863,0,0.538927,0,0,0.841944,0,0.534343,0,0,1.101091,0,0,0,1.119593,1.189604,1.123999,1.247366,TURE
0.436264,0.606022,1.303779,1.569998,0.800498,1.4859,0.782461,1.331295,0.943247,1.84577,0.392803,1.348777,0.732925,0.444104,2.359015,2.42248,0.454021,0.302,0.75832,0.349745,0.408281,1.499405,0,0,1.279434,1.145311,0,0.58932,4.46042,0.4779,0,0,1.67992,0.271415,0,0,0.936995,0,2.711059,0,0.860292,0,0,0,0,0,0,0.660795,0.682996,0.674399,0.768799,TURE
1.092777,0.83967,1.063633,0.898388,1.055578,1.007334,0.786303,0.599083,1.094958,0.793344,1.003829,0.978701,0.983143,0.881297,0.312088,0.84127,1.126219,0.878973,0,0.827912,0.805399,0,0.421263,0,0,1.355583,0.683538,0,0,0.942732,0.925075,0.679322,1.104635,1.070819,1.034127,0.909439,0,0,0.53158,0.623565,1.349477,0.942505,0.665596,0,0.400669,0.647458,0,1.281783,0.974786,1.170649,1.022244,FALSE
0.571802,0.761554,0.64874,1.117994,1.184486,0.919783,0.756299,0.613347,1.175997,0.84813,1.393514,1.010445,1.028919,0.33805,0.598556,0.230497,0.950394,1.072777,0,0,2.480386,0,0,1.363812,0,0.869747,0,0,0,0.362916,0.508742,0.871712,0.425243,1.236675,0.6635,1.750499,0,0,0,0,3.25868,0,0,1.344844,0,0,0,1.243849,1.227625,1.273865,1.068961,FALSE
1.736583,1.352289,0.783235,0.578474,0.975034,0.697272,1.526869,1.640346,0.629998,0.619787,1.019417,1.065064,1.145258,0.443019,0.522944,0.151035,1.755029,1.782465,0,3.203425,1.010697,0,0,0.889152,0.316723,0.850562,0,0.145886,0.276043,0.828125,1.326719,0.710402,0.970346,2.284413,0.432576,0.855942,0.23022,0.567747,0.333054,0.781371,1.056869,0.984189,1.66563,1.301782,3.759972,1.215179,2.131739,0.821047,0.973368,1.170649,1.200649,FALSE
1.22408,0.889358,1.15157,0.913931,0.976932,1.059153,0.803548,0.867561,0.779098,1.179771,0.853982,0.948746,0.956049,0.471861,0.278495,0.965207,1.165793,0.677403,0.266865,0.369243,1.005766,0,0.375761,0,0,2.216795,1.219412,0.414783,0,1.177265,1.178792,1.817838,0.985319,0.477578,0,0.811207,0,0,0.947923,0,0.902404,1.400576,1.186396,0,0,0,0,0.744853,0.875117,1.198932,0.825446,FALSE
0.440499,0.988556,0.898256,0.725621,1.105116,0.832988,1.298552,1.098318,1.175997,0.456685,1.178408,1.210714,1.074299,0.879586,0.778704,0.29987,1.011629,0.996894,0,0.692633,0.404279,0,0,0,1.26689,1.134082,0,1.750628,0,0.473214,1.658399,0.568322,0,0.806264,1.730305,1.141257,0,0,0,0,0.851774,1.586395,0,0,1.017699,0,0,0.416307,0.752925,1.123999,1.27569,TURE
0.398144,0.703107,1.428609,1.662973,0.637921,1.597447,0.496589,0.855833,0.793798,0.685028,0.718268,0.775585,0.674603,2.435412,2.012349,0.332114,0,0.331226,1.665007,0,0,0,1.17221,1.971598,1.404596,0,1.902018,0.646971,1.224191,0,0,0,0,0,2.877572,0,0,0,1.489593,0,0,0,0,0,0,0,0,-0.636013,-0.183875,1.198932,0.618718,TURE
0.453206,1.406943,0.873071,0.957161,0.723872,0.944572,1.44125,1.098318,0.724498,0.505616,0.551794,0.500671,1.015958,0.854692,0.756665,0.582766,0.764554,0.774944,1.458863,0.672843,0.392728,0,1.02708,1.727495,0,0,0,0.56687,0,0.919388,1.288813,1.104168,0.538641,0,0,0.831487,0,0,0,0,0,0.770317,0,0,0,0,0,1.192322,0.622256,1.020782,1.050568,TURE
0.779345,0.758302,0.666369,1.288991,1.099894,1.020109,0.749164,0.838716,1.212746,1.061793,1.256969,0.898477,0.976464,0.990135,1.022669,0.168779,0.759182,0.617203,0.841652,0.582268,0.679721,0,1.185092,0,0,0.635585,0,0,1.237644,0.795624,0.743546,0.31851,1.864526,0.150621,1.454597,0.639605,0,1.276646,0.748911,0,0.475299,1.327839,0,0,0,0,0,0.656701,1.373112,1.020782,0.768799,TURE
0.368495,0.886291,0.738222,0.619578,1.29234,0.697029,0.82194,0.778808,1.140297,0.870964,1.554377,1.409161,1.145385,1.053457,0.932634,0.718293,1.346224,1.193954,0,0,0,1.781647,1.268745,0,1.520268,1.360899,0,0,1.325007,0.567857,0.796031,0.681986,1.33076,1.612527,1.038183,2.396639,0,2.750868,0,0,0,0.953726,0,0,0,0,0,0.965562,1.397786,1.170649,1.200649,FALSE
0.381201,1.060736,1.037985,1.078065,0.832841,1.090906,0.599332,0.898624,1.102497,0.47952,0.746325,0.611729,0.939447,1.017947,0.600798,0.347041,0.390254,0.346113,0.870344,0,0.937191,0,0,0,0,0.657252,1.988473,0.676379,0,0,0.384447,0.658737,0.642697,0,1.00279,0.66141,0,0,0,1.82769,0,0,0,0,0,0,0,-0.094496,0.892859,0.974132,1.125608,TURE
1.397738,0.912381,0.955418,1.176071,0.923697,1.102573,0.934252,0.687183,0.907938,0.76562,0.843371,0.753416,0.933347,1.101487,1.300207,0.469402,0.703801,0.967502,0.467014,0.646175,0.754325,0.923414,0.328791,0.553009,1.575888,0.529008,1.066986,0.907338,1.373483,0.588632,0.309433,0.176734,1.034585,0.835761,0.538083,0.62108,0.286543,2.119935,0.414535,0.486266,0.526172,0.489987,0,0,0,1.008922,0,1.559815,1.18604,1.002415,1.247366,TURE
1.313027,1.137067,0.866382,0.973736,0.902693,0.950144,1.142476,0.973509,0.730404,0.792064,0.883806,0.776609,1.013045,0.879586,0.778704,0.999567,1.348838,1.129813,0.746009,1.605648,0.401653,0.491688,0.700281,1.177838,0,0.563359,1.704406,0.386502,0.731335,1.253711,1.208262,0.752842,2.019903,0.890031,0.286512,1.039359,0.61042,1.505361,0.883081,0,0,0.521909,1.657466,0.575734,0.332581,0,0,0.873161,0.819064,0.49625,0.872163,TURE
0.567566,0.904244,0.697154,0.844753,1.193325,0.797348,0.990732,1.118695,0.976497,0.929681,1.406875,1.232821,1.092934,0,0.603056,0,1.305736,1.00364,0,1.605648,0.312397,0,0,0,0,0.876336,0,0,0.853224,1.462662,1.537788,0.439158,0.856929,1.246044,0,0.66141,0,1.763915,0,0,0,0.611549,0,1.355189,1.565691,1.265033,0,1.401777,1.421476,1.123999,1.125608,FALSE
0.351552,0.884766,0.703453,1.23393,1.023492,1.008953,0.938953,0.299541,0.617398,1.278719,1.165315,0.573496,0.982297,0.552423,0.326043,0.753332,0.564757,1.001757,0,0.436102,1.018183,0,0,0,0,0,0,0.734832,0,0.5959,0.417671,0,0.698238,0.676863,1.089451,0.718569,1.171244,0,1.694412,0,0,0,0,2.230058,0,0,2.738879,0.299325,1.208451,0.974132,1.144002,TURE
0.635335,1.003619,0.895262,0.898388,1.016067,0.924061,0.749164,0.599083,0.771748,0.685028,1.080208,0.955827,1.026682,0.912053,0.538299,0.829171,1.243225,1.171517,0,0.716032,1.393122,0,1.457343,0,0,1.563195,0,1.206514,0,1.304537,1.37154,0.783363,0.764288,1.111336,1.192507,0.983177,0,0,0,1.081694,1.170465,1.089972,0,1.206675,0,1.126399,0,1.377081,0.891263,0.870916,0.947204,FALSE
0.44897,0.969904,1.432125,1.017043,0.754271,1.253149,0.715868,0.499236,0.526748,0.704057,0.327336,0.520394,0.854619,2.157079,1.782367,2.353266,0.661573,0.977905,0,0.339656,1.189512,5.824614,0,0,6.212635,0.556137,0,0.572321,1.082938,0.464114,0.650603,1.114785,0.54382,0.263586,0.848515,0.839482,0,0,0,0,0.835235,0.777796,1.657466,0,0,0,0,0.743267,-0.074005,1.123999,1.097285,TURE
0.347317,0.895556,0.854439,0.9203,1.096913,0.91561,1.13873,0.718899,1.190696,1.027542,0.942727,1.261691,1.031101,0.559243,0.330068,0.381316,0.57173,1.267655,0.957379,0,1.546366,0,1.348042,0,0,0,2.187321,0,0,0.603348,0.845783,0.72461,0,0.342662,0,1.091327,0,0,0,0,0,0,0,2.258648,0,0,0,1.194612,1.179846,0.838891,0.84384,TURE
0.351552,0.929004,1.406907,0.909212,0.842876,1.18291,0.419532,0.658991,0.999597,0.685028,0.772512,0.828383,0.891343,0,0.652085,2.636663,0.564757,1.001757,0,0.436102,1.018183,0,0,0,0,0.714052,0,0,0,0,0.417671,0,0,1.015295,0,0.718569,0,0,0,0,0,0,0,2.230058,0,0,0,0.98654,0.963194,0.917566,0.797123,FALSE
0.313432,0.793898,1.025711,1.311161,0.911624,1.209709,0.620736,0.481406,0.606373,0.574934,0.750534,0.641769,0.877331,1.241059,1.464959,0.846209,0.475789,0.56263,1.063754,0,1.145456,0,1.497824,0,0,0,0,0.826686,1.564244,0.670387,0.46988,0,0,0.761471,2.451265,0.80839,0,0,0,4.479129,0,0,0,0,0,0,0,1.228257,0.86415,0.899199,0.665435,TURE
0.360023,0.691158,0.755592,1.078065,1.205171,0.95124,0.719198,0.599083,1.411196,0.822034,1.41409,1.070526,1.012472,1.617809,0.954839,0,0.413483,0.733429,0,0,0,0,2.598635,0,1.556901,0,0,1.43425,0,0.581541,0.407606,0,0.681413,0.330277,1.063199,0.701254,0,0,1.653085,1.939135,0,0.976987,0,2.174995,0,0,0,0.791819,1.486523,0.557525,0.975527,TURE
1.393502,1.0714,0.745361,0.966654,1.002447,0.886495,1.030224,0.828144,1.001615,0.754426,1.053892,0.94708,1.046323,0.276211,0.652085,0.564999,0.917731,0.939147,0.702663,0.864202,0.882737,0,0,0,0.395177,0,0,0.364045,0.688842,0.442824,1.034597,0.886374,0.518874,0.670653,0.539728,1.334956,0.287422,0.708813,0.831613,0.487758,0.527786,1.228726,1.040378,0,0.313138,0.506013,0,1.196322,1.011164,1.170649,1.125608,TURE
1.11819,0.737137,0.597136,1.286328,1.145157,0.98444,0.72776,0.470708,1.165497,1.076473,1.402867,0.955827,0.995113,0.344476,0.711591,0.234879,0.660315,0.976046,0.584659,0.134825,1.888691,0,0.411616,0,0,0.220756,0.667884,0.454362,0,0.552685,0.258254,0.221255,0.86347,0.837037,0,1.110765,0.359002,0,0,0,1.977682,0.306946,0,0,0,0,0,1.582444,1.452202,1.123999,1.172325,FALSE
0.457442,0.985941,1.081234,0.998209,0.902245,1.069516,1.023858,0.973509,0.440999,1.198799,0.736505,0.939896,0.950631,0.423352,0.499729,1.4433,1.082012,0.959627,0,0.666495,1.167069,0,0,1.711198,0,1.091287,1.650808,0,0,1.366072,1.276654,0.546876,1.600678,0.517226,0,0.823643,0,0,0,0,0.819325,0.762981,0,0,0,0,0,0.732506,0.978813,0.917566,0.768799,FALSE
0.537917,1.040819,0.827527,0.763983,1.082038,0.818558,0.929576,0.849719,0.904497,0.678038,1.038122,1.115781,1.081844,0.359513,0.424373,0.490264,1.470162,1.54835,0.612722,1.130376,1.649457,0,0,0,0,1.388117,1.399885,0,0,1.930714,1.894555,0,0,1.973733,0,0.931265,0,0,0,0,2.081351,1.292144,0,0,0.827398,1.337027,0,1.113998,0.954474,0.721049,0.85377,FALSE
0.321903,0.966258,1.075543,0.354627,1.216387,0.721923,0.618061,1.142002,1.019809,0.941914,1.215233,1.612957,1.13237,0,0,0.411822,1.080569,1.369067,0,0.95471,0,0,0,0,0,0,0,0,0,0.652268,0.91436,0.783363,0.764288,1.111336,0,1.573083,0,0,0,0,0,1.097438,2.348076,0,0,0,0,0.886913,0.700045,1.123999,1.27569,FALSE
0.317668,1.077055,0.70064,1.581162,0.7329,1.193579,1.023858,0.474274,0.624748,1.370056,0.834706,0.430122,0.885765,0.612144,2.529034,0.417387,0.782265,0.693784,3.147547,0,1.694647,2.07452,0,2.484753,0,0.792304,0,2.446083,3.085633,0.661204,0,0.794094,0.774757,1.12656,0,1.195974,2.602764,0,0,0,1.194849,0,0,2.481332,0,0,0,0.434717,1.128281,1.198932,0.975527,TURE
0.563331,0.800613,1.66819,0.526874,0.995653,1.10731,1.076821,0.947999,1.121881,1.223264,0.884885,1.107078,0.93087,1.715858,0.405083,1.871916,0.438543,0.544515,0,0,0,2.31206,1.646463,0,0,0.883026,0,0,0.859737,0.368457,0.774763,0,0.431735,0.209259,1.34726,0.444306,0,1.777484,0,0,0,0,0,0,0,0,0,0.779894,0.464327,1.170649,0.91888,TURE
0.292254,0.63857,1.353893,0.390603,1.303578,0.878863,1.023858,0.948548,1.500621,0.941914,1.10203,1.598354,1.050314,0,0,1.362645,1.021547,0.302,0,0.527228,0,0,0,0,0,1.726513,0,0,0,0,1.00989,0,2.532416,0.409149,0,1.303077,0,0,0,0,0,0,0,0,0,0,3.328792,0.952462,1.21406,1.348798,0.720512,TURE
0.465913,1.034774,0.955418,1.029062,0.908554,1.023818,0.998886,0.499236,0.587998,0.685028,0.720138,0.700939,0.974524,0.415584,0.735839,0.283363,1.168374,1.224624,0.709169,1.962459,1.145456,0,0,0,0,1.071078,0,0.551124,1.04283,0.446925,1.253012,0.536748,0.523679,1.269119,0.817088,0.538927,0,0,0,0,0,0.748719,0,0,0.960093,1.551455,0,0.740866,1.310294,1.198932,0.722082,FALSE
1.008066,0.956514,1.00582,0.928586,0.986812,0.994919,1.032182,0.682289,0.881997,0.685028,0.938362,0.881484,0.989634,0.573401,0.451232,0.78194,0.977007,0.823173,0.64907,1.047753,1.048384,0,0,0,0.547554,0.490154,0,0,0,0.818099,1.146825,0.245631,0.23965,1.161566,0.747844,0.863196,0,0,0,1.353269,1.830408,0.681812,2.167455,0,0.434914,0,0,0.493865,1.10437,0.805899,0.91888,TURE
1.372325,1.065269,1.153316,0.632199,0.987071,0.909088,1.163408,1.233406,1.115467,0.846211,0.924242,1.079522,1.034511,0.701218,0.165545,1.338739,0.824406,1.112632,0.237858,0.987324,0.640317,0.940621,0.334917,0.563314,0.401313,0.179622,0,0.184849,0,0.2998,0.84053,0.540082,0.351288,0.851334,0.548109,0.994169,0,0,0.422283,0,0.536007,0.499146,0,1.101091,0.318031,0,1.352322,0.82537,0.916333,1.123999,0.947204,TURE
0.529446,1.086846,1.121023,0.905575,0.859492,1.039569,0.984616,1.026999,0.787498,0.636097,0.617261,0.682733,0.966289,0.730623,0.646827,1.245428,0.933672,0.993678,0.622685,0.861567,0.670511,1.231219,0,0,0,1.410688,0,0.967827,0,0.784843,0.825154,0,0.919631,1.114348,0,0.473204,0,0,0,0,1.410314,0,0,0,0,1.359126,0,0.80991,0.55219,0.974132,1.125608,TURE
0.59298,1.04908,1.084323,0.962558,0.874483,1.051945,0.856188,0.898624,0.850497,0.636097,0.701433,0.710043,0.959818,1.303558,0.769367,1.111029,0.666333,0.738705,0,0.255973,1.494073,0,1.562947,0,0.936397,0,0,0.862628,0.816127,1.748836,0.980618,0.420064,0.819671,0.198645,1.918381,0.421769,0,0,0,2.3213,2.5118,0.584766,0,0,0,0,0,0.850774,0.654665,1.095716,0.947204,TURE
0.978417,0.937814,0.909922,1.026729,0.995083,1.000066,0.844513,0.574121,1.00394,0.708381,0.929931,0.918173,0.986943,0.984753,0.348724,0.537159,1.057079,1.205375,0.334455,0.771272,1.800717,0.66131,0.470932,0,0.564292,0.757706,1.528259,0.519837,0,1.475437,0.738675,1.518834,0.49395,0.957658,0.385352,0.762499,0,0,0.594531,0,1.886604,1.756863,0,0.776099,0,0,0,1.168357,0.759956,1.198932,1.097285,FALSE
0.559095,1.140477,0.796181,1.102567,0.870698,0.98444,1.013156,0.969944,0.409499,1.190644,0.80431,0.591702,0.995113,0,1.020439,0.707327,0.707025,1.175726,0.589156,0.54345,1.268813,0,0,0,0,1.334728,0,0.457857,0.866351,0,0.520482,0,0,1.265214,0,0.671586,0,1.791263,1.050798,0,0,0,0,0,0.795077,0,0,0.795725,0.587829,0.767699,0.91888,TURE
0.703105,0.862647,0.91449,1.006627,1.053595,0.991557,0.632628,1.009565,0.865664,1.040228,1.011103,0.828383,0.991392,0.549075,0.810167,0.561575,0.771835,0.684534,0.467014,0.215392,0.502883,0,0,0,0,0.705344,0,0.362935,0.686741,1.177265,0.412577,0.706937,1.379446,0.501457,1.076165,0.709806,0,1.417625,0.831613,1.951032,1.055572,0,0,0,0,1.01515,0,0.660862,0.700112,0.824266,1.097285,TURE
0.580273,1.286463,0.63927,0.944291,0.91187,0.822044,1.435374,1.03455,0.783792,0.751228,1.021617,0.902814,1.080022,0.333078,0.589754,0.227107,0.76616,0.755,1.134671,0.523322,0.61091,0,0.79884,0,0,0.428431,0,0,0,0,1.253012,0,0.837886,0.406118,0,1.293424,0,0,0,0,0,0,1.271139,0,0,0,0,0.385566,1.380874,0.767699,0.703689,FALSE
0.461677,0.808465,0.910617,1.186861,1.008579,1.086196,0.449499,1.059489,1.175997,0.697714,0.883806,0.739881,0.94191,0.838864,1.237755,0,0.643196,1.045815,0,0.330133,1.541548,0,0,1.695205,1.20769,0.540544,1.63538,0,2.105151,1.353305,0.316181,0.541765,0.528573,0.768588,0.824725,0.271982,0,2.179933,0,0,1.623192,0,0,0,0,0,0,0.799874,0.623448,1.273865,0.993921,TURE
0.504033,0.678816,0.834095,0.905937,1.25976,0.897854,0.249721,0.399389,1.417772,0.3996,1.426494,1.292881,1.040384,0,0.906288,0.523502,0.784917,0.435085,1.309236,0.603833,0,0,0,0,0,0.494344,0,0.50873,0.962612,1.237637,0.578313,0.49546,1.450187,0.468598,0,0.497471,0.807754,1.992008,1.16856,0,0,0.690629,0,0,0,0,0,0.847768,1.413478,1.170649,0.668252,TURE
1.046186,0.89193,0.780064,1.02569,1.082357,0.935285,0.938514,0.803166,1.19942,0.681264,1.230206,1.05246,1.020814,0,0.978128,0.502221,0.800073,1.001757,0.625227,0.576723,0.84156,0,0,0,0,0.236074,0,0.971777,0,0.394023,0.138087,0.473215,1.385077,0.895117,0,1.187839,0.384014,0,1.11109,0,0.352579,0,0.695726,0,0.418806,0.676767,0,1.155926,1.092066,1.348798,1.050568,FALSE
0.732754,1.12488,0.776239,0.778949,1.039848,0.801209,1.083407,1.016393,0.776459,0.726013,1.139799,1.044057,1.090915,0,0.466317,0.53872,1.009668,1.074559,0.895793,0.619724,0.482297,0,0,0,0,1.014705,0,0,0,0.846805,1.384908,1.355996,0.330744,0.480929,0,1.021124,0,0,0,0,0.506054,0.942505,1.000364,2.084906,0,0,1.280305,1.585228,1.589399,0.599466,0.898917,FALSE
0.385437,0.847334,1.219062,0.888515,0.988427,1.078918,0.958931,1.007548,1.08646,0.60407,0.732041,0.834176,0.945715,1.006637,0.297061,1.029554,0.514557,1.026801,0.860565,0.396902,0.926661,0,1.211723,2.038056,0,0.649867,0,0,0,0.542336,0.380127,0,0,0.924032,1.983046,0.326989,0,0,0,0,0.977604,0,0,0,0,1.890279,0,0.771926,0.824557,1.348798,0.675365,TURE
0.271076,0.516344,1.00352,0.926462,1.288302,0.992644,0.599332,0.748853,1.322996,0.513771,1.080208,1.051409,0.990823,0,1.273119,0.490264,1.102622,1.140889,0,1.709238,0.665104,0,0,0,0,0.932874,0,0,0,0,0,0,0.912214,2.210723,0,0.938776,0,0,0,0,0,0,5.635383,0,3.39233,2.740905,0,0.693122,0.659515,0.832717,1.172325,FALSE
0.385437,0.766635,1.475706,1.066218,0.851146,1.301048,0.528501,0.708007,0.65348,0.753531,0.314242,0.49703,0.829575,3.523229,0.297061,1.715923,0.900474,0.798623,0.860565,0.396902,0,1.701573,1.211723,4.076112,0,0.649867,1.966131,0,0,1.627007,0.760255,1.30267,0,0.924032,3.966092,0.653979,0,0,0,1.806921,0,0.910374,0,0,0,0,0,0.365085,0.884505,0.767699,0.947204,TURE
0.381201,0.48957,0.843363,1.257743,1.221501,1.090906,0.719198,1.317982,1.940394,1.096045,1.335529,0.99406,0.939447,0,0.600798,0.347041,0.390254,0.346113,0.870344,0,0.468596,0,0,0,0,0.657252,0,0,1.279836,0,0.384447,0,0.642697,0.311511,0,0.66141,0,0,0,0,0,0,0,0,0,0,0,1.136944,0.476808,1.002415,0.965597,FALSE
0.376966,0.577583,1.312059,0.66622,1.235225,1.005825,0.79245,0.492579,1.484696,0.616525,1.134763,1.448608,0.983932,0.514757,0.303812,0.701969,0.789377,0.466728,0,0,0.473982,0,1.239579,0,0,0.664807,0,0,0,0,0,0.666308,1.300168,0.945275,1.014317,1.672531,0,0,1.576197,0,0,0,0,0,0,0,0,0.975156,1.076186,0.824266,0.722082,FALSE
1.101248,1.228634,0.898256,0.808549,0.903313,0.877414,1.221714,1.244249,0.695421,1.132931,0.876252,0.838186,1.051071,0,0.619355,0.834773,1.341026,1.189344,0.593723,1.642989,0.958987,0,0,0,0,1.120895,0,0.461406,0.873067,0.748339,1.049034,1.572798,0.657643,1.275021,0,1.015188,0,0,0.527443,0,1.338975,1.246894,1.320793,0,0.397539,0.6424,2.535603,0.843147,1.340884,0.711133,1.050568,FALSE
0.436264,0.748615,0.566861,1.151332,1.212876,0.897147,0.749164,0.848701,1.347496,1.027542,1.5603,1.136372,1.040754,0,0.524225,0.60562,1.135052,1.208001,0,0.69949,0.816563,0,0,0,0,0.572655,0,0,1.115105,2.867398,1.004891,0,1.119946,1.357077,0,0.288139,0,0,0,0,1.720583,0.80113,0,0,0,1.661154,0,0.958235,1.289904,1.198932,0.795553,FALSE
0.436264,0.998153,0.963663,1.046665,0.921786,1.037326,0.749164,0.69893,1.310746,0.627942,0.938362,1.07265,0.967461,0,0.524225,0.60562,0.794536,0.604,0,0.69949,0.408281,0,0,0,0,1.717966,0,0.58932,1.115105,0.955799,0.669927,1.147898,0.559973,0.542831,0,0,0,0,1.35553,0,0,0,0,0,1.027979,0,0,0.825409,1.278227,1.273865,1.172325,FALSE
0.70734,1.055362,1.468406,1.387928,0.508682,1.469783,0.723003,0.689421,0.437499,1.386366,0.476975,0.564393,0.741352,1.637301,0.966343,1.86064,0.348721,0.556699,0.928367,0.214086,1.249588,1.835636,1.307192,1.099315,0.783169,1.051604,1.060519,2.164413,0,0.292532,0.410077,0.702653,0.342771,0,0.534821,0,1.714015,0,0.826542,0,0.524568,0,0,0,0,0,0,0.992463,0.120623,0.992499,0.618718,TURE
0.37273,1.251743,0.928878,0.918806,0.823377,0.951626,1.558262,1.497707,1.367096,0.342514,0.667765,0.688195,1.01227,0,0,1.065056,0.665375,0.590115,0,0.821494,0,0,0,0,0,0.672537,0,0,0,0.561254,0.786775,0.674056,0.657643,0.318755,0,0.338396,0,0,0,0,0,0,0,0,0,1.957789,0,1.610131,1.344292,0.739416,1.200649,FALSE
0.402379,0.657055,0.368758,1.361767,1.262412,0.911903,0.679242,0.958532,1.499396,1.324388,1.780706,0.99406,1.033039,1.445702,0.56884,0,0.24633,0.764639,0.823552,0,0.886805,0,2.319212,0,1.389493,0,0,1.280029,0,0,0,0.623321,0.608143,0,2.846631,0.62585,0,0,0,3.456719,1.870199,0,0,0,0,0,0,0.802896,1.371595,1.049065,0.950951,TURE
0.698869,1.201673,0.84926,1.012728,0.847984,0.962564,1.165367,0.931907,0.906497,1.103656,0.82925,0.785902,1.006551,1.104845,0.815107,0.564999,1.482488,1.064366,0.939758,1.083566,0.505968,1.858159,0.661616,1.112804,0.792778,1.774178,1.073532,0.730323,0.690955,1.776731,0.622663,2.133822,1.387909,1.345421,0.541384,0.892701,0,0,0.836747,0,0.531044,0,0,1.094252,0,1.021455,0,1.389512,1.239986,0.899199,1.172325,FALSE
0.186365,1.001394,0.663485,0.980059,1.078908,0.853182,1.098775,0.998471,1.249496,1.027542,1.440277,0.955827,1.063741,1.053457,0,0,2.153959,0.716372,0,0.841054,0.98182,0,0,0,0,2.7542,4.166325,0,0,1.149235,1.611016,4.140631,2.693205,0.65269,0,2.771623,0,0,0,0,0,1.953975,0,0,0,0,0,0.885819,0.44915,1.273865,0.947204,TURE
0.360023,0.863948,0.686902,1.395143,0.970015,1.087131,0.599332,0.539174,0.749698,1.027542,0.903446,0.688195,0.941421,0.53927,1.591399,0.367698,0.964794,1.100143,0,0,1.987297,1.824578,0,0,0,0.696846,0,1.43425,2.71387,1.163081,1.222819,0.69842,0,0.99083,0,1.402508,0,0,0,0,1.049136,1.953975,0,0,0,0,0,1.275255,0.522044,0.992499,0.91888,FALSE
0.969945,0.801698,1.657263,0.470771,1.025595,1.071851,0.804658,0.879209,0.912622,1.284428,0.678312,1.217794,0.94941,0.794713,0,2.167482,0.812458,0.810632,0,0.155613,0.181658,1.334273,0,1.598123,0,1.273969,0,0,0,0.212634,0,1.787585,0.747453,0.724572,0.388747,1.153826,0,0,0,0,0.38066,0,0,0,0,0,0,0.690927,0.854469,0.721049,0.900487,FALSE
1.956833,0.985499,0.935197,1.750106,0.616519,1.400093,0.9864,0.798777,0.652311,1.355785,0.491003,0.565531,0.777789,1.965235,2.02981,0.736991,0.552507,0.512287,0.999004,0.460751,0.896444,1.975304,1.641094,1.182959,1.966434,0.502941,2.282422,1.164548,1.958706,0.629581,0.294185,0.504077,1.475408,0.119187,0.191838,0.379592,0.408277,0.503427,0.590645,0,0.562282,0,0,0,0,0,0.472427,-0.313064,0.102746,0.773874,0.975527,TURE
0.601451,0.64644,1.439107,0.835121,1.055714,1.159144,0.936456,0.411869,1.433246,1.198799,0.711955,1.26647,0.903769,1.606335,0.758454,1.314324,0.574771,0.946696,0.547074,0.252316,0.294546,1.081714,1.540619,1.295621,0.92302,0.82626,1.249898,0,0,1.034311,0.241652,0.414063,1.211942,0.391614,1.260651,0.207872,0,0,0,0,0,0,0,0,0,0,0,1.193936,0.838798,0.745591,0.793376,TURE
0.385437,0.685937,1.090739,1.006984,1.098252,1.078918,0.408635,0.408466,1.050379,0.274011,0.903446,0.87936,0.945715,2.013274,0,0.343185,0.900474,1.026801,0,0,1.389992,0,0,0,0,0.649867,0,0,0,2.711678,1.140382,0.651335,0,0.924032,2.974569,0.326989,0,0,0,1.806921,0.977604,1.820749,0,0,0,0,0,1.604265,1.402638,1.123999,1.065214,FALSE
0.343081,0.815951,1.441645,1.19785,0.771149,1.35472,0.239733,1.73734,0.485099,1.71257,0.274962,1.146992,0.801513,2.831166,0.668387,1.544331,0.434157,0.2567,0,0,0,1.916961,0,4.592076,0,1.464258,0,0.753435,0,0,0.856489,0.733783,0,0,1.117032,0.36838,0,0,1.737858,2.038578,0,0,0,0,0,0,0,0.51175,0.455918,1.198932,0.84384,TURE
0.351552,0.752051,0.773799,0.909212,1.234211,0.869787,0.599332,0.299541,1.396496,0.47952,1.479557,1.325413,1.055059,0,0.326043,0.376666,1.270704,0.876537,0,1.308306,0,0,0,0,0,0,0,0,0,1.191799,0.835342,0,2.094715,1.353726,0,1.437138,0,0,0,0,0,0,6.420057,0,0,0,0,1.04472,1.210674,0.842633,0.947204,FALSE
0.355788,0.743098,1.112126,0.834217,1.130285,0.996941,0.659265,0.838716,1.719895,0.47952,1.099848,1.185225,0.988577,0.545767,0.322114,0.372128,0.976418,0.742265,0,0.861567,0.502883,0,0,0,0,2.116032,2.133972,0,0,0.588632,1.237732,2.120811,0,0.334304,0,0.354903,0,0,0,0,0,2.967147,0,2.202182,0,0,0,1.54511,1.443189,0.810608,0.947204,FALSE
0.37273,1.126568,1.260621,1.470089,0.511062,1.411031,0.689231,0.718899,0.727648,0.719279,0.353522,0.745545,0.77207,0.520674,1.229218,0,0.26615,0.354069,1.78117,0,0.958987,0,1.253992,0,0,0.672537,0,1.384218,1.3096,0,0.393388,0.674056,0,0,0,0.338396,2.204694,2.718505,0,0,1.012108,0,0,0,0,0,0,-0.871412,0.422627,0.482592,1.200649,TURE
0.347317,0.985111,0.996845,1.248978,0.822685,1.16212,1.018864,0.179725,0.881997,0.959039,0.589204,0.802894,0.902213,1.118485,0.330068,0.762633,0.714662,0.507062,0,0.441553,0.515455,1.892999,1.348042,2.267337,0,1.445955,0,0,0,0,0.845783,0.72461,0.706966,0.342662,0,0.727551,0,0,1.71586,0,1.088977,0,0,0,0,0,0,0.830863,0.942563,1.198932,1.228973,TURE
0.525211,0.710667,1.271322,0.956348,1.027619,1.141104,0.898997,0.770249,1.102497,1.027542,0.95395,1.119682,0.913201,0.736564,0.869447,2.762218,0.941262,1.001757,0,0.579086,1.01401,1.241311,0,1.486779,0,0.474084,0,0.48788,0.923161,1.582553,0.277306,0.475154,0.463584,1.572875,0.723324,0.715624,0,1.909693,0,0,2.132954,0.662091,1.408846,1.468121,0.848083,1.370452,0,1.217953,1.51358,1.049065,1.200649,FALSE
0.453206,1.063786,0.763937,1.158668,0.910677,0.998548,1.234338,1.091186,1.238996,0.619787,0.818339,0.632666,0.987737,0.854692,0.252222,0,0.982998,1.162416,0,0.672843,1.570911,0,1.02708,0,1.230693,1.10168,0,0,0,0.919388,0.322203,1.104168,1.077282,1.044303,1.680868,0.831487,0,0,0,1.528933,0,0,0,0,0,1.596643,0,0.816772,0.44528,1.095716,0.947204,FALSE
0.470148,1.09161,0.473405,1.699653,0.765314,1.144671,1.339415,1.021164,0.775089,1.671053,0.979031,0.402606,0.911337,0.411806,3.4027,0.842362,0.631502,0.560073,3.513317,0.972227,0.756632,0,0,0,1.18553,0,1.605373,2.730338,2.066525,0.885649,0.620758,0,1.556623,0.251495,0,0.266991,1.735176,0,1.25512,0,0,0,0,0,0,0,0,1.089051,1.007161,0.899199,1.144002,TURE
0.982652,1.028731,0.956333,0.859664,0.990794,0.933521,1.107099,1.015112,0.875872,0.732599,0.894717,0.876174,1.021736,0,0.462952,1.069666,1.002383,1.022355,0.333001,1.075086,0.717155,0,0,0,0,0.502941,0,0.258789,0.489676,1.049301,0.735464,0.756115,0.983605,0.953494,0,0.759184,0.409168,1.009052,1.183869,0,0.751346,0.699676,0,0,1.339078,0.721291,0,0.9247,0.969051,1.123999,1.125608,TURE
0.364259,1.110073,1.357829,0.564104,0.900631,0.973757,1.098775,1.278043,0.573298,1.027542,0.9951,1.006804,1.000699,0.532925,0.314535,1.090116,0.953444,1.087201,0,0.420527,0.98182,0,0,0,0,0.68855,0,0.708588,0,0.574617,0.805508,1.38021,0.673301,0.65269,0,1.385812,0,0,0,0,0,0,2.061726,0,0,0,0,0.58281,0.559394,1.095716,1.200649,TURE
0.444735,1.01411,0.722882,1.078065,0.99941,0.935062,0.898997,0.748853,1.139247,0.742114,1.276609,0.955827,1.02093,0,1.028288,0.89096,1.558513,1.18477,0.743595,1.371816,1.601414,0,0,0,0,1.684608,0,0.577877,2.186905,1.87448,0.985379,2.251217,1.0982,1.330726,0,0.847632,0,0,0,0,3.373692,1.570842,0,0,0,0,0,1.250559,1.168541,1.020782,0.91888,FALSE
1.639165,0.967756,0.890132,1.058565,0.96842,1.007334,0.854048,0.656851,0.859947,0.631204,0.913266,0.725063,0.983143,0.58677,1.17747,0.800171,1.16975,1.197047,0.994679,1.651524,1.071076,0.393351,0.280113,0.471135,0.335644,0.600916,0.909016,0.927606,0.877602,0.376113,0.878736,0.301137,1.469021,1.210442,0.229209,1.058256,0,0.601752,0,0,1.120171,1.043137,0.882828,0.459986,1.860024,1.717538,1.129877,1.335571,0.936948,0.842633,0.758869,FALSE
0.74546,1.001394,0.829356,0.704418,1.135693,0.787552,1.248607,0.98183,1.077997,0.951428,1.254787,1.242574,1.098055,0,0.305549,0.529485,1.256989,1.349509,0.440174,1.624104,1.658936,0,0,0,0,1.329614,0,0.684154,0,0.554803,0.388866,0.333154,0.975126,2.048095,0,0.836266,0,0,0,0,0.994557,0,1.965831,1.024271,2.366742,0.95613,2.515947,1.433452,1.134554,0.974132,1.200649,FALSE
0.728518,0.832554,1.018372,0.971512,1.045894,1.024123,1.009985,0.976283,1.396496,0.824571,1.032926,0.941666,0.974365,0.529809,0.938088,0.903118,1.015573,0.480375,0.450531,0.20779,0.485134,0,0,0,0.760134,1.701124,1.029327,0.350126,0.662503,0.851786,0.597023,1.022979,1.66345,0.645011,0,1.027131,0,1.367295,0,0,0,0,0,0,0,0,1.287925,1.364073,0.367008,1.049065,1.125608,FALSE
0.389672,0.878034,0.951956,0.937448,1.059157,0.973027,0.579354,0.718899,1.220096,0.981874,1.256969,0.981315,1.00108,0,0.88139,1.01824,1.017805,0.789847,0,0.392492,0.458182,0,0,0,0,0.642647,0,1.322697,0,1.072619,0.375904,0.644098,1.256829,1.218354,0,1.293424,0,0,1.523067,0,0.96662,0,0,0,0,0,0,0.887424,1.12495,1.095716,1.097285,TURE
0.317668,0.685399,1.245582,0.790581,1.132664,1.039569,0.449499,0.898624,1.175997,1.027542,0.949273,1.115131,0.966289,0.612144,0.361291,0.417387,0.625812,0.555027,0,0,0,0,0,0,1.770175,0.792304,2.397064,0,0,1.322407,0.926886,0.794094,0,0.37552,0,0.398658,0,0,0,0,0,0,0,0,0,0,0,0.929295,0.958921,1.095716,1.200649,TURE
0.525211,1.243667,0.517946,1.347582,0.805976,0.978089,1.327091,1.069791,1.133997,1.272195,0.982007,0.901208,0.998433,0.368282,1.521532,0.251111,0.658884,0.333919,1.255579,0,1.01401,0,0,0,0,0,0,0.48788,0.923161,1.186915,0.831918,0.475154,0.927169,0.224696,0.723324,0.954165,0,1.909693,2.240545,0,0.710985,0,0,0,0,0,0,0.999686,1.050243,1.095716,1.097285,TURE
0.355788,1.04908,0.764587,0.705876,1.130285,0.7563,1.018864,1.018441,1.146597,0.274011,1.296249,1.261691,1.114396,0,0.644229,0,1.394883,0.989687,0.934028,1.292351,0,0,0,0,0,1.410688,0,1.451741,0,0.588632,0.825154,2.120811,1.379446,1.002913,0,1.419612,1.156784,0,0,0,0,0,2.113269,2.202182,0,0,0,1.421022,0.471442,0.585808,1.200649,FALSE
1.96954,0.955452,1.14262,1.228763,0.789856,1.223388,0.836567,0.549159,0.707435,0.899099,0.605571,0.53367,0.870179,1.464396,1.094773,1.33132,0.573886,0.840914,1.323375,0.686649,0.890635,1.308337,1.164615,0.783529,0.558198,0.124921,1.133816,0.771335,0.486504,0.312751,0.365349,0.500811,0.732924,0.473658,1.143571,0.628554,0,0.500158,0.586809,0.344175,0.372421,0.520214,0.366728,0.382157,0.220759,0,0,0.243635,0.471107,1.123999,0.84384,TURE
0.313432,1.141228,1.183513,1.165476,0.675277,1.209709,0.599332,0.706062,0.299249,0.122326,0.266545,0.191165,0.877331,2.482118,0.36624,0,0.634385,0.703288,1.063754,0,1.145456,0,5.991297,0,0,1.606617,0,0.826686,0,0,0,1.610245,1.571036,0,2.451265,0.80839,0,0,1.909197,2.239564,2.423357,0,0,0,0,0,0,0.323625,0.678337,1.245582,0.665435,TURE
0.216014,1.151931,1.144836,1.691083,0.440916,1.472157,1.289471,0.680776,0.875316,1.380435,0.065467,0.834176,0.740111,0,0.53471,1.853197,0,0,0,0,0,0,0,0,0,0,0,0,0,0,0,0,0,0,0,0,0,0,0,0,0,0,0,0,0,0,0,0.871248,-0.33124,1.1791,0.702119,TURE
0.338846,1.009739,1.459666,0.673791,0.874483,1.082884,0.898997,0.898624,0.992247,1.370056,0.883806,1.146992,0.943641,0.573401,0.676848,2.345819,1.172408,1.169773,0.981927,2.264376,0,0,0,0,1.656703,0,0,0.763094,0,0,0.433735,1.48638,0.725094,1.405793,0,1.119309,0,0,0,0,0,1.040428,2.224493,0,4.017233,0,0,0.77064,0.710006,1.123999,0.608788,TURE
0.419321,0.890128,1.297481,1.524537,0.63094,1.45843,0.958931,0.482419,0.66614,0.962645,0.357657,0.575508,0.747288,2.311156,1.091245,1.260678,0.354414,0.419102,1.579181,0,0.850235,3.122473,1.111787,1.869969,1.332194,0.59627,0,0.613622,0,0.497607,0.697553,0.597617,0,0,1.819496,0.300021,0.976037,0,1.41201,0,0.896137,0,0,0,0,0,0,1.335024,0.906803,0.899199,1.022244,TURE
0.364259,0.896597,0.882589,1.190886,0.958736,1.07449,1.13873,0.599083,1.278896,1.027542,0.785605,1.032293,0.94803,0.532925,0.943606,0,0.408619,0.9664,0,0.420527,1.472729,0,0,0,1.538367,0.68855,2.083163,1.417175,0,0,0.402754,0.690105,0,0.326345,0,0.346453,0,0,0,0,0,0,0,0,0,0,0,0.889151,0.392665,0.795983,0.797123,FALSE
0.470148,0.760819,1.630618,0.728423,0.945388,1.196701,0.939861,0.839624,1.302951,1.235126,0.663599,1.039823,0.884132,2.470836,0.4861,2.2463,0.631502,0.653419,0,0.324076,0.756632,4.168072,1.978777,3.328202,0,1.591877,0,0,1.033262,0.885649,0.620758,0,0,1.00598,1.619184,0,0,2.139564,0,2.944612,0,0,0,0,0.951121,1.536956,0,0.103801,0.685324,0.692766,0.815516,TURE
0.436264,0.64167,0.680233,1.203665,1.212876,0.981255,0.882349,0.449312,1.175997,0.951428,1.494833,1.115131,0.996778,0.888209,0.262113,0,1.021547,0.704667,0,1.049235,0.816563,0,0,1.795911,0,0.572655,0,0.58932,0,0.4779,0.334964,1.147898,1.67992,0.814246,1.747437,1.152556,0,0,0,0,1.720583,0,0,0,1.027979,1.661154,0,1.39284,0.762384,1.170649,1.097285,FALSE
0.330374,0.564889,1.047965,1.243922,1.0891,1.184694,0.757489,0.457633,1.237246,0.685028,0.998374,0.780592,0.89041,0.588294,1.041643,0.80225,0.751788,0.933455,0,0,1.627753,1.992631,0,0,0,0.761029,0,0.783176,0,1.270207,0.890298,0,0,1.082091,0,0.765843,0,0,0,0,1.147055,1.068173,0,0,0,0,0,1.015148,1.067657,0.870916,1.125608,TURE
0.423557,0.734356,0.934186,0.862452,1.199292,0.924061,0.719198,0.35945,1.234796,0.548022,1.256969,1.223458,1.026682,0,0.270056,0.623972,1.052503,0.829738,0,0.720903,0.84156,0,0,0,0,1.180371,0,0,0,0.985058,0.690435,0.591519,2.308461,0.559448,0,0.890879,0,0,0,0,0.886899,0.825907,0,0,0,1.713065,0,0.931205,0.868657,0.867174,0.933527,TURE
0.902176,1.017065,1.206109,1.417175,0.633429,1.355724,0.670581,0.724764,0.795648,0.685028,0.412031,0.366289,0.800988,0.641019,1.387219,1.019841,1.146831,0,2.903898,0,0,0,0,0,1.837291,4.934064,2.487948,0.564184,0,0.228758,3.046423,0.549468,0,0,0,0.275849,0.446188,0,0.64549,0,0,0,0,0,0,0,0,0.979754,-0.20692,0.795983,0.890557,TURE
0.44897,1.350937,0.991471,0.966191,0.70713,1.007968,1.165367,1.198166,1.151497,1.331999,0.982007,0.615977,0.982811,0,0.509248,0.882475,0.771835,0.684534,1.47289,0.339656,0.793008,0,0,0,0,0.556137,0,0,0,0.928228,0.650603,0.557393,0.54382,0.790758,0,0.839482,0,0,1.316048,0,0,0,1.657466,0,0,0,0,1.421022,1.168904,0.824266,1.050568,FALSE
0.351552,0.707813,0.562763,1.23393,1.204108,0.93937,0.938953,0.539174,1.058397,1.278719,1.479557,0.802894,1.018678,0,0.978128,0.376666,0.564757,0.500878,0.945559,0,1.527275,0,0,0,0,0,0,0.734832,0,0.5959,0.835342,0,0.698238,0.338432,0,1.077853,0,0,0,0,2.150729,0,0,0,0,0,0,1.426681,0.546772,1.142366,0.768799,FALSE
1.677286,0.862312,0.781437,0.925612,1.148312,0.88235,0.633044,0.655247,0.99776,0.616525,1.283974,1.096811,1.04849,0.458721,0.676848,0.469164,1.025857,0.961813,0.194392,0.537933,0.732627,0,0.273714,0.460373,0,1.027582,0,0.302139,0.285852,1.102565,1.287995,0.441387,1.004825,0.69576,0.67192,0.96022,0,0,0.344918,1.21381,0.875615,1.426948,0.862559,0,0,0.419526,0,1.052903,1.785842,1.049065,0.768799,FALSE
0.360023,0.647961,1.923325,0.190247,1.146382,1.053158,0.898997,0.718899,1.278896,1.71257,0.628484,1.491089,0.959184,0.53927,0,1.103094,0.689139,0.733429,0,0.425593,0,0,0,2.185385,0,2.090537,0,0,0,0,0.815213,0.69842,0.681413,0.330277,1.063199,0.350627,0,0,0,0,0,0.976987,0,0,0,0,0,0.120537,0.69709,0.974132,1.27569,TURE
0.982652,1.092038,1.082166,0.929367,0.86156,1.033097,0.865701,0.84038,0.777873,0.5994,0.703772,0.7328,0.969673,0.784392,0.57869,0.935958,0.952264,0.577853,0.666003,0.460751,0.358578,0,0,0,0,1.257352,0,0,0,1.259162,1.470927,1.260192,0.491803,0.238374,1.151029,0.632653,0,0,0,2.083088,0.375673,0.699676,0,0,0,0,0,0.513527,0.63909,0.870916,0.900487,TURE
0.343081,0.997273,0.792905,2.66189,0.246768,1.818176,0.659265,2.216606,0.617398,3.288135,0.117841,1.949886,0.559195,2.264933,6.349681,0,0.434157,0,9.694975,0,0,0,0,0,6.542927,2.196387,0,11.301525,0,0,0,2.201348,0,0,0,0,13.214034,0,0,0,0,0,0,0,0,0,0,0.527971,-0.115383,0.042909,0.140151,TURE
0.749696,1.265415,0.494802,1.03543,0.945769,0.799418,1.56688,1.049374,0.760939,0.895461,1.134763,0.839628,1.091852,0.257379,1.21525,0.526476,1.315628,1.458523,0.437659,2.624088,1.178183,0.865371,0,1.036497,0,0.330504,0,1.020366,1.28715,0.551633,1.739897,0,0,1.7231,0,0.66519,0,0,0,0,0.49442,2.302096,2.931702,1.01835,1.176531,3.802411,1.250702,0.673894,0.303941,1.198932,0.872163,FALSE
0.37273,0.959669,1.592363,0.428776,0.965339,1.017255,0.629298,1.048395,1.058397,1.164548,0.530284,1.166108,0.977956,1.562023,0,1.775093,0.665375,1.062207,0,0,0,1.76093,2.507985,0,0,1.345074,0,0,0,0.561254,0.786775,0.674056,0,0.637511,1.026111,0.676792,0,0,1.594741,0,0,0.942505,0,0,0,0,0,0.924138,0.866532,0.870916,1.097285,TURE
0.368495,0.801883,0.604,1.11524,1.177465,0.89618,0.933245,0.881508,0.970197,0.743745,1.475816,1.021369,1.041259,1.053457,0.621756,0.359147,1.076979,1.074559,0,2.077898,0.970269,0,1.268745,0,0,0,0,0.700251,0,0.567857,0.398016,0.681986,1.33076,1.290022,1.038183,0.684754,0,0,3.227451,0,0,0,0,0,2.452287,0,0,1.336958,0.987075,1.095716,1.003851,FALSE
0.859821,0.868204,0.373905,0.929367,1.316956,0.682804,0.953482,0.898624,1.37645,0.685028,1.815225,1.3845,1.152823,0,0.529416,0.152904,1.318233,1.423288,0,1.405941,0.615469,0,0,0,0,0.287752,0,0.296126,0,0.480277,1.178206,0.576804,0.844139,1.500212,0,1.737435,0,0,0,0,0.430146,2.002824,0.849555,1.770599,1.53422,0.826403,0,0.980603,1.384705,0.945849,1.068961,FALSE
0.398144,1.015598,1.180155,0.688127,0.983462,0.952324,0.976054,1.129699,0.768598,1.448345,0.897835,1.234382,1.011905,0.974165,0.574957,1.328457,0.746937,0.993678,0,0.383959,0.896444,0,2.344421,0,0,0,0,0.646971,1.224191,1.049301,1.470927,0.630096,0,0.297967,1.918381,0.94898,0,0,1.489593,0,0.945375,0.880362,0,1.957495,0,0,2.404127,1.311023,0.799646,1.198932,0.979274,TURE
1.236786,1.131713,0.819812,0.756861,1.026791,0.810927,1.13873,1.111631,0.568398,0.700251,1.051838,1.032293,1.085834,0.155665,0.551247,0.318419,1.074204,0.952702,0.264104,0.609039,0.568778,0,0,0,0.445596,0.99721,0,0.820984,0,0.332882,0.816618,1.59914,0.195025,1.039802,0.304295,1.505278,0,0,0.938083,0.550204,0.893036,0.277207,0.587019,1.223434,0.353368,1.142044,1.50258,0.758686,1.22145,0.660742,0.993921,TURE
0.440499,1.306306,1.010538,0.570131,0.912922,0.805222,0.948942,1.298013,0.624748,0.3996,0.720138,0.860244,1.088817,1.759171,0,1.19948,1.461241,1.694719,0,1.385265,0.808557,1.484705,3.171863,1.778304,0,1.134082,0,0,0,0.473214,1.658399,0,0.554483,1.881282,2.595457,1.711885,0,0,0,1.574347,0,2.379593,3.38123,3.523491,2.035398,0,2.163715,0.928611,0.530554,0.917566,1.050568,TURE
0.33461,1.626737,0.443443,0.477624,0.980434,0.47519,2.188349,2.112555,0.559952,0.5994,1.245598,1.164599,1.261374,0,0.342763,0,1.929588,1.711334,0,2.293783,0.535538,0,0,0,0,0,0,0.773005,0,1.253711,3.075576,1.505684,0,1.42405,0,2.267692,0,0,0,0,0,3.162354,0,0,1.356932,6.578171,2.884953,0.614212,1.265456,1.273865,0.91888,TURE
0.389672,0.957855,0.444246,1.523353,0.950526,1.035803,1.13873,0.599083,1.190696,1.301553,1.41409,0.649962,0.968258,0,1.175187,0,0.636128,0.902682,0,0.392492,1.83273,0,0,0,0,0,0,0.661348,0,1.072619,0,0,0,1.522942,0,0.646712,0,0,0,0,0.96662,0,1.921153,0,1.156476,0,0,1.322699,0.491351,0.870916,0.947204,TURE
0.436264,0.85556,1.530524,0.732666,0.921786,1.14947,0.849053,0.69893,0.943247,0.970456,0.938362,1.07265,0.908827,0.888209,0.262113,2.11967,0.681031,0.805334,0,0,0.816563,1.499405,1.067756,0,0,2.290622,0,0.58932,0,0.4779,0.669927,1.721847,0,0.271415,0.873718,0.288139,0,0,0,1.590091,0.860292,0,0,0,0,0,0,0.568957,1.441198,0.767699,0.793376,FALSE
0.326139,0.953709,1.289056,0.560034,1.038348,0.937562,0.674248,0.911839,1.271114,0.785767,0.788494,1.206028,1.019623,0.596035,0,1.219209,0.761679,0.810632,0,0,0.549819,0,0,0,0,0.771176,0,0,0,0.643571,1.353253,0.772918,0,0.365506,1.176607,1.164082,0,0,0,2.148771,0,1.082608,0,2.41335,0,0,0,1.055793,1.275768,1.273865,0.900487,FALSE
0.508268,0.856748,0.681177,1.122985,1.103515,0.9385,0.69922,0.449312,1.139247,0.856285,1.276609,1.019548,1.019133,0,0.674004,0.259551,1.070192,1.208001,0.64907,0.898074,1.048384,0,0,0,0,0.490154,0,1.008837,0,0.818099,1.146825,0,1.437897,0.929253,0,1.233137,0,0,0,0,0.735292,0.684726,1.457427,0,0.877327,0,0,1.05718,1.482355,1.002415,0.975527,FALSE
0.478619,1.007302,1.033392,0.572424,1.105542,0.817753,1.04883,0.948548,0.791536,0.570857,0.999633,1.227869,1.082265,0.404452,0,1.103094,1.240449,1.375179,0,1.272946,0.742999,0,0,0,0,0.521065,0,0,0,0.869691,1.219147,1.044484,1.01905,0.987854,0.795005,1.310903,0,0,0,0,0,2.184899,3.102046,3.232561,0,0,0,1.00787,1.334468,0.767699,1.097285,FALSE
0.360023,0.691158,0.549521,1.268312,1.205171,0.95124,0.659265,0.539174,1.234796,1.23305,1.531931,0.802894,1.012472,0,1.909679,0.367698,1.102622,0.977905,2.768324,0,0,0,0,0,0,0.696846,0,2.151375,0,2.326162,0.407606,0,2.725653,0.99083,0,1.051881,1.142677,0,0,0,0,0.976987,0,0,0,0,0,1.290235,1.35328,0.617833,0.722082,FALSE
0.190601,1.060736,0.778489,1.67699,0.666273,1.283419,1.198663,0.69893,0.220499,1.484227,0.720138,0.254887,0.838792,0,1.822875,0,0.526251,1.166819,1.78117,0.821494,2.87696,0,0,0,0,0,0,1.384218,0,0,0.786775,0,0,0.637511,0,0.676792,2.230941,0,0,0,0,0,0,4.296941,0,0,0,0.519402,0.470325,0.617833,0.947204,TURE
0.406615,0.99444,0.608194,1.122985,1.041052,0.902404,1.123747,0.733876,0.815848,0.890536,1.227509,0.774219,1.038005,0.476828,0.844279,0.975367,1.096818,0.972758,0,0.75158,0.877371,0,0,0,0,0.6153,1.86155,0.633206,0,2.567439,1.079723,0.61669,0.601673,1.166509,0,0.309596,0,0,0,0,1.850089,1.722859,0,0,0,0,0,0.591228,0.903942,1.198932,1.022244,TURE
1.296084,1.199928,0.744143,1.127389,0.841007,0.972001,1.223635,0.861181,0.927935,0.970456,0.785605,0.661113,1.001617,0.742601,1.402518,0.506338,0.911019,0.942637,1.511651,1.045784,0.406938,0,0.709496,0.596668,0.85015,0.761029,1.151221,0.97897,1.111437,0.635103,0.890298,0.572061,1.48835,0.450871,0.580563,0.670113,0.309239,2.28785,0.894739,0.524782,0.283925,0.528798,0,0,0,0.544551,0,0.854555,0.960657,1.020782,0.840093,FALSE
0.330374,0.753185,1.197675,0.829281,1.0891,1.036607,1.065478,0.457633,1.035122,1.741113,1.129308,1.08327,0.967837,0.588294,0,2.807874,1.353218,1.066806,0,0.929586,0.542584,0,0,0,0,0.761029,0,0,0,3.175517,1.780596,0,0.744175,1.442787,1.161126,0.382922,0,0,0,2.120121,1.147055,2.136345,0,2.380737,0,0,0,1.335024,0.831576,1.273865,1.125608,TURE
0.499797,0.746802,0.940124,1.004976,1.122219,1.003351,0.654825,0.898624,1.29033,0.520114,1.112941,0.991227,0.985226,0.774336,0.685526,0.527976,0.989532,0.438804,0,0.304519,0.355486,0,0,0,1.11399,0,1.508497,0,0.97091,0.416102,0.874948,0.999463,1.462689,0.472637,0.760737,2.007037,0,0,0,1.382688,0.74808,0,1.482996,0,0,0,0,0.899237,0.923513,0.81435,1.200649,TURE
0.762403,0.99954,1.005548,0.898388,0.971648,0.978607,0.865701,1.031754,0.857497,0.570857,0.851073,0.849624,0.998163,0,0.448081,0.862755,0.646789,1.032537,0.430283,0.595353,1.158326,0,0,0,0,0.974801,0,0.668779,0,0.271168,0.950318,0,0.953213,0.308011,0,0.490484,0,0,0.765836,0,0,0,0,0,0,0.934399,0,1.206171,1.438098,1.095716,0.91888,FALSE
0.559095,0.751046,0.928878,0.980059,1.135693,0.98444,0.884728,0.584819,1.060497,1.092783,1.318695,1.019548,0.995113,0,0.816351,0.707327,0.795403,0.705435,0,0.54345,1.268813,0,0,0,0,1.334728,0,0,0,0.371291,1.040964,0,0.435056,0.843476,0,0.671586,0,0,0,0,0.666893,0,0,0,0,0,0,-0.827074,-0.588107,1.245582,1.097285,TURE
0.203307,0.688458,2.06786,0.898388,0.728736,1.504006,0.799109,0.449312,0.624748,1.427142,0.425536,0.828383,0.723458,2.891404,1.137681,2.628648,0.24633,0.873873,1.665007,0,0,6.584346,2.344421,3.943195,2.809192,1.257352,3.804036,0,0,0,0.735464,0,0,0,0,0,0,0,0,0,0,0,0,0,0,0,0,-0.558376,0.194753,0.870916,1.003851,TURE
0.906412,0.754945,0.62752,1.209045,1.155859,0.958066,0.790028,0.665215,1.248542,0.978611,1.379911,0.916104,1.008903,0.638009,1.255188,0,0.869673,0.674892,0.361275,0.333248,0.389023,0,0.508695,0,0,0.818465,0,0.842283,0.531253,0.910714,0.638327,0.273438,1.333898,0.775839,0.832505,0.960917,0,0,1.284862,0,0,0.379682,0,0.838926,0,0,0,1.421022,1.293667,1.067432,1.27569,FALSE
0.360023,1.295922,0.824282,0.634156,0.970015,0.747403,1.438396,1.557615,1.411196,0.548022,1.021287,1.070526,1.119048,0,0,0,0.826966,1.589096,0,0.851187,2.484122,0,0,0,0,0.696846,0,0,0,1.163081,0.815213,0.69842,0,0.99083,0,0.350627,0,0,0,0,2.098272,0.976987,0,0,0,2.0303,2.671253,1.109734,0.21621,1.049065,0.965597,FALSE
0.440499,1.023861,1.178961,0.777451,0.936947,0.999586,0.898997,0.69893,0.367499,0.685028,0.589204,0.764661,0.987194,1.319378,0.259568,1.49935,0.899226,1.096583,0,0.346316,0,1.484705,1.057288,0,0,0.567041,1.715546,0.583543,0,0.473214,0.995039,0,0.554483,1.075018,0.865152,1.426571,0,0,0,0,0,0.793198,1.690615,3.523491,1.017699,1.644543,0,0.954626,1.497599,1.049065,1.078891,FALSE
0.376966,1.32019,0.852839,0.908482,0.814126,0.908487,1.285233,1.211478,0.592898,0.799199,0.628484,0.904849,1.034825,1.544272,0.607625,1.403937,1.84188,1.166819,0,2.03013,0,3.481378,1.239579,0,0,0.664807,0,0.684154,0,1.109606,1.166598,1.998925,1.300168,1.890549,0,2.007037,0,0,0,0,0,0.931546,0,0,3.591879,3.869512,2.545547,1.431018,0.911408,1.198932,1.097285,FALSE
0.402379,1.004908,0.921894,0.964585,0.973109,0.972696,1.038841,0.898624,1.131897,0.570857,0.877259,0.79015,1.001253,0.963801,0.28442,0.328581,1.108487,0.983107,0.823552,0.759661,1.330207,1.628387,0,3.900795,0,0,0,0.640015,0,1.038019,1.091333,0.623321,1.216286,0.884289,0,1.564626,0,0,0,0,0,0.870793,0,0,0,1.80719,0,1.093865,0.802216,1.198932,0.722082,FALSE
0.402379,0.811656,0.491677,1.191546,1.183511,0.881506,0.779131,0.758838,1.455296,0.936205,1.571211,1.006804,1.048932,0.481901,1.137681,0.328581,0.862156,0.218468,0,0,0,1.628387,0,0,0,0.621916,0,0.640015,0,1.038019,1.455111,0,1.824429,0,0,1.251701,0,0,0,0,0,0.870793,0,0,0,0,0,-0.136231,1.255734,0.861,0.709006,TURE
0.512504,1.183466,1.013322,0.668222,0.949852,0.859148,0.856188,1.925623,0.787498,1.418987,0.701433,1.420085,1.060622,0.377489,0.222796,0.257388,1.157753,1.283501,0,1.781055,1.039574,1.272605,0,0,0,0.972071,0,0.50018,0,1.216837,0.284297,2.435665,0,1.382166,0,0.244555,0,0,0,0,0.729061,0,0,1.505766,0.869828,0,1.849329,1.277762,0.185368,0.867174,1.050568,FALSE
0.368495,1.055109,0.939555,0.929367,0.947716,0.962564,0.881874,0.710341,0.781198,0.469734,0.746325,0.835665,1.006551,1.053457,0.310878,1.07744,1.346224,1.074559,0,1.246739,1.455403,0,1.268745,0,0,0,0,0,0,1.703572,1.592063,2.045959,0,0.967516,1.038183,1.369508,0,0,1.613726,1.892965,1.024157,2.861177,0,0,0,0,0,1.256879,0.954985,1.049065,1.050568,FALSE
0.419321,0.55633,0.884646,1.19785,1.186168,1.079238,0.725507,0.425664,1.506359,0.904958,1.267306,1.110771,0.945548,0.924462,0.818434,0.630339,0.472552,0.733429,0,0.364168,1.275353,1.561237,1.111787,0,0,0.59627,0,1.227245,0,0,0,0.597617,1.16613,0.282608,0.909748,0.600042,0.976037,0,0,1.656344,0.896137,0,0,0,0,0,0,1.312054,1.054664,0.840459,1.125608,FALSE
0.842878,1.273129,1.173601,0.839699,0.740768,1.030282,1.051985,1.199742,0.928418,0.789585,0.569564,0.612735,0.971144,1.143905,0.135028,1.091951,1.22792,1.244607,0.388783,1.434488,0.837288,2.306192,1.094856,0.920746,0,1.17438,0,0.302139,0,0.735044,1.030396,1.177032,0.861279,1.113217,0.895894,0.886357,0.478059,0,0,0.811271,0.877849,0,0,0,0,0.843355,1.109597,1.086226,0.658791,0.945849,0.965597,TURE
1.194431,0.872373,0.766066,1.013076,1.107502,0.921604,0.859042,0.479266,1.220096,0.844868,1.152221,1.108759,1.027967,0.32241,0.380576,0.219834,0.947627,1.16931,0.273537,0.756948,1.030911,0,0.77031,0,0,0.82626,0,0.425153,0.402234,0.861926,0.724957,0.207032,1.211942,0.979034,0.630325,0.831487,0.335841,0,0.485853,0.569925,0.616696,0.86143,0.608135,1.267443,0.366079,1.183124,0,1.22809,1.286115,1.142366,1.022244,FALSE
0.465913,0.901255,1.433127,0.637039,0.976696,1.05007,0.34961,0.69893,0.698248,0.856285,0.523737,0.987687,0.960798,2.07792,0.49056,1.133454,0.637295,0.942019,0.709169,0.654153,0,2.804444,0,0,1.196507,0,0,1.102247,0,0.446925,0.626506,2.146994,0,0,1.634177,0.80839,0.875696,0,0,1.486066,0,0,0,0,0,0,0,1.38886,0.842345,1.095716,0.947204,TURE
0.317668,0.734356,1.167733,1.006194,1.032723,1.116574,0.849053,0.399389,0.881997,1.027542,0.851073,0.828383,0.926027,1.224288,1.083872,1.669547,0.782265,0.832541,0,0,0.564882,0,0,0,3.540351,0,2.397064,0.815361,0,1.322407,0,0.794094,0.774757,1.12656,1.208843,1.195974,0,0,1.88268,0,1.194849,0,0,4.962664,0,0,0,1.166631,0.913154,0.917566,0.872163,TURE
0.292254,0.798213,0.592328,1.328051,1.086315,1.004415,0.599332,0.84038,0.961622,1.303456,1.249331,0.796522,0.984669,0,1.965846,0,1.191804,1.359001,0,1.581683,2.461876,0,0,0,0,0,0,0,5.042937,0.720416,0.504945,0,0.844139,2.045743,0,1.303077,0,3.501104,0,0,2.606944,1.213833,0,0,0,2.530066,0,1.063586,0.823187,0.824266,1.022244,TURE
0.343081,0.906612,1.153316,0.665472,1.079609,0.926913,1.078797,1.857157,0.661498,1.849576,0.746325,1.758721,1.025191,0.566233,0,1.158248,0.723596,0.5134,0,0.894285,0.52198,0,1.365106,0,0,0.732129,0,0,0,0.610986,0.428245,2.201348,0.715915,0,0,0.36838,0,0,0,0,1.102938,0,0,0,0,0,0,1.172782,0.907641,0.870916,0.91888,TURE
0.343081,1.042604,1.729975,1.131303,0.524382,1.461671,0.898997,2.336423,0.793798,2.19209,0.353522,0.955827,0.745593,3.963632,1.002581,4.24691,0.578876,0.64175,0,0.447143,1.04396,7.667846,1.365106,6.888113,1.635732,0,2.215008,0.753435,1.42564,0,0,0.733783,0.715915,0.693999,2.234064,1.105141,0,2.962473,0,2.038578,0,0,0,0,0,0,0,0.838935,-0.660861,0.842633,0.665435,TURE
0.601451,1.370453,0.863464,1.366562,0.563048,1.159144,1.535787,1.010952,1.047372,1.370056,0.613754,0.692974,0.903769,1.285068,1.327294,0.657162,0.656881,0.873873,1.641221,0.504632,1.178183,0,1.540619,1.295621,0,0.41313,1.249898,0.850305,0.804469,1.034311,0.483305,0.414063,1.211942,0.391614,0,0.415743,0,0,1.950402,0,0.618915,0,1.225083,1.276627,0,0,0,0.745511,0.039136,1.123999,0.838523,TURE
0.330374,0.753185,1.796512,1.036601,0.736744,1.443846,0.948942,0.232977,0.404249,0.989485,0.556471,0.392951,0.754913,3.529765,1.041643,3.610124,0.902145,0.533403,0,0,0.542584,5.977893,2.837983,2.386671,5.1009,0.761029,2.302443,0,0,1.270207,0.890298,1.525496,0.744175,0.360697,0,1.148765,0,0,0,0,0,1.068173,0,0,0,0,0,0.666332,0.388319,1.020782,0.900487,TURE
0.465913,0.867875,0.84926,0.83305,1.158407,0.866308,0.799109,0.599083,0.955497,0.685028,1.243875,1.146992,1.056878,0.415584,0.981119,0.283363,1.380806,1.318826,0,1.308306,1.145456,1.402222,0.99855,0,0,1.071078,0,1.102247,0,0.446925,0.626506,1.073497,1.047357,1.776766,0,1.61678,0,0,0,0,0.804011,0.748719,1.59492,1.662024,0.960093,1.551455,0,0.718025,1.327641,1.273865,1.097285,FALSE
0.275312,1.073289,0.988082,0.829281,0.960971,0.932947,0.599332,1.048395,0.440999,0.856285,0.687405,0.955827,1.022036,2.123375,0,0.482603,1.62809,1.443938,0,2.24281,1.309093,0,0,5.758317,0,0.918067,0,0,0,0.766157,1.074011,1.84028,0,2.175632,2.801446,1.385812,0,0,0,2.564662,2.775134,1.292144,2.7715,0,1.668359,0,0,0.878886,1.222494,1.273865,1.200649,TURE
0.415086,0.711875,1.191564,0.99006,1.045301,1.119717,0.925634,0.665648,1.249496,0.997096,0.907811,0.896353,0.924383,0.933993,1.102495,0.955256,0.59678,0.635134,0.797816,0.367961,0.429546,1.5775,0,1.889448,1.346071,0,0,1.240028,1.173183,1.00558,0.704819,0,0.589138,0.571103,0.919224,0.606293,0,0,0,1.67378,0,1.686589,0,0,0,0,0,0.182103,0.756811,0.917566,0.965597,TURE
0.427793,1.054273,1.156171,0.747174,0.940039,0.972094,0.549387,1.897095,0.551248,1.541313,0.589204,1.43374,1.001568,0.452987,0.267355,1.235465,1.389303,1.026801,0,0.713621,0.833059,0,0,0,0,2.336897,0,0.601226,0,0.975108,1.025192,1.756631,1.142572,1.107594,0,1.17584,0,0,0,0,0.877849,0.817479,1.742902,0,1.049174,1.695405,0,1.433452,0.569367,1.245582,0.768799,FALSE
0.389672,1.157408,0.50771,1.17181,0.950526,0.878863,1.298552,0.619052,0.617398,1.004708,1.165315,0.853872,1.050314,0.497787,0.88139,0,1.272256,0.677011,0.851003,1.177475,0.458182,0,0,0,1.435809,0,0,0.661348,0,2.681548,1.503615,0.644098,2.513658,0.304588,0,0.646712,0,0,0,0,0,0,0,0,0,1.868799,0,1.410571,1.098912,1.273865,1.27569,TURE
0.529446,0.675607,1.401279,0.862452,1.039386,1.155077,0.642141,0.385125,1.007997,0.782889,0.701433,0.955827,0.905896,0.730623,1.293653,1.245428,0.186734,0.662452,0.622685,0,0,1.231219,0,0,1.050592,0,0,0.967827,1.83131,0.392422,0.275051,0,0,0.22287,0.717443,0.236602,0,0,1.11109,0,0,0,0,1.455988,0,0,0,0.734362,1.316026,0.739416,1.025991,TURE
0.326139,1.382878,1.061575,0.560034,0.843658,0.825055,1.150188,1.599022,0.505851,0.513771,0.615198,0.885545,1.078447,0,0,0.406403,1.066351,0.540421,0,0,0,0,0,0,0,2.313528,0,0,0,1.930714,2.255422,0.772918,0.754097,0,0,0.388027,0,0,0,0,0,0,0,0,0,0,0,1.426681,0.817641,0.899199,1.097285,FALSE
0.436264,0.962505,0.28343,1.517665,1.018816,0.953219,1.381792,0.998471,0.992247,1.807713,1.396632,0.477913,1.011437,0.444104,2.096902,0,1.475567,1.208001,0.75832,1.398981,2.041407,0,0,0,0,0,1.732531,1.178641,3.345315,3.345297,2.009782,0.573949,0.559973,1.357077,0,0.576278,0,2.310729,0,0,4.301458,1.602259,1.707692,0,1.027979,0,0,0.706926,0.715069,0.561267,1.078891,TURE
0.563331,1.159509,0.877995,0.729518,0.995653,0.825055,1.267817,1.135624,0.809305,0.737723,0.956108,1.069265,1.078447,0.686343,0,0.23399,1.140211,1.166819,0,0.808952,1.573909,0,0.823232,0,0,0.883026,0,0,0,0.736914,1.291272,0.88502,0,1.255555,0.67363,1.332918,0,0,0,1.223147,1.985288,0,1.310554,1.365694,0.788914,0,3.354596,1.585228,1.817348,1.245582,1.078891,FALSE
0.741225,1.258896,1.167733,0.708443,0.813805,0.957064,0.843504,1.309107,0.685998,0.710399,0.727412,0.73634,1.009427,0,0.153652,1.242565,1.264213,1.18023,0.442719,1.020932,1.430165,0,0,0,0,1.337299,0,0,0,1.11602,1.760011,1.00524,0.980762,0.633826,0,1.009319,0,0,0,0,2.000678,1.863092,0,0,0,0,0,0.809357,0.753023,0.945849,0.91888,FALSE
0.720047,1.036737,0.618211,0.887818,1.116987,0.781375,1.298552,1.065036,1.004497,0.646971,1.309342,1.08327,1.101285,0.536079,0.949189,0.731044,1.370122,1.336663,0.455895,0.63079,0.245455,0,0,0,1.538367,0.344275,1.041581,1.062882,1.340781,1.149235,1.812393,0.345053,1.346602,0.979034,0.525271,2.078717,0,0,0.811694,0,0.515145,3.358028,2.036885,2.122585,1.226143,1.981377,0,1.54511,1.476352,1.142366,1.27569,FALSE
0.597215,0.989557,0.993815,0.802815,1.027762,0.921604,0.674248,1.422822,0.661498,1.113171,0.834706,1.385948,1.027967,1.294247,0.190968,1.103094,1.075056,1.026801,0,1.270657,0.59333,2.178992,0,0,0.929661,1.664409,2.517779,0,0,0.347251,1.460345,0.834084,0.406887,0.788862,0,0.628102,0,0,0,0,0.6234,0.580529,0,0,0,1.200396,0,0.652997,1.452952,0.945849,0.847587,FALSE
1.215608,0.921143,1.200283,0.619794,1.070796,0.925671,0.938953,0.93571,0.892497,0.955777,1.043733,1.17066,1.02584,0.791935,0.560885,1.511932,1.012022,1.292476,0.268738,0.743669,0.723446,1.062737,0.756795,0,0.906827,0.608823,0,0.626541,0.790355,0.508083,0.830945,0.610198,0.793787,1.058044,0.9289,1.327462,0,0.813637,0.954598,0.559891,0.30292,1.974615,0.59739,1.24505,0.719222,0.581111,0,0.509191,0.950021,1.095716,1.022244,TURE
0.48709,1.181355,0.761565,0.984321,0.912505,0.903973,1.182015,0.815418,0.563498,0.761142,0.949273,0.690319,1.037185,0,0.703566,0.270935,1.11713,1.080843,0.67779,0.625208,1.459696,0,0,0,0,2.559212,0,1.580213,0,0.427149,1.197569,1.538996,1.501521,0.242593,0,0.772621,0,0,0,0,0.768117,1.430588,0,0,0,0,0,1.256879,1.146762,0.917566,0.947204,FALSE
1.990718,1.148407,0.981392,0.84869,0.903722,0.940036,1.223635,1.148242,1.065747,0.856285,0.91654,0.923966,1.01833,1.352199,0.684064,0.790276,1.11085,0.853843,0.654618,1.056709,0.616784,0.647179,0.691304,1.162737,1.104468,0.617929,1.121703,0.635912,0.240653,0.928228,0.86747,1.23865,0.845942,0.937195,0.565677,1.057126,0.401283,0.494803,0,0.340491,0,1.029289,1.088379,0.756114,0.655171,0.705812,0.464316,1.124417,1.423842,1.245582,1.200649,TURE
1.241022,0.964938,1.255412,0.791072,0.938013,1.044694,0.599332,0.910913,0.853728,0.85892,0.681865,0.886223,0.963609,0.310265,0.640919,0.740433,0.911929,0.843946,0.526394,0.606946,0.70853,0.520412,0,0.623323,0.444065,1.590054,0,0.613622,0.38703,0.165869,0.930071,0.996028,0.971775,0.471013,0.303249,0.900063,0,0,0,0,0.593305,0.828755,0,0,0,0,0,0.918198,0.730138,1.020782,1.125608,FALSE
0.330374,0.894408,1.047965,0.621961,1.153165,0.851499,0.707544,0.765495,0.937122,0.789685,1.10203,1.300986,1.064621,2.353177,0,0.80225,1.503575,1.333507,0,1.394379,0.542584,0,1.418991,0,0,1.522058,0,0,0,0.635103,2.225745,0.762748,0.744175,1.082091,4.644502,1.531687,0,0,0,4.240242,0,4.272691,0,2.380737,0,2.222355,2.923939,0.891377,0.773232,0.917566,0.975527,FALSE
0.360023,1.079935,0.686902,0.887818,1.058199,0.815348,1.078797,1.078349,0.617398,1.096045,1.256969,0.841127,1.083522,0.53927,0.954839,0,2.067416,1.466858,0,2.553561,0.993649,0,0,0,0,1.393692,0,0.717125,1.356935,1.744622,2.038032,1.396839,1.362826,1.98166,0,1.402508,0,0,0,0,1.049136,1.953975,2.087179,0,3.769256,2.0303,0,1.196104,1.332419,0.945849,1.050568,FALSE
0.393908,1.066,0.565032,0.869408,1.128366,0.745211,1.447616,1.382499,1.173735,0.484789,1.444305,1.135228,1.120194,0.984753,0.290603,0,1.635955,1.78574,0,3.493608,0.906295,0,1.185092,0,0,0.635585,0,0,0,0,1.487091,0,1.864526,1.807448,1.939463,0.959408,0,0,0,0,0,1.780288,0,1.979489,1.143482,0,0,0.299832,1.004262,1.245582,1.200649,TURE
0.398144,0.429676,1.366496,0.573439,1.355582,0.983044,0.779131,0.2054,1.858494,0.988398,1.2233,1.633098,0.995843,0,0.287478,0.664228,0.622448,0.552043,0,0.767919,0,0,0,0,0,1.257352,0,0,0,0.524651,0.367732,0.630096,0.614753,0.595934,0,0,0,0,0,0,0,0,0,0,1.130777,0,0,0.30742,0.807232,0.992499,1.153932,TURE
0.351552,0.929004,0.703453,0.844268,1.174005,0.800204,0.659265,0.718899,1.661095,0.47952,1.440277,1.28718,1.091441,0,0.326043,0,0.847136,0.751317,0,0.872204,0.509092,0,0,0,0,0.714052,0,0,0,0.5959,1.253012,0,0.698238,0.676863,0,0.718569,0,0,0,0,0,1.001412,2.140019,0,0,0,0,0.54185,1.381973,1.067432,1.200649,TURE
1.541747,1.281088,0.914296,0.94775,0.796233,0.95992,1.356382,1.276992,1.056076,0.811217,0.733921,0.744539,1.007933,1.123107,0.736515,0.59561,1.339549,1.21632,0.634726,1.951616,1.025215,0,1.191639,0.501069,0.356969,0.639096,0.483386,0.328847,0.31112,1.466703,0.654197,1.441214,1.249885,1.363075,0.487544,0.562747,0.259555,0.640091,0.375493,0.440468,0.953232,0.665759,0,0,1.696165,1.370452,1.202064,0.490992,0.557555,1.170649,1.097285,FALSE
0.567566,1.23306,1.263591,0.563168,0.857702,0.926647,0.960154,1.363219,1.016997,0.796869,0.613253,0.987037,1.02533,0.681183,0,1.393381,0.783442,0.849234,0,0.267608,0.312397,0,1.63399,0,0,0.876336,1.325649,0,0,0.365666,1.537788,0.439158,0,0.415348,0.668527,1.10235,0,0,1.034755,1.21381,0,1.223099,0,1.355189,0,0,0,0.500995,0.942268,0.945849,1.35073,TURE
0.309197,0.90537,0.879799,1.107601,0.992564,1.028493,0.90476,0.604843,0.636056,0.513771,1.008446,0.790395,0.97208,0,0.371326,0.428981,1.447191,0.713056,0,0.99505,1.161589,0,0,0,0,2.443868,0,0.838329,0,2.039487,1.429493,1.632925,1.593163,0.772196,0,0.409888,0,0,0,0,2.457976,1.144471,0,0,0,0,0,1.272813,-0.04227,1.049065,1.097285,FALSE
0.48709,0.63857,1.066191,0.749958,1.260125,0.929084,0.782461,0.515877,1.445496,0.685028,1.276609,1.370018,1.024056,0.794713,0.703566,1.083741,0.609344,0.630492,0.67779,0.625208,0,0,0.954366,0,0,0.511842,0,0,0.996687,0,0.598785,0,1.001014,0.485185,1.561868,0.772621,0,0,0,2.839448,0,0.715294,1.523077,0,0,0,0,0.287994,0.834484,0.974132,0.947204,TURE
1.537512,1.163236,0.61121,0.71277,1.115044,0.684136,1.245979,1.087808,0.866524,0.540812,1.361027,1.224129,1.152126,0.250269,0.14771,0.170644,1.279285,1.134586,0,0.88066,0.68537,0,0,0,0.357958,0.9613,0.484725,0.164879,0,1.33706,1.030872,0.321157,1.253347,1.442787,0,1.209226,0,0,0.753072,0,0.95588,0.890144,1.41277,0.490737,1.70089,1.83236,0.602706,1.408549,0.835502,1.049065,1.200649,FALSE
1.351147,1.104987,1.116484,0.777288,0.908554,0.968599,0.806338,1.124266,0.7217,0.837131,0.752657,0.841379,1.003395,0.569794,0.672591,1.262661,1.128627,1.097837,0,0.891464,0.910583,0,0,1.144397,0.407643,1.824549,0.552005,0.751058,0.710572,0.761323,1.707575,0.914335,0.356828,0.69181,0.556754,0.734436,0,0.731243,0.85793,0,0.544488,1.521132,0,0.559284,0.646158,1.044154,0,1.54511,1.444296,0.842633,1.022244,FALSE
1.033479,1.038331,0.502508,1.811503,0.737269,1.218985,1.290868,0.990791,0.79719,1.817959,0.830929,0.764661,0.872482,1.491314,3.300679,0.127105,0.714662,0.760593,1.265955,0.145968,1.703984,0.625785,0,0,3.203871,0.717002,1.446163,2.705517,2.79237,0.797816,0.978592,0.718622,0.701124,0.226553,0.364651,0.841795,1.555179,0.958809,1.687381,0.659789,0.713935,0.664838,0,0,0,0.685226,0,0.391981,0.686922,0.757783,0.62587,TURE
0.427793,0.981565,0.867128,1.174131,0.915301,1.057867,0.898997,1.897095,1.028997,1.940913,0.720138,1.401879,0.956722,0.905973,0.53471,0.617732,0.926202,0.82144,0,1.070432,1.249588,0,1.089327,0,0,0.584224,0,0.601226,0,0.975108,0.683461,1.756631,0,0.830696,0.891369,0.58792,0,0,0,0,0.877849,0,0,0,1.049174,1.695405,0,1.585228,1.426675,1.273865,1.144002,FALSE
0.309197,0.90537,1.279707,0.443041,1.12947,0.870263,0.639671,0.898624,1.064333,0.902393,1.019776,1.496236,1.05481,0.629148,0,1.286942,0.964794,1.140889,0,0.497525,0.580795,0,0,0,0,0.814623,0,0,0,0.679829,0.476498,3.26585,0,0.386098,1.242895,1.229664,0,0,0,0,0,0,2.450167,0,0,0,0,0.608437,1.404201,1.020782,1.125608,TURE
0.381201,0.815951,1.102859,0.71871,1.138217,0.930479,0.958931,0.718899,1.146597,0.548022,1.099848,1.299924,1.023327,1.017947,0.901197,0.694081,0.780508,1.038338,0.870344,0.802824,0.468596,0,1.225493,0,0,0,0,0.676379,1.279836,0,0.768894,0,1.285393,0.623022,2.005581,1.32282,0,2.65601,0,1.82769,0,0.920839,0,2.048541,0,0,0,1.051694,0.984592,1.039149,0.993921,TURE
0.648042,1.151931,0.839546,0.739849,1.012474,0.811574,1.08917,1.051275,0.786589,0.470957,1.021665,1.018323,1.085496,0,0.703566,0.406403,1.066351,1.148395,0,1.169677,0.546178,0,0,0,0,0.766069,0,1.182544,0.745865,0.639309,1.56834,0,0.749103,0.907714,0,0.963644,0,0,0,0,0,0.534086,1.134641,1.18238,1.366039,0,1.452157,1.255259,1.352417,0.992499,0.768799,FALSE
0.343081,0.72529,1.369563,0.798567,1.048763,1.105166,0.539398,1.497707,0.970197,1.918079,0.589204,1.644022,0.931991,0.566233,0,1.158248,0.434157,0.64175,0,0,1.04396,0,0,0,0,0.732129,0,0,0,0.610986,0.428245,0,1.43183,0,1.117032,0.36838,0,0,0,0,1.102938,1.027089,0,0,0,0,0,1.222028,0.796116,1.198932,0.975527,FALSE
0.457442,0.815951,0.864987,1.447403,0.902245,1.203205,0.574359,0.723892,0.624748,1.484227,0.867439,0.430122,0.880732,2.11676,2.24878,0.86598,0.973811,0.671739,0,0.666495,0.778046,1.428679,2.03478,0,2.438166,0.545643,1.650808,0.561522,2.125011,1.366072,0.638327,2.734379,0,0.517226,0.832505,0.823643,0,2.200694,1.290981,0,0,0,1.625591,0,0,0,0,0.593199,0.534426,1.095716,1.097285,TURE
0.309197,0.90537,1.119744,0.812241,1.026791,0.988936,1.360022,1.054155,0.91168,0.691615,0.864921,0.933769,0.992762,1.258296,0.742653,0.857962,1.125593,1.140889,0,1.492574,0,0,1.51892,0,0,0,0,1.676658,0,0.679829,1.429493,0.816462,0.796582,0.772196,1.242895,1.229664,0,0,0,0,0,2.288942,0,0,0,0,3.135818,1.068961,0.581078,1.123999,1.097285,FALSE
0.317668,1.126012,0.70064,1.221807,0.866155,1.001067,1.123747,0.873662,0.293999,1.084628,0.867439,0.493844,0.98642,0.612144,1.806453,0.417387,0.469359,1.248811,1.049182,0.483894,1.129765,0,0,0,1.770175,0.792304,0,1.630722,3.085633,0,0.463443,0,0.774757,0.37552,1.208843,0.398658,0,3.209346,0,2.208459,1.194849,1.11268,0,0,0,0,0,1.016956,0.537946,0.870916,1.125608,TURE
0.453206,0.926524,0.491103,0.906784,1.237587,0.72867,1.177258,0.741722,1.601245,1.052007,1.440277,1.606699,1.128842,0,0.504443,0.291383,0.982998,0.678076,0.729431,0.672843,0,0,0,0,0,0,0,0.56687,1.072625,0.459694,1.288813,0,0.538641,1.044303,0,1.662974,0,0,1.303394,0,0,1.540634,0,0,0,1.596643,0,0.328083,0.919414,1.020782,1.27569,TURE
0.313432,0.992373,1.420216,0.582738,0.945388,1.014594,0.963211,0.898624,1.291496,0.929681,0.617261,1.119682,0.979347,0.62053,0.36624,2.115522,0.317193,0.56263,1.063754,0,0,2.103333,1.497824,0,0,0.803308,0,0,0,0,0.46988,0,0.785518,0,0,0.404195,0,0,0,0,0,0,0,0,0,0,0,1.197125,1.111857,1.273865,1.078891,FALSE
0.355788,0.961656,0.695079,1.090899,1.041052,0.928187,1.198663,1.018441,1.190696,0.753531,1.139128,0.688195,1.024525,0.545767,0,0,0.83693,0.865976,0,0.430784,0.502883,0,1.315163,0,0,0,0,0,0,1.765897,1.237732,0.706937,0.689723,0.334304,1.076165,0.709806,0,0,1.673493,1.963075,1.062088,0.989049,0,0,0,0,0,0.886913,0.923644,1.348798,1.35073,FALSE
0.686162,1.087934,0.864987,1.031482,0.909956,0.980389,1.165367,0.765495,0.636998,1.065599,0.763783,0.870864,0.997231,1.125432,1.328472,0.575527,1.294382,1.147976,0.478689,0.66233,1.030911,0.9465,1.348042,0,1.615285,1.807444,0,0.372009,2.11173,0.603348,1.268675,0.72461,2.120899,0.685324,1.654604,1.455102,0,1.453289,0.852534,1.000057,0.541064,0.503855,1.070009,0,0,0,0,1.461046,0.866806,1.049065,1.022244,FALSE
0.389672,1.157408,1.142347,0.410134,1.031999,0.784699,0.69922,1.357921,0.632098,0.753531,0.864166,1.261691,1.099547,0,0,0.339413,1.14503,1.354023,0,1.177475,0.458182,0,0,0,0,1.285293,0,0,0,0.53631,1.503615,1.932294,0,0.609177,0,0.970068,0,0,0,0,0,3.600582,0,0,0,0,0,0.285995,1.353319,0.945849,1.35073,FALSE
0.59298,0.944172,0.708981,1.116568,1.035103,0.948813,0.898997,0.385125,0.755998,1.076473,1.150351,0.791971,1.01374,0.32589,0.577025,0.888824,1.166082,1.255799,0.555002,1.279864,2.390517,1.097391,0,0,0,1.257352,0,0.431314,0,1.049301,0.735464,0.840128,2.049177,0.794579,0,0.632653,0,0,0,0,0.62795,0.584766,0,0,0,0,0,1.043361,1.184909,0.974132,1.097285,FALSE
0.211778,0.881227,0.467093,1.401485,1.04938,0.981815,0.998886,0.399389,0.881997,1.598399,1.440277,0.637218,0.996485,0,2.728112,1.260678,0.945104,1.047756,1.595631,0,0.859092,0,0,0,0,1.204962,0,2.480057,7.0391,1.00558,0.704819,0,0,1.71331,0,1.212585,0,0,0,0,0,0,0,3.829882,0,0,0,0.901598,0.769419,0.899199,0.880626,TURE
0.537917,1.243201,1.057396,0.509322,0.963998,0.795821,1.027426,1.491594,1.124997,0.922691,0.833704,1.061162,1.093732,0.359513,0,0.735396,0.735081,1.303874,0,1.41297,0.659783,0,0,0,0,0,0,0,0,0,0.811952,1.391252,0.452458,0.219304,0,0.698449,0,0,1.093169,0,0.693784,0.646072,0,0,0,0,0,0.476158,0.765722,1.049065,0.797123,FALSE
0.326139,0.572225,0.606614,1.050064,1.362831,0.862557,0.462719,0.99994,1.751024,0.785767,1.747395,1.357836,1.058839,0,1.055349,0.406403,0.914015,0.540421,0,0.47099,0,0,0,0,0,0.771176,0,0.793618,0,0.643571,0.451084,1.545836,0,1.096518,0,1.164082,1.26621,0,0,0,0,0,0,0,1.394108,2.252798,0,1.268753,1.388566,0.974132,1.172325,FALSE
0.37273,0.87622,0.995227,0.612537,1.192477,0.820367,0.898997,0.748853,1.080447,0.582274,1.119488,1.223458,1.080898,1.041348,0.307305,0.710037,0.665375,0.944184,0.890585,0.821494,0.479493,0,2.507985,0,0,0.672537,0,0,0,0,1.57355,0,0,0.318755,1.026111,0.676792,0,0,0,1.870695,0,0.942505,0,0,0,0,0,0.593609,1.318921,1.245582,1.125608,TURE
1.11819,1.182201,0.884646,0.653373,1.012659,0.787552,1.177258,1.17677,0.566998,0.538236,0.996036,1.051409,1.098055,0.688953,0.508279,1.291836,1.496715,1.522632,0.292329,1.887556,0.944346,1.734045,0,0,0.986434,0.883026,0,0.454362,0,0.368457,1.162145,0.44251,1.079338,1.883333,0.336815,1.555071,0,0,0,0,1.648068,1.227785,1.300473,2.710378,1.957114,0.632516,0.832198,0.11919,1.190556,0.945849,0.797123,FALSE
0.465913,0.968014,0.636945,1.127068,1.044837,0.918811,0.849053,0.549159,1.469996,0.685028,1.276609,0.923966,1.029427,0.831168,0.735839,0,0.849727,0.847817,0,1.308306,0.381819,0,0.99855,0,1.196507,0,0,1.102247,0,0.446925,0.313253,0,1.571036,1.015295,0,0.80839,0.875696,0,1.26685,0,0,0.748719,0,0,0.960093,3.102911,0,0.365085,0.425183,0.917566,1.050568,TURE
0.470148,1.09161,1.209813,0.874107,0.832841,1.066625,0.681059,0.930394,0.985565,0.627942,0.74692,0.758868,0.952143,0.823612,0.72915,1.403937,0.421001,0.560073,0,0.324076,0.756632,0,0,1.664101,1.18553,0.530626,0,1.092135,0,0.442824,0.620758,0.531824,0,0.251495,0,0.266991,0,0,0,0,0.796566,0,0,0,0,0,0,0.370704,1.16695,1.123999,0.91888,FALSE
0.313432,1.09161,1.341315,0.728423,0.844096,1.053617,1.187961,0.930718,0.740248,0.807354,0.554132,0.757834,0.958944,0.62053,0,0.423104,0.634385,0.984603,0,0.981229,1.145456,0,1.497824,0,0,0.803308,0,0,0,0.670387,1.409639,0,0,0.380736,0,0,0,0,0,0,1.211678,1.128351,0,0,0,0,3.091021,0.680524,1.0669,1.138624,0.975527,TURE
0.355788,1.223926,1.042619,0.641706,0.922074,0.859432,0.779131,1.078349,0.396899,0.616525,0.628484,0.802894,1.060473,0.545767,0.322114,0.744256,1.67386,0.865976,0,1.292351,0.502883,1.846829,0,0,0,1.410688,0,0,0,1.765897,2.475463,2.827748,0,0.668609,0,1.419612,0,0,0,0,0,1.978098,2.113269,0,0,0,0,0.510957,0.815343,0.824266,0.947204,FALSE
0.368495,1.434948,1.006666,0.55762,0.832841,0.796605,1.361339,1.497707,0.566998,0.939467,0.925892,0.835665,1.093322,0.526729,0.310878,0.718293,1.211602,1.31335,0,2.077898,0.485134,0,0,0,1.520268,0,2.058655,0,0,0.567857,1.592063,2.045959,0.66538,0.322505,0,1.027131,0,0,0,0,0,1.907451,0,0,0,0,2.606885,1.212673,0.412623,1.170649,0.993921,TURE
0.465913,0.901255,1.27389,0.882053,0.931268,1.102573,1.248607,0.69893,0.624748,0.970456,1.047474,0.860244,0.933347,0.831168,0.24528,1.983544,0.849727,0.847817,0,0.654153,0,0,1.997099,0,0,0,1.620238,0,0,0.446925,0.939759,0,1.047357,0.761471,0.817088,1.347317,0,0,0,0,0,0,3.18984,0,0,0,0,1.109556,0.803537,1.049065,0.84384,TURE
0.368495,1.266131,1.140888,0.743493,0.804123,0.962564,0.890435,1.189607,0.951297,0.342514,0.735102,0.90667,1.006551,0,0.310878,1.07744,0.403867,1.074559,0,0.41558,0.970269,0,0,0,0,0.680449,0,0.700251,0,0.567857,0.796031,0,0,0.322505,0,0,0,0,0,0,0,0,0,0,0,0,0,0.99416,0.876375,0.795983,0.91888,TURE
0.321903,0.773006,0.998719,0.92203,1.117761,0.987895,0.43077,0.692689,1.212746,0.727842,1.166133,1.015566,0.993307,0,0.356473,0,0.771835,0.82144,0,0.477355,2.228996,0,0,0,0,0.781597,0,0.804343,0,1.304537,0.45718,1.566725,0,0.740891,0,0.393271,0,0,0,0,0,1.097438,0,0,0,0,0,0.68678,0.852146,1.123999,1.097285,TURE
0.614158,1.114195,0.4832,1.003716,1.068335,0.77669,1.311038,0.898624,0.964685,0.984728,1.37481,0.931931,1.103735,0.629148,1.113979,0.21449,1.768789,1.354806,0.535597,1.976182,1.153466,0,0,0,1.807312,0.808926,0,1.2487,0.787592,3.037837,0.946331,0.810753,1.582022,2.300388,1.234203,0.610532,0.659856,1.627274,0,1.119782,2.423357,0,1.199018,1.249465,3.608862,2.332685,0,1.126185,0.951546,0.964216,0.91888,FALSE
0.22025,1.129778,1.459666,1.140261,0.576583,1.332781,0.96559,1.164883,1.077997,0.228343,0.327336,0.191165,0.812983,0.888209,1.048451,1.21124,0.454021,0.201333,0,0.706485,0,0,0,0,2.584456,0,0,2.380855,0,0,0.676627,1.159377,0,0,1.764911,0.582041,1.912235,0,0,0,0,0,0,0,0,0,0,0.330498,0.045188,1.123999,0.91888,TURE
0.347317,0.806,1.068048,0.657357,1.188323,0.880394,1.198663,0.599083,1.411196,1.096045,0.942727,1.529322,1.049513,1.677728,0,1.143949,0.857595,1.267655,0,0.441553,0.515455,3.785999,1.348042,0,0,0,0,0,0,1.206697,0.422892,0,0.706966,1.370648,1.103069,1.091327,0,0,0,2.012773,0,0,2.167455,0,0,0,0,1.141242,0.957379,0.917566,1.200649,FALSE
0.317668,1.028098,1.245582,0.862452,0.866155,1.078072,1.04883,0.848701,0.771748,0.742114,0.491003,0.700939,0.946158,0.612144,0,1.25216,0.469359,0.971298,0,0.967788,2.25953,0,0,2.484753,0,0,0,0,0,0,0,0,0.774757,0.75104,0,0.398658,0,0,0,0,0,0,0,0,0,0,0,1.131657,1.044509,1.123999,0.947204,TURE
0.423557,0.881227,0.8758,0.970259,1.074365,0.952938,0.898997,0.599083,1.278896,0.47952,1.099848,0.955827,1.011584,0.915124,0.270056,0.311986,0.701668,1.037172,0,0,0.84156,0,2.200885,0,0,0.590186,0,0,0,1.477588,0,0.591519,1.154231,0.839172,1.80093,0.593919,0,0,1.397453,0,0,0,0,0,0,0,0,0.970347,0.691279,1.198932,1.050568,TURE
0.495562,1.004247,1.047965,0.829281,0.982326,0.962564,0.549387,0.71655,0.607454,0.305576,0.835669,0.920217,1.006551,0.390506,0,0.798792,0.79845,0.885173,0,0.307167,1.43431,0,0.937768,0,0,1.005882,0,0,0,0,0.294185,1.008154,0.983605,0.715121,0.767353,1.265306,0,0,0,1.394816,2.263925,0.702745,0,0,0,0,0,1.023835,0.855745,0.749332,0.872163,TURE
0.351552,0.752051,1.125526,0.909212,1.083697,1.043744,1.018864,0.539174,1.175997,0.685028,1.400996,1.210714,0.964106,0.552423,0,1.88333,0.988326,1.001757,0,0.436102,1.527275,0,1.331399,0,0,0,0,0,0,0.5959,0.417671,0,0.698238,1.692158,1.089451,1.796422,0,0,0,1.987613,1.075364,1.001412,0,2.230058,0,0,0,0.724337,0.878907,0.795983,1.247366,TURE
0.389672,1.396872,0.825029,0.761677,0.841894,0.816087,1.39844,1.39786,0.529198,0.411017,0.759419,0.739172,1.083136,0.497787,0.293797,0.339413,1.526707,0.902682,0.851003,0.784984,1.83273,0,0,0,0,1.285293,0,0.661348,0,1.608929,2.631326,1.288196,0.628414,0.609177,0,1.61678,0,0,0,0,3.866479,0.900146,0,0,0,0,2.458767,1.088851,0.980693,1.123999,0.965597,FALSE
0.351552,0.840528,1.266216,0.844268,0.993389,1.078536,0.659265,0.35945,1.043697,0.616525,0.890353,1.057781,0.945915,1.104845,0.326043,0.376666,0.705947,0.626098,0,0.436102,0.509092,1.869629,1.331399,0,0,1.428104,0,0,0,0.5959,0.835342,0.715665,0.698238,0.338432,1.089451,0.359284,0,0,0,1.987613,0,0,0,0,0,0,0,0.610062,0.804076,1.170649,1.27569,FALSE
0.991123,1.145469,0.773498,0.806245,1.014358,0.814477,1.059533,1.030565,0.530248,0.766579,1.068517,0.989963,1.083978,0.194415,0.688468,0.795364,1.540358,1.542404,0.660261,1.674857,0.888716,0,0.464842,0,0,0.747908,0.754249,0.769673,0,1.248307,0.583299,0.999463,0.731344,2.363186,0,1.379838,0,0,0.586809,0,0.744841,0.693619,0.73505,0,0.884956,3.575093,0.940745,1.629168,1.509546,1.020782,1.247366,FALSE
0.432028,0.611963,0.801385,1.056927,1.249262,0.962564,1.098775,0.349465,1.653745,1.31297,1.211142,1.338157,1.006551,0,0.529416,0,0.802403,0.609981,0.765903,0,0.412364,0,0,0,0,1.735146,0,0.595214,0,0.482679,1.01494,0.579688,0.565573,0.548259,0,0.873061,0.94646,0,0,0,0.868981,0.809222,0,0,0,0,0,1.322315,0.644019,0.705824,0.840093,TURE
0.364259,0.981987,0.746806,1.128208,0.987789,0.973757,0.719198,0.818746,0.485099,0.936205,0.903446,0.943082,1.000699,0.532925,0.314535,0.363372,1.08965,0.7248,0,0.420527,1.472729,0,0,0,0,0.68855,0,0,0,1.723852,0.402754,0.690105,1.346602,1.305379,0,1.039359,0,0,0,0,3.109488,0,0,0,0,0,0,0.945518,0.950288,0.795983,0.572001,FALSE
0.516739,0.812607,1.100732,0.972026,1.023985,1.065132,0.984616,0.470708,1.133997,1.076473,0.757548,1.065064,0.952923,0,0.220955,0.765784,0.765456,1.103174,0,0.883106,0.687274,0,0,0,0,0.481985,0,0.496011,0,0.402232,0,0.483074,0.471311,1.370648,0,0.727551,0,0,0,0,1.445868,0,1.432725,0,1.724914,2.787361,0,0.559889,0.743536,0.945849,0.825446,FALSE
0.59298,0.839264,1.126028,0.808549,1.070796,0.990066,0.72776,0.984207,0.881997,1.076473,0.925892,1.065064,0.992171,0.651779,0.577025,0.444412,0.916207,0.738705,0,1.023892,0,0,0,0,0,1.67647,0,0,0.816127,0,1.470927,0,0.409835,0.794579,0.63946,0.632653,0,1.686663,0.989438,0,0,1.169532,0,0,0,0,0,1.290233,1.115371,1.123999,0.703689,FALSE
0.393908,1.066,1.067283,0.637566,1.020902,0.869413,1.088017,1.447015,0.909136,0.548022,0.846037,1.05288,1.055255,0.492377,0,1.007172,0.755056,1.004479,0,0,0,0,0,0,0,1.271169,0,0,0,0.530416,0.743546,0.63702,0.621509,0.602483,0.969731,0.959408,0,0,0,0,0,0,0,0,0,0,0,1.035532,0.855373,1.198932,1.068961,FALSE
0.300725,1.086019,1.151286,0.759201,0.914953,0.976121,0.946671,1.034779,1.007281,0.412574,0.66955,0.881967,0.999462,0.647124,0,1.323712,0.826966,0.586743,0,0,0.597629,0,0,0,0,1.67647,0,0,0,0.699534,2.451546,0,0,0,0,0.843537,0,0,0,0,0,1.178132,0,0,0,0,0,1.039165,1.198692,1.049065,1.27569,TURE
0.381201,0.938343,0.778489,1.078065,1.027171,0.962564,0.839064,0.419358,1.190696,0.616525,1.139128,0.99406,1.006551,0.508974,1.201595,0.347041,1.040677,1.038338,0.870344,0.802824,0.937191,1.720909,0,0,0,1.314505,0,1.352758,0,0.548498,1.153341,0,0,1.557555,0,0.992115,1.077006,0,0,0,0,0.920839,1.965831,2.048541,0,1.912259,0,1.280163,1.607385,1.020782,1.097285,FALSE
2.147434,1.354285,0.760063,0.701699,0.926474,0.751825,1.504915,1.417061,0.837171,0.758424,1.041359,0.983136,1.116735,0.268569,0.369859,0.488326,1.830439,1.420475,0.606656,2.238369,1.143188,0,0.213551,0,0.255887,1.488904,0,0.117864,0.223021,1.338119,1.942789,0.803528,1.45593,1.682776,0.174744,1.210184,0,0,0.537909,0.315494,1.536235,1.271634,0.336106,0.700495,1.213955,0,1.720648,0.736003,0.309418,1.002415,0.825446,TURE
0.830172,0.974145,0.774517,0.907555,1.083544,0.869254,0.913981,0.576617,0.876485,0.796345,1.183318,1.051409,1.055338,0.464602,0.411315,1.10875,1.365555,1.579693,0,1.274587,2.338148,0.780618,0,0,0,0.59627,0,0,0,1.741624,0.697553,1.195234,0.291532,1.978255,0.454874,1.050074,0,0,0,0,1.782988,0.830186,1.761057,1.835152,1.590155,0.856533,1.126935,0.847756,0.714715,1.049065,0.890557,TURE
0.880998,1.006209,0.701762,1.036601,1.033044,0.902404,1.171421,0.816931,0.74168,0.902992,1.142699,0.851555,1.038005,0.875336,0.645785,0.298421,1.398252,1.339305,0.743595,1.371816,1.201061,0,0,1.761039,0,1.123072,0,0.288939,0.546726,0.70293,0.821149,0,2.7455,1.330726,1.713506,1.412721,0.457071,1.127185,0,0.775654,1.258963,1.953975,2.486198,1.727202,0,0,1.060644,1.102521,1.044838,0.711133,0.661688,FALSE
0.360023,1.209527,1.373803,0.443909,0.881832,0.917267,0.479465,1.258074,0.926097,0.890536,0.824886,0.99406,1.030234,0,0,1.103094,0.551311,1.222382,0,1.27678,0,0,0,0,0,0,0,0,0,0,0,0,0.681413,0.99083,0,0.350627,0,0,0,0,0,0,2.087179,0,1.256419,4.060599,0,0.771129,1.086965,1.049065,1.200649,TURE
2.363448,0.671185,0.533641,1.661534,1.043291,1.154042,0.891862,0.815418,1.205746,1.481509,1.306225,0.66301,0.906437,0.731935,2.543952,0.166355,0.561209,0.718945,0.964266,0.381197,1.038327,0,0,0.326236,1.162076,0.312077,0.944167,1.391687,2.835896,0.694502,0.182543,0.521302,0.813774,0.542343,0.63486,0.523418,0.337656,3.33078,0.488479,0.859508,0.62003,0.288695,0.305165,0.318005,0.1837,0.296849,0,0.757945,0.383763,1.067432,0.872163,TURE
0.351552,0.840528,0.492417,1.363818,1.083697,0.974161,1.39844,0.818746,1.425896,1.347222,1.139128,0.866616,1.000487,0,0.978128,0,0.988326,0.876537,0,0.872204,1.527275,0,0,0,0,0.714052,0,0.734832,0,1.191799,0.835342,0,1.396476,1.015295,0,0.718569,0,0,0,0,2.150729,0,0,0,0,2.0817,0,0.912398,0.596287,1.198932,0.872163,FALSE
2.189789,1.058211,0.745361,1.105173,0.947216,0.960702,1.096967,0.685828,0.725353,0.931452,0.987339,0.735251,1.007524,0.263364,0.673569,0.658436,1.054542,1.154156,0.743595,0.89168,1.12099,0,0,0.704415,0,0.336922,0,0.809028,0.437381,1.40586,0.591227,0.450243,1.6473,1.011352,0.514052,0.904141,0,0,2.109774,0.309356,0.502116,0.623447,0.659109,0,0.198382,0.320574,0.843553,1.117334,1.266475,0.702682,0.862233,FALSE
0.304961,0.764954,1.378573,0.673791,1.075753,1.042778,0.69922,0.848701,1.028997,0.685028,0.982007,1.242574,0.964611,1.276019,0.376556,3.04516,0.978383,0.723099,0,0,0,2.163428,0,0,1.84604,2.47878,2.499795,0,0,0.689541,1.933219,0,0,0.783227,0,0.831487,0,0,0,0,0,1.161057,0,0,0,0,0,0.900314,1.007601,0.974132,1.172325,FALSE
0.41085,0.719214,0.662117,1.055837,1.236383,0.893101,0.631061,0.729471,1.509772,0.870389,1.522688,1.149241,1.04287,0.943722,1.670969,0.321736,0.964794,1.069584,0.806214,0.371834,0.868135,0,1.135193,1.909337,0,0.608823,0,0.626541,3.556598,0.508083,0.712239,0.610198,0.59534,1.15423,1.857801,1.531687,0,2.458222,0,0,1.830408,0,0,0,0,1.768326,0,0.999792,0.971739,1.198932,0.543677,TURE
0.321903,0.531442,1.229192,0.496477,1.380763,0.873907,0.524415,0.636525,1.791557,0.813471,1.350259,1.768279,1.052905,0,0,0.411822,0.617468,0.82144,0,0.95471,0.557249,0,0,0,0,0.781597,0,0,0,0.652268,0,0,1.528576,0.740891,0,0,0,0,0,0,1.178482,0,0,0,0,2.284087,0,0.720756,0.974585,0.759248,0.915133,TURE
0.304961,1.121932,0.567648,1.422447,0.832841,1.042778,1.373468,1.372898,0.881997,1.027542,0.900173,0.780592,0.964611,0.638009,2.259338,0.435023,1.467574,1.012339,1.094147,2.018529,0.589092,0,0,2.591243,0,0.82626,0,0.850305,3.217874,2.068623,1.449914,0,0,2.349682,0,0.415743,1.357964,6.697765,0,0,1.246799,1.161057,2.486198,0,2.993232,2.418445,0,1.270159,1.528071,1.123999,1.200649,TURE
0.304961,0.917945,1.135296,1.048119,0.902245,1.122991,0.69922,0.599083,0.955497,0.456685,0.589204,0.828383,0.922672,1.276019,0.376556,0.435023,0.978383,1.301578,0,1.009265,1.178183,0,1.540619,0,0,0.82626,0,0,0,0.689541,0,0,0.807961,1.958069,2.521301,0.831487,0,0,0,0,0,0,0,0,0,0,0,1.461046,0.571365,1.198932,0.890557,FALSE
0.326139,1.001394,1.440709,0.560034,0.941003,1.012567,0.802047,1.299481,1.280842,0.972135,1.106202,1.045787,0.980407,0.596035,0,2.032014,0.914015,0.675527,0,1.41297,0,0,0,0,0,0,0,0,0,1.287143,0.902169,1.545836,0.754097,0.365506,0,0.388027,0,0,0,0,0,0,2.315911,0,0,0,0,1.030038,0.903519,1.170649,0.815516,FALSE
0.419321,0.853039,1.061575,1.306746,0.858079,1.225081,0.78544,0.79142,0.575619,0.692239,0.634687,0.545324,0.869294,3.235618,1.909679,0.630339,0.708828,1.152531,0.789591,0.728335,0.850235,1.561237,3.335361,1.869969,2.664388,0.59627,1.803976,0.613622,1.161089,0.995214,0.348777,0.597617,0,1.130431,2.729244,0.300021,0,2.407009,1.41201,1.656344,0,0,1.779595,0,0,0,0,0.76635,0.73279,0.767699,1.172325,TURE
0.546388,1.081609,0.814697,0.961066,0.96842,0.917794,1.098775,0.950925,0.794498,0.657844,1.035004,0.913345,1.029959,0.707792,1.044355,0.482603,1.175843,1.443938,1.206146,1.947006,0.649392,0,1.69832,0,0,0.455419,0,0.937344,0.886816,0.380062,1.065554,0,1.335999,1.295101,0.694847,0.9166,0,0,1.075817,0,0,0.635817,1.352492,1.409397,1.628318,0,0,1.057524,0.85042,0.964216,0.933527,TURE
0.271076,0.688458,1.642124,0.842239,0.936947,1.263365,0.898997,0.898624,1.322996,0.685028,0.589204,0.955827,0.849277,0.719026,0.424373,1.961055,0.735081,0.651937,0,1.139492,0.665104,0,0,2.925597,0,0.932874,0,0,0,0,1.091333,0.934981,0.912214,0,0,0.469388,0,0,0,0,0,0,0,0,0,0,0,1.031336,0.846143,0.842633,1.050568,TURE
0.491326,1.044558,0.654333,1.11524,0.990794,0.921074,1.036344,0.98599,0.881997,1.51277,1.333893,0.708905,1.028244,0,0.697448,0.537159,0.906067,1.250018,0,0.619724,2.893784,0,0,0,0,0,0,1.044234,0,1.270207,0.890298,0,1.48835,0.721394,0,1.021124,0.829199,0,2.399167,0,1.52264,2.126893,0,0,0,0,0,0.814166,0.509344,0.992499,0.84384,TURE
0.321903,0.773006,1.152368,0.638328,1.183511,0.911903,0.524415,0.748853,1.102497,0.770657,1.031107,1.338157,1.033039,0,0,2.059108,0.926202,0.684534,0,0.477355,0.557249,0,0,0,0,0.781597,0,0,0,0.652268,1.37154,0.783363,0.764288,0.370445,0,1.179813,0,0,0,0,1.178482,0,0,0,0,0,3.005159,0.977099,1.041587,0.674399,1.097285,FALSE
0.321903,0.773006,0.614596,1.418507,1.05201,1.063887,0.618061,1.142002,1.102497,1.327242,1.288884,0.609339,0.953574,0.603982,0.712947,0.411822,1.389303,0.547627,0,0.477355,1.114498,0,0,0,1.746254,1.563195,0,0,0,1.956805,0.91436,1.566725,2.292863,0.740891,0,1.179813,0,0,0,0,2.356963,0,0,0,0,0,0,1.088066,1.047098,1.030698,1.35073,TURE
0.427793,1.126982,0.635894,1.2275,0.890563,0.972094,1.098775,1.647478,0.624748,2.226341,0.818339,1.08327,1.001568,0,1.06942,0.308866,0.694652,1.026801,0,0.713621,1.249588,0,0,0,0,0,0,1.202452,0,0.487554,0.341731,0.585544,0.571286,0.830696,0,0.88188,0,0,2.766387,0,0,0,1.742902,1.816233,0,0,0,1.022894,1.067135,1.198932,1.172325,FALSE
0.385437,1.250826,0.962417,1.006984,0.768777,1.015452,0.958931,1.007548,0.557262,0.467065,0.57492,0.528311,0.978898,0,0.594122,0.343185,1.029114,0.570445,0.860565,0.396902,0.926661,0,0,0,0,1.299735,0,1.337559,0,0,1.140382,0,2.541901,0.308011,0,1.634946,0,0,0,0,0.977604,1.820749,0,0,0,0,0,0.746483,0.906899,1.123999,0.947204,TURE
0.715811,1.064599,0.829159,0.988758,0.960971,0.939781,0.832405,0.987377,0.696887,0.634285,1.03535,1.06439,1.018463,0.53927,0.63656,0.551547,1.309363,0.916786,0.917249,0.423045,0.987699,0,0.645769,0,0.773789,0.346337,0,0,0.674405,1.156116,2.025828,0,1.354666,0.820747,1.056833,2.091165,0,0,0.816584,0.957886,1.036496,1.447825,1.024615,1.067725,0,0,1.311342,0.942872,0.523501,1.245582,0.890557,FALSE
0.478619,1.072289,0.981722,0.71553,1.017098,0.868863,0.799109,0.898624,0.718036,0.685028,0.901432,1.004843,1.055542,0.404452,0.23871,0,1.137079,1.008465,0,0.95471,0.371499,0,0,1.634117,0,1.563195,0,0.536229,0,0.434846,1.219147,1.044484,0.509525,0.987854,0,1.048722,0,0,0,0,0.782083,0.7283,0,0,0.933669,0,1.985059,0.819549,0.981529,1.198932,1.200649,FALSE
0.825936,1.03563,1.077907,0.829281,0.948158,0.977373,0.849053,0.758838,0.727648,0.787782,0.929633,0.8475,0.998808,1.634488,0.275624,0.796047,0.954848,1.217341,0.396841,0.915136,0.854641,0.784663,1.676321,0.939829,0.669548,0.59936,0,0.308401,0,1.500555,0.876459,0.600713,1.172172,0.71018,2.286154,0.452363,0,0,0,1.656344,0.448069,0,0,0,0,0.861017,0,0.729807,0.893129,1.273865,1.125608,FALSE
0.398144,0.820291,1.118042,0.802815,1.089782,0.983044,1.284282,0.684666,1.096197,1.017756,0.95395,1.048678,0.995843,0.487082,0.287478,0.996343,0.373469,0.772861,0,0,0,0,1.17221,0,0,1.257352,0,0,0,0,0.367732,0,0.614753,0.297967,0.959191,0.316327,0,0,0,0,0,0,0,0,0,0,0,0.699573,0.738009,0.934468,0.91888,FALSE
2.185554,0.967756,0.973111,1.055083,0.934526,1.046509,1.106458,0.889984,1.036771,0.75419,0.847925,0.731575,0.96266,0.791627,0.934445,0.779662,0.944187,0.837391,0.745042,0.893415,0.962718,0,0.419624,0.705786,0.251406,0.900205,0.340439,0.463201,1.09558,0.469532,0.855656,0.33834,1.21037,0.799989,0.686736,0.9059,0.18265,1.351303,0.264236,0.929878,0.670793,0.468497,0,0,0,0,1.267802,0.970559,1.044396,0.617833,1.172325,FALSE
0.59298,1.180215,0.708981,0.924056,0.963716,0.845681,1.198663,0.984207,0.535498,0.83182,1.038122,0.928517,1.067663,0.32589,0.769367,0,1.166082,1.255799,0,1.279864,1.195259,0,0,0,0,0.419117,0,0.862628,0.816127,0.699534,0.980618,1.680256,0.409835,0.993223,0,1.265306,0,0,0.989438,0,0.62795,1.169532,0,0,0.748308,1.209223,0,0.995477,0.601468,1.273865,1.050568,FALSE
0.330374,0.753185,0.973111,1.036601,1.0891,1.036607,0.69922,0.382747,1.028997,0.5328,1.047474,1.030169,0.967837,1.764883,0.347214,1.203375,0.751788,0.800104,0,0,1.085169,1.992631,1.418991,0,1.7003,0.761029,0,0.783176,0,1.90531,0.890298,0,1.48835,0.360697,1.161126,0.382922,0,0,0,2.120121,1.147055,2.136345,0,0,0,0,0,1.114739,0.741054,1.198932,1.050568,TURE
0.338846,0.917945,0.65685,1.145444,1.061873,0.9385,0.824081,0.973509,1.102497,1.027542,1.227509,0.812453,1.019133,0,1.353696,0.39097,0.879306,1.169773,0,0.90575,2.114688,0,0,0,0,0.741515,0,0,1.443918,1.237637,1.301205,0.74319,0.725094,0.351448,0,0.373103,0,3.000947,0,0,0,2.080856,0,0,0,0,0,1.113754,1.001983,1.020782,1.078891,FALSE
0.326139,0.619911,1.440709,0.770047,1.103244,1.125075,0.749164,0.638728,1.157622,1.244132,0.736505,1.124502,0.921582,1.19207,0.703566,1.219209,0.609344,0.675527,0,0,0.549819,0,1.437911,0,0,1.542352,0,0,0,0.643571,0.902169,0,0,0.731012,2.353215,0.388027,0,0,0,4.297542,1.162556,0,0,0,0,0,0,1.172815,0.720283,1.227215,1.200649,FALSE
0.355788,1.092791,0.625571,1.219241,0.922074,0.962564,1.438396,0.35945,0.440999,1.23305,1.178408,0.611729,1.006551,0,0.322114,1.116384,1.115906,0.865976,0,0,1.50865,0,0,0,0,0.705344,0,0.72587,0,2.35453,2.062886,0,2.069169,0,0,1.064709,0,0,0,0,2.124177,0.989049,0,0,0,0,0,0.861841,0.758953,0.917566,0.993921,TURE
0.609922,1.096434,0.689287,1.122985,0.936947,0.942511,1.04883,1.010952,1.460808,0.984728,1.153858,1.481531,1.017036,0.316774,0.186962,0.21599,1.214426,1.077063,0.539368,1.990099,0,0,0,0,0,1.221934,0,0.419165,0,0.339915,0.714746,0,1.194872,1.737441,0,0.614832,0.664536,0,1.922737,0,0,1.136354,2.415164,0,3.634639,2.349347,0,1.265332,1.688833,1.049065,1.35073,FALSE
0.474384,0.655675,1.199011,1.106942,1.02618,1.186016,0.682572,0.349465,1.028997,0.494742,0.796517,0.796522,0.889719,0,0.722581,1.669547,0.208604,0.647532,0,0.32113,0.749753,0,0,0,0,0,0,0,1.023869,0.438799,0,0,0.514157,0.249209,0,0,0,2.119935,0,0,0.789258,0,0,0,0,0,0,0.749112,0.509048,0.514617,1.003851,TURE
0.482855,1.320552,0.665813,1.134806,0.789008,0.937233,1.462654,1.091186,0.892497,0.978611,0.902511,0.395985,1.019795,1.603492,0.473195,0.273333,1.127016,1.272142,0,1.261581,1.840912,0,1.925774,0,1.153775,0,0,0.531441,0,1.723852,0.604131,0,2.019903,1.223793,1.575813,0.779519,0.84414,0,1.221198,2.865028,1.550075,0,1.536923,1.601587,1.850362,1.495039,1.967013,1.194612,0.936693,1.095716,0.647041,TURE
2.054251,0.741926,0.963079,0.90024,1.164261,0.958595,0.539398,0.527193,1.225976,0.671327,1.209832,1.108759,1.008626,0.655146,0.607625,0.701969,0.669774,1.018315,0.634288,0.365676,0.853756,0.31354,0.223278,0,0,0.598739,0,0.369698,0.466359,0.899401,0.280177,0.360055,0.819671,0.794579,0.730812,0.542274,0,0.479404,0,0.659789,0.356967,0.166209,0,0.366267,0.42316,0.683802,0,0.794881,0.924631,0.974132,0.815516,TURE
0.351552,0.840528,2.040015,0.779324,0.692362,1.42645,0.599332,0.539174,0.955497,1.164548,0.693952,0.713684,0.764008,1.104845,0.326043,4.143327,0.141189,0.751317,0,0,0.509092,1.869629,2.662799,0,0,0,0,0.734832,0,0,0,0.715665,0,0,1.089451,0.359284,1.171244,0,0,0,0,0,0,0,0,0,0,0.833937,0.41454,0.842633,1.140255,TURE
0.622629,0.924189,1.31072,0.843384,0.917825,1.100073,1.343145,0.81839,1.173372,1.443452,0.697926,1.068477,0.934654,0.62053,0.732479,0.846209,0.634385,0.56263,0,0.730847,0.568778,0,0,0,1.782384,0.398884,0,0.820984,0.776728,0.998645,0.466639,0.399785,0.780101,0.567165,1.21718,0.200704,0.650691,1.604673,1.88268,1.10423,0.597425,0.55634,1.182248,0,0.711678,1.15003,0,0.680648,0.953617,1.063691,1.200649,TURE
0.796287,0.820291,0.807475,1.118206,1.076492,0.998404,0.674248,0.673968,0.904047,0.616525,1.168588,0.831569,0.987812,0.242239,0.857824,0.660676,0.990591,0.878546,0.411776,0.379831,0.665104,0.814193,0,0,0,0,0,0.320007,0,1.557028,0.727556,0.934981,1.824429,0.442145,0,1.251701,0,0,0.732719,0,0.465022,0,0.918812,0,0,0,0,0.764541,0.906406,0.974132,1.022244,FALSE
0.508268,1.040337,1.119077,1.167904,0.770378,1.179141,0.649276,0.69893,0.551248,0.742114,0.45827,0.477913,0.893314,1.141983,1.348008,0.519103,0.583741,1.035429,0.64907,0.299358,0.698922,1.283389,0.913927,0,2.190217,1.470463,1.482929,1.008837,0.954454,0,0,1.473784,0.479299,0.464626,0,0.493255,0.800851,1.974982,0,0,0,0,0,0,0,0,0,0.861184,0.778571,0.870916,1.003851,TURE
0.22025,0.706111,0.449128,1.243922,1.249262,0.888521,0.665924,0.931907,1.322996,1.217828,1.614856,1.104511,1.045264,0,1.048451,0,0.681031,1.208001,0,0.706485,1.649457,0,0,0,0,1.156764,0,2.380855,0,0,0,0,1.131146,1.096518,0,0.582041,0,0,0,0,3.511394,0,0,0,0,0,0,0.409192,1.145579,0.509907,0.645471,TURE
0.470148,0.992373,0.89421,1.359722,0.810332,1.170686,0.93078,0.939471,0.574635,1.45309,0.752872,0.779143,0.897734,1.647224,2.67355,0.561575,0.631502,0.560073,1.405327,0,0.756632,2.778715,0.989389,0,2.371061,1.061251,0,2.730338,4.133049,0,0.931138,0,0.518874,0.50299,0,1.067965,0.867588,0,1.25512,0,0.796566,0.741787,0,0,0,0,0,1.183911,0.784475,1.198932,1.172325,TURE
0.728518,0.896597,1.052317,0.971512,0.987789,1.040912,0.743615,0.654553,0.702331,0.761142,0.851073,0.785902,0.965587,0.529809,0.78174,0.722494,0.880163,1.200936,0,1.246739,1.212836,0,0,1.066982,0,0.340225,0,0.700251,0,1.135714,0.995039,0.681986,0.33269,0.806264,0.519091,0.342377,0,0,0,0.940882,0.509048,0.474041,0,0,0,0,1.287925,1.585228,1.200135,1.123999,0.572001,FALSE
1.613752,0.76134,0.996098,0.976201,1.101711,1.015619,0.689231,1.003464,1.091472,1.010416,1.011467,1.223458,0.978811,0.715242,0.844279,0.731525,0.578876,0.675527,0.606256,0.466019,0.32641,0,0.569094,0.478594,0,0.152607,0.923407,0.628194,1.188661,0.254712,0.357059,0,1.193822,0.506308,0.931351,0.84465,0.247882,0.611304,0.717211,0.420659,0.22759,0.211939,0.448439,0,0,0,0.57393,0.952193,0.875546,0.556557,0.905203,TURE
1.063128,0.994745,0.767633,0.880492,1.085017,0.851351,1.047782,0.863014,0.844991,0.632334,1.197636,1.048067,1.064698,0,0.320826,0.494186,0.879892,0.985729,0.307592,0.141864,0.828041,0,0,0,0,0,0,0.478083,0,0,0.951082,0.465613,1.135689,0.550461,0,2.103762,0,0,1.093169,0,0.693784,0,0,0.713257,0,0,0,1.197125,1.032912,0.992499,1.200649,FALSE
0.317668,0.881227,0.778489,1.365549,0.932782,1.116574,0.898997,1.073357,0.826873,0.884828,0.932907,0.541635,0.926027,0,1.806453,0.417387,1.251625,0.971298,0,1.451682,1.694647,0,0,0,0,1.584608,0,0,0,1.322407,1.853772,0.794094,0.774757,0.75104,0,0.398658,0,0,0,0,0,2.22536,0,0,0,0,3.047485,0.900133,0.791236,0.739416,1.200649,TURE
1.257964,0.840677,0.884646,1.016358,1.076805,0.98201,0.629886,0.602607,0.953768,0.670253,1.105239,0.931087,0.996384,1.989468,0.903226,0.521733,0.860492,1.31819,0.519256,0.718459,0.139784,0.513356,1.827853,1.229742,1.31413,0.588185,1.186343,0.403535,0.763563,0.654479,0.573412,0.196505,0.958598,1.022178,2.991374,0.887859,0.318706,1.571924,0,2.704236,0.292616,0.817479,0.577002,1.202557,1.042013,1.683832,0.738469,1.419403,1.372762,1.049065,0.811769,TURE
0.393908,1.223926,0.251125,1.391052,0.913439,0.869413,1.747282,1.115216,0.1323,1.406942,1.263012,0.67349,1.055255,0,0.87181,0,0.880899,1.227696,1.683303,0.776357,2.718885,0,0,0,0,0,0,1.308162,0,1.060832,1.487091,0,0.621509,0.602483,0,0.959408,1.041106,0,1.506144,0,2.867639,1.780288,0,0,0,0,0,1.181903,1.079864,0.945849,0.740475,TURE
0.419321,1.038483,0.884646,0.925612,0.984267,0.933395,0.788594,0.665297,0.670782,0.414622,0.957198,0.853201,1.021802,0.462231,0.818434,0.945509,1.18138,1.152531,0,0.728335,0.425118,0,0,0,0,1.19254,0,1.227245,0,0.995214,1.395106,0.597617,0.583065,1.130431,0,1.200084,0,0,0,0,0,1.66902,0,0,0,1.731098,0,1.377081,1.411601,1.123999,0.872163,FALSE
0.44897,0.831346,1.046553,0.610226,1.20212,0.844514,0.765813,0.599083,1.469996,0.646971,1.352987,1.465601,1.068273,0,0,0.882475,0.661573,0.586743,0,0,0,0,0,0,0,0,0,0,0,0.928228,0.975904,0,0.54382,0.527172,0,1.119309,0,0,1.316048,0,0,0,0,0,0,0,0,0.546741,1.049837,1.020782,0.947204,TURE
0.559095,0.945761,1.194272,0.816716,0.965339,1.028193,0.470903,0.713194,0.787498,0.962301,0.84172,0.883002,0.972237,0.345791,0.408176,1.414654,1.148915,0.862199,0.589156,1.0869,0.317203,0,0,0,0,1.334728,0,0.915713,0,0.371291,0,1.783656,1.305168,1.265214,0,1.119309,0,0,0,0,0,0,1.320793,1.376364,0.795077,2.569598,0,0.95962,0.968434,1.170649,1.27569,FALSE
0.465913,0.934635,0.690024,1.372083,0.931268,1.076322,1.098775,1.248089,0.698248,1.198799,1.01474,0.700939,0.947073,0.831168,1.471679,0.283363,0.849727,0.942019,0.709169,1.635382,0.763637,0,0,0,0,0,0,1.102247,1.04283,0.893849,0.313253,0.536748,0.523679,1.269119,0,0.269463,0.875696,2.15956,0,0,1.608022,0,0,0,2.88028,0,0,1.059866,0.219825,0.870916,0.675365,TURE
0.986888,1.197662,0.902111,0.809706,0.922202,0.87994,1.189058,1.12328,0.624748,0.816764,0.844778,0.812453,1.04975,0.390506,1.152392,0.66566,0.79845,1.017949,0,0.611675,0.714051,0.655584,0,0,1.118812,0.500764,0,0.257668,0.487557,0.626855,0.585824,1.003789,0,0.949367,0,0.88188,0,0,0,0,0.74808,0.348317,0,0,0.44441,0,0,1.188847,0.707528,0.692766,1.172325,FALSE
0.465913,0.534077,1.114654,0.637039,1.362831,0.892559,0.799109,0.499236,1.616995,0.685028,1.309342,1.529322,1.043153,0.415584,0.24528,0.566727,0.424863,0.471009,0,0.654153,0.381819,0,0.99855,0,0,0.535539,0,0.551124,0,0,0,0.536748,0.523679,0.507647,0.817088,0.269463,0,0,0,0,0.804011,0,1.59492,0,0.960093,1.551455,0,0.28205,0.913714,0.948282,1.022244,TURE
0.516739,0.812607,0.861442,0.486013,1.351661,0.686419,1.113044,0.770249,1.574995,0.978611,1.346752,1.802416,1.150933,0.374369,0,1.021045,1.052503,0.848595,0,0,0.343637,0,0,0,0,0.96397,0,0,0,0.402232,0.845783,0.966147,0.942622,0.913765,0.73538,1.940136,0,0,0,1.336211,0,0.673218,0,0,0,0,0,0.398675,1.081863,0.974132,0.590394,TURE
0.436264,1.28334,0.906977,0.680332,0.921786,0.813039,1.281904,1.148242,0.955497,0.951428,0.905629,0.796522,1.084729,0.888209,0,0.60562,1.248557,1.107334,0,1.748726,0.816563,0,1.067756,0,0,1.717966,0,0,0,0.955799,0.334964,1.147898,1.67992,1.357077,1.747437,0.288139,0,0,0,0,0.860292,0.80113,0,0,1.027979,1.661154,2.18557,0.37611,1.739244,0.899199,1.097285,FALSE
2.12202,1.048033,1.025554,1.097432,0.837828,1.095133,0.933574,1.059916,0.754786,0.829938,0.634528,0.742604,0.937237,1.630752,0.53471,1.173692,0.810427,0.780368,0.153488,0.424741,0.661105,1.213948,0.432238,1.090503,1.035854,1.043174,1.753363,0.715688,0,0.870563,0.949176,0.23234,1.586778,0.274679,0.707379,0.641528,0,0,0.272195,0.638591,0.518248,0.804347,0,0.354476,0,0.330894,0,1.336488,1.13712,1.198932,1.200649,TURE
3.481638,1.308797,0.667682,0.793467,0.954424,0.755297,1.526869,1.298013,0.766498,0.86444,1.084884,0.928517,1.11492,0.33105,0.748985,0.564311,1.226851,1.275684,0.467014,1.206194,1.106343,0,0.394549,0.221204,0.157589,0.705344,0,0.798457,0.274697,0.529769,1.567793,0.56555,0.89664,0.936052,0.215233,1.419612,0.114407,0,0,0.19415,0.840334,0.97818,0.413353,0.646117,0,0.603133,1.587077,1.021659,1.249067,0.992499,1.35073,TURE
0.347317,0.626889,1.281658,0.657357,1.218792,0.986041,1.498329,0.479266,1.896294,1.438559,0.864166,1.567555,0.994276,0,0,1.525265,0.428797,0.380296,0,0,0.515455,0,0,0,0,0,0,0,0,0.603348,0.422892,0.72461,0,0.342662,0,0.727551,0,0,0,0,1.088977,0,0,0,0,0,0,0.578531,1.032064,0.992499,1.022244,TURE
0.326139,0.572225,1.66819,0.770047,1.038348,1.237582,0.788826,0.563843,1.170592,0.941914,0.525662,1.037353,0.862758,1.19207,1.055349,2.032014,0.914015,0.675527,0,0.47099,0,0,0,2.418493,1.722971,2.313528,2.333142,0.793618,0,0.643571,0.451084,0.772918,0.754097,1.096518,1.176607,0.388027,0,0,0,0,0,0,0,0,0,0,0,1.311023,0.972943,0.974132,0.975527,TURE
0.326139,0.810652,2.123151,0.910055,0.616519,1.537602,1.150188,0.599083,0.671226,1.657163,0.548769,0.390764,0.705893,2.980175,0.351783,4.064029,0,0.405316,0,0,0.549819,8.076798,2.875823,0,1.722971,0,0,0,0,0,0,0,0,0,0,0,0,0,0,0,1.162556,0,0,0,0,0,0,0.398001,-0.093164,0.692766,1.022244,TURE
0.368495,0.759678,0.671111,1.239156,1.120028,0.995756,1.172978,1.181049,1.190696,1.086259,1.357975,0.868437,0.989196,1.580186,0.932634,0.359147,1.346224,0.835768,0,1.246739,0,0,1.268745,2.133965,1.520268,0.680449,2.058655,0,1.325007,2.839286,0.398016,0.681986,1.99614,1.612527,2.076366,0.342377,0,2.750868,0,0,0,0,0,0,1.226143,0,0,1.00568,1.402244,0.5429,1.125608,FALSE
0.491326,0.664719,1.509999,0.604088,1.120028,1.070438,0.449499,0.524197,1.157622,1.113171,0.736505,1.274435,0.950149,0.787803,0.232483,1.611476,0.906067,1.160731,0,1.859171,0.361723,0,0,0,0,0,0,0.522117,0,0.423402,0.296766,0.508499,0.496117,1.442787,0.774084,0.510562,0,0,0,0,0.76132,0,3.018955,0,2.72598,1.468342,0,0.829103,1.118851,1.198932,0.993921,FALSE
0.292254,1.011069,1.52313,0.781207,0.796631,1.171817,0.374582,0.915265,1.096372,0.960942,0.927451,0.748731,0.897143,1.99847,0.393169,1.81686,0.851289,0.755,0,1.054455,0.615469,0,3.219204,0,0,0.863257,0,0,0,0.720416,0.504945,0.865206,1.688277,0.409149,1.317098,0.434359,0,0,0,0,0,0,0,0,0,0,0,1.13995,0.975022,1.049065,0.693758,TURE
1.050421,1.006778,0.965263,0.999819,0.936947,1.013021,0.714588,0.944707,0.881997,0.632334,0.830929,0.749956,0.980169,0,0.974168,0.125047,1.218687,0.997701,0.934028,0.861567,0.838139,0,0,0,0,2.116032,0,0.72587,0.457828,0.784843,0.550103,0.942583,0.919631,1.560087,0,0.828107,0,0,0.553277,0,0,0.326992,0.692875,0,0.41709,0,0,1.46114,0.80897,0.945849,0.872163,FALSE
0.872527,0.85556,0.878634,0.837332,1.152232,0.883129,0.635655,0.60816,0.942134,0.467065,1.220069,1.170163,1.048083,0.662907,0.260834,0.753332,1.073039,1.051844,0,1.038949,0.808557,0,0,0.889152,0.633445,0.567041,0.857773,0.583543,0,0.236607,0.33168,0.284161,2.217933,1.075018,0.432576,1.426571,0.461574,0,0,0,0.847578,0.394645,0,0.872151,1.007623,0.81413,1.071146,1.461046,1.680329,0.869348,0.975527,FALSE
0.656513,0.994934,0.866382,1.112842,0.934932,1.024665,0.736678,0.549159,0.505311,0.470957,0.867439,0.677044,0.974081,0,0.694429,0.80225,0.977324,1.066806,0,0.92351,0.808557,0,0,0,0,1.134082,0,1.167086,0,0.630952,0.44224,0.378881,1.478622,1.075018,0,0.760838,0.616444,0,0.891796,0,0.565981,1.054118,0,0,0,1.089101,0,1.184694,0.783865,1.348798,0.693758,FALSE
1.914477,0.966685,0.99464,0.620126,1.127653,0.824142,1.007572,0.976765,1.121671,0.719776,1.107248,1.329846,1.078924,0.703083,0.237122,0.410908,0.872807,1.001757,0.170201,0.627987,0.366546,0,0.479304,0,0.287162,0.514117,1.166571,0.13227,0.250279,0.643571,0.826988,0.515279,0.502732,0.913765,0.588304,1.034739,0,0.514639,0.3019,1.062421,0.191602,0.535276,0.377369,0,0.681495,0.367085,0,0.833937,1.295481,0.674399,1.27569,TURE
0.398144,0.898414,0.993815,0.745471,1.116362,0.890884,1.241473,0.770249,0.837898,0.675242,1.088625,1.14153,1.044029,0.487082,0,0.664228,0.871427,1.214495,0,0.767919,1.792888,1.646086,0,0,0,0.628676,0,0,0,1.573952,1.470927,1.890288,0,0,0,0.316327,0,0,1.489593,0,0.945375,2.641086,0,0,0,0,0,0.489337,0.606924,1.049065,0.736728,FALSE
1.846708,0.951631,0.950792,0.877783,1.037231,0.940487,0.851323,0.816931,0.826873,0.72395,1.008789,0.960171,1.018094,0.20827,0.368766,0.639033,0.74522,1.251044,0.352951,0.651138,1.140178,0,0.496974,0,0,0.399803,0,0.411438,0,0.88973,0.857476,0.534275,0.521265,0.568472,0.406662,0.603499,0,0,0.313055,0.734453,1.390772,1.11011,0,0,0.471157,0.380681,0,0.823401,1.122678,1.095716,0.768799,TURE
0.385437,1.452572,1.026578,0.355406,0.906058,0.698123,1.367566,1.966081,0.930106,0.685028,0.796318,1.157419,1.144813,0,0,0.686369,1.800949,1.597245,0,3.175214,0,0,0,0,0,2.59947,0,0,0,0.542336,1.140382,0.651335,0.635475,2.772097,0,0.326989,0,0,0,0,0,0,0,2.024995,7.018614,0,2.487028,1.00787,1.290612,1.198932,0.990174,FALSE
0.381201,0.734356,1.167733,0.838495,1.110455,1.026735,0.659265,0.599083,1.014297,0.890536,0.864166,1.032293,0.972999,0,0.300399,0.694081,1.040677,0.807596,0,0.401412,0.468596,0,0,0,0,2.629009,0,0,0,0.548498,0.768894,2.634947,1.285393,0,0,0.66141,0,0,0,0,0,0.920839,0,0,0,0,0,0.900663,0.520135,0.945849,1.068961,TURE
0.48709,0.893998,1.066191,0.984321,0.977683,1.054635,0.599332,0.69893,0.881997,0.685028,0.785605,0.764661,0.958411,0.397357,0,1.083741,0.406229,0.540421,0,0.312604,0.364924,0,0,0,0,1.023685,1.548546,0,0,0,0.598785,0.512999,0.500507,0,0,0.25754,0,0,0,0,0.768117,0.715294,0,0,0,0,1.949292,0.935667,0.379096,0.870916,1.050568,TURE
1.817059,0.838775,1.075185,0.854411,1.071628,0.989489,0.89143,0.7897,1.154837,0.863205,0.966136,1.070719,0.992473,0.423352,0.374797,0.793815,0.811509,0.71972,0.179368,0.413633,0.676007,0.35466,0.252561,0,0.605259,1.219072,0,0.139394,0.26376,0.565197,0.713073,0.950309,0.927169,0.449393,0.619992,0.749701,0,0.542425,0.318199,0.746521,0.605839,0.564176,0,0,0.239459,0.386951,0,0.948287,1.237513,0.646116,1.200649,TURE
0.656513,1.113378,0.979389,0.452092,1.112246,0.726581,1.073802,1.39786,1.212746,0.827742,1.194775,1.370018,1.129934,0.294147,0.173607,1.203375,0.977324,1.00013,0,1.385265,0.539038,0,0,1.185536,0,0.756055,0,0.389029,0,0.630952,1.105599,0,0.369656,1.254188,0.576768,0.570628,0,0,0,0,0,1.054118,1.119613,0,0.673973,0,2.865847,0.508536,0.563481,0.824266,1.27569,TURE
2.130491,1.438052,1.474176,0.67513,0.5762,1.090778,1.12951,1.566832,0.98942,1.053889,0.412946,0.563693,0.939514,0.631655,0.479322,2.522612,0.853324,0.961347,0.30575,1.198628,0.576158,0.906826,0.645769,0.7241,0.51586,1.03901,0,0.356415,0.224802,0.192686,0.675276,0.92565,0.790222,0.656598,0.528416,0.522791,0,0.462146,0.542212,0.318018,0.344117,0.160226,0.677601,0,0.407895,0,0,0.707912,1.092131,1.245582,0.890557,FALSE
0.355788,0.655675,1.042619,0.898388,1.189773,0.996941,0.479465,0.299541,1.102497,0.205508,0.982007,0.99406,0.988577,2.183068,0.322114,0,0.557953,0.742265,0,0,0,0,1.315163,0,1.575888,0.705344,0,0,0,0.588632,0,0.706937,1.379446,0.334304,4.304661,0.709806,0,0,0,3.92615,0,0,0,0,0,0,0,1.15644,1.293128,1.170649,0.440313,TURE
0.398144,0.781229,1.366496,0.630783,1.089782,1.013764,0.890435,0.804483,1.070997,1.0569,0.76316,1.179763,0.979781,0.487082,0,0.664228,0.871427,0.993678,0,0.767919,0.448222,1.646086,0,1.971598,0,0.628676,0,0,0,0,1.103196,1.890288,0,0.297967,0,1.265306,0,0,0,0,0.945375,2.641086,0,0,0,0,0,1.26533,1.229429,1.077348,0.993921,FALSE
0.402379,1.198159,1.106273,0.624143,0.920509,0.881506,0.918975,1.337952,0.896697,0.753531,0.746325,0.917593,1.048932,0.481901,0.56884,0.985743,0.985322,1.310809,0,0.759661,1.330207,0,0,0,1.389493,0.621916,0,0,0,1.038019,0.727556,0,0.608143,1.473815,0.948877,0.938776,0,0,0,0,1.870199,0,1.857819,0,1.118351,0,2.377708,1.134637,0.626924,1.020782,1.003851,FALSE
0.635335,0.905705,1.479128,0.898388,0.832841,1.212831,1.123747,0.748853,0.992247,1.284428,0.392803,0.908035,0.875699,0.304018,0.717732,1.451049,0.932418,0.964779,1.035004,0.95471,1.114498,0,0,0,0,0.390799,1.182336,1.206514,0,0.978403,0.68577,1.175044,0.764288,0.740891,0,0.786542,0.637412,0,0.922129,0,0.585232,0,0,0,0,0,0,0.994198,0.501198,1.348798,0.872163,TURE
0.457442,1.359918,1.405604,0.798567,0.601497,1.122991,1.373468,1.572592,1.139247,0.685028,0.245502,0.493844,0.922672,0.846704,0,1.73196,0.757408,0.671739,0,0.999743,0.389023,0,1.01739,1.711198,0,1.091287,1.650808,0,0,0.910714,0.957491,0.546876,0.533559,0.517226,0,0,0,0,0,0,0,0.762981,0,0,0,0,2.080495,0.233903,-0.455786,1.066884,0.891157,FALSE
0.432028,0.863948,1.25932,0.58131,1.10229,0.934253,1.148719,0.649006,1.322996,1.370056,0.752872,1.43374,1.021353,0,0.264708,0.917424,0.458516,1.118298,0,0.353243,0.824728,0,0,0,0,0,0,0,0,0.482679,0.338313,1.159377,0,0.27413,0,0.582041,0,0,0,0,0.868981,0.809222,0,0,0,0,0,0.712006,0.877742,1.348798,0.768799,FALSE
0.313432,1.09161,0.94681,0.437054,1.147971,0.702412,0.781272,1.262353,1.000122,0.550469,1.206466,1.481531,1.142571,0,0,0.423104,1.110174,1.265918,0,0.490615,0,0,0,0,0,0.803308,0,0,0,0.670387,1.879518,0,0.785518,0.761471,0,1.61678,0,0,0,0,0,1.128351,0,2.516779,0,2.349347,0,1.109556,1.104895,0.870916,0.91888,TURE
0.652278,1.072922,0.985748,0.945057,0.908554,0.993816,0.834783,1.02165,1.019809,0.813471,0.915371,0.723697,0.990211,0.29607,0.698967,1.21124,0.756701,0.671111,2.015534,0.232396,0.271292,0,0,0,0,0.761029,0,0.391588,0,0.317552,0.890298,0.381374,1.116262,0.360697,0.580563,1.148765,0,0,0,0,0,1.061099,0,0,0,0,0,1.429154,1.083111,1.020782,1.050568,FALSE
0.368495,0.928496,1.476444,0.743493,0.890279,1.128523,0.239733,0.830158,0.737098,0.949253,0.656542,0.797432,0.919779,1.053457,0.310878,1.07744,0.942357,1.432745,0,0.831159,1.455403,1.781647,0,0,0,0.680449,0,0.700251,0,1.135714,0.796031,0.681986,0,1.290022,1.038183,0.684754,0,0,0,1.892965,1.024157,0,2.036885,2.122585,1.226143,0,0,0.521245,1.130806,1.020782,0.91888,TURE
3.007254,0.744699,0.986816,0.949001,1.129614,0.996457,0.69922,0.549159,1.139247,0.723085,1.145675,1.051409,0.98883,1.150036,0.867301,0.827709,0.685834,0.999284,0.757249,0.399144,0.698922,0.213898,0.761606,0.768589,0.547554,0.571847,0.247155,0.504418,0.954454,0.681749,0.430059,0.327508,0.559182,0.851815,1.620328,0.698778,0,1.307343,0,1.34944,0.486728,0.226628,0.239464,0.499078,0.2883,0.465876,0.306475,1.009854,0.924631,0.972564,0.815516,TURE
2.401568,1.003749,1.328373,1.397492,0.599293,1.405649,0.619998,0.678764,0.690826,0.870627,0.493422,0.427532,0.774884,1.120461,1.558784,1.52796,0.28637,0.489817,1.626697,0.125042,0.656863,0.268035,0.954366,0.321039,0.686139,0.307105,0.929127,1.053475,0.996687,0.427149,0.059878,1.025997,0,0.145556,0.780934,0.206032,0.166134,1.229111,1.682395,0.281931,0.305068,0,0,0,0,0,0,0.963656,0.301875,0.646116,0.947204,TURE
0.440499,0.812028,1.235102,0.673791,1.105116,0.971819,0.449499,0.898624,0.992247,0.856285,0.785605,1.051409,1.001712,0.439793,0.259568,1.799221,1.011629,1.694719,0,1.385265,0.808557,1.484705,0,1.778304,0,0.567041,0,0.583543,0,0.946429,0.33168,0,0.554483,1.881282,0,0.570628,0,0,0,0,0,0,0,1.761746,2.035398,1.644543,0,1.414415,1.454148,0.842633,1.124038,FALSE
0.292254,1.011069,0.930801,0.859327,1.013894,0.920713,1.04883,0.84038,0.496124,0.789685,0.834706,0.966447,1.028432,0,0,0.454215,1.021547,1.359001,0,1.054455,3.077345,0,0,0,0,0,0,0,0,0,0.504945,0.865206,0,1.636595,0,1.737435,0,0,2.053833,0,2.606944,0,2.600946,0,1.565691,0,0,0.441354,0.598657,1.077348,0.797123,TURE
0.304961,1.223926,1.054203,0.748656,0.867543,0.922457,1.023858,1.048395,1.267871,0.485228,0.752872,1.003618,1.027521,0,0.753113,0,0.815319,1.156958,0,1.009265,1.178183,0,0,0,0,1.65252,0,0.850305,1.608937,0,0.483305,0.828126,0,1.174841,0,0.415743,0,0,0,0,1.246799,1.161057,2.486198,0,1.496616,2.418445,0,0.691721,1.316815,0.81435,0.92881,FALSE
0.381201,1.019939,0.973111,0.898388,0.971648,0.962564,0.839064,0.778808,0.661498,0.753531,0.982007,0.841127,1.006551,1.017947,0.600798,0.347041,1.6911,1.38445,0,2.00706,1.405787,0,0,0,1.468441,1.314505,0,0.676379,0,1.645495,1.153341,2.634947,1.285393,1.246044,1.00279,0.992115,0,0,0,0,1.977682,0.920839,0,0,0,0,0,1.513064,0.991984,1.123999,0.872163,FALSE
1.33844,1.138716,0.849932,0.76761,1.004154,0.831582,1.123747,1.11392,0.875107,0.63151,1.000419,0.979722,1.075034,1.294247,0.594122,0.980528,1.102622,1.173486,0,0.787483,0.787957,1.446879,0.6869,0.577666,0,0.92099,0.557279,0.568675,0.35868,1.076035,1.40066,1.107685,0.720475,0.611117,0.562074,1.019498,0.299359,0,0,0.508016,0.824561,1.023808,0,0.564662,0,1.054194,0.693498,1.178657,0.582288,0.945849,1.35073,FALSE
0.37273,0.584147,0.597136,1.286328,1.249262,0.98444,0.509432,0.838716,1.389146,0.924788,1.37481,1.013176,0.995113,0,0.307305,0,1.0646,1.062207,0,0.410747,1.917973,0,0,0,0,0.672537,0,0,0,1.683763,0.393388,0.674056,0,1.912532,0,1.015188,0,0,0,0,2.024215,0,0,0,1.211546,0,0,1.212647,1.107826,0.780757,1.144002,FALSE
0.326139,1.04908,1.289056,0.49003,1.005899,0.90006,0.837301,1.325911,0.606373,1.274354,0.79427,1.180727,1.039231,0.596035,0,1.625612,1.066351,0.945737,0,0.94198,0.549819,0,0,2.418493,0,0.771176,0,0,0,0.643571,1.353253,2.318753,0,0.365506,0,1.164082,0,0,0,0,1.162556,1.082608,0,0,0,0,0,1.262989,0.847823,1.245582,1.200649,FALSE
0.559095,0.751046,0.57502,1.225074,1.173549,0.940688,1.227203,0.755985,1.207496,1.484227,1.487039,0.892105,1.017989,0.691583,1.224527,0.943103,1.414049,0.862199,1.178312,0,0.317203,0,0.829564,0,0,0.444909,0,0.915713,0,2.599039,0.780723,0.445914,3.045393,1.054345,1.357624,1.790895,0,0,0,1.232628,0,1.242061,0,2.752728,0,0,0,1.54511,1.337615,1.273865,1.200649,FALSE
0.368495,0.633065,0.872444,0.867409,1.29234,0.89618,0.359599,0.650433,1.486796,0.88075,1.402867,1.256229,1.041259,0,0.621756,0.718293,0.53849,1.193954,0,0.831159,0,0,0,0,0,0,0,0,0,0.567857,0.796031,0,0,0.645011,0,0.342377,0,0,0,0,0,1.907451,0,0,0,0,0,0.546083,1.564568,0.992499,1.065214,TURE
0.427793,1.090627,1.040554,0.853913,0.915301,0.972094,0.799109,1.747325,0.771748,1.655484,0.621938,1.338157,1.001568,0.452987,0,1.235465,1.157753,1.026801,0,0.713621,1.249588,0,0,0,0,0.584224,0,0,0,1.462662,0.683461,2.342175,1.142572,0.553797,0,1.17584,0,0,0,0,0,0.817479,0,0,0,1.695405,0,1.294213,0.709164,0.899199,0.975527,FALSE
0.37273,0.834495,1.127924,0.796298,1.078908,0.98444,0.749164,0.898624,1.212746,0.650777,1.021287,1.013176,0.995113,0,0,2.130112,0.5323,0.590115,0,0,0,0,0,0,0,0,0,0,0,0,0.786775,0.674056,0.657643,0,0,1.353583,0,0,0,0,0,0.942505,0,0,0,0,0,0.9494,1.179765,0.721049,1.200649,FALSE
0.330374,0.800259,0.748547,0.898388,1.21723,0.851499,0.682572,0.299541,1.212746,0.437657,1.418454,1.242574,1.064621,0,0.347214,0,1.353218,0.933455,1.007767,0.929586,0.542584,0,0,0,0,2.283087,0,0,0,1.270207,0.890298,0,2.9767,1.082091,0,0.765843,0,0,0,0,1.147055,1.068173,0,0,0,2.222355,0,1.035154,1.849186,0.974132,0.594141,FALSE
1.478214,0.894273,0.886674,0.911259,1.088182,0.926709,0.78616,0.69893,0.899692,0.974685,1.120215,1.013648,1.025297,0.130169,0.307305,0.443773,0.898257,0.855667,0.220721,0.610794,0.950696,0,0.310788,0,0,0.500042,0,0.343063,0,0.973703,0.87747,0.835286,0.651957,0.710999,0.25431,0.922543,0.270808,0,0.391772,0,0.497278,0.23154,0.490033,1.021302,0.294985,0.476679,0,1.143453,1.552777,0.81435,1.125608,FALSE
0.690398,1.103786,1.253701,0.859807,0.812404,1.08067,0.732516,0.765495,1.02083,1.027542,0.909266,1.033709,0.944799,1.118485,0.660136,2.09724,0.643196,1.077507,0.951432,0.658216,0,0.940621,2.679338,0,0,1.07773,0,1.109094,0.699538,0.2998,0.210132,0.72011,0.702575,0.681067,1.644327,0.361516,0.585622,0,0,0,0,0,0,0,0,1.034304,0,0.912398,1.874407,0.974132,1.068961,FALSE
0.321903,1.062883,1.229192,0.92203,0.821883,1.101882,0.767894,0.711411,0.289405,0.792064,0.540104,0.585444,0.933708,0.603982,0.356473,1.235465,1.080569,0.82144,1.035004,0,0,2.046486,1.457343,0,0,2.344792,0,0,0,1.304537,1.828721,0.783363,0,0.740891,0,0.786542,0,0,0,0,0,0,0,2.446869,0,0,0,0.898255,0.299704,0.842633,1.172325,TURE
0.33461,1.022521,1.404236,0.477624,0.980434,0.95038,0.532301,1.139046,0.609275,1.036556,0.596957,1.159568,1.012921,0,0,1.583929,1.039009,1.448052,0,1.37627,2.142152,0,0,0,0,0.751145,0,0,0,0.626855,0.439368,0.752842,0,1.780062,0,0.755897,0,0,0,0,1.131963,0,2.254153,0,1.356932,0,0,1.252786,1.137253,0.992499,0.84384,FALSE
0.880998,0.847334,0.58948,1.269837,1.081092,0.971819,0.885376,0.462928,1.032338,0.91856,1.285536,0.773351,1.001712,0.875336,0.904099,0.149211,0.671161,0.89287,0,0.171477,2.201945,0,0,0,0,0.561536,0.849445,0.866816,0,0.23431,0.16423,0.844206,0.82365,0.665363,1.285129,1.130176,0,0,1.322468,1.551308,1.258963,0,0,0,0,0,0,1.058172,1.601817,1.020782,0.85377,FALSE
0.643807,0.869632,1.19078,0.744716,1.05201,0.987895,0.961428,0.811258,1.231121,0.770657,0.94109,1.107166,0.993307,0.299991,0.708225,1.227283,0.766724,0.476,1.021204,0,0.274909,0,0,0,0,0.771176,0,0.396809,1.501675,0.965357,0.676627,1.159377,0.377049,0.548259,0.588304,0.970068,0,0,0,1.067175,0.577377,0,0,0,0,0,0,1.04793,1.232874,0.692766,1.054315,TURE
0.245663,1.012904,1.207999,1.486987,0.603092,1.394058,0.432851,0.632365,0.473665,0.456685,0.269143,0.134524,0.780945,4.76828,0.938088,0.541871,0.406229,0.720562,1.367684,0.63079,0.736365,2.704285,5.777322,0,2.30755,1.032825,0,1.062882,0,0,0.604131,0,0,0.489517,4.72744,0,1.703628,0,2.464599,2.891074,0,0,0,0,0,0,0,0.935578,0.212939,1.198932,0.872163,TURE
0.389672,1.157408,0.825029,0.703086,1.031999,0.784699,1.078797,1.098318,0.867297,0.388183,1.086754,1.070526,1.099547,0.995575,0.293797,0.339413,1.399481,1.015517,0,0.392492,0.458182,0,1.198259,2.015411,0,0,0,0,0,0.53631,1.879518,0.644098,0.628414,1.218354,0,2.910204,0,0,1.523067,0,0,2.700437,1.921153,2.001984,0,0,0,1.277689,1.093632,0.870916,1.022244,FALSE
0.474384,1.344133,0.781964,0.481279,1.02618,0.644574,1.66481,1.947019,1.335246,0.437657,1.01474,1.168232,1.172811,0.816192,0.481721,0.278258,1.147323,1.387568,0,1.284518,0.374877,1.376727,0,0,1.174753,1.051604,0,0.541103,0,0.877597,1.23023,0,0.514157,1.495252,0.802232,0.793692,0,0,0,0,0,1.469962,1.565384,0,0.942314,1.522725,0,1.312377,0.137099,0.76239,0.870593,TURE
0.715811,1.477402,1.105546,0.76549,0.665288,0.956868,1.361445,1.58646,1.124274,0.731542,0.545559,0.599457,1.009529,1.348174,0.63656,1.470791,1.171536,0.855667,0.458625,0.84609,0.740774,1.813652,1.291537,0,0.773789,1.385346,1.047818,0.356415,0,0.867087,1.215497,1.388475,0.338666,0.984897,0.528416,1.045582,0,0,0,0.957886,0.518248,0,0,2.135449,0.616787,0,1.311342,1.029768,0.816,0.899199,0.947204,FALSE
1.029243,0.679959,1.705947,0.73202,0.966507,1.235885,0.783741,0.460833,1.028997,1.106584,0.584168,1.009745,0.863645,1.497476,0.552386,1.786829,0.430569,0.678876,0.317802,0,0.513316,1.256763,0.894966,0.752643,1.072388,1.439955,0,0.493953,0.467326,0,0.140379,0.962138,0.469355,0.227493,1.464656,0.362266,0,0.962804,0.564804,2.650151,0.358455,0,0,0,0,0,0,0.920307,0.656584,0.833582,1.022244,TURE
0.453206,0.823577,0.436536,0.80603,1.377691,0.647707,1.09164,0.599083,1.559245,0.905216,1.973366,1.606699,1.171174,0,0.504443,0,1.201442,0.96868,0.729431,0.672843,0.785456,0,0,0,0,1.65252,0,0.56687,0,1.379082,1.288813,1.104168,0.538641,1.044303,0,0.831487,0,0,0,0,0,0.770317,0,0,0,1.596643,0,0.852238,1.738486,1.002415,0.94964,FALSE
0.393908,0.987037,1.130064,1.10125,0.832841,1.148867,0.57167,0.391708,0.376545,0.553292,0.510644,0.576437,0.909143,0.984753,0.581207,0.335724,1.132584,1.004479,1.683303,1.164536,0,0,1.185092,1.993264,0,1.271169,3.845839,0.654081,0,0,0.371773,1.27404,3.107544,0.301241,0,1.279211,1.041106,0,1.506144,0,0,0,1.899567,0,0,0,0,0.963656,0.359817,0.824266,0.975527,TURE
0.385437,0.645587,1.026578,0.710812,1.290447,0.888521,0.577538,0.816931,1.491377,0.548022,1.249827,1.369439,1.045264,0,0.297061,0.343185,0.643196,0.570445,0,0.396902,0,0,0,0,0,0,0,0,0,0.542336,1.140382,1.30267,0,0,0,0.980968,0,0,0,0,0,0.910374,0,0,0,0,2.487028,0.581241,0.728381,0.795983,0.48703,TURE
0.461677,1.246384,0.857052,0.939598,0.848123,0.927241,1.04883,1.059489,0.661498,0.697714,0.687405,0.739881,1.02502,0,0.495102,0,1.071993,1.331038,0,1.320533,1.541548,0,0,0,0,1.081088,0,0.556274,0,0.451102,0.948542,1.08353,0.528573,1.024784,0,0.815945,0,0,2.557603,0,1.623192,0.755783,0,0,0,0,0,0.615663,0.986428,1.123999,0.84384,FALSE
0.576037,0.809951,1.287941,0.713426,1.065547,1.019185,0.438796,0.684666,0.921372,0.697261,0.827691,1.12651,0.976946,1.006637,0.792163,0.45758,1.029114,0.988771,0,1.054455,0.307734,0,1.609602,0,0.964349,0,1.305863,0.888379,0,0.720416,0.252473,1.29781,0.844139,1.227446,0.658549,1.303077,0,0,0,1.195557,0,0.602353,0,1.334656,0,1.245866,1.639178,0.81657,1.037354,0.964216,1.172325,FALSE
0.37273,0.87622,1.526014,0.49003,1.022124,1.017255,0.629298,1.018441,0.904047,1.47281,0.942727,1.127875,0.977956,0.520674,0.307305,2.130112,1.0646,1.5343,0,1.642989,0,1.76093,0,0,0,0.672537,0,0,0,0.561254,0.393388,0.674056,0,1.912532,0,0.676792,0,0,0,0,0,0,2.012637,0,3.634639,1.957789,0,1.126185,1.126146,1.020782,1.097285,FALSE
0.376966,1.443958,0.459221,1.090178,0.814126,0.811149,1.824632,1.211478,0.529198,0.837256,0.960184,0.620225,1.085718,0,0.303812,0,1.052503,0.700091,0.880348,0.812052,1.421946,0,0,0,0,1.994421,0,0,0,0.554803,2.333195,0.666308,0,0.315092,0,0.669012,0,0,0,0,1.000339,0.931546,0,0,0,0,0,1.141788,1.246343,1.095716,1.200649,FALSE
0.084711,1.101534,1.167733,1.617098,0.499705,1.443846,0.599332,0,0.440999,0.685028,0,0.382331,0.754913,2.38414,0,1.625612,0.609344,0.540421,0,1.962459,0,8.413331,5.991297,0,0,0,0,0,0,0,0,0,3.142072,0,0,0,0,0,0,0,0,0,0,0,0,0,0,0.075649,-0.156617,1.091974,1.27569,TURE
0.37273,1.210018,0.86253,0.857552,0.908554,0.885996,1.04883,1.018441,0.727648,0.993291,0.864166,0.745545,1.046584,0.520674,0.307305,0.355019,1.33075,1.062207,0.890585,0.821494,1.43848,0,1.253992,0,0,1.345074,0,0,0,1.122508,1.180163,0.674056,1.315286,1.275021,0,1.353583,0,0,0,0,0,0,0,2.097316,0,0,0,1.312054,1.245897,1.348798,1.125608,FALSE
1.147839,0.934881,1.01261,0.974635,0.977283,1.022946,0.943753,0.6516,0.993679,0.725062,0.855749,0.909897,0.97498,1.17441,0.693143,0.915159,0.643196,0.950741,0.569445,0.131317,0.766476,0.562974,0.801809,0,0,0.430024,0,1.106345,0,0.358869,0.377301,0.215498,1.051251,0.611442,1.968302,1.08186,0.349625,0,1.011589,1.186635,0.321004,0.597858,0,0.65983,0,0,0,0.530328,0.870229,0.749332,1.200649,TURE
1.541747,0.78681,0.866175,1.169879,1.050204,1.055118,1.072488,1.213931,1.26497,1.027542,1.023355,0.804907,0.958159,0.374369,1.325727,0.425436,0.542198,0.537444,0,0.195162,0.797389,0,0,0,0,0.479322,0.966772,0.657695,0.933361,0.533347,0.467284,0.480405,0.468707,0.454358,0.243772,0.643139,0.259555,0.640091,0,0,0,0.22192,0.469615,0,0,0,0,0.831295,0.448566,1.020782,0.91888,TURE
0.304961,1.121932,0.567648,0.973253,1.041052,0.802137,1.173691,0.873662,1.359746,0.799199,1.292976,0.908035,1.09043,0,0,0,1.467574,1.446198,0,2.523161,1.178183,0,0,0,0,0.82626,0,0,0,0.689541,0.966609,0,2.423884,1.566455,0,0.831487,0,0,0,0,1.246799,1.161057,2.486198,0,0,0,0,0.967951,0.941867,1.049065,1.097285,TURE
0.461677,0.943209,1.553406,0.692336,0.871045,1.139181,0.710319,0.759948,0.559415,1.22417,0.556471,0.842543,0.914207,1.258296,0,1.429936,0.643196,1.235964,0,0.330133,1.541548,1.415327,1.007882,0,0,1.081088,0,0,0,1.353305,0.948542,0.541765,0,0.512392,1.649449,0,0,0,0,1.500086,1.623192,0.755783,0,0,0,0,2.060681,0.954283,0.539048,1.067432,1.144002,TURE
0.389672,1.436783,0.698101,1.11322,0.706105,0.941639,1.538284,1.178196,0.881997,0.63936,0.615391,0.446052,1.017492,0.497787,0.293797,0.339413,0.890579,1.128352,0,0.392492,2.749095,0,0,0,0,1.285293,0,0,0,1.072619,1.879518,0,0,0.609177,0.980506,0.646712,0,0,0,1.786619,0.96662,0.900146,0,0,0,0,0,1.414415,1.034036,1.017041,1.022244,FALSE
0.440499,1.165084,0.617551,0.570131,1.177189,0.610858,1.098775,1.098318,0.587998,0.570857,1.243875,1.210714,1.19044,0,0,0,1.461241,1.395651,0,1.385265,0.808557,0,0,0,0,0.567041,0,0,0,0.946429,1.326719,0,0.554483,2.150036,0,1.711885,0,0,0,0,0.851774,0.793198,1.690615,1.761746,0,1.644543,2.163715,1.138738,0.691619,1.020782,1.27569,TURE
0.33461,1.068999,0.665164,1.02348,1.01206,0.877274,1.056716,0.756736,0.957431,0.513771,1.152566,0.835091,1.051145,0.580752,0.342763,0.395982,0.593719,1.18477,0,0.917513,1.606614,0,1.400563,0,0,0,0,0,0,0,0.439368,0.752842,0,0.712025,1.146046,0.755897,0,0,0,2.092225,0,0,0,0,0,2.192724,0,0.717323,1.701208,1.123999,1.27569,TURE
0.309197,1.408353,0.879799,0.812241,0.787206,0.870263,1.27358,1.313374,0.886238,0.559879,0.642081,0.650697,1.05481,0,0.371326,0.857962,0.643196,0.998278,0,0.497525,1.161589,0,0,0,0,0.814623,0,0,0,0,1.429493,0,0.796582,0,0,0.819776,0,0,0,0,0,2.288942,0,0,0,0,0,1.044046,0.941965,1.198932,1.125608,TURE
0.317668,1.223926,0.622791,1.006194,0.932782,0.847056,1.373468,0.998471,0.790123,0.5994,1.112941,0.748731,1.066944,0.612144,1.083872,0.834773,1.877437,1.665082,0,2.903364,1.129765,0,1.477306,0,0,0,0,0.815361,1.542816,1.322407,1.853772,0.794094,0.774757,2.25312,0,1.594633,0,0,0,0,1.194849,3.33804,4.762296,4.962664,2.866758,2.316257,0,1.377081,1.082436,0.992499,0.797123,FALSE
0.533682,0.903374,0.834095,1.026729,1.050967,0.962564,0.642141,0.470708,1.217996,0.391445,1.112941,0.919414,1.006551,0.724779,1.06942,0.494186,0.370481,0.739296,0.617664,0,0.997655,1.22129,0.869704,1.462798,0,0,1.411175,0.480011,0.908271,0.389257,0.545667,0.467491,0,0.221072,0,0.704082,0,1.878641,0,0,1.398848,0.651325,0,0,0,0,0,0.68678,1.747207,1.020782,0.751375,TURE
0.461677,0.842151,0.910617,1.038503,1.054423,1.006718,0.460597,0.621271,1.171913,0.551828,1.149312,0.874404,0.983465,1.258296,0.495102,0.857962,0.857595,0.855667,0.715797,0.660267,1.541548,0,2.015764,0,0,0,0,0.556274,0,0.902203,0,1.08353,1.585719,0.768588,2.474174,1.087927,0.883958,0,0,3.000171,0,0,0,0,0,0,0,0.932869,1.099822,0.767699,0.703689,FALSE
0.343081,0.861281,0.792905,0.865114,1.172147,0.855612,0.479465,1.617523,1.102497,1.71257,1.060567,1.758721,1.06247,0,0,0.772165,1.013034,0.89845,0,0.447143,0.52198,0,0,0,0,0.732129,0,0,0,0.610986,0.856489,0.733783,0.715915,1.040999,0,1.473521,0,0,1.737858,0,1.102938,0,0,2.287981,0,0,0,1.082012,1.907411,0.842633,0.91888,FALSE
0.453206,2.436414,0.109134,0.654899,0.490365,0.404817,4.002679,3.359143,2.393993,0.733959,0.621938,0.568944,1.298168,0,0.252222,0,0.655332,0.678076,0,0.336422,0.785456,0,0,0,0,0,0,0.56687,0,0.459694,1.611016,0,0,0.261076,0,1.108649,0,0,0,0,0,0.770317,0,0,0,0,0,1.209396,0.559326,0.942107,0.662935,TURE
0.376966,0.948887,0.852839,0.969047,1.038712,0.940933,1.032182,0.971845,1.131897,0.753531,1.038745,0.896353,1.01786,0,1.519062,0.701969,1.052503,1.400183,0.880348,1.218078,1.421946,0,0,0,0,1.994421,0,0.684154,0,0.554803,0.777732,0,0.650084,1.575458,0,0.334506,0,0,0,0,0,0.931546,0,2.072642,1.197293,3.869512,0,0.746767,1.508278,0.974132,0.811769,TURE
0.364259,0.768512,0.678914,1.128208,1.162104,0.940179,0.479465,0.599083,1.175997,0.685028,1.361716,1.019548,1.018255,0.532925,1.258141,0.363372,1.362062,1.087201,1.823579,1.261581,0.49091,0,0,0,0,1.3771,0,0.708588,0,0.574617,0.805508,0,2.693205,1.305379,1.050542,1.385812,0,0,0,0,0,0.965216,0,0,0,2.00554,2.638676,0.907262,0.361741,1.123999,0.947204,FALSE
0.355788,1.04908,1.112126,0.834217,0.922074,0.996941,0.599332,0.778808,0.749698,0.342514,0.589204,0.764661,0.988577,0,0.644229,0.372128,1.115906,0.494844,0.934028,0,0,0,0,0,0,3.526719,0,0,0,0.588632,1.237732,2.827748,0,0.334304,0,0.709806,0,0,0,0,0,0,0,0,0,0,0,1.039165,1.152776,0.945849,1.27569,TURE
0.766638,0.994017,0.903219,0.804082,1.062908,0.877475,0.749164,1.347936,0.793798,1.301553,0.962367,1.395507,1.051039,0.503318,0.148531,0.686369,1.093433,0.855667,0,0.394684,0.691113,0,0,0,0.721915,0.323118,0,0,0,1.617917,1.323013,0,0.947888,1.072015,0.492992,1.30065,0,0,0.761533,0.893309,0,0.450073,0,0.995337,1.149942,0.92912,0,0.931784,1.347855,0.917566,1.097285,FALSE
0.529446,0.704981,0.980896,1.121188,1.079362,1.085772,0.513713,0.984207,1.102497,1.125403,1.094236,0.81928,0.942132,0.730623,1.724871,0.747257,0.840304,0.662452,1.245371,0.574378,0.670511,0,0,0,1.050592,0.470229,0,0,2.746966,1.177265,0.550103,0.471291,1.379446,0.668609,1.434887,0.709806,0,1.89404,0,2.606706,1.410314,0.656664,0,0,0,0,0,0.980603,1.414656,0.795983,1.27569,FALSE
0.808994,0.768959,0.641947,1.382859,1.059584,1.058316,0.629298,0.50922,0.95817,0.959039,1.226616,0.658651,0.956487,0.476828,2.25141,0.162561,0.914015,1.026801,0.810479,0.560703,0.872728,0,0.5706,0,0,0.918067,0,0.944784,4.171318,0.510771,0.716007,0.306713,0.897735,1.015295,0.466908,1.077853,0,3.687333,0,0.845793,0.915204,0.852265,0,1.88422,0,0,0,1.111917,0.742778,1.095716,1.022244,TURE
1.092777,1.238158,0.769436,0.919281,0.900631,0.873023,1.226837,1.082957,0.991305,0.638189,1.082726,0.785902,1.053367,0.881297,0.312088,0.360544,1.08117,1.118693,0,0.965898,1.288638,0,0.421263,0.708543,0,0.903722,2.050613,0.465011,0,0.377093,1.321536,0.679322,0.883708,0.749573,0,1.250478,0.367449,0,0,0,1.349477,1.256674,1.331193,0,0.400669,1.294916,0,1.48816,1.022421,0.974132,0.693758,FALSE
0.376966,0.990143,1.246456,0.787351,0.926419,1.038271,1.092115,1.164883,1.210296,0.631748,0.597933,0.764661,0.966967,0,0.303812,0.701969,1.052503,0.583409,0.880348,1.218078,0.473982,0,0,0,0,1.329614,0,0,0,0.554803,1.166598,0.666308,1.300168,0.630183,0,0.669012,0,0,0,0,0,0.931546,0,0,0,0,0,0.843147,1.17727,0.702682,1.200649,FALSE
0.70734,0.901455,1.0139,0.74238,1.107131,0.899162,1.184393,0.984207,1.091997,0.837256,0.982007,1.08327,1.039701,0.272883,0.644229,1.116384,0.767186,0.804121,0,0.214086,0.499835,0,0.653596,0,0,0.701069,0,0.360736,0,0.292532,0.615115,1.756631,0.342771,0.332278,0,1.234632,0.571338,0,0,0,0,0.488494,0,0,0,1.008922,1.327432,0.846377,1.077641,0.974132,1.125608,FALSE
0.317668,1.028098,0.856337,0.934323,0.99941,0.924061,1.248607,0.624045,0.532873,0.884828,0.998374,0.860244,1.026682,0,0.722581,0.417387,0.469359,0.693784,1.049182,0,0,0,0,0,0,0.792304,0,1.630722,0,0.661204,0.463443,0.794094,0.774757,0,0,0.398658,0,0,0,0,0,1.11268,0,0,0,0,0,1.108196,1.240773,0.974132,1.050568,TURE
0.338846,0.872047,0.802816,1.010686,1.093104,0.9385,0.599332,0.449312,0.992247,0.513771,1.178408,0.955827,1.019133,0,1.353696,0.39097,0.879306,1.299747,1.963854,0.90575,0.528672,0,0,0,0,0.741515,0,0,2.887836,0,0.433735,0.74319,0.725094,1.054345,0,1.119309,0,6.001893,0,0,0,0,0,0,0,0,0,0.960575,0.695816,1.123999,0.91888,FALSE
0.639571,0.559278,1.044,1.035228,1.191349,1.070932,0.449499,0.524197,1.418212,0.856285,1.165017,1.086166,0.949891,1.207964,0.712947,0.823643,0.463101,0.82144,0.514029,0,0,0,0.723781,1.217362,1.734534,0.776352,1.1744,0.798944,0,0.323945,0.227056,0,0.759158,0.551939,1.776756,0.585947,0.633105,0,0,0,0,0,0,0,0,0,0,0.912896,0.520367,0.899199,0.92881,TURE
0.872527,1.265516,0.340116,0.654166,1.188618,0.518663,1.607298,1.543092,0.902043,0.92375,1.535502,1.419258,1.238644,0.220969,0.260834,0.150666,1.920175,2.003513,0.375443,3.290004,1.414975,0,0,0,0,0.567041,0,0.583543,0,0.236607,1.326719,0.568322,0.554483,2.9563,0,1.711885,0,0,0,0,1.695156,0.78929,2.510814,2.616454,6.549548,2.44239,0,1.419403,1.012465,1.095716,0.665435,TURE
1.109719,1.009038,0.869114,0.925819,1.010853,0.925825,1.327091,0.748853,1.181246,0.856285,0.939921,1.010445,1.02576,0,0.614609,0.710037,1.020242,0.472092,0.883734,0.135863,0.475805,0,0,0,0,0.444909,0,0,0,1.113874,1.431326,1.783656,0.217528,0.316303,0,1.567033,0,0,0,0,0.332159,0,0,0,0,0,0.838649,0.752183,1.12927,1.077348,0.572001,TURE
0.364259,0.981987,1.222046,1.06553,0.813473,1.175223,0.539398,0.858685,0.499799,0.365348,0.484457,0.420564,0.895362,0.532925,1.258141,0.726744,0.681031,0.604,0,0.420527,0.98182,1.802857,1.283849,0,0,1.3771,0,0,1.340781,0.574617,1.208262,0.690105,0.673301,0,0,0.346453,0,2.784011,0,0,0,0.965216,0,0,0,0,0,0.676849,0.861966,0.870916,0.900487,TURE
0.398144,0.429676,1.552836,0.688127,1.222682,1.136645,0.86475,0.179725,1.562395,0.919895,0.824886,1.31631,0.915533,0,0,2.989028,0.373469,0.331226,0,0,0,0,0,0,0,0.628676,0,0,0,0,0.367732,1.260192,0,0,0,0.632653,0,0,0,0,0,0,0,0,0,0,0,0.794881,0.911006,0.842633,1.050568,TURE
0.351552,0.840528,1.05518,1.23393,0.903081,1.18291,0.239733,0.599083,0.823198,0.411017,0.890353,0.713684,0.891343,1.657268,0,1.129998,0.847136,0.751317,0,0.436102,1.527275,0,1.331399,2.239345,0,0,0,0,0,2.979498,0,0.715665,1.396476,1.015295,2.178902,0,0,0,0,0,3.226093,0,0,0,0,0,0,0.836566,0.983523,0.889283,1.065214,TURE
0.478619,0.974808,0.620035,1.574166,0.840212,1.149966,1.098775,0.848701,0.828286,1.198799,0.868698,0.303904,0.908568,1.617809,1.432259,0,0.310112,1.100143,0,0.636473,1.857496,0,1.943123,0,1.164169,0,3.152895,1.608686,2.02929,0.434846,0.304787,0,0.509525,0.246964,1.59001,0,0,2.100663,1.2323,0,2.34625,0,0,0,0,0,0,1.400536,0.374276,1.273865,1.200649,TURE
0.355788,0.699386,2.015729,0.385023,0.981563,1.203205,0.779131,0.958532,1.014297,1.986581,0.392803,1.491089,0.880732,0.545767,0,1.116384,0.278977,0.494844,0,0.430784,0,0,0,0,0,0.705344,0,0,0,0,0,1.413874,0,0,1.076165,0,0,0,0,1.963075,0,0,0,0,0,0,0,0.678463,1.227983,0.945849,0.724259,TURE
0.347317,0.806,1.281658,0.723093,1.066443,1.021257,1.498329,0.658991,1.587595,1.23305,0.667765,1.338157,0.975863,0.559243,0.330068,1.906581,1.000527,1.014124,0,1.32466,0.515455,1.892999,0,0,0,2.168932,0,0,0,0.603348,0.845783,0.72461,0.706966,1.027986,0,0,0,0,0,0,0,2.028176,0,0,0,0,0,0.423995,0.72059,1.095716,1.200649,TURE
0.440499,1.059167,0.56141,1.088431,1.033044,0.860754,0.998886,0.848701,0.992247,0.856285,1.276609,1.08327,1.059782,0.879586,0.519136,0,1.011629,1.096583,0,1.038949,0.808557,0,1.057288,0,0,0,0,0,1.104172,1.419643,0.995039,0,1.66345,0.806264,0.865152,0.855942,0,2.28785,1.342108,0,0.851774,0,0,0,1.017699,0,0,0.93588,0.663129,1.348798,1.200649,FALSE
0.741225,0.92319,1.000914,1.078065,0.942301,1.072571,0.8768,0.943001,1.012664,0.862628,0.821976,0.700939,0.949034,0,0.768261,1.065056,0.79845,0.76715,0.442719,0.612559,1.191804,0,0,0,0,0,0,0.688108,0,1.395025,1.173341,0.33508,0,0.792282,0,0.67288,0.544765,0,0,0,1.500509,0.931546,0.988664,2.060521,0.595146,0,1.26533,1.03089,0.844647,1.142366,1.125608,FALSE
0.317668,0.83227,1.245582,1.006194,0.932782,1.155077,1.04883,0.224656,0.863622,1.113171,0.671038,0.700939,0.905896,0,1.445162,1.25216,0.938719,0.555027,1.049182,0.483894,0.564882,0,0,0,0,1.584608,0,0,0,1.322407,1.390329,0.794094,0.774757,0.37552,0,0.398658,0,0,0,0,0,0,2.381148,2.481332,0,0,0,1.281783,0.656224,1.095716,0.862233,FALSE
0.605686,0.950041,1.143235,0.678503,1.048332,0.928908,0.861539,0.936067,1.341371,0.856285,1.022924,1.186818,1.024148,0.319005,0,1.087557,0.978383,0.650789,0,0.250527,0.584914,1.074042,0,0,0,1.2306,0,0,0,1.369301,0.959754,1.644506,0.401116,0.583254,0,0.82559,0,0,1.936471,0,0.614494,0.572235,0,0,0,1.183124,0,0.893596,1.1548,0.824266,1.35073,TURE
0.317668,1.028098,1.479128,0.574968,0.899469,1.039569,0.674248,0.973509,0.734998,1.027542,0.40917,0.971757,0.966289,0,0.361291,0.834773,0.938719,1.665082,0,1.935576,0,0,0,0,0,0,0,0,0,0.661204,0.463443,0.794094,0,1.50208,0,0.398658,0,0,0,0,0,1.11268,2.381148,0,0,2.316257,0,0.960742,0.75679,0.749332,0.815516,FALSE
0.419321,0.593419,1.120552,1.19785,1.05998,1.195913,0.908461,0.599083,1.165165,0.764347,0.913783,0.780759,0.884545,1.848925,1.091245,1.260678,0.826966,0.838205,0,0.364168,2.125589,1.561237,1.111787,0,1.332194,1.78881,3.607952,1.227245,0,0.995214,0.348777,1.195234,0,1.130431,0.909748,0.300021,0,0,1.41201,0,0.896137,0.83451,0,0,0,0,0,1.08066,1.283358,0.974132,1.125608,TURE
0.347317,0.895556,0.996845,0.854564,1.066443,0.950825,1.258596,0.658991,1.146597,1.370056,0.824886,1.261691,1.012688,1.118485,0.330068,0.762633,1.429324,1.521186,0,1.766213,0.515455,1.892999,2.696084,0,0,1.445955,0,0,0,0.603348,0.422892,0.72461,1.413932,2.055972,1.103069,1.091327,0,0,0,2.012773,1.088977,1.014088,2.167455,2.258648,1.304742,0,0,1.252994,0.951996,0.557525,0.84384,FALSE
0.48709,0.574713,1.776985,0.234362,1.238399,1.004415,0.865701,0.665648,1.469996,1.750627,0.741961,1.699247,0.984669,0.397357,0,1.625612,0.507786,0.630492,0,0.312604,0,0,0.954366,0,0,1.023685,0,0,0,0,1.197569,0,0,0.242593,0.780934,0.51508,0,0,0,0,0,2.145883,0,0,0,0,0,0.612707,0.711287,0.842633,0.993921,TURE
0.389672,0.997766,1.396202,0.878858,0.814736,1.161354,0.779131,1.03841,0.573298,0.662194,0.314242,0.598985,0.902613,0.995575,0,1.01824,1.14503,0.451341,0,0.392492,0,1.682666,1.198259,0,0,1.92794,0,0,0,1.608929,1.503615,1.288196,0.628414,0.609177,0,0.646712,0,0,0,0,0,0,0,0,0,0,0,1.054672,1.000095,0.927482,0.947204,FALSE
1.169017,0.705088,1.078884,0.937448,1.122525,1.035803,0.610034,0.754202,1.263934,0.581051,1.048643,1.078718,0.968258,1.317779,0.58332,1.010835,0.589401,0.970793,0,0.644603,0.752489,1.658102,0.393589,0.661996,1.886464,0.633265,0,0.434463,0,0.17616,0.370416,0.634695,0.412827,0.600284,0.966192,0.531059,0.343222,0,0.993062,0.582451,0.945375,0.586908,0,0,0.374154,0.604611,0.795483,1.473478,1.616811,0.767699,0.793376,FALSE
1.423151,0.710314,0.938357,0.85026,1.219518,0.919592,0.581704,0.638728,1.326239,0.911692,1.285274,1.265064,1.029018,0.27044,0.95769,0.645392,0.552957,0.766269,0,0.105761,0.370387,0,0.322884,0,0,0.173168,0,0.534623,0.337202,0.289029,0.303874,0.867797,0.338666,0.492448,0.528416,1.045582,0.28138,0,0,0,0.516692,0.240579,0,0,0,0.495344,0,0.54342,1.515726,0.90294,1.097285,FALSE
0.546388,0.825439,1.267307,0.877495,0.987789,1.096875,0.865701,0.82255,1.109497,0.657844,0.645319,0.886036,0.936326,0.353896,0.626613,0.965207,0.542697,0.721969,0.603073,0.278144,1.298785,0,0.84916,0,0,0.455419,0,0.468672,0,0.380062,0.532777,0,0.445333,0.64755,0.694847,0.68745,0.743647,0,0,0,0,0,0,0,0.814159,0,0,0.754903,0.334162,0.945849,0.815516,FALSE
0.402379,1.004908,1.475031,0.680883,0.867908,1.094283,0.87902,1.03841,0.617398,1.004708,0.523737,0.815639,0.937682,1.445702,0.56884,0.657162,0.738991,0.655405,0.823552,0.379831,0.443402,0,1.159606,0,1.389493,0,0,0.640015,0,1.557028,0.363778,2.493283,0.608143,0,1.897754,0.62585,0,0,0,1.728359,0.9351,0,0,0,0,0,0,0.938295,0.305909,1.348798,0.815516,TURE
0.520975,1.044815,1.091783,1.227066,0.751589,1.197336,0.841918,0.641874,0.503999,0.913371,0.776253,0.300403,0.883801,1.856502,1.753147,1.012676,0.664284,0.589148,1.265955,0.291936,1.022391,2.50314,1.782535,0,1.067957,0.956003,0,1.475736,2.79237,0.797816,0.279598,0.479081,0.467416,0.906214,1.458604,0.481026,0,3.851215,0,1.325076,1.433819,0,1.420685,0,0.855209,0,0,1.067586,0.595413,1.049065,1.097285,TURE
0.317668,1.174969,0.934186,0.646839,0.99941,0.808554,0.998886,1.198166,0.808498,0.627942,0.982007,1.08327,1.087075,0,0,0,1.095172,1.526325,0,0.483894,1.129765,0,0,0,0,1.584608,0,0,0,0.661204,0.463443,1.588187,0,1.50208,0,1.195974,0,0,1.88268,0,0,0,0,0,0,0,0,1.084757,1.001489,0.870916,0.675365,FALSE
0.444735,1.153988,0.889701,0.87272,0.928023,0.90756,1.148719,1.098318,0.771748,0.856285,0.851073,0.860244,1.035309,2.17782,0.514144,0.593973,1.113224,0.987308,0,0.342954,0.800707,0,1.047023,1.761039,2.509181,1.684608,3.39778,0.577877,0,0.46862,0.985379,1.688413,0,1.064581,0.856753,1.412721,0,0,1.328951,0,0.843423,0.785421,1.673876,3.488605,1.007623,1.62826,0,1.465025,0.806686,1.348798,0.693758,FALSE
0.525211,0.917945,0.70629,1.564934,0.846274,1.18768,0.68495,0.556291,0.535498,1.125403,0.757548,0.273093,0.888849,0.736564,0.652085,0.502221,1.129515,0.834797,0.627789,0.289543,2.366024,0,0.883962,0,0,1.422251,1.434309,0,0.923161,2.373829,0.554612,0.475154,2.781506,0.674089,0.723324,0.477083,0,1.909693,0,1.314125,0.710985,0,0,0,0,0,0,1.068011,0.258244,0.842633,1.097285,TURE
1.304555,0.846416,0.966792,1.102567,0.997787,1.068821,0.84281,0.627165,1.012919,0.93121,0.926769,0.764661,0.950994,1.770632,0.696691,1.006079,0.754236,1.204066,0.250295,0.115439,0.943317,2.969411,1.409717,0.592768,0.844594,1.134082,1.143697,0.778057,0,0.630952,0.44224,0.378881,0.924139,0.806264,0.288384,0.855942,0.614423,0,0,0,0.564126,0.525331,0,0.579522,0,0.540968,0,0.518516,1.177571,0.767699,1.040638,FALSE
0.512504,1.122775,0.675548,0.534578,1.19764,0.620496,0.984616,2.139581,0.661498,1.516848,1.234523,1.829725,1.185401,0.754978,0,0.514777,2.026067,1.283501,0,2.077898,0.346525,1.272605,0,0,0,1.944141,0,0,0,2.028061,2.558672,1.461399,0.950543,1.612527,0,1.222775,0,0,0,0,0.729061,2.715693,1.44497,1.505766,1.739656,1.405592,0,1.317999,1.117085,1.049065,0.947204,FALSE
0.300725,1.189449,0.904582,0.607361,1.020524,0.772763,1.082883,1.24582,0.841907,0.840716,1.165017,1.23823,1.105788,0,0.381936,0.441237,1.323146,1.320172,1.110004,2.047783,0,0,0,0,0,0.838235,0,0,0,0,0,0.840128,0.819671,2.383736,0,1.265306,0,0,1.993426,0,0,0,0,0,6.075815,2.454541,0,1.054377,0.939873,1.017041,0.979274,TURE
0.41085,1.287015,1.143656,0.666845,0.824255,0.922871,1.159883,1.339126,0.536981,0.527875,0.596136,0.784902,1.027304,0,0.278495,0.965207,1.447191,1.390459,0,1.487337,1.302203,0,0,0,0,1.826469,0,0,0,1.016166,1.068358,0.610198,1.78602,1.442787,0,0.919012,0,0,0,0,0.915204,0,1.817866,0,1.0943,3.536651,0,1.004214,0.584366,1.020782,1.050568,FALSE
0.482855,0.805215,0.921894,1.040238,1.073927,1.013225,0.570792,0.249618,0.929247,0.595322,1.070855,0.901208,0.980063,1.202619,0.709792,0.273333,1.53684,1.544744,0,0.946185,2.209094,0,0.962887,0,1.153775,1.032825,1.562372,0,0,1.723852,0.302065,0.517579,0.504976,2.937103,1.575813,1.559038,0,0,0,0,2.325112,0.721738,3.073845,1.601587,0.925181,1.495039,0,0.841897,0.665544,0.842633,0.872163,TURE
0.495562,0.878716,1.047965,1.013566,0.982326,1.061289,0.766792,0.625513,0.93388,0.638016,0.852998,0.792774,0.954933,1.171517,0.460957,0.532528,0.79845,0.796656,0.666003,0.921502,0,0,1.875536,0,1.123677,0.502941,1.521614,0.517577,0,0.419721,0.294185,1.51223,1.475408,0.238374,0.767353,0.759184,0,0,0,0,0,0.702745,0,0,0,0,1.914792,0.729807,1.401988,1.273865,1.022244,FALSE
1.406209,0.873706,0.738626,1.055335,1.098749,0.930672,0.828488,0.763537,1.145732,0.879791,1.286236,1.008303,1.023226,0.68427,0.888491,0.466565,0.804481,1.116762,0,0.32113,0.749753,0,1.307192,0,0.391584,0.876336,1.060519,0.541103,0.34129,0.146266,0.615115,1.053979,0.685543,0.581487,0.534821,1.234632,0,0,0,0.48331,0.78446,0.974018,0.515431,0,0.310274,0.501385,0.659669,1.193936,1.139413,0.917566,0.993921,TURE
0.385437,0.766635,1.539867,0.829281,0.933515,1.205849,0.898997,0.539174,0.785779,0.685028,0.582062,0.872409,0.879349,0.503318,0.297061,2.402293,0.643196,0.684534,0,0.793804,0.463331,0,0,0,0,0,0,0,0,1.084671,0.380127,0.651335,1.27095,0.308011,0,0.326989,0,0,0,0,0.977604,0,0,0,0,0,4.974057,0.969143,0.673495,1.152282,1.125608,TURE
0.393908,0.473778,1.757877,0.579605,1.155232,1.179917,0.991202,0.815674,1.485826,1.580834,0.830929,1.302865,0.892908,2.461884,0,1.342896,0.755056,0.334826,0,0,0,3.328351,1.185092,0,0,1.271169,0,0,0,0.530416,0.371773,0.63702,1.243017,0.602483,1.939463,0.959408,0,0,0,1.766767,0,0.890144,0,0,0,0,0,0.804558,0.713788,0.686592,0.858486,TURE
0.313432,0.942754,1.578017,0.65558,0.87786,1.131663,0.107023,1.112582,0.677248,1.149868,0.533089,0.832935,0.918138,0,0,1.269313,0.792981,0.56263,0,0,0.572728,0,0,0,0,0.803308,0,0,0,0.670387,0.46988,2.415368,0,0.380736,0,1.212585,0,0,0,0,0,0,0,0,0,0,0,1.002005,1.028531,0.842633,0.900487,FALSE
1.232551,1.097748,0.82263,0.907649,0.978803,0.893101,1.158708,1.031149,1.045033,0.950736,1.009384,1.012597,1.04287,0.156202,0.829722,0.426022,0.758528,1.133021,0.530037,1.344522,0.998806,0,0,0,0.447138,0.200132,0,0.823825,0.779416,0.668067,0.819444,0,0.3914,0.948545,0.305348,0.302097,0.325346,0.802336,0.94134,0.552115,0,0.55634,0,0,0.709198,1.146023,0.753908,0.874773,1.364531,1.245582,0.993921,TURE
1.359618,0.846454,0.636614,1.108291,1.1364,0.908588,0.828488,0.863384,0.959821,1.04769,1.282385,1.158237,1.034772,1.415583,0.668387,0.482603,0.687416,1.155151,0.48019,0.553672,0.775607,0.949467,1.352268,0,0,0.725244,0.548544,0.559762,0.353058,0.45393,0.636326,0.545161,0.709182,0.515604,1.659791,0.638603,0,0,0.852534,2.500143,0.541064,0.755783,0,0,0,0.518783,0,0.966417,1.148975,1.123999,0.778729,FALSE
0.482855,0.708589,1.229192,0.803821,1.117761,1.038556,0.542252,0.449312,1.275746,0.905216,0.911864,1.137889,0.966819,0.400873,0,0.273333,0.614736,0.636071,0,0,0.736365,0,0,0,0,1.549237,0,0,0,0.861926,0.906196,0.517579,0,0.489517,0.787907,0.25984,0,0,0,1.432514,0.775037,0.721738,0,0,0,0,0,1.209598,1.053394,1.077348,0.993921,FALSE
0.355788,1.136503,0.764587,0.577535,1.130285,0.687546,1.258596,1.018441,1.234796,0.548022,1.531931,1.338157,1.150344,0,0,0.372128,1.394883,0.989687,0,0.430784,0.502883,0,0,0,0,0.705344,0,0,0,0.588632,2.475463,0.706937,0,1.002913,0,2.484321,0,0,0,0,0,0.989049,0,0,0,0,0,1.186,1.024179,0.81435,1.125608,TURE
0.571802,1.060736,1.38398,0.678782,0.869857,1.048125,1.141584,1.041263,0.556498,1.092783,0.42086,0.855692,0.961815,0,0.399037,1.843977,1.036794,0.536388,0.575867,0.796788,0,0,0,0,0,1.304621,0,0.447529,0,0.725833,1.271855,2.179279,0.425243,0.206112,0,0.875249,0,0,0,0,0,0,0,0,0,0,3.303381,0.765794,0.9905,0.992499,0.468637,FALSE
0.351552,1.061719,1.195871,0.51955,1.023492,0.869787,0.539398,0.958532,0.779098,0.616525,0.968913,1.28718,1.055059,1.657268,0,0.376666,1.129515,1.126976,0,0.436102,0.509092,0,2.662799,0,0,2.142156,0,0,0,1.191799,1.253012,2.862658,0,0.338432,2.178902,0.718569,0,0,0,1.987613,0,2.002824,0,0,0,0,0,0.934493,0.855919,1.067432,1.200649,FALSE
0.453206,0.789261,1.091339,0.856407,1.097483,0.998548,0.934672,0.299541,1.023747,0.954146,1.066179,1.014997,0.987737,0.427346,0,2.039682,0.873776,0.774944,0,0.336422,0.785456,0,1.02708,0,0,1.10168,1.66653,0,0,1.838776,0.644406,1.104168,1.077282,0.522152,0,0.277162,0,0,0,0,1.654407,0,0,0,0,0,0,1.309816,1.084958,1.020782,0.947204,FALSE
0.398144,1.05466,0.621134,0.974846,1.063202,0.829443,1.070235,0.890066,0.611098,1.00797,1.245746,0.87936,1.076153,0,1.149914,0.332114,1.618364,1.324904,0.832503,1.535837,0.896444,0,0,0,0,0.628676,0,1.293943,0,1.573952,1.838659,0.630096,1.229506,1.489835,0,1.581633,0,0,0,0,0,2.641086,0,0,0,1.82727,0,1.082012,1.021145,1.123999,1.27569,FALSE
0.516739,0.993186,1.100732,0.751111,1.003506,0.946784,0.898997,0.770249,1.102497,1.125403,0.729491,1.174301,1.014801,0.374369,0.662864,0.765784,1.052503,0.933455,0,0.588738,1.030911,0,0.898695,0,0,1.445955,0,0,0,0.402232,0.281928,2.898442,0,0.913765,0.73538,1.212585,0,0,0,0,0.722934,0,0,0,0,0,0,0.568353,1.321722,1.273865,1.036891,TURE
0.419321,1.038483,1.002599,0.980059,0.908554,1.020901,0.78544,0.851328,0.97716,0.349725,0.826953,0.690207,0.976049,0,0.818434,0.630339,0.826966,0.94298,0.789591,1.092503,0.850235,0,0,0,0,0.59627,0,0,0,0.995214,1.04633,0.597617,0.583065,0.565216,0,0.300021,0,0,0,0,0.896137,0.83451,0,0,0,0,0,1.069624,0.584036,0.482592,0.693758,FALSE
0.300725,0.672297,1.726929,0.835121,0.914953,1.301495,0.660627,0.599083,0.806827,0.926345,0.285675,0.795074,0.829341,2.588495,0.381936,1.323712,0.99236,0.733429,0,1.023892,0,0,0,2.628797,1.872794,0,2.536024,0.862628,0,0.699534,0,2.520384,1.639342,0.397289,1.278921,1.265306,0,0,0,2.338369,0,0,0,0,0,2.454541,0,0.975485,0.420204,0.767699,0.84384,TURE
0.546388,0.967756,0.814697,0.961066,1.045894,0.917794,1.079748,0.832059,0.972997,0.81551,1.181526,0.913345,1.029959,1.415583,0.835484,0.723905,0.723596,0.802188,1.206146,0,0.324696,1.192441,1.69832,0,0,0.455419,0,0.937344,0,0.380062,0.799165,0.456448,1.335999,0.21585,1.389694,1.3749,0,0,0,2.523953,0,0.635817,0,0,0,0,0,0.893037,1.231771,0.689025,1.27569,FALSE
0.559095,0.472881,1.061575,1.102567,1.211406,1.115699,0.72776,0.798777,1.543495,1.060162,1.402867,1.046858,0.926484,2.074748,0.816351,1.178879,0.265134,0.783817,0,0.54345,0,2.329845,0.829564,1.395285,0,0.444909,0,0.457857,0.866351,0,0,0,0.435056,0.421738,2.715248,0,0,0,0,3.697885,0,0,0,0,0.795077,1.284799,0,0.965016,1.240848,0.992499,1.097285,TURE
5.180101,1.179893,1.140998,0.929975,0.77632,1.06252,1.011775,1.21588,0.648458,0.882066,0.586036,0.692717,0.954289,1.112078,0.962653,1.213222,0.919002,0.899081,0.627275,0.752196,0.979407,0.992236,0.70659,0.594224,0.740835,0.99476,0.42994,0.682473,0.922405,0.83016,0.997484,0.664671,0.555846,0.785793,0.722732,0.691203,0.53762,0.568212,0.444436,0.391006,0.775673,0.656664,0.554755,0.722619,0.500918,0.404728,1.064995,0.893851,0.261413,1.020782,0.85534,FALSE
0.732754,1.464467,0.67499,0.997055,0.751002,0.867977,1.667371,1.333855,0.87069,0.913371,0.733568,0.756492,1.056006,0.263364,0.777195,0.179573,1.211602,0.895466,0.895793,1.032873,0.964595,0.885614,0,1.060743,0,0.338235,0,0.696156,0.658629,1.129073,1.780596,0.677998,0.330744,0.961858,0,1.361499,0.551174,0,0,0,0,1.413758,1.000364,1.042453,0.602189,0,0,0.692179,1.238463,1.095716,0.900487,TURE
1.342676,0.845552,0.773577,1.088268,1.087686,0.9656,0.730435,0.59688,0.942797,1.174873,1.195738,0.890465,1.004963,0.716751,0.592242,0.195485,0.769393,1.039798,0.486288,0.112141,0.654546,0,0.68472,0,0.410231,1.65252,0,0.755827,0,0.612925,0.537005,0.92014,0.359094,0.783227,1.400723,0.646712,0,0,0.863395,0.506398,0.821935,0.255137,0,0,0.325143,0.525413,0,1.212445,1.439922,1.095716,0.975527,TURE
0.537917,1.040819,1.011422,1.018644,0.885304,1.045936,0.678835,0.849719,0.593998,0.685028,0.749532,0.784168,0.96296,1.078539,0.424373,0.735396,0.918851,0.977905,1.225445,1.130376,0.329891,1.21152,0.862747,1.451096,0,0.925411,2.799771,0.476171,0,0.386143,1.082603,0,1.357375,0.657911,0,0.698449,0,0,0,0,0.693784,0,0,0,0,1.337027,0,1.26511,0.917537,1.273865,0.825446,FALSE
0.169423,1.101534,0.583866,1.347582,0.874483,1.010692,1.198663,0.599083,0.440999,1.027542,0.982007,0.764661,0.981387,1.161504,0.685526,0,0.593719,1.053129,0,0.929586,1.085169,0,2.837983,0,0,1.522058,0,0,0,0,0,1.525496,0,0.721394,2.322251,0,0,0,3.663593,0,2.325112,0,0,0,0,4.568174,0,0.326172,0.223364,1.030698,0.947204,TURE
0.787816,0.730408,0.973111,1.391052,0.940305,1.226493,0.729187,0.888639,0.823198,0.890536,0.8969,0.541635,0.868556,0.734573,1.734195,0.333909,0.688394,0.444022,0.416252,0.19198,0.224111,0.823043,0.586105,0,0.702298,0.628676,0.951009,0.970457,1.224191,1.049301,0.183866,1.260192,0.92213,0.44695,0,0.632653,0,1.262693,0.740727,0,0,0,0,0,0,0.903595,0,0.373117,0.630815,0.842633,0.440313,TURE
1.368089,0.988993,0.831513,0.984611,1.013333,0.938723,0.969507,0.951484,1.137085,0.66488,1.07058,0.940833,1.019016,0.562716,0.581207,0.479606,1.006742,1.116088,0.954396,0.770311,1.284624,0.471776,0.671921,0,0,0.720725,0.545127,0.37085,0,0.451102,0.737755,0.541765,1.585719,0.768588,0.549816,1.269248,0,0,0.423603,0.496903,0.537682,1.001412,0.529973,1.104543,0.319028,0.515531,0.67828,1.317921,0.969045,1.245582,0.900487,FALSE
0.317668,0.930184,1.089884,1.006194,0.932782,1.078072,1.023858,1.223127,0.698248,1.198799,0.801972,0.685009,0.946158,0.612144,1.083872,1.669547,1.251625,1.110055,1.049182,1.451682,0,2.07452,0,0,0,0.792304,0,0.815361,0,1.322407,1.390329,0,0.774757,1.50208,0,0.797316,0,0,0,0,0,1.11268,0,2.481332,1.433379,2.316257,0,1.401985,0.788911,1.067432,0.787192,FALSE
0.385437,0.726286,1.66819,0.473875,1.070796,1.078918,0.839064,0.936748,1.106506,1.619157,0.749896,1.27907,0.945715,1.006637,0,1.372739,0.771835,0.798623,0,0.396902,0.463331,1.701573,1.211723,0,0,1.299735,0,0,0,0.542336,0.380127,0.651335,0.635475,0.924032,0.991523,0.653979,0,0,0,0,0,0,1.943236,0,1.169769,0,0,0.735566,1.268625,0.974132,0.765052,TURE
0.432028,1.33192,0.915869,1.743929,0.391925,1.387225,1.498329,0.69893,1.249496,1.484227,0.327336,0.828383,0.784518,2.242508,2.117663,0.611616,0.114629,0.609981,3.829515,0,0.824728,0,3.2353,0,0,0,1.749857,2.380855,2.252512,0.482679,0.338313,0,0,0,0.882455,0,1.892919,2.33407,2.738444,1.606152,0,0,0,0,0,0,0,0.35858,0.020093,1.273865,1.068961,TURE
0.398144,1.171844,0.931702,0.802815,0.930302,0.890884,0.976054,1.112582,0.755998,0.841606,0.976395,0.81928,1.044029,0,0.574957,0.332114,0.871427,0.993678,0.832503,0,1.792888,0,0,0,0,1.886028,0,0,0,0.524651,1.103196,0.630096,0,0.893901,0,0.94898,0,0,0,0,0,0.880362,0,0,0,0,0,0.994198,0.112351,0.870916,1.125608,TURE
0.415086,0.861744,0.774517,1.15507,1.045301,1.001852,1.105434,0.366106,0.886897,0.981874,1.112941,0.764661,0.986009,0.933993,1.929366,0.636838,1.19356,1.058557,1.595631,1.839805,0.859092,1.5775,1.123368,0,0,1.204962,0,1.240028,3.51955,1.00558,1.057229,0,1.767415,1.142207,0.919224,0.303146,0,0,1.426873,1.67378,0,0,0,0,0,1.749514,0,1.172225,0.324735,1.123999,1.125608,TURE
0.317668,0.930184,1.012035,0.790581,1.066037,0.924061,0.824081,0.848701,0.753373,0.884828,1.01474,1.0992,1.026682,0,0.722581,0.834773,1.564531,1.248811,1.049182,1.935576,0,0,0,0,0,2.376912,0,0.815361,0,0.661204,0,0,2.324272,2.62864,0,0.797316,1.301382,0,0,0,0,0,0,0,4.300137,4.632515,3.047485,1.433452,1.369499,1.142366,1.050568,FALSE
0.402379,1.31411,0.614596,0.907844,0.920509,0.790316,1.518307,1.098318,0.1323,0.890536,1.034381,0.739172,1.096611,0,0.28442,0.328581,1.477982,1.092341,0,1.139492,1.330207,0,0,0,0,0.621916,0,0.640015,0,1.557028,1.455111,0.623321,3.040715,0.589526,0,1.564626,0,0,1.473402,0,1.870199,0,1.857819,0,0,0,0,0.185556,0.501442,0.945849,1.200649,TURE
0.482855,0.934049,0.768245,0.851104,1.139678,0.835911,0.841918,0.870096,1.070997,0.652408,1.309342,1.165198,1.072771,0,0.709792,0,1.434384,1.090408,0,1.261581,0.736365,0,0,0,0,2.06565,0,0,1.005586,1.292889,0.906196,1.552737,0,1.958069,0,0.779519,0,2.081738,0,0,0.775037,1.443477,0,0,0,0,0,0.606921,1.06086,0.870916,0.722082,TURE
0.474384,0.950728,0.886226,0.433151,1.27157,0.670357,0.632628,1.098318,1.298496,1.065599,1.440277,1.635525,1.159331,0,0,0.556516,1.043021,1.01755,0,0.642259,0.374877,0,0,0,0,0.525802,0,0,0,0.877597,1.23023,1.053979,0,0.996835,0,1.32282,0,0,0,0,0.789258,1.469962,1.565384,0,0,0,0,0.952638,1.812727,0.58955,1.247366,TURE
0.834407,1.043754,0.859499,0.93031,0.989263,0.923475,1.11934,0.963818,0.773045,0.656821,0.97623,0.857995,1.026988,0.231116,0.272811,0.157585,1.004173,1.100143,0.392771,1.26805,0.845875,0,0,0.93019,0,0.593212,0,0,0,0.742582,1.040964,0.297276,1.740224,0.562317,0.452541,0.746206,0,0,0.698727,0.819634,0.886899,0.825907,0.875966,0,0.527305,0,2.242191,0.693144,1.067733,0.81435,0.84384,TURE
0.364259,1.323548,0.611023,1.06553,0.842526,0.873023,1.678128,1.098318,0.720298,1.255885,0.95582,0.458797,1.053367,0,0.629071,0.363372,0.817237,0.604,0.911789,0.420527,0.49091,0,0,0,0,0,0,0,1.340781,0.574617,1.208262,0,2.019903,0,0,1.385812,0,0,0,0,1.036496,1.930433,0,0,0,0,0,1.26533,1.851998,0.988758,1.022244,FALSE
0.321903,1.256135,0.84507,0.92203,0.854758,0.911903,1.198663,1.010952,0.578811,0.385328,0.761055,0.621287,1.033039,0.603982,0.712947,0.823643,1.080569,1.505974,0,0.95471,0.557249,0,0,0,1.746254,0.781597,0,0,0,0.652268,0.45718,1.566725,1.528576,0.740891,1.192507,1.179813,0,0,0,0,0,0,2.348076,0,0,2.284087,3.005159,0.116301,1.027693,0.917566,1.125608,TURE
1.181724,1.05284,0.816157,0.908048,1.011947,0.890113,1.437495,1.007855,1.184562,0.833107,1.071347,0.932829,1.044432,0.488834,0.769367,0.444412,0.832916,0.849511,0.552999,0.892671,0.595472,0,0.389326,0,0.466508,0.417604,0,0.644636,1.219772,0.697009,0.732809,0.209274,0.612534,0.989638,0.955728,0.735431,0,0,0.982268,1.15224,0.6234,0.580529,1.229538,1.28127,0.370072,1.794047,0,0.320838,1.318607,1.020782,0.900487,TURE
0.529446,1.439337,0.373674,2.026763,0.419752,1.270584,2.14047,0.470708,1.165497,2.201876,0.364745,0.928517,0.845503,2.19187,1.94048,0,0.65357,0.828065,3.113427,0.861567,1.676277,0,2.630326,0,2.101184,0,4.267943,2.419568,1.83131,0.784843,0.825154,0.471291,1.379446,0,0.717443,0.473204,0.768029,1.89404,8.888719,0,0,0.656664,0,0,0,0,0,0.379907,-0.164215,0.739416,0.371456,TURE
0.436264,0.962505,0.793605,1.046665,1.018816,0.953219,1.132071,0.649006,1.139247,0.780171,1.10203,0.700939,1.011437,0,0.524225,0.30281,1.021547,0.604,0,0.69949,0,0,0,0,0,0.572655,0,0,0,0.4779,1.004891,0.573949,2.239893,0.271415,0,1.440695,0,0,0,0,0,0.80113,0,0,0,0,0,1.122207,0.95892,0.824266,1.022244,FALSE
0.360023,1.209527,1.305113,0.507325,0.881832,0.917267,0.539398,1.497707,0.529198,1.096045,0.510644,1.032293,1.030234,0,0.31828,1.103094,1.102622,0.977905,0,1.27678,0,0,0,0,0,0.696846,0,0,0,0.581541,1.630426,0.69842,0,0.99083,0,1.051881,0,0,0,0,0,0.976987,0,0,1.256419,2.0303,0,1.035532,0.53594,1.123999,1.200649,FALSE
0.364259,1.110073,0.814697,0.68946,1.074946,0.77229,0.978908,1.158227,0.690898,0.799199,1.256969,1.08327,1.106035,0.532925,0.314535,0.363372,1.634475,1.449601,0,1.261581,1.472729,0,0,0,0,0.68855,0,0.708588,0,1.149235,2.01377,1.38021,0.673301,1.305379,0,2.078717,0,0,0,0,2.072992,2.895649,0,2.14847,1.241096,2.00554,0,1.54511,1.259258,1.198932,1.068961,FALSE
0.190601,0.897546,0.518992,2.036346,0.721796,1.34759,1.598218,1.098318,1.249496,2.169255,0.589204,0.764661,0.805241,0,3.64575,1.403937,0.526251,0.933455,3.56234,0.821494,0,0,0,0,0,0,0,4.152653,5.2384,1.122508,0,0,2.630572,0,0,0,0,0,3.227451,0,0,0,0,0,0,0,0,0.665346,0.001794,1.020782,0.586647,FALSE
0.364259,1.408938,0.678914,1.441599,0.581052,1.108068,1.518307,0.718899,0.764398,1.050376,0.392803,0.58624,0.930474,1.065851,1.258141,0.363372,0.681031,0.8456,0.911789,0.420527,2.454549,0,1.283849,0,0,0,0,1.417175,0,1.149235,0,2.070316,0.673301,0.326345,0,0.692906,0,0,0,0,0,0,0,0,0,0,0,1.307043,0.621104,0.614091,0.990174,TURE
0.415086,0.636941,1.429877,0.935057,1.019806,1.208116,0.679242,0.605739,1.151497,0.631748,0.659036,0.917593,0.878164,0.933993,0.551247,1.910513,0.716136,0.423423,0,0,0.429546,1.5775,1.123368,0,0,1.807444,0,0.620014,0,0.50279,0.35241,0,0.589138,1.142207,0.919224,0.606293,0,0,0,1.67378,0,0,0,0,0,0,0,1.173875,1.476262,0.777615,1.065214,TURE
0.343081,0.679959,0.432494,1.19785,1.295531,0.855612,0.779131,1.677432,1.190696,2.260593,1.41409,1.720488,1.06247,0,1.002581,0,0.868315,0.89845,0,0,1.56594,0,0,0,0,0,0,1.50687,0,1.221971,0,0,2.147745,1.040999,0,1.473521,0,0,0,0,0,0,0,0,0,0,0,0.938535,1.526353,0.992499,1.200649,FALSE
0.313432,1.041991,0.394504,1.966741,0.709041,1.248732,1.262877,0.930718,1.063122,1.993921,0.890821,0.710043,0.856928,0,3.662397,0,0.475789,0.421973,2.127508,0,1.145456,0,0,0,0,0.803308,0,1.653371,4.692733,0.670387,0.939759,0,0.785518,0,0,0.404195,0,3.254548,1.909197,0,0,0,0,0,0,0,0,1.300701,1.350463,0.49625,0.965597,TURE
1.130897,1.127662,1.290192,1.150744,0.645686,1.254578,0.834783,1.002547,0.767248,0.681533,0.697425,0.598855,0.853872,0.681183,1.306622,2.090072,0.652868,0.579023,0.86706,0.133299,0.933655,1.142943,0.406956,0,0.487633,0.873029,0.660323,0.224609,1.700009,0.182143,1.021323,0.437501,0.640271,0.20689,0,0.988371,0,0.875276,0.513458,0,0,0.606916,0,0,0,0,0,1.118389,1.416055,1.170649,1.125608,TURE
0.351552,0.752051,1.125526,1.168986,0.963286,1.18291,0.659265,0.299541,0.999597,0.822034,1.165315,0.828383,0.891343,0.552423,0.326043,1.129998,1.129515,1.126976,0,2.18051,1.018183,1.869629,0,2.239345,0,1.428104,0,0,0,0,0.835342,0.715665,0.698238,1.353726,0,0.359284,0,0,0,0,1.075364,0,2.140019,0,2.576453,0,0,0.924287,0.934362,1.348798,1.065214,TURE
0.419321,1.446458,1.002599,0.762268,0.731891,0.904227,1.324838,1.504013,0.712561,0.47952,0.4817,0.583557,1.037052,0.462231,0.272811,0.31517,0.59069,0.838205,0.789591,0.364168,0.425118,0,0,1.869969,0,0,0,0.613622,0,0.497607,1.04633,0.597617,0,0.282608,0.909748,0.900063,0,0,0,1.656344,0,0,0,0,0,1.731098,2.277594,1.513064,0.552789,0.899199,0.900487,FALSE
0.398144,0.781229,1.242269,0.917502,1.010042,1.105925,1.087359,0.35945,1.241096,1.379842,0.707045,1.075988,0.931595,0.487082,1.149914,0,0.622448,0.441635,0.832503,0,0.448222,0,1.17221,0,0,0.628676,0,0.646971,1.224191,1.573952,0.735464,0.630096,1.229506,0,0.959191,0.316327,0,2.539263,0,0,0.945375,0,0,0,0,0,0,0.884984,0.840733,0.974132,1.172325,TURE
1.30032,1.076417,0.85583,1.018368,0.927791,0.968835,1.067559,0.821064,0.771748,0.746191,0.846981,0.739059,1.003272,1.036244,0.786338,0.60562,1.248557,0.973112,1.004463,0.579086,1.352014,0,1.060754,0,0.423681,1.327434,0.573723,0.585456,0.369264,1.107787,1.220146,0.570185,1.48347,0.988664,0.578659,1.335832,0,0.760108,0.891796,0,1.697944,0.790588,0,0,0,1.085507,0.714097,1.136682,1.169158,0.870916,0.797123,FALSE
0.309197,0.754475,0.719835,1.402962,1.026791,1.107608,0.680011,0.529958,0.856555,1.040716,1.110423,0.647021,0.930715,0.629148,0.371326,1.715923,0.643196,1.140889,0,0,2.903973,2.132957,1.51892,0,0,0,0,0.838329,0,0.679829,0,0.816462,0.796582,0.772196,0,1.229664,0,0,1.936471,0,2.457976,0,0,0,0,0,0,0.386416,0.723532,0.857258,1.003851,TURE
0.402379,0.773006,0.860435,0.794364,1.236112,0.851109,0.519421,0.499236,1.249496,0.616525,1.37481,1.299924,1.064825,0.481901,0.28442,0.657162,0.615826,0.54617,0,0.759661,0,0,1.159606,0,0,0,0,0.640015,0,1.038019,0.363778,1.246642,0.608143,0.294763,0.948877,0.312925,0,0,0,1.728359,0,0,0,0,0,1.80719,0,0.471251,1.567308,1.049065,1.003851,FALSE
0.440499,0.847334,1.12282,0.881111,1.033044,1.027352,1.098775,0.349465,0.845247,1.084628,1.145675,0.955827,0.972676,0.879586,0.519136,1.49935,1.011629,1.295962,0,0.692633,1.212836,0,0,0,0,0,0,0.583543,0,0.473214,0.663359,0,1.66345,1.075018,1.730305,1.711885,0,0,0,3.148694,0,0,0,0,0,0,0,1.309816,0.873065,0.692766,1.144002,FALSE
0.432028,0.935944,0.858627,1.109773,0.979813,1.019185,0.998886,0.449312,0.918747,0.856285,0.818339,0.955827,0.976946,0.897003,0.529416,0.305808,1.375548,0.813307,0.765903,0.706485,1.649457,0,0,0,0,2.313528,1.749857,0,0,1.930714,1.691567,2.318753,0,0.822389,0.882455,0.582041,0,0,0,1.606152,1.737963,0.809222,0,0,0,0,0,0.636473,1.183518,0.824266,0.993921,FALSE
1.173253,0.88812,0.885285,0.934064,1.082393,0.938239,0.888925,0.667046,1.032085,0.751228,1.193262,1.015264,1.019269,0.328251,0.484339,0.671448,0.587266,0.967276,0,0.385356,1.199605,1.101381,0.784315,0,0,0.420641,0,0.216441,0.409548,0.175519,0.246046,0.421592,0.616989,0.697784,0,0.846605,0,0,0,0,1.2559,0.584766,0,0.645328,0,0,0,0.750092,1.129785,0.749332,0.778729,TURE
0.48709,1.213283,0.761565,1.640534,0.58661,1.255518,1.165367,0.98183,0.575748,1.541313,0.534648,0.743421,0.85338,1.19207,1.641653,0,0.507786,1.080843,1.355581,0.312604,1.82462,0,0.954366,1.605195,0,0.511842,3.097091,2.633689,1.993373,0,0.898177,0.512999,0,0.242593,0,0.772621,2.509808,0,1.210294,0,0,0,0,0,0,1.48157,0,0.360755,-0.099295,0.632458,0.900487,TURE
0.436264,0.962505,0.963663,1.308332,0.824756,1.177505,1.281904,0.898624,0.624748,1.465199,0.741961,0.477913,0.894169,0.444104,1.834789,0.90843,1.248557,1.006667,1.51664,1.049235,0.408281,0,0,0,0,1.145311,0,1.178641,3.345315,0.955799,0.669927,1.147898,2.239893,0.814246,0,1.152556,0,0,0,0,0,0.80113,0,0,1.027979,0,0,1.465025,-0.083093,0.870916,1.050568,FALSE
0.673456,0.969904,1.138356,1.118747,0.832841,1.162341,0.865482,0.869064,0.806563,0.784177,0.549149,0.622545,0.902097,0.860101,1.184484,1.17291,0.80603,0.909823,0.975673,0.674986,0.787957,0,0,0,0.823075,0,0,0.758234,0.71736,0.922316,0.646459,1.107685,0.720475,0.523815,0.562074,0.926817,0,1.481236,0.868929,0,1.102938,0.513545,0,1.13661,0,0,0,1.187269,0.741124,1.095716,0.947204,TURE
0.37273,1.293467,0.597136,0.551283,1.107301,0.590664,1.408429,1.317982,0.595348,0.513771,1.296249,1.204341,1.200998,2.082697,0.307305,0,1.463825,1.298254,0,1.232242,0,0,2.507985,0,1.502591,0,0,0.692109,0,0.561254,1.966938,0.674056,0,1.593777,2.052222,2.368771,0,0,0,3.74139,0,0,4.025274,0,0,1.957789,2.575851,1.270159,1.717145,1.348798,1.247366,TURE
0.474384,1.114647,0.990488,0.625663,1.02618,0.825055,1.115423,1.181524,0.857497,0.494742,1.01474,1.136372,1.078447,1.632384,0.24086,1.113031,1.564531,1.480073,0,1.605648,0.749753,1.376727,0.980394,1.648973,1.174753,0.525802,1.590779,0,0,0.438799,0.615115,1.580968,0,2.492087,0.802232,2.116512,0,0,0,1.458799,0.789258,0.734981,3.130768,4.893738,3.769256,1.522725,0,0.60815,1.280111,0.992499,1.003851,FALSE
0.419321,0.704685,0.943622,1.143403,1.085218,1.079238,1.03779,0.482419,1.239438,0.771558,1.068837,0.919606,0.945548,0.462231,0.545622,1.260678,0.354414,0.314327,0.789591,0.364168,0.850235,0,1.111787,0,0,0.59627,0,0,0,0.497607,0.697553,0.597617,0,0,0,0,0,0,0,0,0,0,0,0,0,0,0,0.785033,0.98185,1.002415,0.872163,TURE
1.804353,1.232545,0.918288,0.695934,0.944278,0.826992,1.28039,1.252628,0.868634,0.560477,0.91654,1.013755,1.077435,0.319755,0.377442,1.017442,1.253097,1.183841,0,0.999743,0.778046,0,0,0.855599,0,1.227698,0,0.701903,0,0.341518,0.558536,0.820314,1.467288,1.422371,0.208126,1.510012,0,0,0,0,0,0,0.40062,0.834951,0.964644,0.779404,0.512729,1.097882,0.992281,0.763958,1.35073,TURE
0.415086,0.861744,0.953251,0.770047,1.147282,0.883987,0.679242,0.805433,0.994697,0.966651,1.174044,1.223458,1.047634,0.466996,0.275624,0,1.074204,1.270269,0,0.367961,0.859092,0,0,0,0,0,0,0,0,0.50279,0.704819,1.207684,0.589138,1.142207,0,2.122024,0,0,0,0,0,0.843294,0,1.874197,0,0,0,0.368124,1.300725,0.974132,1.050568,TURE
2.651466,1.02059,0.680867,1.093565,1.005796,0.922585,1.020737,0.70205,0.98306,0.685028,1.127262,0.894096,1.027454,0.434867,0.769982,0.395349,0.944726,0.755725,0.736445,0.622703,0.859092,0,0.345652,0,0.207088,0.648826,0.280426,0.572321,0.541469,0.541466,0.704819,0.650291,0.997004,0.878621,0.565677,1.212585,0.451202,0.370904,0.652743,0.510463,0.414266,0.514369,0.543606,0,0.163617,0.793188,0.347864,0.565978,1.797615,0.867174,1.001834,FALSE
0.385437,1.129778,1.154901,0.592344,0.960971,0.888521,1.106039,1.176381,0.805825,0.741076,0.778464,1.171322,1.045264,0.503318,0,0.686369,1.029114,1.026801,0,0.396902,1.389992,1.701573,0,0,0,0,0,0,0,0,1.140382,1.954006,0,0.616022,0,2.288925,0,0,0,0,0.977604,1.820749,0,4.04999,0,0,0,0.505738,0.469852,0.842633,1.27569,TURE
0.376966,0.948887,1.312059,0.847917,0.898346,1.103163,0.759153,0.658991,0.926097,1.073211,0.851073,0.917593,0.933039,1.029515,0.607625,1.754922,1.447191,0.816773,0.880348,0.812052,0,3.481378,0,0,1.48532,1.329614,0,0.684154,0,1.664409,0.777732,1.998925,2.600335,0.630183,0,1.338025,0,0,0,0,0,0.931546,0,0,1.197293,1.934756,0,0.832262,1.097492,0.974132,0.975527,FALSE
1.296084,0.815951,1.316561,1.180235,0.832841,1.283419,0.92397,0.773815,0.661498,0.685028,0.728322,0.661113,0.838792,3.564484,1.66549,1.113944,0.607346,0.740643,0,0,0.678231,3.487104,3.192731,1.790003,2.125375,0.380514,1.726832,0.783176,1.852395,0.635103,0.779011,0.953435,0,0.360697,1.741688,0.957304,0.618479,0,0,0.524782,0,0.528798,0,0,0,0,0,1.1578,0.877576,1.020782,1.125608,TURE
16.391654,1.331138,0.754349,0.724282,0.934203,0.761097,1.46898,1.409697,0.759245,0.685028,1.001242,0.946958,1.111887,0.538573,0.615006,0.542851,1.340587,1.271226,0.534627,1.589044,0.767586,0.156608,0.446095,0.422048,0.400898,0.956992,0.452393,0.58475,0.524111,0.611459,1.338209,0.764325,0.848067,1.318203,0.296585,1.211331,0.096922,0.298775,0.28043,0.082239,0.622916,0.932269,1.005798,0.455702,1.105622,1.020927,1.343227,0.589597,1.463424,1.198932,1.153932,FALSE
0.232956,1.268433,0.743103,2.254137,0.272566,1.575105,1.231959,1.031754,0.979997,1.902856,0.065467,1.125751,0.686285,3.355456,4.455917,0,0.214399,0.570445,5.7804,0.666495,0.778046,0,4.06956,0,4.876332,0,3.301616,6.738268,4.250022,0,0.638327,0,0,0,0,0,7.207655,0,2.606788,0,0,1.540634,0,0,0,0,0,-0.225409,0.178044,1.123999,0.92881,TURE
0.347317,0.806,0.854439,0.9203,1.157853,0.91561,1.498329,0.239633,1.455296,1.71257,1.021287,1.338157,1.031101,0.559243,0.660136,0,1.14346,1.014124,0.957379,1.766213,1.030911,0,0,0,1.615285,0,0,1.488034,0,1.206697,0.422892,0.72461,1.413932,1.370648,0,0.727551,0,0,0,0,1.088977,0,0,0,1.304742,0,0,1.123822,0.975641,1.198932,0.900487,FALSE
1.626459,0.774516,0.881882,1.165097,1.054065,1.060324,0.794114,0.569129,0.981222,0.976165,1.060567,0.850686,0.955437,1.301006,1.047082,0.483863,0.634799,0.965139,0.601495,0.369888,0.971539,0,0.846937,0.94967,1.014839,0.151409,0.458078,1.246521,0.589663,0.379067,0.354255,0.607004,1.03639,0.43057,1.848074,0.990384,0.491861,0.606491,0,2.50408,0.225798,0.630811,0.444899,0.463617,0,0,0,0.61757,0.398094,1.273865,1.200649,TURE
1.385031,1.02181,1.142735,0.51101,1.077345,0.838932,0.823451,1.160408,1.037644,0.944072,1.001812,1.280326,1.071192,0.277906,0.328043,0.568465,0.852333,1.102393,0.235662,0.97821,0.380644,0,0,0.558114,0,0.711855,0,0.366285,0.34654,0.445549,0.832771,0,0.69609,1.012171,0.54305,0.716358,0.289196,0,0,0.490769,0.265522,0.741787,0.52341,0.545432,0.945231,0.509146,0.669881,0.791938,1.078053,0.795983,0.947204,TURE
0.279548,0.945761,0.619252,1.306746,0.984267,1.006317,1.098775,0.973509,0.937122,1.341513,1.162041,0.477913,0.983675,0.696902,0.822631,0.475179,0.712463,0.947816,0,0.551942,0.644319,0,0,0,0,0,2.734151,0.930021,0,1.508371,0.528615,0,1.767415,0.428328,0,0.454719,0,0,2.151634,0,0,0,0,2.841525,0,0,3.489862,1.414415,1.170462,0.767699,0.900487,FALSE
0.457442,1.223926,1.459666,1.048119,0.555228,1.283419,0.749164,0.748853,0.514498,0.799199,0.491003,0.223026,0.838792,0.846704,0.749593,2.02062,0.649207,0.959627,1.4451,0.333248,1.167069,0,1.01739,1.711198,0,0.545643,0,0.561522,0,0.910714,0.957491,0,1.600678,0,1.66501,0.549095,0,0,0,0,0.819325,0.762981,0,0,0,0,0,1.202254,0.458805,0.992499,0.712152,TURE
0.626864,0.818707,1.262414,1.238318,0.827214,1.287755,1.030101,0.992231,0.551248,0.727842,0.77333,0.681026,0.836525,1.540771,1.636867,1.470791,1.260139,0.977905,1.049182,0.725841,1.412206,2.07452,0.738653,0,2.655263,2.773064,1.198532,2.038403,0.771408,1.322407,0.695164,1.588187,0.387379,1.50208,0.604422,0.398658,1.938611,0,0,0,0.593305,0.552503,0,0,0.706735,1.142044,1.50258,0.713073,1.08464,1.170649,0.91888,TURE
2.092371,0.825035,0.815522,1.298479,0.98626,1.09896,0.863037,0.652144,0.953817,0.910109,1.006697,0.670717,0.935236,0.735069,1.843828,0.814454,0.634063,0.874759,1.556713,0.143595,1.08958,0.307805,0.876775,0,0.262648,0.587787,0.355662,1.330762,1.83131,0.882949,0.48134,0.353469,1.149539,0.390022,0.896804,0.650655,0.381668,1.411851,0.828226,0.971542,0.350424,0.326326,0,0,0,0,0,1.174874,1.026675,0.935933,1.022244,FALSE
0.351552,1.371387,1.477252,0.714381,0.602054,1.113327,0.599332,1.198166,0.823198,0.685028,0.576111,0.79015,0.927725,0,0,1.506664,0.423568,0.626098,0,0.436102,0.509092,0,0,0,0,0.714052,0,0,0,0,0.417671,0.715665,0,0.338432,0,0.359284,0,0,0,0,0,0,0,0,0,0,0,0.727401,0.817504,0.870916,1.172325,TURE
0.499797,1.026853,0.989604,1.004976,0.910479,1.027823,1.182015,1.07613,0.673748,0.805542,0.763783,0.676159,0.97243,0.387168,0.685526,0.791965,1.088486,1.316411,0,0.913558,1.421946,0,0,0,1.11399,1.495816,1.508497,0.513115,0.97091,1.248307,0.874948,0.499731,0.487563,1.417912,0,0.501759,0,2.009329,0,0,0.74808,0.696634,0,1.545391,0.892718,1.442581,1.897995,0.942439,0.59601,0.992499,0.947204,FALSE
0.398144,0.742168,1.61495,0.458751,1.089782,1.044484,0.659265,0.710341,1.045797,1.291767,0.813663,1.360005,0.963719,0.487082,0,2.656913,0.248979,0.662452,0,0.383959,0,0,1.17221,0,0,0,0,0,0,0,0.367732,0.630096,0,0,0,0.316327,0,0,0,0,0,0,0,0,0,0,0,0.488166,1.009345,0.945849,0.690011,TURE
0.385437,0.645587,0.962417,1.184687,1.098252,1.110651,0.348702,0.577298,1.058397,0.535567,1.092706,0.980157,0.929124,1.006637,0.891183,0.343185,0.643196,0.798623,0.860565,0,1.853322,0,1.211723,0,0,1.299735,0,0,0,0.542336,0,0.651335,0.635475,0.924032,0.991523,0.653979,0,0,0,0,2.932812,0,0,0,0,0,0,1.27207,0.445686,1.273865,0.900487,TURE
1.181724,1.092321,0.858012,0.888728,0.976126,0.900463,0.945186,0.881733,0.600156,0.710781,0.957641,0.919175,1.03902,0.651779,0.480854,0.777721,1.207728,1.071123,0.552999,0.765146,0.893208,0.546715,1.167979,0,0,1.461615,0,0.644636,0,1.219765,0.732809,0.837095,1.633424,1.088601,0.318576,0.945554,0.678982,0,0.491134,0,1.246799,1.451322,1.229538,1.28127,0,0.598016,0,1.090408,0.800694,0.870916,1.125608,TURE
0.546388,0.683122,1.176785,1.211779,0.96842,1.231186,0.428094,0.523009,0.818998,0.304457,0.673376,0.661493,0.866102,0,0.835484,0.723905,0,0.721969,0,0,1.298785,0,0,0,0,0,0,0.937344,0,0,0,0,0,0,0,0,0,0,1.075817,0,0,0,0,0,0,0,0,0.975593,0.562359,0.992499,0.91888,TURE
0.800523,1.107362,0.64874,1.026729,0.991478,0.870891,1.345166,0.941891,0.928547,1.145519,1.123852,0.968571,1.054482,0.481901,0.995471,0.164291,1.108487,0.983107,1.228721,1.133399,0.220516,0,0.576702,0,0,0.309295,0,1.273184,1.204552,1.032468,0.904581,0.619988,1.209782,1.026154,0.471901,1.089381,0.503761,1.242327,0,0.854887,0,0.430715,2.741538,0.952295,1.650323,0.888942,1.169575,1.260124,0.130721,1.123999,1.050568,TURE
0.864056,0.647961,1.459666,0.660579,1.126785,1.075807,1.38936,0.7897,1.443268,1.18323,0.874879,1.16437,0.947342,1.785169,0.263404,1.521508,0.456257,0.606976,0,0.524618,0.204141,0.749703,2.66939,1.795911,0,0.286328,0.866266,0,0,0.23895,0.167482,0.860923,0.559973,0.271415,1.310577,0.432209,0,0,0,1.58218,0,0,0.845307,0,0,0,0,0.717323,0.851777,1.077348,1.27569,TURE
0.330374,0.564889,1.047965,0.898388,1.249262,0.999586,0.915645,0.232977,1.531245,0.951428,1.254787,1.274435,0.987194,0.588294,0.347214,0.80225,0.751788,0.533403,0,0,1.085169,0,0,2.386671,0,0,0,0,0,1.270207,0.445149,0,1.48835,0.721394,1.161126,1.148765,0,0,0,2.120121,1.147055,0,0,0,0,0,0,1.03757,1.05673,0.917566,0.84384,FALSE
0.347317,0.537333,0.854439,1.117507,1.249262,1.021257,1.258596,0.419358,1.763995,1.507062,1.139128,1.338157,0.975863,0.559243,0.660136,0.762633,0.714662,0.633827,0.957379,0.441553,1.030911,0,0,0,0,0.722977,2.187321,0,0,0,0,0.72461,0.706966,1.027986,0,1.091327,0,0,0,0,1.088977,0,0,0,0,2.108388,0,0.819698,1.336356,0.988758,1.27569,TURE
0.376966,1.031398,1.11525,0.787351,0.954492,0.973379,0.912316,0.792121,0.450799,0.989485,0.667765,0.896353,1.000896,0.514757,0,1.754922,1.052503,1.283501,0,1.218078,0.947964,0,0,2.084908,0,0.664807,0,0,0,0.554803,1.944329,0.666308,0,0.630183,1.014317,1.003519,0,0,0,0,1.000339,2.794638,0,0,0,0,0,0.673886,0.668697,0.945849,1.125608,FALSE
0.338846,1.055636,0.948783,0.943307,0.936947,0.974596,0.898997,0.673968,0.496124,0.770657,0.834706,0.764661,1.00026,0,1.015272,0.78194,1.025857,1.169773,0.981927,0.452875,1.057344,0,0,0,0,1.483031,0,0,0,1.237637,1.73494,0.74319,0,0.702896,0,0.746206,0,0,0,0,1.117262,2.080856,0,0,0,0,0,0.997803,0.86522,1.020782,0.947204,FALSE
0.088947,1.223926,0.834095,1.540093,0.594887,1.237582,0.599332,3.294955,0.220499,3.767654,0.196401,1.911653,0.862758,0,0,0,0.578876,0,0,0,0,0,0,0,0,3.044116,0,0,0,0,0,0,2.9767,0,0,0,0,0,15.06144,0,0,0,0,0,0,0,0,0.859566,0.242238,0.945849,0.872163,TURE
1.999189,0.902386,0.977234,0.845094,1.074577,0.936053,0.736678,0.956868,0.99531,0.651728,1.058385,1.048754,1.020412,0.577053,0.567633,0.524613,0.811164,1.00282,0.651832,0.676422,1.140582,0,0,0,0.274942,0.49224,0.37231,0.506565,0.239629,0.718883,0.287926,1.233379,0.481339,0.874882,0.751026,0.80495,0,0.492693,0.578051,0.678077,1.467448,0.170817,0.722485,0.752883,0.217457,0,0,0.949996,0.751055,0.627749,0.872163,TURE
0.29649,0.629448,1.251142,1.078065,1.035103,1.19633,0.599332,0.823739,1.047372,0.5994,0.736505,0.860244,0.884327,2.626009,1.549884,0.447632,0.503371,0.744058,0,0,0,2.227058,1.585932,0,3.800671,0.850562,0,0,3.312517,1.419643,0.995039,0.852483,0,0,3.893186,0,0,6.897698,0,0,0,1.195716,0,0,0,0,0,0.631121,0.809075,0.6362,1.200649,TURE
0.360023,0.691158,1.167733,0.760987,1.175776,0.985213,0.839064,0.479266,1.322996,1.507062,1.256969,1.299924,0.994709,0.53927,0.954839,0.735396,1.102622,1.222382,0.922775,0.851187,0.496824,1.824578,1.299317,0,0,2.090537,0,0.717125,0,0,0.407606,0,0.681413,1.98166,0,1.051881,1.142677,0,0,0,0,0,0,0,1.256419,0,0,0.621155,0.796089,0.889283,0.750406,FALSE
0.37273,0.834495,0.995227,0.796298,1.135693,0.918811,1.078797,0.50922,1.036347,0.650777,1.040927,1.032293,1.029427,0,0.307305,0.710037,0.5323,0.826161,0,0,1.43848,0,0,0,0,0.672537,0,0,0,1.122508,0.393388,0,0,0.956266,0,0.338396,0,0,0,0,2.024215,0.942505,0,0,0,0,0,1.169007,0.9602,0.889283,0.84384,FALSE
0.601451,1.241165,1.233521,1.100841,0.615833,1.199816,1.385954,1.085838,0.881997,1.113171,0.417353,0.5496,0.882504,0.642534,0.948067,2.409594,0.574771,0.873873,1.094147,0.504632,0.589092,2.163428,0.77031,0,0.92302,0.82626,0,1.70061,0,0,0.724957,0.828126,0.403981,0.195807,0,0.623615,0.674097,0,2.925603,0,0,1.152704,0,0,0,0,0,-0.131882,0.264211,0.992499,0.975527,TURE
0.643807,0.603911,0.921894,0.92203,1.2657,0.949899,0.561873,0.486755,1.653745,1.198799,1.546661,1.26647,1.013173,0.599982,0.885281,1.43183,0.613379,0.68,0.510602,0,0.824728,1.0096,0.718956,0,0.861485,0.771176,0,0.396809,1.501675,0.321786,0,0.772918,0.754097,0.731012,0,0.970068,0,0,0.909751,0,1.154754,0,0,1.190369,0,0,0,1.132543,1.662118,1.245582,0.745089,TURE
0.376966,1.196422,0.852839,0.908482,0.898346,0.908487,1.49167,1.131601,0.911397,0.685028,0.794334,0.696691,1.034825,0,0.303812,2.105906,1.447191,1.516864,0,2.436156,1.421946,0,0,0,0,0.664807,0,0.684154,0,1.109606,0.777732,1.332617,1.300168,1.575458,0,0.669012,0,0,0,0,1.000339,0.931546,1.988959,2.072642,0,1.934756,0,1.03757,0.770204,1.067432,1.125608,FALSE
0.6311,0.985712,1.136384,0.687357,1.022886,0.930263,1.132071,1.102479,1.240309,0.822985,0.815611,1.062029,1.023439,0.918216,0.541936,0.62608,0.469359,0.971298,0,0.480602,0.28052,0,0,0,0,0.786914,2.380757,0.404907,1.532321,0,1.150726,0.394346,0,0,0.60031,0.395946,0,0,0,0,0.589241,1.097438,0,0,0,0,0,0.699573,1.038555,0.488766,0.872163,FALSE
1.380796,0.844734,0.7164,1.124363,1.095978,0.956659,0.898997,0.587336,0.964144,0.812631,1.216918,0.843376,1.009638,0.696902,0.822631,0.095036,0.712463,1.263754,0.23639,0.763178,1.018183,0,0.6657,0,0.797672,0,0,1.102247,0.34761,1.191799,0.417671,0.178916,0.872798,0.846079,1.361814,0.449106,0.580183,0.715396,0,1.476864,1.065377,0.496055,0,0,0,0.510728,0,1.234801,1.128936,0.992499,0.797123,TURE
0.580273,0.991648,1.022832,0.944291,0.948345,1.011746,0.579186,0.735009,0.541057,0.800159,0.805411,0.7743,0.980836,0.333078,1.376092,0.681322,0.76616,1.132501,1.134671,1.046645,0.916365,0,0,0,0.957206,0.428431,0,1.763596,0.834264,1.072619,0.250602,0.429399,0.418943,1.218354,0.653671,0.215571,0,0,0,0,0.642009,0,0,0,0.765187,2.472997,0,1.262989,0.896833,1.049065,0.84384,FALSE
0.321903,0.917945,0.921894,0.780179,1.117761,0.873907,0.711706,0.673968,0.964685,0.470957,1.129308,1.170887,1.052905,0,0,1.235465,0.771835,1.095254,0,0.477355,0.557249,0,0,0,0,0,0,0,0,0,1.37154,0.783363,0,0.370445,0,1.573083,0,0,0,0,0,0,0,0,0,0,0,0.989119,0.84142,0.974132,0.768799,TURE
0.419321,0.964305,0.766693,0.980059,1.05998,0.904227,0.78544,1.087808,1.244081,0.757136,1.230093,0.931679,1.037052,0.462231,0.272811,0.630339,0.945104,1.047756,0,1.092503,1.700471,0,0,0,1.332194,1.19254,0,0.613622,0,0.497607,0.697553,1.195234,0,1.130431,0.909748,0.600042,0,0,0,0,2.688411,0.83451,1.779595,0,1.071262,0,0,0.582128,1.227422,0.867934,1.27569,FALSE
0.957239,0.844834,1.188401,0.524722,1.171874,0.868863,1.057154,0.898624,1.304621,1.208313,1.265698,1.44967,1.055542,0.201327,0.118824,1.78456,1.029114,0.958347,0,1.103883,0.184091,0,0.481444,0,0,0.774619,0,0.26572,0,0.430963,0.453098,0.517579,0.757464,1.468551,0,1.039359,0,0,0,0,0,0,1.523077,1.587158,1.833692,0.740785,0,0.963656,1.430727,0.870916,1.27569,TURE
0.855585,0.545314,0.751511,1.014022,1.335845,0.914912,0.735543,0.435697,1.864222,0.778441,1.464083,1.407672,1.031465,1.126832,0.931087,0.153665,0.691196,0.868438,1.148855,0.176621,0.412364,0.7572,1.078433,0.906935,0.646114,0.867573,0,0.595214,0,0.482679,0.169157,0.579688,0.848359,0.822389,0.882455,0.873061,0,0,0,1.598081,0.864615,0.402578,0,0,0.513989,0,0,0.548841,1.618332,0.945849,1.172325,TURE
0.351552,0.840528,1.266216,0.779324,1.023492,1.043744,1.338507,0.998471,1.425896,1.210216,0.628484,1.134247,0.964106,1.104845,0.326043,0.753332,0.988326,1.001757,0,1.308306,0.509092,0,0,0,1.595343,0.714052,0,0,0,0.5959,0.417671,0.715665,1.396476,1.015295,2.178902,0.718569,0,0,0,0,0,1.001412,2.140019,0,0,0,0,0.930441,0.669856,1.198932,0.890557,FALSE
0.406615,0.764954,1.398847,0.617642,1.093104,1.022724,0.779131,0.554152,1.025322,0.976165,0.795426,1.242574,0.975096,0,0,1.625612,1.218687,0.75659,0,0.37579,0,0,0,0,0,2.4612,0,0,0,1.026976,1.079723,1.233379,1.203347,0.874882,0,0.928789,0,0,0,0,0,0.86143,0,0,0,0,0,0.802087,0.885204,1.198932,1.172325,FALSE
1.715406,1.142331,0.89382,1.064756,0.84518,1.012475,1.170124,0.870096,0.514498,0.733959,0.720138,0.655424,0.980455,1.569755,0.860301,0.688068,1.260919,1.194545,0.950252,1.490105,1.12556,1.127345,1.605608,1.350275,0.961956,0.861115,0.434208,0.590783,0.838404,0.8384,0.839487,1.006903,0.701703,1.496489,1.532801,1.010989,0.233083,0.574808,0.337196,1.186635,1.284017,0.797144,1.686399,0.878676,0.761371,1.230331,0.53958,0.587559,0.489768,1.273865,0.900487,FALSE
0.393908,1.184445,1.192845,0.869408,0.77911,1.055715,1.083407,1.202774,1.133027,0.959039,0.770498,0.597024,0.957847,0.492377,0.290603,0.335724,1.132584,1.227696,0.841652,2.329072,0.906295,0,1.185092,0,0,0.635585,0,0,0,1.060832,0.743546,1.27404,0,1.506207,0,0,0,0,0,0,1.911759,1.780288,0,0,3.430446,0,0,1.433452,1.048517,0.917566,0.993921,FALSE
0.343081,1.767893,0.144165,0.998209,0.771149,0.606059,2.217527,2.935506,1.146597,2.19209,0.903446,1.261691,1.192949,0,1.002581,0,1.013034,1.026801,0,0.894285,1.56594,0,0,0,0,0,0,0.753435,0,1.221971,2.141224,0,0.715915,0.347,0,1.105141,0,0,0,0,2.205876,1.027089,0,0,0,0,2.810019,1.300701,0.735869,0.824266,0.797123,TURE
0.330374,0.988556,0.598837,1.036601,1.0891,0.851499,0.998886,0.449312,0.722748,0.970456,1.298431,0.913345,1.064621,0,0.694429,0,0.60143,0.666754,1.007767,0,0.542584,0,0,0,0,1.522058,0,0.783176,0,0.635103,0.890298,0,0,0.721394,0,0.382922,0,0,1.807373,0,1.147055,0,0,0,0,0,0,1.582444,0.634713,0.749332,0.993921,FALSE
2.066958,1.023283,0.9093,0.817386,1.034225,0.88761,0.904991,0.790789,0.939327,0.595974,1.013431,1.028469,1.04574,0.837142,0.439187,0.5708,0.998473,1.265052,0.315186,0.944888,0.763637,0,0.6657,0.746448,0.265891,0.714052,0,0.489888,0.23174,0.993166,1.044177,0.715665,0.581865,0.902484,1.452602,0.77845,0.193195,0,0,0.655708,0.354759,1.321451,0.698601,0.363997,0.210268,0.679563,0.894097,0.313478,1.433134,1.020782,0.993921,FALSE
1.461271,1.170712,1.049267,0.921824,0.825599,1.012785,1.298552,1.148242,0.771748,0.704057,0.621938,0.764661,0.980293,0.395046,1.010353,1.167227,0.976013,1.074559,0.669886,0.823889,1.202228,0.441516,0,0.528825,0.376743,0.674498,0,1.214722,0.328354,0.844336,0.591802,1.521048,0.98934,0.639369,0.257276,0.933302,0.54795,0,0.396354,0.464939,0.754642,0.234248,0,0,0.298445,1.446812,1.269041,1.004416,0.768361,0.824266,0.943457,TURE
0.385437,1.371873,1.026578,0.888515,0.713864,0.983719,1.078797,1.187273,0.617398,0.672573,0.549924,0.451845,0.99549,1.006637,0,1.372739,0.771835,1.140889,0,0.793804,0.463331,0,0,2.038056,0,0.649867,0,0,0,0.542336,0.760255,1.30267,0,0.616022,0.991523,0.653979,0,0,0,0,0,1.820749,0,0,0,1.890279,0,1.570013,0.815585,1.095716,0.900487,FALSE
0.432028,0.82795,1.087594,0.845541,1.077795,0.990875,1.148719,0.748853,1.175997,1.027542,0.883806,1.242574,0.991749,0.897003,0.529416,0.917424,1.14629,1.321624,0,1.059728,0.824728,1.5144,1.078433,0,1.292228,0.578382,1.749857,0,0,1.448036,0.338313,0.579688,0.565573,1.918907,0,0.873061,0,0,0,0,0.868981,0,1.725117,0,1.038468,1.678105,0,1.168357,0.629737,1.049065,1.097285,FALSE
0.37273,0.625871,1.260621,0.735045,1.192477,1.017255,0.779131,0.629037,1.345046,1.061793,1.315889,1.146992,0.977956,0,0,1.065056,0.399225,0.708138,0,0,0,0,0,0,0,1.345074,0,0,0,0,0.786775,0.674056,0,0,0,0.338396,0,0,0,0,0,0,0,0,0,0,0,0.351206,0.879776,0.899199,1.172325,FALSE
2.41851,1.009578,1.032758,1.085617,0.866388,1.092367,0.743998,0.822565,0.774167,0.822463,0.757284,0.710727,0.938684,0.794713,0.797375,0.975367,0.995261,0.828646,0.673025,0.744976,0.724717,0.532302,0.379063,0.318782,0.45421,1.219786,0.615064,0.836856,0.593808,0.763464,0.535118,0.916906,1.987954,0.529952,0.465267,0.818335,0.164964,0.406818,0.23865,0.559891,0.605839,0.423132,0,0.310714,0,0,0.381608,1.46114,0.379106,1.170649,0.900487,FALSE
0.491326,0.949598,0.855666,1.068772,0.990794,0.995756,0.749164,1.110799,0.94631,0.756385,1.006557,0.748731,0.989196,0.393901,0.697448,1.074317,1.20809,0.803583,0,1.239448,0.361723,0,0.945994,0,0,1.522058,1.534962,0,0,1.270207,1.187064,0,0.992233,1.442787,0,0.510562,0,0,1.199584,0,0.76132,0.708964,0,0,2.72598,0,0,1.186712,0.765224,1.020782,1.172325,TURE
0.292254,0.904641,1.100038,0.859327,1.013894,1.004415,0.39123,0.540839,0.783998,0.171257,0.736505,0.812453,0.984669,0.666157,0,0,1.021547,0.906,0,0,0.615469,0,1.609602,0,0,0,0,0,0,2.161248,0.504945,0,2.532416,0.818297,1.317098,1.303077,0,0,0,0,0,0,0,0,0,0,0,1.293017,0.635772,1.049065,0.947204,FALSE
0.415086,0.936678,1.191564,0.880053,0.94332,1.060785,0.665924,0.918594,0.548798,1.263496,0.768148,0.807142,0.955196,0.466996,0,0.955256,0.954848,0.952702,0,0.367961,1.288638,0,0,0,0,1.807444,0,0,0,0.50279,0.704819,1.207684,1.178277,0.571103,0.919224,0.909439,0,0,0,0,1.81114,1.686589,0,0,0,0,0,1.377081,1.291919,0.992499,1.172325,FALSE
0.288019,1.133932,0.601039,1.426851,0.808346,1.061651,1.161205,1.385379,1.047372,1.370056,0.810156,0.358435,0.954743,0.676099,1.596149,0,0.518397,0.919523,0,0,1.249588,0,0,0,1.957921,0.876336,0,2.705517,1.706448,0.731331,1.025192,0.878316,0,0,0,0.44094,1.441531,0,0,0,0,0,0,0,0,0,0,1.300701,0.682308,0.692766,1.018497,TURE
0.550624,0.847334,0.988082,0.953673,1.057068,0.999586,0.385285,0.342333,0.787498,0.244653,0.95395,0.901208,0.987194,0,0.207252,0.718293,1.076979,1.193954,0,1.103883,1.610798,0,0,0,0,0.451861,0,0,0,1.131278,1.057229,0.905763,0.883708,0.856655,0,0.909439,0,0,0,0,2.032185,1.261621,1.341758,2.796422,0,0,0,1.294213,1.124306,1.095716,1.068961,FALSE
0.381201,0.979141,0.583866,1.19785,1.027171,0.930479,1.018864,0.599083,1.014297,0.753531,1.099848,0.726428,1.023327,0.508974,0.300399,0,1.040677,1.153708,0.870344,1.605648,1.874383,0,1.225493,0,0,0,0,0,0,1.645495,1.153341,0,0.642697,1.246044,1.00279,0.330705,0,0,0,1.82769,0.988841,0.920839,1.965831,0,0,0,0,1.224812,0.954353,1.020782,0.890557,FALSE
0.643807,1.183665,0.691421,1.170268,0.854758,0.968897,1.261094,0.873662,0.670686,1.041813,1.01474,0.5496,1.00324,0.899973,0.885281,0.613641,0.690051,1.020001,0.510602,0.706485,0.549819,1.0096,1.437911,0,0,0.385588,0,1.587236,0,0.321786,0.676627,0.386459,0.377049,0.731012,0,0.776054,0.628856,0,2.729254,0,0,0,0,0,0,1.111178,1.461969,1.441114,0.952667,1.123999,0.900487,TURE
0.360023,1.16633,0.755592,1.01465,0.911226,0.917267,0.958931,0.958532,0.352799,0.548022,0.785605,0.764661,1.030234,1.078539,0.954839,0.735396,1.102622,1.100143,0,0.851187,0.496824,1.824578,1.299317,0,1.556901,0,0,0,2.71387,1.744622,2.038032,0.69842,0,0.660553,1.063199,1.051881,0,2.817962,0,0,1.049136,0,0,0,0,0,2.671253,1.451436,1.312795,1.020782,0.862233,TURE
0.389672,0.798213,1.269275,0.996039,0.950526,1.161354,0.359599,0.499236,0.808498,0.570857,0.641578,0.688195,0.902613,0,0.587593,0,1.017805,0.338506,0.851003,0,1.374547,0,0,0,0,3.85588,0,0.661348,0,0.53631,1.127711,0.644098,1.256829,0.609177,0,0.323356,1.052804,0,0,0,1.933239,0.900146,0,0,0,0,0,1.088851,0.908705,0.992499,0.778729,FALSE
0.355788,1.136503,1.251142,0.705876,0.862586,0.996941,0.958931,1.138257,1.278896,0.47952,0.667765,0.917593,0.988577,1.091534,0.322114,1.86064,0.976418,0.742265,0.934028,0.861567,0.502883,0,1.315163,0,0,0.705344,0,0.72587,0,1.177265,0.825154,2.120811,1.379446,0,0,0.709806,0,0,0,0,1.062088,0.989049,0,0,0,0,2.704643,0.950283,0.967181,0.974132,1.125608,TURE
1.088541,1.157253,1.067771,0.943832,0.816638,1.033726,1.12273,1.013832,0.698414,0.967098,0.723397,0.576091,0.969344,0.176948,0.93992,1.568461,1.085393,0.64175,1.501771,0.692633,0.970269,0,0,0,0.506756,1.360899,0,0.233417,0.883338,0.567857,1.061375,1.363973,1.108967,0.537509,0.346061,1.141257,0,1.819472,1.067346,0.62602,1.35479,0,0.668227,0.696342,0,0,0.855223,1.582444,0.530951,0.889283,0.768799,FALSE
0.338846,0.734356,0.8758,0.808549,1.249262,0.866308,0.299666,0.299541,1.322996,0.513771,1.37481,1.338157,1.056878,0.573401,0.676848,0,0.879306,1.039798,0,0,0,0,0,0,1.656703,0,0,0.763094,0,0.618819,1.301205,0.74319,0.725094,0.351448,1.131353,1.865516,0,0,0,2.065053,0,2.080856,0,2.318086,0,0,0,1.272813,1.133525,0.945849,1.200649,FALSE
0.419321,0.853039,1.238504,0.653373,1.085218,0.962564,0.608795,0.665297,0.900566,0.757136,0.886907,1.205348,1.006551,0,0,0.630339,0.59069,0.838205,0,0.364168,0,0,0,0,0,0.59627,0,0,0,0,0,0.597617,0.583065,0.847824,0,0.900063,0,0,1.41201,0,0,0,1.779595,0,1.071262,1.731098,0,0.435118,1.15198,1.198932,1.153932,FALSE
0.804758,0.927607,0.952624,0.680883,1.144061,0.835911,0.629298,0.928578,0.881997,0.822034,1.119488,1.204341,1.072771,0.479351,0.141458,0.980528,0.673824,0.977905,0,0.37579,0.658028,0,1.14727,0,0,0,0,0,0,0.256744,1.259677,0.308345,0,0.437441,0.469391,1.238385,0,0,0,0.850316,0,0.856823,0,0,0,0.884163,0,0.388728,1.213933,0.824266,0.84384,TURE
0.415086,0.899211,1.370299,0.82505,0.917825,1.119717,0.572695,1.417829,0.896697,1.240662,0.755054,0.968571,0.924383,0.933993,1.378119,1.592094,1.074204,0.74099,0,0.735922,0,1.5775,1.123368,0,1.346071,1.807444,0,0,2.346367,0,0.704819,1.811526,0,1.142207,0.919224,1.212585,0,0,0,1.67378,0,0.843294,0,0,0,1.749514,2.301824,0.730321,0.597224,1.170649,1.125608,TURE
0.698869,0.823369,1.132347,0.751379,1.105408,0.962564,0.632628,0.931907,0.955497,0.799199,0.960184,1.125751,1.006551,0.276211,0.815107,1.129998,0.635352,1.064366,0,0.216713,0.252984,0,0,0,0,0.709671,0,0.730323,1.381909,1.184487,1.245325,0.355637,0,0.336355,0.541384,0.35708,0,0,0,0,0,0.989049,0,0,0,0,0,0.753609,1.275758,1.020782,1.003851,TURE
0.376966,0.990143,1.049647,0.605655,1.094859,0.843595,1.2253,0.985158,1.068197,0.685028,1.047474,1.248947,1.068753,0.514757,0.607625,0.350984,1.184065,0.816773,0,1.218078,0.473982,0,0,0,1.48532,0,0,0,1.294547,0.554803,0.388866,2.665234,0.650084,0.945275,0,1.672531,0,2.686894,0,0,1.000339,0,1.988959,2.072642,1.197293,1.934756,0,0.956688,1.126627,1.091974,1.022244,FALSE
1.770468,0.957473,0.81015,1.083224,0.998214,0.980986,0.987787,0.787683,0.800331,0.95324,1.023573,0.791971,0.996919,0.434519,0.769367,0.814755,0.943971,1.058811,0.736445,0.764227,1.387764,0.364038,0.777716,0,0,0.695171,0.420639,0.572321,0.270735,0.580143,0.894578,0.278696,1.35955,0.724862,0.212129,1.049353,0,0,0.979901,0.383154,1.451094,0.772173,0,0,0,1.191698,0.522636,0.913904,0.933094,0.889283,0.787192,TURE
0.648042,1.103933,1.25932,0.704618,0.881832,1.000312,0.752046,0.973509,0.926521,0.77395,0.728951,0.851053,0.986814,0.298017,0.351783,1.42241,0.914015,1.01329,0,0.467871,0.273089,1.002914,0,0,0.85578,0.766069,0,0,0,1.278619,0.896194,1.151699,0.374552,0.726171,0,0.770915,0,0,0,0,0.573528,1.068173,0,0,0.683019,0,1.452157,0.989119,1.179967,0.945849,0.693758,TURE
0.470148,0.694661,0.736408,0.776984,1.350554,0.780457,0.449499,0.349465,1.52345,0.456685,1.58609,1.480083,1.101765,0.411806,0.4861,0,0.631502,0.653419,0,0,0.756632,0,0,0,1.18553,0.530626,0,0.546068,1.033262,0.442824,0.620758,0.531824,0,0.754485,0.809592,1.067965,0,0,1.25512,1.472306,0.796566,0,0,1.646491,0,0,0,0.736069,1.478859,1.095716,1.097285,FALSE
0.33461,1.347868,0.665164,0.818784,0.91718,0.767614,1.510158,1.580475,1.003852,1.135704,1.000096,0.817483,1.10848,0,0.342763,0.791965,1.335869,0.921488,0.994679,0.917513,1.071076,0,0,0,0,0,0,0,0,1.880566,2.636208,0.752842,1.469021,0,0,1.511794,0,0,0,0,1.131963,1.054118,0,0,0,0,5.769906,1.181903,1.266675,1.198932,1.022244,TURE
0.419321,1.149749,1.061575,0.762268,0.908554,0.933395,1.264905,1.021594,0.940024,0.688633,0.723584,0.855213,1.021802,0,0,0.945509,1.18138,1.362082,0,1.45667,1.275353,0,0,0,0,0.59627,0,0,0,0.995214,1.395106,0,0.583065,1.413039,0,0.900063,0,0,0,0,0.896137,0,3.559189,1.854469,1.071262,0,0,0.926381,1.253495,1.020782,0.833909,FALSE
0.580273,0.911244,0.894978,0.944291,1.057769,0.948512,0.571631,0.614186,1.035791,0.572776,1.072781,0.942975,1.013898,0.333078,0.196585,0.681322,0.851289,1.057001,0,0.523322,0.916365,0,0,0,0,0.856862,0,0,0,1.072619,0,1.288196,0.837886,1.015295,0.653671,0.646712,0,0,0,0,1.926026,0,0,0,0,0,0,1.101568,1.07046,0.917566,0.675365,FALSE
0.406615,1.223926,1.155569,0.561492,0.91092,0.872324,1.018864,1.572592,1.356071,0.907662,0.952547,0.974943,1.053733,0.953656,0.281426,0.650245,1.218687,0.540421,0,0.75158,0,0,0,1.929649,0,2.4612,0,0,0,1.026976,2.519354,1.233379,0,0.291627,0.938782,0.619192,0,0,0,0,0,1.722859,0,0,0,0,2.351864,1.121999,0.636834,0.572151,1.022244,FALSE
2.054251,1.128031,0.626001,0.633502,1.169412,0.648986,1.378463,1.306,1.111317,0.657627,1.484794,1.338157,1.170504,0.84233,0.38667,0.446707,1.483072,1.272893,0.158572,1.097027,0.512254,1.254161,0.669834,0,0.267542,0.478991,0,0.246465,0.466359,0.799468,1.611016,0.600091,0.702575,1.589157,0.548109,2.108844,0,0,0,0.659789,0.892419,1.495885,1.054438,0.732535,0.846319,1.025702,0.449837,1.016161,1.149874,1.020782,0.825446,TURE
0.817465,1.369783,0.756304,0.6703,0.932092,0.733145,1.549042,1.486186,0.585171,0.893171,0.986539,1.035234,1.126502,0.235931,0.696237,0.160868,1.56779,1.390459,1.202989,2.034381,0.86359,0,0.564625,0,0,0.605636,0.916155,0.62326,0,1.010845,1.239892,1.517509,1.776669,1.148187,0,1.3713,0,0,0,0,0.452785,2.108236,0,0.932141,1.615395,0,0,1.365566,1.01923,0.617833,0.975527,TURE
0.516739,0.722317,0.622153,1.369673,1.105904,1.041463,1.198663,0.898624,1.291496,1.321126,1.150351,0.983136,0.965299,1.123107,2.209545,0.255261,0.861138,0.933455,0.638253,0.294369,1.030911,0,0.898695,3.023116,0,0.96397,0,1.488034,3.754186,0.402232,0.563856,0.483074,0.942622,0.913765,2.206139,1.212585,0.787391,3.883578,0,1.336211,1.445868,0,0,0,0,1.39368,0,0.600577,0.587808,0.617833,1.200649,TURE
0.402379,0.927607,1.229192,0.794364,0.973109,1.03349,1.518307,0.639022,0.852597,1.55273,0.733232,0.99406,0.969467,0,0.853261,1.314324,0.615826,1.092341,0.823552,1.139492,0.886805,0,0,0,0,0.621916,0,0.640015,0,0,0.363778,0.623321,0.608143,0.589526,0,0.312925,1.018473,0,0,0,0,0.870793,0,0,1.118351,0,0,0.792547,1.065823,0.889283,0.91888,FALSE
2.092371,1.129778,0.945533,0.851104,0.930624,0.923594,1.046262,1.040692,0.855537,0.773103,0.944971,0.947088,1.026926,0.735069,0.650763,0.751804,0.821934,0.978897,0.622685,0.861567,0.586697,0.923414,0.657581,0.368673,0.525296,0.470229,0.355662,0.120978,0.228914,0.588632,0.687629,0.589114,0.919631,0.668609,0.179361,0.768956,0,0,0.276075,0,0.525636,0.489489,0.345023,0.35954,0.415387,0.671242,1.766298,1.280014,1.406414,0.899199,0.84384,FALSE
2.189789,0.98719,1.038989,0.969633,0.932718,1.033313,0.962727,0.789515,0.934378,0.685803,0.874031,0.884896,0.96956,0.702305,0.569943,0.718293,0.830172,0.875566,0.446157,0.342954,0.720636,0.294058,0.837618,0.704415,0,0.898457,1.019334,0.462302,0.437381,0.562344,0.525535,0.450243,0.5491,1.064581,0.342701,1.017159,0,0,0.263722,0,0.669488,0.623447,0.329555,0.34342,0.198382,0.641147,0.421777,0.584792,-0.309367,1.095716,0.558324,FALSE
0.330374,0.800259,0.898256,0.760174,1.21723,0.851499,1.173691,0.649006,1.390371,0.5994,1.298431,1.311606,1.064621,0,0.347214,1.203375,1.353218,1.200156,0,2.323964,0,0,0,0,0,0,0,0,0,0.635103,0.890298,0.762748,1.48835,1.442787,0,1.148765,0,0,0,0,0,1.068173,0,0,1.375269,0,0,0.617694,0.800814,0.842633,0.811769,TURE
0.419321,0.964305,0.64874,1.252298,0.984267,0.991733,0.898997,0.419358,1.295144,0.822034,1.27144,0.855213,0.9913,0.462231,0.818434,0.630339,0.708828,0.733429,0,0,1.700471,0,0,0,0,0,0,1.227245,0,0.995214,0.348777,0,1.749195,0.565216,0,1.200084,0,0,1.41201,0,1.792274,0.83451,0,0,0,0,0,1.10167,1.592271,0.974132,1.050568,FALSE
0.351552,1.282911,0.422072,1.298874,0.842876,0.904578,1.378463,0.658991,0.558598,0.959039,1.165315,0.598985,1.036869,0.552423,0.652085,0.376666,0.564757,1.126976,0.945559,0.436102,1.018183,0,0,0,0,0,0,0.734832,0,0,1.670683,0,0,0,1.089451,1.077853,0,0,0,0,2.150729,1.001412,0,0,0,0,0,0.908894,0.718781,0.945849,1.097285,FALSE
0.491326,0.791332,1.057,0.929367,1.07695,1.02065,0.599332,0.773815,0.973872,0.428143,0.998374,0.987687,0.976181,1.181704,0.464965,0.537159,1.107416,1.160731,0.671845,1.239448,0.361723,1.328421,0.945994,0,0,1.014705,0,0.522117,0,0.846805,0.890298,0,0.992233,1.442787,0.774084,0.765843,0,0,0,0,0.76132,1.417928,0,0,0.90866,1.468342,0,0.470114,1.056117,1.095716,0.49696,TURE
0.338846,0.872047,0.65685,1.010686,1.155567,0.866308,0.898997,0.449312,0.992247,1.027542,1.37481,1.051409,1.056878,1.146801,0.338424,0.78194,1.46551,1.039798,0,0.452875,0.528672,0,1.382607,0,0,1.483031,0,0.763094,0,1.237637,0.86747,0.74319,2.175281,1.405793,2.262706,1.865516,0,0,0,4.130106,0,2.080856,2.224493,0,0,0,0,1.038861,1.20709,1.348798,0.84384,FALSE
0.118596,0.26227,1.459666,2.117628,0.713864,1.856373,0.749164,1.797248,0.992247,1.198799,0.589204,0.286748,0.539224,8.38864,2.970611,1.143949,0.428797,0,0,0,0,5.824614,0,13.952845,9.940216,0,6.730218,0,4.331754,1.856456,0,2.229571,0,0,6.788119,0,0,9.242916,0,12.720726,0,0,0,0,0,0,0,0.046969,-0.459711,1.170649,0.872163,FALSE
0.37273,0.667596,1.194272,0.612537,1.249262,0.918811,0.239733,0.599083,1.499396,0.959039,1.256969,1.529322,1.029427,0.520674,0.614609,1.065056,1.197675,0.590115,0,0,0.958987,1.76093,0,0,0,3.362686,0,0,1.3096,1.122508,1.180163,1.348112,1.315286,0.637511,0,0.676792,0,2.718505,0,0,1.012108,0,0,0,0,0,0,0.59395,0.865437,0.869348,0.84384,TURE
0.440499,1.341611,0.673692,0.984771,0.84085,0.860754,1.797995,1.148242,1.359746,0.970456,1.01474,0.828383,1.059782,0.439793,0.259568,0,0.899226,0.498447,0.750885,0.346316,0.808557,0,0,0,0,0.567041,0,0.583543,0,0.473214,0.663359,0.568322,1.66345,0.537509,0,1.426571,0.927718,0,0,0,0.851774,0,1.690615,0,1.017699,1.644543,0,1.084066,0.78002,0.561267,0.872163,TURE
0.957239,0.633626,0.981722,1.240252,1.072375,1.149966,0.990562,0.873662,1.175997,1.274913,1.042018,0.908035,0.908568,0.603982,1.663542,0.411822,0.566012,0.684534,0.683842,0.315395,1.840912,0,0,0.809763,0.576888,1.032825,0,0.531441,1.005586,0.430963,0.151033,0.258789,0.757464,0.734276,0.787907,0.38976,0,1.036201,0.607861,0,2.700467,0,0,0,0,0,0,0.815517,0.689662,0.992499,0.642694,TURE
0.393908,1.144963,1.067283,1.391052,0.617915,1.273069,1.32775,0.843324,0.600437,0.827303,0.413954,0.364685,0.844204,0.984753,0.87181,0.671448,0.880899,0.669653,0,0.776357,1.359442,0,0,1.993264,1.420031,0.635585,0,1.308162,1.237644,2.121664,0.371773,0.63702,0.621509,1.204965,0.969731,0,0,0,3.012288,1.766767,0.95588,0.890144,0,0,1.143482,0,0,1.202254,0.547986,1.123999,0.91888,TURE
0.406615,0.726706,1.094749,1.010686,1.067078,1.082884,0.314649,0.673968,1.014297,0.993291,0.932907,0.927152,0.943641,0.953656,0.844279,0.650245,0.609344,0.432337,0,0,0.438685,0,0,0,0,0.6153,1.86155,0,1.198145,0.513488,0.719816,1.850069,0,0,0,0.928789,0,2.484655,0,0,0.925045,0.86143,0,0,0,0,0,0.548322,0.795582,1.198932,1.125608,TURE
0.368495,0.9707,0.671111,0.867409,1.148747,0.796605,1.018864,1.360774,0.919797,0.802461,1.251357,1.14153,1.093322,1.053457,0.621756,0.359147,1.480847,1.432745,0,3.324636,0.485134,0,1.268745,0,1.520268,0,0,0,0,1.135714,1.592063,0,0,2.257538,2.076366,0.342377,0,0,0,1.892965,1.024157,0,0,0,3.67843,0,0,0.98965,1.365586,1.123999,1.097285,TURE
0.432028,0.82795,1.202078,0.739849,1.077795,0.990875,0.849053,0.449312,1.175997,1.370056,0.752872,1.306296,0.991749,0.897003,0,0.305808,0.687774,0.914971,0,0,0.824728,0,0,3.62774,0,0.578382,0,0,0,0.482679,0.676627,0.579688,0.565573,0.548259,0.882455,1.164082,0,0,2.738444,0,1.737963,0,0,1.7977,0,0,0,1.109556,1.27122,1.245582,1.228973,TURE
0.321903,0.966258,1.306017,0.709253,0.953384,1.025891,0.561873,0.767575,1.36434,0.834878,1.043382,1.0992,0.973441,1.207964,0.356473,1.235465,0.617468,0.82144,0,0,0,2.046486,0,2.451175,1.746254,1.563195,0,0.804343,0,0.652268,0,0.783363,0.764288,0.740891,1.192507,0.393271,0,0,0,0,0,0,0,0,0,0,0,0.985809,1.218456,0.767699,1.247366,TURE
0.724282,0.837423,0.853606,1.040238,1.081233,0.979451,0.720409,0.72011,1.073542,0.685028,1.26173,1.270573,0.997721,1.332313,1.415409,0.726744,1.225856,0.8456,0.906394,0.627058,0.488005,2.688283,0,1.073296,2.293896,1.711189,0,0.704395,1.999271,0.571217,1.000927,1.029033,1.673293,0.811034,0.522163,1.377612,0,1.375434,0,0,0,1.430588,1.012344,1.054938,0,0,1.295637,1.119853,1.005699,1.067432,1.022244,TURE
0.868292,0.985111,0.683551,0.972888,1.084725,0.859264,0.953482,0.735238,0.962179,0.685028,1.160554,0.990584,1.060561,0.222052,0.917395,0.454215,1.248557,1.107334,0.754584,0.522033,1.015675,0,0.531248,0,0,1.139669,0,0.586417,0.554806,0.713318,0.999941,0.571122,1.671644,1.080314,0,1.720318,0,1.143925,0,0,0.425887,0.396599,0.841102,1.752981,0,0,0,1.217953,1.334142,0.664483,1.097285,FALSE
0.512504,1.335192,0.723801,1.603734,0.536873,1.217126,1.241473,1.240957,0.566998,1.957223,0.364745,0.955827,0.873453,1.132466,1.559571,0.257388,0.482397,0.941234,1.930848,0.593685,1.732623,0,1.812493,0,1.085906,0.486035,4.411403,2.000718,0,0.811225,0.568594,0.487133,0.475271,0.230361,0,0,0.794064,0,2.297508,0,0.729061,0.678923,0,0,0,0,0,0.799347,0.473729,0.749332,1.022244,TURE
0.482855,0.547546,1.024327,0.945671,1.249262,1.013225,0.470903,0.591951,1.580245,0.823665,1.295314,1.247126,0.980063,2.004365,0.473195,1.639997,0.307368,0.726938,0,0,0.368182,2.704285,1.925774,0,0,0,0,0,1.005586,0,0.604131,0,0,0.244759,2.36372,0.779519,0,2.081738,0,2.865028,0.775037,0.721738,0,0,0,0,0,1.153368,1.786045,0.81435,0.975527,TURE
0.508268,1.193328,1.265044,0.673791,0.832841,0.986628,0.649276,1.198166,0.551248,0.742114,0.45827,0.796522,0.993969,0.380661,0,1.557309,1.070192,1.121715,0,1.496791,0,1.283389,0.913927,0,0,0.490154,0,0,0,0.818099,1.146825,0.982523,1.917196,0.232313,0,0.739882,0,0,0,0,0,0.684726,1.457427,1.518746,0,0,0,0.671408,0.268246,1.198932,0.900487,TURE
0.368495,0.67527,0.872444,0.805451,1.29234,0.862988,0.770569,0.770249,1.360796,0.548022,1.402867,1.365466,1.058614,1.053457,0,0.718293,0.807735,1.074559,0,0,0.970269,0,1.268745,0,0,0,0,0,0,1.703572,0,0,0.66538,1.612527,2.076366,1.027131,0,0,0,1.892965,2.048313,0,0,0,0,0,0,0.637657,1.075163,1.198932,1.27569,TURE
0.33461,0.976042,0.812979,1.228176,0.91718,1.060039,0.90294,0.677909,0.890701,0.77967,0.894143,0.530735,0.955586,0,1.028288,0,0.890579,0.921488,0.994679,0.917513,1.071076,0,0,0,0,0,0,0,0,1.253711,1.318104,0.752842,0,0.712025,0,0.755897,0,0,0,0,2.263925,0,0,0,0,2.192724,0,1.317348,0.749014,0.974132,0.722082,FALSE
0.37273,1.084844,0.464439,1.225074,0.993731,0.885996,1.13873,0.898624,0.529198,1.23305,1.217689,0.573496,1.046584,2.082697,1.536523,0,1.197675,1.416277,0,1.232242,0.958987,0,0,0,4.507772,0.672537,0,2.076327,0,1.122508,1.966938,0,1.315286,0.637511,3.078333,1.015188,0,0,0,0,1.012108,3.770021,0,2.097316,0,0,0,1.187269,0.768889,1.049065,0.92881,TURE
0.432028,1.007939,1.202078,1.109773,0.783851,1.18905,1.39844,0.848701,1.139247,1.198799,0.425536,0.700939,0.888133,1.345505,0.264708,0.917424,0.917032,0.406654,0,0,0.824728,1.5144,0,0,0,1.735146,0,0,0,1.930714,0.338313,2.318753,1.696719,0,0.882455,0.29102,0,0,1.369222,0,0.868981,0,0,0,0,0,0,0.932777,0.823826,1.348798,0.797123,FALSE
7.005632,1.209867,0.949577,0.78541,0.904846,0.890401,1.285314,1.271891,0.959798,0.761077,0.892764,0.874557,1.044281,0.657694,0.598435,0.747408,1.022577,1.049784,0.324535,1.347112,0.648999,0.366683,0.783366,0.109798,0.234666,0.665209,0.211847,0.396329,0.545402,0.350614,0.860119,0.807072,0.992834,0.862878,0.587591,0.916045,0.113506,0.839756,0.738932,0.674175,0.521073,0.485239,0.409846,0.533862,0.616787,1.39537,1.049074,-1.165276,-0.457964,1.066884,0.797123,FALSE
0.343081,0.72529,1.009152,1.064756,1.079609,1.069516,0.599332,1.73734,0.837898,2.123587,0.824886,1.529322,0.950631,0.566233,1.002581,1.158248,1.302472,0.7701,0,0.447143,0.52198,0,0,0,0,0,0,0,1.42564,2.443942,1.712979,0.733783,0,1.387998,1.117032,1.473521,0,0,0,0,1.102938,1.027089,2.195604,2.287981,1.321687,0,0,0.68226,0.68551,1.152282,1.27569,TURE
0.317668,1.174969,1.167733,0.646839,0.899469,0.924061,0.849053,1.647478,0.955497,0.913371,0.883806,0.923966,1.026682,0,0.361291,2.086934,0.938719,0.832541,0,0.967788,0.564882,0,0,0,0,0.792304,0,0,0,1.322407,0.926886,0,0.774757,1.12656,0,0.398658,0,0,0,0,1.194849,1.11268,0,0,1.433379,2.316257,0,1.214963,1.186706,1.273865,0.511607,TURE
0.381201,1.060736,1.297481,0.71871,0.888364,1.026735,0.898997,1.078349,0.749698,1.301553,0.707045,0.802894,0.972999,1.017947,0.300399,1.388163,0.910592,1.153708,0,0.802824,0.468596,0,0,2.061216,1.468441,0.657252,0,0,0,0.548498,0.768894,0.658737,0.642697,0.934533,2.005581,0.992115,0,0,1.55808,1.82769,0,0.920839,1.965831,0,1.183371,0,0,1.153492,1.224374,1.348798,0.740475,FALSE
0.364259,1.366243,1.018372,0.68946,0.813473,0.873023,1.018864,1.517676,0.632098,0.844868,0.602298,0.649962,1.053367,0.532925,0.314535,0.726744,1.225856,1.087201,0.911789,0.841054,0.98182,0,0,0,0,1.3771,0,0,0,1.149235,2.01377,2.070316,0,0.326345,0,1.039359,0,0,0,0,0,1.930433,0,0,0,0,2.638676,0.573491,0.887461,0.974132,1.125608,FALSE
1.401973,1.098206,1.00545,0.846819,0.928455,0.950932,0.854128,0.997937,0.726351,0.842548,0.790857,0.816797,1.012633,0.411806,0.405083,0.842362,1.122669,1.089031,0.931189,0.858949,1.88008,0.460304,0.327791,0.551328,0,0.879,0.531871,0.361832,0,0.733554,0.514154,1.938168,1.03144,0.833221,0,1.238385,0,0,0.413271,0,1.835988,0.73274,0.517008,0.53876,0.622446,0,0.661686,1.629168,0.519359,1.170649,0.993921,FALSE
0.525211,0.888334,0.565032,1.13023,1.128366,0.884938,0.941807,0.599083,0.944997,0.978611,1.234523,0.81928,1.047138,0.736564,1.086809,0.251111,0.941262,1.085236,0.627789,0.868629,0.338003,0,0,0,1.059203,0.948167,0,0.97576,1.846321,1.186915,1.109224,0.950309,0.927169,0.449393,0.723324,0.477083,0,1.909693,1.120272,1.314125,0.710985,1.324181,1.408846,0,0,0,0,0.574358,1.431529,0.992499,0.787192,FALSE
0.622629,0.999123,1.231283,0.770047,0.934822,1.021496,0.931104,0.850484,0.791435,0.850169,0.683898,0.812453,0.975738,0,0,1.692417,1.030876,1.125261,0,0.730847,1.421946,0,0,0,0,0.797768,0,0,0,1.331527,0.699959,0.79957,0.780101,1.134329,0,0.802815,0,0,0,0,1.194849,0,0,0,0,1.15003,0,1.4036,1.039241,1.123999,1.097285,FALSE
0.317668,0.930184,0.467093,1.365549,1.032723,0.962564,1.04883,0.174732,0.716623,1.170256,1.325709,0.637218,1.006551,0,1.806453,0,0.938719,0.832541,0,0.967788,0.564882,0,0,0,0,0.792304,0,0,3.085633,1.322407,2.317214,0,0,0.37552,0,0.398658,0,3.209346,1.88268,0,1.194849,2.22536,2.381148,0,0,0,0,1.559815,0.893482,1.095716,0.797123,TURE
0.304961,1.070935,1.135296,0.823522,0.902245,1.002671,0.724192,0.948548,0.569623,0.256886,0.621938,0.748731,0.985581,1.276019,0,1.305068,1.630638,1.012339,0,1.513897,0.589092,0,0,5.182485,0,0.82626,0,0,0,1.379082,0.966609,1.656252,1.615923,1.566455,1.260651,1.662974,0,0,0,2.304479,1.246799,0,0,0,1.496616,2.418445,0,1.146903,0.963236,0.945849,1.125608,FALSE
1.00383,0.914071,0.788343,1.25092,0.959349,1.060039,0.93719,0.720955,0.84849,0.951987,0.977193,0.717807,0.955586,0.383887,1.472718,0.130876,1.030204,0.957187,1.629581,0.75158,0.877371,0,0.458908,0,0,1.2306,0.74462,0.506565,0.958516,0.616185,0.575852,0.493352,1.684685,0.933207,0.375513,0.990708,0.400425,0,0.579286,0.679526,1.102938,1.027089,0,0.756114,0,0,0,1.221008,1.035921,1.273865,1.097285,FALSE
0.444735,0.629448,1.112126,1.540093,0.880432,1.375091,0.749164,0.848701,0.955497,0.685028,0.556471,0.477913,0.790861,1.306692,1.799505,1.484934,0.222645,0.493654,1.48719,0.342954,1.201061,1.470291,1.047023,0,2.509181,0,1.69889,1.733632,0,0.46862,0.32846,0,0,0.266145,0.856753,0,0.918623,0,0,0,1.686846,0,0,0,0,0,0,1.047498,0.080134,1.123999,1.022244,TURE
0.440499,0.988556,0.898256,0.570131,1.177189,0.749689,1.198663,0.848701,0.918747,0.970456,1.342076,1.338157,1.117852,0,0.259568,0.59974,1.686048,1.196272,0,2.077898,0,0,0,0,0,1.701124,0,0.583543,0,0.946429,2.321758,1.136644,0.554483,1.343773,0,1.141257,0,0,0,0,0,2.379593,0,0,1.017699,4.933628,0,0.955836,0.370171,0.767699,1.050568,FALSE
1.990718,1.093721,1.080774,0.825752,0.909038,0.9769,1.136233,1.023433,0.90956,0.784928,0.851073,0.836348,0.999055,0.869271,0.627059,0.658563,0.913366,0.897629,0.490963,0.830271,0.528672,0.970769,0.691304,0,0.552234,0.988687,0.747802,0.635912,0.962612,0.515682,1.156627,0.371595,0.845942,0.644322,0.377118,0.80839,0,0,1.161053,0.340491,0.184217,0.686192,0.362793,0.378057,0,0.352906,0.464316,1.208383,0.936474,1.123999,1.200649,FALSE
0.427793,1.236044,0.635894,0.533696,1.137942,0.600411,1.148719,2.24656,0.661498,1.598399,1.145675,1.81607,1.195902,0.452987,0.267355,0,1.157753,1.026801,0,1.070432,0,0,0,0,0,0.584224,0,0.601226,0,0.487554,1.708653,1.756631,0,0.553797,0,1.4698,0,0,0,0,0,2.452437,0,0,1.049174,1.695405,0,0.863009,1.025332,0.917566,1.125608,FALSE
0.309197,0.855072,0.47989,0.959921,1.266375,0.751591,0.90476,0.829499,1.25091,0.5994,1.707181,1.327128,1.116858,0.629148,0.742653,0,1.60799,1.426112,0,0.99505,2.323179,0,0,0,0,0,0,0,0,2.039487,0.476498,0.816462,0.796582,2.702686,0,2.04944,0,0,0,0,2.457976,0,2.450167,2.553255,1.474926,0,0,1.559815,0.714174,1.170649,1.125608,TURE
0.931825,0.851185,0.769642,1.15157,1.056194,0.997566,0.708301,0.762469,1.00227,0.996404,1.214118,0.868933,0.98825,0.827373,0.854559,0.564139,0.740116,1.078375,0.702663,0.486114,0.378316,1.389357,0.989389,0.83205,0,0.530626,0,0.273034,0,0.442824,0.310379,0.265912,1.297186,0.754485,0.404796,0.934469,0,0,1.249336,0,0,0.369184,0.782692,0,0.471157,0,0,0.919598,1.086264,0.763958,0.722082,FALSE
0.8217,0.984188,0.902886,1.222548,0.875771,1.101491,1.057392,0.890066,0.778048,0.836713,0.746325,0.505223,0.933913,0.704124,0.831155,0.800171,0.899808,0.532021,1.196723,0.551942,0.429546,0,0,1.889448,0.673035,1.204962,0,0.620014,0,0.251395,0.704819,0.603842,2.061985,0.285552,0.459612,1.061012,0,0,0,0,0.900829,0,0,0,0,0,0,0.850093,0.541189,0.992499,1.35073,TURE
0.360023,0.691158,1.030352,1.078065,1.087593,1.087131,0.299666,0.539174,1.058397,0.274011,1.139128,1.032293,0.941421,1.617809,0.954839,0.735396,0.413483,0.488953,0,0,0.993649,1.824578,1.299317,0,1.556901,0,0,0.717125,1.356935,1.163081,0.407606,0.69842,0,0.330277,2.126399,0.350627,0,0,0,1.939135,1.049136,0,0,0,0,0,0,0.877692,1.421893,0.945849,1.097285,FALSE
0.813229,0.99444,1.216388,0.954537,0.858868,1.112965,0.799109,0.818746,0.587998,0.707862,0.667765,0.624473,0.927914,0.711497,0.419929,1.13197,0.848615,0.967665,0,0.743669,0.651101,0.797052,0.567597,0,0.68012,1.217646,0,0,0,0.254041,1.246417,0.305099,0.59534,0.577115,0.9289,0.765843,0,0,0,0,0.910361,0.847756,0.899263,0.937099,0,0,1.150912,1.336958,0.557674,0.945849,1.022244,FALSE
0.381201,0.938343,0.778489,1.19785,0.971648,1.026735,0.719198,0.539174,0.661498,0.753531,1.060567,0.841127,0.972999,0.508974,1.501994,0.347041,1.040677,0.807596,2.611033,0.401412,0,0,0,0,1.468441,2.629009,0,1.352758,0,0,1.537788,0,1.92809,0.311511,1.00279,0.992115,1.077006,0,1.55808,1.82769,0,0,0,0,0,0,0,1.238294,1.058976,0.899199,0.915133,TURE
0.830172,1.030346,0.744728,1.292578,0.879583,1.060785,1.026355,0.681457,0.815848,0.907662,0.878896,0.501809,0.955196,0.696902,1.096841,0.316786,0.890579,0.947816,0.394795,1.092503,1.062794,0.780618,1.111787,0,0.666097,0,0,0.613622,1.741633,1.244017,0.523165,0.597617,1.16613,0.847824,0.454874,0.600042,0.48549,0,1.404694,0,0.445747,0,0,0,1.060103,0,1.126935,0.8088,0.749126,0.824266,0.91888,TURE
0.419321,0.741773,0.82567,0.816716,1.261881,0.84589,0.611949,0.545481,1.334601,0.912169,1.432696,1.344194,1.067554,0.462231,1.091245,0,0.945104,1.466858,0,1.092503,0.850235,0,1.111787,0,0,1.19254,0,0.613622,2.322177,0.497607,0.348777,0.597617,0.583065,1.413039,0.909748,0.600042,0,2.407009,0,0,0.896137,0.83451,0,0,0,0,0,1.312377,0.86904,0.852549,1.172325,TURE
0.309197,0.553282,0.719835,1.550642,1.095244,1.186723,0.380345,0.950468,1.216987,1.521553,1.235062,0.889654,0.88935,1.887444,1.485306,0.428981,0.803995,0.713056,2.157473,0.497525,0,0,3.037841,2.554746,0,0,4.929174,0.838329,0,1.359658,0.952995,0,1.593163,0.386098,1.242895,0.819776,1.338564,0,0,2.271558,0,2.288942,0,0,0,0,0,0.885549,0.560881,0.739416,0.96185,TURE
0.37273,0.917945,0.464439,1.347582,1.050516,0.951626,0.988897,0.479266,0.904047,1.130296,1.296249,0.707312,1.01227,1.041348,1.229218,0.355019,0.665375,1.062207,0.890585,0,0.958987,0,0,0,1.502591,0.672537,0,1.384218,0,0.561254,0.393388,0.674056,1.315286,0.318755,2.052222,1.015188,0,0,0,0,0,0.942505,0,0,0,0,0,0.754993,0.921939,1.123999,0.797123,FALSE
0.37273,1.084844,0.995227,1.102567,0.823377,1.082884,0.659265,1.258074,0.529198,1.096045,0.667765,0.573496,0.943641,1.041348,1.843828,0.710037,1.197675,1.062207,0.890585,1.232242,0.958987,1.76093,1.253992,0,0,1.345074,2.034717,1.384218,3.9288,0.561254,1.180163,1.348112,0,1.275021,0,1.015188,1.102347,0,0,0,0,0.942505,2.012637,4.194632,0,1.957789,2.575851,0.918146,0.474958,1.095716,1.125608,TURE
0.461677,0.707407,0.910617,1.087956,1.12319,1.033211,0.199777,0.571347,1.163747,0.653314,1.167497,0.899185,0.969613,0.419432,0.742653,0.285987,0.964794,0.855667,0,0.660267,0.770774,0,0,0,0,1.081088,0,0,0,0.902203,1.264723,1.08353,0.528573,0.512392,0.824725,0.815945,0,0,0,1.500086,0.811596,1.511565,0,0,0,0,0,0.794881,1.516746,0.964216,0.722082,TURE
1.266435,0.798213,1.074002,0.793225,1.128096,0.956125,0.599332,0.500287,1.030544,0.617727,1.127413,1.160407,1.009917,0.760045,0.269149,1.451049,0.815866,1.102605,0,0.356811,1.249588,0,0.726218,0.610731,0,0.389483,0,0.200409,0,0.975108,0.455641,0.585544,0.380857,1.107594,0.891369,0.979867,0,0,0.457949,0,1.453195,0.811956,0,0.597202,0,0.557472,0,1.04793,0.650694,1.049065,0.947204,TURE
0.491326,0.917945,1.006666,1.022303,0.969255,1.045544,0.786623,0.549159,0.780935,0.727842,0.834706,0.772626,0.963165,0.787803,0.464965,1.342896,1.308764,1.339305,0.671845,1.859171,1.085169,0,0,1.591114,0,1.014705,1.534962,0.522117,0,1.693609,0.593532,0,0.496117,2.404646,0.774084,0.255281,0.829199,0,0,0,0.76132,0,0,0,2.72598,4.405025,0,1.477742,0.735145,0.795983,0.993921,FALSE
0.300725,0.827443,0.986816,0.911041,1.090905,0.976121,0.510794,0.721622,0.917077,0.755088,1.053426,1.064443,0.999462,1.294247,0.763871,0,1.157753,0.733429,0,1.023892,0,0,1.562947,0,0,0.838235,0,0,1.632255,2.098603,0,2.520384,1.639342,0.794579,2.557842,0.421769,0,3.398131,0,4.676737,0,0,0,0,0,0,0,0.959902,0.664719,1.077348,0.84384,TURE
0.432028,1.043937,0.457934,0.898388,1.175776,0.707768,1.498329,0.69893,1.322996,1.484227,1.309342,1.593044,1.139771,0.448502,1.058832,0,0.802403,1.118298,0,0.353243,0.824728,0,0,0,0,0.578382,0,0,2.252512,0.482679,1.353253,0,0,0.822389,0,1.164082,0,2.33407,0,0,0,1.618444,1.725117,0,0,0,0,1.064667,0.214295,0.899199,0.797123,FALSE
0.537917,1.272112,1.10337,0.976201,0.708243,1.068673,0.935691,0.898624,0.503999,0.629107,0.613253,0.573496,0.951072,1.438053,1.060933,0.980528,1.010737,0.896413,0,0.847782,0.989674,2.423039,0.862747,1.451096,1.033782,0.925411,1.399885,0.476171,2.703014,1.158429,0.811952,1.391252,0.904917,0.657911,0.705964,0.698449,0,1.863491,0,0,0.693784,0.646072,0,0,0,0,0,0.619337,0.120393,0.870916,1.050568,FALSE
0.741225,0.965153,0.734003,0.98566,1.070796,0.891059,1.109873,0.954095,0.865664,0.710399,1.192956,0.934586,1.043937,0.781011,0.768261,0.177509,1.264213,1.298254,0,1.225119,1.191804,0,0.623372,0,1.493905,1.337299,1.011478,0.344054,0,1.395025,0.58667,1.34032,0.980762,1.426108,1.02018,0.67288,0,0,0,0.924471,1.000339,1.397319,0.988664,0,1.785437,1.923442,0,0.920632,0.846827,0.889283,0.768799,FALSE
0.37273,0.667596,0.995227,1.041313,1.135693,1.05007,0.269699,0.539174,1.124547,0.924788,1.099848,0.93671,0.960798,1.041348,0.614609,0.710037,0.79845,1.416277,0,0.410747,1.43848,0,1.253992,0,0,1.345074,0,0,0,0,0,0,0.657643,1.593777,2.052222,1.015188,0,0,0,0,1.012108,0,0,0,1.211546,0,0,1.238294,0.909997,1.273865,0.665435,TURE
0.402379,0.927607,0.368758,0.907844,1.288713,0.668729,1.118752,0.978502,1.161297,0.753531,1.767612,1.299924,1.160182,0.481901,0.28442,0,1.108487,1.092341,0,0.759661,0.443402,0,0,1.950398,0,0,1.881566,0,0,2.076037,1.818889,0,0.608143,0.884289,0,0.938776,0,0,0,0,0,1.741586,0,1.935984,0,0,0,0.921618,1.828118,1.091974,1.35073,FALSE
0.436264,0.606022,0.906977,0.941999,1.261391,0.953219,0.249721,0.549159,1.567995,0.456685,1.429366,1.327537,1.011437,0,1.048451,0,0.454021,0.704667,0,0.349745,0.816563,0,0,0,0,0,0,0,1.115105,0.4779,0.334964,0.573949,0.559973,0.271415,0,0.576278,0,0,0,0,0,0,0,0,0,0,0,1.103908,1.254561,1.273865,0.740475,FALSE
0.338846,1.147431,0.8758,0.875928,0.936947,0.902404,0.973914,0.898624,1.047372,0.5994,0.883806,0.812453,1.038005,1.146801,0,0.39097,1.318959,0.909823,0,0.90575,1.057344,0,0,0,0,1.483031,2.243406,0,0,1.237637,1.73494,0,1.450187,1.054345,1.131353,1.119309,0,0,0,0,1.117262,1.040428,0,0,0,2.163872,0,0.712897,0.903019,1.049065,0.736728,FALSE
0.330374,1.459297,0.973111,0.967495,0.640647,0.999586,1.365144,1.273051,0.606373,0.275914,0.649216,0.477913,0.987194,1.176588,0,0.80225,0.751788,0.800104,0,0.929586,1.085169,0,1.418991,0,0,0.761029,0,0,0,1.270207,0.890298,1.525496,0,0.360697,0,0,0,0,1.807373,0,2.294111,1.068173,0,0,0,0,0,1.451436,0.826779,0.945849,0.947204,TURE
0.33461,1.161955,1.0347,0.68232,0.948807,0.877274,0.828024,1.131163,0.623781,0.347021,0.803695,0.975949,1.051145,0,0.342763,0,0.890579,1.18477,0.994679,0.458757,0.535538,0,0,0,0,0.751145,0,0.773005,0,0.626855,0.878736,0.752842,1.469021,0.356012,0,1.133846,0,0,0,0,0,0,0,0,0,0,0,1.165922,1.2489,1.123999,1.050568,FALSE
0.478619,0.844834,1.188401,1.049444,0.928655,1.149966,0.449499,0.97927,0.780228,1.062672,0.793159,0.688685,0.908568,0.808905,0.716129,1.378867,0.620225,0.916786,0.690003,0.318237,0.742999,1.364324,0,1.634117,1.164169,1.04213,0,0.536229,0,0.434846,0.304787,0.522242,1.528576,0.246964,0.795005,0.524361,0.851814,0,0,0,0,0,0,0,0,0,0,0.846377,1.253331,0.917566,1.35073,FALSE
0.385437,1.04908,1.154901,1.066218,0.796233,1.142384,0.479465,0.985763,0.485099,0.990177,0.589204,0.743807,0.912532,0,0.891183,1.029554,0.514557,1.140889,0,0,2.316653,0,0,0,0,1.299735,0,0.668779,0,1.084671,0.760255,0.651335,0,0.308011,0,0,0,0,0,0,0.977604,0,0,0,0,0,0,1.389512,0.974931,1.095716,0.91888,FALSE
0.406615,1.185679,0.669014,1.45988,0.728736,1.112965,1.468362,1.392867,1.289921,1.044668,0.677585,0.611729,0.927914,2.38414,1.407132,0.650245,0.609344,0.75659,1.629581,1.12737,1.316056,3.222127,2.294539,0,1.374711,0.6153,3.723099,0.633206,0,0.513488,0.719816,0,0.601673,0.583254,0.938782,0,0,0,2.915117,0,0.925045,0.86143,0,0,0,0,2.351864,0.593245,-0.090585,0.617833,0.94259,FALSE
0.343081,0.906612,0.792905,1.530587,0.832841,1.212118,1.018864,1.797248,0.485099,2.671609,0.628484,1.414623,0.876072,0,1.670969,0.772165,1.013034,0.89845,0.969497,0.447143,2.08792,0,0,0,0,0.732129,0,0,2.851281,1.832957,0.856489,0,1.43183,1.040999,0,0.736761,0,2.962473,0,0,1.102938,1.027089,0,0,0,0,0,1.317348,1.159583,1.063691,1.125608,FALSE
0.389672,0.957855,1.396202,0.703086,0.923368,1.067191,0.639287,0.918594,0.529198,0.730697,0.654671,0.968571,0.951847,0.497787,0.587593,0.678827,0.890579,0.789847,1.702007,0.784984,0,1.682666,0,0,0,2.570587,0,0,0,0.53631,1.503615,0.644098,0.628414,0.304588,0,0,0,0,1.523067,0,0,1.800291,0,0,0,1.868799,0,0.954626,0.71615,1.198932,1.050568,FALSE
0.279548,0.723229,1.680827,0.571701,1.022124,1.137576,0.92397,0.773815,0.771748,1.027542,0.703772,1.06734,0.915046,0,0.411315,1.900715,0.534347,0.631877,1.196723,0,0,0,0,0,0,0.903722,0,0.930021,0,0.754185,1.057229,0,0,0.428328,0,0.454719,0,0,0,0,0,0,0,0,0,0,0,1.419403,0.476385,1.123999,0.872163,TURE
0.940296,0.992373,0.841609,1.384003,0.821587,1.157678,1.073802,0.524197,0.624748,1.255885,0.671038,0.621287,0.904536,1.844742,1.209751,0.279517,0.942966,0.789847,1.740689,0.481694,1.312068,0,1.470591,0.824486,1.762129,1.051604,0.795389,1.082207,0.511935,1.096997,0.922673,0.526989,1.542472,0.498417,2.005581,0.793692,0,1.055127,1.85689,0.726069,0.785654,0.731625,0.775511,0,0,0,0,0.885877,0.455854,1.198932,1.247366,TURE
0.351552,1.017481,0.91449,0.779324,1.053595,0.869787,0.599332,0.898624,0.867297,0.342514,1.165315,1.172481,1.055059,1.104845,0.326043,0,1.129515,1.126976,0,0.872204,0.509092,0,0,2.239345,0,0,0,0,0,1.787699,1.253012,0,0,1.692158,2.178902,1.077853,0,0,0,1.987613,0,1.001412,2.140019,0,2.576453,2.0817,0,0.75301,0.920976,1.095716,1.35073,TURE
0.813229,1.013564,0.851472,0.645716,1.145157,0.767043,0.809098,1.118288,1.153947,0.764948,1.204595,1.242574,1.108779,0.948663,0.419929,0.80855,1.575999,1.666535,0,2.60284,0.868135,0,1.70279,0,0,1.522058,0,0,0,0.508083,0.712239,0.915297,0.29767,2.597017,1.393351,0.765843,0,0,0,0,0.910361,0,1.798527,0.937099,3.247976,0.874757,0,0.969007,1.016812,0.899199,0.750406,TURE
1.029243,1.027494,0.84096,1.153486,0.904815,1.033865,0.806793,0.645166,0.842421,0.869459,0.91654,0.730349,0.969271,0.748738,0.994295,0.510523,0.908979,0.678876,1.906812,0.439721,0.513316,0,1.342448,0,0,1.199963,0.726082,0.74093,0,0.801126,0.561516,0.962138,1.877421,0.34124,1.098492,0.845288,0.780829,0,1.129608,1.325076,0,0.667608,1.414741,0,0,0,0,1.097726,1.00976,0.767699,0.708405,TURE
0.423557,0.477331,1.751599,0.754646,1.074365,1.270584,1.13873,0.179725,1.322996,1.23305,0.510644,1.108759,0.845503,1.372687,0.270056,2.183902,0.467779,0.414869,0.781534,0.360452,0.42078,1.545306,1.100442,0,0,0.590186,0,0,0,0.492529,0.690435,0.591519,0.577115,0,1.80093,0.29696,0,0,0,1.639269,0,0.825907,0,0,0,0,0,0.608348,0.769938,1.273865,0.84384,TURE
1.423151,0.961656,0.816718,1.058814,1.003871,0.971158,0.876963,0.792904,0.742564,0.750509,1.068655,0.80683,1.002057,0.13522,0.95769,0.645392,1.105913,1.19538,1.146561,1.057613,1.111161,0.453413,0.322884,0,0,0.692673,0,0.712831,0.674405,0.867087,0.70904,0.520678,1.354666,1.149046,0,1.045582,0,0,0.407066,0,0.516692,0.962318,0,0.530646,0.306536,1.486033,0.651721,1.290014,0.736487,0.842633,1.172325,FALSE
0.432028,1.115933,0.62966,1.056927,0.979813,0.877632,1.548273,0.748853,0.955497,1.141713,0.949273,0.987687,1.050957,0.448502,0.794124,0.611616,1.490177,1.524951,0,2.472698,1.649457,0,1.078433,0,0,0,0,1.190427,0,1.448036,1.01494,0.579688,1.131146,1.918907,0.882455,0.873061,0,0,0,0,3.475926,0.809222,0,0,1.038468,0,2.207872,1.322699,1.021568,1.170649,0.947204,TURE
0.830172,0.936678,0.923462,0.962558,1.019806,0.972386,1.123747,0.928578,1.179672,0.702154,1.119488,1.080084,1.001415,0.696902,1.096841,0.950358,0.712463,0.789847,0.394795,0.364168,0.637677,0,0.555894,0.934984,0,0,0,0.920433,1.161089,1.244017,0.871942,0.298808,0.583065,0.565216,0.454874,0.750053,0,1.197269,0,0,0.445747,0.415093,1.761057,0,0.530052,0,0,0.810727,1.781254,0.974132,1.078891,FALSE
0.343081,0.861281,1.369563,1.464039,0.647766,1.461671,0.719198,1.677432,0.352799,1.918079,0.392803,1.070526,0.745593,3.963632,2.339356,2.316496,1.157753,0.38505,0.969497,0.447143,0,5.750884,0,2.296038,8.178659,0.732129,2.215008,0.753435,0,1.832957,2.141224,0.733783,0.715915,0.347,2.234064,1.105141,0,0,0,2.038578,0,1.027089,0,0,0,0,0,0.488159,0.357126,1.095716,1.022244,TURE
0.330374,0.753185,1.422239,0.829281,0.993003,1.147672,0.824081,0.457633,0.955497,0.780171,0.605571,0.929276,0.909767,1.176588,0.694429,0.80225,0.451073,0.933455,1.007767,0.929586,0.542584,1.992631,0,0,1.7003,0,0,0.783176,0,0.635103,0.445149,0,0,0.721394,0,0,0,0,0,0,0,0,0,0,0,4.44471,0,0.931598,0.79153,1.273865,0.825446,TURE
0.393908,0.947556,0.878939,0.753487,1.128366,0.838362,0.631603,0.755766,0.817544,0.690297,1.14215,1.191107,1.07149,0,0.290603,0.335724,1.258427,1.339305,0,1.552715,2.265737,0,0,0,0,0,0,0,0,1.060832,0.743546,1.91106,0.621509,1.204965,0,1.279211,0,0,0,0,2.867639,0.890144,3.799135,0,0,0,0,1.4036,1.055052,0.899199,1.050568,FALSE
0.41085,1.324869,0.541732,1.000267,0.901529,0.803791,1.600568,1.081873,0.56811,0.914714,1.106779,0.656709,1.089565,0,0.278495,0,1.447191,0.855667,0.806214,1.115503,0.434068,0,0,0,0,0,0,0,0,2.032331,1.424477,0.610198,2.38136,0.865672,0,1.531687,0,0,0,0,0,0,1.817866,1.89435,0,0,0,0.732285,0.620013,0.795983,0.975527,FALSE
0.48709,0.510856,0.863107,1.17181,1.238399,1.054635,0.382906,0.881983,1.543495,0.685028,1.320254,1.09389,0.958411,0.794713,1.407132,0.541871,0.812458,0.540421,0,0.312604,1.094772,0,0.954366,0,0,1.023685,0,0,1.993373,0,0.898177,1.025997,0,0.727778,0.780934,1.287701,0,2.063151,0,0,2.304352,0.715294,0,0,0,0,0,0.555689,0.502988,0.960474,0.943457,FALSE
2.287208,0.958742,0.962298,1.038137,0.953141,1.032082,0.688121,0.743306,0.841164,0.672342,0.894717,0.807142,0.970203,0.42021,0.744031,0.859553,1.009543,0.781054,0.711806,0.525268,0.996419,0.562974,0,0,0.240191,1.397577,0,0.553173,0.418683,0.717738,0.628835,0.754241,1.576876,0.764302,0.32805,0.973674,0,0.430303,0,0.296106,0.801016,0,0,0.328684,0.379738,0.306818,0,0.831061,1.539874,1.198932,1.35073,FALSE
0.355788,0.874233,0.834095,1.15507,1.011307,1.031319,0.479465,0.239633,0.793798,0.548022,0.864166,0.688195,0.970603,0,0.966343,0,0.697441,0.742265,0,0,2.011533,0,0,0,0,0.705344,0,0.72587,0,0.588632,0.412577,1.413874,0.689723,0.334304,0,1.064709,0,0,1.673493,0,2.124177,0,0,0,0,0,0,1.275255,0.838479,1.245582,0.797123,FALSE
1.266435,0.785933,0.898256,1.17181,1.036177,1.072019,0.681345,0.580164,0.883545,0.84607,1.102604,0.753929,0.949322,1.672098,1.345747,0.829171,0.932418,0.895866,0.773639,0.475748,0.555373,1.019798,0.726218,0.610731,1.305281,0.584224,1.178355,1.202452,1.516843,1.137626,0.797371,0.585544,0.952143,0.830696,2.079861,0.979867,0.633105,2.341955,0.915898,1.611578,0.871917,1.353259,0,0,0,0,0,0.473138,0.607264,0.964216,0.825446,TURE
0.402379,0.888957,0.921894,0.964585,1.05201,0.972696,0.87902,0.639022,0.793798,1.050376,1.047474,0.892105,1.001253,0,0.853261,0.985743,0.738991,1.420043,0,1.139492,1.330207,0,0,0,0,0,0,1.280029,1.211028,1.038019,0.363778,0.623321,0,1.179052,0,0.312925,0,0,0,0,1.870199,0,1.857819,0,1.118351,3.61438,0,0.902752,0.699042,1.049065,1.050568,TURE
0.584509,1.117498,1.142347,0.390603,1.06821,0.774236,0.903754,1.45967,0.815498,1.027542,0.919657,1.359398,1.105018,0.330647,0.19515,1.578148,1.521135,1.124234,0.563164,1.81816,0.606418,0,0.792966,0,0,0.850562,0,0,0,1.064732,1.492559,1.704966,0.415862,1.410961,0,1.283914,0,0,0,0,1.274506,0.593429,0,0,1.518954,1.227271,0,1.148931,1.163121,1.123999,0.736728,TURE
0.559095,1.363009,0.530788,1.347582,0.719272,0.98444,1.783725,1.198166,0.871497,1.060162,0.729491,0.373227,0.995113,0.691583,1.632702,0,1.325671,0.705435,1.178312,1.358625,1.268813,0,0,0,1.988043,1.334728,1.346044,0,0,1.856456,2.342169,0.445914,0.870112,0.632607,0,0.447724,0,0,2.101596,0,0,1.242061,1.320793,0,0,0,1.690402,0.690884,0.179824,0.945849,0.872163,TURE
0.576037,0.512969,0.686902,0.951234,1.414606,0.849321,0.385285,0.684666,1.889994,0.83182,1.767612,1.474704,1.06576,1.342182,0.594122,0.686369,0.686076,0.836652,0,0.263614,0,1.130149,0.804801,0,0,0,0,1.332568,0,0,0.252473,0.432603,0,1.227446,1.317098,1.520256,0.704508,0,0,1.195557,0,0.602353,0,1.334656,0,1.245866,0,1.118233,0.972373,0.870916,0.787192,TURE
2.295679,1.056822,0.678664,0.914963,1.064869,0.825816,1.220068,0.898624,1.039497,0.929681,1.178408,1.0241,1.078049,0.921045,0.395349,0.171275,0.984411,1.19572,0.283668,0.784984,0.458182,0,0.59913,0.671804,0.239301,0.428431,0.648095,0.330674,0,0.625695,1.127711,0.644098,1.256829,0.507647,1.307341,1.239531,0,0,1.005959,0.590015,0.159609,1.337693,0.628481,0.654924,0,0.305677,0,0.777563,1.136684,1.067432,1.172325,TURE
0.427793,0.908856,1.329597,0.426957,1.113204,0.886321,0.799109,1.897095,0.734998,2.283427,0.720138,1.847931,1.046414,0,0.267355,0.617732,1.273528,1.026801,0,1.427243,1.249588,0,0,0,0,1.752673,0,0.601226,0,0.487554,1.366922,0.585544,0,1.661392,0,0.88188,0,0,0,0,1.755697,0,1.742902,0,1.049174,0,0,0.423349,1.141191,0.885541,1.078891,TURE
0.792051,0.962124,0.874238,0.749457,1.122332,0.833879,1.044549,0.688945,1.118247,0.954146,1.372004,1.179763,1.073834,1.217706,0.143739,1.328457,1.244896,1.159291,0.414002,1.527535,1.337397,1.637189,0.582937,0,0,0.937917,0,0,0,0.521815,0.91436,0.940035,0.917145,1.333604,0.954006,1.101158,0,0,0,0.86418,1.402649,1.741586,0,0,0,0,0,1.214443,1.387683,0.786067,0.872163,TURE
0.368495,0.844087,1.073777,0.681536,1.148747,0.89618,0.59077,0.539174,0.881997,1.154762,1.015676,1.108759,1.041259,0,0,2.15488,1.615469,1.193954,0,1.662318,1.455403,0,0,0,0,1.360899,0,0,0,0.567857,0.398016,0.681986,0.66538,2.902549,0,1.711885,0,0,0,0,2.048313,0,4.073771,0,3.67843,0,0,1.629168,1.316663,0.945849,0.736728,FALSE
0.868292,1.092578,0.911401,1.446185,0.694712,1.225508,1.116936,0.435697,0.701589,1.089817,0.607059,0.608253,0.869071,0.222052,0.917395,1.059835,0.454021,1.208001,1.509168,0,3.250161,0,0,0,0,0.284917,0.861998,1.172835,0.554806,0.475545,0,0.285561,0.278607,0.810235,0,0.716799,0.927718,0,0,0,1.277661,0,0,0,0,0,0,-0.717587,0.082591,0.795983,0.675365,TURE
0.360023,0.907145,0.755592,1.141481,1.028804,0.985213,0.599332,0.419358,0.749698,0.753531,1.060567,0.764661,0.994709,0.53927,1.273119,0.367698,1.102622,1.100143,0,0,0.496824,0,0,0,1.556901,0.696846,0,0.717125,2.71387,1.163081,0,1.396839,2.04424,0.99083,0,1.753135,0,0,0,0,1.049136,0,0,4.349989,0,0,0,0.970422,1.108184,1.273865,1.200649,FALSE
0.355788,0.961656,0.556063,1.090899,1.10054,0.859432,1.198663,1.138257,1.278896,0.890536,1.45337,0.917593,1.060473,0,1.610572,0,0.976418,0.865976,0,0.861567,1.50865,0,0,0,0,0,0,0,1.373483,0.588632,1.237732,1.413874,0.689723,0.334304,0,1.419612,0,2.852752,0,0,0,0.989049,0,0,0,0,0,1.30733,0.994342,0.913824,1.016927,TURE
0.419321,0.815951,1.002599,1.088955,1.009505,1.079238,0.539398,1.217084,0.814687,0.775163,0.922053,0.770698,0.945548,0.462231,0.545622,0.31517,1.299518,0.838205,0,1.092503,1.275353,0,0,0,1.332194,1.19254,0,0,0,0.995214,0.348777,0,2.33226,1.695647,0.909748,1.200084,0,0,2.82402,1.656344,1.792274,0,0,0,1.071262,1.731098,0,1.225154,0.685196,0.795983,1.125608,TURE
0.842878,1.199325,0.70416,0.731351,1.042098,0.740062,1.234939,1.139834,0.935381,0.79319,1.171172,1.079581,1.122886,1.372687,0.405083,0.467979,1.344864,1.140889,0,1.434488,0.627966,0.768731,1.094856,0,0.655953,0.293595,0,0,0,0.490029,0.686931,2.354064,0.574186,1.252369,0.447947,1.772713,0,0,0.691597,0.811271,0.438924,0.40874,0.866982,0.903459,0.521897,0.843355,3.328792,1.374373,1.72799,0.927482,1.247366,FALSE
0.368495,1.097313,0.872444,1.053282,0.890279,0.995756,0.779131,1.001324,0.566998,0.939467,0.779994,0.682733,0.989196,0.526729,0.310878,0.359147,0.269245,1.074559,0,0.41558,0.970269,0,1.268745,0,0,0,0,0,0,0.567857,0.398016,0.681986,0,0,1.038183,0,0,0,0,0,0,0,0,0,0,0,0,1.032848,1.287138,1.245582,1.172325,TURE
0.618393,0.829923,0.839808,1.033761,1.095244,0.969157,1.248607,0.811258,1.442433,0.842014,1.055657,1.06734,1.003104,0.312405,1.290679,0.639033,1.11783,1.274649,0,0.735922,1.718184,0,0.748912,0,0,2.008271,0,0.413343,1.564244,1.00558,0.46988,1.207684,0,1.71331,0,0.606293,0,1.615894,0,0,1.804807,0.56023,1.190574,0,0.716689,2.316257,0,1.191476,1.145632,1.020782,1.200649,FALSE
0.461677,0.808465,1.017749,0.989051,1.054423,1.033211,0.771362,0.759948,0.808498,0.811885,0.963822,0.867324,0.969613,0,0.495102,0.857962,0.321598,1.331038,0,0,1.541548,0,0,0,0,0,0,0.556274,0,0.451102,0.632361,0.541765,0,0,0,0.543963,0,0,2.557603,0,0.811596,1.511565,0,0,0,0,0,0.887876,0.701089,0.992499,0.614971,TURE
0.465913,1.001394,0.583866,1.176071,1.022124,0.918811,0.998886,0.599083,0.955497,0.913371,1.178408,0.892105,1.029427,0,0.981119,0.283363,0.743511,1.130423,0.709169,0,1.527275,0,0,0,0,1.071078,0,0.551124,1.04283,0.446925,0.939759,1.073497,0,0.507647,0,1.077853,0,2.15956,0,0,2.412032,1.497438,0,0,0,0,0,0.694064,1.153033,0.945849,1.097285,TURE
0.321903,1.159509,1.152368,0.780179,0.854758,0.987895,0.674248,1.142002,1.198965,0.706435,0.920631,0.88414,0.993307,0.603982,1.06942,0.823643,0.463101,0.958347,0,0.477355,0,0,0,0,1.746254,0,0,0.804343,1.521967,0.652268,0,0.783363,0,0.740891,0,0.393271,0,0,0,0,0,0,0,2.446869,0,0,0,1.143453,1.417251,1.123999,0.933527,FALSE
0.321903,1.111196,0.691421,0.992955,0.98626,0.873907,1.105018,0.84246,0.496124,0.470957,1.067932,0.776609,1.052905,0.603982,0.712947,0.411822,1.389303,1.369067,0,1.432065,1.114498,2.046486,0,0,0,0.781597,0,0,0,1.956805,1.37154,0.783363,0,1.852227,0,0.786542,0,0,0,0,0,2.194876,0,0,1.413471,0,0,1.265424,1.052545,0.692766,0.975527,FALSE
1.410445,1.201873,0.806542,1.035979,0.855351,0.953892,1.110526,1.049073,0.661498,0.615285,0.785605,0.680756,1.011085,0.545767,0.644229,0.744256,1.18565,1.051543,0.925563,1.067198,0.872069,0.457523,0.651621,0,0.390401,0.349476,0,0.539469,0,0.874946,1.226514,0.350265,1.366944,0.993823,0.266603,1.406745,0,0,0.821533,0,0.782083,0.971066,0.513865,1.07097,0.309331,0.499861,0.657664,1.029118,1.23461,0.81435,0.872163,FALSE
0.59298,0.970399,0.917504,1.039563,0.963716,1.010692,1.070235,0.941416,1.228496,0.83182,0.95395,0.737352,0.981387,0.651779,0.577025,0.888824,0.999499,0.812576,0.555002,1.023892,1.195259,0,0,0,0,0,0,0,0.816127,1.049301,0.735464,2.10032,1.229506,0.198645,0.63946,1.054422,0,0,0,0,1.88385,1.754298,0,0,0,0,0,1.304918,0.668032,0.795983,1.144002,FALSE
0.470148,0.992373,0.473405,1.553968,0.900369,1.066625,1.189582,0.381234,0.841907,1.681432,1.267682,0.677768,0.952143,0.411806,2.67355,0.280787,0.947252,0.653419,2.810653,0.648152,1.134947,1.389357,0,0,1.18553,1.061251,0,1.092135,4.133049,0.442824,1.241517,0,1.556623,0.50299,0,1.067965,0,8.558255,0,0,0.796566,0.741787,0,0,0,1.536956,0,0.862026,1.406435,0.824266,0.605041,TURE
1.617988,0.922751,0.978205,1.015978,0.981096,1.028079,0.884014,0.748853,1.003272,1.044668,0.864166,0.850686,0.972296,0.832259,0.912235,1.45921,1.185101,0.862405,0.60466,0.743669,0.759618,0.797052,0.851395,0,0.68012,0.913235,0,0.626541,0.592766,1.270207,0.890298,1.220397,1.339515,0.865672,0.696675,1.148765,0.247228,1.219382,0,0.419549,0.68097,0.845519,0.447253,0.46607,0.538465,0,0.572411,0.944489,0.899883,1.198932,1.125608,TURE
0.355788,1.31135,0.625571,1.026729,0.862586,0.859432,1.258596,1.198166,0.749698,1.027542,1.021287,1.032293,1.060473,0,0.322114,0,1.394883,1.237109,0,2.153918,1.005766,0,0,0,0,0.705344,0,0,0,1.177265,1.237732,0,1.379446,1.671522,0,0.709806,0,0,1.673493,0,0,0.989049,2.113269,2.202182,2.544248,0,0,1.433452,1.25916,0.6362,1.022244,FALSE
0.300725,0.930873,1.315755,0.607361,1.020524,0.976121,0.721922,0.810123,0.917077,0.895207,0.638304,1.120924,0.999462,0,0.381936,0.441237,0.661573,0.880115,0,0,1.195259,0,0,0,0,1.67647,0,0,0,0.699534,0,1.680256,0,0.794579,0,0.421769,0,0,0,0,1.265135,0,0,0,0,0,0,0.949996,1.099999,1.049065,1.200649,TURE
1.211373,0.950041,0.939086,1.093143,0.943499,1.05007,0.958931,0.732212,0.734998,0.974262,0.811792,0.747669,0.960798,0,1.125705,0.866993,0.771835,0.828646,1.078737,0.497525,0.725993,0,0,0,0,0.610967,0,1.047911,0.396569,0.509872,0.714746,0,1.194872,0.675672,0,0.922248,0.662187,0,0.957971,0,0.91197,0.283085,0.599509,0.624732,0,0,0,1.194612,1.28651,0.852549,0.993921,TURE
0.343081,0.861281,1.009152,1.131303,0.956225,1.105166,0.419532,1.857157,0.705598,1.918079,0.667765,1.338157,0.931991,1.132466,0.668387,0.386083,0.578876,0.5134,0,0,0,1.916961,1.365106,2.296038,0,1.464258,0,0,1.42564,0.610986,0.856489,0,0,0.693999,1.117032,0.36838,0,2.962473,0,2.038578,0,0,0,0,0,0,0,0.911429,0.884994,1.049065,1.022244,TURE
0.309197,1.307757,0.879799,0.959921,0.787206,0.949378,1.244766,1.54379,0.305307,1.304188,0.89136,0.720546,1.013445,0,0.742653,0.857962,1.929588,1.283501,0,2.487624,0.580795,0,0,0,0,2.443868,0,0,1.586276,2.039487,1.905991,1.632925,1.593163,1.544392,0,0.409888,0,3.301041,1.936471,0,1.228988,1.144471,0,0,2.949852,0,0,0.757499,0.230241,1.095716,1.050568,TURE
0.381201,1.019939,0.64874,1.018173,1.054932,0.866308,1.078797,0.539174,0.661498,0.753531,1.296249,0.917593,1.056878,0,0.901197,0.347041,0.910592,1.038338,0,0.401412,1.405787,0,0,0,0,0.657252,0,1.352758,0,1.096997,1.153341,0,0.642697,0.934533,0,0.992115,0,0,0,0,1.977682,0,0,2.048541,0,0,0,0.678741,0.948245,0.867174,0.825446,FALSE
0.520975,1.104519,1.18672,0.788828,0.873468,1.009518,0.856188,0.984207,0.997497,0.342514,0.944597,1.001342,0.982001,1.113901,0,0.759507,1.043876,0.84164,0,0.875808,0.681594,0,0.891267,2.998132,0,1.912007,0,0,0,0.398908,0.559196,2.395406,0.934831,0.453107,0,0.721538,0,0,0,0,0,0.667608,0,0,0,1.381969,0,1.016931,0.950472,0.899199,0.900487,FALSE
0.326139,1.335192,0.834095,0.630038,0.941003,0.75005,1.300021,1.475682,0.635557,0.71525,0.92713,1.014863,1.117664,0.596035,0.351783,0,1.218687,1.351053,1.021204,1.88396,0,0,1.437911,0,0,0.771176,0,0.793618,0,0.643571,0.902169,2.318753,0.754097,0.731012,0,0.776054,1.26621,0,0,0,0,1.082608,2.315911,2.41335,0,0,0,0.814166,1.18685,0.974132,1.200649,TURE
0.376966,1.031398,0.918442,0.908482,0.982566,0.940933,0.659265,0.985158,0.602698,0.37296,0.968913,0.81139,1.01786,0,0.303812,0.350984,1.052503,0.700091,0.880348,0,0.947964,0,0,0,0,1.994421,0,0,0,1.664409,1.555464,0.666308,0.650084,0.630183,0,0.669012,0,0,0,0,2.000678,0,0,0,0,0,0,0.956688,0.927822,1.123999,0.96185,FALSE
0.457442,1.15593,0.702802,0.748656,1.064186,0.748661,1.123747,1.12328,0.514498,0.970456,1.129308,1.0992,1.11839,0,0.999458,0,1.623018,1.631365,0.72255,1.332991,0.778046,0,0,0,0,1.63693,0,0.561522,1.062506,0.455357,1.595818,0.546876,1.600678,1.551677,0,1.921833,0,2.200694,0,0,0.819325,2.288942,3.251183,1.693986,0.978557,3.162582,0,0.625981,1.186399,1.123999,1.022244,TURE
1.961069,1.046814,0.630525,1.129291,0.992934,0.916827,1.098775,0.886143,1.025934,0.870556,1.192047,0.817763,1.030465,0.588294,1.273119,0.267417,0.977324,1.044581,1.329116,0.842878,1.162849,0,0,0,0.28031,0.376387,0,0.903795,0.732921,1.25643,0.954029,0.251492,1.349523,0.773034,0.95711,0.820665,0.203695,0.502332,0.589361,0.345672,1.683179,1.21911,0.736651,0.767645,0.443442,1.074865,0,1.138588,0.910351,1.170649,1.200649,FALSE
0.364259,0.939292,0.47524,1.316243,1.045894,0.940179,1.178685,0.658991,0.793798,1.415725,1.322436,0.573496,1.018255,0.532925,1.258141,0.363372,0.953444,1.449601,0,0,2.454549,0,1.283849,0,0,0.68855,0,0.708588,1.340781,1.723852,0.402754,0,0.673301,1.631724,1.050542,1.039359,0,2.784011,1.633168,0,3.109488,0,0,2.14847,0,0,0,1.209396,0.931999,0.945849,0.91888,TURE
2.642995,0.835565,0.795331,0.976133,1.137149,0.916287,0.833445,0.758214,1.226528,0.749249,1.258196,1.093227,1.030747,0.581684,0.643712,0.297463,0.613256,0.890004,0.246271,0.340748,0.795558,0,0.693526,0,0.415507,0.650912,0.281327,0.287081,0.18107,0.465606,0.707086,0.186395,0.454641,0.57294,0.851243,0.65503,0.150885,0,0.654845,0.512107,0.8312,0.645032,0.27268,0.284153,0.164145,0,0.348986,1.431018,1.214881,0.692766,0.947204,FALSE
0.313432,1.389322,0.631207,1.384003,0.641513,1.053617,1.59465,0.706062,0.543373,1.015309,0.561147,0.211647,0.958944,0,1.098719,0,1.110174,0.843946,2.127508,0.490615,0.572728,0,0,0,0,0.803308,0,0.826686,0,1.340774,1.409639,0.805123,1.571036,0.380736,0,1.212585,1.319711,0,0,0,1.211678,0,0,0,0,0,0,1.233247,0.640191,0.945849,1.022244,TURE
0.999594,0.87127,0.791683,1.25622,0.984588,1.064531,0.599332,0.686449,0.817685,0.784928,1.022924,0.621287,0.953238,1.349322,0.910145,0.394297,1.034588,1.179728,0.654618,1.358625,1.057344,0.647179,1.382607,0,0,0.247172,1.495604,1.017459,0,1.031365,0.289157,0.49546,0.725094,1.640092,1.131353,0.746206,0.804288,0,0,0.682442,0.369224,0.343832,0.728713,0,1.31599,0.708855,0.932636,1.23683,1.212859,0.899199,1.125608,TURE
0.29649,0.734356,0.917504,1.232075,1.035103,1.113824,0.973914,0.823739,0.992247,0.856285,0.932907,0.71687,0.927465,1.313005,1.162413,0.447632,0.335581,0.744058,0,0,0.606418,0,0,0,0,0.850562,0,0.875314,1.656259,0.709822,0.49752,0,0,0.403132,2.595457,0,1.3985,3.448849,0,0,1.284017,0,0,0,0,0,0,1.016509,0.964363,1.170649,1.125608,TURE
2.702293,1.087721,0.869394,0.988508,0.928135,0.959547,0.993683,1.032794,0.888122,0.796821,0.902219,0.827719,1.008128,0.497787,0.671535,0.727314,1.054155,0.999398,0.361275,0.999743,1.102231,0.476226,0.33913,0.570399,0.203181,0.636584,0,0.374348,0.354169,0.834822,0.797909,0.546876,1.778531,0.732736,0.277502,1.006674,0,0.363894,0.426938,0.250408,1.219311,0.126162,0.533317,0.833634,0.481561,0,1.02384,1.324487,1.507719,0.992499,0.900487,FALSE
0.398144,0.898414,1.61495,0.688127,0.877141,1.167365,0.470903,0.949974,0.818998,0.959039,0.499421,0.868437,0.899471,0.487082,0.287478,3.321142,1.369385,0.883269,0.832503,1.535837,0,0,0,0,0,3.14338,0,0.646971,0,1.049301,1.103196,0.630096,1.229506,1.489835,0.959191,0,0,0,0,0,0,0.880362,0,0,1.130777,3.65454,0,0.34717,1.2745,1.198932,0.96185,TURE
0.419321,1.038483,1.061575,0.980059,0.883317,1.05007,0.845373,0.599083,1.025902,0.555233,0.673967,0.812956,0.960798,0.924462,0.818434,0.630339,0.945104,0.628653,0.789591,0.364168,1.275353,0,0,1.869969,0,0,0,0.613622,2.322177,0.995214,0.697553,1.195234,0.583065,0.847824,0.909748,1.500105,0,0,0,0,0.896137,0,0,0,0,0,0,1.317348,0.948452,0.899199,1.050568,FALSE
0.37273,1.001394,1.127924,0.735045,0.993731,0.951626,0.779131,1.048395,0.992247,0.582274,0.844526,0.99406,1.01227,0,0,0.355019,0.133075,0.708138,0,0,0.479493,0,0,0,0,0.672537,0,0,0,0,0.393388,0,0,0,0,0,0,0,1.594741,0,0,0.942505,0,0,0,0,0,1.029096,1.525702,0.824266,1.068961,FALSE
2.236381,0.862312,0.829356,1.102567,1.045784,1.000848,0.782461,0.710024,0.853414,0.691371,1.083845,0.810682,0.986534,0.859557,0.760972,0.703301,1.032531,0.993678,0.436827,0.805877,0.862359,0,0.820102,1.034527,0.491341,0.989627,0.332672,0.565792,0.642351,0.91764,0.771817,1.322483,1.505327,0.469043,1.006603,0.885233,0.178475,0,0.258196,0.908623,0.65546,0.610384,0,0,0,0,0.412923,1.262989,1.278156,1.123999,1.125608,FALSE
0.118596,1.573619,2.085237,1.15507,0,1.65011,0.749164,1.347936,1.984494,0.685028,1.276609,0.860244,0.647068,0,0,1.143949,0,0,0,0,0,0,0,0,0,0,0,0,0,0,0,0,0,0,0,0,0,0,0,0,0,0,0,0,0,0,0,-0.251356,-0.349013,0.619298,0.720512,TURE
0.703105,1.238672,0.808972,0.87674,0.903081,0.869787,1.587119,1.231448,0.832998,0.862628,1.083845,0.913345,1.055059,0.274537,0.4861,0.935958,1.613837,0.995685,0.467014,0.646175,0.502883,0.923414,0,0,0.787944,1.410688,0,0.362935,0,2.35453,1.237732,2.120811,1.724308,1.002913,0,1.419612,0,0,1.663226,0,0,1.474472,0,0,0,0,0,1.064667,0.829069,0.870916,1.050568,FALSE
0.728518,1.067378,0.678914,0.877495,1.074946,0.805868,1.354045,1.065036,1.077997,0.405943,1.207505,1.019548,1.088479,0.264904,0.312696,0,0.880163,1.200936,0,0.41558,1.455403,0,0.634373,0,0,1.360899,1.029327,0,0.662503,0,1.194047,0.681986,0,0.806264,0,1.198319,0,1.367295,0,0,2.036193,0.474041,1.006318,2.097316,0,0,0,0.756698,1.287029,1.105632,0.787192,TURE
1.00383,1.007028,1.083971,1.205432,0.790672,1.181882,0.728599,0.703335,0.77499,0.542314,0.540104,0.637218,0.89188,0.767774,1.246146,1.047004,0.539631,0.826661,0.977749,0.150316,1.403793,0.644425,0.458908,0,1.099769,0.24612,0,1.772977,0.479258,0.616185,0.575852,0,0.240669,0.699905,0,0.743031,0.800851,0.987491,0.579286,0,1.470584,0.342363,0.725586,0,0,0,0,0.887392,0.282475,0.899199,1.125608,TURE
0.304961,0.815951,1.297481,0.673791,1.075753,1.002671,0.34961,0.524197,0.863622,0.827742,0.801972,1.08327,0.985581,1.914028,0,1.740091,0.815319,0.723099,0,0,0.589092,0,1.540619,2.591243,0,1.65252,0,0,0,0,0.966609,2.484379,0,0,1.260651,1.24723,0,0,0,0,0,0,0,0,0,0,0,0.863716,1.494631,1.198932,1.172325,FALSE
1.071599,0.943342,0.761565,0.724392,1.194946,0.764725,1.005388,0.772781,1.060745,0.687055,1.362026,1.295173,1.109991,0.359513,0.106093,0,0.872909,0.896413,0.305141,0.562936,0.328577,0,0.429655,0,0,0.230431,0,0,0,1.153813,1.213076,0.461903,0.675984,0.546075,0.351576,0.927555,0,0,0,0.636036,0.344117,0.640904,0,0.707528,0,0,0,0.431644,0.951998,0.927482,0.872163,TURE
1.228315,0.962259,1.207999,0.910779,0.904638,1.085374,0.679242,0.67896,0.823198,0.913371,0.759419,0.739172,0.94234,0.626971,0.740083,1.709986,0.881334,1.030353,0.531877,0.858576,0.429546,1.051666,0.374456,0,0.897381,1.004135,0,0.620014,1.173183,0.335193,0.35241,1.207684,0.785518,0.856655,0.306408,0.80839,0,0.805132,0,0,0.599506,0.279139,0,0,0.355839,0.575015,0.756544,0.904367,1.157317,1.170649,1.050568,FALSE
0.440499,1.129778,0.617551,0.725621,1.129141,0.694157,1.448385,1.098318,0.771748,0.627942,1.309342,1.051409,1.146887,1.319378,0.259568,0,1.236435,1.295962,0,0.346316,0.808557,0,2.114575,0,0,0.567041,0,0,0,1.419643,1.326719,1.136644,1.108967,0.806264,2.595457,1.711885,0,0,0,4.723042,0,1.586395,1.690615,1.761746,0,0,0,1.294213,1.089899,0.786067,1.228973,FALSE
0.33461,1.115477,1.182514,0.68232,0.91718,0.95038,0.603275,1.056278,0.391676,0.518278,0.646057,0.918097,1.012921,0,0,1.583929,1.187439,0.921488,0,0.458757,0,0,0,0,0,0.751145,0,0,0,2.507421,0.878736,0.752842,2.938041,0.356012,0,0.755897,0,0,0,0,0,0,0,0,0,0,0,0.829373,0.830263,1.170649,0.872163,FALSE
0.343081,0.951943,1.874139,0.665472,0.740303,1.283419,0.659265,1.917065,0.573298,2.534604,0.471363,1.338157,0.838792,2.264933,0,2.702579,0.723596,0.38505,0,0,0.52198,5.750884,0,6.888113,0,1.464258,2.215008,0,0,0.610986,0.856489,0.733783,1.43183,0,0,0.736761,0,0,0,0,1.102938,1.027089,0,0,0,0,0,0.355692,0.2266,1.095716,0.975527,TURE
0.465913,0.867875,1.380048,1.127068,0.794985,1.286336,0.898997,0.499236,0.955497,0.570857,0.589204,0.573496,0.837267,0.415584,0.981119,1.983544,0.424863,0.847817,0,0.327076,0,1.402222,0,0,1.196507,0.535539,0,1.102247,0,0.446925,0,1.073497,0.523679,0.253824,0,0.269463,0,0,0,0,0,0,0,0,0,0,0,0.370701,0.062147,1.049065,1.097285,TURE
0.504033,1.203356,1.373803,0.498265,0.860836,0.946386,1.064602,1.413625,0.524169,1.31297,0.62366,0.957503,1.015009,0,0,2.094008,0.883032,0.957187,0,0,0.704896,0,0,0,0,1.483031,0,0,0,0.412546,0.86747,0.99092,0.483396,0.702896,0,1.243677,0,0,0,0,0,1.381258,0,0,0,0,0,0.37353,0.48605,0.717308,1.172325,FALSE
0.127067,1.101534,0.778489,1.43742,0.749557,1.155077,0.898997,0.299541,0,0.685028,0.589204,0.191165,0.905896,1.562023,2.765741,0,1.197675,1.062207,0,2.523161,0,0,0,0,4.6151,0,0,2.125763,4.022343,0,1.208262,2.070316,0,0.979034,0,1.039359,0,8.558255,0,0,0,0,0,0,0,0,0,0.98372,0.17564,1.049065,1.050568,TURE
0.44897,1.281659,0.826226,0.864486,0.872126,0.871756,1.781347,1.464425,0.869747,0.589885,0.720138,0.775281,1.05403,1.725663,0.509248,0,1.764195,0.880115,0.736445,1.698282,0,0,0,1.744106,0,2.224546,0,0,0,2.32057,2.927711,2.229571,1.08764,0.263586,1.69703,0.559655,0,0,0,0,0,4.666774,0,0,0,1.612297,0,1.38886,0.645253,0.506166,0.872163,TURE
0.292254,0.425713,1.100038,1.093689,1.231157,1.129966,0.765813,0.84038,1.63537,0.256886,1.15113,1.07265,0.919025,0.666157,1.572676,0.454215,0.170258,0.604,0,0,0,0,0,0,1.928699,0,0,0,1.680979,0.720416,0.504945,0,0,0,1.317098,0,0,0,0,0,0,0,0,0,0,0,0,1.274159,1.446241,0.763958,0.811769,TURE
0.470148,0.992373,0.841609,1.019792,0.990406,0.962564,0.780947,0.848701,0.912065,0.721355,0.996886,0.758868,1.006551,0.823612,0.24305,0.842362,0.736752,0.933455,0,0.648152,0.378316,0,1.978777,0,0,1.591877,0,0,0,0.442824,0.931138,0,1.037749,0.50299,1.619184,0.266991,0,0,1.25512,1.472306,0,0,0,0,0,0,2.022163,1.582444,1.038274,1.123999,1.27569,FALSE
0.385437,1.170127,0.962417,0.533109,1.04334,0.761589,1.874273,1.345213,1.527459,1.152093,0.967723,1.216506,1.11163,0,0,0.686369,1.029114,0.684534,0,0.793804,0,0,0,0,0,0,0,0,0,0.542336,0.760255,1.30267,1.27095,0.616022,0,1.634946,0,0,1.540375,0,0,0,1.943236,2.024995,0,0,0,0.766369,1.286865,0.739416,1.022244,TURE
0.389672,1.157408,0.951956,0.996039,0.841894,1.004415,0.87902,0.878655,0.823198,0.776365,0.759419,0.611729,0.984669,0.995575,0.587593,1.01824,1.017805,1.128352,0.851003,1.177475,0.458182,0,1.198259,0,0,0,0,0,0,2.145238,1.127711,0.644098,0.628414,0.913765,0.980506,0.323356,0,0,0,1.786619,0,1.800291,0,0,0,1.868799,0,1.39284,1.081493,1.142366,1.068961,FALSE
0.482855,0.934049,1.12676,0.945671,0.942426,1.063887,1.177258,0.977075,0.839998,0.456685,0.874454,0.787419,0.953574,2.004365,0.946389,0.546666,0.819648,1.090408,0,1.261581,1.104547,0,1.925774,1.619527,0,0.516412,0,0.531441,1.005586,0.430963,1.208262,0.517579,0.504976,0.489517,3.939533,0.519679,0,2.081738,0,0,0,0.721738,0,1.601587,0,0,1.967013,-0.103892,1.028762,1.095716,1.200649,TURE
0.444735,1.01411,0.444851,1.180738,1.070796,0.852557,1.74805,1.048395,1.322996,1.027542,1.211142,0.860244,1.064068,0,1.028288,0,1.113224,0.592385,1.48719,0.685908,0.400354,0,0,0,0,0,0,0.577877,2.186905,1.40586,1.642298,0,1.6473,0.532291,0,1.412721,0,2.26542,0,0,0.843423,1.570842,0,0,0,0,0,1.377081,1.106808,0.945849,1.27569,FALSE
0.588744,1.083043,0.96611,1.16338,0.808875,1.101062,0.772822,1.078799,0.951629,1.040419,0.736874,0.737352,0.934137,0.656502,1.549884,0.671448,0.503371,0.89287,1.67716,0,1.203983,0,0.787178,0,0,0.844353,1.277268,0.434463,1.644169,0.35232,0.493888,0.42313,0.412827,0.400189,0,0.637271,0,3.398131,0,0,0,0.589066,0,0,0,0,0,0.760196,1.004624,0.571183,1.172325,FALSE
0.423557,1.138251,1.401279,0.646839,0.824513,1.039569,0.898997,1.138257,0.264599,0.959039,0.432083,0.802894,0.966289,0.915124,0,1.871916,0.233889,0.829738,0,0,0,1.545306,1.100442,1.850888,0,0,0,0,0,0.985058,0.690435,0,0,0,0.900465,0,0,0,1.397453,1.639269,0,0.825907,0,0,0,0,0,0.632857,0.687032,0.767699,0.479536,TURE
0.508268,1.132132,0.778489,1.167904,0.853662,1.010692,1.04883,0.848701,0.734998,0.913371,0.818339,0.669079,0.981387,1.522644,2.246681,0.259551,0.972902,0.949143,2.596281,0.299358,0.698922,0,0.913927,0,2.190217,0.980308,0,2.522092,2.863363,0.818099,0.573412,0.491261,0.479299,1.393879,1.495687,1.233137,0.800851,0,0,2.718104,1.470584,0,0,3.037492,0,0,0,1.068281,1.040821,0.795983,0.91888,TURE
0.787816,0.848852,0.816157,1.10125,1.061201,0.993614,0.69922,0.629037,1.065747,0.901954,1.119488,0.866616,0.990316,0.489715,0.289032,0.166955,0.750975,0.999049,0,0.575939,1.568777,0,0.586105,0,0,0.628676,0.951009,0.323486,0,0.786976,1.103196,0.315048,0.307377,0.595934,0,0.632653,0,0,0,0,0.470105,0.875551,0,0,0,0.903595,0,1.268753,1.71028,1.123999,1.050568,FALSE
0.338846,0.734356,1.167733,0.808549,1.124336,1.010692,0.898997,1.198166,1.322996,0.685028,0.982007,1.146992,0.981387,0.573401,0.338424,0.39097,0.732755,1.169773,0.981927,0,0.528672,0,0,0,0,0,0,0,0,1.856456,0.433735,0.74319,0,1.054345,1.131353,0.746206,0,0,0,0,1.117262,1.040428,0,4.636173,0,0,0,1.604265,1.545023,1.123999,1.050568,FALSE
0.724282,0.751534,0.88775,1.576119,0.876675,1.283419,0.65987,0.69893,0.857497,1.020623,0.759815,0.424812,0.838792,0.532925,2.044479,0.363372,0.476722,0.604,2.265985,0.209019,0.97601,0,0,0,0,0.342238,0,1.760987,1.332847,0.856826,0.400371,0.343011,0.669317,0.324414,1.044326,0.344403,0.557735,2.750868,0.806863,0.946483,0.512078,0,0,0,0,0,0,0.738607,0.789985,0.992499,0.825446,TURE
0.542153,0.774516,1.550895,0.673791,0.995506,1.128005,0.72776,0.620479,0.929247,0.954146,0.63129,1.037754,0.92005,0.356682,0.421031,2.432017,1.09394,0.889355,0.60786,1.121405,0.327273,0,0.8559,0,0,0.918067,0,0.472392,0,0.383078,0.268503,0.92014,1.79547,1.087816,0,1.154843,0,0,0,0,0.688233,0.640904,1.363399,0,1.64145,1.326244,0,0.98965,0.770732,1.348798,1.27569,TURE
0.660749,0.776722,1.010538,0.829281,1.153165,0.944053,0.552509,1.132641,1.240309,1.091763,1.172271,1.176861,1.016229,0.292249,1.379897,0,1.344487,0.861188,0.994679,1.37627,0,0,0,0,0.839109,3.380155,0,0.773005,1.46267,0.313428,0.439368,1.882105,1.101766,1.42405,0.573023,0.377949,0,1.51028,0,1.039275,0,0.523614,1.112247,0,2.008617,1.081936,0,0.442434,1.527906,1.049065,0.975527,FALSE
0.249899,0.995737,1.088564,1.187699,0.80461,1.174654,0.515215,0.299541,0.522235,0.474712,0.527183,0.643925,0.89566,0.781011,0.921914,0.532528,0.399225,0.354069,1.343689,0.619724,0,0,1.891989,0,0,1.014705,0,2.088469,0,0,0.593532,0,0,0.480929,0,0,1.673206,0,2.420589,0,0,0,0,0,0,0,0,0.583314,-0.11836,1.095716,0.750406,TURE
0.48709,1.27714,0.609252,0.656214,1.064589,0.652869,1.847939,1.414501,0.416499,0.875314,1.385721,1.115131,1.168474,0,0.469044,1.083741,2.335817,2.521966,0.67779,5.314269,2.189544,0,0,0,0,0,0,0,0,0.854298,0.299392,0,0,5.337037,0,1.030161,0,0,0,0,0,0,1.523077,1.587158,13.75269,0,0,1.433452,1.348796,1.348798,0.643294,FALSE
0.105889,0.881227,0.934186,0.862452,1.099351,0.924061,0.749164,0.748853,1.102497,0,0.687405,0.669079,1.026682,1.887444,0,1.286942,0.964794,0.855667,0,1.535837,0,0,0,0,0,0,0,0,0,0,0,2.520384,2.459013,0,3.836763,1.265306,0,0,0,7.227685,0,0,0,0,0,0,0,0.291638,0.8381,1.020782,0.580464,TURE
0.580273,0.777238,1.108068,0.983636,1.039532,1.07498,0.851152,0.606634,1.109908,0.572776,0.87968,0.902814,0.947774,0,1.376092,0.90843,0.76616,0.8305,0.567336,0.784984,1.22182,0,0,0,0,0,0,0.881798,1.668527,0.715079,0.751807,0.429399,0.418943,0.812236,0,0.862283,0,0,0,0,0.642009,0,0,0,0.765187,0,1.626853,0.806124,1.237723,1.202673,0.91888,TURE
0.351552,0.796289,1.266216,0.844268,1.023492,1.078536,0.839064,0.658991,1.043697,0.890536,1.008194,1.096014,0.945915,0.552423,0.652085,2.636663,0.423568,1.001757,0,0.436102,0.509092,0,0,0,0,0,2.160317,0,1.390439,0,0.417671,0,0,0.676863,0,0.718569,0,2.888411,0,0,0,0,2.140019,0,1.288227,2.0817,0,0.913965,1.03873,0.632458,0.811769,TURE
0.677691,0.940893,0.583866,0.943307,1.171183,0.794115,1.161205,1.010952,1.102497,0.5994,1.44846,1.123096,1.094624,0,1.177035,0.582766,1.019405,0.96868,0.484749,0.670714,0,0,0,0,0,0,0,0.376717,0.71282,1.527464,1.284734,0.733783,0.715915,0.693999,0,1.105141,0,1.471802,0,0,0,1.530821,0,1.129324,0,1.054194,0,0.732659,1.488183,0.992499,0.868416,TURE
0.656513,0.450089,0.791045,1.147618,1.3218,1.006035,0.761651,0.69893,1.791557,0.813471,1.554844,1.202748,0.983822,1.470736,1.736071,0.601687,0.60143,0.600078,1.00118,0,0,0.989804,1.409717,0,0,0.378027,0,0.389029,2.208345,0.630952,0.663359,0,0.739311,0.537509,2.307073,0.951047,0.616444,3.040433,0,3.138337,0,0.527059,0,0,0,0,0,0.73112,1.107231,0.81435,0.45496,FALSE
0.711576,1.180215,0.764587,1.058814,0.877458,0.945375,1.39844,0.898624,0.759498,0.723085,0.807428,0.637218,1.015538,0.271249,0.640371,0.3699,1.317204,1.168216,0.461387,1.063984,0.745237,0,0,0,0,1.045269,0,1.075687,0,1.163081,1.019016,1.396839,2.04424,0.660553,0,1.227195,1.135752,0,2.464599,0,0,1.456599,0,2.14847,0,0,1.319338,0.864004,0.370848,0.795983,0.965597,TURE
0.453206,0.686314,1.091339,1.007538,1.097483,1.079511,0.499443,0.684666,1.207496,1.125403,0.944597,0.983136,0.945405,0.427346,0.252222,0.291383,0.54611,0.581208,0.729431,0.672843,0.392728,0,1.02708,0,0,0.55084,1.66653,0,0,0.919388,0,0.552084,0.538641,0.783227,0,0,0,0,0,0,0,0,0,0,0,0,0,1.281783,1.164995,0.692766,1.050568,FALSE
0.605686,0.71895,0.939086,0.90467,1.188109,0.949102,0.561873,0.599083,1.534308,0.642214,1.292976,1.282401,1.01359,0.319005,0.564834,0.870046,0.652255,0.723099,0.543194,1.002107,0.584914,0,0.764846,0,0,0.4102,1.241033,0.422137,0.798763,0.342325,0.239939,0,0.401116,1.166509,0,0.412795,0,1.650521,1.936471,0,0.614494,0,0,0,1.464315,1.183124,0,0.682549,1.291106,1.049065,1.200649,FALSE
1.545983,1.106563,0.719835,1.166673,0.896731,0.981024,1.182891,0.70944,0.649893,1.081623,0.961333,0.794845,0.996899,0.622234,1.322085,0.424267,0.826966,0.70522,1.054963,0.291936,0.681594,0.41719,0.594178,0,0,0.956003,0,0.983824,1.86158,0.398908,1.025192,0.159694,0.779026,0.67966,0.972403,1.122393,0.258838,0.638323,1.497823,0.878503,0.23765,0.221307,0.936629,1.952073,0,0,0,0.573786,0.289751,1.198932,1.097285,TURE
0.402379,0.927607,0.860435,1.248286,0.920509,1.094283,0.759153,0.35945,1.058397,0.593691,0.91654,0.917593,0.937682,0.963801,1.137681,0.985743,0.615826,0.54617,1.647103,0,1.330207,0,1.159606,0,1.389493,0,1.881566,0.640015,1.211028,1.038019,0.363778,0.623321,0.608143,0.589526,0.948877,0.938776,0,0,0,1.728359,0.9351,0,0,0,0,0,0,1.04793,0.034173,0.889283,1.125608,TURE
0.986888,1.040075,1.328108,0.809706,0.847139,1.09063,0.874025,1.073357,0.949843,1.141713,0.698736,0.839412,0.939591,0.390506,0.806675,1.597584,0.898257,1.017949,0.994679,1.37627,0.357025,0,0.466854,0.785225,0,0.500764,0,0.257668,1.950227,0.417904,0.585824,0.752842,1.224184,0.712025,0.382015,0.629914,0,1.004665,0.589361,0,0.37404,0.348317,0,0,0.88882,0.718141,0,0.776318,0.921557,1.095716,0.88681,TURE
0.567566,0.986448,0.871442,0.683847,1.137388,0.797348,0.807263,0.953642,0.989997,0.363484,1.162375,1.225018,1.092934,0.681183,0.201019,0.23223,0.95754,1.00364,0,0.802824,1.249588,1.147272,0.816995,0,0,0.438168,0,0.450919,0,0.731331,1.28149,1.317474,0,0.623022,0.668527,1.10235,0,0,0,1.21381,1.313422,0.611549,0,0,0,0,0,1.098859,0.819266,0.974132,1.097285,FALSE
0.355788,0.961656,1.042619,0.705876,1.070796,0.893809,0.779131,0.898624,1.146597,0.548022,1.060567,1.185225,1.042499,0.545767,0.644229,0.744256,1.115906,1.237109,0,0.861567,0.502883,0,1.315163,0,0,0.705344,0,0,0,0.588632,0.412577,2.120811,0,1.337218,1.076165,1.419612,0,0,0,1.963075,1.062088,0,2.113269,0,1.272124,2.055678,0,0.550279,1.165344,1.273865,1.172325,TURE
0.944532,1.169042,0.837835,0.846015,0.952352,0.867603,1.165367,1.048395,0.440999,0.875314,0.960184,0.796522,1.056201,0,0.481721,0.973902,1.355927,1.01755,0.693125,1.278706,0.932951,0,0,0,0,1.308557,0,0.269327,0,0.436813,1.377747,0.786907,1.279577,1.116365,0,1.448518,0,0,0,0,1.564166,1.456599,0.77197,0,0.929406,0,0,1.064699,0.515292,0.899199,1.097285,TURE
1.177488,1.069835,0.924105,0.969483,0.925712,0.976414,0.972725,0.839191,0.566998,0.641534,0.890041,0.754041,0.999309,1.144731,0.675626,0.669024,1.044903,1.000852,0.555002,1.023892,1.494073,1.097391,0.781474,1.971598,0.468199,1.257352,0,0.431314,0,1.049301,0.735464,1.05016,1.229506,0.794579,0.959191,0.527211,0,0,0.49292,1.15643,1.251333,0.58264,0,0,0,0,1.579354,0.965016,1.050224,1.198932,0.5829,TURE
0.423557,0.99138,0.70064,1.078065,1.024395,0.924061,0.898997,0.778808,0.881997,0.822034,1.139128,0.802894,1.026682,0,0.540111,0.623972,0.584724,0.726021,0,0,0.42078,0,0,0,0,0.590186,0,0,0,0.985058,1.035653,0,0,0.559448,0,0.593919,0,0,0,0,0,1.651814,0,0,0,0,0,0.774816,0.924664,1.123999,0.553608,FALSE
1.702699,0.812906,0.75525,0.925205,1.193325,0.869181,0.970346,0.770249,1.196996,0.88075,1.309342,1.219817,1.055376,0.225928,0.533377,0.154048,0.952764,0.947422,0,0.883106,0.515455,0,0,0,0,1.156764,0.437464,0.44641,0.281564,0.603348,0.930362,0.434766,0.848359,0.890921,0.220614,0.727551,0,0.57913,0.339732,0.398519,0.431224,0.401569,0.424778,0.44265,0,0,1.087294,0.851245,1.129122,0.992499,1.35073,FALSE
0.406615,0.688458,0.669014,1.235283,1.171183,0.992644,0.419532,0.778808,1.278896,0.822034,1.41409,0.917593,0.990823,0.476828,0.562853,0.650245,0.731212,0.648506,0,0.75158,0.438685,0,0,0,0,0,1.86155,0,1.198145,1.026976,0.359908,0.61669,1.203347,0.583254,0,0.619192,0,2.484655,0,0,0.925045,0,0,0,0,0,0,0.879923,1.721117,0.842633,1.35073,TURE
0.415086,1.423751,0.714938,0.385023,1.045301,0.559859,1.591558,1.877126,0.583098,0.631748,1.169679,1.321165,1.217105,0,0,0.318419,2.267763,1.905403,0,4.047571,0.429546,0,0,0,0,1.204962,0,0,0,1.00558,2.114458,1.811526,1.178277,2.284413,0,1.212585,0,0,0,0,0.90557,4.216471,1.798527,1.874197,3.247976,0,2.301824,0.80441,0.659867,1.245582,1.125608,FALSE
0.609922,1.172929,1.175842,0.973253,0.746087,1.102938,1.011372,0.973509,0.79931,0.727842,0.491003,0.597392,0.933156,0.950321,0.186962,1.511932,0.404809,1.220672,0,0.497525,2.032781,1.066479,1.51892,1.277373,0,0.814623,0,0,0,0.339915,0.952995,0.408231,0,0,0.621448,0,0,0,0,0,0.610136,1.704531,0,0,0,0,0,1.245505,0.127843,0.604175,1.27569,TURE
0.453206,0.857892,0.982205,1.259422,0.910677,1.160474,1.03456,0.584819,1.023747,0.742114,0.748196,0.76011,0.903074,0,1.261108,0.87415,0.764554,0.678076,0.729431,0,0.392728,0,0,0,0,0.55084,0,2.267481,0,0.919388,0.322203,1.104168,0.538641,0.783227,0,1.108649,2.702871,0,0,0,0,0,0,0,0,0,0,0.929779,0.750431,1.273865,1.050568,TURE
0.423557,0.66092,1.518053,0.754646,1.04938,1.155077,0.719198,0.599083,1.058397,1.096045,0.785605,1.070526,0.905896,1.372687,0.540111,1.871916,0.584724,0.933455,0,0.720903,0.42078,1.545306,1.100442,0,0,0.590186,0,0,0,0.492529,0.690435,1.183037,0,0.279724,0.900465,0.29696,0,0,0,1.639269,0,1.651814,0,0,0,0,0,0.407516,0.618707,0.870916,0.661688,TURE
0.347317,0.716445,0.712032,0.986035,1.249262,0.880394,1.13873,0.419358,1.587595,1.370056,1.217689,1.414623,1.049513,0.559243,0.330068,0.381316,0.714662,1.267655,0,0,3.092732,0,0,0,0,0.722977,0,0.744017,0,1.206697,0.422892,0.72461,0,1.027986,1.103069,0.727551,0,0,0,0,3.26693,1.014088,0,0,0,0,0,1.477742,1.598864,0.561267,0.838523,FALSE
0.495562,1.067013,0.948159,1.704633,0.576583,1.382143,1.157533,0.875131,0.484234,1.638695,0.45827,0.659708,0.787174,2.73354,2.535263,0.532528,0.598838,0.97369,1.332005,0.614335,1.43431,1.316869,0,3.154556,4.494706,0.502941,6.086458,2.587885,0.979353,0.839441,0.882556,0.504077,0,0.476747,0,0.253061,2.465777,0,0,0,0,0,0,0,0,0,1.914792,1.104059,-0.06862,1.049065,0.665435,TURE
0.499797,1.089087,1.138045,0.685211,0.952827,0.929935,1.115423,1.009565,0.379749,0.919714,1.003829,0.973527,1.023611,0.774336,0,1.319941,1.286392,1.22865,0,0.913558,1.777432,0,1.859368,0,0,0.99721,0,0,0,1.664409,0.874948,0.999463,0.487563,1.65423,0.760737,1.003519,0,0,0,0,2.244239,0.696634,0,0,0,0,1.897995,0.716593,0.616946,0.945849,0.91888,TURE
0.749696,1.535094,0.758696,0.852707,0.73403,0.832047,1.703982,1.748304,1.157261,0.902177,0.794591,0.60973,1.074792,0.514757,0.759531,0.526476,0.986721,1.22516,0.875318,1.816676,0.70691,0.865371,0.616248,0,0,0,0,1.360488,0.643575,0.551633,0.966609,0.662501,0,1.253164,0.50426,0.66519,0,0,0,0,0,0,1.954468,1.01835,0.588265,0.950603,1.250702,1.192316,1.009044,1.095716,1.200649,TURE
0.304961,0.764954,1.216388,2.021372,0.520526,1.684487,0.799109,0.998471,0.147,1.198799,0.392803,0.669079,0.629094,3.828056,2.259338,1.305068,0.652255,0.14462,1.094147,0.504632,0,2.163428,0,2.591243,3.69208,0,7.499386,3.401221,0,2.068623,0.483305,1.656252,0.807961,0,0,0,5.431856,0,0,0,0,0,0,0,0,0,3.181933,1.112795,0.148989,1.095716,1.27569,TURE
0.368495,0.548657,0.805333,0.867409,1.378496,0.862988,0.530837,0.761691,1.883694,1.203692,1.5656,1.889806,1.058614,0.526729,0.932634,0.359147,0.403867,0.716372,0,0,0.485134,0,1.268745,0,0,0.680449,0,0.700251,1.325007,0.567857,0.398016,0.681986,0,0.322505,1.038183,0.342377,1.11547,2.750868,0,0,1.024157,0,0,0,0,0,0,1.059672,0.779614,1.020782,1.050568,TURE
0.851349,0.858575,0.726202,1.019067,1.131173,0.905097,0.708301,1.198166,0.881997,1.432331,1.178408,1.320778,1.036597,0.226493,0.401032,0.463299,1.041978,1.180821,0.384876,0.710035,0.828873,0,0,0,0,0.871933,0.879325,0.299102,0,1.455312,0.340013,0.291301,1.13683,1.515289,0,0.731207,0,0,0.684611,0,0.434491,0,0.85818,0,0.516599,1.669587,0,0.678843,1.174015,0.974132,0.768799,FALSE
0.59298,1.180215,0.667276,1.001061,0.94587,0.866308,1.241473,0.898624,0.944997,0.587167,1.038122,0.737352,1.056878,0.32589,0.192342,0.666618,1.249374,1.181929,0.555002,1.023892,1.494073,0,0,0,0,1.257352,0,0,0,2.098603,1.716082,0.420064,1.639342,0.595934,0,0.421769,0,0,0,0,2.5118,2.339064,0,0,0,1.209223,0,1.465025,0.577046,0.974132,0.825446,FALSE
2.609111,0.977551,0.928878,0.971309,0.985619,0.979753,0.819248,0.864805,0.873106,0.853523,0.950329,0.834036,0.997564,1.031189,0.652085,0.552444,0.903612,0.918277,0.49896,0.460251,0.805924,0.49329,0.702563,1.181674,0,0.753592,1.139972,0.387761,0,0.864734,0.771398,0.849706,0.921129,0.669698,1.149779,0.995347,0.152854,0,0.884522,1.03758,0.561365,1.04552,0.552489,0,0.332581,0.806148,0.353548,0.847647,0.793059,0.749332,1.022244,FALSE
0.478619,1.16977,1.033392,0.572424,0.994988,0.817753,1.00657,1.225047,0.517325,0.891415,0.853591,1.132287,1.082265,0,0.23871,1.103094,1.137079,1.466858,0,1.272946,0.742999,0,0,0,0,1.563195,0,0,0,0,1.219147,1.044484,0.509525,0.987854,0,1.048722,0,0,0,0,0.782083,1.456599,0,1.61628,0,0,0,1.003538,0.94172,0.945849,0.91888,TURE
0.381201,0.897546,0.908237,1.317635,0.888364,1.155077,0.779131,0.838716,0.661498,1.164548,0.864166,0.802894,0.905896,2.035895,2.403191,0,1.040677,1.38445,0.870344,1.605648,0,0,1.225493,2.061216,1.468441,0,1.988473,2.029137,3.839509,0,0.768894,0,0.642697,1.557555,2.005581,1.32282,1.077006,0,0,0,0,0.920839,3.931663,0,1.183371,3.824518,0,0.639821,0.659484,0.842633,0.661688,FALSE
0.559095,1.251743,0.928878,1.510925,0.548918,1.268834,1.141584,1.169638,0.881997,1.337436,0.542442,0.619011,0.846418,0.345791,2.244966,0.943103,0.176756,0.627054,1.767468,0.54345,0.95161,0,0,0,0,0,0,1.37357,1.732701,0,0,0.445914,0.435056,0,0.678812,0,1.452706,1.791263,3.152394,0,0,0,0,0,0,0,0,-0.225036,-0.200989,0.899199,0.807053,TURE
0.423557,1.468711,0.934186,0.700742,0.774543,0.837431,1.438396,1.617523,0.837898,0.753531,0.589204,0.688195,1.071977,0.457562,0,0.935958,1.520281,1.037172,0,1.441806,0.84156,0,1.100442,0,0,1.180371,0,0,0,2.462646,1.380871,2.957594,1.154231,0.559448,0,0.593919,0,0,0,0,0,0,0,0,0,0,6.761608,1.042123,0.496109,1.095716,0.614971,FALSE
0.415086,0.936678,1.370299,0.935057,0.84134,1.17865,0.992227,0.725556,0.558598,1.004708,0.397167,0.641466,0.893571,1.400989,0.275624,1.592094,0.716136,0.635134,0.797816,0,0.429546,0,0,1.889448,0,1.204962,1.822767,0.620014,0,0,1.057229,1.207684,0,0.285552,0,1.212585,0.986311,0,0,0,0,0.843294,0,0,0,0,0,0.315395,0.709266,0.795983,0.811769,TURE
0.474384,0.754026,0.938357,0.625663,1.293879,0.799272,0.915645,0.832059,1.849745,0.742114,1.527566,1.518702,1.091928,0.408096,0.24086,0.834773,0.730114,0.740036,0,0.963389,0.749753,0,0,0,0,0.525802,0,0,0,0,0.307558,1.580968,0.514157,0.498417,0,0.793692,0,0,0,0,0.789258,0,0,0,0,1.522725,2.003439,1.249716,0.893614,0.895457,0.91888,FALSE
0.792051,1.197746,0.655679,0.922409,0.97536,0.818437,1.254315,0.984207,0.960747,0.777996,1.245746,0.893015,1.081908,0.243541,0.431218,0.498171,1.120406,0.828065,0.414002,0.190942,0.668699,0,0.582937,0,0,1.563195,0,0.321737,0.608787,1.565444,1.097232,0.940035,1.22286,0.740891,0,0.94385,0,0,0.736701,0,0.9351,0.435396,0,0.962703,0,0,0,1.389512,1.386067,1.049065,0.965597,FALSE
0.44897,0.865986,1.101635,0.406817,1.249262,0.762787,0.765813,0.965189,1.102497,1.027542,1.156586,1.508082,1.111004,0.431416,0,0.294158,1.323146,1.564648,0,1.698282,0.793008,0,0,0,0,1.112273,0,0,0,0,0.650603,1.114785,1.08764,1.581517,0.848515,1.399137,0,0,0,1.543777,0.835235,1.555591,0,0,1.995488,1.612297,0,1.317921,0.336386,1.273865,1.172325,FALSE
0.588744,0.79247,1.134129,0.58169,1.204325,0.87254,0.820138,1.16213,1.167154,0.587167,1.1282,1.425834,1.05362,0.328251,0,0.895264,0.755056,1.041682,0,1.031365,0,0,0,0,0,0.422177,0,0,0,0.35232,0.987776,0,0,1.000473,0.644128,0.637271,0,0,0,0,0,1.178132,0,0,0.753851,0,0,0.523691,0.750217,0.974132,0.900487,TURE
0.321903,1.111196,0.84507,0.780179,1.019135,0.835911,0.936456,0.936067,0.496124,0.513771,1.055657,1.027513,1.072771,0,0,0.823643,1.54367,1.916694,0,2.386774,1.671747,0,0,0,0,1.563195,0,0,0,1.956805,0,1.566725,1.528576,2.222673,0,0,0,0,0,0,1.178482,0,0,0,2.826942,2.284087,0,1.088851,0.998287,1.348798,1.200649,FALSE
1.164782,1.094858,1.104038,0.999661,0.817699,1.081572,1.270012,1.034131,0.803248,0.611632,0.565823,0.619011,0.944328,0.991941,0.683024,1.465424,0.971836,1.049285,0,0.90575,1.208393,1.10945,1.185092,0.664421,0,0.635585,0,0.654081,0.412548,0.176805,0.743546,1.0617,1.864526,0.301241,0.969731,1.279211,0,0,0,0,0.632567,0.589066,1.247686,0.650091,0,0,0,0.476274,0.446628,0.974132,0.825446,TURE
1.397738,1.190546,0.760796,0.784048,0.99941,0.796303,1.251545,1.233406,1.024673,0.705176,1.201514,1.000807,1.09348,1.239173,0.487577,0.281641,1.653933,1.529277,0.233507,2.046222,1.131487,0,0.657581,0,1.181916,0.88168,1.066986,0.544403,0,0.735791,1.031443,1.060406,1.379446,1.92225,1.614248,1.597063,0,0,0,0.972533,1.052344,0.979975,0.518594,0,2.185243,1.008922,1.327432,1.101281,1.580135,0.870916,0.92881,FALSE
6.310999,1.042391,1.058013,1.088918,0.831724,1.106626,0.99489,0.878655,0.890817,0.835734,0.79608,0.670353,0.931228,0.851822,1.005499,1.203105,0.863066,0.820613,0.77208,0.712183,0.94223,0.814193,0.579803,0.731399,0.347373,0.738525,0.705587,0.520012,0.605514,0.746076,0.841236,0.623321,0.798188,0.681639,0.474438,0.762755,0.25205,0.776977,1.002745,0.534664,0.752104,0.377129,0.227539,0.355669,0.205457,0.664015,1.019246,0.592092,0.77859,1.020782,1.172325,FALSE
0.360023,0.99354,1.030352,0.951234,0.940621,1.019185,0.479465,0.898624,0.485099,0.753531,0.667765,0.841127,0.976946,0.53927,0.31828,0.367698,1.102622,0.733429,0,0.425593,0.496824,0,0,2.185385,0,1.393692,0,0.717125,0,0,0.815213,0.69842,1.362826,0.99083,0,1.753135,0,0,0,0,0,0,0,2.174995,0,0,0,1.248329,0.752401,0.692766,0.91888,TURE
0.690398,0.923576,0.788041,0.925946,1.103643,0.885795,1.154268,0.632365,0.955497,0.672342,1.214779,0.934586,1.046689,1.118485,0.660136,0.571974,1.214926,1.077507,0.475716,1.755243,0,0.940621,1.339669,0,0,0.359243,0,0.369698,0,1.199202,0.84053,0.360055,1.40515,1.362135,1.096218,0.723032,0,0,0,1.987613,0,1.001412,0,0,0.640062,2.068607,0,1.212673,1.06047,0.945849,1.200649,TURE
0.385437,1.250826,0.57745,0.829281,1.015883,0.729856,1.416602,1.067457,0.689562,0.672573,1.228401,0.973205,1.128222,0,0,0.343185,1.67231,1.483156,0,1.587607,0.926661,0,0,0,0,0.649867,0,0,0,2.169342,1.520509,0.651335,0.635475,2.156076,0,1.307957,0,0,1.540375,0,0.977604,0.910374,0,2.024995,0,3.780558,0,1.186712,1.423299,1.020782,0.647041,TURE
0.584509,1.037677,0.719256,1.406172,0.832841,1.109041,1.041695,0.561046,0.409499,1.245011,0.823015,0.439984,0.929965,0.661294,1.951496,0.22545,1.098598,1.049285,0.563164,1.298686,1.516045,0,0.792966,0,0,0.850562,1.286659,1.312971,2.484388,1.064732,0.995039,1.278724,0.415862,1.007829,0,0.641957,0.69407,1.711651,1.004096,0,1.274506,0.593429,0,0,0,0,0,0.767084,0.408734,0.824266,1.050568,TURE
0.406615,1.109183,0.973111,0.72994,0.988999,0.872324,0.839064,0.988487,0.418949,0.924788,0.923086,0.99406,1.053733,0,0,0.325122,1.462425,1.405095,0,1.87895,0.877371,0,0,0,0,1.8459,0,0,0,1.026976,0.359908,1.233379,1.203347,2.041391,0,0.619192,0,0,1.457559,0,0.925045,0,1.837625,0,1.106195,3.575093,0,1.084871,1.228995,0.824266,0.797123,FALSE
0.897941,0.969904,0.550817,1.271303,1.013552,0.953483,1.180502,0.653545,0.868634,1.224747,1.226021,0.718318,1.011299,0.214686,1.013668,0.439146,0.823047,0.973271,1.094147,0.504632,1.178183,0,0.51354,0,0,0.55084,0.833265,0.850305,0.536312,0.459694,0.644406,0,1.885243,0.522152,0,1.108649,0.448323,0,0.648579,0,0.823246,0.383316,0,0,0,0,0,0.803866,0.893849,0.870916,0.900487,FALSE
0.347317,0.671667,0.854439,0.854564,1.279732,0.880394,0.839064,0.119817,1.675795,0.959039,1.178408,1.529322,1.049513,0.559243,0,0,0.857595,0.760593,0,0,0.515455,0,0,0,0,0.722977,0,0,0,0.603348,0.845783,0.72461,0.706966,0.685324,1.103069,1.455102,0,0,0,0,0,1.014088,0,0,0,0,0,0.860144,1.083359,1.020782,1.27569,TURE
0.74546,1.001394,0.995227,0.704418,1.064712,0.869589,0.882349,0.906945,0.924872,0.656485,1.009285,1.125751,1.055163,0.776548,0.305549,1.41196,1.190831,0.997463,0,1.421091,0.473982,0,0,0,0,0.99721,0,0,0,0.832205,1.166598,1.665771,0.325042,0.945275,1.014317,0.836266,0,0,0,0.919128,0.994557,0.926161,0,0,1.183371,1.912259,1.257974,0.717482,1.175156,0.917566,1.068961,FALSE
0.465913,1.168293,0.636945,0.686042,1.112979,0.682545,1.148719,1.497707,1.139247,0.513771,1.309342,1.115131,1.152958,0,0.24528,0,0.955943,1.413028,0,1.635382,1.145456,0,0,0,0,0,0,0,0,1.340774,1.566265,0,0,1.015295,0,0.269463,0,0,0,0,0.804011,0.748719,0,0,1.920187,0,2.04124,0.99576,1.493417,1.170649,0.793376,FALSE
0.880998,0.706111,0.729833,0.803366,1.333347,0.791339,0.531226,0.503774,1.543495,0.747303,1.651557,1.468497,1.096076,0.437668,0.387471,0.447632,1.062672,1.041682,0.371798,0.342954,1.000884,0,0,0,0,0.842304,0.849445,0.288939,0,0.70293,0.16423,1.407011,0.27455,1.596872,0,1.553993,0.457071,0,0,0,0.419654,0.390795,0.828733,0.863601,0.997744,0.806148,0,0.846407,1.581914,1.198932,1.144002,FALSE
0.33461,0.836608,1.182514,1.02348,0.948807,1.133145,0.607218,0.232539,0.774649,0.5994,0.689989,0.719385,0.917363,0,0.342763,0.791965,0.44529,0.394923,0.994679,0,0.535538,0,0,0,0,1.502291,0,0,0,0,0,1.505684,0,0.356012,0,0.377949,0,0,1.783592,0,1.131963,0,0,0,0,0,0,0.854692,0.472203,1.095716,1.125608,FALSE
0.330374,0.847334,1.871367,0.552854,0.864874,1.221716,0.557711,0.773815,0.502249,1.522285,0.605571,0.929276,0.871054,1.176588,0.347214,1.6045,0.300715,0.666754,0,0,0,1.992631,1.418991,2.386671,0,0.761029,0,0,0,0,0.445149,0,0.744175,0,1.161126,0.382922,0,0,0,0,0,0,0,0,0,0,0,-1.17249,0.217551,0.689025,0.915133,TURE
0.22025,0.917945,1.010538,1.036601,0.960971,1.055118,0.932294,0.299541,0.759498,0.723085,0.894717,0.72218,0.958159,0,0,0.60562,1.135052,0.604,0,0,0.824728,0,0,0,0,2.313528,0,0,0,1.930714,0,1.159377,2.262292,1.096518,0,0.582041,0,0,2.766387,0,1.755697,0,0,0,0,0,0,0.249497,0.960174,1.020782,1.200649,FALSE
1.499392,0.974992,0.973111,0.944068,0.981059,0.987036,0.789596,0.798777,0.934497,0.636097,0.8916,0.873899,0.993756,1.154923,0.984593,0.874975,0.852736,0.930811,0.217586,0.702471,0.585745,1.290681,0.612746,1.545912,1.101331,0.492939,0.497118,0.507284,1.279836,0.685623,0.384447,0.988105,1.124719,0.7009,0.752093,0.909439,0,0,1.544763,0.906035,0.735292,0.228242,0.483033,0.503356,0,0,0,1.047113,1.292363,0.992499,0.787192,FALSE
0.474384,0.852377,0.677702,1.299454,1.02618,1.031319,0.782461,0.915265,1.371996,0.951428,1.232964,0.7328,0.970603,0.408096,0.963441,0,0.625812,0.555027,0.696275,1.284518,0.374877,0,0,1.648973,0,0,0,1.082207,0,0.438799,0.307558,0.526989,0.514157,0.747626,0.802232,0.264564,0.859629,0,0,1.458799,0,0,0,0,0,0,0,0.475207,1.319419,0.614091,0.872163,TURE
0.351552,0.929004,1.195871,0.844268,0.963286,1.043744,0.599332,0.718899,0.999597,0.959039,0.890353,1.019548,0.964106,0,0.978128,1.129998,0.564757,1.001757,0,0,1.018183,0,0,0,0,1.428104,0,0,1.390439,0.5959,0.835342,0.715665,0,0.338432,0,0.359284,0,2.888411,0,0,0,0,0,0,0,0,0,0.498394,0.889038,0.838891,1.27569,FALSE
0.313432,0.793898,0.94681,1.238318,0.979151,1.131663,0.631439,0.074885,0.787498,0.807354,0.918878,0.730525,0.918138,0.62053,1.098719,0.423104,0.951578,0.56263,1.063754,0.490615,0.572728,0,0,0,0,0.803308,0,0,0,1.340774,0.939759,0.805123,1.571036,0.380736,1.225633,0.80839,0,0,0,0,0,1.128351,0,0,0,0,0,0.223573,1.062738,1.198932,1.125608,TURE
0.347317,0.985111,0.925642,1.183242,0.883624,1.091688,1.318529,0.958532,1.499396,1.370056,0.864166,0.917593,0.939038,0.559243,1.650339,1.143949,0.857595,1.140889,0.957379,0.883106,1.546366,0,0,0,0,1.445955,0,1.488034,1.40782,0,0.845783,0.72461,0.706966,0.685324,0,0.727551,0,0,0,0,0,1.014088,0,0,0,0,0,0.98318,1.231596,1.020782,0.975527,TURE
0.55486,0.924952,0.846829,0.946393,1.068071,0.925825,0.669383,0.7897,0.724498,0.920784,1.084034,0.96824,1.02576,0.696902,0.616973,0.712768,1.157753,1.263754,0.593723,0.821494,0.958987,0,0.835995,1.406101,0,1.793433,0,0.922812,0,1.122508,0.524517,0.898742,2.192143,0.850014,1.368148,0.676792,0,0,0,2.484517,1.344206,0.625882,1.331193,0,0.801338,0,0,1.77816,1.006243,0.945849,1.125608,FALSE
0.351552,0.973243,0.844144,1.039099,0.993389,0.974161,0.719198,0.838716,1.264196,0.822034,1.204595,0.943082,1.000487,0.552423,1.304171,0.376666,0.988326,0.751317,0,0.436102,0.509092,0,0,0,1.595343,0,0,0,2.780879,1.787699,1.253012,0.715665,0.698238,0.676863,1.089451,1.077853,0,2.888411,0,0,1.075364,1.001412,0,0,0,0,0,1.101281,1.073884,0.899199,1.200649,FALSE
0.207543,1.04908,0.953251,1.540093,0.662874,1.296515,0.599332,0.965189,0.873831,1.788684,1.171134,0.141604,0.831945,0.943722,1.670969,2.573885,0.482397,0.64175,0,0,2.632112,0,0,3.859298,0,0,0,0,0,1.026976,0.719816,0,0,0.583254,0,0.619192,0,0,2.946803,0,0,0,0,0,0,0,0,0.716284,-0.479764,0.889283,0.84384,TURE
0.588744,0.818886,1.260143,0.969483,0.952675,1.142612,0.642141,0.862589,0.696314,0.741684,0.648272,0.881085,0.912413,2.95426,0.581207,0.895264,0.419476,0.818464,0,0,0,0,3.148711,1.323993,0.943232,0,2.554535,0,0.822085,1.05696,0.246944,0.42313,0.412827,0.400189,3.864768,0.424847,0,1.699065,0,4.676737,0,0,0,0,0,0,0,1.188342,0.600953,0.792241,0.815516,TURE
0.330374,0.941482,1.422239,0.760174,0.896906,1.110651,0.707544,0.673968,0.587998,0.723085,0.452814,0.844313,0.929124,0,0,0.80225,0.60143,0.533403,0,0,1.085169,0,0,0,0,1.522058,0,0,0,0.635103,0.445149,1.525496,0.744175,0,0,0.382922,0,0,1.807373,0,1.147055,0,0,0,0,0,0,0.82373,1.076675,1.123999,1.068961,FALSE
0.355788,1.092791,0.764587,0.898388,1.011307,0.859432,1.078797,0.898624,1.014297,0.205508,1.139128,0.99406,1.060473,1.091534,0,0.372128,0.976418,1.113398,0,0.430784,2.011533,0,0,0,0,0,2.133972,0,0,0.588632,0.412577,0.706937,0,1.671522,0,1.774515,0,0,0,0,1.062088,0,2.113269,0,1.272124,2.055678,0,1.309714,1.196093,1.002415,1.050568,FALSE
0.368495,0.886291,0.872444,0.805451,1.148747,0.862988,0.941807,0.590524,1.001697,1.086259,1.352364,1.245305,1.058614,0.526729,0.310878,0.359147,1.076979,1.55214,0,0.831159,0,0,1.268745,0,0,0.680449,2.058655,0,0,0.567857,0.398016,0.681986,2.66152,0.645011,0,1.369508,0,0,0,0,0,0.953726,0,0,0,0,0,1.055727,0.699888,0.571183,1.022244,TURE
1.507863,0.907631,0.557625,1.544419,0.926419,1.103163,0.948942,0.669808,0.78706,1.308213,1.082935,0.430122,0.933039,0.765611,1.506225,0.087005,0.619642,0.867719,1.298141,0.299358,1.281358,0,0.609284,0.512393,0,1.143693,0.98862,1.176976,0.318151,0.2727,0.191137,0.491261,0.798832,0.69694,0.249281,0.575464,0.530875,0,0.768005,0.450451,0.487417,0,0,0,0.289119,0.934399,0,1.336488,0.817558,1.198932,1.097285,TURE
0.33461,1.30139,0.886886,1.296408,0.632538,1.133145,1.214435,0.697616,0.449703,0.950927,0.395387,0.246503,0.917363,1.161504,1.371051,0.395982,1.039009,0.921488,1.989358,0.458757,0.535538,0,2.801126,0,0,2.253436,2.272541,0.773005,0,1.253711,1.318104,0,2.203531,0.356012,0,0.377949,0,0,3.567183,0,0,2.108236,0,0,0,0,0,1.073517,0.347774,0.870916,0.787192,TURE
0.381201,1.264724,0.32437,0.598925,1.221501,0.481282,1.797995,1.437799,0.705598,0.548022,1.728332,1.452856,1.258188,0,0,0.694081,1.821184,1.615192,0,1.605648,0.937191,0,0,0,0,0,0,0,0,1.645495,1.922235,0.658737,0.642697,2.180576,0,2.314935,0,0,0,0,1.977682,1.841677,0,0,1.183371,1.912259,2.515947,1.017454,1.214079,1.170649,1.27569,TURE
0.338846,0.596664,0.8758,1.078065,1.218031,1.010692,0.524415,0.224656,1.433246,0.856285,1.325709,1.0992,0.981387,0.573401,0.338424,0.78194,0.586204,0.649874,0,0,1.057344,0,0,0,0,0,2.243406,0,0,1.237637,0,0.74319,0.725094,0.702896,0,0.746206,0,0,0,0,2.234524,0,0,0,0,0,0,1.34939,1.053773,1.020782,1.200649,FALSE
0.41085,0.832775,1.023271,0.722415,1.159109,0.893101,0.853166,0.831668,1.022079,0.5722,1.155302,1.26394,1.04287,1.415583,0.55699,1.608678,1.447191,1.176542,0,1.115503,0.868135,1.594105,1.135193,1.909337,0,1.826469,0,0,0,0.508083,1.068358,0.610198,0.59534,2.019902,0.9289,1.531687,0,0,0,1.691586,0.915204,1.704531,1.817866,0,1.0943,3.536651,0,0.688434,1.154603,1.049065,0.868416,FALSE
0.321903,1.01457,0.84507,0.851104,1.05201,0.873907,1.105018,0.692689,0.716623,0.470957,1.067932,0.967774,1.052905,0.603982,0.356473,0.411822,1.389303,1.232161,0,0.95471,0.557249,2.046486,0,2.451175,0,2.344792,0,0.804343,0,0.652268,1.37154,0.783363,0.764288,1.481782,0,1.179813,0,0,0,0,0,0,0,0,1.413471,2.284087,0,1.128771,0.383235,1.067432,1.200649,FALSE
0.423557,1.101534,1.05096,0.808549,0.924454,0.952938,0.719198,0.898624,1.102497,0.342514,0.746325,0.841127,1.011584,0.457562,0.540111,0.623972,0.701668,1.244607,0,0,2.103899,0,0,0,0,0.590186,0,0.607361,0,1.477588,1.035653,0.591519,0.577115,0.279724,0.900465,0.593919,0,0,0,0,0.886899,1.651814,0,0,0,0,0,1.007485,1.229061,0.945849,1.050568,TURE
0.321903,0.966258,1.075543,0.851104,0.98626,0.987895,0.786623,0.767575,0.950903,0.706435,0.920631,0.908035,0.993307,0,0,0.823643,0.308734,0.82144,0,0.477355,0,0,0,0,0,0,0,0,0,0.652268,0.45718,0,0,0.370445,0,0,0,0,1.85689,0,0,0,0,0,0,2.284087,0,1.015265,1.31972,0.81435,0.840093,FALSE
0.495562,0.753185,1.297481,0.598925,1.153165,0.962564,0.708034,0.557969,1.121953,0.856285,0.939646,1.328786,1.006551,1.952528,0,1.33132,0.499031,0.97369,0,0,0.358578,2.633738,3.751073,0,0,1.005882,0,0,0,0.419721,0.588371,0.504077,0.491803,0.238374,0.767353,0.506122,0,0,0,1.394816,0,0,0,0,0,0,0,0.369517,0.84226,0.992499,1.097285,TURE
0.398144,0.937475,0.745361,0.974846,1.089782,0.890884,0.796255,0.539174,0.856797,0.841606,1.206466,0.933979,1.044029,0.487082,0.574957,0,0.622448,0.772861,0.832503,0.383959,0.448222,0,0,1.971598,0,0,0,0.646971,1.224191,0,0.735464,0.630096,0,0.595934,0.959191,1.265306,0,0,0,1.747352,0,0,1.878461,0,1.130777,0,0,0.924287,1.168618,0.824266,0.92881,TURE
0.347317,1.343334,0.356016,1.314714,0.822685,0.880394,2.037727,0.838716,0.793798,1.644067,0.864166,0.688195,1.049513,0,0.660136,0,0.57173,0.887358,0,0.441553,1.546366,0,0,0,0,0,0,1.488034,0,1.206697,0.422892,0,0,1.027986,0,0.363776,1.18607,0,0,0,1.088977,0,0,0,0,0,2.773993,0.694526,0.663691,0.58955,1.097285,FALSE
0.478619,1.007302,0.930053,0.810934,1.039209,0.894418,0.649276,1.025353,1.034651,0.772852,1.019776,1.007294,1.042181,0.808905,0.23871,0.275773,1.033708,0.825108,0,0.318237,0,0,0,0,0,0.521065,0,0,0,0.869691,0.304787,1.566725,1.01905,0.987854,1.59001,1.573083,0,0,1.2323,1.445537,0,0,0,1.61628,0,0,0,0.612888,1.359694,0.945849,1.200649,TURE
2.75312,1.203214,0.781483,0.928795,0.914844,0.884078,1.316713,1.15278,0.721634,0.954888,0.982007,0.839969,1.047587,0.558381,0.988678,0.571093,1.391444,1.392272,1.181949,1.744408,1.08182,0,0.33285,0.279918,0.398836,0.803308,0.27004,0.826686,1.04283,0.819362,0.939759,0.715665,1.396476,1.522942,0.544726,1.167675,0.289643,1.071435,0.62853,0.245764,0.664831,1.238222,0.785115,0.818148,1.260308,0.254573,0.33494,1.126185,1.172859,0.870916,1.200649,FALSE
0.415086,0.936678,0.774517,0.935057,1.096291,0.883987,0.732516,0.732212,0.803598,0.578468,1.195866,0.99406,1.047634,0.466996,0.826871,0,1.312916,1.376124,1.595631,2.207766,0.859092,0,1.123368,0,0,1.204962,0,0,0,0,1.057229,0.603842,1.178277,1.427758,0.919224,0.909439,0,0,0,1.67378,0.90557,2.529883,0,0,0,1.749514,0,1.336958,0.8075,1.095716,1.200649,FALSE
0.393908,1.144963,1.130064,1.217171,0.671646,1.210968,0.963541,0.990791,0.264599,1.412212,0.552945,0.55585,0.876673,0.984753,1.453016,2.014345,0.880899,0.89287,2.524955,0,0.906295,1.664175,2.370183,0,0,1.271169,0,1.308162,1.237644,0.530416,1.487091,0,1.243017,0.301241,0.969731,1.279211,1.041106,2.567477,0,1.766767,0,1.780288,0,0,0,0,0,-0.067324,0.194652,0.842633,1.172325,TURE
0.495562,1.474988,0.399225,0.460712,1.110455,0.44426,2.00071,1.900032,0.778233,0.228343,1.480712,1.377515,1.277545,0,0.230478,0,2.095932,2.035898,0.666003,3.993177,0.717155,0,0,0,0,0.502941,0,0,0,1.259162,2.059298,0.504077,0.491803,2.860483,0,1.012245,0,0,0,0,0.754642,2.108236,0,0,6.30433,4.366043,3.829583,1.265424,1.507654,1.198932,1.144002,FALSE
0.432028,0.863948,0.572418,1.109773,1.151281,0.877632,1.148719,0.549159,1.469996,1.141713,1.211142,1.178853,1.050957,0,0.529416,0,0.917032,0.711644,0,0.353243,1.649457,0,0,0,0,0.578382,0,0.595214,0,0.965357,0.338313,1.159377,1.131146,0.822389,0,1.164082,0,0,0,0,1.737963,0,0,0,1.038468,0,0,1.256879,1.368602,0.767699,1.022244,FALSE
0.690398,0.833471,1.146241,0.760598,1.088314,0.974375,1.542724,0.854248,1.600662,1.090971,0.851073,1.182393,1.000376,0,0.330068,1.334607,0.786128,0.570445,0.475716,0.219405,0.512254,0,0,0,0,0.718487,0,0.369698,0,2.098603,0.84053,0.72011,0,0.851334,0,0.180758,0,0,0,0,0.537682,0,0,0,0,0,0,0.765095,0.276227,0.824266,1.050568,FALSE
0.648042,1.175929,0.839546,1.092158,0.832841,1.000312,1.031542,1.163603,0.831113,0.968261,0.778052,0.59923,0.986814,0.298017,0.351783,0.406403,0.685512,0.810632,0.507221,0.935742,0.546178,0,0,0,0,0,0,0.394181,0,0.639309,0.896194,0.3839,0.374552,0.544628,0.584408,0.578186,0,0,1.807373,1.06006,1.147055,0.534086,0,1.18238,0,0,0,0.916172,1.570197,1.049065,0.643294,FALSE
1.554454,1.010489,1.002277,0.866565,0.980347,0.959941,0.883225,0.817545,0.77755,0.57429,0.899312,0.894021,1.007922,1.237668,0.511335,0.843897,0.790815,0.925804,0.419673,0.677452,0.790835,0.414904,1.772767,0.496951,0,1.109226,0,0.326144,0.617127,0.132241,0.64882,1.27055,0.309903,0.600832,0.967074,0.797316,0,0.634816,0.372398,0.436838,1.181719,0.220091,0.465734,0,0.280358,0,0.596065,0.658261,0.894721,0.917566,0.797123,TURE
0.470148,1.190847,0.526006,1.214038,0.900369,0.910534,1.380279,0.748853,0.471067,1.178041,1.062353,0.631425,1.033755,0.823612,0.9722,0.280787,1.578754,1.120146,0,1.296303,1.134947,0,0,0,0,0.530626,3.210746,1.638203,0,2.214122,0.931138,0.531824,2.075497,1.760465,0,1.334956,0,0,0,0,1.593133,0,0,0,0.951121,1.536956,2.022163,0.802663,0.648369,1.049065,1.097285,TURE
0.283783,0.876843,1.132875,0.804526,1.044159,0.991297,0.524415,1.026999,0.763873,1.259962,0.925892,1.044582,0.991528,0.686343,0.405083,0.467979,0.877085,0.622303,0,0.54345,0.634406,0,0,2.790569,0,1.779637,0,0,0,0.742582,0.520482,1.783656,0,0.843476,1.357624,0.447724,0,0,2.118015,0,1.344206,0,0,0,0,0,3.434468,1.300701,1.309508,1.095716,1.125608,TURE
0.495562,0.878716,0.998062,0.921423,1.04639,0.987245,0.508257,0.508046,0.804174,0.476833,0.972379,0.957701,0.993646,0.390506,1.382871,1.33132,1.097869,0.885173,0.666003,0.614335,0.358578,1.316869,0,0,1.123677,0.502941,0,0,1.958706,1.259162,0.588371,1.51223,0.983605,0.953494,0,1.265306,0,4.05391,0,0,0,0.702745,1.496119,0,0,0,0,0.696548,1.098181,0.899199,1.125608,FALSE
1.478214,1.125732,0.953593,0.880369,0.916364,0.943258,0.947092,1.092771,0.684637,0.898571,0.796517,0.809502,1.016645,0.390506,0.614609,0.710037,1.097869,1.121219,0.220721,0.712593,0.831859,0,0.310788,0,0.3724,2.000168,0.504281,0.514594,0.324569,0.695502,0.974966,0.668229,0.651957,1.184998,0.25431,0.754808,0,0,1.567086,0,0.497278,0.23154,0,0,0.294985,0.953358,0.627164,1.401777,0.590293,1.123999,0.768799,FALSE
0.355788,0.961656,0.556063,0.898388,1.189773,0.7563,1.318529,0.718899,1.058397,0.822034,1.41409,0.99406,1.114396,0.545767,0.322114,0.744256,1.67386,1.484531,0,1.723135,1.50865,0,0,0,0,1.410688,0,0.72587,0,1.177265,1.237732,0.706937,1.379446,2.005826,1.076165,1.419612,0,0,1.673493,0,2.124177,1.978098,2.113269,0,2.544248,6.167035,0,0.776266,1.251129,0.964216,1.200649,FALSE
0.516739,0.932993,0.9093,0.839477,1.085424,0.899445,0.898997,0.684666,1.354496,1.125403,0.95395,1.283538,1.039552,0.748738,0.220955,0.765784,0.861138,1.188034,0,0.883106,0,0,0.898695,0,0,0,0,0,0,0,0,1.932294,0.942622,0.685324,0.73538,1.455102,0,0,0,0,0,0,0,0,0.862457,0,0,0.553871,1.380487,0.945849,1.022244,FALSE
0.618393,0.90537,0.91979,0.627641,1.197923,0.791148,0.874025,0.936067,1.221934,0.784928,1.153858,1.322227,1.096175,0.937214,0.184383,0.852045,0.878295,0.637324,0,0.490615,0.572728,0,0.748912,0,0,0,0,0.413343,0,1.00558,1.409639,1.207684,0.392759,0.190368,0.612816,1.212585,0,0,0,1.111952,0.601602,1.120461,0,0,0,0,0,0.536893,1.240509,1.273865,1.125608,FALSE
2.050016,1.031739,0.989195,0.946648,0.934365,0.996373,0.839064,0.970514,0.873177,0.808333,0.85631,0.887007,0.988874,0.656502,0.608883,0.895264,1.030712,0.807835,0.635604,0.806155,0.513316,0.628382,0.223741,0.752643,0.804291,1.319959,0.363041,0.493953,0,0.500704,0.772084,1.082406,1.525404,0.568734,0.549246,0.966043,0,0,0.281815,0.33058,0.715419,0.499665,0,0,0,0,0.450774,0.625331,1.413552,0.749332,1.125608,FALSE
0.364259,0.896597,0.882589,0.940173,1.074946,0.940179,0.859042,0.619052,0.911397,0.867702,1.217689,0.930338,1.018255,0,0,0.363372,0.817237,0.9664,0,0,1.963639,0,0,0,0,2.06565,0,0,0,1.149235,0.805508,0,1.346602,0.65269,0,0.346453,0,0,1.633168,0,1.036496,0.965216,0,0,0,0,0,1.120861,0.720473,0.689025,0.590394,TURE
0.491326,1.044558,0.906,0.697025,1.07695,0.821499,1.261094,1.12328,1.111684,0.870556,1.080208,1.139027,1.080307,0,0,0.268579,1.006742,1.250018,0,0.619724,1.085169,0,0,0,0,0.507353,0,0,0,0.423402,0.890298,0,0,1.683252,0,1.531687,0,0,0,0,1.52264,0,0,1.572987,0.90866,2.936684,0,0.975681,1.107268,0.557525,0.797123,TURE
0.444735,1.119018,0.722882,1.078065,0.928023,0.935062,1.39844,0.898624,1.028997,0.685028,0.851073,0.637218,1.02093,0.871128,0.257072,0.296987,0.890579,1.18477,0.743595,1.028862,2.001768,0,0,1.761039,0,0.561536,1.69889,0,0,0.46862,1.313838,0,0,1.064581,0.856753,0.847632,0,0,0,1.558912,3.373692,0.785421,1.673876,1.744303,1.007623,1.62826,0,1.346956,1.29328,0.689025,0.868416,FALSE
0.37273,1.251743,0.729833,1.163821,0.794985,0.98444,1.378463,1.198166,0.926097,1.575564,0.785605,0.573496,0.995113,0.520674,0.921914,0,0.931525,1.062207,0.890585,1.232242,1.43848,0,1.253992,0,0,0,0,1.384218,0,1.122508,0.786775,0.674056,1.315286,0.637511,0,0.676792,1.102347,0,1.594741,0,0,0,2.012637,0,0,0,0,1.753256,0.917047,0.992499,0.815516,FALSE
1.321498,0.988556,1.309957,0.932941,0.832841,1.147672,0.749164,1.060876,0.83606,0.827742,0.523737,0.685009,0.909767,1.019584,0.773696,1.092453,0.856216,0.957467,0.247065,0.683695,0.931145,1.465548,1.043645,1.170239,0,1.306024,0.56447,0.192004,1.089925,0.778514,1.200467,0.934981,0.547329,0.353716,0.569326,0.469388,0,0.747809,0,0.514592,0.278412,1.037061,0,0,0,0,0,0.99581,0.993293,0.885541,1.172325,TURE
1.706934,1.047778,0.999672,1.07004,0.861774,1.067658,0.879971,1.069791,0.776998,0.891624,0.745078,0.55529,0.951603,0.33805,0.931087,1.152486,0.979194,1.149404,0.572995,0.968995,1.336842,0.377656,0,0.452337,0,0.57694,0,0.593729,0.842585,1.203687,0.590572,0.289121,1.410406,1.025422,0,0.653163,0.234249,0,0.338882,0,0.645219,0.600847,1.271139,0.44154,1.02025,0.824332,0.542284,0.956688,1.252698,1.170649,1.247366,FALSE
0.381201,0.530368,1.297481,0.71871,1.249262,1.026735,0.479465,0.718899,1.587595,0.959039,1.099848,1.37639,0.972999,0,0,1.388163,0.390254,0.692225,0,0,0.468596,0,0,0,0,0.657252,0,0,0,0,0.384447,0.658737,0,0.311511,0,0.66141,0,0,0,0,0,0.920839,0,0,0,0,0,0.979181,1.196861,1.095716,0.703689,TURE
0.398144,1.249967,1.490723,0.745471,0.664501,1.136645,0.556522,1.189607,0.503999,0.919895,0.308631,0.475182,0.915533,0.974165,0,1.328457,1.244896,0.993678,0,0.767919,1.344666,1.646086,0,3.943195,0,1.886028,0,0,0,1.049301,2.206391,0.630096,1.84426,0,0,0.94898,0,0,0,0,0,3.521449,0,0,0,0,0,0.026311,0.258566,0.914584,1.140255,FALSE
0.482855,0.869632,0.973111,0.992955,1.030093,1.013225,0.420959,0.599083,0.929247,0.823665,0.972654,0.869347,0.980063,0.801746,0.709792,0.819999,0.614736,0.817806,0.683842,0,0.368182,0,0.962887,0,1.153775,0.516412,0,0.531441,0,1.723852,0.906196,0,0.504976,0.489517,1.575813,0.25984,0.84414,0,0,1.432514,0.775037,0.721738,0,0,0,0,0,1.079911,0.601188,0.992499,0.872163,TURE
0.406615,0.879697,0.547375,1.403731,1.015025,1.022724,0.884014,0.763831,0.727648,1.096045,1.227509,0.583054,0.975096,0,1.407132,0,1.340556,0.864674,0.81479,0.75158,1.316056,0,0,0,0,2.4612,0,0.633206,1.198145,2.053952,0.719816,1.233379,1.80502,1.166509,0,0.309596,1.007522,2.484655,0,0,1.850089,0.86143,0,0,0,0,0,0.621005,0.651258,1.049065,0.91888,FALSE
0.48709,0.766284,1.320046,0.796831,1.042862,1.079746,0.749164,0.449312,0.881997,0.570857,0.949273,0.987687,0.945282,0.397357,0.469044,1.896547,1.218687,0.630492,0,0.625208,0.729848,0,0,0,0,1.535527,0,0,0,0.854298,0.598785,2.051994,1.001014,0.97037,0,1.287701,0,0,0,0,0.768117,0,1.523077,0,0.916846,1.48157,0,0.906802,0.35173,0.945849,1.068961,FALSE
0.444735,0.734356,0.889701,1.386084,0.975614,1.182579,0.449499,0.549159,1.322996,1.027542,1.145675,0.987687,0.891516,0.871128,1.799505,0.593973,0.890579,0.888577,0.743595,0.685908,0.400354,1.470291,0,0,0,0,0,0.577877,4.373809,2.3431,0.32846,0.562804,1.0982,1.064581,0,0.282544,0.918623,2.26542,0,0,0,0.785421,1.673876,0,1.007623,1.62826,0,0.711467,1.075466,1.245582,0.975527,TURE
0.313432,1.141228,1.341315,0.582738,0.87786,0.975572,0.995319,1.155374,0.590623,1.088705,0.462946,0.962654,0.99975,0.62053,0.36624,1.269313,1.427367,0.843946,0,0.981229,0,0,0,0,1.794761,2.409925,0,0,0,0.670387,1.409639,0.805123,2.356554,0.761471,1.225633,1.212585,0,0,0,0,0,0,0,0,0,0,0,1.082012,1.029198,1.095716,1.036891,FALSE
0.321903,1.352761,0.84507,0.567403,0.953384,0.721923,1.442142,1.647478,0.537467,0.44955,0.957457,1.063357,1.13237,0.603982,0.356473,0,1.698037,1.916694,0,2.386774,1.671747,0,0,0,0,0.781597,0,0.804343,0,0,1.828721,0,1.528576,1.852227,1.192507,1.966354,0,0,0,2.178206,0,2.194876,4.696153,2.446869,2.826942,0,3.005159,1.197719,1.239222,1.020782,0.758869,FALSE
1.876357,0.936594,0.79079,1.046429,1.037762,0.9517,1.081403,0.716295,1.137649,1.072218,1.124327,1.061106,1.012231,0.409943,0.604876,0.559034,1.021547,0.906,0.173674,0.801004,0.84156,0.343401,0,0.411308,0,0.918067,0.396793,0.404907,0.76616,0.875607,0.46029,0.788692,1.025983,1.181057,0.200103,0.923874,0.212953,0.525166,0.308075,0.361384,0.391042,0.182075,0.385106,0.802618,0.695466,0.374611,0,1.043498,1.355484,0.585808,0.88681,TURE
0.347317,0.895556,0.925642,0.9203,1.066443,0.950825,1.438396,0.718899,1.234796,1.23305,0.864166,1.223458,1.012688,1.118485,0.660136,1.525265,0.57173,0.760593,0,0,0.515455,3.785999,2.696084,0,0,0.722977,0,0,0,0,0.845783,0.72461,0,0.342662,0,1.091327,0,0,0,0,0,1.014088,0,0,0,0,0,0.821336,1.296318,0.664483,1.172325,FALSE
2.465101,0.958952,0.892854,0.889126,1.051784,0.917909,1.178685,0.838716,1.117197,0.776365,1.034381,1.032293,1.029899,0.545767,0.598213,0.797417,0.777149,0.865976,0.792313,0.487231,0.639875,0,0.371874,0,0,0.897489,0,0.615738,0.582546,0.499323,0.466639,0.399785,0.975126,0.803483,0.912885,0.802815,0,0.798179,0.702347,0.823881,0.594329,0.276729,0.584988,0.3048,0.352145,0,0,0.742853,1.09879,1.017041,0.91888,TURE
0.444735,1.01411,0.834095,0.71871,1.118387,0.797553,0.69922,0.998471,0.881997,0.342514,1.047474,1.210714,1.092827,0,0,0,0.779257,0.789847,0,1.028862,0.400354,0,0,0,0,0,0,0,0,0,1.313838,0.562804,0,0.532291,0,1.130176,0,0,1.328951,0,0.843423,0.785421,0,0,0,0,2.142292,0.916324,1.540076,0.945849,0.947204,FALSE
1.812824,1.209628,0.982205,0.667494,0.945703,0.843368,1.150989,1.354744,0.851929,0.747303,0.906125,0.960171,1.068872,0.318258,0.375674,1.519014,1.301455,1.202343,0.179789,0.829208,0.871192,0.710986,0.506307,0.425791,0,1.357704,0,0.139722,0.264379,0.679829,1.191244,0.816462,1.327636,1.093944,0.207149,1.502922,0,0.543701,0,0,0.607265,1.131006,1.19619,2.07753,0.480047,0.775728,1.53093,1.265332,0.47225,0.992499,0.947204,FALSE
0.825936,0.640208,0.95814,1.160993,1.114726,1.095842,0.679242,0.429343,1.227446,0.833451,1.119488,0.981315,0.936866,2.334982,0.964683,0.636838,0.358068,0.899774,0,0,0.21366,1.569326,1.117548,1.879658,0.669548,0,0.906661,1.850405,0.583552,0.500185,0.175292,0,0.879129,0.284072,3.200616,0.603151,0,0,0,2.484517,0,0,0,0,0,0,0,0.911429,1.481603,0.974132,0.687575,TURE
0.343081,1.178596,1.369563,0.998209,0.647766,1.212118,1.018864,1.917065,0.396899,2.397598,0.314242,1.108759,0.876072,1.132466,1.002581,1.544331,0.723596,0.5134,1.938995,0.447143,0,1.916961,1.365106,0,0,0.732129,0,0.753435,1.42564,0.610986,0.856489,1.467565,0.715915,0,0,0.736761,0,0,1.737858,0,0,1.027089,0,0,0,0,0,1.104417,0.499558,0.739416,0.693758,TURE
0.440499,0.882639,1.010538,1.036601,0.984995,1.055118,1.04883,0.649006,1.249496,0.685028,0.949273,0.923966,0.958159,0.439793,0.519136,1.19948,0.33721,0.697826,1.501771,0.346316,1.617115,0,0,0,0,0,0,0.583543,0,0,0,0.568322,0,0.537509,0,0.570628,0,0,0,0,2.555321,0,0,0,0,0,0,0.788961,1.167152,1.049065,1.27569,FALSE
3.007254,0.863644,0.830571,1.009737,1.087386,0.951718,0.724192,0.607403,0.992247,0.723085,1.172953,0.982377,1.012221,0.575018,0.90501,0.566327,0.947104,1.071696,0.757249,0.898074,0.640679,0.213898,0.456963,0.256196,0.547554,0.490154,0.247155,0.588488,0.636303,0.818099,0.621197,0.573138,1.198248,0.890534,0.872484,0.904301,0.265062,0.326836,0,0.899627,0.60841,0.453256,0.957855,0.249539,0.2883,0,0.306475,1.294213,0.806885,0.824266,0.665435,FALSE
0.389672,0.718391,0.825029,0.878858,1.249262,0.878863,0.339621,0.778808,1.411196,0.730697,1.479557,1.261691,1.050314,0.497787,0.587593,0.339413,1.017805,0.902682,0,0.392492,0.916365,0,1.198259,0,0,1.285293,0,0.661348,0,1.608929,0.751807,0,1.256829,1.218354,0.980506,0.646712,0,0,0,1.786619,0.96662,0,0,0,1.156476,1.868799,0,0.98154,1.44021,1.273865,1.050568,TURE
0.343081,0.679959,0.792905,1.19785,1.141301,1.033865,0.599332,2.036881,1.058397,1.918079,1.021287,1.529322,0.969271,1.132466,0.668387,0.386083,0.434157,0.64175,0,0,0.52198,1.916961,0,2.296038,0,0,0,0.753435,0,0,0,0.733783,0.715915,0.347,1.117032,1.105141,0,0,0,0,0,0,0,0,0,0,0,0.61757,1.237846,0.974132,1.097285,TURE
0.499797,1.089087,0.890644,0.959295,0.931653,0.954407,0.96559,0.721118,0.939164,0.634285,0.880169,0.955827,1.010816,0.774336,0.914034,0.263988,1.286392,0.965368,1.320522,1.218078,0.710973,0,0,0,0,0.498605,0,0.513115,0.97091,1.248307,1.166598,0.999463,1.462689,0.945275,1.521475,1.254398,0,0,2.357443,0,0,2.089903,1.482996,0,0.892718,0,0,0.948638,1.324223,1.049065,0.84384,TURE
0.944532,0.708011,1.413847,0.604297,1.131619,1.022994,0.715868,0.649006,1.065747,1.331999,0.927451,1.242574,0.974955,0.408096,0.12043,0.973902,0.417208,0.555027,0,0.319677,0,0,0,0.820756,0,0.523423,0,0,0,0.218407,0.612332,0.262302,0.511831,0.124041,0.399301,0.39505,0,0,0,0.722768,0,0,0,0,0,0,0.987998,0.860144,0.844099,1.198932,0.91888,TURE
1.804353,0.827443,0.87717,0.911041,1.137826,0.921892,0.681059,0.708007,1.069088,0.591615,1.202214,1.135406,1.027816,1.385606,0.754885,0.218023,0.708272,1.038881,0.361275,0.41656,0.389023,0,0.763043,0,0,0.409233,0.412702,0.561522,1.062506,0.455357,0.558536,0.410157,0.533559,0.775839,2.081263,0.960917,0.221512,0,0,1.87954,0.610136,0.568177,0,0.834951,0,0.389702,0,1.172225,1.393453,0.571183,0.637111,TURE
0.347317,0.806,1.922487,0.262943,1.005504,1.091688,1.318529,0.958532,1.146597,2.329095,0.314242,1.529322,0.939038,1.118485,0,3.05053,0.857595,1.267655,0,0,0,3.785999,1.348042,0,0,1.445955,0,0,0,0.603348,1.691567,0.72461,0,0.342662,0,1.091327,0,0,0,0,0,4.056352,0,2.258648,0,0,0,1.409211,0.699257,0.964216,0.750406,TURE
0.48709,0.989784,0.710794,1.218683,0.955957,1.004415,0.96559,0.682289,0.869747,0.818228,1.01474,0.679699,0.984669,0,1.17261,1.083741,0.812458,1.080843,0,0.625208,1.094772,0,0,0,0,0,0,1.053475,1.993373,0.854298,0.598785,0,0.500507,1.212963,0,1.030161,0,0,1.210294,0,0.768117,0.715294,3.046153,1.587158,0.916846,1.48157,0,1.09829,0.967173,0.842633,0.675365,FALSE
0.415086,0.824277,1.072408,1.100067,0.968816,1.119717,0.96559,1.085005,0.803598,1.111268,0.78997,0.700939,0.924383,1.400989,1.102495,1.910513,1.312916,1.058557,0,0.735922,1.718184,3.154999,0,0,2.692142,1.807444,1.822767,0.620014,1.173183,1.00558,1.409639,1.811526,0,1.142207,0,1.212585,0,2.432346,0,0,1.81114,1.686589,0,1.874197,0,0,0,1.069582,0.722489,1.273865,0.797123,FALSE
0.406615,0.956192,1.155569,1.291432,0.754763,1.263365,0.509432,0.35945,0.551248,0.719279,0.746325,0.324981,0.849277,2.860968,1.688558,0.325122,0.97495,0.648506,3.259162,0.75158,0,1.611063,1.14727,1.929649,2.749421,0.6153,0,1.899618,0,1.540464,1.079723,0,3.008367,0,4.693912,0.619192,1.007522,0,0,3.41955,0,0.86143,0,0,0,0,2.351864,1.021299,0.598918,1.227215,0.947204,TURE
0.732754,0.997535,0.776239,0.965897,1.039848,0.90136,1.052672,0.599083,0.861267,0.746505,1.15155,0.916613,1.038551,0.263364,0.466317,0.53872,0.875046,0.895466,0.447896,0.206575,0.482297,0.885614,0,0,0.755689,1.691175,0,0.348078,0,0.564536,0.395688,0.338999,1.322978,0.961858,0,0.850937,0,0,0.79737,0,1.012108,0,1.000364,1.042453,0.602189,0.973102,0,1.111917,1.344666,1.245582,1.125608,TURE
0.381201,1.183129,1.037985,0.71871,0.916126,0.898393,1.078797,1.138257,1.102497,0.47952,0.824886,0.99406,1.040102,1.017947,0.600798,1.041122,1.170761,1.038338,0,1.605648,0.937191,1.720909,0,0,1.468441,0,0,0.676379,0,1.096997,2.306682,0.658737,0,0.623022,0,0.992115,0,0,0,0,0.988841,1.841677,1.965831,0,0,0,2.515947,1.077621,1.338189,0.913824,1.35073,TURE
0.351552,0.840528,1.05518,0.909212,1.053595,1.008953,0.359599,0.539174,1.043697,0.616525,1.086754,1.096014,0.982297,0,0.652085,0.753332,1.270704,1.001757,0.945559,0.872204,0.509092,0,0,0,0,2.142156,0,0,0,0.5959,0.417671,2.146994,0.698238,1.353726,0,1.077853,0,0,0,0,0,0,0,0,1.288227,0,0,1.396118,1.531554,0.899199,0.628648,FALSE
0.364259,1.366243,1.357829,0.376069,0.813473,0.873023,1.618195,1.976973,1.558195,1.096045,0.563017,1.006804,1.053367,0,0.314535,0,0.817237,0.7248,0,0.841054,0.98182,0,0,0,0,0.68855,0,0.708588,0,0.574617,1.208262,0.690105,0,0.65269,0,0.692906,0,0,0,0,0,0,2.061726,0,0,0,2.638676,1.55754,0.59363,1.273865,0.622465,FALSE
0.41085,1.438429,0.842694,0.666845,0.850013,0.774021,1.438396,1.557615,1.172538,0.548022,1.044393,1.245948,1.10513,0.471861,0,0,0.723596,0.855667,0,1.115503,0.434068,0,1.135193,0,0,0,1.841954,0,0,0.508083,1.068358,0.610198,0,0.577115,0,0.612675,0,0,0,0,0.915204,0.852265,0,0,0,0,2.326575,1.188847,1.745521,1.123999,1.125608,FALSE
0.237192,1.180215,0.834095,1.443837,0.669248,1.186016,0.998886,0.499236,1.028997,0.799199,1.047474,0.573496,0.889719,0.823612,0.9722,0.561575,0.842002,0.746764,0,1.308306,0,0,0,3.359018,0,0,0,1.102247,0,0.893849,0.626506,0,2.094715,0.507647,0,0.538927,0,0,5.115206,0,0,0,0,0,0,3.162582,0,0.278845,-0.178472,1.095716,1.068961,TURE
0.427793,0.545314,1.445214,0.640435,1.212155,1.057867,0.499443,1.298013,1.249496,1.940913,0.785605,1.847931,0.956722,1.35896,0.267355,1.853197,0.463101,0.61608,0,0,0.416529,0,0,0,0,1.168448,0,0.601226,0,0.487554,1.366922,0,0,0,2.674107,0.29396,0,0,0,4.867625,0,0.817479,0,0,0,0,0,0.785228,1.405084,0.671264,0.513177,TURE
0.432028,1.187928,0.62966,1.215466,0.857337,0.962564,1.548273,0.69893,0.845247,1.31297,0.785605,0.796522,1.006551,0,0.794124,0,0.917032,1.118298,0,0.353243,1.237093,0,0,0,0,1.735146,0,1.785641,0,0.482679,0.676627,0.579688,0.565573,1.096518,0,0.873061,0.94646,0,2.738444,0,0.868981,0,0,0,1.038468,1.678105,0,0.846863,0.96551,0.90294,0.778729,TURE
0.423557,0.954662,0.759026,0.700742,1.199292,0.7508,0.779131,0.898624,1.058397,0.685028,1.37481,1.338157,1.117271,0,0.270056,0.623972,1.637226,1.348324,0,0.720903,0.42078,0,0,0,0,1.180371,0,0.607361,0,0.985058,0.345218,2.366075,1.154231,1.958069,0,2.375677,0,0,0,0,0.886899,0,1.761057,3.670303,1.060103,1.713065,0,1.058172,1.453926,0.777615,0.92881,FALSE
1.126661,1.104294,0.877995,0.851104,0.976867,0.890191,0.898997,0.813041,0.892497,0.538236,0.963302,0.910311,1.044391,0.512815,0.807109,0.582766,0.830087,1.162416,0.58023,1.070432,1.09339,0.573636,0.816995,0,0.48948,0.657252,0.662824,0.901839,0,0.182833,0.384447,0.219579,0.856929,1.142207,0.334263,0.771645,0,0,0,0,0.327107,0.304612,0.645273,0.672422,1.553739,0.627688,0.825845,0.691721,0.649336,1.348798,0.872163,FALSE
0.44897,0.831346,0.991471,0.864486,1.107836,0.953483,0.649276,0.5658,1.237246,0.780171,1.025652,1.09389,1.011299,0.862832,0,1.470791,0.99236,1.173486,0,1.698282,0.793008,1.456153,1.036955,1.744106,0,0,0,0,0,1.392342,1.301205,0.557393,1.08764,0.527172,0,0.279827,0,0,0,0,0.835235,1.555591,0,0,0,3.224594,0,1.055793,1.067556,0.945849,0.46332,FALSE
2.198261,1.061208,0.776239,0.810107,1.068733,0.817901,1.1653,1.015045,1.120797,0.698202,1.156144,1.059149,1.082188,0.437246,0.516129,0.417387,0.916368,1.050587,0.444431,0.546604,1.116654,0.292921,0.208594,0.350845,0.249947,0.671236,0,0.345385,0,0.746891,0.785253,0.560627,0.875161,0.84837,0.512063,1.069514,0,0,0.2627,0.616314,0.50017,1.242061,0.984824,0.342087,0.197611,0,0,1.136682,0.749446,1.198932,1.200649,FALSE
0.432028,0.431974,0.973111,1.109773,1.273757,1.075807,1.098775,0.649006,1.874244,1.655484,1.145675,1.529322,0.947342,0.448502,1.058832,0.611616,0.458516,0.30499,0.765903,0,0,1.5144,0,1.81387,0,1.156764,0,0,2.252512,0.482679,0,0,1.131146,0.548259,0,0.29102,0,4.668139,0,0,0,0,0,0,0,0,0,0.575222,1.095696,0.992499,0.41199,TURE
1.228315,0.924275,1.348933,0.650557,0.990794,1.015671,0.978908,0.998471,1.190696,1.027542,0.890353,1.057781,0.978784,1.253942,0.277531,1.282489,0.520788,0.923765,0,0.245307,0.429546,0.525833,1.87228,1.259632,0,0.401654,0,0.206671,0.391061,0.50279,0.23494,0.402561,0.392759,0.666287,1.532041,0.606293,0,0.805132,0.94462,1.662116,0.899259,0,0.591124,1.23199,0,0,0,0.912516,0.878273,1.020782,0.890557,TURE
0.368495,0.801883,1.006666,1.053282,1.033872,1.06214,0.359599,0.599083,0.919797,0.411017,0.976395,0.873899,0.954488,2.106914,0.310878,0.359147,1.480847,0.955163,0,1.246739,0.970269,1.781647,0,6.401894,0,1.360899,4.11731,0,0,2.839286,1.194047,0.681986,1.33076,1.612527,1.038183,0.342377,0,0,0,1.892965,2.048313,0.953726,0,0,1.226143,0,2.606885,1.629168,0.498038,1.170649,1.050568,FALSE
0.343081,0.906612,1.081234,0.798567,1.048763,0.962564,0.299666,1.73734,0.881997,1.781073,0.903446,1.644022,1.006551,1.132466,0,0.772165,1.302472,1.026801,0,0.894285,1.56594,1.916961,1.365106,0,0,2.928516,2.215008,0,0,1.221971,0.428245,2.201348,0.715915,1.387998,0,0.36838,0,0,0,0,1.102938,0,0,0,0,0,0,1.013799,1.347036,0.711133,1.200649,TURE
0.41085,0.643508,0.963079,0.777985,1.287899,0.893101,0.571128,0.419358,1.486425,0.995305,1.384052,1.403378,1.04287,0,0.278495,0.965207,0.602996,0.748709,0.806214,0.743669,0.434068,0,0,0,0,0,0,0,0,0,0,1.220397,0.59534,0.577115,0,0.919012,0,0,0,0,0.915204,0,3.635731,0,0,0,0,0.426625,1.147171,0.992499,1.125608,FALSE
0.893705,0.800483,0.664113,1.072956,1.172293,0.903259,0.653816,0.621363,1.160811,0.77278,1.42675,1.061678,1.037558,0.431416,0.891183,0.441237,0.882097,0.92901,1.099382,0.338031,0.394607,0,0,0.86788,0.618291,0.276738,0.837252,0.284791,1.077757,0.461893,0.485617,0.277363,2.435482,0.393487,0.422227,1.531687,0,2.221855,0,0.764467,0.413602,0.385158,0,1.70217,0,0,0,1.293017,1.220893,0.795983,0.92881,FALSE
0.385437,1.331524,0.769934,0.888515,0.851146,0.856788,1.454741,1.323428,1.026324,0.809579,0.746325,0.872409,1.061856,0,0.891183,0,0.771835,1.026801,0.860565,0.793804,0.463331,0,0,0,0,0,0,0.668779,0,0.542336,0.380127,1.30267,0.635475,0.616022,0,0.980968,1.064767,0,0,0,0,0.910374,1.943236,0,0,0,2.487028,1.000979,0.551608,0.992499,1.097285,FALSE
1.812824,1.003734,1.091339,0.969755,0.899002,1.05927,0.93305,0.755661,0.811839,1.05868,0.691868,0.855899,0.955988,0.848687,0.813961,1.157344,0.813409,0.889733,0.719158,0.414604,0.871192,0.355493,1.265767,0,0.30334,0.407311,0.821529,0.698608,0.793138,0.793134,0.873579,0.408231,1.4604,0.321748,0.621448,1.02472,0.440939,0.543701,0.956844,0.374139,1.416951,0.754004,0,0.415506,0,0.387864,0,0.922957,1.031475,0.945849,0.890557,TURE
0.317668,0.930184,1.089884,1.293678,0.799528,1.232082,0.69922,0.599083,0.661498,0.570857,0.523737,0.382331,0.865634,1.836432,1.083872,0.834773,0.782265,0.555027,0,0,1.129765,0,2.954612,0,1.770175,0.792304,2.397064,0,1.542816,1.983611,0.926886,0.794094,0.774757,0.37552,1.208843,0.398658,0,3.209346,1.88268,0,0,0,0,0,0,0,0,1.209396,0.641961,0.646116,1.27569,TURE
0.736989,0.801883,1.174444,0.929367,1.019513,1.078736,0.846675,0.641874,0.878497,0.907934,0.813663,0.91638,0.945811,0.261842,0.463621,1.249748,0.535377,0.949642,0,0.410747,1.43848,0,0,0,0,0.336269,1.017359,0.692109,0,0.561254,0.786775,0,0,0.637511,0,0.507594,0.54795,0,0.792707,0,1.006189,0.936994,0,0,0,0,0,0.639955,1.20863,1.170649,0.88681,TURE
0.347317,0.940334,0.854439,0.723093,1.157853,0.809962,1.438396,0.599083,1.234796,1.23305,1.021287,1.452856,1.086338,1.118485,0,0.762633,1.715189,1.521186,0,3.090873,0,0,1.348042,2.267337,0,0.722977,0,0,0,0.603348,0.845783,1.449221,0.706966,2.398634,2.206139,1.091327,0,0,0,0,0,1.014088,0,0,2.609485,6.325165,2.773993,1.238294,1.177634,1.077348,1.078891,TURE
0.393908,0.671185,0.565032,1.043289,1.316427,0.838362,0.75147,0.843324,1.50618,0.790417,1.676966,1.308747,1.07149,0.492377,0,0.671448,0.880899,0.89287,0,0.388179,0.453147,0,1.185092,0,0,0,0,0,0,1.591248,0.743546,0.63702,1.243017,0.602483,0.969731,0.959408,0,0,0,1.766767,0.95588,1.780288,1.899567,1.979489,0,0,0,1.144026,1.021278,0.974132,1.022244,FALSE
0.330374,0.941482,0.748547,0.898388,1.121133,0.851499,0.757489,0.998471,0.875872,0.808714,1.276609,1.07796,1.064621,0,1.388857,0.80225,0.60143,0.800104,0,0,0,0,0,0,0,0,0,0,1.481916,0.635103,1.335447,0,0,0.360697,0,1.148765,0,3.080972,0,0,0,0,0,0,0,0,0,1.262989,1.570545,0.735675,0.793376,FALSE
0.792051,0.844313,1.373803,1.008885,0.868471,1.219934,0.744884,0.539174,0.661498,1.125403,0.684599,0.611729,0.871985,0.974165,0.862435,2.158742,0.995916,0.938474,0.828003,0.572826,1.114498,1.637189,0,0.98047,0,0.937917,0,0.643474,0,1.304537,0.365744,1.25338,0.917145,1.037247,0.477003,0.786542,1.018473,0,0,0,0.9351,0,0.923833,0,0.55612,0,0,1.304701,0.600517,1.063691,0.872163,TURE
0.355788,0.961656,1.181634,0.962558,0.89233,1.100073,0.539398,0.778808,0.881997,1.096045,0.903446,1.032293,0.934654,1.091534,0.322114,1.488512,0.557953,0.989687,0,0.430784,2.011533,1.846829,1.315163,2.212036,0,0.705344,0,0,0,0.588632,0.825154,0.706937,0.689723,0,1.076165,0.354903,0,0,0,1.963075,2.124177,0.989049,0,0,0,0,0,0.791561,1.380006,1.273865,0.613401,TURE
0.825936,0.696696,1.347384,0.746353,1.101913,1.066225,0.739176,0.50922,1.124547,0.901954,0.870713,1.146992,0.952352,0.700495,0.275624,1.114466,0.656458,0.74099,0,0.549082,0.42732,0,0,0.939829,0,0,0,0.308401,0.583552,1.00037,0.350584,0.600713,0.293043,0.852216,1.371692,0.603151,0,0,0,1.656344,0.448069,0,0,0.92238,0.532827,0.861017,0,1.054,1.307709,0.945849,0.797123,FALSE
0.343081,0.72529,0.864987,1.464039,0.956225,1.212118,0.239733,1.617523,0.661498,2.123587,0.746325,1.37639,0.876072,1.132466,1.670969,1.158248,1.013034,0.89845,1.938995,0.894285,1.56594,1.916961,0,0,0,0.732129,2.215008,0.753435,1.42564,1.832957,0.428245,0.733783,2.147745,0.693999,0,0.36838,1.201276,0,0,0,2.205876,1.027089,0,0,0,0,0,1.400536,0.8515,1.118689,0.872163,TURE
0.402379,0.695705,1.352112,0.567403,1.183511,0.972696,0.639287,0.519205,1.234796,0.822034,0.968913,1.401879,1.001253,0.963801,0,0.985743,1.108487,0.983107,0,1.139492,0.443402,0,2.319212,0,0,0,0,0,0,0,0,1.246642,1.216286,1.473815,1.897754,1.877551,0,0,0,1.728359,0.9351,0,1.857819,1.935984,1.118351,1.80719,0,0.989816,1.401043,0.617833,1.200649,FALSE
0.478619,0.942315,0.930053,0.906338,1.039209,0.945527,0.829844,0.898624,0.661498,0.834329,1.002151,0.892105,1.015458,0.808905,0.716129,0.82732,0.930337,0.825108,0.690003,0.636473,0.371499,0,0.971562,0,0,1.04213,0,1.608686,0,0.869691,1.523934,0.522242,0.509525,0.493927,0,0.786542,0,0,1.2323,0,0,2.913198,0,0,0,0,0,1.250559,0.776553,1.198932,0.768799,FALSE
0.398144,0.937475,0.993815,1.146878,0.903722,1.105925,0.650703,0.650433,0.566998,0.822034,0.774383,0.753737,0.931595,1.461247,0.862435,0.332114,1.120406,1.324904,0,1.919797,1.344666,0,2.344421,0,1.404596,1.257352,1.902018,0,0,0,0,1.260192,0.614753,1.787802,0.959191,0.632653,0,0,0,0,0,0,1.878461,1.957495,0,1.82727,0,1.041361,0.909697,0.974132,0.797123,FALSE
0.313432,0.992373,0.631207,1.092634,1.046679,0.897526,0.898997,0.738156,1.252121,0.672795,1.21348,1.092373,1.040556,0.62053,1.098719,0.423104,1.26877,0.843946,1.063754,0.490615,0.572728,0,0,0,0,0.803308,0,0.826686,0,1.340774,0.939759,1.610245,0,1.522942,0,1.61678,1.319711,0,1.909197,0,1.211678,1.128351,2.415164,2.516779,1.453856,2.349347,0,1.312054,1.316484,1.348798,1.27569,FALSE
0.304961,0.866948,0.567648,0.898388,1.249262,0.76203,1.348496,0.624045,1.084122,0.827742,1.554844,1.242574,1.1114,0,0,0,1.30451,1.156958,0,1.513897,1.178183,0,0,0,0,0.82626,0,0,0,0,0.966609,0,0.807961,1.958069,0,1.662974,0,0,0,0,1.246799,0,2.486198,0,0,0,3.181933,0.427755,1.237296,0.866097,0.479536,TURE
2.168612,0.953802,0.855273,0.789599,1.117504,0.846004,0.968151,0.860221,1.006382,0.69381,1.198552,1.161697,1.067494,0.354588,0.41856,0.543991,1.33674,1.286012,0.150177,1.662318,0.727702,0.296941,0.211458,0.355661,0,0.907266,0,0.350126,0.220834,0.567857,0.862367,0.909315,1.108967,1.505025,0.17303,1.198319,0,0.453974,0.266312,0,0.676064,0.944357,1.663991,0.3468,1.202007,2.266102,0,1.113754,1.660453,1.077348,1.129355,FALSE
0.838643,1.223926,0.560276,0.735045,1.085218,0.670878,1.554933,1.49105,1.021647,0.483325,1.3268,1.136372,1.159058,0.229942,0.271426,0.156785,1.41046,1.355168,0.390767,2.523161,1.262339,0,0,0,0,1.180371,0.892784,0.30368,0,0.738794,1.55348,0,1.154231,1.538483,0,0.445439,0,0,0.695143,0,1.764701,0.821671,0,0,2.622936,2.543107,1.115317,0.749056,1.015934,0.945849,1.097285,TURE
0.677691,1.239225,1.021766,0.842239,0.827636,0.956548,1.123747,1.385379,1.074934,0.813471,0.908356,0.71687,1.009696,0.569794,0.672591,1.359788,0.800961,0.516629,0.484749,0.447143,0.52198,0.958481,0,0,1.635732,1.098194,0,0.376717,0,0.305493,1.284734,1.100674,0.357958,0.1735,0,0.920951,0,0,0.863395,0,0.547956,0.510274,0,0,0,1.054194,0,1.399276,-0.149568,1.002415,0.815516,FALSE
0.423557,1.248405,0.817413,0.862452,0.899469,0.866308,1.198663,1.078349,0.529198,0.548022,0.864166,0.764661,1.056878,0.915124,1.080222,0.623972,1.169447,1.140889,0.781534,1.441806,1.262339,1.545306,1.100442,0,0,1.180371,0,1.214722,1.149241,0,1.380871,0,0,1.678345,0.900465,1.187839,0.965974,0,0,1.639269,0,0.825907,0,0,0,0,4.507739,0.693348,1.191664,1.067432,1.097285,TURE
1.050421,0.888334,1.17715,0.717261,1.057843,0.966445,0.622383,0.783416,1.204266,0.869459,1.087761,1.220517,1.004521,0.916977,0.757686,1.625612,0.984324,1.080843,0.311343,0.717973,0.167628,0,0.876775,1.474691,0.525296,0.940459,0,0.72587,0.915655,0,0.687629,0.706937,1.379446,0.780044,1.793609,1.419612,0.382447,1.886309,0.553277,1.94705,0,1.307967,0,0.722027,0.41709,0.673993,0,0.957636,0.541962,1.170649,0.900487,TURE
[truncated: 1,411,645 more chars]
