# Supplementary material for: Comparative Analyses between Retained Introns and Constitutively Spliced Introns in Arabidopsis thaliana Using Random Forest and Support Vector Machine
Source: PLoS One. 2014 Aug 11;9(8):e104049. doi: 10.1371/journal.pone.0104049 (PMC4128822; doi:10.1371/journal.pone.0104049)
Supplement: File S2 — All extracted data used in the article. (ZIP) [file pone.0104049.s002.zip › data/weka_data/feature5260.arff]

@relation ranscalefeall-weka.filters.supervised.instance.Resample-B0.0-S1-Z60.0

@attribute Length numeric
@attribute a. numeric
@attribute c. numeric
@attribute g. numeric
@attribute t. numeric
@attribute GC numeric
@attribute Vac numeric
@attribute Vag numeric
@attribute Vat numeric
@attribute Vcg numeric
@attribute Vct numeric
@attribute Vgt numeric
@attribute AT numeric
@attribute cg numeric
@attribute gg numeric
@attribute cc numeric
@attribute ta numeric
@attribute at numeric
@attribute ccg numeric
@attribute cga numeric
@attribute cgg numeric
@attribute ggag numeric
@attribute gggt numeric
@attribute gaag numeric
@attribute ttcg numeric
@attribute atgt numeric
@attribute taat numeric
@attribute ttata numeric
@attribute attat numeric
@attribute tatat numeric
@attribute atatt numeric
@attribute aaata numeric
@attribute SFvalue numeric
@attribute SFaccvalue numeric
@attribute IDdonv numeric
@attribute IDacceptv numeric
@attribute Group {FALSE,TURE}

@data
0.37273,1.084844,0.796181,0.857552,1.022124,0.853182,1.13873,0.808762,0.595348,0.650777,1.001647,0.841127,1.063741,0,0,0.355019,1.0646,1.5343,0,0,0,0,0,0,0,2.024215,0,0,0,2.423093,1.957789,2.575851,0.369852,1.062591,1.020782,0.722082,FALSE
0.360023,0.691158,1.030352,1.078065,1.087593,1.087131,0.299666,0.539174,1.058397,0.274011,1.139128,1.032293,0.941421,1.617809,0.954839,0.735396,0.413483,0.488953,1.824578,1.299317,1.556901,0,0,0,1.939135,1.049136,0,0,0,0,0,0,0.877692,1.421893,0.945849,1.097285,FALSE
0.343081,0.77062,1.369563,0.73202,1.048763,1.069516,0.359599,1.73734,0.837898,1.986581,0.589204,1.682255,0.950631,1.132466,0,1.158248,1.013034,1.283501,0,2.730211,0,0,0,0,0,1.102938,0,0,0,1.321687,0,2.810019,1.55754,0.927479,0.711133,1.022244,FALSE
0.563331,1.021472,0.921894,0.932162,0.976867,0.955327,1.165733,0.776833,1.061305,0.933445,0.884885,0.861294,1.010335,0,0.607625,0.701969,0.877085,0.777879,0,0,0,0,0,0,0,0,0,0,1.365694,0.788914,0,1.677298,1.334523,0.317317,1.170649,0.965597,FALSE
0.389672,1.27714,0.888492,0.527315,1.004841,0.721923,1.238619,1.497707,0.602698,0.936205,1.139128,1.121503,1.13237,0,0,0,0.763354,1.015517,0,0,0,0,0,0,0,0.96662,0.900146,0,0,0,0,0,1.012667,1.381791,0.935933,0.975527,FALSE
0.385437,1.089429,1.154901,0.770047,0.906058,0.983719,0.588435,1.127365,0.56528,0.890536,0.653481,0.827224,0.99549,0.503318,0.297061,0.343185,1.029114,1.254978,0,0,0,0,0,0,0,0.977604,0.910374,0,0,0,0,0,1.069624,0.263813,1.123999,0.947204,FALSE
1.033479,1.038331,0.502508,1.811503,0.737269,1.218985,1.290868,0.990791,0.79719,1.817959,0.830929,0.764661,0.872482,1.491314,3.300679,0.127105,0.714662,0.760593,0.625785,0,3.203871,1.555179,0.958809,1.687381,0.659789,0.713935,0.664838,0,0,0,0.685226,0,0.391981,0.686922,0.757783,0.62587,TURE
0.495562,1.03563,0.898256,1.56642,0.683357,1.283419,0.948942,0.557969,0.650689,1.151787,0.546843,0.590363,0.838792,1.952528,2.304784,0.532528,0.698644,0.708138,0,3.751073,0,0,0,4.756244,0,1.509283,0.702745,0,1.559067,0,0,0,1.245505,0.767383,1.095716,1.27569,TURE
0.482855,1.030675,1.382841,0.803821,0.832841,1.114548,0.670681,1.091186,1.034247,0.986767,0.640643,0.710043,0.927086,0.400873,0.473195,1.639997,0.409824,0.363469,0,0,0,0,0,1.221198,0,1.550075,0,0,0,0,0,0,1.192322,1.221254,1.002415,1.172325,TURE
0.70734,1.055362,1.468406,1.387928,0.508682,1.469783,0.723003,0.689421,0.437499,1.386366,0.476975,0.564393,0.741352,1.637301,0.966343,1.86064,0.348721,0.556699,1.835636,1.307192,0.783169,1.714015,0,0.826542,0,0.524568,0,0,0,0,0,0,0.992463,0.120623,0.992499,0.618718,TURE
0.470148,0.893135,1.052012,0.776984,1.080443,0.936549,0.531226,0.7897,0.831884,1.074249,1.023668,1.097752,1.020153,0.411806,0.4861,0.280787,0.736752,0.84011,0,0,0,0,0,0,1.472306,0.796566,0,0,1.646491,0.951121,0,0,0.898237,1.1648,0.739416,0.872163,FALSE
0.724282,1.030675,1.024327,0.851104,0.964343,0.962564,0.799109,0.925855,0.913179,1.05868,0.987958,0.915276,1.006551,0.266463,0.786338,1.090116,1.021547,1.147601,0,0,0,0,0,0,0.946483,1.536235,0.953726,1.012344,0,0.609401,0,0,0.647581,1.179229,1.095716,0.84384,TURE
0.508268,1.132132,0.778489,1.167904,0.853662,1.010692,1.04883,0.848701,0.734998,0.913371,0.818339,0.669079,0.981387,1.522644,2.246681,0.259551,0.972902,0.949143,0,0.913927,2.190217,0.800851,0,0,2.718104,1.470584,0,0,3.037492,0,0,0,1.068281,1.040821,0.795983,0.91888,TURE
0.321903,0.966258,1.075543,0.851104,0.98626,0.987895,0.786623,0.767575,0.950903,0.706435,0.920631,0.908035,0.993307,0,0,0.823643,0.308734,0.82144,0,0,0,0,0,1.85689,0,0,0,0,0,0,2.284087,0,1.015265,1.31972,0.81435,0.840093,FALSE
0.567566,1.23306,1.002159,1.568826,0.503434,1.336096,0.996847,1.130922,0.971997,1.411997,0.517057,0.557891,0.81125,1.021774,2.211207,0.696691,0.348196,0.386015,1.147272,0,0,0.715263,1.763915,1.034755,0,0,0,0,0,0,0,0,0.297066,0.17172,0.964216,0.797123,TURE
0.571802,0.897546,0.735239,1.038137,1.091948,0.919783,0.71349,0.385125,0.829498,0.472996,1.206466,0.910311,1.028919,0.33805,0.798075,0.691491,1.036794,1.302657,1.138646,0.810852,0,0,0,0,0,0.651736,0,2.581092,2.689688,1.553739,1.255376,0,1.252994,1.33656,0.992499,0.750406,FALSE
0.279548,0.778862,0.530788,1.143403,1.211406,0.875058,0.92397,0.624045,1.249496,1.084628,1.620311,0.971757,1.052303,0,0,0.475179,0.712463,0.947816,0,0,0,0,0,0,0,0,0,0,0,0,2.652488,0,1.304701,1.070806,1.170649,1.050568,TURE
0.381201,0.611963,1.037985,1.257743,1.054932,1.187162,0.719198,0.658991,1.102497,0.890536,0.903446,0.764661,0.88912,0,1.802393,0,0.520338,0.692225,0,0,0,0,2.65601,0,0,0,0,0,0,0,0,0,0.749112,0.879146,0.967255,1.200649,TURE
0.376966,0.907631,1.246456,0.726786,1.010639,1.005825,0.952271,0.818746,1.185796,0.700251,0.824886,1.040789,0.983932,1.029515,0,1.754922,0.789377,0.933455,1.740689,1.239579,0,0,0,0,1.848943,0,0,0,2.072642,0,0,0,0.920632,1.18282,1.049065,1.048998,FALSE
0.406615,0.841449,0.729833,1.347582,0.988999,1.082884,0.854048,0.494243,0.926097,0.993291,1.070387,0.563938,0.943641,0.476828,1.125705,0.325122,0.853081,0.432337,0,1.14727,0,1.007522,0,2.915117,0,1.850089,0,0,0,0,0,0,1.15644,0.917836,1.123999,0.618718,TURE
0.330374,0.847334,1.871367,0.552854,0.864874,1.221716,0.557711,0.773815,0.502249,1.522285,0.605571,0.929276,0.871054,1.176588,0.347214,1.6045,0.300715,0.666754,1.992631,1.418991,0,0,0,0,0,0,0,0,0,0,0,0,-1.17249,0.217551,0.689025,0.915133,TURE
0.368495,0.590861,0.872444,0.681536,1.407215,0.796605,0.762007,0.419358,1.625395,0.665456,1.5656,1.523861,1.093322,0.526729,0,1.07744,0.807735,0.955163,0,1.268745,0,0,0,0,0,1.024157,0,2.036885,0,2.452287,1.981377,0,0.613043,1.550561,1.198932,1.003851,TURE
0.245663,1.202824,0.402666,0.929367,1.07695,0.697029,1.609316,1.198166,1.527162,0.697714,1.396632,0.969987,1.145385,0,0.938088,0,1.015573,0.900702,0,0,0,0,4.201325,0,0,1.564166,1.456599,0,0,0,0,0,0.56201,0.328769,0.514617,0.825446,TURE
0.216014,0.791952,1.60277,0.951234,0.832841,1.302292,0.381393,0.199694,0.561271,0.66427,0.3809,0.614046,0.828924,3.623893,0,0.617732,0.694652,0.61608,3.090611,2.200885,0,0,0,0,3.312689,0,0,0,0,0,0,0,1.252786,0.485241,0.795983,0.900487,FALSE
0.44897,0.969904,0.716063,0.966191,1.084265,0.871756,0.865701,0.765495,0.661498,0.799199,1.156586,0.934586,1.05403,0.431416,0.763871,0.294158,1.323146,1.271277,0,0,1.242527,0,2.243426,0,0,0.835235,1.555591,1.657466,0,0,0,0,1.068961,0.752851,1.273865,0.900487,FALSE
0.33461,1.068999,0.665164,1.02348,1.01206,0.877274,1.056716,0.756736,0.957431,0.513771,1.152566,0.835091,1.051145,0.580752,0.342763,0.395982,0.593719,1.18477,0,1.400563,0,0,0,0,2.092225,0,0,0,0,0,2.192724,0,0.717323,1.701208,1.123999,1.27569,TURE
0.300725,0.672297,1.726929,0.835121,0.914953,1.301495,0.660627,0.599083,0.806827,0.926345,0.285675,0.795074,0.829341,2.588495,0.381936,1.323712,0.99236,0.733429,0,0,1.872794,0,0,0,2.338369,0,0,0,0,0,2.454541,0,0.975485,0.420204,0.767699,0.84384,TURE
0.953003,0.603804,1.245582,0.766624,1.199292,1.026735,0.824081,0.773815,1.469996,0.970456,1.031107,1.258505,0.972999,0.606678,0.716129,1.378867,0.620225,0.595911,0.679103,0,0,0.42207,1.040869,0,0,0,0.360869,0,0,0,0,0.979056,0.804131,0.789654,0.927482,0.647041,TURE
0.309197,0.90537,1.119744,0.812241,1.026791,0.988936,1.360022,1.054155,0.91168,0.691615,0.864921,0.933769,0.992762,1.258296,0.742653,0.857962,1.125593,1.140889,0,1.51892,0,0,0,0,0,0,2.288942,0,0,0,0,3.135818,1.068961,0.581078,1.123999,1.097285,FALSE
0.864056,0.971941,0.858627,0.951234,1.028804,0.934253,1.089694,0.980317,1.162633,0.809579,1.07128,1.007962,1.021353,0.223146,0.921914,0.912905,1.026579,0.75872,0,0,0,0,2.299233,0,0.79109,0.856012,1.594288,0.845307,0.880873,0,0,1.081857,0.850313,1.045093,1.123999,1.215295,FALSE
0.37273,1.251743,0.729833,1.163821,0.794985,0.98444,1.378463,1.198166,0.926097,1.575564,0.785605,0.573496,0.995113,0.520674,0.921914,0,0.931525,1.062207,0,1.253992,0,1.102347,0,1.594741,0,0,0,2.012637,0,0,0,0,1.753256,0.917047,0.992499,0.815516,FALSE
0.48709,0.63857,0.558481,1.265555,1.238399,0.954194,0.566035,0.782136,1.457746,1.046571,1.582122,1.019548,1.010927,0.397357,0.938088,0,1.11713,0.810632,0,0,0,0,0,0,1.419724,0.768117,0.715294,0,3.174316,0,0,0,0.660801,1.33733,1.123999,1.068961,FALSE
0.300725,0.517152,0.575643,0.911041,1.478,0.772763,0.524415,0.510582,2.034608,0.669459,1.95955,1.62925,1.105788,0,0,0.882475,0.661573,0.586743,0,0,0,0,0,0,0,1.265135,1.178132,0,0,0,0,0,1.302612,1.648721,1.348798,0.676334,TURE
0.482855,0.837423,0.665813,1.844059,0.789008,1.317193,0.770569,0.891492,0.530248,1.557623,0.846396,0.746455,0.821134,1.603492,2.839168,0.273333,0.51228,0.908673,1.352142,0,1.153775,0,2.081738,2.442396,0,0,0.721738,0,0,0,0,0,0.549187,0.376152,1.123999,0.693758,TURE
0.385437,0.968381,0.57745,0.94775,1.153165,0.793322,1.144178,1.10558,1.094479,1.139638,1.424803,1.056623,1.095039,0,0.297061,0.686369,1.157753,1.026801,0,0,0,1.064767,0,1.540375,0,1.955208,2.731123,0,2.024995,0,0,0,0.876797,1.123206,1.049065,0.975527,FALSE
0.419321,1.186838,1.061575,0.762268,0.883317,0.933395,0.839064,1.084655,0.752019,0.692239,0.669832,0.808931,1.021802,0.462231,0.545622,0.630339,0.945104,1.466858,0,0,0,0,0,0,0,0.896137,1.66902,0,0,0,1.731098,0,1.418587,0.732062,0.945849,1.097285,FALSE
0.37273,1.043119,0.729833,1.041313,0.993731,0.918811,1.078797,1.198166,1.322996,0.411017,0.942727,0.764661,1.029427,0.520674,0.614609,0,1.197675,1.062207,0,1.253992,0,0,0,1.594741,0,0,0.942505,0,0,0,0,2.575851,1.203998,0.474292,0.73481,1.200649,TURE
0.343081,0.997273,0.720823,0.865114,1.110455,0.819962,0.719198,1.797248,0.617398,1.781073,1.021287,1.682255,1.08111,0,0.668387,0,1.013034,1.411851,0,0,0,1.201276,0,0,0,2.205876,0,0,0,0,2.13577,2.810019,0.92708,0.956749,1.095716,1.200649,FALSE
0.368495,0.801883,1.207999,0.681536,1.120028,0.962564,0.299666,0.941416,0.963897,1.00797,0.897835,1.217996,1.006551,0.526729,0.310878,0.718293,0.673112,1.074559,0,1.268745,0,0,0,0,1.892965,0,0,0,0,0,0,0,1.293017,0.939706,1.020782,0.872163,FALSE
0.347317,0.806,0.854439,0.9203,1.157853,0.91561,1.498329,0.239633,1.455296,1.71257,1.021287,1.338157,1.031101,0.559243,0.660136,0,1.14346,1.014124,0,0,1.615285,0,0,0,0,1.088977,0,0,0,1.304742,0,0,1.123822,0.975641,1.198932,0.900487,FALSE
0.423557,0.697638,1.167733,0.646839,1.224277,0.924061,0.659265,0.658991,1.499396,0.548022,1.139128,1.414623,1.026682,0,0.270056,0.935958,0.584724,0.622303,0,0,0,0,0,0,0,0,0,0,0,0,1.713065,0,0.733829,1.193153,0.870916,1.35073,TURE
0.70734,0.945428,1.153748,0.87149,0.957518,1.037494,1.127314,0.860587,0.706998,0.913371,0.932127,0.864795,0.967374,1.091534,0.161057,1.116384,0.83693,0.804121,0.917818,1.960788,0,0.571338,0,0.826542,1.939135,1.049136,0.488494,0,0,0,0,0,0.921618,0.988136,1.020782,1.125608,FALSE
1.922949,1.148442,1.208886,1.044821,0.715436,1.157621,1.033009,1.090256,0.817628,0.810546,0.512351,0.385893,0.904565,0.899973,1.121356,1.977289,1.047856,0.906667,1.675221,0.715774,0.571782,0,0.512357,0,0,0.763008,0.532902,0.375692,0.391499,0.452311,0,0.961651,0.746036,0.804026,1.002415,0.993921,TURE
3.007254,0.744699,0.986816,0.949001,1.129614,0.996457,0.69922,0.549159,1.139247,0.723085,1.145675,1.051409,0.98883,1.150036,0.867301,0.827709,0.685834,0.999284,0.213898,0.761606,0.547554,0,1.307343,0,1.34944,0.486728,0.226628,0.239464,0.499078,0.2883,0.465876,0.306475,1.009854,0.924631,0.972564,0.815516,TURE
2.130491,0.934369,0.673246,0.900174,1.157368,0.815213,0.922049,0.852541,1.226881,0.76407,1.379846,1.181304,1.083593,0.270709,0.639096,0.246109,0.761073,0.961347,0,0,0.25793,0,1.386437,0.271106,0.636036,1.376467,0.961355,0,0,0,0,0,1.414415,1.115369,0.792241,0.947204,FALSE
0.525211,1.095611,1.318408,0.782467,0.826125,1.071241,1.070235,1.069791,1.007997,0.685028,0.757548,0.791971,0.949729,1.104845,0.652085,1.506664,0.941262,1.085236,0,0.883962,1.059203,0,0,0,1.314125,0,0.662091,0,0,0,0,0,0.191853,0.872653,1.198932,0.712152,TURE
0.597215,1.119762,0.828179,1.108649,0.868281,1.003524,0.936456,1.310494,0.551248,1.370056,0.761055,1.123096,0.985135,0.647124,0.763871,0.661856,0.99236,1.320172,0,0.775851,0,0,1.674441,0,0,0.6234,1.741586,0,0,0.742846,1.200396,0,1.067409,1.140039,0.81435,0.84384,TURE
1.685757,1.005588,0.836191,1.083483,0.95421,0.994005,0.907321,0.67896,0.763173,0.740211,0.940544,0.750855,0.990112,0.45641,1.077501,0.5446,0.904039,0.956968,0,0.544663,0.65264,0.474428,0,1.029516,0.402555,0,0.202818,0,0,0.774898,0.417397,0,1.296997,1.256028,1.273865,1.097285,FALSE
0.33461,0.929564,0.812979,0.614088,1.233449,0.731061,1.12769,1.131163,1.06478,0.175764,1.392899,1.453862,1.127592,0,0.685526,0,1.039009,0.921488,0,0,0,0,0,0,0,2.263925,1.054118,2.254153,0,0,0,0,0.63357,1.139724,1.245582,1.097285,TURE
0.317668,1.32184,0.544942,1.149936,0.832841,0.885559,1.673134,0.923586,0.661498,1.198799,0.900173,0.653148,1.046813,0,1.083872,0,0.938719,0.693784,0,0,0,0,0,1.88268,0,1.194849,3.33804,0,0,0,0,0,1.196322,0.690068,1.273865,1.022244,TURE
0.571802,0.897546,1.297481,0.71871,0.99941,1.026735,0.756299,0.727458,1.217996,0.619787,0.701433,1.028651,0.972999,0,0.199519,0.921989,1.123193,0.689642,0,0,0,0,0,0,0,0.651736,0.606916,0,0,0,1.255376,0,1.03089,0.807743,1.091974,1.200649,FALSE
0.360023,0.863948,1.305113,0.507325,1.116987,0.917267,0.719198,0.838716,0.970197,0.959039,0.942727,1.146992,1.030234,0,0.31828,1.470791,1.102622,1.34462,0,0,0,0,0,0,0,1.049136,0.976987,0,0,2.512837,2.0303,0,0.582551,0.620747,1.170649,0.872163,FALSE
0.66922,0.604217,1.108607,0.921132,1.186008,1.041762,0.749164,0.41603,1.359746,0.732599,1.112941,1.157612,0.965142,1.731159,0.681159,0.78692,0.66368,0.588612,0,1.382607,0.828351,0,2.981586,0,4.10346,0,0.516858,0,0,0,0,0,0.84423,0.745881,0.824266,1.097285,TURE
3.629883,1.045407,0.892491,0.735902,1.064132,0.835645,0.887519,0.997379,0.899191,0.625522,1.099418,1.112211,1.07291,0.952542,0.687127,0.685567,1.163163,1.187538,0.531368,0.50453,0.906827,0,0.270577,0,0.744773,0.30221,1.500945,0.594589,0.41307,0.715849,0.963976,1.014638,1.294213,1.195821,1.077348,0.797123,FALSE
0.393908,0.987037,0.565032,0.927368,1.155232,0.776261,0.958931,0.571433,0.84129,0.653411,1.377831,1.094054,1.103959,0.492377,0.87181,0,1.38427,1.116088,0,0,1.420031,0,0,0,1.766767,0,0.890144,3.799135,0,1.143482,0,0,1.116338,1.283919,1.049065,0.890557,FALSE
0.389672,0.957855,0.444246,1.523353,0.950526,1.035803,1.13873,0.599083,1.190696,1.301553,1.41409,0.649962,0.968258,0,1.175187,0,0.636128,0.902682,0,0,0,0,0,0,0,0.96662,0,1.921153,0,1.156476,0,0,1.322699,0.491351,0.870916,0.947204,TURE
0.360023,1.123132,1.099043,0.697572,0.940621,0.917267,1.018864,1.078349,0.661498,0.342514,0.628484,0.802894,1.030234,0.53927,0,0.735396,1.516105,1.34462,0,0,0,0,0,0,1.939135,1.049136,1.953975,0,0,1.256419,0,0,0.856904,1.107891,0.795983,0.890557,FALSE
0.504033,1.018224,1.079417,0.770047,0.986812,0.946386,0.762308,0.801405,0.7408,0.754132,0.821785,1.086624,1.015009,1.151661,0.453144,1.047004,0.588688,0.696136,0,1.843476,0,0,0,1.16856,1.370768,0,1.381258,0,0,0,0,0,1.077621,0.413695,1.095716,0.732981,TURE
1.22408,0.889358,0.828323,0.876628,1.132549,0.879297,0.883459,0.587989,0.96203,0.667268,1.194411,1.070526,1.050087,0.629148,0.371326,0.536226,1.045194,1.283501,0,1.127282,0,0,0,0,0.555976,0.902404,0.56023,1.186396,0.618156,0.714175,1.154065,0.759198,1.168929,0.656389,0.992499,0.947204,FALSE
0.317668,0.979141,0.778489,0.574968,1.232605,0.693046,1.148719,0.973509,0.973872,0.713571,1.42391,1.465601,1.147468,0,0,0.834773,1.408078,1.526325,0,0,0,0,0,0,0,1.194849,1.11268,2.381148,0,1.433379,0,3.047485,1.119593,1.155182,0.660742,1.172325,TURE
0.381201,0.775153,1.037985,0.838495,1.138217,0.962564,0.599332,0.419358,1.102497,1.027542,1.139128,1.146992,1.006551,0,0.901197,1.388163,0.910592,0.922967,0,0,0,0,2.65601,0,0,2.966523,0.920839,0,0,0,0,0,1.275255,1.191428,0.899199,1.097285,FALSE
0.360023,0.950343,1.167733,0.887818,0.940621,1.053158,0.839064,1.258074,1.102497,0.753531,0.982007,1.070526,0.959184,1.078539,0.31828,0,0.413483,0.733429,0,1.299317,0,0,0,0,0,1.049136,0,0,0,0,0,0,1.477742,0.798798,1.095716,0.778729,FALSE
0.37273,1.043119,1.127924,0.735045,0.965339,0.951626,0.839064,1.198166,0.970197,1.370056,0.864166,0.841127,1.01227,0.520674,0.614609,0.355019,0.79845,1.298254,0,0,0,0,0,0,0,1.012108,0.942505,0,0,0,0,0,0.347484,0.979524,0.842633,0.993921,FALSE
0.343081,0.453306,0.792905,1.19785,1.295531,1.033865,0.419532,1.73734,1.411196,1.781073,1.217689,1.720488,0.969271,0,1.670969,0,0.434157,0.64175,0,0,0,0,2.962473,0,0,1.102938,0,0,2.287981,0,0,0,0.924192,0.932526,0.786067,0.900487,TURE
0.364259,0.725817,0.543132,0.814817,1.394525,0.705134,0.679242,0.718899,1.558195,0.63936,1.571211,1.503834,1.141148,0,0.314535,0,1.498268,0.9664,0,0,0,0,0,0,0,2.072992,0,2.061726,4.296941,1.241096,2.00554,0,0.677103,0.815773,1.095716,1.022244,TURE
0.33461,0.883086,1.330328,0.887016,0.91718,1.133145,0.378525,1.06416,0.574459,1.306961,0.759763,0.774723,0.917363,0,0.342763,0.395982,0.890579,0.921488,0,0,0,0,0,0,0,1.131963,0,0,0,1.356932,0,0,0.40965,1.446409,1.123999,1.200649,FALSE
0.59298,1.180215,0.79239,1.15507,0.820944,1.010692,1.198663,0.984207,0.598498,0.83182,0.813663,0.491568,0.981387,0.651779,1.15405,0.888824,1.249374,1.108058,0,0.781474,0,0,1.686663,0,0,1.2559,1.169532,1.243099,0,0,0,0,1.15042,0.803965,1.198932,0.993921,TURE
0.648042,0.575965,0.992191,1.092158,1.175776,1.075807,0.714588,0.921666,1.382361,1.007782,1.155747,0.992589,0.947342,1.490087,0.527674,1.42241,0.38084,0.945737,3.008741,1.428389,0,0,0,0,1.06006,1.147055,0,0,0,0,1.10372,0,0.150541,0.852051,0.880832,1.200649,FALSE
0.376966,1.196422,0.852839,0.908482,0.898346,0.908487,1.49167,1.131601,0.911397,0.685028,0.794334,0.696691,1.034825,0,0.303812,2.105906,1.447191,1.516864,0,0,0,0,0,0,0,1.000339,0.931546,1.988959,2.072642,0,1.934756,0,1.03757,0.770204,1.067432,1.125608,FALSE
0.313432,0.793898,1.025711,1.311161,0.911624,1.209709,0.620736,0.481406,0.606373,0.574934,0.750534,0.641769,0.877331,1.241059,1.464959,0.846209,0.475789,0.56263,0,1.497824,0,0,0,0,4.479129,0,0,0,0,0,0,0,1.228257,0.86415,0.899199,0.665435,TURE
0.37273,1.168293,1.459666,0.612537,0.794985,1.05007,0.359599,1.078349,0.352799,0.959039,0.314242,0.688195,0.960798,0.520674,0,1.775093,0.931525,1.062207,0,1.253992,0,0,0,0,0,0,0.942505,0,0,0,0,0,1.18255,0.629942,1.198932,1.125608,TURE
0.393908,0.78963,0.878939,0.753487,1.235829,0.838362,0.968151,0.483875,1.217835,0.827303,1.405025,1.364626,1.07149,0.984753,0.290603,1.007172,1.132584,1.227696,0,1.185092,0,0,0,0,3.533535,0.95588,0.890144,0,0,0,0,0,0.866274,1.323576,0.974132,0.890557,FALSE
0.436264,0.926857,1.020349,0.994332,0.970301,1.037326,0.799109,0.549159,1.163747,0.627942,1.10203,0.913345,0.967461,0.444104,1.048451,1.81686,0.794536,0.906,1.499405,0,1.279434,0,0,0,0,1.720583,0,0,0,0,0,0,0.797883,0.566363,1.020782,0.993921,TURE
0.338846,0.688458,0.8758,0.943307,1.218031,0.9385,0.674248,0.524197,1.322996,0.685028,1.325709,1.194783,1.019133,0.573401,0.338424,0.78194,1.612061,1.039798,0,0,0,0,0,0,0,2.234524,1.040428,2.224493,0,1.339078,0,0,1.193911,1.301665,1.198932,0.872163,FALSE
0.360023,0.820751,0.824282,1.078065,1.087593,0.985213,0.539398,0.718899,0.926097,0.47952,1.099848,0.87936,0.994709,0,0.31828,0,1.102622,0.611191,0,0,0,0,0,0,0,0,0,0,0,0,0,0,0.748888,0.824328,0.974132,1.022244,FALSE
0.330374,0.941482,1.422239,0.760174,0.896906,1.110651,0.707544,0.673968,0.587998,0.723085,0.452814,0.844313,0.929124,0,0,0.80225,0.60143,0.533403,0,0,0,0,0,1.807373,0,1.147055,0,0,0,0,0,0,0.82373,1.076675,1.123999,1.068961,FALSE
2.138963,0.887044,0.739949,1.152783,1.043938,0.983531,0.864421,0.576041,0.958324,0.803591,1.148193,0.830834,0.995588,0.988661,1.060933,0.367698,0.89588,0.794548,0,0.857601,0.513808,0.373305,0.460305,0.810077,0.633502,0.342746,0.478763,0.337448,0,0.406267,0.984756,0,0.119756,0.902429,1.198932,0.947204,FALSE
0.317668,1.32184,1.245582,0.862452,0.666273,1.078072,1.123747,1.996943,1.157622,1.341513,0.687405,0.398261,0.946158,1.224288,0.722581,1.669547,0.625812,0.971298,2.07452,2.954612,0,0,0,0,0,0,2.22536,0,0,0,0,3.047485,1.124417,1.369392,0.974132,1.125608,TURE
0.262605,1.302889,0.282516,1.477993,0.805976,0.931514,2.097661,0.823739,1.70887,1.969456,0.834706,1.43374,1.022785,0.742601,0,0,1.138773,1.009968,0,1.797389,0,0,0,0,0,1.458121,1.357847,0,3.037492,0,2.835419,0,0.852803,-0.3772,0.745591,1.247366,TURE
0.381201,1.183129,1.232607,0.658818,0.860603,0.962564,0.958931,1.258074,0.573298,0.616525,0.589204,0.841127,1.006551,1.526921,0.300399,2.082244,1.300846,1.499821,1.720909,2.450985,0,0,0,0,0,0,0.920839,1.965831,2.048541,1.183371,3.824518,0,0.893818,-0.08015,0.842633,1.27569,TURE
0.283783,1.64408,1.132875,1.448147,0.223748,1.336096,1.830102,1.037697,1.732495,1.418987,0.343702,0.839762,0.81125,0.686343,0.810167,2.339895,0,0,2.329845,1.659128,0,0,0,6.354045,0,0,0,0,0,0,0,0,0.563713,-0.072157,0.763958,0.618718,TURE
0.542153,0.774516,1.094749,0.673791,1.190703,0.902404,0.72776,0.470708,1.259996,0.685028,1.038122,1.22892,1.038005,0.356682,0.210516,0.729605,0.911616,0.889355,0,0.8559,0,0,0,0,1.272073,0,0.640904,0,0,0,0,0,0.464909,0.857072,0.870916,0.647041,TURE
0.559095,0.723229,0.57502,2.899342,0.416421,1.837622,0.784839,1.954151,0.503999,2.935834,0.38345,1.410982,0.549028,1.728956,6.530809,0.235776,0.265134,0.313527,1.164923,0,4.970108,11.621645,1.791263,2.101596,0,0,0,0,0,0,0,0,0.167238,-0.226544,0.711133,1.00482,TURE
0.364259,1.280853,0.611023,0.877495,0.958736,0.77229,1.917861,1.857157,1.514096,0.616525,1.112941,0.892105,1.106035,0.532925,0,0,1.634475,1.328801,0,0,0,0,0,0,0,1.036496,0,2.061726,0,2.482193,2.00554,0,1.309816,0.846324,1.123999,1.200649,FALSE
1.473978,0.991802,1.090555,0.728004,1.019513,0.929372,0.832405,0.815418,0.845247,0.932399,0.883806,1.062029,1.023905,0.391631,0.385238,1.424167,1.000939,0.917315,0.437688,0,0,0.271593,0,0,0,1.246799,0.232211,0.491458,0,0.591685,0.478065,0,1.008389,1.105577,1.170649,1.35073,TURE
0.70734,1.055362,1.468406,1.387928,0.508682,1.469783,0.723003,0.689421,0.437499,1.386366,0.476975,0.564393,0.741352,1.637301,0.966343,1.86064,0.348721,0.556699,1.835636,1.307192,0.783169,1.714015,0,0.826542,0,0.524568,0,0,0,0,0,0,0.992463,0.120623,0.992499,0.618718,TURE
0.432028,0.82795,0.858627,0.845541,1.175776,0.877632,1.348496,0.848701,1.690495,1.255885,1.080208,1.370018,1.050957,0.448502,0.264708,0.611616,1.031661,0.711644,0,0,0,0,0,0,0,0,0.809222,1.725117,0,0,0,0,0.428236,1.844802,1.273865,1.144002,FALSE
0.423557,0.697638,1.167733,0.646839,1.224277,0.924061,0.659265,0.658991,1.499396,0.548022,1.139128,1.414623,1.026682,0,0.270056,0.935958,0.584724,0.622303,0,0,0,0,0,0,0,0,0,0,0,0,1.713065,0,0.733829,1.193153,0.870916,1.35073,TURE
0.139774,1.66899,0.353858,1.470089,0.52999,0.962564,2.351224,1.221207,1.238189,1.291014,0.740282,0.2941,1.006551,0,1.670969,0,1.447191,1.283501,0,0,0,0,0,4.518432,0,0,2.670432,0,0,0,0,0,0.970781,-0.08414,0.870916,1.125608,FALSE
0.321903,1.159509,0.691421,0.780179,1.05201,0.759919,1.142476,1.310494,0.592592,0.749249,1.178408,1.015566,1.112503,0,0.712947,0,1.389303,1.505974,0,0,0,0,0,0,0,0,1.097438,2.348076,2.446869,1.413471,2.284087,0,0.629057,0.977945,1.002415,1.172325,TURE
0.478619,1.16977,1.033392,0.572424,0.994988,0.817753,1.00657,1.225047,0.517325,0.891415,0.853591,1.132287,1.082265,0,0.23871,1.103094,1.137079,1.466858,0,0,0,0,0,0,0,0.782083,1.456599,0,1.61628,0,0,0,1.003538,0.94172,0.945849,0.91888,TURE
0.720047,1.058336,1.099043,0.919526,0.881832,1.036172,0.998886,0.765495,0.759498,1.027542,0.807428,0.72218,0.968065,0.268039,0.316396,0.913805,0.890579,0.789847,0,0.641925,0,0,0,0,0,0.515145,0,0,0,0,0,0,0.884355,0.782202,1.095716,1.068961,TURE
0.160952,1.159509,0.921894,0.709253,0.98626,0.835911,0.982238,1.148242,1.028997,0.190286,0.905629,0.987687,1.072771,0,0,0.834773,0.938719,1.387568,0,0,0,0,0,0,0,0,2.288942,0,0,0,0,0,0.579629,0.461435,0.439683,1.022244,TURE
1.075835,0.939628,0.965448,1.124753,0.924651,1.080042,0.688243,0.582624,0.600921,0.820528,0.865461,0.70374,0.945127,0.716184,1.268087,0.85457,1.006742,1.014625,0.600952,0,0,0.373305,0,0,0.633502,0.342746,0.63835,0,0.704698,0,0,0,0.978087,1.051938,1.049065,0.890557,FALSE
0.364259,0.896597,1.018372,0.564104,1.191157,0.805868,0.599332,0.958532,1.087797,0.411017,1.204595,1.401879,1.088479,0.532925,0.314535,0.363372,1.08965,1.449601,0,1.283849,0,0,0,0,0,1.036496,1.930433,0,0,0,0,0,0.958235,1.595912,1.273865,1.068961,FALSE
1.266435,0.871894,1.113056,0.775197,1.069602,0.965783,1.079848,0.960634,1.077739,1.008313,0.934457,1.13693,1.004868,0.760045,0.628015,0.518232,0.621612,0.826953,0,1.089327,0,0,1.561303,0.915898,0.537193,0,0.270652,0.57309,0.597202,0.344983,0,0.733463,1.118233,0.996307,1.202673,1.200649,TURE
0.406615,0.688458,0.669014,1.235283,1.171183,0.992644,0.419532,0.778808,1.278896,0.822034,1.41409,0.917593,0.990823,0.476828,0.562853,0.650245,0.731212,0.648506,0,0,0,0,2.484655,0,0,0.925045,0,0,0,0,0,0,0.879923,1.721117,0.842633,1.35073,TURE
0.402379,1.043558,0.245838,1.078065,1.183511,0.699125,1.438396,0.718899,0.999597,1.096045,1.675958,1.019548,1.144289,0,0.853261,0,1.108487,1.529277,0,0,0,0,0,1.473402,0,0,0.870793,0,1.935984,2.236701,0,0,0.777184,1.056024,1.095716,0.693758,FALSE
0.868292,1.164222,0.797476,0.788828,0.99941,0.817006,1.307633,1.143703,0.761725,0.996404,1.07128,0.903691,1.082656,0.444104,0.393169,0.454215,1.30531,1.510001,0,1.062496,0,0,0,0,0,0.425887,0.793198,0.841102,0,2.53159,0,1.076475,1.171965,0.944681,0.899199,0.900487,TURE
0.360023,0.777553,0.686902,1.395143,1.028804,1.087131,0.479465,1.018441,0.749698,1.027542,0.982007,0.688195,0.941421,1.078539,1.273119,0,0.689139,1.222382,0,0,0,0,2.817962,0,0,1.049136,0.976987,0,0,1.256419,0,0,1.223118,1.465212,1.123999,0.618718,TURE
0.457442,0.815951,0.864987,1.447403,0.902245,1.203205,0.574359,0.723892,0.624748,1.484227,0.867439,0.430122,0.880732,2.11676,2.24878,0.86598,0.973811,0.671739,1.428679,2.03478,2.438166,0,2.200694,1.290981,0,0,0,1.625591,0,0,0,0,0.593199,0.534426,1.095716,1.097285,TURE
0.393908,1.144963,1.067283,1.391052,0.617915,1.273069,1.32775,0.843324,0.600437,0.827303,0.413954,0.364685,0.844204,0.984753,0.87181,0.671448,0.880899,0.669653,0,0,1.420031,0,0,3.012288,1.766767,0.95588,0.890144,0,0,1.143482,0,0,1.202254,0.547986,1.123999,0.91888,TURE
0.542153,0.803202,0.592989,1.431805,1.034545,1.060324,1.113044,0.770249,1.196996,1.66364,1.122294,0.710043,0.955437,0,1.263094,0.486403,0.54697,0.727654,0,0,0,0,3.697166,1.084424,0,0.688233,0,0,0,0,0,0,1.27207,0.859685,0.865606,0.872163,TURE
0.330374,0.611963,0.973111,0.829281,1.281294,0.925542,0.607656,0.074885,1.518995,0.608914,1.347532,1.364708,1.025908,0,0,0.401125,1.052503,1.066806,0,0,0,0,0,0,0,1.147055,0,0,0,2.750538,0,0,1.207884,0.754152,1.198932,1.125608,FALSE
0.33461,1.115477,0.960793,0.750552,0.980434,0.877274,0.83591,1.127222,0.51063,0.874312,0.90448,0.965888,1.051145,0.580752,0.342763,0.791965,1.039009,1.053129,0,0,0,0,0,0,0,0,0,0,0,2.713864,2.192724,0,0.554315,0.966091,0.664483,0.618718,FALSE
0.41085,0.643508,0.662117,1.166978,1.236383,0.952641,0.740351,0.250205,1.382661,1.132311,1.481097,1.03904,1.011739,1.415583,0,0,0.241199,0.534792,0,2.270386,0,0,0,0,1.691586,0,0,0,0,0,0,0,1.119593,0.581261,1.273865,0.768799,TURE
0.753931,1.052026,1.180853,0.817634,0.898346,1.022048,1.106174,0.86904,0.876553,0.803428,0.666795,0.800062,0.975449,0.511849,0.453144,0.872503,1.308195,0.754147,0,0,0,0,0,0.774588,0,0,0,0.971618,0,0.584885,0.94514,1.243514,1.001152,0.821148,1.123999,0.740475,TURE
0.825936,1.073289,0.898256,1.02278,0.909719,0.992181,0.839064,0.668976,0.360149,0.696445,0.831432,0.649962,0.991065,0.700495,0.275624,0.318419,1.133882,1.005629,0,0.558774,0.669548,0,0,0,0,1.792274,1.251765,0,0,0,0,0,1.334719,1.189004,1.067432,1.111931,FALSE
0.398144,1.484336,0.372681,1.376254,0.691081,0.921604,1.969232,1.198166,0.957597,1.565778,0.886612,0.600805,1.027967,0,2.012349,0.332114,0.871427,0.662452,0,0,0,1.029665,2.539263,1.489593,0,0,0.880362,0,0,0,0,0,0.887392,0.975933,1.245582,1.247366,TURE
0.402379,0.927607,0.614596,1.248286,1.02571,0.972696,0.918975,0.259603,0.690898,1.073211,1.217689,0.662706,1.001253,0.481901,0.28442,0.328581,0.492661,0.983107,1.628387,1.159606,0,0,0,0,0,0.9351,0,0,0,0,0,0,1.100724,0.831107,0.692766,0.797123,FALSE
0.825936,0.696696,1.347384,0.746353,1.101913,1.066225,0.739176,0.50922,1.124547,0.901954,0.870713,1.146992,0.952352,0.700495,0.275624,1.114466,0.656458,0.74099,0,0,0,0,0,0,1.656344,0.448069,0,0,0.92238,0.532827,0.861017,0,1.054,1.307709,0.945849,0.797123,FALSE
0.491326,0.569759,1.610666,0.55762,1.163106,1.095331,0.811595,0.324503,1.387308,1.155985,0.785605,1.409844,0.937133,0.787803,0,1.342896,0.805393,0.357148,1.328421,0,0,0,0,0,0,0,0,1.509478,0,0,0,0,0.709681,1.458263,0.899199,0.965597,TURE
0.37273,0.834495,0.995227,0.796298,1.135693,0.918811,1.078797,0.50922,1.036347,0.650777,1.040927,1.032293,1.029427,0,0.307305,0.710037,0.5323,0.826161,0,0,0,0,0,0,0,2.024215,0.942505,0,0,0,0,0,1.169007,0.9602,0.889283,0.84384,FALSE
0.355788,0.830521,1.042619,1.15507,0.951819,1.13445,0.479465,1.138257,0.837898,0.890536,0.903446,0.99406,0.91668,2.183068,1.288458,0.372128,0.697441,0.371133,1.846829,0,3.151776,1.156784,0,0,0,0,0.989049,0,0,0,0,0,1.29051,0.647521,1.123999,0.840093,TURE
0.271076,0.688458,1.642124,0.842239,0.936947,1.263365,0.898997,0.898624,1.322996,0.685028,0.589204,0.955827,0.849277,0.719026,0.424373,1.961055,0.735081,0.651937,0,0,0,0,0,0,0,0,0,0,0,0,0,0,1.031336,0.846143,0.842633,1.050568,TURE
0.385437,0.968381,0.769934,1.006984,1.04334,0.920253,0.81727,0.51739,0.74168,0.890536,1.053426,0.834176,1.028673,0,0.297061,0.343185,0.643196,0.912712,0,0,0,0,0,0,0,0.977604,0.910374,0,0,0,0,0,0.674745,1.052108,0.913824,0.825446,FALSE
0.724282,0.966258,1.092615,0.693492,1.05201,0.911903,0.753705,0.792726,0.897588,0.550098,0.872895,1.114165,1.033039,0.532925,0.157268,0.545058,0.817237,0.604,0.896094,0.638126,0,0,0,0,0,0.512078,0,0,0,0,0,0,0.905095,1.018471,0.786067,0.825446,TURE
1.313027,1.137067,0.866382,0.973736,0.902693,0.950144,1.142476,0.973509,0.730404,0.792064,0.883806,0.776609,1.013045,0.879586,0.778704,0.999567,1.348838,1.129813,0.491688,0.700281,0,0.61042,1.505361,0.883081,0,0,0.521909,1.657466,0.575734,0.332581,0,0,0.873161,0.819064,0.49625,0.872163,TURE
0.508268,0.856748,0.681177,1.122985,1.103515,0.9385,0.69922,0.449312,1.139247,0.856285,1.276609,1.019548,1.019133,0,0.674004,0.259551,1.070192,1.208001,0,0,0,0,0,0,0,0.735292,0.684726,1.457427,0,0.877327,0,0,1.05718,1.482355,1.002415,0.975527,FALSE
2.89713,1.331288,0.793853,0.764418,0.898592,0.802137,1.446958,1.32654,0.818998,0.626311,0.959561,0.923055,1.09043,0.530585,0.469731,0.497442,1.37303,1.353031,0.222053,0.474384,0,0.412773,0,0.19905,0.233493,0.505311,1.176402,0.24862,0.25908,1.047631,0.967378,0.636387,0.406618,1.207682,0.757783,1.27569,FALSE
0.70734,1.099335,1.153748,0.774658,0.897673,0.985619,1.094018,0.931907,0.734998,1.174334,0.629731,0.764661,0.994496,0.545767,0.322114,0.744256,1.255395,1.113398,0,0.653596,0.783169,0,0,0,0,0.524568,0.976987,0,0,0,0,1.327432,1.016509,0.954227,1.123999,0.947204,TURE
1.122426,0.956048,1.123667,1.240792,0.791985,1.220458,0.877593,0.727458,0.582748,0.856285,0.729491,0.669079,0.871711,0.514757,1.721604,1.169948,0.570106,1.011243,0,0.410051,0.982683,0,0.881958,0.517378,0.606905,0.328356,0.305775,0,0,0.779846,0.630093,0.829009,0.709099,0.482043,0.974132,0.91888,TURE
0.872527,1.265516,0.340116,0.654166,1.188618,0.518663,1.607298,1.543092,0.902043,0.92375,1.535502,1.419258,1.238644,0.220969,0.260834,0.150666,1.920175,2.003513,0,0,0,0,0,0,0,1.695156,0.78929,2.510814,2.616454,6.549548,2.44239,0,1.419403,1.012465,1.095716,0.665435,TURE
0.368495,1.139518,0.604,0.867409,1.062591,0.763413,1.301406,0.898624,0.611098,1.144975,1.318695,0.950365,1.110677,1.053457,0.310878,0,1.346224,1.31335,0,0,0,0,0,0,0,2.048313,0.953726,0,2.122585,1.226143,0,0,0.94184,1.055914,0.974132,0.85377,TURE
1.986482,0.837698,0.90879,0.976925,1.086778,0.972826,0.639564,0.589375,1.031039,0.513771,1.072024,0.963792,1.001185,0.580752,0.571271,0.461979,0.667934,0.987308,0.324283,0.692784,0,0,0.495865,0,0.682442,0.738448,0.859581,0,0.37887,0,0,0,0.922957,0.63952,0.870916,1.022244,TURE
0.393908,1.026519,1.381189,0.985329,0.752244,1.210968,0.239733,0.843324,0.424037,0.827303,0.456255,0.670549,0.876673,1.47713,0.581207,1.342896,0.629213,0.669653,0,2.370183,1.420031,1.041106,0,1.506144,0,0.95588,0,0,0,0,0,0,-0.105251,0.590513,1.049065,1.200649,FALSE
0.317668,0.930184,0.467093,1.365549,1.032723,0.962564,1.04883,0.174732,0.716623,1.170256,1.325709,0.637218,1.006551,0,1.806453,0,0.938719,0.832541,0,0,0,0,3.209346,1.88268,0,1.194849,2.22536,2.381148,0,0,0,0,1.559815,0.893482,1.095716,0.797123,TURE
0.525211,0.740278,1.130064,0.782467,1.148515,0.978089,0.813379,0.813041,1.574995,0.685028,1.150351,1.22892,0.998433,0.736564,1.086809,0.502221,0.941262,0.834797,0,0,1.059203,0,0,0,1.314125,0.710985,0,0,0,1.696165,0,0,1.021659,1.178885,1.067432,1.35073,TURE
0.321903,0.773006,1.075543,1.06388,1.019135,1.101882,0.318395,0.56164,0.923341,0.792064,0.932907,0.872192,0.933708,0.603982,1.06942,0.823643,0.463101,0.82144,0,1.457343,0,0,3.165382,0,0,0,0,0,0,0,0,0,1.39284,1.355689,1.002415,0.947204,FALSE
0.427793,1.126982,0.635894,1.2275,0.890563,0.972094,1.098775,1.647478,0.624748,2.226341,0.818339,1.08327,1.001568,0,1.06942,0.308866,0.694652,1.026801,0,0,0,0,0,2.766387,0,0,0,1.742902,1.816233,0,0,0,1.022894,1.067135,1.198932,1.172325,FALSE
0.330374,0.753185,1.197675,0.829281,1.0891,1.036607,0.92397,0.765495,1.047372,1.037056,1.112941,1.08858,0.967837,0.588294,0.694429,1.203375,0.60143,0.666754,0,0,0,0,3.080972,0,2.120121,0,1.068173,2.284615,0,0,0,0,1.165922,1.145104,1.123999,1.144002,FALSE
0.37273,1.502091,0.995227,0.918806,0.624631,0.98444,1.468362,1.258074,1.477346,0.650777,0.628484,0.630845,0.995113,0.520674,0.921914,1.420074,0.931525,0.944184,0,0,1.502591,1.102347,0,0,0,2.024215,0,0,0,1.211546,0,2.575851,1.309714,1.214201,1.049065,1.247366,FALSE
1.152075,0.985441,1.094749,0.693608,1.03799,0.91302,0.72776,0.88436,0.703498,0.750269,0.935245,1.092373,1.032455,1.170076,0.295965,0.683837,0.982595,1.174569,0,1.198259,0.478603,0,0,0,2.955559,0.319811,0.893453,0,0,0.379738,0.613635,0,1.339169,1.428408,0.795983,0.600324,FALSE
0.474384,1.278566,0.521309,1.058814,0.914638,0.825055,1.581569,1.015112,0.342999,0.761142,1.058385,0.605357,1.078447,0.408096,0.963441,0,0.938719,1.110055,0,0.980394,0,0,0,0,0,0.789258,1.469962,0,0,0,0,0,1.753256,0.377992,0.945849,0.590394,FALSE
0.787816,0.730408,0.910329,0.956348,1.168665,0.962564,0.569365,0.609067,1.293596,0.776365,1.184955,1.115131,1.006551,0.244858,0.722581,1.001728,0.750975,1.22106,0,0.586105,0,0,0,0,0.868902,0.470105,0,0,1.935984,0.559175,0.903595,0,0.61031,0.818611,1.142366,0.807053,TURE
0.368495,1.055109,0.939555,0.929367,0.947716,0.962564,0.881874,0.710341,0.781198,0.469734,0.746325,0.835665,1.006551,1.053457,0.310878,1.07744,1.346224,1.074559,0,1.268745,0,0,0,1.613726,1.892965,1.024157,2.861177,0,0,0,0,0,1.256879,0.954985,1.049065,1.050568,FALSE
0.427793,0.908856,1.329597,0.587065,1.03899,0.972094,0.599332,1.747325,0.698248,1.883827,0.621938,1.656766,1.001568,0.905973,0,1.544331,1.157753,1.334841,1.529697,0,0,0,0,0,0,1.755697,0,1.742902,0,1.049174,0,4.461267,0.233344,0.696484,0.799724,1.050568,FALSE
0.389672,0.758302,0.444246,1.11322,1.27642,0.816087,0.799109,0.918594,1.352396,1.278719,1.728332,1.121503,1.083136,0,0.587593,0,1.272256,0.789847,0,0,0,1.052804,0,0,0,0.96662,0.900146,1.921153,0,0,0,0,1.097301,1.062526,1.020782,1.172325,FALSE
0.953003,0.750675,1.141783,0.838495,1.110455,1.013901,1.098775,0.723892,1.414871,0.656485,0.998374,1.115131,0.979709,0.606678,0.47742,1.516754,0.982022,0.870947,0.679103,0,0.579474,0,0,0.610599,0,0,1.804346,0.764984,0.79717,0.920995,0.744137,0,1.212647,0.814242,0.960474,1.022244,FALSE
0.44897,1.039183,0.605899,1.373008,0.895697,1.03521,1.065478,0.965189,1.102497,0.913371,1.091119,0.615977,0.968568,0.862832,1.782367,0.294158,0.882097,0.880115,0,1.036955,1.242527,0,2.243426,0,0,0,0,0,0,0.997744,3.224594,0,0.664112,1.034402,1.095716,1.27569,TURE
0.804758,0.695705,1.014084,1.191546,1.03886,1.139878,0.988897,0.599083,1.168647,0.993291,1.021287,0.974943,0.913842,0.719026,1.697492,0.653685,0.735081,0.760593,1.611063,0,0.687355,0.501067,0,0.724882,0,0.460049,1.285235,0,0,0,0.884163,0,0.278479,1.195763,1.170649,1.125608,FALSE
0.376966,1.072654,0.721633,0.847917,1.066786,0.811149,0.972249,0.718899,0.636998,0.563245,1.204595,1.011052,1.085718,0.514757,0.303812,0.350984,1.052503,1.400183,0,1.239579,0,1.089529,0,0,0,1.000339,1.863092,0,0,0,1.934756,0,1.023102,0.94425,0.795983,1.200649,FALSE
0.364259,1.024682,0.611023,1.190886,0.987789,0.940179,1.038841,0.67896,0.529198,0.685028,1.073661,0.662706,1.018255,0,1.258141,0,0.953444,0.7248,0,0,0,0,2.784011,0,0,1.036496,0,0,2.14847,0,0,0,0.680151,0.876465,0.974132,0.872163,FALSE
0.351552,1.061719,1.336562,0.714381,0.872978,1.043744,0.539398,0.778808,1.087797,0.548022,0.693952,0.981315,0.964106,1.657268,0.326043,1.129998,0.847136,1.001757,1.869629,1.331399,0,0,0,0,0,0,0,0,0,1.288227,2.0817,0,1.270159,1.23399,1.123999,1.097285,TURE
0.427793,1.19969,0.982745,0.480326,1.03899,0.743366,0.799109,2.24656,1.433246,1.655484,1.080208,1.720488,1.121158,0.452987,0,0.308866,0.231551,0.30804,0,0,0,0,0,0,0,0,0,0,0,0,0,0,1.049924,1.894989,0.735675,1.247366,FALSE
0.338846,1.147431,0.802816,0.943307,0.936947,0.902404,1.04883,1.12328,0.606373,0.770657,0.932907,0.860244,1.038005,0.573401,0.676848,0.78194,1.905163,0.779848,0,0,0,1.216877,0,0,0,0,0,0,0,1.339078,2.163872,0,1.408549,0.706428,1.170649,0.96185,FALSE
0.355788,1.136503,0.764587,0.577535,1.130285,0.687546,1.258596,1.018441,1.234796,0.548022,1.531931,1.338157,1.150344,0,0,0.372128,1.394883,0.989687,0,0,0,0,0,0,0,0,0.989049,0,0,0,0,0,1.186,1.024179,0.81435,1.125608,TURE
1.486685,1.349457,0.831719,0.629639,0.932498,0.748661,1.381792,1.511322,0.685998,0.681568,0.927451,1.028238,1.11839,0.776548,0.381936,0.70598,1.488539,1.378846,0,0.618013,0,0,0,0.38952,0.456923,0,2.762516,0.487209,0,0.293285,0,1.247098,1.54511,0.605551,1.077348,1.200649,FALSE
0.343081,0.815951,0.864987,1.131303,1.048763,1.033865,0.479465,1.917065,0.705598,2.19209,0.864166,1.452856,0.969271,0.566233,0.334194,0.772165,0.868315,0.64175,0,0,0,0,0,0,0,0,1.027089,2.195604,0,0,0,0,0.928611,0.916387,0.992499,1.050568,TURE
0.368495,0.801883,0.335555,1.363071,1.177465,0.89618,0.839064,0.761691,1.052097,1.418987,1.487039,0.873899,1.041259,0,1.865267,0,1.346224,1.31335,0,0,0,0,0,0,0,2.048313,1.907451,0,0,0,0,0,0.804871,1.267098,0.945849,1.228973,FALSE
0.326139,0.810652,1.061575,0.700042,1.168141,0.90006,0.23797,0.687183,1.096011,0.71525,1.132196,1.27631,1.039231,0,0,0,0.761679,1.215948,0,0,0,0,0,0,0,2.325112,0,0,0,0,0,0,0.715948,1.003977,0.899199,0.890557,TURE
0.330374,0.847334,1.347384,0.691068,1.025036,1.036607,1.090451,0.757174,0.771748,1.408113,0.714683,1.056719,0.967837,1.764883,0,0.80225,1.353218,0.666754,0,1.418991,0,0,0,0,0,0,0,0,0,2.750538,0,0,0.261385,0.77958,0.945849,0.735759,TURE
0.364259,1.238158,0.746806,0.752139,0.987789,0.77229,1.218641,1.158227,0.485099,0.890536,0.9951,0.930338,1.106035,0,0.314535,0,0.817237,1.208001,0,0,0,0,0,0,0,0,0,4.123451,0,1.241096,0,0,1.317921,1.146403,0.889283,0.618718,FALSE
0.37273,0.959669,0.663485,0.857552,1.164085,0.787552,0.869031,0.718899,1.036347,0.787782,1.217689,1.089642,1.098055,0.520674,0,0.355019,1.197675,0.944184,0,0,0,0,0,0,0,1.012108,0,0,0,2.423093,1.957789,0,0.928106,0.880697,1.170649,1.097285,FALSE
0.271076,0.917945,1.094749,1.600253,0.663671,1.398726,1.198663,0.224656,0.826873,1.455685,0.343702,0.669079,0.778504,2.157079,2.121865,1.470791,0.551311,0.651937,2.44258,1.739409,0,0,0,2.22218,0,0,0,0,0,0,0,0,0.987804,0.193259,1.049065,0.91888,FALSE
0.364259,0.725817,0.543132,0.814817,1.394525,0.705134,0.679242,0.718899,1.558195,0.63936,1.571211,1.503834,1.141148,0,0.314535,0,1.498268,0.9664,0,0,0,0,0,0,0,2.072992,0,2.061726,4.296941,1.241096,2.00554,0,0.677103,0.815773,1.095716,1.022244,TURE
0.118596,0.26227,1.459666,2.117628,0.713864,1.856373,0.749164,1.797248,0.992247,1.198799,0.589204,0.286748,0.539224,8.38864,2.970611,1.143949,0.428797,0,5.824614,0,9.940216,0,9.242916,0,12.720726,0,0,0,0,0,0,0,0.046969,-0.459711,1.170649,0.872163,FALSE
0.288019,0.593964,1.287941,0.792695,1.175776,1.061651,1.311038,0.524197,1.240309,0.899099,0.982007,1.123096,0.954743,0.676099,0,1.382983,0.518397,0.459761,2.294545,0,0,0,0,0,0,0,0,0,0,0,0,0,0.220625,0.975475,0.910083,0.91888,TURE
0.37273,1.001394,0.995227,0.918806,0.965339,0.98444,1.288563,0.838716,1.168647,0.650777,0.746325,0.860244,0.995113,0.520674,0.921914,0,0.79845,0.944184,0,0,1.502591,0,2.718505,0,0,0,0,0,0,1.211546,0,0,1.074031,0.627757,1.198932,1.125608,TURE
0.461677,0.875837,1.446275,0.59343,1.008579,1.033211,0.571585,0.920812,1.016747,0.856285,0.661945,1.122211,0.969613,1.677728,0.247551,1.429936,0.857595,1.331038,0,1.007882,0,0,0,0,0,0.811596,0.755783,0,0,0,0,0,0.72183,0.676647,0.684315,0.947204,TURE
0.792051,0.981759,1.155244,0.605331,1.055526,0.895648,0.625017,1.104024,1.165497,0.812248,1.054956,1.108759,1.041538,0.243541,0,1.1624,0.995916,1.159291,0.818594,0,0,0,0,0,0,1.402649,1.306189,0.923833,0.962703,0,0,0,0.803866,1.100652,0.767699,1.097285,FALSE
0.48709,0.798213,1.116962,0.890576,1.064589,1.029525,0.566035,0.798777,0.930997,0.5328,0.938362,0.998308,0.97154,0,0.938088,0.812806,0.710901,0.990772,0,0,0,0,0,0,0,0,0.715294,0,0,0,2.96314,1.949292,0.802087,1.29148,1.095716,1.068961,FALSE
0.338846,1.101534,1.094749,0.943307,0.843252,1.046788,0.824081,0.748853,0.496124,0.428143,0.982007,0.71687,0.962514,0,1.353696,1.17291,0.732755,1.039798,0,0,0,0,3.000947,1.760428,0,0,0,0,0,0,0,0,1.108363,1.25258,1.273865,1.050568,TURE
0.347317,0.761222,0.925642,1.117507,1.066443,1.056473,1.13873,0.718899,1.455296,1.438559,0.864166,1.108759,0.957451,2.236971,0.990204,0.762633,1.14346,0.507062,0,0,1.615285,0,2.924973,0,2.012773,0,1.014088,0,0,0,0,0,0.790355,1.139923,1.049065,1.200649,TURE
0.343081,0.77062,1.369563,0.73202,1.048763,1.069516,0.359599,1.73734,0.837898,1.986581,0.589204,1.682255,0.950631,1.132466,0,1.158248,1.013034,1.283501,0,2.730211,0,0,0,0,0,1.102938,0,0,0,1.321687,0,2.810019,1.55754,0.927479,0.711133,1.022244,FALSE
0.660749,1.082704,1.571948,1.278475,0.496502,1.462357,0.683613,0.580361,0.695951,0.652917,0.466453,0.292722,0.745235,0.876748,1.724871,2.391222,0.224081,0.331226,0,1.400563,0,0.612415,0,3.543868,0,0,0,0,0,0,0,0,0.01496,0.30442,0.992499,1.247366,TURE
0.423557,1.248405,0.934186,1.239775,0.674602,1.1262,1.198663,1.138257,0.926097,1.027542,0.510644,0.611729,0.920994,1.372687,0.540111,0.935958,0.116945,0.933455,0,1.100442,0,0,0,0,0,0,0,0,0,0,0,0,-0.056274,0.61869,1.095716,1.247366,FALSE
2.363448,0.671185,0.533641,1.661534,1.043291,1.154042,0.891862,0.815418,1.205746,1.481509,1.306225,0.66301,0.906437,0.731935,2.543952,0.166355,0.561209,0.718945,0,0,1.162076,0.337656,3.33078,0.488479,0.859508,0.62003,0.288695,0.305165,0.318005,0.1837,0.296849,0,0.757945,0.383763,1.067432,0.872163,TURE
0.415086,0.899211,1.370299,0.82505,0.917825,1.119717,0.572695,1.417829,0.896697,1.240662,0.755054,0.968571,0.924383,0.933993,1.378119,1.592094,1.074204,0.74099,1.5775,1.123368,1.346071,0,0,0,1.67378,0,0.843294,0,0,0,1.749514,2.301824,0.730321,0.597224,1.170649,1.125608,TURE
0.902176,1.103257,0.630466,1.164108,0.938413,0.93545,1.284581,0.668208,0.582858,0.953291,1.182529,0.757977,1.020728,0.854692,0.882776,0.291383,0.873776,1.162416,0,1.022212,0,0.446188,0,3.227451,0,0.409663,0.762981,0.808907,0.842941,0.486937,0,0,0.546741,0.964048,1.049065,1.050568,TURE
0.415086,0.936678,1.370299,0.935057,0.84134,1.17865,0.992227,0.725556,0.558598,1.004708,0.397167,0.641466,0.893571,1.400989,0.275624,1.592094,0.716136,0.635134,0,0,0,0.986311,0,0,0,0,0.843294,0,0,0,0,0,0.315395,0.709266,0.795983,0.811769,TURE
0.393908,1.144963,1.004501,1.15921,0.752244,1.117816,1.018864,1.290332,0.837898,0.995925,0.628484,0.402918,0.925377,0.984753,1.162413,0.671448,0.377528,1.004479,0,0,0,0,0,0,0,0,0,0,0,0,0,2.43114,1.243849,0.4839,1.123999,0.84384,FALSE
0.74546,0.87622,1.094749,0.918806,1.007927,1.033662,0.715868,1.031754,0.820748,0.970456,0.851073,0.987687,0.969377,0.517699,0.916646,0.70598,1.058517,0.997463,0,0,0,0,1.335681,0,0,0,0.463081,0,0,0.591685,0,0,1.252994,1.507412,1.095716,0.600324,FALSE
0.842878,1.273129,1.173601,0.839699,0.740768,1.030282,1.051985,1.199742,0.928418,0.789585,0.569564,0.612735,0.971144,1.143905,0.135028,1.091951,1.22792,1.244607,2.306192,1.094856,0,0.478059,0,0,0.811271,0.877849,0,0,0,0,0.843355,1.109597,1.086226,0.658791,0.945849,0.965597,TURE
0.986888,1.103109,0.776818,1.087319,0.911479,0.966695,0.98736,0.624045,0.589412,1.042911,1.041179,0.686234,1.004391,0.390506,0.806675,0.532528,0.848353,0.796656,0,0,0,0,1.004665,0,0,0.37404,0.348317,0,0,0,0.718141,1.889707,0.929598,1.156357,0.646116,0.947204,FALSE
0.639571,1.021289,0.850666,1.213716,0.876965,1.070932,0.885376,0.810123,0.766736,0.825147,0.830242,0.656045,0.949891,0.301991,1.247657,0.411822,0.849019,0.752987,0,0,0.867267,0,1.561303,0,0,0,0,2.300156,0,0.692312,0,1.471915,1.582444,0.658533,0.917566,0.515354,FALSE
0.389672,1.117498,1.078884,0.937448,0.841894,1.035803,0.938953,0.998471,0.485099,0.433851,0.576111,0.675451,0.968258,0.497787,0.293797,1.357654,1.272256,1.241187,1.682666,1.198259,0,0,0,0,0,1.933239,1.800291,1.921153,0,1.156476,0,0,1.281783,0.640927,1.123999,1.022244,FALSE
1.554454,1.120543,0.811367,0.881252,0.980347,0.873389,1.049957,0.975199,0.92676,0.914229,1.144444,0.865275,1.053176,0.742601,0.65743,0.421948,1.296936,1.20635,0,0.886384,0.354035,0,0,0,0.436838,0.709032,0.880362,0.931468,0.970659,0.560716,0.906084,1.192129,1.336958,0.812119,1.198932,0.975527,FALSE
0.313432,0.992373,0.631207,1.092634,1.046679,0.897526,0.898997,0.738156,1.252121,0.672795,1.21348,1.092373,1.040556,0.62053,1.098719,0.423104,1.26877,0.843946,0,0,0,1.319711,0,1.909197,0,1.211678,1.128351,2.415164,2.516779,1.453856,2.349347,0,1.312054,1.316484,1.348798,1.27569,FALSE
0.393908,0.987037,0.565032,0.927368,1.155232,0.776261,0.958931,0.571433,0.84129,0.653411,1.377831,1.094054,1.103959,0.492377,0.87181,0,1.38427,1.116088,0,0,1.420031,0,0,0,1.766767,0,0.890144,3.799135,0,1.143482,0,0,1.116338,1.283919,1.049065,0.890557,FALSE
0.355788,0.961656,0.556063,0.898388,1.189773,0.7563,1.318529,0.718899,1.058397,0.822034,1.41409,0.99406,1.114396,0.545767,0.322114,0.744256,1.67386,1.484531,0,0,0,0,0,1.673493,0,2.124177,1.978098,2.113269,0,2.544248,6.167035,0,0.776266,1.251129,0.964216,1.200649,FALSE
0.74546,1.147431,0.597136,0.735045,1.121497,0.689108,1.490005,1.131601,0.986122,0.485228,1.363898,1.184163,1.149527,0.258849,0.305549,0.529485,1.323146,1.290835,0.870345,0.619789,0,0,0,0,0,2.486392,0.926161,1.965831,1.024271,1.775056,0,1.257974,1.311017,0.918307,0.711133,1.200649,TURE
0.533682,0.932515,1.019449,1.069509,0.931989,1.077155,0.799109,0.385125,0.535498,0.668718,0.832368,0.600805,0.946637,1.449557,0.641652,0.741279,0.833582,0.82144,0,0.869704,1.042119,0,1.878641,1.102057,0,0,0,0,0,0,1.347986,0,0.187603,0.692704,0.945849,0.947204,TURE
0.423557,1.174969,0.8758,1.131969,0.799528,1.039569,1.13873,1.258074,1.411196,0.685028,0.824886,0.420564,0.966289,2.745373,0,0.935958,0.701668,0.933455,3.090611,5.502212,0,0,0,0,3.278538,0,0.825907,0,0,0,0,2.253869,1.336958,0.825705,1.123999,1.097285,FALSE
0.351552,1.371387,1.477252,0.714381,0.602054,1.113327,0.599332,1.198166,0.823198,0.685028,0.576111,0.79015,0.927725,0,0,1.506664,0.423568,0.626098,0,0,0,0,0,0,0,0,0,0,0,0,0,0,0.727401,0.817504,0.870916,1.172325,TURE
0.393908,0.987037,1.569533,0.985329,0.698512,1.304119,0.57628,0.631341,0.508845,0.621795,0.395824,0.344098,0.827969,1.47713,1.162413,2.350069,0.629213,1.004479,4.992526,0,1.420031,0,0,0,0,0,0.890144,0,0,0,0,0,0.726426,0.58846,0.899199,1.200649,TURE
0.41085,0.794921,1.083463,0.889126,1.081835,1.012181,1.061169,0.42993,1.341155,1.132311,0.970454,1.194221,0.980609,0.471861,0.278495,1.930414,0.482397,0.534792,0,1.135193,0,0,0,2.884105,0,0.915204,0,0,0,0,0,0,0.342367,0.654669,1.049065,1.27569,TURE
0.880998,1.129778,0.982467,0.855196,0.912922,0.944053,1.04883,1.170935,1.132565,0.79401,0.892734,0.825487,1.016229,0.437668,0.387471,1.044475,0.503371,0.496039,0,0.523511,0.627295,0,0,0,0,0.419654,0,0,0,0,0,0,0.268274,1.501737,0.657,0.600324,TURE
0.601451,0.64644,1.439107,0.835121,1.055714,1.159144,0.936456,0.411869,1.433246,1.198799,0.711955,1.26647,0.903769,1.606335,0.758454,1.314324,0.574771,0.946696,1.081714,1.540619,0.92302,0,0,0,0,0,0,0,0,0,0,0,1.193936,0.838798,0.745591,0.793376,TURE
0.313432,0.694661,1.025711,1.092634,1.080443,1.09264,0.074916,0.524197,1.039497,0.685028,0.974993,0.853417,0.938541,0,0.36624,0.846209,0.634385,0.843946,0,0,0,0,0,0,0,1.211678,1.128351,0,0,0,0,0,0.800245,0.386955,0.754042,0.740475,TURE
1.418916,0.756277,0.923729,0.91716,1.163492,0.948197,0.793233,0.640196,1.271114,0.899939,1.213067,1.12825,1.014062,0.271249,1.040603,0.647324,0.831918,1.106731,0,0,0.388056,0,2.088008,0,0,0.518248,0.482608,0,1.064499,0,0,0,0.671408,1.059471,0.805899,0.945634,TURE
0.343081,0.72529,0.288329,1.464039,1.202993,0.926913,0.719198,1.73734,1.014297,2.534604,1.37481,1.452856,1.025191,0,3.341937,0,1.157753,0.64175,0,0,0,0,8.887419,0,0,1.102938,1.027089,0,0,0,0,0,0.545482,0.97573,0.782925,1.172325,TURE
0.368495,1.055109,1.275111,0.743493,0.890279,1.028948,0.479465,1.48059,1.215896,1.144975,1.318695,0.873899,0.971842,0.526729,0,1.07744,0.53849,0.955163,0,1.268745,0,0,0,0,1.892965,1.024157,0,0,0,0,0,0,0.682407,0.999758,1.049065,1.068961,TURE
0.474384,0.754026,1.094749,1.106942,1.003871,1.13445,0.799109,0.399389,0.808498,1.027542,0.785605,0.700939,0.91668,0.816192,0.963441,1.391289,0.417208,1.110055,1.376727,0,0,0,2.119935,1.243605,1.458799,0,0,0,0,0,1.522725,0,0.821058,0.413931,1.273865,1.200649,TURE
0.465913,1.134913,0.84926,0.83305,0.976696,0.866308,1.448385,1.248089,0.881997,0.456685,0.949273,0.923966,1.056878,0.415584,0.49056,0.283363,1.168374,1.224624,0,0,1.196507,0,0,0,0,1.608022,0.748719,0,0,0,0,2.04124,0.870949,0.895582,0.664483,1.153932,TURE
0.364259,1.280853,0.882589,0.814817,0.871578,0.873023,1.018864,1.018441,0.999597,0.411017,0.851073,0.828383,1.053367,0.532925,0.629071,1.090116,1.225856,1.087201,0,0,0,0,0,0,0,0,0.965216,0,2.14847,1.241096,0,5.277353,1.559815,0.979708,0.988758,1.27569,TURE
0.59298,1.180215,0.79239,1.15507,0.820944,1.010692,1.198663,0.984207,0.598498,0.83182,0.813663,0.491568,0.981387,0.651779,1.15405,0.888824,1.249374,1.108058,0,0.781474,0,0,1.686663,0,0,1.2559,1.169532,1.243099,0,0,0,0,1.15042,0.803965,1.198932,0.993921,TURE
0.948768,0.917945,0.755898,1.131006,1.02618,0.979753,0.874025,0.374427,0.771748,0.913371,1.096574,0.844313,0.997564,1.015665,0.959121,0.692525,0.830675,1.427391,0.682162,1.943123,0.582085,0,0,0,2.158494,0.778544,0.725004,0,0.800793,0,0.747519,0,1.221008,1.06057,1.049065,0.947204,FALSE
0.317668,0.783313,0.70064,1.006194,1.199292,0.885559,0.69922,0.649006,1.175997,0.799199,1.37481,1.08327,1.046813,0.612144,1.083872,0,1.251625,1.387568,0,0,1.770175,0,0,0,0,2.389699,0,0,2.481332,0,0,0,1.084757,1.100087,0.617833,0.915133,FALSE
0.571802,0.815951,0.821738,0.998209,1.128963,0.941174,0.470903,0.385125,1.007997,0.489306,1.206466,1.010445,1.017735,0.33805,0.399037,0.921989,0.777595,0.99615,0,0,0,0,0,0,1.204614,3.25868,0.606916,0,0,0,0,0,1.396118,0.804722,0.824266,0.965597,FALSE
0.508268,1.040337,1.119077,1.167904,0.770378,1.179141,0.649276,0.69893,0.551248,0.742114,0.45827,0.477913,0.893314,1.141983,1.348008,0.519103,0.583741,1.035429,1.283389,0.913927,2.190217,0.800851,1.974982,0,0,0,0,0,0,0,0,0,0.861184,0.778571,0.870916,1.003851,TURE
2.647231,0.834228,0.859451,0.914199,1.139327,0.914821,0.777258,0.636525,1.205856,0.78136,1.239784,1.152966,1.031513,0.653346,0.728371,0.544476,0.779257,0.970853,0,0.51931,0,0,0.743,0.217931,0.511283,0.691553,0.643995,0.272241,0.283695,0.491642,0.794465,0.348424,0.959329,1.408795,0.81435,0.505424,TURE
0.368495,0.717474,1.140888,0.743493,1.177465,0.962564,1.198663,0.761691,1.140297,1.281981,1.015676,1.256229,1.006551,0,0.310878,1.436587,1.076979,0.596977,0,0,0,0,0,0,0,0,1.907451,0,0,0,0,0,0.92564,0.570539,1.198932,1.125608,TURE
0.385437,0.968381,0.898256,0.888515,1.04334,0.920253,0.768234,0.708007,0.725643,0.865626,1.07128,0.941924,1.028673,0,0,0.686369,1.157753,1.483156,0,0,0,0,0,0,0,2.932812,0.910374,0,4.04999,0,0,0,0.830417,1.361926,0.945849,1.172325,TURE
0.876763,1.294878,0.676947,0.677046,1.013894,0.69751,1.38936,1.279859,1.013724,0.622753,1.170756,1.104786,1.145134,0.879586,0.129784,0.449805,1.573645,1.246117,0,0,0,0,0,0,0,1.686846,0.392711,0,1.73571,1.002659,0.81012,1.065869,0.984583,1.683911,1.198932,1.125608,FALSE
3.481638,1.308797,0.667682,0.793467,0.954424,0.755297,1.526869,1.298013,0.766498,0.86444,1.084884,0.928517,1.11492,0.33105,0.748985,0.564311,1.226851,1.275684,0,0.394549,0.157589,0.114407,0,0,0.19415,0.840334,0.97818,0.413353,0.646117,0,0.603133,1.587077,1.021659,1.249067,0.992499,1.35073,TURE
0.398144,1.093721,1.242269,0.802815,0.850561,1.044484,0.744884,1.395007,1.133997,1.350484,1.026899,0.781047,0.963719,0.487082,0.862435,0.664228,0.497958,0.883269,0,0,0,0,0,0,0,0,0,0,0,0,0,0,0.661193,1.29838,1.198932,1.172325,TURE
0.419321,0.667596,0.766693,1.361194,1.085218,1.108407,0.422686,0.66845,1.118744,0.96625,1.190813,0.696244,0.930297,1.848925,1.091245,0.31517,0.708828,0.838205,0,2.223574,0,0.976037,0,0,3.312689,0,0,0,0,0,1.731098,2.277594,0.629606,0.974623,0.767699,1.172325,TURE
0.37273,1.001394,0.995227,0.918806,0.965339,0.98444,1.288563,0.838716,1.168647,0.650777,0.746325,0.860244,0.995113,0.520674,0.921914,0,0.79845,0.944184,0,0,1.502591,0,2.718505,0,0,0,0,0,0,1.211546,0,0,1.074031,0.627757,1.198932,1.125608,TURE
0.978417,0.937814,0.935197,2.26347,0.411013,1.675111,1.28039,1.288936,0.688225,1.759277,0.389827,1.016652,0.633996,2.95426,5.579582,1.880055,0.453034,0.446435,3.967859,0,7.335793,3.287702,2.026955,0.594531,0,0,0.702745,0,0,0,0,0,0.268274,-0.02814,1.067432,0.91888,TURE
0.749696,0.850525,0.956617,1.096338,1.002233,1.060452,0.949921,0.777241,0.743645,1.186486,0.935795,0.97082,0.95537,1.029515,1.21525,0.701969,0.657814,0.816773,1.730742,0,0.738416,0,0,2.33712,1.82769,0.49442,0.460419,0,0,0,0.950603,0,0.819698,0.990279,1.123999,1.144002,TURE
0.389672,0.878034,1.142347,0.527315,1.167789,0.847475,0.918975,0.938563,1.249496,0.844868,0.982007,1.350901,1.066725,0,0,1.01824,1.14503,1.579693,0,0,0,0,0,0,0,1.933239,1.800291,0,0,0,0,0,0.799949,0.829915,0.824266,1.022244,TURE
0.360023,1.252724,1.099043,0.824403,0.793649,0.985213,1.258596,1.258074,0.881997,1.096045,0.589204,0.802894,0.994709,0,0.31828,1.103094,0.826966,0.611191,0,0,0,0,0,0,0,0,0,0,0,0,0,0,1.585228,0.849498,1.198932,1.125608,FALSE
0.800523,0.699386,0.957664,0.741526,1.269092,0.870891,0.882349,0.552487,1.349946,0.582274,1.348623,1.408251,1.054482,0.24095,0.56884,0.492872,0.800574,1.037724,0,0,0,0,0,0,0.854887,0,1.292144,0,0.952295,0,1.777884,1.169575,0.839194,1.011049,1.227215,0.797123,FALSE
0.326139,0.715282,0.379134,1.610098,1.103244,1.05007,0.788826,0.638728,1.316511,1.631979,1.493228,0.82932,0.960798,1.788105,1.055349,0.406403,0.152336,0.810632,0,2.875823,0,0,3.122607,1.831797,4.297542,1.162556,0,0,0,0,0,0,0.931784,1.019587,0.917566,0.862233,FALSE
1.00383,1.053506,0.985429,1.091712,0.853926,1.072223,0.970976,0.757664,0.459374,0.871396,0.78368,0.563188,0.949216,1.343604,1.13286,0.785253,0.932089,1.566306,0,1.376724,0,0.800851,0.987491,1.158572,0.679526,0.735292,0,0.725586,3.024456,0.873561,2.117437,0,0.778851,0.474407,1.227215,1.144002,TURE
0.423557,1.138251,1.226119,0.592936,0.924454,0.924061,0.839064,1.198166,0.705598,0.685028,0.628484,0.99406,1.026682,0.457562,0.270056,0.935958,1.286392,0.518586,1.545306,1.100442,0,0,0,1.397453,0,0,0,0,0,0,0,0,1.188847,0.878848,1.198932,1.27569,FALSE
2.295679,1.029724,0.904885,0.924908,0.981892,0.943029,1.187961,0.887926,0.960747,0.905216,0.974993,0.935345,1.016765,0.418657,0.642443,0.799284,0.94161,0.967964,0,0,0,0,0,0.502979,0.590015,0.798044,0.891795,0.314241,0.327462,0,0.305677,0.804355,0.848451,1.234853,1.020782,0.947204,FALSE
0.393908,0.987037,1.130064,0.985329,0.886573,1.086766,0.963541,0.663599,0.641144,1.164548,0.966899,0.67349,0.941612,1.969507,0.581207,1.342896,1.132584,1.004479,3.328351,1.185092,2.840062,0,0,0,0,0.95588,0,1.899567,0,2.286964,1.847801,0,1.243849,0.232851,1.198932,1.172325,FALSE
0.724282,1.116564,0.614596,0.819582,1.095844,0.743032,1.186555,0.959138,0.946588,0.411709,1.315294,1.092925,1.121333,0.266463,0.157268,0.545058,1.08965,0.9664,0,0,0,0,0,0.806863,0,2.560392,0.476863,0,0,0.609401,0,1.295637,0.690927,1.31187,0.824266,1.247366,FALSE
0.376966,0.577583,1.312059,0.66622,1.235225,1.005825,0.79245,0.492579,1.484696,0.616525,1.134763,1.448608,0.983932,0.514757,0.303812,0.701969,0.789377,0.466728,0,1.239579,0,0,0,1.576197,0,0,0,0,0,0,0,0,0.975156,1.076186,0.824266,0.722082,FALSE
0.415086,1.124014,1.251142,0.715043,0.866835,1.001852,1.05216,1.045067,0.710498,0.692639,0.528101,0.815639,0.986009,1.400989,0.275624,1.273675,0.835492,1.058557,1.5775,2.246736,1.346071,0,0,1.426873,0,0.90557,0.843294,1.798527,1.874197,0,1.749514,0,0.745807,0.993096,1.198932,0.797123,TURE
1.444329,0.893717,1.147186,0.948445,0.959844,1.075475,0.69922,0.965189,0.759498,0.875314,0.720138,0.998308,0.947516,0.532925,0.550437,1.090116,0.851289,0.8758,0.446726,0,0.381188,0,0,0,0.470441,0.509048,0.711062,0,1.045546,0.301988,0,0,1.439753,1.305364,0.795983,1.097285,TURE
0.609922,0.790452,0.608194,1.010686,1.231911,0.842243,1.04883,0.748853,1.433246,0.685028,1.47301,1.051409,1.06946,0,0.747846,0.647971,1.214426,1.220672,0,0,0,0,1.638815,0.961368,0,1.220272,0,2.415164,0,2.180784,1.174673,0,1.053199,1.192288,0.974132,0.91888,TURE
0.317668,0.930184,1.167733,0.862452,0.966096,1.039569,0.474471,1.273051,1.139247,1.141713,0.900173,0.844313,0.966289,0.612144,0,0,0.938719,0.41627,0,0,0,0,0,0,2.208459,0,0,0,0,0,0,0,1.317348,0.760675,1.170649,0.993921,FALSE
0.533682,1.107362,1.019449,0.770047,0.951819,0.916728,1.384171,1.39786,1.102497,0.701338,0.972654,0.93762,1.030516,0.362389,0.641652,0.988372,1.204063,0.739296,0,0,0,0,0,1.102057,0,0,1.30265,0,0,0,0,1.773537,1.275255,0.803778,1.123999,0.675365,FALSE
0.465913,0.834495,0.955418,1.372083,0.88584,1.20758,0.69922,0.848701,0.698248,0.856285,0.883806,0.509774,0.878444,1.246752,1.226399,1.416817,1.380806,0.847817,1.402222,0.99855,0,0.875696,0,0,0,0.804011,0,0,0,0,0,0,1.310668,0.514171,1.123999,1.125608,FALSE
0.48709,0.63857,0.558481,1.265555,1.238399,0.954194,0.566035,0.782136,1.457746,1.046571,1.582122,1.019548,1.010927,0.397357,0.938088,0,1.11713,0.810632,0,0,0,0,0,0,1.419724,0.768117,0.715294,0,3.174316,0,0,0,0.660801,1.33733,1.123999,1.068961,FALSE
0.41085,0.832775,0.842694,1.111408,1.056077,1.012181,0.958931,0.620227,1.037644,0.709206,1.081363,0.809641,0.980609,1.887444,0.55699,0.321736,1.326592,0.962625,1.594105,0,1.36024,0.996803,0,0,1.691586,1.830408,0.852265,0,1.89435,0,0,0,0.931784,0.673752,1.095716,1.125608,FALSE
0.402379,1.004908,1.475031,0.680883,0.867908,1.094283,0.87902,1.03841,0.617398,1.004708,0.523737,0.815639,0.937682,1.445702,0.56884,0.657162,0.738991,0.655405,0,1.159606,1.389493,0,0,0,1.728359,0.9351,0,0,0,0,0,0,0.938295,0.305909,1.348798,0.815516,TURE
0.597215,1.119762,1.159451,0.993961,0.779681,1.105925,0.861539,1.647478,0.68906,1.327242,0.638304,1.075305,0.931595,2.588495,0.954839,0.882475,0.74427,1.320172,2.178992,1.551703,1.859321,0,0,0,1.15224,0.6234,0,0,1.285946,1.485692,1.200396,0,0.92348,0.88586,1.020782,0.947204,TURE
0.520975,0.656741,0.901907,1.27089,1.0766,1.126904,0.299666,0.556291,1.217996,0.782889,1.169056,0.919414,0.920626,0.742601,1.095717,0.506338,0.569387,0.925804,1.25157,0.891267,1.067957,0.780829,0,0,0,0,0.667608,1.420685,1.480459,0,0,0,0.894844,0.895655,1.049065,1.125608,FALSE
0.254134,1.223926,0.583866,2.335808,0.333137,1.540102,1.39844,0.798777,0.881997,2.283427,0.130934,1.146992,0.704586,0,6.344017,1.570506,0.981146,0.348068,0,0,0,13.150809,4.05391,0,0,0,2.810981,0,0,0,0,0,0.80929,0.100806,0.777615,0.04297,TURE
0.398144,0.781229,1.428609,0.688127,1.036622,1.075204,0.470903,0.556291,1.033197,0.782889,0.881,1.065064,0.947657,0.974165,0.574957,1.328457,0.248979,0.662452,1.646086,1.17221,0,0,0,0,0,0,0,0,0,0,0,0,0.618412,0.791388,0.988758,0.900487,TURE
0.385437,0.847334,0.641611,0.888515,1.235534,0.793322,0.659265,0.599083,1.166642,0.753531,1.471225,1.240837,1.095039,0,0,0.343185,0.771835,0.912712,0,0,0,0,0,0,0,0.977604,0.910374,0,0,0,0,0,1.039165,0.866612,0.6362,1.27569,TURE
0.385437,0.443841,1.66819,0.829281,1.098252,1.269315,1.187766,0.876839,1.35106,1.538199,0.646339,0.99406,0.846166,1.006637,1.188244,1.029554,0.385918,0.798623,0,1.211723,0,0,2.625828,0,1.806921,0,1.820749,0,0,0,0,0,0.226124,1.082323,0.780757,0.890557,TURE
1.575632,1.05613,0.878939,0.941858,0.967171,0.939276,1.077745,0.714695,0.77755,0.667001,0.923431,0.888751,1.018727,0.610494,0.64857,0.582766,0.842569,0.857973,0.409297,0.291469,0,0,0,0,0.430919,1.398848,0.217108,0.459406,0.478735,0.553097,0,0.587966,0.745681,1.261789,0.795983,1.125608,TURE
0.338846,1.147431,0.8758,1.145444,0.81202,1.046788,1.123747,1.647478,0.826873,0.941914,0.785605,0.71687,0.962514,0.573401,0.676848,0.39097,0.879306,1.039798,0,1.382607,0,0,0,0,0,1.117262,2.080856,0,0,0,0,2.846993,1.084295,0.55362,0.974132,1.27569,FALSE
0.537917,0.780614,1.287264,0.84887,1.023018,1.091411,0.556522,0.635761,0.904497,0.775899,0.945933,0.924616,0.939183,0.359513,0.63656,1.715923,1.286392,0.814921,0,0,0,0,0,0,0,1.387567,0.646072,0,0,0,0,0,1.344445,1.575996,0.692766,1.097285,FALSE
6.493128,1.099378,0.841712,0.889597,0.977896,0.892868,1.033712,1.159264,0.810407,0.870143,1.016735,0.891277,1.042991,0.620935,0.872569,0.887083,1.08067,1.032162,0.494579,0.704398,0.168808,0.061242,0.906168,0.26579,0.727492,0.449826,0.418891,0.66342,0.921777,0.13312,0.537784,1.273606,1.217787,0.867781,1.095716,0.84384,TURE
0.398144,0.429676,1.366496,0.573439,1.355582,0.983044,0.779131,0.2054,1.858494,0.988398,1.2233,1.633098,0.995843,0,0.287478,0.664228,0.622448,0.552043,0,0,0,0,0,0,0,0,0,0,0,1.130777,0,0,0.30742,0.807232,0.992499,1.153932,TURE
0.626864,0.744279,0.94681,1.056213,1.097325,1.034106,1.011372,0.786296,1.157622,1.027542,1.006557,0.931931,0.969145,0.616308,1.818741,0.420226,0.708828,0.768354,0,0,0,0,3.187212,0,0,0.593305,0,1.174038,0,0,1.142044,0,0.959153,0.773354,0.514617,0.740475,TURE
0.317668,0.930184,1.245582,0.71871,0.99941,1.001067,0.724192,0.69893,0.643123,0.770657,0.687405,1.003618,0.98642,1.224288,0,0.834773,0.782265,1.110055,0,1.477306,0,0,0,0,0,0,3.33804,0,0,0,0,0,1.212647,0.980839,0.899199,0.825446,FALSE
0.465913,1.034774,1.008496,0.882053,0.953982,0.971315,0.998886,0.898624,1.028997,0.570857,0.785605,0.764661,1.001976,1.662336,0.735839,0.283363,0.318648,0.753615,0,2.995649,0,0,2.15956,2.5337,1.486066,0,0.748719,0,0,0,0,0,1.032666,0.007301,0.414593,1.022244,TURE
0.283783,1.260461,1.045731,1.689505,0.410205,1.422296,1.113044,1.166072,1.094622,1.088705,0.526075,1.0241,0.76618,0.686343,1.21525,2.807874,0.350834,0.466728,2.329845,0,1.988043,2.92811,0,8.47206,0,0,0,0,0,0,0,0,-0.433742,-0.458709,0.585808,1.125608,TURE
0.864056,1.115933,1.001732,1.268312,0.722612,1.174894,1.062451,0.762469,0.661498,0.591615,0.464221,0.573496,0.895534,2.008315,1.31702,1.065056,0.79845,1.011626,1.499405,1.067756,3.198584,0,1.149616,1.348786,0.79109,0.856012,0,0,0,0,0.822271,2.163715,-0.724787,0.473286,1.020782,0.511607,TURE
0.347317,0.895556,0.783235,0.854564,1.157853,0.845178,1.078797,0.539174,1.543495,1.164548,1.060567,1.37639,1.067926,1.118485,0,0.381316,0.714662,0.887358,0,1.348042,0,0,0,0,4.025546,0,1.014088,0,0,0,0,0,1.396118,1.041545,0.739416,1.097285,FALSE
2.647231,0.834228,0.859451,0.914199,1.139327,0.914821,0.777258,0.636525,1.205856,0.78136,1.239784,1.152966,1.031513,0.653346,0.728371,0.544476,0.779257,0.970853,0,0.51931,0,0,0.743,0.217931,0.511283,0.691553,0.643995,0.272241,0.283695,0.491642,0.794465,0.348424,0.959329,1.408795,0.81435,0.505424,TURE
0.326139,0.810652,1.061575,0.700042,1.168141,0.90006,0.23797,0.687183,1.096011,0.71525,1.132196,1.27631,1.039231,0,0,0,0.761679,1.215948,0,0,0,0,0,0,0,2.325112,0,0,0,0,0,0,0.715948,1.003977,0.899199,0.890557,TURE
0.516739,0.842703,1.005016,0.751111,1.146864,0.899445,0.856188,0.556291,1.228496,0.83182,0.982007,1.365466,1.039552,0.374369,0.441909,0.255261,1.243867,1.018315,0,0,0,0,0,0,1.336211,0,0.673218,0,0,0,0,0,1.116338,0.917953,0.870916,0.947204,FALSE
0.499797,0.684569,0.841163,0.959295,1.228088,0.929935,0.96559,0.754401,1.723162,0.938742,1.382084,1.203633,1.023611,1.161504,0.457017,0.791965,0.791626,0.877607,0,0.929684,0,0,0,0,1.382688,0.74808,0.696634,0,0,0,0,0,0.753543,1.148533,1.273865,1.068961,TURE
0.368495,0.886291,0.671111,1.177198,1.062591,0.962564,0.770569,0.599083,0.970197,0.743745,1.133516,0.688195,1.006551,0.526729,1.243512,0,0.942357,0.955163,0,0,0,0,0,0,0,0,0,0,0,0,0,0,0.843147,1.048706,0.81435,1.050568,FALSE
0.37273,0.834495,0.928878,0.673791,1.22087,0.820367,0.539398,0.629037,1.168647,0.856285,1.198048,1.223458,1.080898,1.041348,0.614609,1.065056,1.197675,0.826161,0,1.253992,1.502591,0,0,0,1.870695,0,1.885011,0,0,0,0,0,0.861146,1.284313,1.095716,0.866846,FALSE
0.33461,0.650695,1.55205,0.477624,1.170195,1.023486,1.285409,0.524197,1.401331,1.212319,0.798527,1.453862,0.974698,0.580752,0.685526,2.375894,0.593719,0.658205,0,1.400563,0,0,3.040433,0,0,1.131963,1.054118,0,0,0,0,0,0.394095,1.206039,1.020782,1.172325,TURE
0.461677,1.044267,0.589223,0.692336,1.214879,0.662315,1.059929,1.009565,0.853414,0.995828,1.454825,1.242574,1.163536,0.838864,0.247551,0,1.60799,1.521186,0,0,0,0,0,0,0,0,1.511565,0,1.677853,3.876949,3.132462,4.121361,0.760078,0.938069,1.049065,1.125608,FALSE
0.330374,1.412223,0.224564,1.036601,0.960971,0.66639,2.064364,1.131601,0.575748,1.065599,1.37481,0.743421,1.161405,0.588294,0.694429,0,1.653933,1.733559,0,1.418991,0,0,0,0,0,2.294111,2.136345,0,0,2.750538,0,2.923939,1.559815,1.063097,0.889283,0.947204,TURE
1.109719,1.163197,1.002824,0.781803,0.91549,0.914803,1.391305,1.133978,1.039497,0.733959,0.715462,0.942172,1.031522,0.520674,0.20487,0.946716,0.931525,0.826161,0,0.414782,0,0,0,0.52337,0,0,0.309316,0,0.682847,0,0.63742,0,1.089051,0.435654,0.692766,1.097285,TURE
0.402379,1.043558,0.491677,1.078065,1.07831,0.820712,1.278574,1.437799,0.881997,0.913371,1.387903,0.841127,1.080718,0,0.853261,0,1.108487,0.983107,0,0,0,0,0,0,0,1.870199,0,0,0,0,0,0,0.660972,0.954562,1.170649,1.247366,FALSE
0.677691,1.147431,0.802816,0.808549,0.99941,0.830211,1.04883,0.973509,0.551248,0.770657,1.031107,1.051409,1.075751,0.569794,0.168148,0,1.09222,0.839522,0,0,0,0.596812,0,0.863395,0,1.095913,1.020547,1.083728,1.129324,0,0,0,-0.047534,0.5382,0.650826,0.618718,FALSE
0.690398,0.653261,0.752221,1.025154,1.256926,0.921227,0.399554,0.332824,1.584329,0.456685,1.49847,1.246115,1.028164,0.279621,1.155238,0.762633,0.714662,0.443679,0,0,0,0,1.444206,0,0,0,0.500706,1.06328,0,0,1.034304,0,0.57963,1.699771,1.170649,0.973957,TURE
0.355788,1.092791,0.764587,0.898388,1.011307,0.859432,1.078797,0.898624,1.014297,0.205508,1.139128,0.99406,1.060473,1.091534,0,0.372128,0.976418,1.113398,0,0,0,0,0,0,0,1.062088,0,2.113269,0,1.272124,2.055678,0,1.309714,1.196093,1.002415,1.050568,FALSE
0.470148,1.09161,1.052012,2.476637,0.157565,1.847082,0.912619,1.021164,1.07577,2.096601,0.425536,1.584355,0.544082,2.882642,6.3193,0.561575,0.315751,0.280037,0,0,8.298713,12.146233,0,0,0,0,0,0,0,0,0,0,-0.162306,-0.390089,0.445858,0.88681,TURE
0.343081,1.133265,1.009152,1.530587,0.586074,1.319069,0.659265,1.857157,0.529198,1.918079,0.274962,0.87936,0.820152,1.132466,1.336775,1.158248,0.723596,0.7701,0,2.730211,0,2.402552,0,1.737858,0,0,0,0,0,0,0,0,0.608707,0.182627,1.095716,0.797123,TURE
3.147028,1.10697,0.958704,0.921361,0.907943,0.967746,0.977857,1.111456,0.845247,0.802204,0.814893,0.768015,1.003841,0.610494,0.828728,0.333009,1.201442,0.982518,0.204372,0.145538,0.34878,0.253242,0.936782,0.366359,0.429754,0.232511,0.649565,0.228771,0.476792,0.137713,0.445072,0,1.252994,0.540732,1.049065,0.647041,FALSE
0.736989,0.886291,0.973111,0.712514,1.148747,0.862988,1.008399,0.713194,1.147997,0.641534,1.159703,1.238023,1.058614,0.261842,0.309081,0.892677,0.736143,0.890289,0,0,0,0,1.351303,0.792707,0,0.503094,0.468497,0.994479,1.036321,0,0,0,0.834649,1.322883,0.81435,0.613401,TURE
0.457442,0.985941,0.756864,1.14794,0.971648,0.989302,1.023858,0.773815,1.065747,1.027542,1.162041,0.812453,0.992571,0.846704,1.249322,0,0.649207,0.767701,0,1.01739,0,0,0,0,1.514372,0,0,0,0,0,0,0,0.387776,1.078129,0.646116,1.228973,TURE
0.427793,0.618022,0.80932,1.067391,1.236893,0.972094,0.549387,1.497707,1.212746,1.769656,1.178408,1.624905,1.001568,0.452987,1.06942,0.617732,0.810427,1.129481,0,0,1.305281,0,0,1.383193,1.622542,1.755697,0.817479,0,0,0,0,0,0.57819,1.04788,0.81435,0.947204,TURE
0.330374,0.329519,1.272529,0.691068,1.409424,0.999586,0.907321,0.690609,2.070244,0.780171,1.358443,1.662076,0.987194,1.176588,0.694429,2.005625,0,0.400052,1.992631,0,0,0,3.080972,0,0,0,0,0,0,0,0,0,0.612313,1.164216,1.273865,1.129355,TURE
1.063128,0.906973,0.86068,1.116721,0.995428,1.023923,0.825653,0.563473,0.754015,1.017961,0.976513,0.705841,0.974469,0.543584,0.855536,0.494186,0.787272,0.903584,0.608193,0,0.518967,0,0,0,0.641166,0.693784,0.646072,0,0,0,0.665807,0,0.610062,1.333303,1.067432,0.543677,FALSE
1.321498,1.106241,0.692406,0.863834,1.04906,0.805222,1.379711,1.12328,0.767154,0.635078,1.178408,0.983705,1.088817,0.873929,0.945629,0.794511,1.15403,1.188579,0.488516,0.347882,0,0.303235,0.747809,0,1.029185,0.556823,1.037061,0,0.571995,0.330422,1.601827,1.405009,1.302666,1.352806,1.170649,0.890557,FALSE
0.381201,0.775153,0.713614,1.018173,1.193739,0.898393,0.958931,0.599083,1.322996,0.822034,1.49265,1.146992,1.040102,0,0.300399,0,0.780508,0.461483,0,0,0,1.077006,0,0,0,0,2.762516,0,0,0,0,0,1.093865,1.664,0.988758,0.913563,FALSE
0.533682,0.932515,0.880433,0.684486,1.169944,0.802137,0.898997,0.784513,1.049997,0.84813,1.243875,1.174301,1.09043,0,0.213884,0.247093,1.111443,1.478593,0,0,0,0,0,0,0,0.699424,3.256624,1.38575,1.444054,0,0,0,0.592168,0.490493,0.617833,0.947204,FALSE
0.309197,0.553282,0.719835,1.550642,1.095244,1.186723,0.380345,0.950468,1.216987,1.521553,1.235062,0.889654,0.88935,1.887444,1.485306,0.428981,0.803995,0.713056,0,3.037841,0,1.338564,0,0,2.271558,0,2.288942,0,0,0,0,0,0.885549,0.560881,0.739416,0.96185,TURE
0.432028,1.367918,1.373803,1.479697,0.293944,1.472157,1.74805,1.198166,1.286246,1.655484,0.654671,0.796522,0.740111,2.691009,1.058832,3.058081,0.114629,0.30499,7.571998,2.156867,1.292228,0,0,6.846109,0,0,0,0,0,0,0,0,0.744871,-0.048127,0.739416,0.925063,TURE
0.330374,0.847334,0.673692,0.898388,1.21723,0.814477,0.832405,1.156563,1.133122,0.542314,1.445732,1.200093,1.083978,1.764883,0.347214,0,1.503575,1.333507,0,0,1.7003,0,0,1.807373,2.120121,0,1.068173,2.284615,2.380737,2.750538,0,0,1.104059,0.63465,1.123999,0.637111,TURE
1.020772,0.8989,1.017526,1.006493,0.984895,1.042445,0.806793,1.036874,0.67846,1.211973,0.800713,1.044057,0.964785,0.943722,0.55699,1.158248,1.013034,1.026801,1.26728,0.451227,0,0.393695,0,0.56955,0.668105,0.361467,0.673218,0,0.743353,0.429409,0,0,1.212673,0.905142,1.123999,1.050568,TURE
1.622223,0.795712,0.914673,1.013325,1.095958,0.995236,0.78912,0.554152,1.025322,0.884828,1.175135,0.917593,0.989468,0.711497,0.839859,0.727695,0.787999,0.725749,0.39748,0.283053,0.339167,0.246578,0.608087,0,0.418445,0,0.632471,0,0,0,0.433916,0,0.688434,1.81756,1.123999,1.27569,FALSE
1.105484,0.830019,1.051407,1.011977,1.014726,1.06214,0.642141,1.17677,0.960747,1.052007,0.855749,1.065064,0.954488,1.56803,0.822631,0.356384,0.935108,0.750354,0,1.249151,0.49893,0,0.895631,0,1.232628,0.333446,0,0.657827,0.685504,0.395992,0.6399,0,0.83799,-0.131811,1.170649,0.858486,TURE
0.724282,1.245399,0.88775,0.693492,0.949731,0.81058,1.159313,1.291961,0.583544,0.685028,0.886782,0.948103,1.086015,0,0.314535,0.726744,1.225856,1.268401,0,0,0,0,0,0,0,0.512078,0.476863,0,0,0,0.984756,0,1.18658,1.144116,1.020782,0.693758,FALSE
0.914883,0.815951,0.864987,0.998209,1.110455,0.962564,0.660627,0.558236,1.027326,0.630537,1.160554,1.020996,1.006551,1.053457,0.621756,0.287317,1.184677,0.764131,0,1.007882,1.20769,0,0,0,1.493043,1.211678,0.752234,0,0,0,0,0,1.109661,1.123269,0.842633,1.022244,FALSE
0.33461,0.79013,0.886886,1.02348,1.106941,0.986933,0.374582,0.610907,1.015458,0.61292,1.149982,0.968403,0.99381,2.323008,0,0.395982,0.742149,1.053129,0,2.801126,0,0,0,0,0,0,0,0,0,0,0,2.884953,0.992796,1.211817,0.945849,0.768799,FALSE
0.681927,1.185916,0.50771,1.17181,0.931127,0.878863,1.265256,1.464425,0.489999,1.598399,1.003829,0.977067,1.050314,0,1.169678,0.579124,1.302472,1.347676,0,0,0,0.593035,1.462487,0,0,0.544488,1.014088,0,0,0.648216,1.047479,0,0.992796,0.774474,0.889283,1.247366,FALSE
0.792051,0.962124,0.874238,0.749457,1.122332,0.833879,1.044549,0.688945,1.118247,0.954146,1.372004,1.179763,1.073834,1.217706,0.143739,1.328457,1.244896,1.159291,1.637189,0.582937,0,0,0,0,0.86418,1.402649,1.741586,0,0,0,0,0,1.214443,1.387683,0.786067,0.872163,TURE
0.516739,1.083476,1.100732,0.618562,1.003506,0.875775,1.198663,1.198166,0.944997,1.467917,0.729491,1.256229,1.051928,0.748738,0.662864,1.021045,1.435231,1.272893,0,0.898695,0,0,0,0,1.336211,0,0.673218,1.432725,0,2.58737,2.787361,0,0.622001,0.679441,0.992499,1.125608,TURE
1.190195,0.993079,0.748014,0.844037,1.111443,0.822119,0.958931,1.218135,0.837898,0.844868,1.165315,1.299924,1.079982,0.970686,0.286452,0.220619,0.99236,1.210158,0,1.159606,0.463164,1.011146,0,0,2.2879,0.928372,2.017233,0,0,0,0.593698,0,1.089051,1.244207,0.795983,1.068961,TURE
0.512504,1.122775,0.916815,0.846415,0.949852,0.906878,0.941807,1.668873,0.598498,1.71257,0.813663,1.310848,1.035666,0,0.668387,1.029554,1.254232,0.7701,0,0,0,0,0,0,0,0,0,1.44497,1.505766,0,0,0,1.243849,1.007127,1.095716,1.125608,FALSE
0.368495,1.266131,1.476444,0.619578,0.717967,1.06214,0.710636,1.660315,0.220499,1.086259,0.347911,0.868437,0.954488,0.526729,0.310878,2.15488,1.211602,1.193954,0,0,0,0,0,0,0,0,0,0,0,0,1.981377,2.606885,1.202767,0.073905,1.049065,1.172325,TURE
0.504033,0.709671,1.177546,0.770047,1.15478,0.994919,0.856939,0.599083,1.19147,0.97947,1.023355,1.224129,0.989634,1.535548,0.453144,0.523502,0.490573,1.044204,0,0.921738,0,0,0,0,2.741536,0,0.690629,0,0,0,0,0,0.804558,1.123562,0.5429,0.693758,TURE
0.355788,1.180215,0.764587,0.898388,0.951819,0.859432,0.958931,0.898624,0.661498,0.342514,0.824886,0.688195,1.060473,0.545767,0.322114,0.372128,0.557953,0.618555,1.846829,1.315163,0,0,0,3.346987,0,2.124177,0,0,0,0,0,2.704643,0.799416,0.691113,0.767699,0.618718,FALSE
0.96571,0.998466,1.40845,1.418507,0.55888,1.456511,0.611818,0.798777,0.76256,0.927642,0.605571,0.501809,0.748291,2.195089,2.119996,2.040966,0.459021,0.542802,2.680353,0.954366,1.715347,0.832885,1.026991,0.602458,1.413414,0,0,0,0,0,0,0,0.224569,-0.046959,0.974132,1.125608,TURE
0.893705,1.218126,0.774799,0.766397,0.982832,0.793773,1.307633,1.482854,1.128009,0.761457,1.07615,0.935288,1.094803,1.509955,0.509248,0.588317,1.819326,1.369067,0,1.547991,0,0,0,0.651697,0,0.827203,1.540634,1.633444,0,2.45821,3.17786,4.181091,1.210151,0.94147,1.017041,0.890557,FALSE
0.48709,0.925927,0.913878,0.984321,1.021136,0.979304,0.582683,0.665648,0.673748,0.551828,0.982007,0.881484,0.997798,0.794713,0.703566,0.812806,1.218687,0.990772,0,0,0,0,0,0,1.419724,1.536235,2.145883,0,0,0,1.48157,0,1.377081,1.074972,0.842633,0.736728,FALSE
0.677691,1.147431,0.693341,1.111755,0.905715,0.9385,1.161205,0.861181,0.826873,0.5994,0.957457,0.692974,1.019133,1.139589,0.672591,0.194255,0.800961,0.904101,0,1.365106,0,0.596812,0,0,0,0,0,0,0,0,1.054194,1.386997,1.023448,1.19438,0.739416,0.768799,FALSE
0.724282,0.837423,0.853606,1.040238,1.081233,0.979451,0.720409,0.72011,1.073542,0.685028,1.26173,1.270573,0.997721,1.332313,1.415409,0.726744,1.225856,0.8456,2.688283,0,2.293896,0,1.375434,0,0,0,1.430588,1.012344,1.054938,0,0,1.295637,1.119853,1.005699,1.067432,1.022244,TURE
0.22025,0.706111,0.449128,1.243922,1.249262,0.888521,0.665924,0.931907,1.322996,1.217828,1.614856,1.104511,1.045264,0,1.048451,0,0.681031,1.208001,0,0,0,0,0,0,0,3.511394,0,0,0,0,0,0,0.409192,1.145579,0.509907,0.645471,TURE
0.343081,0.861281,0.792905,0.865114,1.172147,0.855612,0.479465,1.617523,1.102497,1.71257,1.060567,1.758721,1.06247,0,0,0.772165,1.013034,0.89845,0,0,0,0,0,1.737858,0,1.102938,0,0,2.287981,0,0,0,1.082012,1.907411,0.842633,0.91888,FALSE
0.343081,1.133265,0.864987,0.865114,0.956225,0.891263,0.779131,1.976973,0.264599,1.918079,0.746325,1.491089,1.04383,0,1.002581,0.386083,1.447191,1.155151,0,0,0,0,0,0,0,0,1.027089,0,0,0,0,2.810019,0.790698,0.637882,0.870916,1.27569,FALSE
0.389672,1.037677,0.825029,1.288991,0.841894,1.098578,1.018864,0.519205,0.720298,1.073211,0.733232,0.726428,0.935436,0,0.88139,0.678827,0.636128,0.902682,0,0,0,0,0,6.092268,0,2.899859,0,0,0,0,0,0,1.431078,0.711,1.020782,0.872163,TURE
0.330374,1.223926,0.823401,0.967495,0.864874,0.925542,1.165367,0.923586,0.728873,0.275914,0.801972,0.626597,1.025908,0.588294,0.694429,0.80225,1.052503,1.466858,0,0,1.7003,0,0,0,0,0,0,2.284615,0,0,2.222355,2.923939,0.826505,1.027693,0.795983,1.125608,TURE
0.364259,1.280853,1.018372,0.68946,0.871578,0.873023,1.158708,1.138257,1.543495,0.570857,1.034381,0.99406,1.053367,2.664627,0,0,0.817237,0.604,0,1.283849,0,0,0,0,1.915772,0,0.965216,0,0,0,0,0,1.104417,1.823694,0.767699,1.005647,TURE
0.402379,0.888957,0.921894,0.964585,1.05201,0.972696,0.87902,0.639022,0.793798,1.050376,1.047474,0.892105,1.001253,0,0.853261,0.985743,0.738991,1.420043,0,0,0,0,0,0,0,1.870199,0,1.857819,0,1.118351,3.61438,0,0.902752,0.699042,1.049065,1.050568,TURE
0.347317,1.164222,0.783235,0.9203,0.944564,0.880394,1.558262,0.718899,1.146597,0.959039,0.785605,1.070526,1.049513,0,0.660136,0,1.000527,0.760593,0,0,0,0,0,0,0,2.177953,1.014088,0,0,0,0,0,1.160824,1.125416,0.842633,1.022244,FALSE
0.317668,1.077055,0.70064,1.581162,0.7329,1.193579,1.023858,0.474274,0.624748,1.370056,0.834706,0.430122,0.885765,0.612144,2.529034,0.417387,0.782265,0.693784,2.07452,0,0,2.602764,0,0,0,1.194849,0,0,2.481332,0,0,0,0.434717,1.128281,1.198932,0.975527,TURE
0.343081,1.133265,1.441645,1.19785,0.555228,1.35472,0.539398,2.036881,0.837898,2.260593,0.707045,1.338157,0.801513,1.132466,0.668387,1.930414,0.578876,0.7701,1.916961,1.365106,0,0,0,1.737858,0,0,0,0,0,0,0,0,0.315212,0.308989,0.721049,0.890557,TURE
0.461677,1.111639,1.232012,1.186861,0.664745,1.245152,0.599332,0.51033,0.824831,0.811885,0.538285,0.516854,0.8588,1.258296,1.485306,0.857962,0.321598,0.760593,0,2.015764,1.20769,0,0,2.557603,1.500086,0,0,0,0,0,0,0,0.456309,0.252018,1.020782,1.200649,TURE
0.347317,0.761222,1.281658,0.723093,1.096913,1.021257,1.318529,0.479266,1.411196,1.644067,0.707045,1.37639,0.975863,1.118485,0.660136,1.143949,1.14346,0.633827,1.892999,0,1.615285,0,0,0,0,0,2.028176,0,0,0,0,0,1.097303,0.597852,1.020782,1.022244,FALSE
0.368495,1.139518,0.738222,0.929367,0.976435,0.862988,1.181539,0.949974,1.089897,0.538236,0.903446,0.873899,1.058614,0.526729,0.310878,0.359147,1.076979,1.074559,0,1.268745,0,0,0,0,0,2.048313,0.953726,0,2.122585,0,0,0,1.175788,0.526245,1.170649,1.172325,TURE
0.660749,1.082704,1.571948,1.278475,0.496502,1.462357,0.683613,0.580361,0.695951,0.652917,0.466453,0.292722,0.745235,0.876748,1.724871,2.391222,0.224081,0.331226,0,1.400563,0,0.612415,0,3.543868,0,0,0,0,0,0,0,0,0.01496,0.30442,0.992499,1.247366,TURE
0.436264,1.318988,0.906977,0.680332,0.897528,0.813039,1.04883,1.198166,0.428749,0.513771,0.938362,1.008928,1.084729,0,0.524225,0,1.362062,1.308667,0,0,0,0,0,0,0,0,0,1.707692,0,0,1.661154,0,0.776436,0.769005,0.767699,1.247366,FALSE
1.22408,0.889358,1.15157,0.913931,0.976932,1.059153,0.803548,0.867561,0.779098,1.179771,0.853982,0.948746,0.956049,0.471861,0.278495,0.965207,1.165793,0.677403,0,0.375761,0,0,0,0.947923,0,0.902404,1.400576,1.186396,0,0,0,0,0.744853,0.875117,1.198932,0.825446,FALSE
0.74546,0.79277,0.696659,0.918806,1.235066,0.836774,0.582683,0.690609,1.243371,0.770657,1.489377,1.231954,1.07232,0,0.763871,0.70598,1.058517,0.997463,0,0,0,0,0,0,0,0,0.926161,0,1.024271,0,0.95613,0,1.067409,1.380078,0.945849,1.172325,TURE
0.597215,0.80727,1.283678,0.688127,1.080922,1.003524,0.749164,1.497707,1.047372,1.883827,0.736505,1.529322,0.985135,0.323562,0.381936,1.323712,0.74427,0.586743,0,0,0,0.678982,0,0,0,0.6234,0.580529,0,0,0,1.200396,0,1.317348,0.515961,1.123999,0.965597,FALSE
0.385437,0.645587,0.962417,1.184687,1.098252,1.110651,0.348702,0.577298,1.058397,0.535567,1.092706,0.980157,0.929124,1.006637,0.891183,0.343185,0.643196,0.798623,0,1.211723,0,0,0,0,0,2.932812,0,0,0,0,0,0,1.27207,0.445686,1.273865,0.900487,TURE
1.207137,0.876073,0.921894,0.907844,1.087077,0.942299,0.759153,0.858685,1.043697,0.662194,1.034381,0.968571,1.017146,0,0.470695,0.978801,1.019149,0.867719,0,0,0,0,0,0,0,1.220272,0.852265,0,0.626956,0.36217,0,0,1.128811,1.56504,0.810608,0.868416,FALSE
1.164782,1.001394,0.976649,0.960458,0.953982,0.997566,0.799109,0.941416,0.755998,0.86444,0.832368,0.764661,0.98825,1.983883,0.390299,1.239974,1.098598,1.049285,0.554725,1.185092,0.473344,0,0,0.498356,1.169184,1.581418,1.178132,0.623843,0.650091,0,0,0,0.570535,0.728649,0.870916,1.200649,FALSE
2.295679,1.293929,0.743299,0.735949,0.958843,0.761882,1.487627,1.337238,0.850497,0.856285,0.974993,1.003618,1.111477,0.334925,0.543605,0.399642,1.412416,1.309598,0,0.39942,0,0.521519,0,0,0.295008,0,1.783591,0.628481,0.327462,0.945817,0.611354,2.413065,1.582444,0.874603,0.964216,1.022244,FALSE
1.279142,0.875391,0.986,0.963833,1.034157,1.003999,0.898997,0.56164,1.102497,0.813471,0.908356,1.051409,0.984887,0.451482,0.977045,0.820907,1.115443,1.057502,0,0.718956,0,0,0,0,0,1.150892,1.875554,0,1.18238,0.34151,0.55186,0,1.255259,1.015504,1.020782,0.947204,FALSE
0.355788,1.005368,0.764587,0.898388,1.070796,0.859432,1.438396,1.138257,0.837898,0.753531,1.139128,0.841127,1.060473,0.545767,0.322114,0,1.255395,1.484531,0,0,0,0,0,0,1.963075,1.062088,0.989049,0,0,1.272124,2.055678,2.704643,0.87287,0.849656,0.974132,0.91888,FALSE
0.529446,1.086846,1.121023,0.905575,0.859492,1.039569,0.984616,1.026999,0.787498,0.636097,0.617261,0.682733,0.966289,0.730623,0.646827,1.245428,0.933672,0.993678,1.231219,0,0,0,0,0,0,1.410314,0,0,0,0,1.359126,0,0.80991,0.55219,0.974132,1.125608,TURE
2.291443,1.133433,0.895765,0.787127,0.979089,0.864706,0.984616,1.294447,0.795373,0.868518,0.960964,1.065064,1.057716,1.090523,0.396081,0.857962,1.222072,1.121875,0.561929,0.800322,0,0,0,0.503914,0.591112,0.639622,0.446727,0,0.984215,0.379031,0.918739,2.014632,1.185248,1.277347,0.917566,0.84384,FALSE
0.385437,0.968381,0.57745,0.94775,1.153165,0.793322,1.144178,1.10558,1.094479,1.139638,1.424803,1.056623,1.095039,0,0.297061,0.686369,1.157753,1.026801,0,0,0,1.064767,0,1.540375,0,1.955208,2.731123,0,2.024995,0,0,0,0.876797,1.123206,1.049065,0.975527,FALSE
0.457442,0.713957,1.405604,1.696955,0.624631,1.604273,0.973914,0.998471,0.753373,1.227342,0.556471,0.653148,0.671034,4.233519,2.24878,1.4433,0.216402,0.287888,5.714715,2.03478,2.438166,0.892376,0,1.290981,3.028744,0,0,0,0,0,0,0,0.30248,0.126729,0.795983,1.097285,TURE
0.453206,0.995155,1.036772,0.80603,1.00408,0.944572,1.184393,0.841569,0.797998,0.619787,0.785605,0.983136,1.015958,0.427346,0,0.291383,0.873776,0.774944,0,0,0,0,0,0,0,0,1.540634,1.641374,0,0,0,0,1.417744,0.881069,0.870916,0.990174,FALSE
0.376966,1.402702,0.984044,0.969047,0.673759,1.005825,1.13873,1.078349,1.151497,0.205508,0.82925,0.692443,0.983932,0,0.607625,1.403937,0.526251,0.583409,0,0,0,0,0,0,0,1.000339,0,0,0,0,0,0,1.212445,0.781677,0.852549,1.022244,TURE
0.37273,1.376917,0.464439,0.735045,1.022124,0.623479,1.648162,1.467753,0.749698,0.822034,1.43373,1.089642,1.183841,0.520674,0,0.355019,2.129201,2.242438,0,0,0,0,0,0,1.870695,1.012108,1.885011,2.012637,4.194632,0,3.915578,7.727552,0.975156,1.496009,0.917566,0.990174,FALSE
0.504033,0.863948,0.883159,0.951234,1.091792,0.946386,0.804366,0.551787,0.889734,0.751127,1.123278,0.992718,1.015009,1.535548,0.679716,0.523502,0.588688,0.87017,0,1.843476,0,0,0,0,1.370768,0,0.690629,1.4701,0,0,0,0,0.830936,0.90381,1.123999,0.92978,TURE
0.525211,0.681056,0.753376,1.086759,1.208963,0.954801,0.642141,0.684666,1.165497,0.83182,1.346752,1.174301,1.010609,0,1.304171,0.502221,0.847136,0.834797,0,0,0,0,0,0,0,0.710985,0.662091,1.408846,0,0.848083,1.370452,0,1.367031,0.728603,1.123999,0.890557,TURE
0.478619,0.844834,1.188401,0.95404,0.972877,1.098856,0.34961,0.752694,0.720863,0.803591,0.740282,0.781817,0.935291,2.426714,0.47742,1.103094,0.516854,1.008465,0,1.943123,1.164169,0,0,0,4.336611,0.782083,0.7283,0,0,0,0,0,0.976669,0.535125,0.917566,0.797123,TURE
0.436264,1.06945,1.020349,1.255998,0.751983,1.177505,0.599332,0.399389,0.832998,0.570857,0.676494,0.658458,0.894169,1.332313,0.786338,0.90843,0.454021,0.805334,1.499405,2.135512,0,0,0,1.35553,0,0.860292,0,0,0,0,0,0,1.040012,1.223783,1.077348,0.915133,TURE
0.419321,0.964305,0.82567,1.088955,0.984267,0.991733,0.842219,0.838716,0.661498,0.688633,0.984074,0.726428,0.9913,0.924462,1.364056,0,0.945104,0.94298,0,0,1.332194,0,2.407009,0,1.656344,0,0.83451,1.779595,1.854469,0,0,0,1.127425,0.283384,1.049065,1.050568,FALSE
0.436264,0.998153,0.963663,0.889666,0.994558,0.953219,1.415088,1.131601,1.114747,0.894342,0.785605,1.008928,1.011437,0.444104,0.524225,0.90843,1.362062,1.107334,0,0,0,0.936995,0,0,0,0,0,1.707692,1.779541,1.027979,0,0,1.290666,0.348196,0.945849,0.947204,TURE
0.33461,1.022521,0.51735,1.159944,1.043687,0.877274,1.139519,0.673968,1.166325,0.874312,1.294699,0.772207,1.051145,0.580752,0.342763,0.395982,1.335869,1.448052,0,1.400563,0,0,0,0,2.092225,1.131963,3.162354,0,0,0,0,0,1.377081,0.817989,0.870916,0.872163,FALSE
0.343081,1.359918,0.64874,0.865114,0.894533,0.784311,1.258596,2.396331,0.396899,1.575564,0.785605,1.414623,1.09975,0.566233,0.668387,0.386083,1.013034,1.283501,0,0,0,0,0,0,0,2.205876,2.054178,0,0,0,0,0,0.621964,0.580817,1.049065,1.200649,TURE
0.29649,0.891718,0.750685,1.001061,1.106489,0.90756,0.749164,0.524197,0.937122,0.5994,1.129308,0.955827,1.035309,0.656502,0.387471,0,1.342322,0.89287,0,0,0,0,0,0,2.37327,2.568035,1.195716,0,0,0,0,0,0.968989,0.945263,1.170649,1.35073,TURE
0.70734,0.967415,1.223672,0.710103,0.987441,0.985619,1.227203,0.860587,1.025497,0.875314,0.676494,0.934586,0.994496,0.272883,0.322114,0.186064,0.83693,0.804121,0,0,0,0,1.408981,0,0,0,1.465481,1.037187,0,0,0,1.327432,1.111722,0.761476,1.123999,1.125608,TURE
0.389672,0.758302,0.444246,1.11322,1.27642,0.816087,0.799109,0.918594,1.352396,1.278719,1.728332,1.121503,1.083136,0,0.587593,0,1.272256,0.789847,0,0,0,1.052804,0,0,0,0.96662,0.900146,1.921153,0,0,0,0,1.097301,1.062526,1.020782,1.172325,FALSE
1.986482,0.955132,0.784298,0.827513,1.129397,0.831212,1.11681,0.863955,1.56187,0.865799,1.38663,1.204518,1.075228,0.290376,0.39989,0.395982,1.063747,1.053129,0,0.230928,0,0.201072,0.495865,1.163545,0.682442,0.92306,0.687665,1.090719,0.75774,1.96974,0.70733,0,1.156883,0.298085,1.024524,0.647041,TURE
0.393908,0.947556,0.878939,0.753487,1.128366,0.838362,0.631603,0.755766,0.817544,0.690297,1.14215,1.191107,1.07149,0,0.290603,0.335724,1.258427,1.339305,0,0,0,0,0,0,0,2.867639,0.890144,3.799135,0,0,0,0,1.4036,1.055052,0.899199,1.050568,FALSE
1.097012,0.935666,0.879181,0.832483,1.099737,0.880802,0.905063,0.784629,1.225691,0.980394,1.141036,1.092815,1.0493,0.877881,0.621756,0.478862,0.942357,0.875566,0,0.839248,0,0,0,0,1.242258,0.672103,0.938824,0.662986,0,0.399098,0,1.697031,0.960861,1.292803,0.842633,0.975527,FALSE
2.609111,0.977551,0.928878,0.971309,0.985619,0.979753,0.819248,0.864805,0.873106,0.853523,0.950329,0.834036,0.997564,1.031189,0.652085,0.552444,0.903612,0.918277,0.49329,0.702563,0,0.152854,0,0.884522,1.03758,0.561365,1.04552,0.552489,0,0.332581,0.806148,0.353548,0.847647,0.793059,0.749332,1.022244,FALSE
0.444735,0.804294,1.167733,0.616037,1.165978,0.90756,0.898997,0.69893,0.955497,1.027542,1.243875,1.274435,1.035309,0,0.257072,0.296987,1.113224,0.987308,0,0,0,0,0,0,0,1.686846,0,1.673876,0,1.007623,0,0,0.645411,1.036013,1.273865,1.35073,FALSE
0.78358,1.032068,0.88369,1.252887,0.837343,1.108249,0.839064,1.138257,0.661498,0.822034,0.667765,0.535263,0.930379,0.492377,1.307715,0.503586,0.880899,1.116088,0,1.178616,0,1.029665,0,0.744796,0,0.472688,0,0,0,0.562265,0.908587,0,1.26931,0.648351,1.142366,1.125608,FALSE
0.423557,0.734356,0.934186,0.862452,1.199292,0.924061,0.719198,0.35945,1.234796,0.548022,1.256969,1.223458,1.026682,0,0.270056,0.623972,1.052503,0.829738,0,0,0,0,0,0,0,0.886899,0.825907,0,0,0,1.713065,0,0.931205,0.868657,0.867174,0.933527,TURE
0.355788,0.917945,1.042619,1.090899,0.922074,1.100073,1.078797,0.838716,0.617398,1.23305,0.785605,0.764661,0.934654,2.183068,0,1.116384,1.534371,0.865976,1.846829,0,0,0,0,0,0,2.124177,0,0,0,1.272124,0,0,1.282026,0.546579,1.198932,0.91888,FALSE
0.432028,0.431974,0.973111,1.109773,1.273757,1.075807,1.098775,0.649006,1.874244,1.655484,1.145675,1.529322,0.947342,0.448502,1.058832,0.611616,0.458516,0.30499,1.5144,0,0,0,4.668139,0,0,0,0,0,0,0,0,0,0.575222,1.095696,0.992499,0.41199,TURE
0.402379,0.734356,0.553137,1.248286,1.183511,0.942299,0.739176,0.858685,1.264196,1.278719,1.531931,0.930338,1.017146,0.481901,0.853261,0.657162,0.862156,0.655405,0,0,0,0,2.511662,1.473402,0,0,0,0,1.935984,0,0,0,0.546092,1.147244,0.945849,0.815516,FALSE
0.376966,1.11391,1.11525,0.545089,1.010639,0.843595,0.745835,1.224791,0.803598,0.548022,1.047474,1.172481,1.068753,0,0.607625,2.45689,1.447191,1.400183,0,0,0,0,0,0,0,1.000339,1.863092,1.988959,4.145284,1.197293,0,0,0.754903,0.400214,0.721049,1.200649,FALSE
0.635335,1.052577,0.661715,0.790581,1.132664,0.7508,1.311038,1.010952,0.937122,0.941914,1.350259,1.170887,1.117271,0.304018,0.717732,0.207293,1.631732,1.171517,0,0.728671,0,0,0,0.922129,0,0.585232,2.179944,1.157955,2.41335,2.788217,1.126399,0,0.514143,1.455516,1.348798,1.003851,FALSE
0.351552,1.105957,1.688288,0.714381,0.692362,1.217701,0.659265,0.958532,0.867297,0.890536,0.41899,0.751917,0.873152,0,0.652085,3.389995,0.705947,0.500878,0,0,0,1.171244,0,0,0,0,0,0,0,0,0,0,0.7022,0.388021,1.049065,0.768799,TURE
0.470148,1.058531,1.104612,0.922669,0.87786,1.04061,0.889917,0.930394,0.771748,0.617563,0.681453,0.944241,0.965745,0.823612,0.4861,0.842362,1.263003,1.120146,0,0.989389,0,0,0,0,0,1.593133,0.741787,0,0,0.951121,0,2.022163,0.891377,0.555545,1.198932,1.050568,FALSE
3.494345,0.858974,0.976649,1.012728,1.026666,1.025568,0.806244,0.641874,0.908247,0.937836,1.010064,0.896656,0.973609,0.769637,0.778704,0.674708,0.857074,0.872282,0.368019,0.393111,0.157014,0,0.281111,0.329813,0.386883,1.046583,0.487305,0.205921,0.429171,0.371875,0.400619,0.263546,1.152648,1.173505,0.945849,1.022244,FALSE
0.520975,0.806,0.901907,1.227066,0.995347,1.103427,0.428094,0.641874,0.934497,0.733959,1.056826,0.782867,0.932901,1.856502,1.314861,0,0.948978,0.589148,0,1.782535,2.135914,0,3.851215,1.129608,1.325076,0.71691,0,0,0,0,0,0,0.675839,0.89337,0.974132,0.947204,TURE
1.948362,0.949873,1.104269,0.949166,0.939662,1.054635,0.807795,0.833506,0.671085,0.833947,0.785605,0.81453,0.958411,0.690829,0.698967,0.942076,0.933265,0.961926,0,0.470932,0.282146,0.205032,0.50563,0.296615,0.695882,0.75299,0.525906,0.741498,0.386348,0.669539,0.360645,0,0.76664,0.886756,0.945849,1.097285,TURE
0.338846,1.606403,0.65685,0.74117,0.780789,0.721923,1.947828,1.797248,0.551248,0.856285,0.785605,0.669079,1.13237,0.573401,0.676848,0.78194,0.879306,1.559697,1.941538,1.382607,0,0,0,0,0,0,2.080856,0,0,0,0,5.693986,1.10167,0.811391,1.123999,0.900487,FALSE
0.321903,1.304448,1.152368,0.92203,0.690382,1.063887,0.936456,1.104559,0.482342,0.535178,0.503279,0.382331,0.953574,0.603982,0,1.647286,0.926202,0.82144,0,0,0,0,0,0,0,1.178482,3.292313,0,0,0,0,0,1.384563,0.000054,1.170649,1.200649,FALSE
0.8217,0.908481,1.294137,0.639059,1.030319,0.982411,0.809098,0.761691,0.733948,0.836713,0.948338,1.122413,0.996174,0.938832,0.138526,1.440309,1.259731,1.170446,0,0.561684,0,0,0,0,0.832508,0.450414,1.258319,1.779595,0.927235,1.071262,0,1.138797,0.792547,1.08463,0.571183,0.825446,FALSE
1.067364,0.845092,1.019449,0.834217,1.10054,0.951105,0.645434,0.637486,0.966805,0.676246,1.133085,1.078368,1.012542,0.721891,0.639096,1.353597,1.060889,1.063618,1.817279,0.431373,0.516891,0,0.928004,0.544389,0,1.381994,0.321739,0.6817,0.710381,0.820725,0.663122,0,1.324487,1.156604,1.020782,1.097285,FALSE
0.37273,1.210018,0.663485,0.796298,1.022124,0.754738,1.588229,1.677432,0.859947,0.993291,1.139128,0.93671,1.115213,0,0.307305,0.355019,1.197675,1.062207,0,0,0,0,0,0,0,1.012108,1.885011,0,0,0,0,0,0.40965,0.818864,0.795983,0.915133,FALSE
1.745055,1.140747,1.062864,0.889666,0.855077,1.002281,1.013156,0.969944,0.787498,0.799199,0.673376,0.682733,0.985785,0.991941,0.650499,1.052099,1.323951,1.024302,0,0.789098,0.630355,0,0.56497,0.994276,0.77755,0.21034,0.39175,0.414366,0.863601,0.249436,0,0.530322,1.131023,0.597093,1.020782,1.050568,FALSE
0.300725,1.448025,0.657878,0.607361,0.950143,0.650747,1.682215,1.742786,0.365828,0.755088,0.97308,0.986239,1.169584,0,0.381936,0,1.819326,1.026801,0,0,0,0,0,0,0,0,1.178132,0,0,0,0,0,1.275255,0.717417,1.049065,1.097285,FALSE
0.96571,1.062883,1.203584,0.685612,0.942426,0.962564,1.036344,0.973509,0.87281,1.155985,0.785605,0.963792,1.006551,0.399107,0.47111,0.952451,1.020047,1.085604,0,0.477183,0,0,1.026991,0,0.706707,0.382352,0,0.754739,0.786494,0.90866,0,1.931888,1.194233,0.467008,0.749332,1.022244,TURE
0.389672,1.436783,1.205811,0.527315,0.76042,0.878863,1.018864,1.657462,0.793798,0.730697,0.746325,0.930338,1.050314,0.497787,0,1.357654,1.399481,1.466858,1.682666,0,0,0,0,0,0,0,1.800291,0,0,1.156476,1.868799,0,0.821572,0.443398,1.095716,0.91888,FALSE
2.016131,0.987369,0.858627,1.098449,0.950069,1.013119,0.880268,0.670848,0.672982,0.702867,0.930861,0.692974,0.980118,0.476828,0.900564,0.520196,1.048071,0.864674,0,0.455035,0,0.594289,0.488526,0,0,0.727519,0.84686,0,0.746502,0.431228,0.34842,0.916828,1.15617,0.73247,0.861,1.050568,TURE
0.317668,0.979141,0.934186,1.006194,0.966096,1.001067,0.624304,0.973509,1.028997,1.141713,1.129308,0.748731,0.98642,0.612144,0.361291,0,0.782265,0.555027,0,0,0,0,0,0,0,1.194849,1.11268,0,0,0,0,0,0.651718,1.522001,1.170649,1.003851,TURE
0.381201,1.060736,1.037985,1.078065,0.832841,1.090906,0.599332,0.898624,1.102497,0.47952,0.746325,0.611729,0.939447,1.017947,0.600798,0.347041,0.390254,0.346113,0,0,0,0,0,0,1.82769,0,0,0,0,0,0,0,-0.094496,0.892859,0.974132,1.125608,TURE
0.376966,1.567726,0.590427,0.908482,0.757979,0.778703,2.031068,1.597554,0.877097,0.631748,0.707045,0.581992,1.102682,0.514757,0.607625,0,1.184065,1.050137,0,0,0,0,0,0,0,0,1.863092,0,0,0,1.934756,2.545547,1.401985,0.64638,0.974132,0.900487,FALSE
0.419321,0.704685,0.943622,1.143403,1.085218,1.079238,1.03779,0.482419,1.239438,0.771558,1.068837,0.919606,0.945548,0.462231,0.545622,1.260678,0.354414,0.314327,0,1.111787,0,0,0,0,0,0,0,0,0,0,0,0,0.785033,0.98185,1.002415,0.872163,TURE
0.419321,1.001394,1.238504,1.578985,0.555228,1.45843,0.981011,1.330594,0.675424,1.106861,0.277029,0.424588,0.747288,3.235618,2.18249,0.630339,0.354414,0.628653,3.122473,1.111787,2.664388,0.976037,2.407009,2.82402,1.656344,0,0,0,0,0,0,0,-0.315486,-0.060075,1.123999,1.050568,TURE
1.93142,0.86158,0.781049,1.06388,1.084886,0.956231,0.892483,0.667456,1.076133,0.919576,1.201891,0.92258,1.009862,0.39823,0.646353,0.678827,0.661573,0.880115,0,0.712621,0,0,0,0.598468,1.05304,0.56973,1.061099,0,0,0,0,0,1.00588,0.81994,1.002415,1.078891,TURE
0.338846,0.596664,1.605633,0.808549,1.030641,1.227269,1.423413,0.224656,1.543495,1.883827,0.540104,1.481531,0.86815,1.146801,0,1.954849,0.293102,0.779848,1.941538,0,0,0,0,1.760428,0,0,0,0,0,0,0,0,1.183911,0.312149,1.020782,0.797123,TURE
0.440499,0.882639,1.010538,1.036601,0.984995,1.055118,1.04883,0.649006,1.249496,0.685028,0.949273,0.923966,0.958159,0.439793,0.519136,1.19948,0.33721,0.697826,0,0,0,0,0,0,0,2.555321,0,0,0,0,0,0,0.788961,1.167152,1.049065,1.27569,FALSE
0.44897,1.247019,0.605899,1.118747,0.872126,0.898998,1.465033,1.11496,0.477749,0.970456,0.992918,0.807142,1.039786,0.431416,0.509248,0,0.99236,1.173486,0,1.036955,0,0,0,1.316048,0,0.835235,0,0,0,0,0,2.121289,1.124473,0.756996,1.227215,0.91888,FALSE
1.482449,1.279877,0.667276,0.893254,0.928023,0.808554,1.481681,1.331295,0.869747,0.780171,1.003829,0.796522,1.087075,0.648978,0.842666,0.442502,1.26059,1.44164,0.870345,0.619789,0.74266,0,0,0.390643,0.458239,0.991691,1.616112,0,1.01835,1.176531,1.425904,1.250702,1.206171,1.122967,0.689025,0.618718,FALSE
0.368495,1.434948,0.268444,1.239156,0.832841,0.796605,1.797995,1.069791,0.560698,1.223264,1.127905,0.491568,1.093322,0,1.554389,0,2.019336,1.790931,0,0,0,1.11547,2.750868,0,0,0,0.953726,2.036885,2.122585,1.226143,1.981377,0,0.94184,0.870792,0.964216,1.068961,TURE
0.279548,1.001394,1.238504,0.571701,1.022124,0.918811,0.92397,0.973509,1.433246,0.970456,1.096574,1.290366,1.029427,0,0,0.950358,1.068695,0.789847,0,0,0,0,0,0,0,0,0,0,0,0,0,0,0.433366,1.021725,1.170649,0.947204,FALSE
0.461677,0.808465,0.910617,1.186861,1.008579,1.086196,0.449499,1.059489,1.175997,0.697714,0.883806,0.739881,0.94191,0.838864,1.237755,0,0.643196,1.045815,0,0,1.20769,0,2.179933,0,0,1.623192,0,0,0,0,0,0,0.799874,0.623448,1.273865,0.993921,TURE
1.541747,1.281088,0.914296,0.94775,0.796233,0.95992,1.356382,1.276992,1.056076,0.811217,0.733921,0.744539,1.007933,1.123107,0.736515,0.59561,1.339549,1.21632,0,1.191639,0.356969,0.259555,0.640091,0.375493,0.440468,0.953232,0.665759,0,0,1.696165,1.370452,1.202064,0.490992,0.557555,1.170649,1.097285,FALSE
0.330374,0.800259,0.748547,0.967495,1.185197,0.888521,0.541063,0.232977,1.133122,0.352028,1.363898,1.131061,1.045264,0,0,0.80225,1.052503,1.066806,0,0,0,0,0,0,0,2.294111,1.068173,2.284615,0,1.375269,0,0,0.706926,1.089567,1.123999,1.022244,TURE
1.867886,0.965819,0.900293,1.124513,0.934822,1.047689,0.833853,1.054907,0.814889,1.146677,0.913693,0.930892,0.962043,1.544272,1.397537,0.772165,0.684127,1.09681,1.034897,0.73697,0.883072,0,0.527564,0.618963,0.363034,0.785654,0.182906,0.386868,0.403145,0.232883,0.376326,0,0.795725,0.418537,1.077348,1.022244,TURE
0.491326,0.981251,1.006666,0.975835,0.947716,1.02065,0.836567,1.173204,0.79931,0.642214,0.818339,0.820418,0.976181,0,1.394896,0.537159,0.805393,0.714296,0,0,0,0,0,0,0,0,0.708964,0,0,0,1.468342,0,0.560127,0.950971,0.870916,0.975527,TURE
1.78741,0.887492,0.913156,0.93245,1.071642,0.951159,0.967103,0.776084,1.142588,0.965267,1.026644,1.03403,1.012514,0.537989,0.571543,0.660284,0.880002,1.12192,0.360571,0.51354,0.615347,0,0,0,0,1.847882,0.382401,0.404453,0,0,0.393431,0.517635,1.126377,1.293619,0.870916,1.022244,FALSE
0.37273,1.126568,1.061575,0.796298,0.908554,0.951626,0.958931,1.108303,0.948147,0.719279,0.765965,0.726428,1.01227,0,0,0.710037,1.33075,1.5343,0,0,0,0,0,0,0,0,0,0,0,1.211546,1.957789,0,0.980819,0.906708,0.992499,1.27569,TURE
0.703105,0.77417,0.703453,1.006627,1.204108,0.887182,0.632628,0.532518,1.314829,0.646971,1.49847,1.224874,1.045964,0.274537,0.648133,0.748767,0.421001,0.684534,0.923414,0,0,0,1.417625,0,0,0,0,0,0,0,0,0,0.275151,0.816486,0.767699,1.003851,TURE
0.457442,0.543967,0.702802,1.048119,1.3418,0.909088,0.524415,0.549159,1.59862,0.542314,1.571211,1.226644,1.034511,0,0.999458,0.57732,0.649207,0.863664,0,0,0,0,0,2.581961,0,1.638651,0.762981,0,0,0,0,0,0.489676,1.214262,0.739416,0.750406,TURE
0.465913,1.034774,1.220812,0.637039,0.976696,0.945063,0.499443,1.597554,1.175997,1.255885,0.982007,1.08327,1.015701,0,0,1.700181,0.637295,0.753615,0,0,0,0,0,0,0,0,2.246158,0,0,0,0,0,0.938823,1.23524,1.198932,0.91888,TURE
0.364259,1.323548,0.882589,0.438748,1.016841,0.671556,1.358485,1.577585,0.808498,0.707862,1.139128,1.248947,1.158704,0,0,0.726744,1.498268,0.9664,0,0,0,0,0,0,0,0,0,2.061726,4.296941,0,0,2.638676,1.272813,1.861379,1.049065,1.040638,FALSE
0.406615,1.185679,0.669014,1.45988,0.728736,1.112965,1.468362,1.392867,1.289921,1.044668,0.677585,0.611729,0.927914,2.38414,1.407132,0.650245,0.609344,0.75659,3.222127,2.294539,1.374711,0,0,2.915117,0,0.925045,0.86143,0,0,0,0,2.351864,0.593245,-0.090585,0.617833,0.94259,FALSE
0.453206,0.789261,1.091339,0.856407,1.097483,0.998548,0.934672,0.299541,1.023747,0.954146,1.066179,1.014997,0.987737,0.427346,0,2.039682,0.873776,0.774944,0,1.02708,0,0,0,0,0,1.654407,0,0,0,0,0,0,1.309816,1.084958,1.020782,0.947204,FALSE
0.364259,0.896597,1.493612,1.06553,0.755368,1.309535,0.799109,0.758838,0.499799,1.050376,0.654671,0.841127,0.825138,2.131701,0.314535,3.270348,0.544825,0.8456,3.605713,0,1.538367,0,0,0,1.915772,2.072992,0,0,0,0,0,0,0.483786,0.669903,1.020782,0.768799,TURE
0.41085,0.681361,0.601924,0.833556,1.390931,0.744251,0.609908,0.560319,1.649854,0.37878,1.790718,1.531571,1.120696,0,0.278495,0.321736,1.326592,1.176542,0,0,0,0,0,0,0,2.745611,0.852265,1.817866,0,2.1886,0,0,0.59386,1.187078,1.123999,1.050568,FALSE
0.304961,1.070935,0.810926,1.497313,0.728736,1.203205,0.973914,0.574121,0.330749,0.970456,0.638304,0.270818,0.880732,1.276019,1.506225,0.870046,1.30451,1.301578,2.163428,1.540619,0,0,0,0,2.304479,3.740398,0,0,0,0,0,0,1.016509,0.531984,0.945849,0.872163,TURE
0.787816,0.769889,1.852049,0.347763,1.020902,1.102291,1.028853,0.938563,0.904047,1.609816,0.49755,1.306296,0.933495,0.489715,0.289032,2.337366,0.750975,0.777038,0.823043,0.586105,0.702298,0,0,0,0,0,0.437776,0,0,0.559175,0,0,0.732073,1.086383,1.067432,1.125608,TURE
0.423557,0.99138,0.934186,0.808549,1.04938,0.895185,0.659265,0.718899,1.190696,0.205508,1.021287,1.032293,1.04178,0,0,0.623972,0.935558,0.829738,0,0,0,0,0,0,0,0,2.47772,0,0,0,0,0,0.863973,1.650362,0.721049,1.068961,FALSE
0.313432,0.793898,1.578017,0.946949,0.844096,1.287755,0.449499,0.556291,0.519748,0.807354,0.266545,0.573496,0.836525,0.62053,0.36624,2.538626,0.317193,0.843946,0,0,0,0,0,0,0,1.211678,0,0,0,0,0,0,1.185728,0.459827,0.721049,0.993921,FALSE
0.385437,1.089429,1.154901,0.770047,0.906058,0.983719,0.588435,1.127365,0.56528,0.890536,0.653481,0.827224,0.99549,0.503318,0.297061,0.343185,1.029114,1.254978,0,0,0,0,0,0,0,0.977604,0.910374,0,0,0,0,0,1.069624,0.263813,1.123999,0.947204,FALSE
4.095796,1.112545,0.712474,1.04239,0.953418,0.910803,1.203031,0.978094,0.827355,0.913704,1.04442,0.81092,1.033614,0.562716,1.051707,0.447632,1.042697,1.116088,0.313865,0.335264,0.267819,0.388795,0.239702,0.56246,0.164947,1.070902,0.747943,0.526671,0.54883,1.056801,0.683091,0.224685,0.509417,0.796713,1.245582,1.068961,FALSE
0.842878,1.107069,1.114921,1.11057,0.753324,1.14637,1.266482,0.999522,0.398059,0.585879,0.71118,0.522183,0.910448,1.830249,0.675139,0.935958,0.935558,0.933455,2.306192,1.642284,1.311907,0.478059,0,0.691597,0,1.316773,0.817479,0.866982,0.903459,1.565691,0.843355,0,0.244654,0.726803,1.123999,0.5829,TURE
0.415086,0.936678,1.370299,0.935057,0.84134,1.17865,0.992227,0.725556,0.558598,1.004708,0.397167,0.641466,0.893571,1.400989,0.275624,1.592094,0.716136,0.635134,0,0,0,0.986311,0,0,0,0,0.843294,0,0,0,0,0,0.315395,0.709266,0.795983,0.811769,TURE
0.406615,0.726706,0.973111,1.010686,1.119131,1.022724,0.329632,0.584106,1.091472,0.907662,1.109668,0.955827,0.975096,0.476828,0,0.975367,1.096818,0.864674,0,0,0,0,0,0,0,1.850089,0,0,1.914941,0,0,0,0.37611,1.676667,0.974132,0.947204,FALSE
0.364259,1.323548,0.746806,0.877495,0.871578,0.839445,1.897883,1.697401,1.175997,0.913371,0.746325,0.777406,1.070923,0.532925,0.943606,0.363372,0.681031,0.8456,1.802857,1.283849,0,0,0,0,0,0,0.965216,0,0,0,0,2.638676,1.009854,0.903059,1.123999,1.022244,TURE
0.406615,0.917945,1.155569,0.617642,1.093104,0.902404,0.419532,0.913601,1.003272,0.976165,0.932907,1.204341,1.038005,0.953656,0,0.325122,0.97495,1.080843,0,1.14727,0,0,0,0,1.709775,0.925045,1.722859,0,0,0,0,0,1.439753,0.88684,1.095716,1.022244,TURE
0.393908,0.710667,1.506752,0.695526,1.047768,1.117816,0.663875,0.391708,0.926097,0.995925,0.710067,1.05288,0.925377,2.461884,0,1.678621,0.503371,1.004479,1.664175,2.370183,0,0,0,0,1.766767,0,0,0,0,0,0,0,0.624002,0.699254,0.767699,0.797123,FALSE
0.317668,1.077055,0.467093,1.149936,1.032723,0.847056,1.348496,0.574121,0.753373,0.884828,1.292976,0.764661,1.066944,0,1.445162,0,1.720984,1.110055,0,0,0,0,0,1.88268,0,0,1.11268,0,0,2.866758,4.632515,0,0.850774,1.1054,0.899199,1.27569,TURE
0.37273,0.625871,0.995227,0.918806,1.22087,0.98444,0.779131,0.718899,1.367096,1.164548,1.099848,1.185225,0.995113,0,0.307305,0.710037,0.79845,0.472092,0,0,0,0,0,0,0,1.012108,0,0,0,0,0,0,1.109556,1.284612,0.932791,1.247366,TURE
1.846708,0.951631,0.950792,0.877783,1.037231,0.940487,0.851323,0.816931,0.826873,0.72395,1.008789,0.960171,1.018094,0.20827,0.368766,0.639033,0.74522,1.251044,0,0.496974,0,0,0,0.313055,0.734453,1.390772,1.11011,0,0,0.471157,0.380681,0,0.823401,1.122678,1.095716,0.768799,TURE
0.364259,1.110073,0.339457,1.441599,0.929683,0.940179,1.258596,1.05838,0.440999,1.55273,1.060567,0.675451,1.018255,0,1.572676,0,1.362062,1.449601,0,0,0,0,2.784011,0,0,2.072992,0,0,2.14847,2.482193,0,0,1.34318,1.009118,1.245582,1.125608,TURE
0.453206,0.651998,1.091339,0.906784,1.167535,1.025535,0.542252,0.841569,1.343996,1.353746,1.22517,1.137889,0.973626,0,0.504443,0,0.873776,1.162416,0,0,0,0,0,0,0,0.827203,0,0,0,0,0,0,0.828226,1.161412,0.768667,0.665435,TURE
0.419321,1.075572,1.120552,1.306746,0.681416,1.25425,0.848527,0.548634,0.35512,1.027542,0.715314,0.428613,0.854043,1.386694,1.364056,1.575848,0.826966,0.628653,3.122473,1.111787,1.332194,0,0,1.41201,0,0,0,0,0,0,0,0,0.905272,0.500776,1.020782,0.797123,TURE
0.300725,1.086019,0.904582,0.683281,1.055714,0.813434,0.749164,1.109665,1.097485,0.583831,1.173945,1.199128,1.084523,0.647124,0,0.882475,1.157753,1.173486,0,0,0,0,0,0,2.338369,0,0,0,2.629471,0,0,0,1.178927,1.152131,1.067432,1.050568,FALSE
0.635335,1.003619,0.973111,0.862452,0.99941,0.943313,1.011372,0.748853,1.240309,0.727842,0.883806,0.931931,1.016616,0.304018,0.717732,0.621878,0.777015,1.171517,0,0,0,0,0,0,0,2.340929,0.544986,0,0,0,1.126399,1.481996,0.542051,1.116846,0.792241,1.022244,TURE
1.728112,1.088934,0.872938,1.030504,0.906327,0.983797,0.913267,0.755985,0.577498,0.668718,0.813663,0.691836,0.995449,0.667793,0.78827,0.758885,1.137841,1.160512,0.373005,1.062496,0,0.231357,0.57055,0,0.78523,0.849671,0.593429,0,0,0,0.407065,0.535573,1.012667,0.37007,1.123999,1.097285,FALSE
0.360023,0.99354,1.099043,0.760987,0.99941,0.95124,0.839064,0.658991,0.573298,0.890536,0.903446,0.841127,1.012472,0.53927,0.63656,1.103094,1.240449,0.733429,0,0,0,0,0,0,1.939135,0,0,0,0,0,0,0,1.252786,1.575447,1.198932,0.979274,FALSE
0.601451,0.620582,1.151286,0.645321,1.284453,0.915114,1.086288,0.56164,1.653745,1.455685,1.104758,1.601009,1.03136,1.285068,0.189613,0.876216,0.656881,0.509759,0,1.540619,0,0,0,0,3.43185,0,0.576352,0,0,0,0,0,0.822973,1.170669,0.764926,0.91888,TURE
0.520975,0.686593,1.424064,0.964123,0.975034,1.220813,1.041695,0.798777,1.333496,1.060162,0.561147,1.08327,0.871526,1.485202,1.314861,1.519014,0.569387,0.84164,1.25157,0.891267,1.067957,0,0,0,1.325076,0,0.667608,0,0,0,0,0,0.680918,0.395418,0.899199,0.947204,TURE
0.381201,1.142331,0.778489,0.95828,0.943887,0.898393,1.318529,1.138257,1.278896,0.47952,0.982007,0.841127,1.040102,0,0.600798,0.694081,0.650423,0.807596,0,0,0,0,0,0,0,0,0.920839,0,0,0,1.912259,0,1.1622,1.126118,1.020782,1.125608,TURE
0.165187,1.129778,0.898256,1.796776,0.512518,1.406824,1.253865,1.686891,0.690511,1.216826,0.206738,0.477913,0.77427,1.19207,1.407132,1.625612,0.304672,0.540421,0,0,0,2.602764,0,0,0,0,0,0,0,0,0,0,0.468078,0.13359,0.5429,1.153932,TURE
0.355788,1.005368,1.529174,0.577535,0.89233,1.065696,0.659265,0.838716,1.014297,0.890536,0.471363,0.955827,0.952628,0,0,1.488512,0.697441,1.36082,0,0,0,0,0,0,0,1.062088,0,0,0,0,0,0,1.214443,0.610489,0.861,0.84384,TURE
0.33461,1.347868,0.665164,0.818784,0.91718,0.767614,1.510158,1.580475,1.003852,1.135704,1.000096,0.817483,1.10848,0,0.342763,0.791965,1.335869,0.921488,0,0,0,0,0,0,0,1.131963,1.054118,0,0,0,0,5.769906,1.181903,1.266675,1.198932,1.022244,TURE
0.859821,0.922467,1.265523,0.823153,0.947716,1.066881,0.626574,0.925855,0.755043,0.778441,0.868927,0.967412,0.952009,0.897003,0.529416,1.376136,0.917032,0.813307,0,0,0.6429,0,0,0,0,0,0,1.69911,0.885299,0.511407,0,0,0.874773,0.768677,1.077348,1.27569,TURE
0.559095,1.029211,2.609706,0.735045,0.340708,1.684487,0.970346,0.841569,0.598498,2.071394,1.169056,0.2913,0.629094,1.037374,0.612263,8.723701,0.530268,0,3.494768,0,2.982065,0,0,0,0,0,0,0,0,0,0,0,-0.678105,-0.514654,0.771441,0.872163,TURE
0.343081,1.269257,1.009152,0.931661,0.771149,0.998215,0.839064,2.09679,0.573298,1.71257,0.589204,1.223458,0.987911,0.566233,0.334194,1.158248,0.868315,0.64175,1.916961,0,0,0,0,1.737858,0,1.102938,0,0,0,0,0,0,1.186,0.85521,1.198932,1.125608,TURE
0.402379,0.850307,1.290652,0.907844,0.946809,1.12468,0.619309,0.858685,0.734998,1.689736,0.746325,0.777406,0.921789,0.481901,0.56884,1.642905,0.369496,0.655405,1.628387,0,0,0,0,1.473402,0,0,0,0,0,0,0,2.377708,0.284647,0.91939,1.123999,0.815516,TURE
0.177894,1.04908,0.417047,1.540093,0.89233,1.031319,1.797995,0.798777,1.028997,2.055084,0.785605,1.019548,0.970603,0,1.956256,0,0.847136,0.751317,0,0,0,0,5.924946,0,0,2.205876,0,0,0,0,0,0,0.36767,0.442018,0.735675,1.022244,TURE
0.317668,1.272883,0.622791,0.862452,0.966096,0.770051,1.498329,1.472745,0.422624,0.713571,1.096574,0.955827,1.107206,0.612144,0.361291,0,1.408078,1.387568,0,0,1.770175,0,0,3.76536,0,0,0,2.381148,0,4.300137,0,0,1.029666,0.901576,0.974132,0.768799,FALSE
0.381201,0.734356,1.751599,0.778603,0.888364,1.283419,0.839064,0.539174,1.014297,1.027542,0.510644,0.841127,0.838792,2.035895,0.300399,1.735203,0.520338,0.576854,3.441817,2.450985,0,0,0,0,0,0,0.920839,0,0,0,0,0,1.118389,0.348569,0.617833,1.200649,TURE
0.351552,0.796289,1.266216,0.844268,1.023492,1.078536,0.839064,0.658991,1.043697,0.890536,1.008194,1.096014,0.945915,0.552423,0.652085,2.636663,0.423568,1.001757,0,0,0,0,2.888411,0,0,0,0,2.140019,0,1.288227,2.0817,0,0.913965,1.03873,0.632458,0.811769,TURE
0.978417,1.08087,0.85937,1.096733,0.886922,1.012567,0.889917,0.844162,0.618066,0.908181,0.785605,0.634321,0.980407,0.590852,0.697448,0.537159,0.956405,1.071444,0.66131,0.470932,0,0.410963,1.013478,0.594531,0,0.377321,1.40549,0,0,0,0,0,1.54511,0.95123,0.795983,0.872163,FALSE
0.127067,1.591104,0.583866,1.617098,0.416421,1.155077,1.797995,0.599083,0.881997,1.370056,0.392803,0.382331,0.905896,1.562023,1.843828,0,0,0.708138,0,3.851548,0,0,0,5.02048,0,0,0,0,0,0,0,0,-2.184969,0.538077,0.646116,0.740475,TURE
0.317668,0.587485,1.32343,0.934323,1.099351,1.155077,0.724192,0.574121,1.286246,0.342514,0.867439,1.035479,0.905896,0.612144,0.722581,0.834773,0.156453,0.693784,2.07452,0,0,0,0,0,0,1.194849,0,0,0,0,0,0,1.068961,1.305762,0.945849,1.35073,FALSE
0.601451,1.241165,1.233521,1.100841,0.615833,1.199816,1.385954,1.085838,0.881997,1.113171,0.417353,0.5496,0.882504,0.642534,0.948067,2.409594,0.574771,0.873873,2.163428,0.77031,0.92302,0.674097,0,2.925603,0,0,1.152704,0,0,0,0,0,-0.131882,0.264211,0.992499,0.975527,TURE
0.432028,1.295922,1.030352,0.951234,0.73486,1.019185,1.548273,1.39786,1.286246,1.883827,0.589204,0.796522,0.976946,0.448502,1.058832,0.611616,0.917032,0.609981,0,1.078433,0,1.892919,0,0,0,0.868981,0.809222,0,0,0,0,0,1.629168,0.913844,1.170649,1.068961,FALSE
0.957239,0.893574,0.981722,0.906338,1.050265,0.971082,0.932294,0.98183,0.955497,0.742114,0.971096,0.977067,1.002097,0.603982,0.950596,0.411822,0.566012,0.867076,0.676071,0.962887,0,0.420177,1.036201,0,0,0,0.359251,0,0,0.458423,0.740785,0,1.192322,0.603661,0.632458,1.125608,TURE
0.470148,1.058531,1.104612,0.922669,0.87786,1.04061,0.889917,0.930394,0.771748,0.617563,0.681453,0.944241,0.965745,0.823612,0.4861,0.842362,1.263003,1.120146,0,0.989389,0,0,0,0,0,1.593133,0.741787,0,0,0.951121,0,2.022163,0.891377,0.555545,1.198932,1.050568,FALSE
0.44897,0.831346,1.377043,0.864486,0.942839,1.14418,0.449499,0.449312,1.053497,0.799199,0.774694,1.008928,0.911593,1.294247,0.254624,1.470791,0.551311,0.586743,1.456153,1.036955,1.242527,0.909704,0,1.316048,1.543777,0,0,0,0,0,0,0,0.76635,0.73588,0.852549,1.27569,TURE
1.334204,1.387116,0.722882,0.427804,1.047001,0.586706,1.610704,1.803489,0.748779,0.863421,1.149766,1.290366,1.203068,0,0.34058,0.491825,1.806684,1.733135,0,0,0,0,0,0,0,0.827203,1.797406,1.087212,0.566478,1.963407,1.057584,2.782913,1.18658,0.440262,0.795983,0.947204,FALSE
0.389672,0.917945,0.380782,1.054629,1.222104,0.753311,1.098775,0.579113,1.058397,0.867702,1.662865,1.134247,1.115958,0.497787,0,0,0.890579,0.902682,0,0,0,0,0,0,0,1.933239,1.800291,0,2.001984,0,0,0,0.572329,0.91316,1.348798,0.947204,FALSE
0.313432,1.290084,1.262414,0.509896,0.844096,0.897526,0.749164,1.551196,0.543373,1.088705,0.68039,0.901208,1.040556,0,0,1.692417,1.110174,0.984603,0,0,0,0,0,0,0,0,1.128351,0,0,0,0,0,1.055434,0.297341,0.721049,0.993921,TURE
0.304961,0.815951,1.054203,0.898388,1.075753,1.002671,0.424527,0.449312,0.937122,0.827742,0.949273,1.003618,0.985581,1.276019,0.376556,0.435023,0.163064,1.012339,2.163428,0,1.84604,0,0,0,0,0,0,0,0,0,0,0,0.376352,1.143811,1.198932,1.172325,TURE
0.402379,0.811656,0.860435,1.021325,1.104611,0.972696,0.419532,0.738869,1.028997,0.502354,1.191502,0.955827,1.001253,1.445702,1.137681,0.657162,1.108487,1.092341,0,0,1.389493,1.018473,0,0,1.728359,0.9351,3.483172,0,0,0,1.80719,0,0.619337,1.247934,0.861,1.078891,FALSE
0.440499,0.988556,0.56141,1.036601,1.105116,0.832988,1.298552,0.998471,1.249496,1.141713,1.178408,1.210714,1.074299,1.319378,0.259568,0.29987,1.461241,1.395651,1.484705,0,1.26689,0,0,1.342108,0,0.851774,2.379593,0,0,1.017699,1.644543,0,0.820921,0.808227,0.664483,0.825446,FALSE
0.398144,1.406213,0.559021,0.630783,1.010042,0.614403,1.695252,1.549057,0.585898,0.577381,1.240134,1.114221,1.188587,0.487082,0.287478,0,1.618364,1.876947,0,0,0,0,0,0,0,0,0.880362,0,3.91499,1.130777,3.65454,0,0.570535,1.544225,1.123999,1.050568,FALSE
0.660749,0.776722,1.010538,0.829281,1.153165,0.944053,0.552509,1.132641,1.240309,1.091763,1.172271,1.176861,1.016229,0.292249,1.379897,0,1.344487,0.861188,0,0,0.839109,0,1.51028,0,1.039275,0,0.523614,1.112247,0,2.008617,1.081936,0,0.442434,1.527906,1.049065,0.975527,FALSE
0.321903,0.67638,0.614596,1.418507,1.117761,1.063887,0.449499,0.786296,1.130059,1.070356,1.301159,0.669079,0.953574,1.207964,0.712947,0.411822,0.617468,0.684534,2.046486,1.457343,0,0,0,0,0,4.713926,1.097438,0,0,0,0,0,0.411699,0.686452,0.992499,1.022244,TURE
3.147028,1.10697,0.958704,0.921361,0.907943,0.967746,0.977857,1.111456,0.845247,0.802204,0.814893,0.768015,1.003841,0.610494,0.828728,0.333009,1.201442,0.982518,0.204372,0.145538,0.34878,0.253242,0.936782,0.366359,0.429754,0.232511,0.649565,0.228771,0.476792,0.137713,0.445072,0,1.252994,0.540732,1.049065,0.647041,FALSE
0.880998,1.235695,0.701762,0.958856,0.912922,0.860754,1.225906,1.116472,0.681543,0.996404,0.910588,0.747283,1.059782,0,0.516628,0.596843,1.454182,1.388909,0,0,0,0,0,0,0,1.258963,0.390795,0,0,2.993232,0,1.060644,1.27207,0.666064,0.945849,0.900487,TURE
1.249493,0.90861,1.009396,0.730892,1.109514,0.89078,0.765813,0.985158,1.092697,0.997096,1.08239,1.185225,1.044083,0.616308,0.545622,0.840452,0.905725,1.117606,0.51686,0.736132,0,0,0.791346,0,0,0,1.097438,0,0,0,0,0,0.893442,1.445512,0.507133,0.750406,TURE
0.643807,1.183665,0.691421,1.170268,0.854758,0.968897,1.261094,0.873662,0.670686,1.041813,1.01474,0.5496,1.00324,0.899973,0.885281,0.613641,0.690051,1.020001,1.0096,1.437911,0,0.628856,0,2.729254,0,0,0,0,0,0,1.111178,1.461969,1.441114,0.952667,1.123999,0.900487,TURE
0.355788,0.611963,0.973111,0.962558,1.219518,0.996941,0.839064,0.539174,1.190696,0.342514,1.060567,0.99406,0.988577,0.545767,0.322114,0.744256,0.976418,0.865976,0,0,0,0,0,0,0,0,0,2.113269,2.202182,2.544248,2.055678,0,0.838146,0.932592,1.348798,1.050568,FALSE
0.313432,1.09161,0.86791,0.801265,1.012915,0.858503,1.006021,0.823739,0.669373,0.721726,1.017079,1.010445,1.060959,0,0.732479,0.423104,0.634385,1.125261,0,0,0,0,0,0,0,0,0,0,0,0,2.349347,3.091021,0.76157,0.944617,0.992499,0.947204,FALSE
0.385437,1.371873,0.769934,0.94775,0.796233,0.888521,1.416602,1.416014,1.034342,1.457241,1.064138,0.604777,1.045264,0,0.297061,0.343185,0.900474,0.798623,0,0,0,0,0,0,0,0.977604,0,0,0,0,0,0,1.193936,1.082971,1.020782,1.172325,TURE
0.406615,1.49166,0.547375,0.786089,0.884894,0.691843,1.872911,1.512684,0.418949,0.959039,1.050747,0.793336,1.148097,0,0,0,1.706162,2.053601,0,0,0,0,0,0,0,3.700179,2.584289,0,0,2.212389,0,0,0.582367,1.046133,1.123999,0.88524,TURE
0.813229,0.99444,1.216388,0.954537,0.858868,1.112965,0.799109,0.818746,0.587998,0.707862,0.667765,0.624473,0.927914,0.711497,0.419929,1.13197,0.848615,0.967665,0.797052,0.567597,0.68012,0,0,0,0,0.910361,0.847756,0.899263,0.937099,0,0,1.150912,1.336958,0.557674,0.945849,1.022244,FALSE
0.415086,0.899211,1.370299,0.82505,0.917825,1.119717,0.572695,1.417829,0.896697,1.240662,0.755054,0.968571,0.924383,0.933993,1.378119,1.592094,1.074204,0.74099,1.5775,1.123368,1.346071,0,0,0,1.67378,0,0.843294,0,0,0,1.749514,2.301824,0.730321,0.597224,1.170649,1.125608,TURE
0.37273,1.001394,0.796181,0.857552,1.078908,0.853182,0.928964,1.288028,0.705598,0.890536,1.080208,1.051409,1.063741,0,0,1.065056,1.33075,0.944184,0,0,0,0,0,0,0,1.012108,1.885011,2.012637,0,0,0,0,1.03089,1.280436,1.095716,1.27569,FALSE
0.364259,0.597731,1.086263,0.68946,1.307367,0.906601,0.639287,0.299541,1.367096,1.073211,1.322436,1.299924,1.035811,0.532925,0,1.090116,0.817237,0.9664,0,0,0,0,0,1.633168,0,1.036496,0.965216,0,0,0,0,0,0.998198,1.001207,0.870916,0.608788,FALSE
0.567566,0.657632,0.958587,0.884979,1.230616,0.948197,0.978501,0.550178,1.403996,0.964631,1.33072,1.248426,1.014062,0,0.402038,0.696691,0.870491,0.540421,0,0,0,0,0,1.034755,0,0.656711,0.611549,0,1.355189,0,0,0,0.197257,1.230162,0.795983,1.35073,TURE
0.902176,0.655059,1.425402,0.632667,1.149556,1.043907,0.737639,0.532053,1.304493,1.264667,0.966899,1.278,0.96402,1.068365,0.378333,1.019841,0.54611,0.920246,0,1.022212,0.61243,0,0,0,1.514372,0.409663,0.38149,0.808907,0.842941,0,0,0,0.519525,1.026514,0.820524,0.768799,TURE
0.792051,0.765772,1.124021,0.835933,1.108971,1.003743,0.385285,0.654712,1.055247,0.846499,0.923086,1.179763,0.98502,0.487082,0.574957,1.660571,0.560203,1.048882,0,0.582937,0,0,0,0,1.728359,0.46755,0,0,0.962703,0,0,0,1.09143,1.207192,0.992499,1.097285,FALSE
0.127067,1.223926,0.389244,1.617098,0.749557,1.05882,1.648162,0.599083,0.11025,1.883827,0.982007,0.286748,0.956223,0,0,0,0.79845,1.062207,0,0,0,0,0,0,0,0,0,0,0,0,0,0,-0.105348,0.471032,0.767699,0.965597,TURE
0.304961,1.019939,0.729833,0.898388,1.075753,0.842243,0.92397,0.599083,1.267871,0.371057,1.342076,1.0992,1.06946,0,0.376556,0.435023,1.141446,0.723099,0,0,0,0,0,0,0,1.246799,1.161057,0,0,0,0,0,1.109151,1.618935,1.245582,1.144002,FALSE
1.075835,0.939628,0.965448,1.124753,0.924651,1.080042,0.688243,0.582624,0.600921,0.820528,0.865461,0.70374,0.945127,0.716184,1.268087,0.85457,1.006742,1.014625,0.600952,0,0,0.373305,0,0,0.633502,0.342746,0.63835,0,0.704698,0,0,0,0.978087,1.051938,1.049065,0.890557,FALSE
0.461677,0.741093,1.446275,1.186861,0.825201,1.351122,0.671473,0.920812,1.073913,0.627942,0.661945,0.548715,0.803394,0.419432,1.980407,3.717834,0.535997,0.285222,1.415327,0,1.20769,0,0,0,0,0,0,0,0,0,0,0,0.997803,1.080298,1.198932,0.765052,FALSE
0.355788,1.005368,0.764587,0.898388,1.070796,0.859432,1.438396,1.138257,0.837898,0.753531,1.139128,0.841127,1.060473,0.545767,0.322114,0,1.255395,1.484531,0,0,0,0,0,0,1.963075,1.062088,0.989049,0,0,1.272124,2.055678,2.704643,0.87287,0.849656,0.974132,0.91888,FALSE
0.37273,0.584147,1.194272,0.49003,1.362831,0.853182,1.22863,0.449312,1.499396,1.164548,1.355169,1.586672,1.063741,0.520674,0,0.355019,1.0646,1.062207,0,0,0,0,0,0,0,2.024215,0.942505,2.012637,2.097316,1.211546,0,0,0.439622,0.865103,1.198932,0.91888,TURE
0.326139,1.14445,1.061575,1.470089,0.584071,1.312587,0.802047,0.387642,0.330749,0.846211,0.525662,0.342973,0.823542,2.980175,0.351783,1.219209,0.457008,0.270211,0,5.751645,0,1.26621,0,3.663593,2.148771,1.162556,0,0,0,0,0,0,1.012956,0.284643,0.795983,1.050568,TURE
0.41085,0.794921,0.782501,0.833556,1.236383,0.833561,0.729774,0.609655,1.198479,0.298189,1.388673,1.261691,1.074,0.943722,0.55699,0.643471,0.844195,0.748709,0,1.135193,0,0,0,0,1.691586,0,0,0,0,0,0,0,0.764004,0.917771,1.273865,0.618718,FALSE
0.453206,1.063786,0.763937,1.158668,0.910677,0.998548,1.234338,1.091186,1.238996,0.619787,0.818339,0.632666,0.987737,0.854692,0.252222,0,0.982998,1.162416,0,1.02708,1.230693,0,0,0,1.528933,0,0,0,0,0,1.596643,0,0.816772,0.44528,1.095716,0.947204,FALSE
0.304961,1.223926,1.054203,0.748656,0.867543,0.922457,1.023858,1.048395,1.267871,0.485228,0.752872,1.003618,1.027521,0,0.753113,0,0.815319,1.156958,0,0,0,0,0,0,0,1.246799,1.161057,2.486198,0,1.496616,2.418445,0,0.691721,1.316815,0.81435,0.92881,FALSE
0.440499,0.847334,1.12282,0.881111,1.033044,1.027352,1.098775,0.349465,0.845247,1.084628,1.145675,0.955827,0.972676,0.879586,0.519136,1.49935,1.011629,1.295962,0,0,0,0,0,0,3.148694,0,0,0,0,0,0,0,1.309816,0.873065,0.692766,1.144002,FALSE
0.419321,0.815951,1.061575,0.980059,1.034742,1.05007,0.611949,0.967992,1.018939,0.688633,0.915851,0.889422,0.960798,0.462231,0.818434,1.260678,0.826966,1.152531,1.561237,1.111787,0,0,0,0,0,1.792274,0.83451,0,0,1.071262,3.462195,0,0.624774,1.453343,0.870916,1.097285,FALSE
0.37273,0.834495,1.127924,0.857552,1.050516,1.017255,0.988897,0.35945,0.948147,1.130296,1.060567,1.051409,0.977956,0,0.307305,1.420074,1.0646,0.944184,0,0,0,0,0,0,0,0,0,0,0,0,1.957789,0,0.523771,1.366419,0.824266,0.947204,FALSE
0.504033,1.203356,1.373803,0.498265,0.860836,0.946386,1.064602,1.413625,0.524169,1.31297,0.62366,0.957503,1.015009,0,0,2.094008,0.883032,0.957187,0,0,0,0,0,0,0,0,1.381258,0,0,0,0,0,0.37353,0.48605,0.717308,1.172325,FALSE
2.469337,0.837644,1.131679,0.980059,0.989981,1.084742,0.635957,0.52919,0.837898,0.875314,0.84889,0.872988,0.94267,0.933993,0.826871,1.114466,0.934955,0.917416,1.30327,1.484934,0.444829,0,0.796803,0.233712,0.548307,0.148326,0.276252,0.291989,0.304274,0.175768,0,0.747397,0.975156,0.82106,1.105632,0.797123,FALSE
2.371919,0.773696,0.8758,1.029937,1.119874,0.984909,0.898997,0.673968,1.189121,0.892983,1.171394,1.051409,0.994868,0.810352,1.195684,0.552533,0.807735,0.9919,0.271398,0.193268,1.15791,0,0.414853,0.486725,0.570948,0.772255,0.431488,1.520337,0.316861,0.732158,0.887343,0,0.43732,1.251538,0.974132,1.35073,TURE
0.368495,1.181722,1.073777,0.495662,1.005153,0.796605,0.958931,1.660315,0.743398,1.076473,0.819274,1.179763,1.093322,0.526729,0,0.359147,1.211602,1.31335,0,0,0,0,0,0,1.892965,1.024157,0.953726,2.036885,4.24517,0,0,0,1.294213,0.802198,0.721049,0.797123,FALSE
0.385437,0.685937,1.090739,1.006984,1.098252,1.078918,0.408635,0.408466,1.050379,0.274011,0.903446,0.87936,0.945715,2.013274,0,0.343185,0.900474,1.026801,0,0,0,0,0,0,1.806921,0.977604,1.820749,0,0,0,0,0,1.604265,1.402638,1.123999,1.065214,FALSE
0.601451,0.64644,1.439107,0.835121,1.055714,1.159144,0.936456,0.411869,1.433246,1.198799,0.711955,1.26647,0.903769,1.606335,0.758454,1.314324,0.574771,0.946696,1.081714,1.540619,0.92302,0,0,0,0,0,0,0,0,0,0,0,1.193936,0.838798,0.745591,0.793376,TURE
0.368495,1.097313,1.073777,0.805451,0.918997,0.962564,0.839064,1.240957,0.699298,1.144975,0.701433,0.873899,1.006551,0.526729,0.621756,0.359147,1.076979,0.716372,0,0,0,0,0,0,0,0,1.907451,0,0,0,0,0,0.094165,0.665612,0.870916,1.022244,TURE
0.376966,1.072654,0.721633,1.090178,0.954492,0.940933,1.045501,0.672304,0.705598,0.974262,0.999465,0.81139,1.01786,0,0.607625,0.350984,0.789377,0.933455,0,0,0,1.089529,0,1.576197,0,1.000339,0,0,0,1.197293,0,0,1.461046,0.907148,1.198932,1.153932,FALSE
0.368495,1.350539,0.805333,1.053282,0.746685,0.962564,1.198663,1.009882,0.440999,0.606739,0.549924,0.415102,1.006551,0.526729,0.310878,0,1.076979,1.074559,0,1.268745,0,0,0,1.613726,0,1.024157,0,0,2.122585,0,0,0,1.107066,1.07526,0.870916,0.993921,FALSE
1.185959,0.839264,1.167733,0.808549,1.05295,1.010692,0.856188,0.813041,1.007997,0.88075,0.982007,1.065064,0.981387,1.136525,0.191652,1.660571,0.82993,0.920072,1.089496,0.775851,0,0,0,0,1.14808,0,0.289216,0,0.638314,0,0,0,1.145422,0.720412,0.964216,1.125608,TURE
0.368495,1.139518,0.469778,0.681536,1.206184,0.597454,1.198663,1.189607,1.089897,0.538236,1.520708,1.256229,1.197448,0.526729,0.621756,0,1.480847,1.432745,0,0,0,0,0,0,1.892965,1.024157,3.814903,2.036885,2.122585,0,0,0,0.609413,1.387491,0.992499,0.797123,TURE
0.381201,1.305521,0.908237,0.47914,0.99941,0.70588,1.078797,1.437799,0.881997,0.411017,1.099848,1.146992,1.140758,0,0,0.694081,1.170761,1.615192,0,0,0,0,0,0,0,0.988841,0,1.965831,2.048541,2.366742,1.912259,2.515947,0.639955,1.403985,1.202673,1.172325,TURE
0.300725,0.827443,0.986816,0.911041,1.090905,0.976121,0.510794,0.721622,0.917077,0.755088,1.053426,1.064443,0.999462,1.294247,0.763871,0,1.157753,0.733429,0,1.562947,0,0,3.398131,0,4.676737,0,0,0,0,0,0,0,0.959902,0.664719,1.077348,0.84384,TURE
0.59298,0.944172,1.876713,1.232075,0.481858,1.588231,0.556522,0.684666,0.661498,0.929681,0.617261,0.136547,0.679422,1.303558,1.346392,3.110882,0.499749,0.664835,2.194782,0,3.745589,0,0,0,0,1.2559,0,0,0,0,0,0,-0.289528,0.168691,0.974132,1.068961,TURE
0.457442,0.543967,0.756864,1.098029,1.295531,0.962564,0.874025,0.723892,1.580245,1.370056,1.522111,1.194783,1.006551,0,0.249864,0.57732,0.432805,0.863664,0,0,0,0,0,0,0,0.819325,0,0,0,0,0,2.080495,0.822878,1.518724,1.049065,1.078891,FALSE
0.364259,0.853902,0.95048,0.877495,1.103999,0.940179,0.719198,0.619052,0.984897,0.707862,1.112941,0.917593,1.018255,0,0,1.453488,0.953444,0.8456,0,0,0,0,0,1.633168,0,0,0,0,0,0,2.00554,0,1.258651,1.047277,1.049065,0.947204,TURE
0.495562,0.941482,0.748547,1.336064,0.918261,1.08597,1.075271,0.666626,0.724189,0.923445,0.987783,0.775906,0.942028,0,1.152392,0.798792,0.998063,1.062207,0,0,0,0.821926,0,0,0,0.754642,0.702745,0,3.118134,0,0,0,1.192316,0.636618,0.786067,0.736728,TURE
0.29649,0.996626,0.750685,1.001061,1.035103,0.90756,0.898997,0.673968,0.716623,0.5994,1.227509,0.860244,1.035309,2.626009,0,0,1.510112,1.041682,0,4.757795,0,0,0,0,2.37327,1.284017,0,2.561538,0,0,2.491731,0,1.054942,0.963762,0.795983,0.768799,FALSE
0.313432,1.09161,1.341315,0.728423,0.844096,1.053617,1.187961,0.930718,0.740248,0.807354,0.554132,0.757834,0.958944,0.62053,0,0.423104,0.634385,0.984603,0,1.497824,0,0,0,0,0,1.211678,1.128351,0,0,0,0,3.091021,0.680524,1.0669,1.138624,0.975527,TURE
1.656108,1.098716,0.851161,0.951234,0.945733,0.930561,1.007967,0.863224,0.813843,0.713052,0.933799,0.85503,1.023284,0.464602,0.616973,0.791965,0.801521,0.947816,0,0,0,0,0,1.397453,0.409817,0.443449,0.61943,1.310554,0,0.262971,0,0.559099,0.972383,1.154502,0.917566,0.993921,TURE
0.37273,1.293467,0.928878,0.49003,0.993731,0.721923,1.288563,1.647478,0.661498,0.548022,0.883806,1.089642,1.13237,0.520674,0,0,1.197675,0.944184,0,0,0,0,0,0,0,0,0.942505,0,2.097316,0,1.957789,0,1.141788,0.647726,0.90294,0.825446,FALSE
0.360023,1.771093,0.824282,0.634156,0.646677,0.747403,1.738062,2.036881,1.102497,0.753531,0.785605,0.726428,1.119048,0,0.31828,0.735396,1.102622,0.733429,0,0,0,0,0,0,0,0,0.976987,0,0,0,0,2.671253,1.414415,-0.051134,1.170649,0.900487,FALSE
0.652278,1.04908,0.985748,0.910055,0.941003,0.975065,1.246824,1.096535,1.102497,0.5994,0.81717,0.843176,1.000015,0.592139,0.698967,1.009367,1.059382,0.872445,0,0.709496,0,0,0,0,1.05304,0.56973,1.061099,0,0,1.356932,0,0,0.675711,1.034321,0.792241,0.825446,FALSE
0.825936,0.922652,0.838372,1.078065,1.012223,0.992181,0.948942,0.738869,0.815848,0.901954,1.034381,0.809266,0.991065,0.933993,0.689059,0.796047,0.89517,0.793918,1.569326,0.558774,0,0,0,0,0,1.344206,0.83451,0,0,0,0,0,1.165922,1.165243,0.945849,1.068961,FALSE
0.432028,0.82795,0.858627,0.845541,1.175776,0.877632,1.348496,0.848701,1.690495,1.255885,1.080208,1.370018,1.050957,0.448502,0.264708,0.611616,1.031661,0.711644,0,0,0,0,0,0,0,0,0.809222,1.725117,0,0,0,0,0.428236,1.844802,1.273865,1.144002,FALSE
0.347317,0.985111,0.925642,1.051771,0.944564,1.021257,1.198663,0.35945,0.881997,1.23305,0.707045,0.99406,0.975863,2.236971,0,0.381316,1.429324,1.521186,0,2.696084,0,0,0,0,0,1.088977,1.014088,2.167455,2.258648,0,0,0,0.694526,0.280691,1.049065,1.35073,FALSE
0.216014,0.791952,1.60277,0.951234,0.832841,1.302292,0.381393,0.199694,0.561271,0.66427,0.3809,0.614046,0.828924,3.623893,0,0.617732,0.694652,0.61608,3.090611,2.200885,0,0,0,0,3.312689,0,0,0,0,0,0,0,1.252786,0.485241,0.795983,0.900487,FALSE
0.381201,0.979141,0.908237,0.898388,1.027171,0.930479,0.719198,0.718899,0.617398,0.685028,1.021287,0.917593,1.023327,0,0.300399,1.041122,1.300846,1.269079,0,0,0,0,0,0,0,0,1.841677,0,0,0,0,0,1.196076,0.939394,0.861,0.778729,TURE
0.376966,0.948887,1.246456,0.726786,0.982566,1.005825,0.552717,0.805433,0.705598,0.563245,0.676494,0.972819,0.983932,0.514757,0.303812,0.701969,0.657814,0.466728,0,1.239579,0,0,0,0,0,1.000339,0.931546,0,0,0,0,0,1.066265,0.926049,0.870916,0.750406,FALSE
0.381201,1.468711,0.973111,0.71871,0.749557,0.866308,2.037727,1.976973,0.661498,0.753531,0.824886,0.764661,1.056878,1.017947,0.300399,1.041122,1.6911,1.499821,0,1.225493,0,0,0,0,0,0,1.841677,0,0,4.733484,0,0,0.76664,0.718155,0.763958,0.872163,TURE
2.89713,1.331288,0.793853,0.764418,0.898592,0.802137,1.446958,1.32654,0.818998,0.626311,0.959561,0.923055,1.09043,0.530585,0.469731,0.497442,1.37303,1.353031,0.222053,0.474384,0,0.412773,0,0.19905,0.233493,0.505311,1.176402,0.24862,0.25908,1.047631,0.967378,0.636387,0.406618,1.207682,0.757783,1.27569,FALSE
0.698869,1.201673,0.84926,1.012728,0.847984,0.962564,1.165367,0.931907,0.906497,1.103656,0.82925,0.785902,1.006551,1.104845,0.815107,0.564999,1.482488,1.064366,1.858159,0.661616,0.792778,0,0,0.836747,0,0.531044,0,0,1.094252,0,1.021455,0,1.389512,1.239986,0.899199,1.172325,FALSE
0.385437,1.170127,0.962417,0.533109,1.04334,0.761589,1.874273,1.345213,1.527459,1.152093,0.967723,1.216506,1.11163,0,0,0.686369,1.029114,0.684534,0,0,0,0,0,1.540375,0,0,0,1.943236,2.024995,0,0,0,0.766369,1.286865,0.739416,1.022244,TURE
0.478619,1.007302,0.930053,0.810934,1.039209,0.894418,0.649276,1.025353,1.034651,0.772852,1.019776,1.007294,1.042181,0.808905,0.23871,0.275773,1.033708,0.825108,0,0,0,0,0,1.2323,1.445537,0,0,0,1.61628,0,0,0,0.612888,1.359694,0.945849,1.200649,TURE
2.109314,1.37876,0.75035,0.93086,0.807756,0.869787,1.622191,1.331295,1.293596,0.962084,0.927014,0.824135,1.055059,0.546865,0.806906,0.683607,1.024972,0.785079,0,0.652278,0.26053,0.189292,1.400442,1.095377,0.32123,0.868981,1.456599,0.684459,0,0.412024,0,1.313997,1.077675,1.095641,0.692766,0.975527,FALSE
0.753931,0.660095,0.787236,0.969047,1.263299,0.908487,0.603031,0.539914,1.494496,0.849942,1.508169,1.248475,1.034825,0.511849,0.906288,0.698003,0.654098,0.696136,0,0,1.468441,0,0,0,0.908623,0.491595,0.457788,0,0,0,0.94514,0,0.874625,1.518712,1.273865,0.988604,TURE
0.288019,0.431974,1.373803,0.554887,1.359491,0.976719,1.123747,0.224656,1.763995,1.370056,1.325709,1.577114,0.99915,0.676099,0,2.304972,0.691196,0.613015,2.294545,0,0,0,0,0,0,0,0,0,0,0,0,0,0.680553,1.243857,1.063691,1.35073,TURE
0.978417,0.826548,1.086851,0.816716,1.092428,0.975065,1.064722,0.823739,1.306292,0.78882,0.989446,1.116579,1.000015,1.772556,1.046172,0.805738,0.604045,0.491079,0.66131,0.941863,2.821459,0,2.026955,0.594531,2.092225,0.377321,0.351373,0.744764,0,0,0,0,1.097726,1.085595,1.067432,0.736728,TURE
0.330374,1.082704,0.598837,1.105708,0.993003,0.888521,1.132071,1.281371,1.028997,0.875314,1.167497,0.743421,1.045264,1.176588,1.388857,0.401125,0.902145,0.800104,0,2.837983,0,0,3.080972,0,2.120121,0,0,0,0,0,0,0,0.969143,0.949465,0.992499,1.247366,TURE
0.364259,1.323548,0.95048,1.378921,0.552,1.208801,1.278574,0.778808,0.720298,0.981874,0.196401,0.509774,0.877806,1.598776,1.572676,0.363372,0.817237,0.9664,0,1.283849,1.538367,0,0,4.899504,0,0,0,0,0,0,0,0,0.865423,0.799006,0.81435,0.872163,TURE
1.93142,1.038727,1.344429,1.418507,0.55888,1.424848,0.758936,0.6642,0.654308,0.733427,0.397072,0.425966,0.764846,1.59292,1.82154,1.697067,0.279896,0.519042,2.334977,0.23754,1.423159,1.654738,1.020189,1.196936,1.404054,0,0,0,0,0,0,0,0.034413,-0.395406,0.974132,0.975527,TURE
0.41085,0.378534,1.625195,0.777985,1.184867,1.220571,1.389039,0.250205,1.610942,1.301553,0.760189,1.236952,0.871652,2.831166,0.55699,0.321736,0.361798,0.427834,0,2.270386,0,0,2.458222,0,1.691586,0,0,0,0,0,0,0,0.448487,0.793946,0.794415,0.872163,TURE
0.508268,0.734356,1.313699,0.808549,1.061873,1.082884,0.649276,0.898624,1.286246,1.084628,0.785605,1.051409,0.943641,0.761322,1.12334,1.297757,0.681031,0.690286,0,0.913927,0,0,3.949964,0,0,1.470584,0.684726,0,0,0.877327,0,0,0.42668,0.630633,0.707392,0.975527,TURE
0.271076,0.803202,0.821062,0.926462,1.171183,0.902404,0.524415,1.273051,1.212746,1.370056,1.325709,1.481531,1.038005,0,0,0.490264,0.735081,0.814921,0,0,0,0,0,0,0,1.410314,2.626654,0,0,0,0,3.606191,0.562199,1.585569,0.721049,0.88681,TURE
0.419321,0.741773,0.82567,0.816716,1.261881,0.84589,0.611949,0.545481,1.334601,0.912169,1.432696,1.344194,1.067554,0.462231,1.091245,0,0.945104,1.466858,0,1.111787,0,0,2.407009,0,0,0.896137,0.83451,0,0,0,0,0,1.312377,0.86904,0.852549,1.172325,TURE
0.398144,0.937475,0.745361,0.974846,1.089782,0.890884,0.796255,0.539174,0.856797,0.841606,1.206466,0.933979,1.044029,0.487082,0.574957,0,0.622448,0.772861,0,0,0,0,0,0,1.747352,0,0,1.878461,0,1.130777,0,0,0.924287,1.168618,0.824266,0.92881,TURE
0.880998,0.847334,0.58948,1.269837,1.081092,0.971819,0.885376,0.462928,1.032338,0.91856,1.285536,0.773351,1.001712,0.875336,0.904099,0.149211,0.671161,0.89287,0,0,0,0,0,1.322468,1.551308,1.258963,0,0,0,0,0,0,1.058172,1.601817,1.020782,0.85377,FALSE
0.321903,1.062883,0.998719,0.92203,0.920509,0.987895,1.161205,0.673968,1.019809,0.556585,0.785605,0.740766,0.993307,0.603982,0.356473,0.411822,1.080569,1.095254,0,0,0,0,0,0,0,2.356963,0,2.348076,0,0,0,0,1.14224,0.925572,1.123999,0.872163,TURE
0.461677,0.943209,0.910617,1.087956,0.962734,1.033211,0.549387,1.02066,0.722748,0.881656,0.938362,0.676159,0.969613,0.419432,1.485306,0.571974,0.857595,0.855667,0,0,1.20769,0,2.179933,1.278801,1.500086,0,0.755783,0,0,0,1.566231,0,1.292445,1.190413,0.692766,1.27569,FALSE
0.393908,0.987037,0.565032,0.927368,1.155232,0.776261,0.958931,0.571433,0.84129,0.653411,1.377831,1.094054,1.103959,0.492377,0.87181,0,1.38427,1.116088,0,0,1.420031,0,0,0,1.766767,0,0.890144,3.799135,0,1.143482,0,0,1.116338,1.283919,1.049065,0.890557,FALSE
0.330374,1.506371,1.347384,0.691068,0.576583,1.036607,1.057154,1.655798,0.771748,1.027542,0.398258,0.387641,0.967837,0,0,1.203375,0.902145,0.666754,0,0,0,0,0,0,0,0,0,0,0,0,0,0,1.233749,0.539298,0.992499,0.947204,FALSE
0.402379,1.198159,1.229192,0.794364,0.789008,1.03349,0.87902,1.098318,1.161297,0.570857,0.563017,0.611729,0.969467,0,0.28442,1.642905,0.615826,0.873873,0,0,0,0,0,0,0,0,0,0,0,0,0,0,1.309816,1.001981,0.795983,0.862233,FALSE
0.660749,0.894408,1.010538,0.829281,1.073084,0.944053,0.496321,0.936067,1.178293,0.588696,1.018832,1.045435,1.016229,0,0.172487,0.597806,0.672244,0.927433,0,0,0,0,0,0,0,0.562282,0,0,0,0,1.081936,0,1.107226,0.984815,1.198932,1.200649,FALSE
0.389672,0.917945,0.571174,1.054629,1.140631,0.847475,0.918975,0.978502,1.396496,1.210216,1.531931,0.968571,1.066725,0,0,0,1.272256,1.128352,0,0,0,0,0,0,0,2.899859,0,1.921153,0,3.469429,1.868799,0,1.282026,1.383603,1.049065,0.53993,FALSE
0.444735,1.084049,0.500457,1.078065,1.047001,0.825055,1.098775,1.098318,0.734998,1.141713,1.309342,1.210714,1.078447,0,0.771216,0,1.558513,1.579693,0,0,0,0,0,0,0,0.843423,0.785421,1.673876,1.744303,5.038114,0,2.142292,1.282026,1.070415,1.077348,1.27569,FALSE
1.194431,1.028619,0.703952,1.682088,0.717661,1.249285,1.118752,0.858685,0.749698,1.803907,0.772512,0.662706,0.856639,0.967231,1.998027,0.659501,0.741621,0.876983,0,0.77031,0.92302,1.343362,0,2.915117,0,0.616696,0,0,0.633721,0,0,0,0.531576,0.383478,0.617833,1.125608,TURE
0.957239,0.633626,0.981722,1.240252,1.072375,1.149966,0.990562,0.873662,1.175997,1.274913,1.042018,0.908035,0.908568,0.603982,1.663542,0.411822,0.566012,0.684534,0,0,0.576888,0,1.036201,0.607861,0,2.700467,0,0,0,0,0,0,0.815517,0.689662,0.992499,0.642694,TURE
0.41085,0.719214,1.50481,0.889126,0.953045,1.220571,0.860217,0.78938,0.840492,0.902625,0.499091,0.989562,0.871652,1.415583,1.113979,1.286942,0.482397,0.748709,1.594105,0,4.08072,0,0,0,0,0,0.852265,0,3.7887,0,0,0,0.850993,1.038789,1.049065,0.778729,TURE
0.741225,0.965153,0.734003,0.98566,1.070796,0.891059,1.109873,0.954095,0.865664,0.710399,1.192956,0.934586,1.043937,0.781011,0.768261,0.177509,1.264213,1.298254,0,0.623372,1.493905,0,0,0,0.924471,1.000339,1.397319,0.988664,0,1.785437,1.923442,0,0.920632,0.846827,0.889283,0.768799,FALSE
0.385437,0.887683,0.641611,1.184687,1.070796,0.951986,1.345772,0.648099,0.962179,1.046225,1.267682,0.726428,1.012081,1.006637,0.891183,1.029554,0.771835,1.140889,1.701573,1.211723,1.451942,0,0,1.540375,0,0.977604,0.910374,0,0,0,0,0,0.789998,1.108601,0.795983,0.91888,FALSE
0.432028,1.007939,0.858627,0.792695,1.077795,0.849321,1.39844,0.848701,1.139247,1.31297,0.949273,1.274435,1.06576,0.448502,0.264708,0.305808,0.687774,1.016634,0,0,0,0,0,0,1.606152,0.868981,0.809222,0,0,0,0,0,0.931784,1.139978,0.795983,0.993921,FALSE
1.177488,1.003796,0.924105,0.853145,1.024575,0.91409,1.036939,0.988962,0.944997,0.641534,1.016299,0.958861,1.031896,0.163533,0.579108,1.11504,1.170292,1.149127,0,0.390737,0,0.340726,0,0.49292,0,0.9385,0.87396,1.234026,0.642973,0.371423,0.600198,0.789677,0.468542,0.945974,0.721049,1.172325,FALSE
0.44897,0.831346,0.991471,0.864486,1.107836,0.953483,0.649276,0.5658,1.237246,0.780171,1.025652,1.09389,1.011299,0.862832,0,1.470791,0.99236,1.173486,1.456153,1.036955,0,0,0,0,0,0.835235,1.555591,0,0,0,3.224594,0,1.055793,1.067556,0.945849,0.46332,FALSE
0.343081,1.178596,1.369563,0.865114,0.709458,1.140817,0.659265,2.036881,0.661498,2.123587,0.314242,1.261691,0.913352,1.132466,0.668387,1.544331,1.157753,0.7701,0,1.365106,0,0,0,0,0,1.102938,1.027089,2.195604,2.287981,0,2.13577,0,0.58281,0.184908,0.767699,0.48703,TURE
0.326139,0.906023,0.909922,1.120068,0.973451,1.05007,0.687469,0.99994,1.105739,0.357625,0.92713,0.702814,0.960798,0.596035,1.055349,0.812806,0.609344,0.945737,0,0,0,0,3.122607,0,0,0,0,0,0,0,0,0,0.383058,0.858805,0.81435,0.84384,TURE
0.135538,0.917945,1.094749,2.526716,0.234237,1.895048,0.399554,1.248089,0.624748,1.883827,0.294602,1.338157,0.519003,7.306235,3.449742,0,0.373469,0.331226,0,10.784335,8.614854,6.462035,0,0,0,0,0,0,0,0,0,0,0.311336,-0.28452,1.067432,1.172325,TURE
0.419321,0.741773,1.120552,0.980059,1.05998,1.079238,1.028327,1.210778,1.165165,0.620131,0.913783,0.925643,0.945548,0.462231,0.818434,0.945509,0.708828,0.838205,0,0,0,0,2.407009,0,0,0,0,0,0,0,1.731098,0,1.143453,1.353188,0.974132,0.750406,FALSE
1.15631,1.210476,0.598837,0.730557,1.079948,0.687546,1.361668,1.308436,0.850497,0.624806,1.285242,1.162747,1.150344,0.499618,0.688046,0.454215,1.191804,1.170251,0.558819,0.397946,0.476837,0,0.855826,1.506144,0,0.637253,1.780288,0.628481,1.964772,0,0,0,1.052928,0.464266,0.6362,1.050568,TURE
0.694633,1.253778,0.961243,0.9203,0.80745,0.968433,1.098775,1.198166,0.857497,1.179771,0.82925,0.913345,1.003482,0.277906,0.820107,0.378977,0.568222,1.13389,0,0,0,0,0,0.841944,0,0.534343,0,0,1.101091,0,0,0,1.119593,1.189604,1.123999,1.247366,TURE
0.775109,0.842703,1.308116,0.913115,0.942067,1.136141,0.449499,0.50922,0.896697,0.890536,0.93618,0.949454,0.915796,0.746681,0.88139,1.187947,0.508902,0.789847,0,0.59582,0,0.520553,0,0,0.883384,0.47794,0.445072,0,0,0,0,0,0.653442,1.032722,0.917566,1.040638,TURE
0.597215,1.041639,1.283678,0.611668,0.956882,0.962564,0.561873,1.68492,0.440999,1.541313,0.564654,1.409844,1.006551,0.970686,0.381936,1.103094,0.661573,0.806772,0,0.775851,0,0.678982,0,0,2.304479,0,0,1.234026,0,0.742846,1.200396,0,1.079911,0.877161,0.824266,0.84384,TURE
0.567566,1.013849,0.82787,0.643621,1.156034,0.754248,0.960154,0.898624,0.980997,0.657068,1.254564,1.314749,1.115469,0.681183,0.402038,0.696691,1.044589,1.235249,0,0.816995,0,0,1.763915,0,0,0,2.446197,0,0,0,0,0,0.684205,1.408812,0.795983,0.872163,FALSE
0.423557,0.954662,1.109346,0.646839,1.074365,0.895185,0.898997,0.838716,0.926097,0.753531,0.942727,1.185225,1.04178,0.457562,0,1.247944,0.818613,0.726021,1.545306,1.100442,0,0,0,1.397453,0,0,1.651814,0,0,0,0,0,1.155458,0.812559,1.020782,1.068961,TURE
0.321903,1.111196,0.691421,0.992955,0.98626,0.873907,1.105018,0.84246,0.496124,0.470957,1.067932,0.776609,1.052905,0.603982,0.712947,0.411822,1.389303,1.369067,2.046486,0,0,0,0,0,0,0,2.194876,0,0,1.413471,0,0,1.265424,1.052545,0.692766,0.975527,FALSE
0.355788,1.04908,0.834095,0.834217,1.041052,0.859432,0.839064,1.138257,0.837898,0.616525,1.139128,1.299924,1.060473,0.545767,0.322114,0.372128,0.83693,0.989687,0,0,0,0,0,0,0,0,0,0,2.202182,0,0,0,0.963049,0.716843,1.152282,0.975527,FALSE
0.465913,0.467317,1.380048,1.078065,1.090265,1.260084,0.948942,0.649006,1.322996,1.255885,0.949273,0.923966,0.850993,2.07792,0.981119,0.566727,0.212432,0.565211,1.402222,0,1.196507,0,0,0,1.486066,0,0,0,0,0,0,0,0.441354,0.684794,0.992499,0.937274,TURE
0.419321,0.630507,1.120552,0.707821,1.261881,0.933395,0.602486,0.362603,1.462259,0.555233,1.221823,1.422672,1.021802,0.462231,0,1.575848,0.945104,0.94298,0,1.111787,0,0,0,0,1.656344,1.792274,0.83451,0,0,1.071262,1.731098,0,0.990864,0.856745,1.152282,1.097285,FALSE
1.766232,1.003796,0.952108,0.814366,1.030566,0.907165,0.840239,0.825627,0.92585,0.701338,0.997961,1.016871,1.035516,0.217782,0.706948,0.89096,0.94624,0.91326,0.364916,0,0.31138,0.452655,0.558147,0.327423,0.38408,0.4156,0.387019,0,0.426573,0,0.398194,0.523902,1.206171,0.660288,0.842633,0.993921,FALSE
0.614158,0.936937,1.449599,0.631969,0.947716,1.055501,0.786623,1.160723,0.992247,1.198799,0.515554,1.027513,0.957959,0.943722,0.55699,1.286942,0.884395,0.855667,2.118041,1.508299,0.903656,0,1.627274,0,1.119782,0,1.128351,1.199018,0,0,1.166342,0,0.963656,0.792512,1.348798,0.872163,TURE
0.313432,0.992373,1.420216,0.65558,0.911624,1.053617,0.813379,1.005603,0.456749,0.807354,0.462946,0.901208,0.958944,0,0.36624,0.846209,0.792981,1.265918,0,0,0,0,0,0,0,1.211678,1.128351,0,0,1.453856,0,0,1.074031,0.870229,0.870916,0.84384,TURE
0.546388,1.081609,0.814697,0.961066,0.96842,0.917794,1.098775,0.950925,0.794498,0.657844,1.035004,0.913345,1.029959,0.707792,1.044355,0.482603,1.175843,1.443938,0,1.69832,0,0,0,1.075817,0,0,0.635817,1.352492,1.409397,1.628318,0,0,1.057524,0.85042,0.964216,0.933527,TURE
0.402379,1.120859,1.044814,1.134806,0.762707,1.12468,0.859042,0.559144,0.279299,0.936205,0.654671,0.420564,0.921789,0.963801,0.853261,0.985743,0.985322,1.201575,0,1.159606,0,0,0,1.473402,0,0,0,0,0,0,3.61438,0,1.136222,0.472633,1.170649,1.200649,TURE
0.465913,1.168293,0.636945,0.686042,1.112979,0.682545,1.148719,1.497707,1.139247,0.513771,1.309342,1.115131,1.152958,0,0.24528,0,0.955943,1.413028,0,0,0,0,0,0,0,0.804011,0.748719,0,0,1.920187,0,2.04124,0.99576,1.493417,1.170649,0.793376,FALSE
0.381201,0.938343,1.492103,0.838495,0.832841,1.187162,1.198663,0.539174,0.837898,1.027542,0.746325,0.764661,0.88912,2.035895,0,2.429285,0.910592,0.807596,3.441817,2.450985,0,0,0,0,0,0,0,0,2.048541,0,0,0,0.202544,1.274224,1.067432,0.975527,TURE
0.470148,1.521638,0.368204,1.991022,0.382657,1.248732,2.029555,0.889547,1.186019,2.081032,0.577301,0.895001,0.856928,0.411806,2.18745,0.280787,0.736752,0.373382,1.389357,0,1.18553,5.205529,0,6.2756,0,0,0,0,0,0,0,0,0.755279,-0.379806,0.899199,1.078891,TURE
0.355788,0.743098,1.112126,0.962558,1.070796,1.065696,0.659265,0.119817,0.837898,0.616525,0.942727,0.802894,0.952628,1.091534,0.966343,1.116384,0.697441,1.113398,1.846829,0,0,0,0,0,0,1.062088,0.989049,0,0,0,0,0,1.107066,1.514539,0.81435,0.975527,FALSE
0.402379,0.734356,0.860435,0.851104,1.236112,0.881506,0.43951,1.118288,1.322996,0.913371,1.387903,1.325413,1.048932,0,0.56884,0.657162,1.108487,1.420043,0,0,0,0,0,0,0,1.870199,0.870793,0,0,0,0,0,0.671515,1.393713,1.105632,0.91888,TURE
0.321903,0.531442,1.229192,0.496477,1.380763,0.873907,0.524415,0.636525,1.791557,0.813471,1.350259,1.768279,1.052905,0,0,0.411822,0.617468,0.82144,0,0,0,0,0,0,0,1.178482,0,0,0,0,2.284087,0,0.720756,0.974585,0.759248,0.915133,TURE
0.33461,0.929564,1.182514,0.818784,0.980434,1.023486,0.453442,1.056278,0.84428,0.869805,0.754595,0.918097,0.974698,0.580752,0,0.395982,0.44529,0.658205,0,1.400563,0,0,0,0,0,0,0,0,0,0,0,0,0.57009,1.368579,0.721049,1.050568,TURE
0.41085,1.059895,0.963079,0.833556,0.978803,0.922871,1.022389,0.810524,0.632963,0.926803,0.970454,0.886107,1.027304,0.471861,0.835484,0.643471,0.964794,0.748709,0,0,0,0,0,0,0,0.915204,0.852265,0,0,0,0,4.65315,0.689762,0.540005,0.899199,0.91888,FALSE
0.33461,0.976042,0.51735,0.818784,1.233449,0.694508,1.064602,0.673968,1.000951,0.44617,1.589301,1.297912,1.146703,0.580752,0.342763,0,1.781158,1.448052,0,0,0,0,0,0,2.092225,0,3.162354,4.508307,2.348994,0,0,0,1.080029,1.087342,1.198932,1.125608,TURE
5.180101,1.179893,1.140998,0.929975,0.77632,1.06252,1.011775,1.21588,0.648458,0.882066,0.586036,0.692717,0.954289,1.112078,0.962653,1.213222,0.919002,0.899081,0.992236,0.70659,0.740835,0.53762,0.568212,0.444436,0.391006,0.775673,0.656664,0.554755,0.722619,0.500918,0.404728,1.064995,0.893851,0.261413,1.020782,0.85534,FALSE
0.347317,1.029889,0.569626,0.854564,1.157853,0.739531,1.678128,0.958532,1.234796,1.370056,1.178408,1.37639,1.123163,0,0.660136,0.381316,0.857595,1.140889,0,0,0,1.18607,0,0,0,0,1.014088,0,0,1.304742,2.108388,5.547986,1.053524,0.668071,0.599466,1.172325,TURE
0.406615,0.879697,1.216388,0.673791,1.067078,0.962564,0.659265,0.688945,0.904047,0.719279,0.844526,1.146992,1.006551,0,0.281426,2.275856,0.731212,0.864674,0,0,0,0,0,0,0,0,0,1.837625,0,1.106195,0,0,0.380454,0.974866,1.198932,0.975527,TURE
0.842878,1.273129,1.173601,0.839699,0.740768,1.030282,1.051985,1.199742,0.928418,0.789585,0.569564,0.612735,0.971144,1.143905,0.135028,1.091951,1.22792,1.244607,2.306192,1.094856,0,0.478059,0,0,0.811271,0.877849,0,0,0,0,0.843355,1.109597,1.086226,0.658791,0.945849,0.965597,TURE
0.317668,1.028098,1.245582,0.862452,0.866155,1.078072,1.04883,0.848701,0.771748,0.742114,0.491003,0.700939,0.946158,0.612144,0,1.25216,0.469359,0.971298,0,0,0,0,0,0,0,0,0,0,0,0,0,0,1.131657,1.044509,1.123999,0.947204,TURE
0.78358,1.131305,1.041491,0.786696,0.918376,0.936549,1.018864,0.988487,0.815848,0.582274,0.805246,0.841127,1.020153,1.47713,0.435905,1.007172,1.069663,0.837066,0,1.767924,0.706136,0,0,0,0.873676,0,1.320543,0.934041,0,0,0.908587,0,0.680524,0.433863,1.123999,0.965597,TURE
0.842878,1.273129,1.173601,0.839699,0.740768,1.030282,1.051985,1.199742,0.928418,0.789585,0.569564,0.612735,0.971144,1.143905,0.135028,1.091951,1.22792,1.244607,2.306192,1.094856,0,0.478059,0,0,0.811271,0.877849,0,0,0,0,0.843355,1.109597,1.086226,0.658791,0.945849,0.965597,TURE
0.635335,0.783313,1.440204,0.682775,1.032723,1.078072,1.04883,0.711411,1.130059,1.241613,0.761055,1.051409,0.946158,0.912053,0.179433,1.658342,1.01012,0.964779,1.023243,0,0,0,0,0,1.081694,1.170465,0.544986,0,0,0,0,1.481996,0.781941,0.853411,0.974132,1.022244,FALSE
0.529446,0.469988,1.167733,1.034943,1.199292,1.131975,0.556522,0.727458,1.448996,0.587167,0.982007,1.119682,0.917974,0.365312,0.862435,0.996343,0.560203,0.496839,1.231219,0,1.050592,0,0,0,0,0.705157,0.656664,0,0,0,0,0,0.885819,0.859807,0.960474,0.740475,TURE
0.461677,0.707407,0.910617,1.087956,1.12319,1.033211,0.199777,0.571347,1.163747,0.653314,1.167497,0.899185,0.969613,0.419432,0.742653,0.285987,0.964794,0.855667,0,0,0,0,0,0,1.500086,0.811596,1.511565,0,0,0,0,0,0.794881,1.516746,0.964216,0.722082,TURE
0.355788,0.830521,1.390158,0.577535,1.070796,0.996941,0.419532,0.958532,0.749698,0.753531,0.628484,1.032293,0.988577,0,0.322114,1.86064,0.418465,0.989687,0,0,0,0,0,0,0,0,0,0,2.202182,0,0,0,0.786771,0.897793,0.927482,1.022244,FALSE
0.529446,0.469988,1.167733,1.034943,1.199292,1.131975,0.556522,0.727458,1.448996,0.587167,0.982007,1.119682,0.917974,0.365312,0.862435,0.996343,0.560203,0.496839,1.231219,0,1.050592,0,0,0,0,0.705157,0.656664,0,0,0,0,0,0.885819,0.859807,0.960474,0.740475,TURE
0.59298,0.839264,1.126028,0.808549,1.070796,0.990066,0.72776,0.984207,0.881997,1.076473,0.925892,1.065064,0.992171,0.651779,0.577025,0.444412,0.916207,0.738705,0,0,0,0,1.686663,0.989438,0,0,1.169532,0,0,0,0,0,1.290233,1.115371,1.123999,0.703689,FALSE
0.29649,0.996626,0.750685,0.770047,1.142183,0.783802,0.824081,0.898624,1.047372,0.770657,1.276609,1.0992,1.100016,0,0.387471,0.895264,2.013483,1.488117,0,0,0,0,0,0,0,3.852052,0,0,0,3.083937,0,0,1.161676,0.954679,1.067432,1.022244,FALSE
0.817465,1.19856,0.695799,0.837875,0.996821,0.792993,1.247071,1.423974,1.005816,1.135566,1.281141,0.919064,1.095211,0.471861,0.55699,1.126075,1.145693,1.069584,0.792879,0.564625,0,0,0,0,0,0.452785,0.421647,0,0,0.538465,0.870128,0,1.217787,0.743576,1.198932,1.050568,TURE
0.37273,1.210018,0.86253,0.857552,0.908554,0.885996,1.04883,1.018441,0.727648,0.993291,0.864166,0.745545,1.046584,0.520674,0.307305,0.355019,1.33075,1.062207,0,1.253992,0,0,0,0,0,0,0,0,2.097316,0,0,0,1.312054,1.245897,1.348798,1.125608,FALSE
1.948362,0.949873,1.104269,0.949166,0.939662,1.054635,0.807795,0.833506,0.671085,0.833947,0.785605,0.81453,0.958411,0.690829,0.698967,0.942076,0.933265,0.961926,0,0.470932,0.282146,0.205032,0.50563,0.296615,0.695882,0.75299,0.525906,0.741498,0.386348,0.669539,0.360645,0,0.76664,0.886756,0.945849,1.097285,TURE
0.317668,0.48957,1.012035,1.149936,1.199292,1.116574,0.874025,0.449312,1.52512,0.827742,1.243875,1.035479,0.926027,1.836432,0.722581,2.086934,0.782265,0.832541,2.07452,1.477306,0,0,0,0,0,0,0,0,2.481332,0,0,0,1.109567,1.097502,1.198932,0.975527,FALSE
0.491326,0.981251,1.006666,0.975835,0.947716,1.02065,0.836567,1.173204,0.79931,0.642214,0.818339,0.820418,0.976181,0,1.394896,0.537159,0.805393,0.714296,0,0,0,0,0,0,0,0,0.708964,0,0,0,1.468342,0,0.560127,0.950971,0.870916,0.975527,TURE
0.351552,0.840528,0.984835,0.909212,1.083697,0.974161,0.539398,0.419358,1.087797,0.411017,1.165315,1.134247,1.000487,0,0.326043,0.753332,0.705947,0.751317,0,0,0,0,0,0,0,1.075364,1.001412,0,0,0,0,0,0.961011,0.978503,1.170649,0.825446,FALSE
0.389672,0.63857,0.380782,1.17181,1.357894,0.816087,0.679242,0.559144,1.616995,1.278719,1.885453,1.197969,1.083136,0,0.293797,0,0.890579,0.902682,0,0,0,0,0,0,0,1.933239,0,1.921153,2.001984,1.156476,0,0,0.973216,1.302311,0.945849,0.840093,FALSE
0.686162,1.359918,0.468535,0.665472,1.064186,0.588234,1.864587,1.331295,0.783998,1.065599,1.222053,1.274435,1.202269,0,0.166059,0.191842,1.653933,1.594411,0,0,0,0,0,1.705069,0,0.541064,2.01542,1.070009,1.115029,2.576453,4.163399,0,1.55754,0.614881,1.170649,1.200649,FALSE
0.542153,1.262174,0.684218,0.88435,0.936947,0.812163,1.241473,1.283749,0.661498,0.733959,1.010064,0.791971,1.085188,0.713365,0.421031,0.243202,1.914394,1.85956,1.201904,0,0,0,0,0,0,1.376467,1.281807,0,2.841525,3.2829,2.652488,1.744931,1.324487,0.841546,1.002415,1.35073,FALSE
1.016537,0.795552,1.094749,0.943307,1.051462,1.046788,0.824081,0.748853,1.047372,0.998999,0.91654,1.0992,0.962514,0.379068,0.783048,1.42156,1.017272,1.202946,0.636302,0,0.542953,0,0.974991,0.571953,0.670924,1.088977,1.352117,0,1.493005,0,0.69684,0,1.418587,1.186191,0.917566,1.35073,FALSE
0.368495,0.29543,1.87911,0.619578,1.206184,1.261291,1.369901,0.419358,1.707295,1.36027,0.779994,1.365466,0.850362,0,0.932634,1.795734,0,0.119395,0,0,0,0,2.750868,0,0,0,0,0,0,0,0,0,0.633301,0.695345,1.142366,0.458003,TURE
0.343081,1.178596,0.864987,0.399283,1.141301,0.641709,0.839064,2.456239,0.837898,1.849576,0.982007,1.988119,1.174309,0.566233,0,0,1.447191,1.026801,0,0,0,0,0,0,2.038578,1.102938,1.027089,2.195604,0,0,2.13577,0,0.821544,0.796084,1.020782,0.900487,FALSE
0.313432,1.09161,0.94681,0.437054,1.147971,0.702412,0.781272,1.262353,1.000122,0.550469,1.206466,1.481531,1.142571,0,0,0.423104,1.110174,1.265918,0,0,0,0,0,0,0,0,1.128351,0,2.516779,0,2.349347,0,1.109556,1.104895,0.870916,0.91888,TURE
0.906412,0.754945,1.064056,1.057915,1.039106,1.093005,0.61879,0.762469,1.079588,1.018646,0.908038,0.935965,0.93835,1.276019,1.380707,1.305068,0.489191,0.915925,0.714339,1.526085,0.609542,0,1.095132,0,2.260792,0,0,0.805055,1.677853,0.484619,0,0,1.052928,0.778249,0.974132,1.27569,TURE
0.288019,0.809951,1.631391,1.189043,0.698117,1.443846,0.711706,0.711411,0.716623,0.513771,0.711955,0.692974,0.754913,4.732695,0.798075,2.765966,0.863995,1.072777,4.58909,3.26798,1.957921,0,0,2.08543,0,1.323525,0,0,0,1.590155,2.569598,0,0.903143,-0.263471,1.198932,1.050568,FALSE
0.415086,1.498685,1.131986,0.440027,0.79035,0.795589,1.285233,1.957004,0.504699,1.042765,0.471363,0.887857,1.093854,0,0.275624,0.318419,1.19356,0.952702,0,0,0,0,0,0,0,0.90557,1.686589,3.597053,1.874197,0,1.749514,0,0.964669,0.383017,1.017041,1.200649,FALSE
0.355788,0.917945,1.459666,0.320853,1.10054,0.893809,0.359599,0.958532,0.793798,1.096045,0.628484,1.223458,1.042499,0,0,1.116384,1.534371,0.989687,0,0,0,0,0,0,0,0,2.967147,0,0,0,0,0,0.809437,1.103422,0.917566,1.097285,TURE
0.355788,0.874233,0.695079,0.962558,1.160029,0.859432,0.599332,1.258074,1.102497,1.027542,1.37481,1.37639,1.060473,1.091534,0.322114,0,1.115906,0.989687,0,2.630326,0,0,0,0,0,0,1.978098,0,0,0,0,0,0.886541,1.475148,1.123999,0.740475,FALSE
0.338846,0.780253,1.167733,1.010686,0.99941,1.118981,0.524415,0.299541,0.826873,0.5994,0.785605,0.812453,0.924769,0,0.676848,1.563879,0.586204,0.779848,0,0,0,0,0,0,0,0,0,0,0,0,0,0,1.167543,1.183059,0.767699,0.990174,FALSE
0.343081,0.951943,1.009152,1.264398,0.832841,1.176467,0.659265,2.09679,0.881997,1.918079,0.510644,1.108759,0.894712,0.566233,2.005162,1.544331,0.578876,0.38505,0,1.365106,0,0,2.962473,1.737858,2.038578,1.102938,0,0,0,0,0,2.810019,1.021659,0.593604,1.123999,1.097285,TURE
0.474384,1.147431,0.677702,1.010686,0.959255,0.876621,1.165367,0.798777,0.661498,0.723085,1.069296,0.700939,1.051486,0,0,0.278258,1.147323,1.110055,0,0,0,0,0,0,0,0,0.734981,0,0,0,0,0,0.740989,0.778016,0.964216,0.643294,TURE
0.601451,1.241165,1.233521,1.100841,0.615833,1.199816,1.385954,1.085838,0.881997,1.113171,0.417353,0.5496,0.882504,0.642534,0.948067,2.409594,0.574771,0.873873,2.163428,0.77031,0.92302,0.674097,0,2.925603,0,0,1.152704,0,0,0,0,0,-0.131882,0.264211,0.992499,0.975527,TURE
2.498986,0.977067,0.831267,1.014112,1.007879,0.954407,0.869031,0.848701,0.749698,0.776365,1.027834,0.8475,1.010816,0.69217,0.862435,0.419513,1.258,0.993678,0.257551,0.366814,0.439533,0,0.787301,0.230925,0,0.146557,0.272957,0.865503,0.901918,0.868344,1.122555,0.369235,1.277728,1.221392,1.123999,0.975527,FALSE
0.516739,0.932993,1.244305,0.706928,1.003506,0.994123,0.941807,0.641874,0.976497,1.125403,0.869778,1.20161,0.99005,0,0.441909,2.04209,1.052503,1.188034,0,0,0,0,0,0,0,0.722934,0.673218,1.432725,1.493005,0.862457,0,0,0.595998,1.582279,1.170649,1.200649,TURE
0.724282,1.030675,1.024327,0.851104,0.964343,0.962564,0.799109,0.925855,0.913179,1.05868,0.987958,0.915276,1.006551,0.266463,0.786338,1.090116,1.021547,1.147601,0,0,0,0,0,0,0.946483,1.536235,0.953726,1.012344,0,0.609401,0,0,0.647581,1.179229,1.095716,0.84384,TURE
0.37273,0.87622,1.061575,0.551283,1.192477,0.820367,0.809098,0.808762,1.102497,0.959039,1.198048,1.319041,1.080898,0,0,0.710037,0.79845,1.298254,0,0,0,0,0,0,0,1.012108,0,2.012637,4.194632,1.211546,1.957789,0,1.184694,1.018424,0.899199,0.525284,FALSE
0.33461,0.79013,0.739071,0.887016,1.233449,0.84072,0.682134,0.603024,1.7756,0.61292,1.439415,1.25012,1.070257,0,1.028288,0.395982,0.44529,0.394923,0,0,0,1.232888,0,0,0,0,0,0,0,0,0,0,0.755279,1.055451,1.227215,0.92881,TURE
0.360023,0.950343,0.961662,0.697572,1.116987,0.849321,1.018864,0.778808,0.793798,1.096045,1.139128,1.032293,1.06576,0,0.31828,0.735396,0.689139,0.977905,0,0,0,0,0,0,0,0,0,0,0,0,0,0,0.733672,1.116537,1.049065,1.125608,FALSE
0.292254,0.851427,1.01542,0.781207,1.122525,0.920713,0.541063,0.540839,0.894247,0.723085,0.932907,1.120441,1.028432,0.666157,0.393169,0.454215,1.021547,0.906,0,1.609602,0,0,0,0,0,2.606944,1.213833,5.201892,0,0,0,0,0.941513,0.463247,0.6362,0.91888,FALSE
0.563331,1.435583,0.702396,0.810575,0.845365,0.781631,1.587241,1.454915,0.901382,0.737723,1.001431,0.726848,1.101151,0.686343,0.810167,0,1.578754,1.47797,0,0.823232,0,0,0,0,0,0.661763,4.313775,1.310554,1.365694,0,1.274839,0,1.091371,0.694782,1.105632,0.947204,TURE
0.461677,0.943209,0.910617,1.087956,0.962734,1.033211,0.549387,1.02066,0.722748,0.881656,0.938362,0.676159,0.969613,0.419432,1.485306,0.571974,0.857595,0.855667,0,0,1.20769,0,2.179933,1.278801,1.500086,0,0.755783,0,0,0,1.566231,0,1.292445,1.190413,0.692766,1.27569,FALSE
1.211373,1.373707,0.918671,0.678503,0.856138,0.817843,1.458374,1.597554,0.886897,0.936205,0.82925,0.896353,1.082218,0.317885,0.375235,0.650245,1.015573,1.224955,0.533239,0,0,0,0,0.478986,0,1.21596,0.849254,1.798527,1.874197,0.360886,1.749514,1.534549,1.201112,0.83521,1.198932,0.947204,FALSE
0.415086,0.936678,1.191564,0.880053,0.94332,1.060785,0.665924,0.918594,0.548798,1.263496,0.768148,0.807142,0.955196,0.466996,0,0.955256,0.954848,0.952702,0,0,0,0,0,0,0,1.81114,1.686589,0,0,0,0,0,1.377081,1.291919,0.992499,1.172325,FALSE
0.398144,0.429676,1.552836,0.688127,1.222682,1.136645,0.86475,0.179725,1.562395,0.919895,0.824886,1.31631,0.915533,0,0,2.989028,0.373469,0.331226,0,0,0,0,0,0,0,0,0,0,0,0,0,0,0.794881,0.911006,0.842633,1.050568,TURE
0.343081,1.178596,0.720823,0.532378,1.141301,0.641709,0.958931,2.336423,0.485099,1.71257,1.060567,1.911653,1.174309,1.132466,0.334194,0.386083,1.736629,1.411851,0,0,1.635732,0,0,0,0,0,2.054178,0,0,2.643374,4.27154,2.810019,1.408549,0.864702,1.198932,0.947204,FALSE
0.614158,0.987582,0.805333,0.892192,1.068335,0.876265,0.711706,0.748853,0.68906,0.899099,1.031107,1.027513,1.051672,0.314574,0.185663,0.21449,0.884395,1.426112,0,0.754149,0,0.659856,0,0.954598,1.119782,2.423357,0.564176,1.199018,1.249465,0,0,0,0.924287,1.646357,0.692766,0.91888,TURE
0.495562,0.878716,0.998062,0.921423,1.04639,0.987245,0.508257,0.508046,0.804174,0.476833,0.972379,0.957701,0.993646,0.390506,1.382871,1.33132,1.097869,0.885173,1.316869,0,1.123677,0,4.05391,0,0,0,0.702745,1.496119,0,0,0,0,0.696548,1.098181,0.899199,1.125608,FALSE
0.313432,0.793898,1.025711,1.311161,0.911624,1.209709,0.620736,0.481406,0.606373,0.574934,0.750534,0.641769,0.877331,1.241059,1.464959,0.846209,0.475789,0.56263,0,1.497824,0,0,0,0,4.479129,0,0,0,0,0,0,0,1.228257,0.86415,0.899199,0.665435,TURE
1.850944,0.983062,0.721483,1.245819,0.943379,1.024239,1.110526,0.547023,0.767031,0.960688,1.053951,0.576563,0.974304,0.727272,0.981119,0.637568,1.009051,0.871367,0.696276,0.495831,0.891192,0,0,0.937002,0,0.396448,0.184592,1.171327,0.40687,0.235034,0.759604,0.499703,1.137966,1.149731,0.992499,0.993921,FALSE
0.402379,1.043558,0.245838,1.078065,1.183511,0.699125,1.438396,0.718899,0.999597,1.096045,1.675958,1.019548,1.144289,0,0.853261,0,1.108487,1.529277,0,0,0,0,0,1.473402,0,0,0.870793,0,1.935984,2.236701,0,0,0.777184,1.056024,1.095716,0.693758,FALSE
0.415086,1.348817,0.834095,0.82505,0.84134,0.854521,1.338507,1.26473,0.847697,0.631748,0.768148,0.700939,1.063041,1.400989,0.826871,0.636838,1.312916,0.952702,0,0,1.346071,0,0,0,3.347559,0.90557,0.843294,1.798527,0,1.082659,1.749514,4.603648,0.860452,0.67323,0.767699,1.050568,TURE
0.275312,0.847334,1.077907,1.32685,0.845654,1.243929,1.123747,0.224656,0.881997,1.541313,0.638304,0.908035,0.85944,2.123375,1.253227,0.965207,0.542697,0.802188,0,3.423598,0,0,0,0,0,0,0,0,0,0,0,0,0.989818,-0.599425,0.917566,0.872163,FALSE
0.520975,0.686593,1.139252,0.788828,1.178166,0.986041,1.384171,0.627611,1.585495,0.962301,0.95395,1.301745,0.994276,1.485202,0.438287,1.012676,0.664284,0.673312,1.25157,1.782535,1.067957,0,0,0,1.325076,0,0,0,0,0,0,0,0.836564,0.973232,0.552816,1.27569,TURE
0.402379,1.004908,1.475031,0.680883,0.867908,1.094283,0.87902,1.03841,0.617398,1.004708,0.523737,0.815639,0.937682,1.445702,0.56884,0.657162,0.738991,0.655405,0,1.159606,1.389493,0,0,0,1.728359,0.9351,0,0,0,0,0,0,0.938295,0.305909,1.348798,0.815516,TURE
0.432028,1.043937,1.202078,0.475617,1.053299,0.849321,1.248607,0.998471,1.286246,1.427142,0.720138,1.43374,1.06576,0,0,0.611616,1.031661,0.813307,0,0,0,0,0,1.369222,0,0,0.809222,0,0,0,0,0,0.486169,0.814697,0.870916,0.797123,FALSE
0.364259,1.067378,1.086263,0.752139,0.958736,0.940179,0.799109,0.778808,0.984897,0.707862,0.824886,0.892105,1.018255,0,0.314535,0.363372,0.953444,0.9664,0,0,0,0,0,0,0,0,0,0,0,0,2.00554,0,1.043361,0.967802,1.170649,0.947204,FALSE
0.525211,0.917945,0.70629,1.564934,0.846274,1.18768,0.68495,0.556291,0.535498,1.125403,0.757548,0.273093,0.888849,0.736564,0.652085,0.502221,1.129515,0.834797,0,0.883962,0,0,1.909693,0,1.314125,0.710985,0,0,0,0,0,0,1.068011,0.258244,0.842633,1.097285,TURE
0.355788,0.917945,1.181634,0.641706,1.070796,0.928187,0.719198,1.018441,0.926097,1.027542,0.982007,1.452856,1.024525,0.545767,0,0.744256,0.418465,1.113398,0,1.315163,0,0,0,0,1.963075,0,0.989049,0,0,0,0,0,0.81745,1.285465,1.227215,1.27569,FALSE
0.580273,0.696834,0.894978,1.062327,1.148956,1.011746,0.735314,0.563843,1.404525,1.093742,1.227921,1.076309,0.980836,0.666157,0.786338,0.454215,0.76616,0.6795,0,0,0.957206,0,0,0,0,0.642009,0,0,0,0,0,0,0.93588,1.696185,1.095716,0.858486,FALSE
0.842878,1.254678,0.52812,1.191831,0.866322,0.899683,1.501483,1.079926,0.77639,0.895945,1.007849,0.633864,1.039428,0.228781,0.405083,0.311986,0.877085,1.140889,0,0.547428,0,0.478059,0,2.766387,0,0.438924,0.40874,0,1.806919,0,1.686711,2.219194,0.406445,0.585659,1.095716,1.022244,FALSE
0.266841,1.04908,0.834095,2.566822,0.237955,1.787619,1.098775,1.322974,0.973872,2.768655,0.147301,1.688627,0.575172,2.19187,6.037048,0,0.560203,0,0,0,6.35522,14.054927,0,0,0,0,0,0,0,0,0,0,0.527971,-0.162323,0.239425,0.04297,TURE
0.330374,0.706111,1.272529,0.967495,1.025036,1.147672,0.457823,0.69893,0.961622,0.979971,0.763783,0.865554,0.909767,0.588294,0.694429,0.401125,0.60143,0.666754,0,0,0,0,3.080972,0,0,0,0,0,0,0,0,0,0.777563,0.661324,1.227215,0.890557,TURE
1.478214,0.915314,0.602269,0.695028,1.295796,0.670209,1.035882,0.798777,1.431885,0.575085,1.62213,1.496281,1.159408,0.260337,0.307305,0.177509,0.864988,1.121219,0,0.310788,0,0,0.667841,0,0,0.745918,0.926161,0.490033,1.021302,0,0,0,1.137126,0.784296,0.561267,0.778729,TURE
0.686162,1.087934,0.864987,1.031482,0.909956,0.980389,1.165367,0.765495,0.636998,1.065599,0.763783,0.870864,0.997231,1.125432,1.328472,0.575527,1.294382,1.147976,0.9465,1.348042,1.615285,0,1.453289,0.852534,1.000057,0.541064,0.503855,1.070009,0,0,0,0,1.461046,0.866806,1.049065,1.022244,FALSE
0.419321,1.075572,0.82567,0.980059,0.95903,0.933395,0.902152,1.15087,1.032865,0.840061,1.118454,0.77271,1.021802,0,0.272811,0.630339,0.945104,0.733429,0,0,0,0,0,0,0,0,0,1.779595,0,0,0,0,0.782545,1.35192,1.020782,0.665435,TURE
0.406615,0.688458,1.338027,0.561492,1.19721,0.962564,0.734181,0.494243,1.300946,0.959039,1.011467,1.443298,1.006551,1.907312,0.281426,0.325122,0.243737,0.75659,0,0,1.374711,0,0,0,3.41955,0,0,0,0,0,0,0,0.865191,1.266935,0.974132,0.965597,TURE
0.792051,0.844313,1.373803,1.008885,0.868471,1.219934,0.744884,0.539174,0.661498,1.125403,0.684599,0.611729,0.871985,0.974165,0.862435,2.158742,0.995916,0.938474,1.637189,0,0,1.018473,0,0,0,0.9351,0,0.923833,0,0.55612,0,0,1.304701,0.600517,1.063691,0.872163,TURE
0.520975,0.895556,1.044314,0.613533,1.157853,0.845178,0.770569,0.855833,1.217996,0.587167,1.197113,1.383673,1.067926,1.113901,0.219143,0.506338,1.043876,1.009968,0,1.782535,0,0,0,0,2.650151,0,0.667608,0,0,1.710419,1.381969,0,0.936375,0.950814,1.198932,0.84384,TURE
0.453206,1.166733,0.491103,1.158668,0.957378,0.863609,1.341361,0.941416,0.766498,1.027542,1.169056,0.946723,1.058289,0,0.756665,0,1.310664,1.259284,0,0,0,0,2.221855,1.303394,0,0.827203,1.540634,3.282747,0,0.988057,0,0,1.268753,0.647045,0.899199,0.778729,FALSE
0.368495,1.012904,0.805333,1.177198,0.918997,1.028948,1.172978,1.121141,0.705598,0.88075,1.004453,0.639038,0.971842,0.526729,0.932634,0.718293,0.942357,0.955163,0,0,1.520268,1.11547,0,0,0,1.024157,0.953726,0,0,0,1.981377,0,1.342902,1.191241,1.348798,1.097285,FALSE
0.419321,0.964305,0.64874,1.252298,0.984267,0.991733,0.898997,0.419358,1.295144,0.822034,1.27144,0.855213,0.9913,0.462231,0.818434,0.630339,0.708828,0.733429,0,0,0,0,0,1.41201,0,1.792274,0.83451,0,0,0,0,0,1.10167,1.592271,0.974132,1.050568,FALSE
0.436264,0.998153,0.963663,1.046665,0.921786,1.037326,0.749164,0.69893,1.310746,0.627942,0.938362,1.07265,0.967461,0,0.524225,0.60562,0.794536,0.604,0,0,0,0,0,1.35553,0,0,0,0,0,1.027979,0,0,0.825409,1.278227,1.273865,1.172325,FALSE
0.330374,1.176852,1.047965,0.829281,0.864874,0.962564,1.881235,1.273051,1.476121,1.037056,0.681949,0.754041,1.006551,0,0.347214,1.203375,0.60143,0.533403,0,0,0,0,0,0,0,0,0,0,0,0,2.222355,2.923939,1.233247,1.273922,1.123999,1.247366,TURE
0.313432,1.389322,0.94681,0.437054,0.945388,0.702412,1.380603,2.011206,0.937122,0.721726,0.911864,1.153819,1.142571,0,0,0.423104,1.26877,1.125261,0,0,0,0,0,0,0,1.211678,1.128351,0,0,1.453856,0,3.091021,0.985646,1.196069,1.245582,1.022244,FALSE
0.440499,0.917945,0.673692,1.036601,1.105116,0.888521,0.69922,0.69893,0.881997,0.456685,1.112941,0.828383,1.045264,0.879586,0.259568,0.59974,0.674419,0.598136,0,2.114575,0,0,0,0,0,1.703548,0.793198,0,0,0,0,0,0.90014,0.524163,0.81435,1.125608,TURE
0.389672,0.997766,1.01542,0.644496,1.086315,0.847475,0.739176,0.998471,0.955497,0.525188,0.968913,1.108759,1.066725,0,0,1.357654,0.763354,0.789847,0,0,0,0,0,0,0,0.96662,0.900146,1.921153,0,0,0,0,0.820401,0.36867,1.198932,1.125608,FALSE
0.537917,1.127554,0.73558,0.806427,1.042691,0.795821,1.235357,1.106469,1.003497,0.538236,1.038122,0.928517,1.093732,0.359513,0.424373,0.490264,0.918851,1.140889,0,0.862747,0,0,0,0,0,0,1.292144,0,0,0,0,0,0.964669,0.887902,1.123999,0.947204,FALSE
0.474384,1.278566,0.521309,1.058814,0.914638,0.825055,1.581569,1.015112,0.342999,0.761142,1.058385,0.605357,1.078447,0.408096,0.963441,0,0.938719,1.110055,0,0.980394,0,0,0,0,0,0.789258,1.469962,0,0,0,0,0,1.753256,0.377992,0.945849,0.590394,FALSE
0.520975,1.194074,0.949376,0.788828,0.914094,0.892132,0.856188,0.941416,1.028997,0.489306,0.91654,1.001342,1.043376,0,0.219143,1.012676,1.043876,0.757476,0,0,0,0,0,0,0,0,0.667608,0,0,0,0,3.636495,0.955836,1.309866,0.917566,0.811769,FALSE
0.355788,0.611963,1.042619,1.090899,1.130285,1.100073,0.539398,0.898624,1.587595,0.548022,1.139128,1.032293,0.934654,0.545767,0.966343,0.372128,0.976418,0.618555,0,0,0,0,0,0,0,0,0,0,0,1.272124,2.055678,0,0.963049,0.723853,1.063691,0.768799,FALSE
0.381201,1.346319,0.908237,0.359355,1.027171,0.641709,1.618195,1.73734,0.881997,0.822034,0.903446,1.185225,1.174309,0,0,0.347041,1.43093,1.730563,0,0,0,0,0,0,0,0.988841,0.920839,0,0,1.183371,0,5.031894,0.416138,0.870828,0.81435,0.543677,FALSE
0.465913,0.867875,1.380048,1.127068,0.794985,1.286336,0.898997,0.499236,0.955497,0.570857,0.589204,0.573496,0.837267,0.415584,0.981119,1.983544,0.424863,0.847817,1.402222,0,1.196507,0,0,0,0,0,0,0,0,0,0,0,0.370701,0.062147,1.049065,1.097285,TURE
0.33461,0.743651,1.0347,0.750552,1.201822,0.913827,0.453442,0.82768,1.238858,0.5994,1.199082,1.310488,1.032033,0.580752,0.342763,0.395982,1.039009,0.394923,0,0,1.678218,0,0,0,0,0,1.054118,0,0,0,0,0,0.669172,1.394577,0.897128,1.003851,TURE
0.360023,0.777553,0.892972,0.951234,1.146382,0.95124,0.479465,0.479266,1.058397,0.959039,1.256969,0.917593,1.012472,0,0.63656,0.367698,0.826966,1.100143,0,0,0,0,0,0,0,0,0.976987,0,2.174995,0,0,0,0.846377,1.144367,1.020782,0.712152,FALSE
0.351552,1.282911,0.422072,1.298874,0.842876,0.904578,1.378463,0.658991,0.558598,0.959039,1.165315,0.598985,1.036869,0.552423,0.652085,0.376666,0.564757,1.126976,0,0,0,0,0,0,0,2.150729,1.001412,0,0,0,0,0,0.908894,0.718781,0.945849,1.097285,FALSE
1.643401,0.927408,0.662117,1.153085,1.049638,0.945198,0.921472,0.771319,0.771748,0.907662,1.212778,0.798115,1.01563,0.468203,1.312596,0.07981,0.957315,1.193954,0,0.279387,0,0.243375,0.600189,0,0.413011,1.117262,0.624257,0,0,0,0,0,0.994198,1.383765,0.767699,0.993921,TURE
0.41085,1.022041,1.203848,0.722415,0.953045,0.982411,1.040017,0.838716,0.464346,1.05172,0.938105,0.937834,0.996174,1.415583,0.55699,1.930414,0.844195,1.069584,1.594105,2.270386,1.36024,0,0,0,3.383172,0,0.852265,0,0,0,3.536651,0,0.885877,1.140873,1.020782,0.993921,TURE
0.105889,1.32184,0.233547,2.156131,0.499705,1.270584,2.097661,0.599083,1.102497,3.082626,0.392803,1.338157,0.845503,1.887444,2.227958,0,0.482397,0.855667,0,4.688841,0,4.259069,0,12.322996,0,0,0,0,0,0,0,0,0.329451,0.146434,1.348798,1.125608,TURE
0.423557,1.064816,0.70064,0.862452,1.074365,0.808554,1.018864,1.138257,1.058397,0.685028,1.217689,1.032293,1.087075,0.915124,0.270056,0.623972,1.871116,1.452041,0,0,1.3186,0,0,0,3.278538,2.660696,1.651814,0,0,2.120206,3.426131,0,0.772626,1.122485,1.039149,1.097285,FALSE
0.470148,1.058531,0.999411,0.922669,0.922878,0.988579,0.790028,0.930394,0.671521,0.845906,0.800484,0.753075,0.992949,1.235418,0.4861,0.280787,1.052503,1.026801,0,0.989389,0,0,0,0,2.944612,0,0,0,0,0,3.073912,0,1.233286,1.279572,1.049065,1.097285,FALSE
0.432028,1.043937,0.915869,1.056927,0.906327,1.019185,1.39844,0.948548,1.212746,0.970456,0.687405,0.892105,0.976946,1.345505,0.529416,0.611616,1.031661,0.508317,0,2.156867,0,0,0,1.369222,1.606152,0.868981,0.809222,0,0,0,0,0,0.933229,0.987618,1.095716,1.068961,TURE
0.360023,1.209527,1.373803,0.443909,0.881832,0.917267,0.479465,1.258074,0.926097,0.890536,0.824886,0.99406,1.030234,0,0,1.103094,0.551311,1.222382,0,0,0,0,0,0,0,0,0,2.087179,0,1.256419,4.060599,0,0.771129,1.086965,1.049065,1.200649,TURE
1.105484,1.167654,1.029037,0.846756,0.871133,0.962564,0.877593,1.604686,1.007997,1.076473,0.687405,0.969481,1.006551,0.348451,0.308487,1.069152,0.979637,1.105785,0.58471,0.832767,0,0,0,0,0,0.666893,0,0,0,0,0.6399,0,1.183901,1.71735,0.917566,1.27569,TURE
1.723877,1.019437,0.903774,1.311161,0.810332,1.149401,0.82561,0.770249,0.619498,1.008902,0.718802,0.464259,0.908863,0.669438,1.448722,0.608603,0.79845,0.961045,0,0,0.638137,0.231929,2.28785,0.671054,0.393587,1.490604,0.198299,0,0,0,0.408075,0.536902,0.887245,0.567094,1.095716,1.097285,TURE
1.592574,0.937475,0.823003,1.132542,0.983462,1.013764,0.804366,0.681851,0.786254,0.905859,1.041444,0.729447,0.979781,1.087168,0.998125,0.741279,1.45105,1.204779,0,0.288351,1.036547,0,0,0,0.852596,2.075771,0.64434,0.908933,0.473588,0.273575,0,0.581644,1.209598,1.674961,1.198932,0.937274,FALSE
2.050016,1.039326,0.928878,0.946648,0.955014,0.966542,0.910984,0.934569,0.811438,0.712429,0.879878,0.810541,1.004471,1.125432,0.996354,0.767369,1.126592,1.020423,1.256763,0.894966,1.072388,0.389603,0.960802,0,0.33058,0.536564,0.832775,0.704423,0.734061,0.636062,0.685226,0.450774,1.604265,0.928652,1.198932,1.097285,FALSE
0.571802,1.060736,0.735239,0.798567,1.091948,0.791442,0.984616,0.912888,0.871497,0.505616,1.253228,1.101476,1.096022,0,0.199519,0.460994,1.55519,1.149404,0,0,0,0,0,0,0,2.606944,0,2.581092,1.344844,1.553739,1.255376,0,1.015265,1.510665,1.123999,1.050568,FALSE
0.504033,0.678816,1.177546,0.770047,1.175776,0.994919,1.106661,0.454567,1.249496,0.973461,1.052642,1.245928,0.989634,1.151661,0.226572,1.832257,0.686803,0.696136,0,0,0,0,0,0,1.370768,0,0,0,0,0,0,1.881491,1.11634,0.471831,1.348798,0.768799,FALSE
0.304961,1.070935,0.810926,0.748656,1.075753,0.802137,1.573245,1.073357,0.587998,0.570857,1.260242,1.0992,1.09043,0,0,0.870046,0.978383,1.301578,0,0,0,0,0,0,0,0,2.322115,0,0,0,2.418445,0,1.071862,1.489871,0.917566,1.125608,FALSE
0.402379,1.198159,0.798975,0.624143,1.05201,0.729522,1.078797,1.198166,1.117197,0.411017,1.152221,1.197969,1.128396,0,0,0.328581,1.108487,1.201575,0,0,0,0,0,0,0,2.805299,0,3.715637,0,1.118351,0,0,1.604265,0.988396,1.198932,1.050568,FALSE
0.271076,1.319545,1.550895,0.589567,0.663671,1.082884,0.449499,1.647478,0.992247,1.370056,0.589204,1.051409,0.943641,0,0,2.941583,0.735081,0.651937,0,0,0,0,0,0,0,0,0,0,0,0,0,0,1.136682,1.126527,1.273865,0.590394,FALSE
0.37273,0.834495,0.928878,0.673791,1.22087,0.820367,0.539398,0.629037,1.168647,0.856285,1.198048,1.223458,1.080898,1.041348,0.614609,1.065056,1.197675,0.826161,0,1.253992,1.502591,0,0,0,1.870695,0,1.885011,0,0,0,0,0,0.861146,1.284313,1.095716,0.866846,FALSE
0.232956,1.401952,1.167733,1.372083,0.408849,1.312587,1.165367,0.832059,1.224996,0.380571,0.720138,0.785902,0.823542,2.516592,0.990204,1.715923,0.428797,0.570445,5.714715,4.06956,0,0,0,0,0,0,0,3.314931,0,0,0,0,-0.169055,-0.389391,1.067432,0.943457,TURE
1.092777,0.83967,1.063633,0.898388,1.055578,1.007334,0.786303,0.599083,1.094958,0.793344,1.003829,0.978701,0.983143,0.881297,0.312088,0.84127,1.126219,0.878973,0,0.421263,0,0,0,0.53158,0.623565,1.349477,0.942505,0.665596,0,0.400669,0.647458,0,1.281783,0.974786,1.170649,1.022244,FALSE
0.419321,0.815951,1.061575,0.816716,1.110455,0.962564,0.485774,0.422511,1.248723,0.620131,1.194947,1.122845,1.006551,0,0.545622,0.630339,0.945104,0.94298,0,0,0,0,0,0,0,0.896137,0.83451,1.779595,0,1.071262,0,0,1.160824,0.733643,0.664483,1.068961,FALSE
0.376966,1.072654,0.524824,1.393006,0.898346,1.005825,1.2253,0.612396,0.460599,1.278719,1.134763,0.467293,0.983932,0.514757,1.519062,0,1.184065,1.516864,0,0,1.48532,0,2.686894,0,1.848943,2.000678,0.931546,0,0,1.197293,0,0,1.260124,0.806452,0.763958,1.097285,TURE
0.432028,1.367918,0.973111,0.845541,0.759355,0.934253,1.598218,1.39786,1.028997,1.598399,0.45827,1.146992,1.021353,0.897003,0.529416,1.834849,1.375548,1.219961,1.5144,2.156867,0,0.94646,0,0,0,0.868981,0,3.450235,0,1.038468,0,2.207872,0.915676,0.609733,0.917566,0.993921,FALSE
0.330374,1.082704,0.898256,1.105708,0.864874,1.036607,0.857377,0.532518,0.349124,0.713571,0.774694,0.546945,0.967837,0,1.041643,0.80225,0.902145,0.800104,0,0,0,0,3.080972,0,0,1.147055,0,0,0,0,0,0,1.441114,1.149509,0.674399,0.993921,TURE
0.999594,1.275787,0.816423,0.708051,0.952827,0.783103,1.267337,1.304253,0.900372,0.413871,1.076116,1.039461,1.100382,0.578281,0.455072,0.394297,1.13312,1.179728,0.647179,0.460869,0.552234,0,0,0.581772,0.682442,0.369224,1.37533,1.457427,0,0.877327,0,0,1.059391,1.120371,1.020782,0.746659,FALSE
0.419321,0.815951,0.884646,0.980059,1.110455,0.962564,0.542553,0.851328,0.988765,0.908564,1.157734,1.002109,1.006551,0.462231,0,0.31517,1.063242,1.257307,0,0,0,0,0,0,0,2.688411,0,0,0,0,0,0,0.63371,1.322837,0.870916,1.125608,FALSE
1.050421,0.888334,1.17715,0.717261,1.057843,0.966445,0.622383,0.783416,1.204266,0.869459,1.087761,1.220517,1.004521,0.916977,0.757686,1.625612,0.984324,1.080843,0,0.876775,0.525296,0.382447,1.886309,0.553277,1.94705,0,1.307967,0,0.722027,0.41709,0.673993,0,0.957636,0.541962,1.170649,0.900487,TURE
0.465913,0.600837,1.433127,0.83305,1.090265,1.155077,1.648162,0.499236,1.433246,1.655484,0.91654,1.051409,0.905896,0,0.49056,1.133454,0.424863,0.282606,0,0,0,0,0,0,0,0,0,0,0,0,0,0,0.769407,1.143275,1.213557,0.890557,TURE
2.651466,1.02059,0.680867,1.093565,1.005796,0.922585,1.020737,0.70205,0.98306,0.685028,1.127262,0.894096,1.027454,0.434867,0.769982,0.395349,0.944726,0.755725,0,0.345652,0.207088,0.451202,0.370904,0.652743,0.510463,0.414266,0.514369,0.543606,0,0.163617,0.793188,0.347864,0.565978,1.797615,0.867174,1.001834,FALSE
0.360023,1.771093,0.824282,0.634156,0.646677,0.747403,1.738062,2.036881,1.102497,0.753531,0.785605,0.726428,1.119048,0,0.31828,0.735396,1.102622,0.733429,0,0,0,0,0,0,0,0,0.976987,0,0,0,0,2.671253,1.414415,-0.051134,1.170649,0.900487,FALSE
0.834407,1.081031,1.155878,1.368103,0.634143,1.304592,0.715672,0.620227,0.448781,0.999335,0.540681,0.389078,0.827722,0.693347,0.545622,1.891017,0.295345,0.628653,1.55323,0,0,0.965974,0,2.09618,0,0.886899,0,0,0,0,0,0,0.519712,0.404745,1.095716,1.125608,TURE
0.389672,1.077587,0.888492,0.644496,1.086315,0.784699,1.178685,1.198166,1.102497,0.251177,1.073661,1.185225,1.099547,0,0,1.01824,0.763354,0.902682,0,0,0,0,0,0,0,0.96662,0.900146,0,2.001984,0,0,0,0.974304,1.355237,1.142366,1.022244,FALSE
0.512504,0.940704,0.723801,1.069156,1.053097,0.930744,0.856188,1.454915,1.322996,1.565778,1.010064,1.529322,1.023188,1.132466,0.891183,0.257388,0.964794,1.283501,0,0,2.171812,0,0,0,1.347534,0,0,0,1.505766,0,1.405592,1.849329,0.376247,1.200031,0.889283,0.703689,FALSE
0.37273,0.79277,0.663485,0.918806,1.249262,0.820367,0.539398,0.778808,1.234796,0.822034,1.45337,1.108759,1.080898,0,0.307305,0,0.665375,0.944184,0,0,0,0,0,0,0,1.012108,0.942505,0,0,0,0,0,0.989572,0.896555,1.123999,1.247366,FALSE
0.491326,0.569759,1.610666,0.55762,1.163106,1.095331,0.811595,0.324503,1.387308,1.155985,0.785605,1.409844,0.937133,0.787803,0,1.342896,0.805393,0.357148,1.328421,0,0,0,0,0,0,0,0,1.509478,0,0,0,0,0.709681,1.458263,0.899199,0.965597,TURE
0.385437,0.685937,0.962417,0.94775,1.180621,0.983719,0.457671,0.348557,1.21876,0.535567,1.228401,1.126137,0.99549,0.503318,0,0.343185,0.900474,0.798623,1.701573,1.211723,0,0,0,0,0,0,1.820749,0,2.024995,0,0,0,0.968989,0.933178,1.095716,1.200649,TURE
0.389672,1.037677,0.888492,1.054629,0.923368,1.004415,0.87902,0.918594,0.617398,0.411017,0.890353,0.637218,0.984669,0.995575,0.587593,0.339413,0.763354,1.128352,0,2.396519,0,0,0,0,1.786619,0,0,0,0,0,0,0,0.886411,1.211617,0.767699,0.8108,TURE
0.381201,1.264724,1.362355,0.778603,0.694035,1.090906,0.898997,1.258074,0.264599,0.548022,0.589204,0.573496,0.939447,0.508974,0.600798,0.694081,0.910592,1.038338,0,0,0,0,0,0,0,0.988841,0.920839,0,0,0,0,0,1.250285,0.565657,1.020782,0.872163,FALSE
0.389672,0.558749,1.269275,0.644496,1.27642,0.973027,0.599332,0.539174,1.572895,1.301553,1.165315,1.478345,1.00108,0.497787,0,1.01824,0.763354,0.902682,1.682666,1.198259,0,0,0,0,0,0.96662,0,0,2.001984,0,0,0,1.252994,1.460882,1.142366,0.840093,FALSE
0.29649,0.996626,0.750685,0.770047,1.142183,0.783802,0.824081,0.898624,1.047372,0.770657,1.276609,1.0992,1.100016,0,0.387471,0.895264,2.013483,1.488117,0,0,0,0,0,0,0,3.852052,0,0,0,3.083937,0,0,1.161676,0.954679,1.067432,1.022244,FALSE
0.355788,0.78681,1.181634,0.705876,1.130285,0.962564,0.659265,0.539174,0.881997,0.959039,0.824886,1.032293,1.006551,0.545767,0.322114,1.116384,0.83693,0.618555,1.846829,0,0,0,0,0,0,0,0.989049,0,0,0,0,0,0.590882,0.921018,0.870916,1.003851,FALSE
0.389672,0.997766,0.698101,0.703086,1.194946,0.721923,1.118752,1.37789,0.896697,0.662194,1.37481,1.325413,1.13237,0,0.587593,0,1.399481,1.015517,0,0,0,0,2.596325,0,0,0.96662,1.800291,1.921153,2.001984,0,0,0,1.185532,0.483917,0.942107,1.068961,FALSE
0.406615,1.376917,1.03393,0.954537,0.676684,1.022724,1.213646,1.198166,0.915072,0.565148,0.530284,0.353656,0.975096,1.430484,0.562853,1.625612,1.096818,0.864674,0,0,0,0,0,0,1.709775,0.925045,0,0,0,0,0,0,0.386726,-0.019743,1.002415,0.600324,FALSE
1.207137,0.953374,0.819462,0.907844,1.07831,0.891638,0.839064,0.778808,0.837898,0.570857,1.086754,1.019548,1.043634,0.159502,0.564834,0.543779,0.733787,1.156958,0,0.381072,0,0,0.819407,0.961368,0.563862,0.305068,0.852265,1.203285,0,0.36217,0,0,0.724337,0.941511,0.945849,0.722082,TURE
0.355788,1.005368,1.529174,0.577535,0.89233,1.065696,0.659265,0.838716,1.014297,0.890536,0.471363,0.955827,0.952628,0,0,1.488512,0.697441,1.36082,0,0,0,0,0,0,0,1.062088,0,0,0,0,0,0,1.214443,0.610489,0.861,0.84384,TURE
0.364259,1.366243,0.47524,0.814817,0.987789,0.671556,1.498329,1.138257,0.646798,0.411017,1.243875,0.981315,1.158704,0,0.314535,0,1.906887,1.449601,0,0,0,0,0,1.633168,0,1.036496,1.930433,2.061726,2.14847,1.241096,2.00554,2.638676,1.629168,1.268414,1.170649,0.712152,FALSE
0.321903,1.207822,1.152368,1.276656,0.591756,1.253866,0.824081,0.580361,0.509905,0.44955,0.67513,0.406226,0.854244,1.207964,0.712947,2.059108,0.617468,0.136907,2.046486,1.457343,0,1.283555,0,3.71378,2.178206,0,0,0,0,0,0,0,0.099115,0.635163,1.095716,0.91888,TURE
0.351552,1.194434,0.773799,0.779324,0.993389,0.800204,1.758039,1.837187,1.734595,1.415725,0.864166,1.096014,1.091441,0,0.326043,0,0.988326,0.876537,0,0,0,0,0,1.694412,0,0,1.001412,2.140019,0,0,2.0817,0,1.29051,1.276313,0.917566,0.91888,TURE
0.343081,1.087934,0.93707,1.19785,0.801995,1.105166,0.779131,2.09679,0.264599,1.918079,0.510644,1.185225,0.931991,0.566233,0.334194,0.772165,0.868315,0.7701,0,0,0,0,0,0,0,2.205876,0,0,0,0,0,0,1.125016,0.585598,0.945849,0.975527,TURE
0.283783,1.64408,1.132875,1.448147,0.223748,1.336096,1.830102,1.037697,1.732495,1.418987,0.343702,0.839762,0.81125,0.686343,0.810167,2.339895,0,0,2.329845,1.659128,0,0,0,6.354045,0,0,0,0,0,0,0,0,0.563713,-0.072157,0.763958,0.618718,TURE
0.330374,0.988556,0.823401,1.105708,0.960971,0.999586,1.35682,1.298013,0.986122,0.979971,0.982007,0.695629,0.987194,0.588294,0.694429,1.203375,0.751788,0.666754,1.992631,0,0,0,0,0,0,1.147055,1.068173,0,2.380737,0,0,0,0.846377,1.439665,1.095716,1.172325,FALSE
0.398144,1.210906,0.869588,1.204222,0.744241,1.075204,1.044549,1.035557,0.560698,0.733959,0.634096,0.284017,0.947657,0,0.862435,0.332114,0.497958,0.772861,0,0,0,0,0,2.979186,0,0,0,0,0,0,0,0,0.811781,0.710999,0.749332,1.022244,TURE
0.368495,1.097313,0.738222,1.177198,0.890279,0.995756,1.010302,0.419358,0.396899,1.086259,0.858555,0.535263,0.989196,0.526729,0.932634,0,1.076979,1.074559,0,1.268745,0,0,0,0,0,0,0.953726,2.036885,0,1.226143,0,0,1.194233,0.91369,0.842633,1.050568,TURE
0.508268,1.009739,0.973111,0.673791,1.082694,0.842243,1.148719,0.998471,1.580245,0.742114,1.112941,1.178853,1.06946,0,0.224668,1.038206,0.875611,0.604,0,0,0,0,0,1.158572,0,0,0,1.457427,0,0.877327,0,0,0.815305,1.268549,0.739416,1.35073,TURE
0.360023,0.777553,1.167733,0.951234,1.028804,1.087131,0.958931,1.37789,1.190696,1.301553,0.903446,0.764661,0.941421,1.078539,0.31828,1.103094,1.102622,0.855667,0,0,0,0,0,0,0,2.098272,0,0,2.174995,0,0,2.671253,1.123822,0.758857,1.123999,0.993921,FALSE
0.385437,1.250826,0.769934,0.651578,1.015883,0.729856,1.187766,1.366998,1.078442,0.865626,1.11056,1.056623,1.128222,0,0.594122,0,1.54367,1.369067,0,0,0,0,0,0,0,0.977604,2.731123,0,0,1.169769,1.890279,2.487028,0.671969,0.812672,1.348798,1.097285,FALSE
0.533682,0.699386,1.204804,0.855607,1.110455,1.054237,0.72776,1.055527,1.207496,0.994922,0.972654,1.046858,0.95862,0.724779,0.427768,0.988372,1.018822,0.739296,0,0,0,0.761785,0,0,1.292757,0,0,0,0,0,1.347986,0,1.066265,1.107266,1.002415,1.120291,FALSE
0.817465,1.084411,0.968069,1.117166,0.828526,1.077274,1.064966,0.900928,0.622487,0.977482,0.759922,0.538204,0.946575,0.707792,0.835484,0.804339,0.904494,0.909146,1.585759,0.564625,0.676559,0.493155,0,0.713437,0,0.90557,0.421647,0.894505,0,0,0,1.144823,0.180321,0.505385,0.964216,0.765052,TURE
0.385437,0.685937,0.962417,0.94775,1.180621,0.983719,0.457671,0.348557,1.21876,0.535567,1.228401,1.126137,0.99549,0.503318,0,0.343185,0.900474,0.798623,1.701573,1.211723,0,0,0,0,0,0,1.820749,0,2.024995,0,0,0,0.968989,0.933178,1.095716,1.200649,TURE
1.160546,1.299863,1.150686,0.904945,0.70214,1.053902,1.094697,1.25624,0.884247,0.695513,0.575175,0.593003,0.958795,0.497787,0.391729,0.565689,0.593719,0.714623,0.556765,0.396483,0,0,0.852667,1.000391,0,0.317451,0.29562,0,0,0.376926,0,0,0.766186,0.070539,1.049065,0.758869,TURE
0.59298,1.285123,1.334552,0.50053,0.820944,0.928187,0.72776,1.540499,0.283499,0.929681,0.561147,0.901208,1.024525,0.32589,0,0.444412,0.832916,0.738705,0,0,0,0,0,0.989438,1.16065,0,0,2.486198,0,0,0,0,1.039856,1.017987,0.917566,1.054315,FALSE
0.423557,0.954662,0.8758,1.078065,0.974424,1.010692,0.659265,1.078349,1.367096,0.753531,1.099848,0.802894,0.981387,0.457562,0.810167,0.623972,1.052503,1.140889,0,0,0,0,2.382195,0,0,0,0,1.761057,3.670303,0,0,0,0.918198,0.825468,0.824266,0.947204,FALSE
0.355788,1.092791,0.625571,1.219241,0.922074,0.962564,1.438396,0.35945,0.440999,1.23305,1.178408,0.611729,1.006551,0,0.322114,1.116384,1.115906,0.865976,0,0,0,0,0,0,0,2.124177,0.989049,0,0,0,0,0,0.861841,0.758953,0.917566,0.993921,TURE
0.432028,0.647961,1.144836,0.792695,1.200271,0.990875,0.849053,0.748853,1.543495,1.027542,0.949273,1.43374,0.991749,0,0.529416,0.611616,1.031661,0.914971,0,0,0,0,0,0,0,0.868981,0.809222,1.725117,0,1.038468,1.678105,0,0.956688,1.086109,1.152282,0.900487,FALSE
0.330374,0.753185,0.823401,0.552854,1.377392,0.703412,0.857377,0.607403,1.506746,0.799199,1.6094,1.693937,1.142048,0,0,0,1.052503,0.800104,0,0,0,0,0,1.807373,0,1.147055,1.068173,2.284615,0,0,0,0,0.680096,1.051956,1.063691,0.947204,TURE
0.461677,0.842151,0.910617,1.038503,1.054423,1.006718,0.460597,0.621271,1.171913,0.551828,1.149312,0.874404,0.983465,1.258296,0.495102,0.857962,0.857595,0.855667,0,2.015764,0,0.883958,0,0,3.000171,0,0,0,0,0,0,0,0.932869,1.099822,0.767699,0.703689,FALSE
0.482855,1.320552,1.382841,0.520119,0.767091,0.962564,0.763434,1.561894,0.587998,0.913371,0.500356,0.805625,1.006551,0,0,2.186663,1.331928,1.272142,0,0,0,0,0,0,0,0,0.721738,0,0,0,0,1.967013,0.766394,0.961713,1.198932,0.825446,TURE
0.41085,0.946335,0.902886,0.889126,1.056077,0.922871,0.599332,0.799952,1.201073,0.503697,1.06981,0.989562,1.027304,0,0.278495,0.965207,0.723596,0.534792,0,0,0,0,0,0,0,0,0.852265,0,0,0,0,0,1.233438,0.866222,0.777615,0.768799,FALSE
0.571802,1.251125,1.081234,0.71871,0.851349,0.919783,0.898997,1.212429,0.608998,0.750269,0.851073,0.810177,1.028919,0.676099,0.399037,0.230497,1.382391,0.613015,0,1.621704,0,0.709845,0,1.026916,0,0.651736,0.606916,0,0,0,0,1.651691,1.322315,1.317669,0.646116,1.35073,TURE
0.770874,1.00873,0.930337,0.94775,0.974699,0.967853,1.198663,0.658991,0.970197,0.753531,0.824886,0.955827,1.003786,1.751882,0.59084,0.341289,1.023428,1.134586,0.841333,1.797389,0.717904,0.523461,1.29091,2.271837,0.888319,0,0.895117,0,0,0,0.9239,0,0.880733,0.183523,1.170649,1.050568,TURE
1.33844,0.848227,1.293375,0.733494,1.027874,1.032624,0.983278,0.973509,1.109387,0.974024,0.810156,1.069331,0.96992,0.719026,0.509248,2.255213,0.771835,0.880115,0.482293,0.34345,0.411538,0.299359,0.738252,0,0,0.274854,0.511904,0,0.564662,0,0,0.693498,0.555104,0.730557,1.049065,0.943457,TURE
0.398144,1.05466,1.180155,0.573439,1.010042,0.890884,1.181539,1.309424,1.190696,0.949253,0.892223,1.103297,1.044029,0.487082,0,0.664228,0.497958,0.441635,0,0,0,0,0,0,0,0,0,0,0,0,0,0,1.029118,0.811376,0.974132,1.068961,FALSE
0.343081,1.087934,1.009152,0.598925,1.048763,0.819962,1.078797,2.156698,1.146597,1.781073,0.785605,1.758721,1.08111,0.566233,0.668387,0.386083,1.302472,1.026801,0,0,0,0,0,0,0,0,4.108357,0,0,0,0,0,1.401985,0.459454,0.792241,0.872163,FALSE
0.406615,1.223926,0.790652,0.449194,1.119131,0.631683,1.13873,1.467753,0.815848,0.513771,1.237329,1.414623,1.179552,0,0,1.300489,1.340556,1.405095,0,0,0,0,0,0,0,1.850089,0.86143,0,1.914941,1.106195,0,0,0.57819,1.465425,1.273865,1.097285,TURE
0.588744,0.950964,0.96611,0.775587,1.0785,0.893315,0.905757,0.686918,0.820655,0.646399,1.153304,1.095248,1.042758,0.328251,0,0.895264,1.090637,1.413711,0,0,0,0,0,0,0,1.897702,1.767198,0,2.609994,0,0,0,1.221008,0.52041,0.824266,1.097285,FALSE
0.482855,0.869632,0.973111,0.992955,1.030093,1.013225,0.420959,0.599083,0.929247,0.823665,0.972654,0.869347,0.980063,0.801746,0.709792,0.819999,0.614736,0.817806,0,0.962887,1.153775,0.84414,0,0,1.432514,0.775037,0.721738,0,0,0,0,0,1.079911,0.601188,0.992499,0.872163,TURE
6.933627,1.291964,0.766837,0.734296,0.950874,0.772638,1.385686,1.363193,0.854791,0.669794,1.037236,0.985448,1.105853,0.526085,0.637338,0.58526,1.273811,1.236429,0.092624,0.329796,0.553248,0.057344,0.282831,0.663662,0.194626,0.789741,1.274747,0.828225,1.402492,0.373925,0.503534,1.059995,0.683675,1.523934,1.095716,0.613401,FALSE
0.440499,0.812028,0.954397,0.881111,1.129141,0.944053,0.799109,0.898624,0.881997,1.370056,1.112941,1.146992,1.016229,0.879586,1.29784,0.29987,1.236435,0.697826,0,1.057288,1.26689,0,2.28785,0,1.574347,0,0,3.38123,0,0,0,0,0.876759,1.115333,1.095716,0.750406,TURE
0.643807,0.869632,1.19078,0.744716,1.05201,0.987895,0.961428,0.811258,1.231121,0.770657,0.94109,1.107166,0.993307,0.299991,0.708225,1.227283,0.766724,0.476,0,0,0,0,0,0,1.067175,0.577377,0,0,0,0,0,0,1.04793,1.232874,0.692766,1.054315,TURE
0.313432,0.843517,0.710108,0.946949,1.181734,0.858503,0.963211,0.962812,1.149747,0.342514,1.360781,1.133337,1.060959,0.62053,0.732479,0.423104,1.26877,0.703288,0,0,1.794761,0,3.254548,0,2.239564,2.423357,2.256703,0,0,0,0,0,0.955836,1.006967,1.123999,1.200649,FALSE
1.372325,1.065269,1.153316,0.632199,0.987071,0.909088,1.163408,1.233406,1.115467,0.846211,0.924242,1.079522,1.034511,0.701218,0.165545,1.338739,0.824406,1.112632,0.940621,0.334917,0.401313,0,0,0.422283,0,0.536007,0.499146,0,1.101091,0.318031,0,1.352322,0.82537,0.916333,1.123999,0.947204,TURE
1.592574,0.898414,1.102514,0.96051,0.970172,1.059844,0.709735,0.551787,0.823971,0.757136,0.806279,0.885397,0.955688,0.724779,0.712947,0.494186,0.833582,0.958347,0,0.865054,0,0.251205,0,0,0,0.230641,0.21478,0,0.473588,0,0.442081,0,1.079822,0.995463,0.870916,1.27569,FALSE
0.241427,0.773006,0.921894,1.607641,0.832841,1.317193,0.76973,0.499236,0.527469,0.993962,0.712436,0.138689,0.821134,0,1.909679,0.551547,0.826966,1.100143,0,0,0,0,0,0,0,0,0,0,0,0,0,0,1.173078,0.524878,0.899199,0.768799,TURE
0.825936,0.922652,0.688663,0.967495,1.127539,0.858903,0.859042,0.848701,1.095147,0.719279,1.342076,1.057781,1.06075,0.700495,0.964683,0.477628,1.312916,1.058557,0.784663,0,0.669548,0,0,0,0.828172,0.448069,0.417255,0,0.92238,0,0,0,1.047113,1.614707,1.095716,1.35073,FALSE
0.715811,0.912513,0.760063,0.924967,1.123597,0.871434,0.96189,0.754401,1.197774,0.465142,1.178408,1.06675,1.054198,0.269635,0.31828,0.551547,0.758052,0.855667,0,0,0.773789,0,0,0.816584,0,0.518248,0,1.024615,0,0.616787,0,0,0.200915,0.57943,1.020782,0.947204,TURE
0.37273,0.87622,1.526014,0.49003,1.022124,1.017255,0.629298,1.018441,0.904047,1.47281,0.942727,1.127875,0.977956,0.520674,0.307305,2.130112,1.0646,1.5343,1.76093,0,0,0,0,0,0,0,0,2.012637,0,3.634639,1.957789,0,1.126185,1.126146,1.020782,1.097285,FALSE
0.326139,0.572225,1.744017,0.630038,1.070796,1.20008,0.824081,0.224656,1.206261,1.198799,0.730729,1.189161,0.882366,1.19207,0,2.438417,0.914015,0.540421,2.019199,0,0,0,0,0,0,0,1.082608,0,0,0,0,0,0.611783,0.735035,1.095716,0.872163,TURE
0.279548,1.11266,0.442323,1.715104,0.757129,1.137576,1.298552,0.998471,0.808498,1.769656,1.080208,0.35047,0.915046,0.696902,1.645261,0,0.890579,0.631877,0,0,0,0,3.667824,0,0,0,1.271634,0,0,0,0,0,1.039165,0.741986,0.692766,0.947204,TURE
0.461677,0.673721,0.857052,1.384671,1.031501,1.165674,0.69922,0.759948,1.00858,1.439827,1.029289,1.104511,0.900355,1.258296,1.732856,1.429936,0.857595,0.950741,2.830653,1.007882,1.20769,0.883958,2.179933,0,0,0.811596,0,1.610109,0,0.969237,1.566231,2.060681,0.282518,1.279855,1.095716,1.247366,TURE
0.588744,1.083043,0.96611,1.16338,0.808875,1.101062,0.772822,1.078799,0.951629,1.040419,0.736874,0.737352,0.934137,0.656502,1.549884,0.671448,0.503371,0.89287,0,0.787178,0,0,3.398131,0,0,0,0.589066,0,0,0,0,0,0.760196,1.004624,0.571183,1.172325,FALSE
0.326139,1.335192,0.379134,0.980059,0.973451,0.712547,1.828843,1.1409,0.59016,0.785767,1.262168,0.789962,1.137272,0.596035,0.351783,0,1.980367,1.486159,0,0,0,0,0,0,0,1.162556,2.165215,4.631822,2.41335,0,0,2.963993,0.90128,0.73122,0.49625,1.27569,FALSE
1.22408,0.927473,0.989946,0.746066,1.097967,0.889289,0.663704,0.827622,1.159663,0.654582,1.258424,1.216378,1.044862,1.415583,0.371326,1.179697,0.683396,1.105237,0,2.254565,0,0.327621,0.807947,0.473961,1.667927,0,0.56023,0.593198,0.618156,0,0,0.759198,0.900597,1.348611,0.842633,1.200649,TURE
1.334204,1.387116,0.722882,0.427804,1.047001,0.586706,1.610704,1.803489,0.748779,0.863421,1.149766,1.290366,1.203068,0,0.34058,0.491825,1.806684,1.733135,0,0,0,0,0,0,0,0.827203,1.797406,1.087212,0.566478,1.963407,1.057584,2.782913,1.18658,0.440262,0.795983,0.947204,FALSE
1.613752,0.76134,0.996098,0.976201,1.101711,1.015619,0.689231,1.003464,1.091472,1.010416,1.011467,1.223458,0.978811,0.715242,0.844279,0.731525,0.578876,0.675527,0,0.569094,0,0.247882,0.611304,0.717211,0.420659,0.22759,0.211939,0.448439,0,0,0,0.57393,0.952193,0.875546,0.556557,0.905203,TURE
0.41085,1.400575,0.963079,1.111408,0.618192,1.071721,1.498329,1.258074,1.406008,0.411017,0.506022,0.492532,0.949478,0,0.278495,1.286942,0.602996,0.962625,0,0,0,0,0,4.326158,0,0.915204,0.852265,0,0,0,0,2.326575,0.22341,1.000343,0.899199,0.872163,TURE
2.0839,0.858241,0.759501,1.073683,1.091835,0.950825,0.875024,0.858685,1.152477,0.831167,1.207214,0.97112,1.012688,0.830322,0.925669,0.691961,1.131815,0.794673,0.618122,0.220088,0,0.191615,0,0.277204,0.325172,1.231501,0.32766,0.346437,0.361013,0.208545,0,0,1.477742,1.031867,1.198932,1.172325,FALSE
0.478619,0.779847,1.343409,0.71553,1.06132,1.047747,0.326559,0.602923,0.881997,0.658681,0.737764,1.085721,0.962013,0,0.47742,1.378867,0.826966,1.008465,0,0,0,0,0,0,0,0.782083,0,0,0,0,1.508755,0,1.017235,0.915485,1.049065,1.068961,FALSE
0.787816,1.32263,0.565032,1.680855,0.577616,1.179917,1.678128,0.50922,0.771748,1.609816,0.491003,0.726428,0.892908,0,1.878711,0.333909,0.50065,0.61053,0,0,0,3.584134,0,4.444359,0,0.470105,0,0,0,0,1.80719,1.188854,0.610171,0.059506,0.579634,0.600324,TURE
0.432028,0.539967,1.316561,1.056927,1.077795,1.21736,1.148719,0.449312,1.469996,1.598399,0.687405,1.115131,0.873331,1.345505,1.32354,0.611616,0.802403,0.508317,1.5144,0,0,0,2.33407,0,0,0,0,3.450235,0,0,0,0,0.438235,0.785074,1.020782,0.975527,FALSE
0.313432,0.545805,0.552306,1.60253,1.147971,1.131663,0.36388,1.069791,1.385996,1.467917,1.47301,0.805625,0.918138,1.241059,1.831199,0,1.427367,0.843946,0,0,3.589522,0,0,0,0,1.211678,2.256703,2.415164,0,0,0,0,0.846377,1.13028,0.795983,1.022244,FALSE
1.185959,0.799923,1.084323,0.385023,1.311725,0.742549,0.663546,1.133978,1.354496,0.88075,1.332724,1.734142,1.121585,0.487082,0.095826,0.664228,1.120406,1.472115,0,0.387926,0,0,0,0,1.14808,0.621149,1.156866,1.225083,1.914941,1.474926,1.191698,0,0.963656,0.985997,0.824266,1.097285,TURE
0.440499,0.741417,0.898256,1.243922,1.033044,1.110651,0.948942,0.349465,1.028997,0.685028,0.883806,0.796522,0.929124,0.879586,0.778704,0.29987,0.449613,0.498447,0,0,1.26689,0,0,1.342108,0,0.851774,0,0,1.761746,0,0,0,1.038999,0.979002,0.482592,1.200649,TURE
0.482855,1.320552,1.382841,0.520119,0.767091,0.962564,0.763434,1.561894,0.587998,0.913371,0.500356,0.805625,1.006551,0,0,2.186663,1.331928,1.272142,0,0,0,0,0,0,0,0,0.721738,0,0,0,0,1.967013,0.766394,0.961713,1.198932,0.825446,TURE
0.986888,1.024316,0.952228,0.83284,1.007988,0.917121,0.887472,0.900544,0.903199,0.731136,1.026071,0.941121,1.030311,0.781011,0.460957,0.798792,0.998063,1.106466,0.655584,0,0.559406,0,1.004665,0,0.691344,0.37404,0.696634,0,0,0.44441,0,0,1.118233,1.209407,0.687457,1.172325,TURE
2.376154,1.348282,0.832608,0.691807,0.904101,0.782405,1.363996,1.621655,0.661498,0.933055,0.873647,1.028337,1.100747,0.647124,0.525162,0.772165,1.633258,1.466858,0.270912,0.385844,0.231168,0,0.414109,0,0,0.616696,1.435716,2.124651,1.897751,0.730843,1.181,1.165376,1.399276,1.709791,1.123999,1.025991,FALSE
0.385437,1.00873,0.769934,0.829281,1.098252,0.825055,0.948034,0.658991,0.733661,0.741076,1.131986,1.056623,1.078447,0,0,0.686369,1.029114,0.912712,0,0,0,0,0,0,0,0.977604,1.820749,0,0,0,0,0,1.055793,1.465228,0.81435,1.200649,FALSE
0.415086,0.899211,1.131986,0.715043,1.070796,0.94292,0.665924,0.67896,0.803598,0.42624,0.91654,1.129999,1.016822,0.933993,0.275624,0,0.358068,0.952702,0,2.246736,0,0,0,0,1.67378,0.90557,0,0,0,0,0,0,1.281783,0.925292,1.095716,0.48703,FALSE
1.126661,1.076687,0.768245,0.891633,1.023831,0.857623,1.234338,0.898624,0.708748,0.872595,1.103589,0.887553,1.061419,0.341877,0.706221,0.69932,1.310664,1.201163,0,0,0,0,0,1.030821,0.604597,0.654214,0.304612,0,1.344844,1.553739,0.627688,0.825845,1.38886,1.108249,1.273865,1.172325,TURE
0.304961,1.070935,0.810926,1.497313,0.728736,1.203205,0.973914,0.574121,0.330749,0.970456,0.638304,0.270818,0.880732,1.276019,1.506225,0.870046,1.30451,1.301578,2.163428,1.540619,0,0,0,0,2.304479,3.740398,0,0,0,0,0,0,1.016509,0.531984,0.945849,0.872163,TURE
0.360023,0.99354,1.030352,0.697572,1.058199,0.883294,1.198663,0.718899,1.234796,0.548022,0.942727,1.070526,1.047997,0,0,0.735396,1.240449,0.733429,0,0,0,0,0,0,0,3.147408,0.976987,0,0,0,0,0,1.078603,1.167129,1.123999,1.35073,TURE
0.351552,1.105957,0.91449,0.714381,1.023492,0.834995,1.518307,1.178196,1.514096,0.799199,0.903446,1.172481,1.07325,1.104845,0,0.753332,0.988326,1.377415,3.739258,2.662799,0,0,0,3.388824,0,1.075364,0,2.140019,0,2.576453,4.163399,2.738879,0.890924,0.234681,0.974132,0.643294,TURE
0.355788,1.180215,0.973111,0.962558,0.832841,0.996941,1.258596,1.078349,1.190696,0.890536,0.785605,1.032293,0.988577,2.183068,0.322114,0.744256,1.394883,0.865976,1.846829,0,0,0,0,0,0,0,0,0,0,1.272124,0,0,1.084066,1.254765,0.992499,0.511607,TURE
0.48709,0.63857,0.558481,1.265555,1.238399,0.954194,0.566035,0.782136,1.457746,1.046571,1.582122,1.019548,1.010927,0.397357,0.938088,0,1.11713,0.810632,0,0,0,0,0,0,1.419724,0.768117,0.715294,0,3.174316,0,0,0,0.660801,1.33733,1.123999,1.068961,FALSE
0.376966,0.825119,0.918442,1.029613,1.066786,1.005825,0.938953,0.852029,0.847697,0.783977,1.134763,0.896353,0.983932,2.05903,0.607625,0.350984,1.184065,1.166819,0,0,1.48532,0,0,0,1.848943,1.000339,0.931546,0,0,0,0,0,1.312054,0.304598,0.945849,1.022244,FALSE
0.436264,0.64167,0.680233,1.203665,1.212876,0.981255,0.882349,0.449312,1.175997,0.951428,1.494833,1.115131,0.996778,0.888209,0.262113,0,1.021547,0.704667,0,0,0,0,0,0,0,1.720583,0,0,0,1.027979,1.661154,0,1.39284,0.762384,1.170649,1.097285,FALSE
0.343081,1.450579,1.081234,0.998209,0.586074,1.069516,1.018864,2.276515,0.573298,1.71257,0.157121,0.955827,0.950631,0.566233,0.334194,1.930414,1.59191,0.89845,0,0,1.635732,0,0,0,0,0,0,0,0,0,0,0,0.834032,0.813745,1.245582,1.050568,TURE
1.2622,0.825534,0.881677,0.922506,1.131882,0.930263,0.843504,0.761057,1.213563,0.738308,1.20896,1.104511,1.023439,0.457562,1.080222,0.831963,0.623705,0.933455,0.511621,1.093007,0,0.317625,1.566596,0,0.539014,0.874873,0.543139,0.575039,0,0,0,0,0.610077,1.144584,0.763958,1.022244,TURE
0.326139,0.762967,1.289056,1.050064,0.941003,1.20008,0.890184,0.700398,0.846328,0.559104,0.9098,0.669079,0.882366,0.596035,0,1.625612,0.914015,0.675527,0,1.437911,0,0,0,0,0,0,0,0,0,0,0,0,0.829373,0.090842,0.945849,1.247366,FALSE
0.288019,1.295922,0.686902,1.58539,0.587888,1.18905,1.535787,0.786296,0.606373,1.027542,0.466453,0.358435,0.888133,1.352199,0.399037,0,0.518397,0.613015,0,3.26798,0,1.441531,0,4.17086,2.446293,0,0,0,0,0,0,0,0.307732,0.35141,1.273865,0.661688,TURE
2.465101,0.958952,0.892854,0.889126,1.051784,0.917909,1.178685,0.838716,1.117197,0.776365,1.034381,1.032293,1.029899,0.545767,0.598213,0.797417,0.777149,0.865976,0,0.371874,0,0,0.798179,0.702347,0.823881,0.594329,0.276729,0.584988,0.3048,0.352145,0,0,0.742853,1.09879,1.017041,0.91888,TURE
0.406615,1.070935,1.094749,0.898388,0.884894,1.022724,0.599332,0.718899,0.485099,0.274011,0.667765,0.726428,0.975096,0.953656,0.281426,0.650245,0.609344,1.080843,0,1.14727,0,0,0,0,1.709775,1.850089,0,0,0,0,0,0,0.918198,1.301159,0.992499,0.572001,FALSE
1.228315,1.202824,0.986533,1.282526,0.663401,1.174992,1.078797,0.718899,0.646798,0.776365,0.445176,0.407819,0.895483,2.351141,1.110125,0.641245,0.681031,0.923765,0.525833,1.87228,2.243452,0.326479,0.805132,0.94462,0.554039,0.899259,0,0.591124,0,0.355839,0,0,0.048515,-0.001385,0.824266,1.050568,TURE
0.381201,0.652761,1.946221,0.539033,0.971648,1.251333,1.13873,0.778808,1.234796,1.644067,0.510644,1.338157,0.855568,1.017947,0.300399,2.776325,0.390254,0.230742,1.720909,1.225493,0,0,0,0,0,0,0,0,0,0,0,0,0.245861,0.611315,1.020782,1.125608,FALSE
0.152481,1.121932,1.297481,1.347582,0.555228,1.363632,0.486957,0.636525,0.330749,0.5994,0.220952,0.119478,0.796853,1.294247,1.527743,0.882475,0,0.293372,0,3.171863,0,0,0,0,0,0,0,0,0,0,0,0,-0.255518,0.057146,1.166907,0.84384,TURE
0.453206,1.166733,0.491103,1.158668,0.957378,0.863609,1.341361,0.941416,0.766498,1.027542,1.169056,0.946723,1.058289,0,0.756665,0,1.310664,1.259284,0,0,0,0,2.221855,1.303394,0,0.827203,1.540634,3.282747,0,0.988057,0,0,1.268753,0.647045,0.899199,0.778729,FALSE
0.419321,0.853039,1.238504,0.653373,1.085218,0.962564,0.608795,0.665297,0.900566,0.757136,0.886907,1.205348,1.006551,0,0,0.630339,0.59069,0.838205,0,0,0,0,0,1.41201,0,0,0,1.779595,0,1.071262,1.731098,0,0.435118,1.15198,1.198932,1.153932,FALSE
0.376966,0.660095,1.11525,1.453571,0.898346,1.330285,0.87902,0.718899,0.881997,1.004708,0.733232,0.458797,0.814288,3.088545,1.21525,1.403937,0.394688,1.050137,3.481378,1.239579,2.970639,0,0,0,0,1.000339,0,0,0,0,0,0,0.734632,0.270033,0.810608,0.947204,TURE
0.817465,1.084411,0.786556,1.228883,0.854418,1.047349,1.097238,0.84102,1.015993,0.977482,0.877763,0.652903,0.962221,1.179653,1.531721,0.804339,0.663296,0.802188,0,1.12925,1.353118,0.986311,1.216173,1.426873,0.83689,0,0.421647,0.894505,0,0,0,0,1.155458,1.138947,1.020782,1.022244,TURE
0.22025,0.706111,0.449128,1.243922,1.249262,0.888521,0.665924,0.931907,1.322996,1.217828,1.614856,1.104511,1.045264,0,1.048451,0,0.681031,1.208001,0,0,0,0,0,0,0,3.511394,0,0,0,0,0,0,0.409192,1.145579,0.509907,0.645471,TURE
0.37273,0.834495,0.729833,1.102567,1.107301,0.951626,0.958931,0.479266,0.970197,0.959039,1.099848,0.917593,1.01227,0,0.307305,0.710037,0.665375,1.416277,0,0,0,1.102347,0,0,0,0,0,0,0,1.211546,1.957789,0,1.408549,1.133668,1.123999,1.050568,FALSE
0.546388,1.081609,0.814697,0.961066,0.96842,0.917794,1.098775,0.950925,0.794498,0.657844,1.035004,0.913345,1.029959,0.707792,1.044355,0.482603,1.175843,1.443938,0,1.69832,0,0,0,1.075817,0,0,0.635817,1.352492,1.409397,1.628318,0,0,1.057524,0.85042,0.964216,0.933527,TURE
0.859821,0.994817,0.488952,1.221453,1.04618,0.89618,1.39844,0.617237,1.109179,1.141713,1.214118,0.811004,1.041259,1.121254,0.794124,0,0.917032,1.118298,0,1.073068,0.6429,0,1.155364,1.35553,0,1.290437,0,0,0,0.511407,0,1.087294,0.802274,0.964629,0.960474,0.947204,FALSE
0.300725,0.672297,1.726929,0.835121,0.914953,1.301495,0.660627,0.599083,0.806827,0.926345,0.285675,0.795074,0.829341,2.588495,0.381936,1.323712,0.99236,0.733429,0,0,1.872794,0,0,0,2.338369,0,0,0,0,0,2.454541,0,0.975485,0.420204,0.767699,0.84384,TURE
0.351552,0.884766,1.477252,0.584493,0.993389,1.043744,0.179799,0.658991,0.911397,0.822034,0.772512,1.210714,0.964106,0,0,1.506664,0.847136,0.500878,0,0,0,0,0,0,0,0,0,0,0,0,0,0,0.978874,1.210291,1.020782,0.947204,FALSE
1.287613,0.760928,0.576184,1.276656,1.142417,0.968897,0.730435,0.655247,1.130059,1.241613,1.411635,0.99167,1.00324,0.897003,1.500012,0.203872,0.687774,0.914971,0,0.714194,0.42789,0.311294,2.303052,0.450342,1.584808,0.571622,0.532312,0,0,0,0.548181,0,1.461046,1.235251,1.198932,0.91888,FALSE
0.482855,0.998466,0.870678,0.851104,1.05201,0.886572,0.820513,0.834437,0.713998,0.929681,1.01474,0.99679,1.046283,0,0.236597,0.546666,0.717192,0.99954,0,0,0,0,0,0,0,0,0,3.073845,0,1.850362,1.495039,1.967013,0.900663,0.105661,0.852549,0.975527,TURE
0.770874,0.928032,0.834095,0.770047,1.153165,0.825055,1.04883,0.898624,1.124547,0.787782,1.139128,1.319041,1.078447,0.250269,0.59084,0.341289,0.895499,1.191316,0,0,0,0,0,0,0,0.96122,0.895117,0.949784,2.969234,0,0,0,1.389512,1.507762,0.842633,0.768799,FALSE
0.406615,0.879697,1.216388,0.673791,1.067078,0.962564,0.659265,0.688945,0.904047,0.719279,0.844526,1.146992,1.006551,0,0.281426,2.275856,0.731212,0.864674,0,0,0,0,0,0,0,0,0,1.837625,0,1.106195,0,0,0.380454,0.974866,1.198932,0.975527,TURE
0.432028,1.115933,0.62966,1.056927,0.979813,0.877632,1.548273,0.748853,0.955497,1.141713,0.949273,0.987687,1.050957,0.448502,0.794124,0.611616,1.490177,1.524951,0,1.078433,0,0,0,0,0,3.475926,0.809222,0,0,1.038468,0,2.207872,1.322699,1.021568,1.170649,0.947204,TURE
0.758167,0.861535,0.652365,1.023861,1.158534,0.871147,0.741279,0.674406,1.155365,0.5328,1.377107,1.043025,1.054348,0.508974,0.600798,0.17352,0.780508,1.38445,0,1.218569,0,0,0,0,0,0.488802,0.910374,0.966066,2.013424,0.581542,1.879477,0,0.749112,0.558127,1.002415,0.91888,TURE
0.389672,1.037677,0.888492,1.054629,0.923368,1.004415,0.87902,0.918594,0.617398,0.411017,0.890353,0.637218,0.984669,0.995575,0.587593,0.339413,0.763354,1.128352,0,2.396519,0,0,0,0,1.786619,0,0,0,0,0,0,0,0.886411,1.211617,0.767699,0.8108,TURE
0.326139,0.715282,0.834095,0.840051,1.265486,0.862557,0.788826,0.713613,1.391091,0.428143,1.409469,1.324101,1.058839,0,0.703566,0.812806,1.371023,1.080843,0,0,0,0,0,0,0,0,0,2.315911,2.41335,1.394108,2.252798,0,1.073517,0.949889,1.095716,0.975527,TURE
0.37273,1.293467,0.928878,0.49003,0.993731,0.721923,1.288563,1.647478,0.661498,0.548022,0.883806,1.089642,1.13237,0.520674,0,0,1.197675,0.944184,0,0,0,0,0,0,0,0,0.942505,0,2.097316,0,1.957789,0,1.141788,0.647726,0.90294,0.825446,FALSE
0.385437,0.685937,0.962417,0.94775,1.180621,0.983719,0.457671,0.348557,1.21876,0.535567,1.228401,1.126137,0.99549,0.503318,0,0.343185,0.900474,0.798623,1.701573,1.211723,0,0,0,0,0,0,1.820749,0,2.024995,0,0,0,0.968989,0.933178,1.095716,1.200649,TURE
0.351552,0.840528,0.633108,1.104043,1.143903,0.904578,0.599332,0.599083,1.264196,0.548022,1.440277,1.096014,1.036869,0.552423,0,0.376666,0.988326,1.126976,0,1.331399,0,0,0,1.694412,1.987613,1.075364,0,0,0,0,0,0,1.128451,1.49504,1.198932,0.900487,TURE
1.622223,0.795712,0.914673,1.013325,1.095958,0.995236,0.78912,0.554152,1.025322,0.884828,1.175135,0.917593,0.989468,0.711497,0.839859,0.727695,0.787999,0.725749,0.39748,0.283053,0.339167,0.246578,0.608087,0,0.418445,0,0.632471,0,0,0,0.433916,0,0.688434,1.81756,1.123999,1.27569,FALSE
0.355788,0.874233,1.251142,1.219241,0.803097,1.27196,0.239733,0.419358,0.661498,0.753531,0.589204,0.841127,0.844784,2.183068,0.966343,1.116384,0.697441,0.742265,0,1.315163,1.575888,0,0,0,1.963075,2.124177,0,0,0,0,0,0,0.721452,1.064484,1.095716,1.050568,FALSE
0.516739,0.812607,1.100732,0.972026,1.023985,1.065132,0.984616,0.470708,1.133997,1.076473,0.757548,1.065064,0.952923,0,0.220955,0.765784,0.765456,1.103174,0,0,0,0,0,0,0,1.445868,0,1.432725,0,1.724914,2.787361,0,0.559889,0.743536,0.945849,0.825446,FALSE
0.343081,0.906612,1.153316,0.665472,1.079609,0.926913,1.078797,1.857157,0.661498,1.849576,0.746325,1.758721,1.025191,0.566233,0,1.158248,0.723596,0.5134,0,1.365106,0,0,0,0,0,1.102938,0,0,0,0,0,0,1.172782,0.907641,0.870916,0.91888,TURE
0.444735,0.804294,1.167733,0.616037,1.165978,0.90756,0.898997,0.69893,0.955497,1.027542,1.243875,1.274435,1.035309,0,0.257072,0.296987,1.113224,0.987308,0,0,0,0,0,0,0,1.686846,0,1.673876,0,1.007623,0,0,0.645411,1.036013,1.273865,1.35073,FALSE
0.406615,0.803202,1.398847,0.72994,1.015025,1.082884,0.749164,0.629037,0.793798,0.822034,0.648125,1.013176,0.943641,1.430484,0,1.300489,0.609344,0.75659,0,2.294539,0,0,0,0,1.709775,0,0,0,1.914941,0,0,0,0.791561,0.673016,0.945849,1.153932,TURE
0.432028,1.043937,0.457934,0.898388,1.175776,0.707768,1.498329,0.69893,1.322996,1.484227,1.309342,1.593044,1.139771,0.448502,1.058832,0,0.802403,1.118298,0,0,0,0,2.33407,0,0,0,1.618444,1.725117,0,0,0,0,1.064667,0.214295,0.899199,0.797123,FALSE
0.321903,0.773006,0.614596,0.992955,1.249262,0.835911,0.767894,0.617804,1.405683,0.513771,1.534386,1.206731,1.072771,0,0.712947,0.411822,0.926202,0.958347,0,0,0,0,0,0,0,0,0,0,0,0,0,0,1.141788,0.997522,0.945849,0.900487,FALSE
0.533682,1.04908,0.64874,1.711215,0.713864,1.237582,1.327091,0.599083,0.787498,1.810431,0.617261,0.682733,0.862758,1.811946,1.924956,0.494186,0.555721,1.232161,0,2.609113,1.042119,0.761785,0,1.102057,1.292757,2.098272,0,0,0,0,0,0,0.202352,0.083312,1.198932,0.633364,TURE
0.419321,1.11266,0.707717,1.306746,0.832841,1.05007,1.08826,0.845022,0.847182,0.962645,0.839357,0.662036,0.960798,0.924462,1.091245,0.31517,0.826966,0.523878,0,0,0,0.976037,0,0,3.312689,0,0,0,0,0,0,0,1.610131,1.338574,0.824266,1.125608,FALSE
0.41085,1.589842,0.481539,0.500133,0.978803,0.50609,2.080033,2.008689,0.529198,0.628614,1.206135,1.129,1.245217,0.471861,0.278495,0.321736,2.050187,1.925251,0,0,0,0,0,0,0,0,2.556796,0,0,2.1886,0,4.65315,0.726761,0.926205,1.020782,1.228973,FALSE
0.338846,0.642561,1.386683,0.606412,1.186799,1.010692,0.674248,0.524197,1.322996,1.198799,1.031107,1.385948,0.981387,0.573401,0.338424,1.563879,1.025857,0.909823,0,0,1.656703,0,0,0,0,1.117262,1.040428,0,0,0,0,0,0.944489,1.071089,1.067432,0.797123,TURE
1.00383,0.96055,1.404236,0.887016,0.832841,1.169698,0.778543,1.041053,0.973872,0.88147,0.559359,0.712184,0.898251,1.151661,0.453144,1.308755,0.833974,0.652627,0,1.376724,1.099769,0,0,0.579286,0,0,0,0,0,0,0.705812,0,0.770443,0.381012,1.049065,0.975527,TURE
0.279548,1.557724,0.884646,0.49003,0.832841,0.700047,1.523301,1.996943,1.59862,0.542314,1.01474,0.971757,1.143808,0.696902,0,0,1.068695,0.789847,0,0,0,0,0,0,0,0,0,0,0,0,0,3.489862,1.109556,0.740668,0.664483,1.022244,TURE
0.402379,0.888957,0.921894,0.964585,1.05201,0.972696,0.87902,0.639022,0.793798,1.050376,1.047474,0.892105,1.001253,0,0.853261,0.985743,0.738991,1.420043,0,0,0,0,0,0,0,1.870199,0,1.857819,0,1.118351,3.61438,0,0.902752,0.699042,1.049065,1.050568,TURE
0.605686,0.847334,0.898256,1.093143,1.03086,1.029876,0.711706,0.599083,0.927935,0.470957,1.096574,0.90007,0.971357,0.319005,0.941391,0.870046,0.733787,0.867719,0,0,0,0.669282,1.650521,0.968235,1.135779,0,1.144471,0,0,0,0,1.556629,0.93178,0.613915,0.870916,0.787192,TURE
0.351552,0.929004,1.125526,0.779324,1.023492,0.974161,0.419532,0.658991,0.911397,0.685028,1.008194,1.134247,1.000487,0,0,0.753332,1.553083,1.126976,0,0,0,0,0,1.694412,0,0,0,0,0,2.576453,0,0,1.047996,0.70469,1.067432,1.050568,TURE
0.385437,0.645587,1.026578,0.710812,1.290447,0.888521,0.577538,0.816931,1.491377,0.548022,1.249827,1.369439,1.045264,0,0.297061,0.343185,0.643196,0.570445,0,0,0,0,0,0,0,0,0.910374,0,0,0,0,2.487028,0.581241,0.728381,0.795983,0.48703,TURE
0.360023,0.647961,0.618211,1.204897,1.234565,0.95124,1.018864,0.958532,1.631695,0.890536,1.41409,0.87936,1.012472,1.078539,0.63656,0.735396,0.964794,1.100143,1.824578,1.299317,1.556901,0,0,0,1.939135,2.098272,0.976987,2.087179,0,1.256419,2.0303,0,1.26533,1.256213,0.842633,0.947204,FALSE
0.347317,1.164222,1.068048,0.657357,0.944564,0.880394,1.198663,0.958532,1.146597,1.644067,1.021287,1.223458,1.049513,0.559243,0,0.381316,1.14346,1.014124,0,0,0,0,0,0,0,0,0,0,2.258648,0,0,0,1.113754,1.437253,0.870916,1.050568,FALSE
3.930608,1.254261,0.6795,0.766727,0.998871,0.746817,1.402691,1.34475,0.849157,0.779766,1.165872,1.07378,1.119354,0.684122,0.634499,0.266551,1.448752,1.351345,0,0.698769,0.139549,0.101297,0.749426,0.586175,0.687607,0.651031,1.21252,1.463736,1.906651,1.652109,0.711923,0.702505,1.489929,1.633438,0.889283,1.172325,FALSE
0.351552,1.194434,0.91449,0.649437,0.993389,0.800204,0.839064,1.018441,0.955497,0.753531,1.086754,1.172481,1.091441,0.552423,0.326043,0.753332,1.694272,1.377415,0,0,0,0,0,0,0,2.150729,0,2.140019,0,1.288227,2.0817,2.738879,1.090408,1.35087,0.974132,1.125608,TURE
0.385437,0.968381,0.962417,1.36239,0.796233,1.205849,0.539398,0.708007,0.396899,1.015087,0.549924,0.719477,0.879349,0,0.891183,0.686369,0.900474,0.684534,0,0,0,0,0,0,0,0,1.820749,1.943236,2.024995,0,1.890279,0,1.194233,0.730888,1.049065,1.172325,TURE
0.351552,1.282911,0.422072,1.298874,0.842876,0.904578,1.378463,0.658991,0.558598,0.959039,1.165315,0.598985,1.036869,0.552423,0.652085,0.376666,0.564757,1.126976,0,0,0,0,0,0,0,2.150729,1.001412,0,0,0,0,0,0.908894,0.718781,0.945849,1.097285,FALSE
0.398144,0.703107,0.683248,1.089534,1.222682,0.921604,0.419532,0.736016,1.367096,0.773103,1.49265,1.097835,1.027967,0,1.149914,0.332114,0.746937,0.772861,0,0,0,0,0,0,0,0.945375,0,0,0,0,0,0,1.252994,1.602877,1.348798,1.050568,FALSE
0.37273,1.126568,1.526014,0.49003,0.85177,1.017255,0.809098,1.138257,0.551248,1.267302,0.549924,0.898477,0.977956,0.520674,0,1.420074,0.931525,0.944184,0,1.253992,0,0,0,0,0,1.012108,0,0,2.097316,0,0,0,0.590785,0.763488,1.123999,0.91888,TURE
0.944532,1.284299,1.152023,0.870187,0.728269,1.035943,0.898997,1.098318,0.783998,0.856285,0.632849,0.584116,0.968184,0.204048,0.722581,1.669547,0.730114,0.878793,0,0,0.584719,0,1.050331,0.61615,0,0.391042,0.36415,0,0,0,0,0.987998,1.155458,0.52588,0.870916,0.900487,TURE
0.499797,0.497868,1.434926,0.959295,1.101045,1.223598,0.754714,0.571347,1.335246,1.059256,0.963822,1.054949,0.870069,1.548672,0.914034,1.319941,0.29686,0.614325,1.305517,0.929684,0,0,0,0,0,0.74808,0,0,0,0,0,0,0.633458,0.729331,0.945849,0.84384,TURE
0.33461,1.022521,0.886886,0.887016,1.01206,0.913827,1.226264,0.693675,1.117003,0.608413,0.987175,0.908035,1.032033,0.580752,0.685526,0.791965,1.187439,1.18477,0,0,0,0,3.040433,0,0,1.131963,2.108236,0,0,0,2.192724,5.769906,0.133321,0.721199,0.81435,1.050568,TURE
2.473573,0.987105,0.889796,0.941461,1.009678,0.944434,0.938953,0.768823,0.918747,0.742114,1.001647,0.866616,1.01603,1.165489,0.550302,0.635745,0.913493,0.933455,0,0.741191,0.666097,0.161273,0.397716,0.699929,0.821045,0.888425,0.68944,0,0,0.175465,0,0,1.173708,0.705093,0.964216,1.068961,FALSE
0.817465,1.065387,0.816808,0.949591,0.983875,0.91269,1.025779,1.099086,1.149989,0.874728,1.179919,0.813188,1.032627,0.471861,0.278495,0.804339,1.266292,1.283501,0,0,0,0,0,0,0,1.358355,0.421647,0.894505,0,1.07693,0,2.289645,0.957583,0.960563,1.123999,0.91888,FALSE
0.292254,0.798213,1.269275,0.703086,1.086315,1.004415,0.39123,0.540839,1.028997,0.513771,0.976551,1.237264,0.984669,0.666157,0.393169,1.81686,0.510773,0.453,0,1.609602,0,0,0,0,2.409228,0,1.213833,0,0,0,0,0,0.559361,1.103087,0.820524,1.050568,TURE
0.368495,1.055109,0.402666,1.239156,1.033872,0.862988,1.361339,1.249515,0.913497,1.223264,1.470205,0.901208,1.058614,0,1.243512,0.718293,1.346224,1.432745,0,0,0,0,2.750868,0,0,1.024157,0.953726,4.073771,2.122585,0,0,0,1.016666,1.056968,1.020782,1.097285,FALSE
0.317668,1.077055,0.70064,1.581162,0.7329,1.193579,1.023858,0.474274,0.624748,1.370056,0.834706,0.430122,0.885765,0.612144,2.529034,0.417387,0.782265,0.693784,2.07452,0,0,2.602764,0,0,0,1.194849,0,0,2.481332,0,0,0,0.434717,1.128281,1.198932,0.975527,TURE
0.482855,0.708589,1.229192,0.803821,1.117761,1.038556,0.542252,0.449312,1.275746,0.905216,0.911864,1.137889,0.966819,0.400873,0,0.273333,0.614736,0.636071,0,0,0,0,0,0,1.432514,0.775037,0.721738,0,0,0,0,0,1.209598,1.053394,1.077348,0.993921,FALSE
0.427793,1.090627,1.040554,0.853913,0.915301,0.972094,0.799109,1.747325,0.771748,1.655484,0.621938,1.338157,1.001568,0.452987,0,1.235465,1.157753,1.026801,0,0,0,0,0,0,0,0,0.817479,0,0,0,1.695405,0,1.294213,0.709164,0.899199,0.975527,FALSE
0.376966,0.825119,0.984044,1.090178,1.010639,1.070717,0.759153,0.432671,1.131897,0.509965,0.824886,0.934586,0.950003,0.514757,0.607625,0.701969,0.657814,1.166819,0,1.239579,0,0,0,0,0,1.000339,0,0,0,1.197293,0,0,1.167543,0.69261,0.974132,1.050568,FALSE
0.508268,0.642561,1.216388,1.167904,0.99941,1.227269,0.998886,0.748853,0.992247,0.742114,0.752872,0.700939,0.86815,1.141983,0.898672,0.778654,0.681031,0.431429,1.283389,1.827853,0,0,1.974982,0,0,0,0,0,0,0,0,0,1.419403,0.639272,0.842633,1.200649,TURE
0.368495,1.139518,0.738222,0.929367,0.976435,0.862988,1.181539,0.949974,1.089897,0.538236,0.903446,0.873899,1.058614,0.526729,0.310878,0.359147,1.076979,1.074559,0,1.268745,0,0,0,0,0,2.048313,0.953726,0,2.122585,0,0,0,1.175788,0.526245,1.170649,1.172325,TURE
0.347317,0.806,1.281658,0.723093,1.066443,1.021257,1.498329,0.658991,1.587595,1.23305,0.667765,1.338157,0.975863,0.559243,0.330068,1.906581,1.000527,1.014124,1.892999,0,0,0,0,0,0,0,2.028176,0,0,0,0,0,0.423995,0.72059,1.095716,1.200649,TURE
0.364259,0.640427,1.086263,0.752139,1.249262,0.940179,0.539398,0.179725,1.440596,0.685028,1.243875,1.363646,1.018255,1.065851,0,0.726744,0.544825,1.087201,0,1.283849,0,0,0,0,3.831544,2.072992,0,2.061726,0,0,0,0,0.661735,1.158713,1.123999,1.040638,FALSE
0.385437,1.170127,0.513289,1.36239,0.851146,0.983719,1.307633,0.816931,0.922088,1.195685,1.128415,0.507457,0.99549,1.006637,1.188244,0,0.900474,0.570445,0,0,2.903883,0,2.625828,1.540375,0,2.932812,0.910374,0,0,0,0,0,1.458705,1.134988,0.58955,1.228973,FALSE
3.341864,0.921435,1.228413,1.052104,0.858175,1.171181,0.887344,0.778808,0.775423,1.031348,0.67322,0.786964,0.897476,1.609597,0.916064,1.097494,0.587692,0.794858,1.154561,1.644371,0.656787,0.119211,0.881958,1.034755,0.606905,0.547259,0.20385,0.215365,0,0.38893,0.209496,0,1.055434,1.186162,1.095716,1.050568,TURE
0.415086,1.198948,0.953251,0.605037,0.994311,0.795589,1.085456,1.384547,0.877097,0.342514,0.933998,1.100263,1.093854,0.466996,0,0.636838,1.432272,1.058557,1.5775,1.123368,0,0,0,0,0,2.71671,1.686589,0,0,0,0,0,0.991784,0.966231,0.945849,1.200649,FALSE
0.385437,0.887683,0.384967,0.829281,1.345359,0.634658,1.225906,0.838716,1.26286,0.990177,1.849744,1.40072,1.177996,0,1.188244,0,1.286392,0.912712,0,0,0,0,2.625828,0,0,0,2.731123,0,4.04999,0,0,0,1.401985,0.981945,0.786067,0.712152,FALSE
0.292254,1.383569,0.930801,1.015569,0.687999,1.004415,1.306876,0.973509,0.894247,0.551828,0.452814,0.440742,0.984669,0,0.393169,0.90843,0.681031,1.057001,0,0,0,0,0,2.053833,0,2.606944,0,0,0,0,0,0,0.810086,0.558031,1.198932,0.768799,TURE
1.550218,0.852735,1.005016,2.385882,0.382288,1.77522,0.977857,1.64485,0.738866,2.025039,0.472052,1.214067,0.581654,2.978542,5.786587,2.115522,0.285473,0.36571,3.328351,0,7.455162,4.388131,1.909693,0.373424,0,0,0.441394,0,0,0,0,0,0.344396,-1.392987,1.020782,0.693758,TURE
2.609111,0.977551,0.928878,0.971309,0.985619,0.979753,0.819248,0.864805,0.873106,0.853523,0.950329,0.834036,0.997564,1.031189,0.652085,0.552444,0.903612,0.918277,0.49329,0.702563,0,0.152854,0,0.884522,1.03758,0.561365,1.04552,0.552489,0,0.332581,0.806148,0.353548,0.847647,0.793059,0.749332,1.022244,FALSE
0.385437,0.928032,1.026578,0.888515,1.015883,0.983719,1.116936,0.838716,1.182678,1.002632,0.921301,0.872409,0.99549,0,0.594122,0.343185,0.643196,0.684534,0,0,0,0,0,0,0,0,1.820749,0,0,0,0,0,0.313478,1.086577,0.885541,1.022244,FALSE
0.499797,1.026853,1.237005,0.456807,1.058697,0.856519,0.715868,1.164883,1.00858,0.856285,0.974733,1.299216,1.061996,0.774336,0,1.055953,1.187439,1.404172,0,0,0,0,0,0,1.382688,0.74808,0.696634,0,1.545391,1.785437,0,0,0.813439,1.349476,1.170649,0.943457,FALSE
0.127067,0.367178,2.140843,1.257743,0.749557,1.732615,1.498329,0.898624,0.881997,0.685028,0.196401,0.191165,0.60393,3.124045,0,3.195167,0.399225,0,0,0,0,0,0,0,0,0,0,0,0,0,0,0,0.117432,0.368196,1.142366,0.965597,TURE
0.300725,0.930873,1.315755,0.607361,1.020524,0.976121,0.721922,0.810123,0.917077,0.895207,0.638304,1.120924,0.999462,0,0.381936,0.441237,0.661573,0.880115,0,0,0,0,0,0,0,1.265135,0,0,0,0,0,0,0.949996,1.099999,1.049065,1.200649,TURE
0.347317,0.761222,0.783235,0.723093,1.310202,0.774747,1.018864,0.35945,1.631695,0.890536,1.256969,1.644022,1.104751,1.118485,0,0.381316,0.714662,1.267655,0,2.696084,0,0,0,0,2.012773,0,1.014088,0,0,0,0,0,1.290235,1.829851,0.992499,0.947204,FALSE
0.343081,0.815951,0.93707,1.131303,1.017917,1.069516,0.898997,1.917065,0.926097,1.71257,0.785605,1.414623,0.950631,1.6987,1.002581,0.386083,0.434157,0.5134,0,0,1.635732,0,2.962473,1.737858,2.038578,0,0,0,0,0,0,0,0.813243,1.015592,0.996241,1.200649,TURE
0.444735,0.734356,0.889701,1.386084,0.975614,1.182579,0.449499,0.549159,1.322996,1.027542,1.145675,0.987687,0.891516,0.871128,1.799505,0.593973,0.890579,0.888577,1.470291,0,0,0.918623,2.26542,0,0,0,0.785421,1.673876,0,1.007623,1.62826,0,0.711467,1.075466,1.245582,0.975527,TURE
1.130897,1.127662,1.290192,1.150744,0.645686,1.254578,0.834783,1.002547,0.767248,0.681533,0.697425,0.598855,0.853872,0.681183,1.306622,2.090072,0.652868,0.579023,1.142943,0.406956,0.487633,0,0.875276,0.513458,0,0,0.606916,0,0,0,0,0,1.118389,1.416055,1.170649,1.125608,TURE
1.296084,1.199928,0.744143,1.127389,0.841007,0.972001,1.223635,0.861181,0.927935,0.970456,0.785605,0.661113,1.001617,0.742601,1.402518,0.506338,0.911019,0.942637,0,0.709496,0.85015,0.309239,2.28785,0.894739,0.524782,0.283925,0.528798,0,0,0,0.544551,0,0.854555,0.960657,1.020782,0.840093,FALSE
0.313432,0.942754,1.578017,0.65558,0.87786,1.131663,0.107023,1.112582,0.677248,1.149868,0.533089,0.832935,0.918138,0,0,1.269313,0.792981,0.56263,0,0,0,0,0,0,0,0,0,0,0,0,0,0,1.002005,1.028531,0.842633,0.900487,FALSE
1.232551,0.984188,0.702245,1.185501,0.978803,0.982411,1.011599,0.711638,0.62408,0.890536,1.045093,0.647645,0.996174,0.156202,0.921914,0.426022,0.878295,0.885173,0,0.37316,0,0.650691,0,0.47067,0,0.597425,0.27817,0,0.613849,0,0,0.753908,1.281783,0.735394,1.123999,1.125608,FALSE
0.360023,0.820751,0.824282,0.824403,1.205171,0.849321,0.539398,0.539174,1.411196,0.822034,1.531931,1.261691,1.06576,0,0.31828,0.367698,1.240449,0.733429,0,0,0,0,0,0,0,0,0.976987,0,0,0,0,0,1.042005,0.801416,0.795983,1.27569,TURE
0.529446,1.086846,1.121023,0.905575,0.859492,1.039569,0.984616,1.026999,0.787498,0.636097,0.617261,0.682733,0.966289,0.730623,0.646827,1.245428,0.933672,0.993678,1.231219,0,0,0,0,0,0,1.410314,0,0,0,0,1.359126,0,0.80991,0.55219,0.974132,1.125608,TURE
2.422746,1.03349,1.071783,0.772739,0.978443,0.944053,0.971331,1.050116,1.0366,1.011794,0.950402,1.045916,1.016229,0.793321,0.749156,0.703198,0.952966,1.168862,0,0.756795,0.226707,0.164674,0,0.47646,0.558907,0.302387,0.70398,0.89293,0.930499,0.537517,0.289532,0.761871,1.604265,0.397594,0.974132,1.068961,FALSE
1.063128,0.994745,0.767633,0.880492,1.085017,0.851351,1.047782,0.863014,0.844991,0.632334,1.197636,1.048067,1.064698,0,0.320826,0.494186,0.879892,0.985729,0,0,0,0,0,1.093169,0,0.693784,0,0,0.713257,0,0,0,1.197125,1.032912,0.992499,1.200649,FALSE
0.402379,1.082208,0.798975,0.851104,1.02571,0.851109,0.938953,1.05838,0.617398,0.822034,1.086754,1.134247,1.064825,0.481901,1.137681,0.985743,1.970643,1.310809,0,0,1.389493,0,0,0,0,0.9351,1.741586,3.715637,0,2.236701,3.61438,0,0.881807,1.212188,1.123999,1.097285,FALSE
0.389672,0.997766,1.142347,0.820267,0.950526,1.004415,0.779131,0.658991,0.558598,0.959039,0.720138,0.904849,0.984669,1.493362,0.88139,1.357654,1.017805,1.241187,0,1.198259,0,0,2.596325,0,5.359856,0,1.800291,1.921153,2.001984,1.156476,1.868799,0,1.148931,0.711261,0.899199,0.740475,TURE
0.402379,1.043558,1.229192,1.134806,0.736407,1.21587,0.69922,0.579113,0.499799,0.548022,0.484457,0.318609,0.87411,0.481901,1.137681,1.314324,0.985322,1.092341,1.628387,1.159606,0,0,0,0,0,0.9351,0,0,0,0,0,0,1.629168,1.016706,0.964216,0.993921,FALSE
0.355788,0.961656,1.042619,0.577535,1.130285,0.825055,1.258596,1.258074,1.499396,0.822034,0.903446,1.338157,1.078447,0,0.322114,1.116384,1.534371,0.618555,0,0,0,0,0,0,0,1.062088,0,0,0,0,0,0,0.94831,0.523191,0.945849,0.750406,FALSE
0.37273,1.084844,0.398091,0.551283,1.334439,0.49222,1.797995,1.647478,1.168647,0.445268,1.787252,1.567555,1.252469,0,0,0,1.33075,1.416277,0,0,0,0,0,0,0,1.012108,1.885011,4.025274,2.097316,0,1.957789,0,0.117854,0.810409,0.529842,1.172325,TURE
1.016537,1.086235,0.827144,1.010686,0.936947,0.950532,1.123747,0.748853,0.643123,0.827742,0.949273,0.812453,1.012842,0.758137,0.55932,0.775396,1.017272,1.288871,0.636302,0.453123,0,0,0,0,0.670924,0,1.352117,0,2.239507,0.431228,0,0.916828,1.09143,1.166327,1.049065,0.787192,FALSE
0.368495,0.590861,0.939555,1.053282,1.206184,1.028948,0.59077,0.4108,1.316696,0.47952,1.099848,0.955827,0.971842,0,0.621756,1.07744,0.673112,1.31335,0,0,0,0,0,0,0,1.024157,0,0,2.122585,1.226143,0,0,0.949298,1.22398,1.348798,0.890557,FALSE
0.33461,1.115477,0.739071,1.228176,0.853926,1.023486,1.052773,0.603024,0.835576,1.207813,0.845043,0.913066,0.974698,0.580752,1.028288,0.395982,0.890579,0.789847,0,1.400563,0,1.232888,0,0,0,2.263925,2.108236,0,0,0,0,0,1.068739,0.59363,0.795983,1.125608,FALSE
0.766638,0.912873,0.838703,0.595616,1.24236,0.733889,0.629298,1.37789,1.168647,1.130296,1.256969,1.739604,1.126113,0,0,0.171592,1.029114,0.855667,0,0,0,0,0,0.761533,0,0,0.900146,2.865449,0,0.574971,1.85824,0,1.331374,1.048605,0.960474,1.247366,TURE
0.343081,1.087934,1.009152,0.598925,1.048763,0.819962,1.078797,2.156698,1.146597,1.781073,0.785605,1.758721,1.08111,0.566233,0.668387,0.386083,1.302472,1.026801,0,0,0,0,0,0,0,0,4.108357,0,0,0,0,0,1.401985,0.459454,0.792241,0.872163,FALSE
0.440499,1.023861,0.954397,0.984771,0.936947,0.999586,0.599332,0.798777,0.440999,0.799199,0.785605,0.637218,0.987194,0.879586,0.778704,0.89961,1.236435,1.295962,1.484705,0,1.26689,0,0,0,0,2.555321,2.379593,0,0,0,0,0,0.888935,0.690148,0.974132,0.725829,FALSE
0.44897,1.247019,0.605899,1.118747,0.872126,0.898998,1.465033,1.11496,0.477749,0.970456,0.992918,0.807142,1.039786,0.431416,0.509248,0,0.99236,1.173486,0,1.036955,0,0,0,1.316048,0,0.835235,0,0,0,0,0,2.121289,1.124473,0.756996,1.227215,0.91888,FALSE
0.279548,0.834495,1.061575,1.960119,0.567846,1.575105,0.724192,0.848701,0.238874,1.626942,0.360069,0.653148,0.686285,2.090707,2.879208,1.900715,0.356232,0.947816,4.732499,1.685052,2.019106,2.974588,0,2.151634,2.523953,0,0,0,0,0,0,0,1.244478,0.442454,0.899199,1.050568,TURE
0.48709,1.181355,0.761565,0.984321,0.912505,0.903973,1.182015,0.815418,0.563498,0.761142,0.949273,0.690319,1.037185,0,0.703566,0.270935,1.11713,1.080843,0,0,0,0,0,0,0,0.768117,1.430588,0,0,0,0,0,1.256879,1.146762,0.917566,0.947204,FALSE
0.495562,1.318074,0.848353,0.460712,1.025036,0.66639,1.275049,1.623984,0.754454,0.513771,1.049399,1.244449,1.161405,0.781011,0,1.065056,2.095932,2.035898,1.316869,1.875536,0,0,0,0,0,1.509283,3.513726,2.992239,3.118134,2.701856,2.910695,1.914792,1.023102,1.196486,0.824266,1.040638,FALSE
0.355788,0.874233,1.251142,1.219241,0.803097,1.27196,0.239733,0.419358,0.661498,0.753531,0.589204,0.841127,0.844784,2.183068,0.966343,1.116384,0.697441,0.742265,0,1.315163,1.575888,0,0,0,1.963075,2.124177,0,0,0,0,0,0,0.721452,1.064484,1.095716,1.050568,FALSE
0.381201,0.734356,1.751599,0.778603,0.888364,1.283419,0.839064,0.539174,1.014297,1.027542,0.510644,0.841127,0.838792,2.035895,0.300399,1.735203,0.520338,0.576854,3.441817,2.450985,0,0,0,0,0,0,0.920839,0,0,0,0,0,1.118389,0.348569,0.617833,1.200649,TURE
0.720047,1.252724,0.755592,1.01465,0.852438,0.917267,1.298552,0.865342,0.318499,0.646971,0.872895,0.573496,1.030234,0.536079,0.474595,0.182761,1.438628,1.215149,0,1.283849,0,0,0,2.435083,0,0,0,1.018443,1.061293,0,0,0,0.798862,0.80302,1.123999,0.91888,TURE
0.406615,0.535468,1.398847,0.673791,1.223236,1.052804,0.554382,0.658991,1.53247,1.215925,1.001647,1.366832,0.959369,0,0.281426,1.950734,0.853081,0.540421,0,0,0,0,0,0,0,0,0,0,0,0,1.787546,0,0.382535,1.065345,1.123999,1.097285,FALSE
0.381201,0.938343,0.64874,1.19785,1.027171,0.962564,0.958931,0.898624,0.749698,0.753531,1.217689,0.917593,1.006551,1.017947,0.901197,0.347041,1.040677,1.269079,0,0,0,0,0,0,0,0,1.841677,0,0,0,1.912259,0,1.04472,0.975903,0.899199,1.200649,FALSE
0.343081,1.042604,1.657892,0.931661,0.647766,1.319069,0.719198,1.917065,0.617398,2.055084,0.235682,1.146992,0.820152,1.132466,0,1.930414,0.434157,0.38505,0,1.365106,0,0,0,0,0,1.102938,0,0,0,0,0,0,1.332735,0.72159,0.870916,0.84384,TURE
0.364259,0.896597,1.018372,0.564104,1.191157,0.805868,0.599332,0.958532,1.087797,0.411017,1.204595,1.401879,1.088479,0.532925,0.314535,0.363372,1.08965,1.449601,0,1.283849,0,0,0,0,0,1.036496,1.930433,0,0,0,0,0,0.958235,1.595912,1.273865,1.068961,FALSE
0.313432,1.389322,0.94681,0.437054,0.945388,0.702412,1.380603,2.011206,0.937122,0.721726,0.911864,1.153819,1.142571,0,0,0.423104,1.26877,1.125261,0,0,0,0,0,0,0,1.211678,1.128351,0,0,1.453856,0,3.091021,0.985646,1.196069,1.245582,1.022244,FALSE
0.326139,0.906023,1.289056,0.770047,0.973451,1.05007,0.48916,0.612298,0.655013,0.886507,0.904024,0.958638,0.960798,1.19207,0.351783,2.438417,1.066351,0.810632,4.038399,0,0,0,0,0,0,0,1.082608,2.315911,0,1.394108,0,0,0.609463,1.778382,1.198932,1.040638,FALSE
0.864056,0.953942,0.915869,0.951234,1.016556,0.962564,0.681059,1.116472,0.681543,1.120955,0.982007,1.060098,1.006551,0.892584,0.921914,0.912905,1.083611,1.011626,0,1.067756,0,0,1.149616,0,0,0,1.195716,0.845307,2.642618,0.50885,0.822271,0,1.185532,1.507284,0.81435,0.665435,FALSE
0.364259,1.323548,0.95048,1.378921,0.552,1.208801,1.278574,0.778808,0.720298,0.981874,0.196401,0.509774,0.877806,1.598776,1.572676,0.363372,0.817237,0.9664,0,1.283849,1.538367,0,0,4.899504,0,0,0,0,0,0,0,0,0.865423,0.799006,0.81435,0.872163,TURE
0.808994,0.884303,1.069912,0.677319,1.12499,0.89201,0.629298,0.827823,1.325001,0.84383,1.160554,1.232147,1.04344,0.238414,0.140713,0.975367,1.157753,0.972758,0,0.5706,0,0,0,0,0,0.457602,0.852265,0,0,0,0,0,1.302666,0.839022,1.049065,1.050568,FALSE
0.419321,1.11266,1.238504,0.762268,0.858079,1.020901,0.78544,0.967992,0.538483,0.483125,0.523048,0.778747,0.976049,0,0,0.630339,0.59069,0.523878,0,0,0,0,0,0,0,0,0.83451,0,0,0,0,0,0.717323,1.177947,0.824266,1.091968,TURE
0.440499,0.847334,1.066679,0.932941,1.033044,1.027352,0.649276,0.798777,0.918747,0.3996,0.785605,0.796522,0.972676,1.319378,0.259568,0.29987,0.899226,0.897204,0,1.057288,0,0,0,0,1.574347,0,0.793198,0,0,0,0,2.163715,0.983241,0.769316,1.095716,1.097285,FALSE
0.368495,0.886291,0.671111,0.929367,1.177465,0.829797,0.659265,1.181049,0.963897,1.144975,1.290638,1.14153,1.075968,0,0.310878,0.359147,1.211602,1.31335,0,0,0,0,0,0,0,1.024157,0.953726,2.036885,2.122585,2.452287,3.962754,2.606885,1.250559,1.403432,1.095716,0.761305,FALSE
0.368495,0.801883,1.275111,0.619578,1.120028,0.962564,0.950369,1.009882,1.304096,1.144975,1.155962,1.250767,1.006551,0.526729,0,1.436587,0.807735,0.477582,0,0,0,0,0,0,1.892965,0,0.953726,0,0,0,0,0,0.782702,1.458803,1.049065,1.172325,FALSE
0.216014,1.367918,1.030352,1.691083,0.342935,1.415535,1.16234,0.944009,1.122542,1.120955,0.499931,0.625632,0.769715,0.905973,3.20826,0.617732,0.231551,0.61608,0,2.200885,0,0,0,5.64804,0,0,0,0,0,0,0,0,-0.662581,-0.298972,0.660742,1.200649,TURE
0.393908,0.868593,1.255627,0.811447,0.994037,1.055715,0.544009,1.414757,1.46208,0.995925,1.024309,0.899947,0.957847,1.47713,0.87181,1.007172,0.755056,0.89287,0,1.185092,1.420031,0,0,0,1.766767,0,0,0,0,0,0,0,0.447501,1.241075,1.020782,0.763482,TURE
1.994953,1.153765,0.694194,1.052888,0.928326,0.907385,1.229311,0.808989,0.696577,0.651296,1.036315,0.708905,1.035401,0.19276,0.796377,0.591446,1.256285,1.245269,0,0.459886,0,0,0.493745,0.289643,0,0.551469,0.171182,0.724032,1.131742,1.089614,1.408602,0.463322,0.756918,1.333064,0.899199,0.722082,FALSE
0.313432,0.942754,1.578017,0.65558,0.87786,1.131663,0.107023,1.112582,0.677248,1.149868,0.533089,0.832935,0.918138,0,0,1.269313,0.792981,0.56263,0,0,0,0,0,0,0,0,0,0,0,0,0,0,1.002005,1.028531,0.842633,0.900487,FALSE
0.41085,0.719214,1.50481,0.889126,0.953045,1.220571,0.860217,0.78938,0.840492,0.902625,0.499091,0.989562,0.871652,1.415583,1.113979,1.286942,0.482397,0.748709,1.594105,0,4.08072,0,0,0,0,0,0.852265,0,3.7887,0,0,0,0.850993,1.038789,1.049065,0.778729,TURE
0.368495,0.844087,1.207999,0.867409,1.005153,1.06214,0.702074,0.599083,0.831598,0.802461,0.965172,0.873899,0.954488,0,0.621756,1.795734,0.807735,0.716372,0,0,0,0,0,0,0,3.07247,0.953726,0,0,0,0,0,1.196104,1.11746,0.870916,0.618718,FALSE
0.571802,1.006339,0.69199,0.558997,1.258516,0.641709,0.941807,0.998471,1.007997,0.717648,1.515096,1.511116,1.174309,0.33805,0,0.230497,1.55519,1.839046,0,0.810852,0,0,0,0,0,0,0.606916,1.290546,4.034532,2.330609,2.510752,0,1.336958,1.476737,0.889283,1.097285,FALSE
0.44897,1.039183,0.605899,1.373008,0.895697,1.03521,1.065478,0.965189,1.102497,0.913371,1.091119,0.615977,0.968568,0.862832,1.782367,0.294158,0.882097,0.880115,0,1.036955,1.242527,0,2.243426,0,0,0,0,0,0,0.997744,3.224594,0,0.664112,1.034402,1.095716,1.27569,TURE
0.355788,1.04908,0.556063,1.475923,0.862586,1.065696,0.958931,0.778808,0.573298,1.301553,1.060567,0.688195,0.952628,0.545767,1.610572,0,1.255395,0.989687,0,1.315163,0,0,2.852752,0,1.963075,0,0.989049,0,0,1.272124,0,2.704643,1.559815,1.034709,1.049065,1.27569,TURE
0.427793,0.872502,0.924937,0.907283,1.088466,0.943503,0.399554,1.497707,0.734998,1.71257,0.91654,1.529322,1.016517,0.905973,0.53471,0.617732,1.505079,0.82144,0,0,0,0,0,0,0,0,1.634958,1.742902,0,1.049174,0,0,1.367031,1.030764,0.899199,1.172325,TURE
0.364259,0.853902,1.086263,0.752139,1.103999,0.940179,0.479465,1.357921,1.058397,1.004708,0.864166,1.325413,1.018255,0.532925,0.629071,0.726744,0.953444,1.328801,0,0,0,0,0,0,0,0,0,0,0,0,2.00554,0,1.312377,1.166279,0.524533,1.35073,TURE
0.609922,1.172929,1.175842,0.973253,0.746087,1.102938,1.011372,0.973509,0.79931,0.727842,0.491003,0.597392,0.933156,0.950321,0.186962,1.511932,0.404809,1.220672,1.066479,1.51892,0,0,0,0,0,0.610136,1.704531,0,0,0,0,0,1.245505,0.127843,0.604175,1.27569,TURE
0.432028,0.755954,1.202078,0.687002,1.151281,0.962564,1.148719,0.599083,1.433246,1.427142,0.851073,1.43374,1.006551,0,0,0.611616,0.687774,0.813307,0,0,0,0,0,0,0,0,0,1.725117,1.7977,0,1.678105,0,1.312054,1.013717,0.945849,1.125608,FALSE
0.953003,0.979141,1.167733,0.790581,0.966096,1.001067,0.574359,0.748853,0.826873,0.770657,0.851073,0.939896,0.98642,0.808905,0.716129,1.24098,0.775281,0.962625,0,0.967205,0,0.42207,1.040869,0,0,0.775037,0,0.764984,0.79717,0.460497,0.744137,0,1.08769,1.04951,1.198932,1.27569,TURE
2.770062,1.454114,0.71421,0.725304,0.867225,0.741792,1.66308,1.622192,0.804679,0.481892,0.920791,0.882174,1.121981,0.485591,0.450368,0.425696,1.223353,1.305122,0,0.82702,0,0.143932,0.354951,0.208223,0.732761,0.660746,1.476737,0.520189,0.813113,0,0.75902,0.998638,0.682745,0.901423,0.664483,0.947204,FALSE
0.597215,0.80727,1.283678,0.688127,1.080922,1.003524,0.749164,1.497707,1.047372,1.883827,0.736505,1.529322,0.985135,0.323562,0.381936,1.323712,0.74427,0.586743,0,0,0,0.678982,0,0,0,0.6234,0.580529,0,0,0,1.200396,0,1.317348,0.515961,1.123999,0.965597,FALSE
0.368495,0.759678,0.939555,0.805451,1.206184,0.89618,0.941807,0.641874,1.228496,0.616525,1.172797,1.179763,1.041259,0.526729,0.621756,1.07744,1.211602,0.716372,1.781647,0,0,0,0,0,0,0,1.907451,2.036885,0,0,0,0,0.711189,1.332083,1.170649,0.740475,TURE
0.292254,0.904641,1.100038,0.859327,1.013894,1.004415,0.39123,0.540839,0.783998,0.171257,0.736505,0.812453,0.984669,0.666157,0,0,1.021547,0.906,0,1.609602,0,0,0,0,0,0,0,0,0,0,0,0,1.293017,0.635772,1.049065,0.947204,FALSE
0.304961,0.866948,0.973111,0.898388,1.075753,0.962564,0.524415,0.374427,1.028997,0.513771,1.063841,1.035479,1.006551,0,0,0.870046,0.978383,0.723099,0,0,0,0,0,0,0,1.246799,0,0,0,0,0,0,1.309816,1.18663,0.913824,1.022244,FALSE
0.343081,1.042604,1.081234,0.798567,0.956225,0.962564,0.839064,1.917065,0.793798,2.19209,0.864166,1.529322,1.006551,0.566233,0,1.544331,0.868315,0.64175,0,1.365106,0,0,0,0,0,0,0,0,0,0,0,0,0.046406,1.199318,1.095716,0.840093,FALSE
0.368495,1.012904,0.872444,1.177198,0.890279,1.06214,0.659265,0.530616,0.472499,0.538236,0.852943,0.529801,0.954488,0.526729,0.310878,0.359147,0.673112,0.716372,0,0,0,0,0,0,0,1.024157,0,0,0,0,0,0,0.256463,0.816832,0.945849,0.975527,FALSE
0.347317,0.895556,0.783235,0.986035,1.096913,0.91561,1.318529,0.778808,1.896294,0.890536,1.139128,1.37639,1.031101,0.559243,0,0.762633,0.57173,0.633827,0,1.348042,0,0,0,0,2.012773,1.088977,1.014088,0,0,0,0,0,1.48816,1.399718,1.020782,1.022244,FALSE
0.300725,1.086019,0.904582,0.683281,1.055714,0.813434,0.749164,1.109665,1.097485,0.583831,1.173945,1.199128,1.084523,0.647124,0,0.882475,1.157753,1.173486,0,0,0,0,0,0,2.338369,0,0,0,2.629471,0,0,0,1.178927,1.152131,1.067432,1.050568,FALSE
0.453206,0.686314,1.25504,0.604523,1.214236,0.944572,0.34961,0.88436,1.244246,1.068318,1.010064,1.397327,1.015958,0,0,1.456916,0.873776,0.96868,0,0,0,0,0,0,0,1.654407,0,0,0,0,0,0,0.744369,1.593507,0.945849,1.050568,FALSE
0.364259,0.384256,0.814697,1.06553,1.394525,0.973757,0.779131,0.619052,1.822795,1.324388,1.505744,1.185225,1.000699,0.532925,0.629071,0.726744,0.136206,0.4832,0,0,0,0,2.784011,0,1.915772,0,0.965216,0,0,0,0,0,0.917941,1.960061,0.777615,0.854739,FALSE
0.478619,1.072289,1.498418,0.71553,0.79599,1.124411,1.23324,1.1252,0.610614,1.49301,0.657189,0.70339,0.921929,0.404452,0.47742,2.48196,1.033708,0.458393,1.364324,0,0,0,0,0,0,0,0.7283,0,0,0.933669,1.508755,0,1.408549,0.268523,0.899199,1.003851,FALSE
0.609922,1.172929,1.175842,0.973253,0.746087,1.102938,1.011372,0.973509,0.79931,0.727842,0.491003,0.597392,0.933156,0.950321,0.186962,1.511932,0.404809,1.220672,1.066479,1.51892,0,0,0,0,0,0.610136,1.704531,0,0,0,0,0,1.245505,0.127843,0.604175,1.27569,TURE
0.376966,0.948887,0.918442,0.787351,1.094859,0.876041,0.852383,0.672304,1.200496,0.205508,0.982007,0.99406,1.051789,0.514757,0,0.350984,1.052503,1.400183,0,1.239579,0,0,0,0,0,0,0,0,2.072642,0,1.934756,2.545547,1.04472,1.084391,1.002415,1.068961,FALSE
1.698463,1.071317,0.888176,1.707161,0.59815,1.353831,1.198663,0.984207,0.829498,1.582089,0.626614,0.837486,0.801977,1.472206,2.406195,1.081032,0.520989,0.56474,0.759098,0.810852,1.619333,0.706278,1.16117,3.746439,1.198561,0,0,0.851695,0.443765,0,0.414243,0,0.802896,-0.38801,1.348798,0.720512,TURE
0.406615,0.803202,0.851472,0.898388,1.171183,0.902404,0.779131,0.554152,1.135572,0.702154,1.286429,1.166108,1.038005,0.953656,0.281426,0.325122,0.731212,0.972758,0,0,1.374711,0,0,0,1.709775,0.925045,0,0,0,0,0,0,1.097301,1.415156,1.170649,1.097285,FALSE
0.74546,0.87622,1.094749,0.918806,1.007927,1.033662,0.715868,1.031754,0.820748,0.970456,0.851073,0.987687,0.969377,0.517699,0.916646,0.70598,1.058517,0.997463,0,0,0,0,1.335681,0,0,0,0.463081,0,0,0.591685,0,0,1.252994,1.507412,1.095716,0.600324,FALSE
0.474384,1.147431,0.938357,1.010686,0.847714,1.005536,0.882349,1.031754,0.575748,0.818228,0.763783,0.605357,0.984083,0.816192,0.481721,1.113031,1.355927,1.01755,0,0.980394,0,0.859629,0,0,0,0.789258,0.734981,1.565384,0,0.942314,1.522725,0,1.753256,0.80693,0.795983,0.722082,FALSE
0.283783,1.150856,1.132875,1.045884,0.745828,1.120597,0.877593,0.599083,1.133997,0.83182,0.63129,1.078718,0.923923,0,2.025417,0.935958,0.877085,0.777879,0,0,0,0,0,0,0,0,1.251765,0,0,0,2.610385,0,0.547761,0.849668,1.020782,1.050568,TURE
0.389672,0.838123,1.142347,1.230401,0.869052,1.22413,0.299666,0.838716,0.984897,0.616525,0.91654,0.624473,0.869791,0.995575,0.293797,1.357654,0.636128,1.015517,0,1.198259,0,0,0,0,0,1.933239,0,0,0,0,1.868799,0,0.945518,1.383659,0.81435,0.647041,FALSE
0.419321,0.853039,0.82567,1.143403,1.034742,1.020901,0.662419,0.731512,0.984123,0.764347,1.070904,0.768686,0.976049,1.386694,0.272811,0.630339,0.826966,0.733429,0,2.223574,0,0.976037,0,0,1.656344,1.792274,0,0,0,0,0,0,0.880733,0.974026,1.123999,0.975527,TURE
0.427793,0.908856,1.329597,0.587065,1.03899,0.972094,0.599332,1.747325,0.698248,1.883827,0.621938,1.656766,1.001568,0.905973,0,1.544331,1.157753,1.334841,1.529697,0,0,0,0,0,0,1.755697,0,1.742902,0,1.049174,0,4.461267,0.233344,0.696484,0.799724,1.050568,FALSE
0.368495,1.097313,0.738222,1.177198,0.890279,0.995756,1.010302,0.419358,0.396899,1.086259,0.858555,0.535263,0.989196,0.526729,0.932634,0,1.076979,1.074559,0,1.268745,0,0,0,0,0,0,0.953726,2.036885,0,1.226143,0,0,1.194233,0.91369,0.842633,1.050568,TURE
0.834407,0.7269,1.481894,0.738776,1.027312,1.128692,0.69452,0.539174,1.029862,1.067838,0.697803,1.045787,0.919691,0.924462,0.272811,2.206187,1.122311,0.733429,1.55323,0,0,0,0,0,0,0.886899,0,0,2.738465,0,0.852095,0,1.104785,0.941876,1.138624,0.947204,FALSE
0.376966,0.866375,1.508868,0.908482,0.842199,1.232947,0.865701,0.865342,0.627198,0.548022,0.715774,0.849624,0.865181,2.05903,0.607625,0.701969,0.657814,0.700091,0,1.239579,1.48532,0,0,0,1.848943,0,0,0,0,0,1.934756,0,1.15617,0.391924,1.170649,1.022244,TURE
2.130491,0.934369,0.673246,0.900174,1.157368,0.815213,0.922049,0.852541,1.226881,0.76407,1.379846,1.181304,1.083593,0.270709,0.639096,0.246109,0.761073,0.961347,0,0,0.25793,0,1.386437,0.271106,0.636036,1.376467,0.961355,0,0,0,0,0,1.414415,1.115369,0.792241,0.947204,FALSE
0.304961,1.019939,1.297481,0.748656,0.902245,1.042778,0.549387,0.998471,0.661498,0.513771,0.654671,0.828383,0.964611,1.276019,0.376556,2.610137,0.815319,1.301578,2.163428,1.540619,1.84604,0,0,0,0,1.246799,0,0,0,0,0,0,1.054,0.696548,1.035408,1.35073,FALSE
1.046186,0.862199,1.087363,0.872927,1.041895,1.005431,0.734346,0.599083,0.79719,0.944736,0.919417,0.926416,0.984138,0.368282,0.434724,1.255554,0.988326,1.085236,0,0.440177,0,0,0,0,0,0.705157,0.656664,0,0.724998,0,0,0,1.06734,1.199783,1.142366,1.200649,TURE
0.33461,0.79013,0.739071,0.887016,1.233449,0.84072,0.682134,0.603024,1.7756,0.61292,1.439415,1.25012,1.070257,0,1.028288,0.395982,0.44529,0.394923,0,0,0,1.232888,0,0,0,0,0,0,0,0,0,0,0.755279,1.055451,1.227215,0.92881,TURE
1.808588,0.877099,1.0392,1.32549,0.842594,1.224057,0.869809,0.585467,0.936406,1.165437,0.814938,0.646735,0.86983,0.957014,1.694503,0.942549,0.625078,0.819512,1.068988,0.507498,0.608107,0.883958,1.089966,0.639401,0,0.608697,0.188946,0,0,0,0.388781,0,0.140783,0.88805,1.123999,0.947204,TURE
0.736989,0.801883,1.174444,0.929367,1.019513,1.078736,0.846675,0.641874,0.878497,0.907934,0.813663,0.91638,0.945811,0.261842,0.463621,1.249748,0.535377,0.949642,0,0,0,0.54795,0,0.792707,0,1.006189,0.936994,0,0,0,0,0,0.639955,1.20863,1.170649,0.88681,TURE
0.292254,0.851427,1.100038,0.703086,1.122525,0.920713,0.765813,0.765495,1.004497,1.065599,1.003829,1.051409,1.028432,0,0.393169,0.454215,0.340516,0.604,0,0,0,0,0,0,0,0,0,0,0,0,0,0,0.790727,1.076404,0.92374,1.050568,TURE
0.559095,1.168293,0.796181,0.939224,0.927482,0.896935,1.170124,0.95568,0.556498,0.538236,0.982007,0.81928,1.040865,0.345791,0.816351,0.471551,1.325671,1.332489,1.164923,0.829564,0,0,1.791263,1.050798,0,0.666893,1.242061,0,1.376364,0,0,0,-0.017122,0.832247,1.142366,1.200649,TURE
0.597215,0.989557,0.828179,0.726356,1.134082,0.798723,1.04883,1.722363,0.826873,1.113171,1.080208,1.577114,1.092215,0.323562,0,0.661856,1.323146,1.540201,0,0,0,0,0,0,0,1.246799,0.580529,0,0,3.71423,1.200396,1.579354,1.233286,0.819631,1.095716,0.947204,FALSE
0.406615,0.726706,1.03393,1.179134,1.015025,1.143045,0.494449,1.033418,0.948147,0.753531,0.913266,0.697753,0.912187,2.860968,0.844279,0,0.731212,0.324253,0,0,2.749421,0,0,0,0,1.850089,0.86143,0,0,0,0,0,0.941461,0.671502,0.992499,1.125608,TURE
0.355788,0.874233,0.834095,0.962558,1.10054,0.928187,0.958931,0.539174,0.837898,0.616525,0.982007,0.841127,1.024525,0,0.644229,0.744256,0.976418,0.742265,0,0,0,1.156784,0,0,0,0,0.989049,0,0,0,2.055678,0,0.963049,1.090981,0.974132,1.27569,FALSE
0.516739,0.722317,0.622153,1.369673,1.105904,1.041463,1.198663,0.898624,1.291496,1.321126,1.150351,0.983136,0.965299,1.123107,2.209545,0.255261,0.861138,0.933455,0,0.898695,0,0.787391,3.883578,0,1.336211,1.445868,0,0,0,0,1.39368,0,0.600577,0.587808,0.617833,1.200649,TURE
0.389672,0.798213,0.951956,0.585905,1.27642,0.784699,0.459488,0.599083,1.278896,0.388183,1.309342,1.491089,1.099547,0.497787,0,0.339413,1.017805,1.128352,0,0,0,0,0,0,1.786619,0.96662,0,0,4.003967,0,0,0,0.921334,1.133553,0.870916,0.807053,FALSE
0.364259,0.939292,0.47524,1.316243,1.045894,0.940179,1.178685,0.658991,0.793798,1.415725,1.322436,0.573496,1.018255,0.532925,1.258141,0.363372,0.953444,1.449601,0,1.283849,0,0,2.784011,1.633168,0,3.109488,0,0,2.14847,0,0,0,1.209396,0.931999,0.945849,0.91888,TURE
0.364259,1.110073,1.42572,0.564104,0.871578,1.007334,1.058819,1.39786,0.720298,0.981874,0.864166,1.134247,0.983143,0.532925,0.314535,1.453488,0.544825,0.4832,1.802857,0,0,0,0,0,0,0,0,2.061726,0,0,0,0,1.111389,0.630705,0.974132,1.078891,FALSE
0.415086,0.936678,1.191564,0.880053,0.94332,1.060785,0.665924,0.918594,0.548798,1.263496,0.768148,0.807142,0.955196,0.466996,0,0.955256,0.954848,0.952702,0,0,0,0,0,0,0,1.81114,1.686589,0,0,0,0,0,1.377081,1.291919,0.992499,1.172325,FALSE
1.075835,1.243201,0.827527,0.763983,0.944324,0.818558,1.16244,1.161957,1.148535,0.526945,0.969057,0.913812,1.081844,0.716184,0.422696,0.610407,1.464351,1.095795,0.600952,0.42795,0.512789,0,0,0.540052,0.633502,0.342746,0,1.352492,0,0.814159,0.657817,2.596458,1.396118,1.731326,0.917566,1.022244,FALSE
0.398144,0.781229,0.683248,1.376254,1.036622,1.075204,0.565084,0.316658,0.913497,1.00797,1.18402,0.589881,0.947657,1.948329,0.287478,0,0.746937,1.104087,0,1.17221,0,0,0,0,1.747352,0,0,0,0,0,0,0,0.829103,1.489719,1.049065,1.050568,FALSE
0.364259,1.110073,1.357829,0.564104,0.900631,0.973757,1.098775,1.278043,0.573298,1.027542,0.9951,1.006804,1.000699,0.532925,0.314535,1.090116,0.953444,1.087201,0,0,0,0,0,0,0,0,0,2.061726,0,0,0,0,0.58281,0.559394,1.095716,1.200649,TURE
0.550624,1.666423,0.404215,0.373176,1.018629,0.399834,2.354517,2.225165,1.165497,0.733959,1.402867,1.283538,1.300773,0,0.414504,0.239431,2.782197,2.626699,0,0,0,0,0,1.067346,0,0,1.261621,1.341758,1.398211,15.346255,1.305193,1.717234,0.917563,0.855395,1.348798,0.91888,TURE
0.999594,0.684569,1.014344,0.867934,1.196327,0.966643,0.586846,0.649006,1.442433,0.4995,1.194775,1.218679,1.004418,0.963801,0.455072,0.262865,0.689725,0.786486,0,0.921738,0,0,0,0,1.364885,0,1.031497,0,0.759373,0,0.708855,0,0.843556,1.343458,0.735675,0.96185,TURE
0.266841,1.04908,0.834095,2.566822,0.237955,1.787619,1.098775,1.322974,0.973872,2.768655,0.147301,1.688627,0.575172,2.19187,6.037048,0,0.560203,0,0,0,6.35522,14.054927,0,0,0,0,0,0,0,0,0,0,0.527971,-0.162323,0.239425,0.04297,TURE
0.385437,0.968381,0.834095,0.888515,1.070796,0.888521,1.171421,1.361552,1.407187,0.741076,1.085564,0.948875,1.045264,0.503318,0.594122,0.343185,1.157753,0.912712,0,0,0,0,0,0,0,0.977604,0.910374,0,0,0,0,4.974057,0.512796,0.653759,0.870916,1.125608,TURE
0.343081,0.951943,0.504576,1.131303,1.110455,0.855612,0.958931,1.617523,0.926097,1.986581,1.139128,1.529322,1.06247,0,0.334194,0,1.157753,0.89845,0,0,0,0,0,0,0,1.102938,0,0,2.287981,0,2.13577,2.810019,0.975156,1.442545,0.974132,0.84384,FALSE
0.520975,0.985111,1.471533,0.876476,0.792215,1.197336,0.513713,0.556291,0.808498,0.83182,0.551794,0.728249,0.883801,0.742601,0.65743,2.025352,0.759182,0.925804,1.25157,0,1.067957,0,0,0,0,0.71691,2.002824,0,0,0,0,0,0.930767,0.741826,1.170649,0.975527,TURE
0.406615,0.879697,1.459666,0.786089,0.91092,1.143045,1.288563,1.183188,0.915072,1.113171,0.441903,0.802894,0.912187,0,0.562853,0.650245,0.853081,0.864674,0,0,0,0,0,1.457559,0,0.925045,1.722859,0,0,0,0,0,0.486043,0.794649,0.94054,1.125608,TURE
0.398144,0.781229,0.869588,0.917502,1.169522,0.921604,0.530837,0.530616,1.096197,0.137006,1.245746,1.136068,1.027967,0,0.287478,0.332114,1.120406,0.993678,0,0,0,0,0,0,0,1.890751,1.760724,0,0,1.130777,1.82727,0,0.709208,0.354852,1.049065,1.022244,FALSE
1.00383,0.96055,1.404236,0.887016,0.832841,1.169698,0.778543,1.041053,0.973872,0.88147,0.559359,0.712184,0.898251,1.151661,0.453144,1.308755,0.833974,0.652627,0,1.376724,1.099769,0,0,0.579286,0,0,0,0,0,0,0.705812,0,0.770443,0.381012,1.049065,0.975527,TURE
0.317668,0.685399,1.167733,1.149936,0.99941,1.193579,0.099889,0.798777,0.881997,1.027542,0.851073,0.700939,0.885765,1.224288,1.083872,0.834773,0.156453,0.971298,0,0,1.770175,0,0,0,0,1.194849,0,0,0,0,0,0,0.486965,0.641323,0.974132,0.872163,TURE
0.364259,0.853902,1.086263,0.752139,1.103999,0.940179,0.479465,1.357921,1.058397,1.004708,0.864166,1.325413,1.018255,0.532925,0.629071,0.726744,0.953444,1.328801,0,0,0,0,0,0,0,0,0,0,0,0,2.00554,0,1.312377,1.166279,0.524533,1.35073,TURE
0.406615,0.458972,0.973111,0.954537,1.327341,0.992644,0.869031,0.658991,1.741945,0.787782,1.41409,1.319041,0.990823,0.476828,0.562853,0.325122,0.731212,0.540421,0,0,0,0,0,0,0,0,0,0,0,0,0,0,0.296069,1.256714,0.711133,0.947204,TURE
0.292254,0.532142,0.846183,1.328051,1.158736,1.129966,0.299666,0.615724,1.482246,0.704057,1.320254,0.892105,0.919025,0,0.786338,0.454215,0.170258,0.453,0,0,0,0,0,0,0,0,0,0,0,0,0,0,1.017503,1.203478,0.795983,1.125608,FALSE
0.664984,0.841936,1.375991,1.029999,0.859365,1.232327,0.956286,0.537412,0.671226,1.108134,0.537216,0.573496,0.865505,2.323008,0.856907,0.791965,0.29686,0.789847,0.977032,2.783054,0,0,0,0,2.065053,0,0,0,0,0,1.074865,0,1.148931,0.88997,1.077348,1.27569,TURE
4.320281,1.177129,0.62966,0.782126,1.065547,0.730416,1.474826,1.133559,1.054938,0.779051,1.251577,1.113257,1.127929,0.44454,0.734636,0.454661,1.158889,1.068114,0,0.317809,0.253876,0,0.681631,0.266574,0.469053,0.76132,0.551417,0.499197,1.734002,0.300502,0.485593,1.06482,0.724248,0.90534,1.020782,1.247366,TURE
0.732754,0.848966,0.809988,1.028213,1.097618,0.951436,0.665924,0.770615,0.996959,0.957283,1.193516,0.967264,1.012369,0.263364,0.932634,0.718293,0.673112,0.835768,0,0,0.755689,0,1.359252,0.79737,0,0.506054,0.471253,0,0,0,0.973102,1.280305,0.758686,0.852873,1.095716,1.068961,TURE
2.672644,0.965951,0.906797,1.050729,0.966149,1.011379,0.847067,0.75481,0.771748,0.790118,0.997072,0.816254,0.981028,0.790929,0.933621,0.588317,0.86372,0.863816,0,0.685808,0.205442,0.149203,0,0.647546,0.759597,0.958924,0.510274,0.269636,0.56196,0.324625,0,0,1.035473,1.080196,1.273865,1.125608,TURE
0.355788,1.267638,1.529174,0.577535,0.713864,1.065696,1.018864,1.557615,1.102497,1.301553,0.785605,1.108759,0.952628,0,0.322114,2.232768,0.418465,0.865976,0,0,0,0,0,0,0,0,0.989049,0,0,0,0,0,1.093865,1.051825,1.020782,0.947204,FALSE
0.338846,0.734356,1.094749,0.875928,1.124336,1.010692,0.224749,0.374427,1.212746,0.685028,1.129308,1.0992,0.981387,1.146801,0.676848,1.17291,0.879306,0.909823,0,2.765214,0,0,0,0,0,1.117262,1.040428,0,0,0,0,0,1.238294,0.425024,0.782325,0.947204,TURE
0.338846,0.688458,1.386683,0.539033,1.186799,0.974596,0.898997,0.524197,1.267871,0.941914,1.031107,1.43374,1.00026,1.146801,0,1.17291,1.025857,0.649874,1.941538,1.382607,0,0,0,1.760428,2.065053,1.117262,0,2.224493,0,0,2.163872,0,0.784051,1.15839,1.095716,0.797123,TURE
1.418916,1.01933,0.766869,0.997613,1.014326,0.913717,1.040017,0.763537,0.791204,0.852927,1.062878,0.88086,1.03209,0.271249,0.560325,0.277425,0.866581,0.953018,0,0.323854,0,0,0,0.816584,0,1.036496,0.241304,0.51076,0,0.307462,0,0,0.378544,0.474082,0.861,0.975527,TURE
0.33461,0.464782,0.739071,1.228176,1.296702,1.023486,0.768879,0.906507,1.714673,0.869805,1.5402,1.109262,0.974698,0,1.028288,0.395982,0.29686,0.394923,0,0,0,0,0,0,0,0,1.054118,0,0,0,0,0,0.698975,1.282546,1.039149,1.200649,FALSE
1.025008,0.834495,1.085702,0.846415,1.073746,0.990407,0.898997,0.576041,1.119458,0.737723,0.89136,1.132287,0.991993,1.127767,0.332807,0.512641,0.768633,0.809511,0,0.898695,0.538428,0,0,1.134334,1.99593,0,0,0,0,0,0,0,0.809376,0.755622,1.273865,0.900487,TURE
3.799306,0.982416,0.839674,1.009559,1.002752,0.956125,0.859042,0.852029,0.817721,0.646971,1.012045,0.836379,1.009917,0.960574,0.716129,0.41366,1.020787,1.123063,0,1.204954,0.577532,0,0.516942,0.30325,1.067175,0.384918,1.164953,0.189319,0.394568,0.227928,0.184159,0,0.753543,0.933453,0.992499,0.975527,TURE
0.304961,1.274923,0.810926,0.673791,0.971648,0.76203,1.223635,1.248089,0.826873,0.313971,1.047474,1.035479,1.1114,0.638009,0.376556,0,1.793702,0.867719,0,1.540619,0,0,0,0,0,0,0,0,2.590802,0,0,0,1.426681,1.292117,1.198932,0.92881,FALSE
0.343081,0.815951,0.720823,1.064756,1.141301,0.926913,0.599332,1.73734,1.102497,2.123587,1.060567,1.605789,1.025191,0.566233,1.002581,0.386083,1.302472,0.7701,0,0,0,0,0,0,0,0,3.081268,0,0,0,0,0,1.214963,0.828048,0.912257,1.125608,TURE
2.515928,1.063209,0.81584,0.871164,1.022124,0.870197,1.021718,0.851553,0.859947,0.673611,1.082078,1.008625,1.054845,0.534723,0.495937,0.416683,1.01523,1.160129,0,0.182168,0.218282,0.158544,0,0,0.538102,0.582262,0.81333,0,0,0.172491,0.278736,0,1.27207,0.876558,0.747867,0.815516,TURE
0.304961,0.968942,1.459666,0.823522,0.832841,1.163098,0.674248,0.998471,1.378121,0.656485,0.785605,0.844313,0.901702,2.552037,0,0.870046,0.652255,0.578479,2.163428,0,0,0,0,0,2.304479,0,0,0,0,0,0,0,1.252899,0.440486,1.049065,0.872163,FALSE
0.292254,1.011069,0.592328,0.468724,1.339788,0.544058,1.082126,1.248089,1.347496,0.704057,1.47301,1.539943,1.225366,0,0,0,0.681031,1.359001,0,0,0,0,0,0,0,0,0,0,0,0,2.530066,0,0.863716,0.794926,1.198932,0.346879,FALSE
0.326139,1.239821,0.758268,0.560034,1.070796,0.675045,1.225104,1.387581,0.554491,0.871396,1.198626,1.270687,1.15688,0.596035,0.703566,0.406403,1.675695,1.756369,0,0,0,0,0,0,0,0,3.247823,2.315911,2.41335,4.182325,0,0,0.822172,1.419292,1.348798,0.993921,TURE
1.050421,0.991972,1.082978,0.673791,1.047768,0.896582,0.922049,1.002312,0.754786,0.988021,0.944237,1.073467,1.04105,0.733581,0.324723,0.875329,1.26556,1.080843,0,0.438388,0,0,0,0,0,0.702279,0.980975,2.078625,1.444054,0.41709,0,0,1.338503,0.86574,1.198932,1.27569,FALSE
0.432028,0.539967,1.316561,1.056927,1.077795,1.21736,1.148719,0.449312,1.469996,1.598399,0.687405,1.115131,0.873331,1.345505,1.32354,0.611616,0.802403,0.508317,1.5144,0,0,0,2.33407,0,0,0,0,3.450235,0,0,0,0,0.438235,0.785074,1.020782,0.975527,FALSE
0.330374,0.753185,0.823401,1.036601,1.153165,0.962564,0.541063,0.540839,1.114747,0.685028,1.249331,1.024858,1.006551,0.588294,0.347214,0,1.353218,1.066806,0,1.418991,0,0,0,0,2.120121,1.147055,1.068173,0,0,0,0,0,1.461046,0.947496,1.273865,0.84384,FALSE
1.075835,1.170922,0.827527,0.657875,1.042691,0.761714,1.149268,1.244249,0.86019,0.681264,1.096394,1.128085,1.111565,0.89523,0.317022,0,1.41859,1.501645,0,0.42795,0,0,0,0.540052,1.267005,0.342746,1.2767,2.704984,1.409397,0.814159,1.315634,0.865486,0.965016,0.751355,1.067432,0.965597,TURE
0.360023,1.209527,1.373803,0.443909,0.881832,0.917267,0.479465,1.258074,0.926097,0.890536,0.824886,0.99406,1.030234,0,0,1.103094,0.551311,1.222382,0,0,0,0,0,0,0,0,0,2.087179,0,1.256419,4.060599,0,0.771129,1.086965,1.049065,1.200649,TURE
0.321903,0.966258,0.691421,1.06388,1.05201,0.911903,0.992643,0.711411,0.730404,0.877692,1.178408,0.848296,1.033039,0,1.425893,0.411822,0.926202,0.684534,0,0,0,0,0,0,0,0,0,2.348076,0,0,0,0,0.728092,1.101008,1.12774,1.172325,FALSE
1.11819,0.737137,0.597136,1.286328,1.145157,0.98444,0.72776,0.470708,1.165497,1.076473,1.402867,0.955827,0.995113,0.344476,0.711591,0.234879,0.660315,0.976046,0,0.411616,0,0.359002,0,0,0,1.977682,0.306946,0,0,0,0,0,1.582444,1.452202,1.123999,1.172325,FALSE
0.495562,0.753185,1.746609,0.552854,0.982326,1.160013,0.766792,0.798777,0.827953,1.333118,0.49678,1.100138,0.903315,0.390506,0.230478,3.195167,0.79845,0.442586,0,0.937768,0,0,0,0,1.394816,0,0,0,0,0,0,0,1.335024,0.421545,0.899199,0.993921,TURE
0.393908,0.750148,1.318408,0.695526,1.1015,1.024665,0.239733,0.723508,1.041435,0.964309,0.849058,1.129346,0.974081,0,0.87181,1.678621,1.258427,1.227696,0,0,0,0,0,0,0,0.95588,0,0,0,2.286964,0,0,0.247271,0.700685,1.095716,0.693758,TURE
0.330374,0.847334,0.598837,1.036601,1.185197,0.851499,0.757489,0.990151,1.188246,0.951428,1.456644,1.08858,1.064621,0,1.736071,0,1.20286,1.200156,0,0,0,0,0,1.807373,0,0,0,2.284615,4.761475,1.375269,2.222355,0,0.610144,1.390109,0.89389,1.200649,FALSE
1.249493,0.846376,0.672931,1.151154,1.101045,0.949512,0.932294,0.852029,0.979997,1.004708,1.256969,0.892105,1.013375,0.924462,1.091245,0.31517,0.551311,1.152531,1.03372,1.104198,0.441033,0,0,0,0.544552,0.29462,0.823078,0.580967,1.210822,0,0,0,0.84152,0.444297,0.664483,0.975527,TURE
0.559095,1.251743,0.928878,1.510925,0.548918,1.268834,1.141584,1.169638,0.881997,1.337436,0.542442,0.619011,0.846418,0.345791,2.244966,0.943103,0.176756,0.627054,0,0,0,1.452706,1.791263,3.152394,0,0,0,0,0,0,0,0,-0.225036,-0.200989,0.899199,0.807053,TURE
0.300725,0.672297,1.069051,1.214721,1.020524,1.17948,0.898997,0.496966,0.9271,1.25329,0.825778,0.755972,0.893137,1.941371,1.909679,0.882475,0.99236,1.173486,0,0,3.745589,0,0,0,2.338369,1.265135,1.178132,0,0,1.518954,2.454541,0,1.255259,1.332209,1.020782,0.900487,FALSE
0.398144,0.976537,0.931702,0.630783,1.142942,0.798723,0.676389,0.941416,1.379696,0.714386,1.178408,1.239844,1.092215,0.487082,0,0.664228,0.497958,0.772861,0,1.17221,0,0,0,0,1.747352,0.945375,0,0,0,0,0,0,1.252899,1.120646,1.152282,0.872163,FALSE
0.389672,1.27714,0.888492,0.527315,1.004841,0.721923,1.238619,1.497707,0.602698,0.936205,1.139128,1.121503,1.13237,0,0,0,0.763354,1.015517,0,0,0,0,0,0,0,0.96662,0.900146,0,0,0,0,0,1.012667,1.381791,0.935933,0.975527,FALSE
0.461677,1.044267,0.589223,0.692336,1.214879,0.662315,1.059929,1.009565,0.853414,0.995828,1.454825,1.242574,1.163536,0.838864,0.247551,0,1.60799,1.521186,0,0,0,0,0,0,0,0,1.511565,0,1.677853,3.876949,3.132462,4.121361,0.760078,0.938069,1.049065,1.125608,FALSE
0.491326,0.917945,1.107333,0.882898,0.990794,1.02065,0.549387,0.611564,0.744185,0.642214,0.826522,0.908035,0.976181,1.181704,0.232483,1.074317,1.409438,1.071444,0,0,0,0,0,0,0,0,0.708964,0,0,0,0,0,0.928077,0.970139,0.945849,1.022244,TURE
0.355788,0.961656,1.042619,0.705876,1.070796,0.893809,0.779131,0.898624,1.146597,0.548022,1.060567,1.185225,1.042499,0.545767,0.644229,0.744256,1.115906,1.237109,0,1.315163,0,0,0,0,1.963075,1.062088,0,2.113269,0,1.272124,2.055678,0,0.550279,1.165344,1.273865,1.172325,TURE
0.96571,1.01457,1.382841,1.394865,0.569839,1.431181,0.861539,0.786296,0.587998,0.542314,0.384619,0.326574,0.761535,2.195089,2.119996,1.904902,0.510023,0.633269,2.680353,0.954366,1.715347,0,0,1.204915,1.413414,0,0,0,0,0,0,0,0.616227,0.163904,0.824266,0.947204,TURE
1.829766,0.892446,1.000142,0.611403,1.179859,0.82219,1.130557,0.916778,1.573564,0.814768,1.214118,1.370018,1.079945,1.051013,0.186094,0.358313,0.752136,0.738534,0,1.504791,0.300518,0,0.538631,0.947923,0.741301,0.401068,0.933717,0.790007,0,0,0,0.505541,0.416131,1.429133,0.837923,1.097285,TURE
0.313432,1.190847,0.710108,1.238318,0.810332,1.014594,1.187961,0.673968,0.661498,1.443452,0.974993,0.334539,0.979347,1.241059,0.36624,0.423104,0.951578,0.56263,0,1.497824,1.794761,0,0,0,0,1.211678,0,0,0,0,0,0,1.035473,0.703137,1.170649,1.022244,TURE
0.351552,0.884766,1.477252,0.584493,0.993389,1.043744,0.179799,0.658991,0.911397,0.822034,0.772512,1.210714,0.964106,0,0,1.506664,0.847136,0.500878,0,0,0,0,0,0,0,0,0,0,0,0,0,0,0.978874,1.210291,1.020782,0.947204,FALSE
0.41085,1.059895,1.264041,0.889126,0.824255,1.101491,1.040017,0.969104,0.928691,0.628614,0.45981,0.645464,0.933913,0.471861,0,1.608678,1.085393,0.855667,0,0,0,0,0,1.442053,0,0.915204,2.556796,0,0,0,0,0,0.790698,0.894804,1.170649,0.947204,FALSE
0.37273,1.043119,0.729833,1.041313,0.993731,0.918811,1.078797,1.198166,1.322996,0.411017,0.942727,0.764661,1.029427,0.520674,0.614609,0,1.197675,1.062207,0,1.253992,0,0,0,1.594741,0,0,0.942505,0,0,0,0,2.575851,1.203998,0.474292,0.73481,1.200649,TURE
0.432028,0.50397,1.25932,1.00408,1.151281,1.160739,1.148719,0.349465,1.616995,1.255885,0.883806,1.242574,0.902935,0.897003,0.794124,1.223232,0.687774,0.711644,0,0,0,0,0,0,0,1.737963,0,0,0,0,0,0,0.751474,0.977932,1.198932,1.050568,FALSE
0.559095,0.917945,1.415434,0.939224,0.832841,1.203205,0.499443,0.684666,0.619498,1.158024,0.430213,0.646321,0.880732,0.691583,0.816351,2.357757,0.707025,1.018962,0,0.829564,0,0,1.791263,0,1.232628,0,0,0,0,0,0,0,0.834649,1.01836,1.170649,0.975527,TURE
0.368495,0.717474,0.738222,1.734818,0.890279,1.294483,0.710636,0.770249,0.963897,1.164548,0.785605,0.344098,0.833008,1.580186,2.797901,0,0.807735,0.596977,0,1.268745,0,0,5.501735,1.613726,0,1.024157,0.953726,2.036885,0,0,0,0,0.871766,0.881143,0.974132,1.097285,TURE
0.690398,0.946102,0.5373,1.157432,1.088314,0.885795,0.898997,0.765495,1.19233,1.065599,1.389358,0.927506,1.046689,0,0.990204,0,0.857595,0.633827,0,0,0,0,1.444206,0.847206,0,0,0,0,0,0.640062,1.034304,0,0.900933,1.235478,0.646116,0.937274,FALSE
0.393908,0.592222,0.878939,1.217171,1.155232,1.086766,0.419532,0.815674,1.377273,0.727184,1.266033,0.902888,0.941612,0.984753,1.162413,0.335724,0.629213,0.558044,0,0,0,0,0,0,0,0,0,0,0,0,0,0,0.694635,1.352301,0.945849,0.890557,TURE
0.402379,0.811656,0.860435,1.021325,1.104611,0.972696,0.419532,0.738869,1.028997,0.502354,1.191502,0.955827,1.001253,1.445702,1.137681,0.657162,1.108487,1.092341,0,0,1.389493,1.018473,0,0,1.728359,0.9351,3.483172,0,0,0,1.80719,0,0.619337,1.247934,0.861,1.078891,FALSE
0.304961,0.866948,0.567648,0.898388,1.249262,0.76203,1.348496,0.624045,1.084122,0.827742,1.554844,1.242574,1.1114,0,0,0,1.30451,1.156958,0,0,0,0,0,0,0,1.246799,0,2.486198,0,0,0,3.181933,0.427755,1.237296,0.866097,0.479536,TURE
1.889064,1.012621,1.282935,1.16025,0.722667,1.256081,0.799109,0.642495,0.613563,0.685028,0.370032,0.493151,0.853086,1.832305,1.141516,0.971714,0.650423,0.599928,2.046486,2.428904,0.291042,0.211511,0.521609,1.223954,0,0,0,0,0,0.230249,0.372069,0,1.025788,-0.06257,0.81435,1.022244,FALSE
0.923354,0.943209,0.74992,0.989051,1.077345,0.900748,1.050344,0.656571,0.926543,0.768062,1.192295,0.940379,1.038871,1.043748,0.49282,0.854008,0.853643,1.18295,1.402222,1.997099,0,0,0,0.630479,0,0.800271,1.117855,0,2.469737,0,0,0,0.628337,0.920288,0.913824,0.947204,TURE
2.185554,1.124304,0.792067,1.034191,0.915157,0.945775,1.138154,0.783416,0.790829,0.622453,0.932907,0.770176,1.015329,0.439793,0.415309,0.239896,0.921706,0.797515,0,0.419624,0,0.3653,0,1.056943,0,1.006189,0.312331,0.660396,0.344091,0.198769,0,0.845201,0.38587,0.268874,0.974132,1.097285,FALSE
0.423557,0.771074,0.934186,1.401485,0.924454,1.212831,0.779131,1.138257,1.411196,0.959039,0.824886,0.49703,0.875699,1.830249,1.620333,0.311986,0.935558,0.726021,0,0,0,0.965974,0,0,0,0,0,0,0,0,1.713065,2.253869,1.064699,0.673869,0.974132,0.91888,TURE
0.385437,0.928032,1.475706,0.651578,0.933515,1.078918,0.648368,0.887732,0.785779,0.959039,0.810602,0.941924,0.945715,0.503318,0,2.059108,1.029114,0.912712,0,0,0,0,0,0,0,0,0,1.943236,2.024995,0,0,0,0.737983,0.729336,1.020782,1.172325,TURE
0.817465,0.951238,0.937816,1.00545,0.983875,1.002463,0.737639,0.479266,0.573298,0.911614,0.915533,0.764661,0.98569,0.471861,0.55699,0.321736,0.783895,0.962625,0,0,0.676559,0,0,0,0.83689,2.263925,0.421647,0,0,0,0,0,1.047498,0.960038,0.795983,0.815516,TURE
0.279548,0.834495,1.061575,1.960119,0.567846,1.575105,0.724192,0.848701,0.238874,1.626942,0.360069,0.653148,0.686285,2.090707,2.879208,1.900715,0.356232,0.947816,4.732499,1.685052,2.019106,2.974588,0,2.151634,2.523953,0,0,0,0,0,0,0,1.244478,0.442454,0.899199,1.050568,TURE
0.321903,0.917945,0.921894,0.780179,1.117761,0.873907,0.711706,0.673968,0.964685,0.470957,1.129308,1.170887,1.052905,0,0,1.235465,0.771835,1.095254,0,0,0,0,0,0,0,0,0,0,0,0,0,0,0.989119,0.84142,0.974132,0.768799,TURE
1.190195,0.888544,1.080465,0.671393,1.120335,0.894054,0.559376,1.238104,1.175997,1.187382,0.968913,1.452856,1.042371,1.132466,0.286452,0.551547,0.413483,0.733429,0.542796,1.159606,0,0,0.831197,0.487601,2.2879,0,0.288176,0,0,0,0,0,1.02887,1.197839,0.454309,1.35073,TURE
0.775109,1.42457,0.893347,0.736383,0.805535,0.836326,1.288563,1.437799,0.786448,0.582274,0.759419,0.796522,1.072554,0.995575,0.293797,0.339413,1.208643,1.128352,0,0.59582,0,0,1.283738,0,0.883384,0,0.890144,0.944478,1.968431,0,0,0,1.311023,1.012551,0.58955,1.022244,TURE
0.402379,1.198159,1.044814,0.851104,0.841608,0.972696,1.258596,1.198166,1.308296,0.753531,0.654671,0.751917,1.001253,0.481901,0.56884,0.657162,0.862156,0.873873,1.628387,0,1.389493,0,0,1.473402,0,0,0,0,0,0,0,0,0.949305,0.840007,0.917566,1.050568,FALSE
0.368495,0.9707,1.275111,0.619578,1.005153,0.962564,0.239733,0.778808,0.699298,0.753531,0.779994,1.103297,1.006551,0.526729,0,0.718293,1.615469,0.716372,0,1.268745,0,0,0,0,0,0,0,2.036885,2.122585,1.226143,1.981377,0,1.396118,0.705152,1.067432,1.200649,FALSE
0.419321,1.11266,0.82567,0.871164,0.984267,0.875058,0.968394,0.848175,0.48742,0.548022,0.990276,0.887409,1.052303,0.462231,0.545622,0.31517,1.653933,1.152531,0,0,1.332194,0,0,1.41201,0,1.792274,2.50353,0,0,0,0,2.277594,1.099012,0.520677,0.739416,0.975527,TURE
0.364259,1.366243,1.086263,0.752139,0.755368,0.940179,1.218641,1.457768,0.617398,0.274011,0.563017,0.700939,1.018255,0.532925,0,0,1.225856,0.7248,0,0,0,0,0,1.633168,0,1.036496,0,0,0,0,0,0,1.477742,0.925559,1.348798,0.975527,FALSE
0.804758,1.024233,1.044814,1.049695,0.867908,1.079085,0.629298,0.688945,0.485099,0.753531,0.687405,0.554379,0.945628,1.198377,0.424373,0.653685,1.225135,1.303874,0.805532,0.573635,0,0,0,0,0,1.380147,1.285235,0,0,0.54715,0,0,1.364073,0.786837,1.020782,1.022244,FALSE
0.381201,0.856748,1.232607,1.078065,0.888364,1.187162,0.419532,0.718899,0.926097,0.890536,0.707045,0.573496,0.88912,0,0,0.694081,0.390254,0.807596,0,0,0,0,0,0,0,2.966523,0,1.965831,0,1.183371,0,0,0.969938,1.282259,0.945849,0.811769,FALSE
0.326139,1.239821,0.909922,0.910055,0.843658,0.937562,1.062051,0.973509,0.460455,0.271996,0.713399,0.638155,1.019623,0,1.055349,0.406403,1.218687,1.080843,0,0,0,0,0,0,0,0,0,0,0,2.788217,0,5.927985,0.800314,1.100357,1.170649,0.947204,FALSE
0.360023,0.691158,0.755592,1.078065,1.205171,0.95124,0.719198,0.599083,1.411196,0.822034,1.41409,1.070526,1.012472,1.617809,0.954839,0,0.413483,0.733429,0,2.598635,1.556901,0,0,1.653085,1.939135,0,0.976987,0,2.174995,0,0,0,0.791819,1.486523,0.557525,0.975527,TURE
1.232551,0.731832,1.304169,0.685368,1.124765,1.012181,0.859042,0.914963,1.733258,0.932053,1.111751,1.326571,0.980609,0.312405,0.368766,0.95855,0.399225,0.637324,0,0.37316,0,0,0.802336,0,0,0.298712,0,0,0,0,0,0,1.421022,2.620485,0.767699,1.35073,FALSE
0.533682,1.019939,0.695079,0.727266,1.169944,0.733382,1.355631,1.340804,1.438496,0.701338,1.234523,1.265332,1.126378,0.724779,0,0.741279,1.111443,1.396449,0,0.869704,0,0,0,0,1.292757,1.398848,2.605299,0,0,0,1.347986,0,0.339255,0.78088,0.945849,0.690011,FALSE
1.190195,1.149881,1.059686,0.93995,0.826914,1.027648,1.298552,1.278043,0.867297,1.666902,0.576111,1.057781,0.972521,0.970686,1.145807,0.772165,0.785618,0.733429,0.542796,1.546141,0.926328,0,1.662395,0.975201,1.14395,0.928372,0.576352,0,0,0,0,2.343373,0.595511,0.212189,0.885541,1.27569,TURE
0.546388,0.910829,1.222046,0.877495,0.949052,1.07449,0.627871,0.608592,0.965997,0.706775,0.729491,0.940655,0.94803,0,0.835484,1.206509,1.175843,0.962625,0,0,0,0,0,1.075817,0,0,0.635817,0,1.409397,0,0,0,0.416219,0.565539,1.170649,0.947204,TURE
0.368495,0.801883,0.805333,1.177198,1.062591,1.028948,0.770569,0.479266,0.793798,0.606739,1.054956,0.688195,0.971842,1.580186,0.621756,0.359147,1.211602,1.074559,1.781647,2.537491,0,0,0,0,1.892965,2.048313,2.861177,0,2.122585,0,0,0,1.344445,1.066363,1.020782,1.125608,FALSE
0.787816,0.848852,0.816157,1.10125,1.061201,0.993614,0.69922,0.629037,1.065747,0.901954,1.119488,0.866616,0.990316,0.489715,0.289032,0.166955,0.750975,0.999049,0,0.586105,0,0,0,0,0,0.470105,0.875551,0,0,0,0.903595,0,1.268753,1.71028,1.123999,1.050568,FALSE
0.59298,0.944172,1.876713,1.232075,0.481858,1.588231,0.556522,0.684666,0.661498,0.929681,0.617261,0.136547,0.679422,1.303558,1.346392,3.110882,0.499749,0.664835,2.194782,0,3.745589,0,0,0,0,1.2559,0,0,0,0,0,0,-0.289528,0.168691,0.974132,1.068961,TURE
1.418916,1.01933,0.766869,0.997613,1.014326,0.913717,1.040017,0.763537,0.791204,0.852927,1.062878,0.88086,1.03209,0.271249,0.560325,0.277425,0.866581,0.953018,0,0.323854,0,0,0,0.816584,0,1.036496,0.241304,0.51076,0,0.307462,0,0,0.378544,0.474082,0.861,0.975527,TURE
0.652278,1.04908,0.985748,0.910055,0.941003,0.975065,1.246824,1.096535,1.102497,0.5994,0.81717,0.843176,1.000015,0.592139,0.698967,1.009367,1.059382,0.872445,0,0.709496,0,0,0,0,1.05304,0.56973,1.061099,0,0,1.356932,0,0,0.675711,1.034321,0.792241,0.825446,FALSE
0.546388,1.166999,1.267307,0.668568,0.85221,0.984949,0.799109,1.364577,1.193496,0.744832,0.932127,0.764661,0.994847,1.061687,0.417742,1.930414,1.175843,0.802188,2.384881,0,2.035005,0,0,0,0,0,0,0,0,0,1.315634,0,0.513414,1.059551,1.095716,0.947204,TURE
0.385437,0.806984,1.475706,0.888515,0.906058,1.205849,0.877204,1.236289,0.946143,1.096045,0.660623,0.719477,0.879349,0,0,2.402293,0.643196,0.570445,0,0,0,0,0,1.540375,0,0,0,0,0,0,1.890279,0,1.262989,0.735606,1.020782,1.050568,FALSE
0.326139,0.572225,0.606614,1.050064,1.362831,0.862557,0.462719,0.99994,1.751024,0.785767,1.747395,1.357836,1.058839,0,1.055349,0.406403,0.914015,0.540421,0,0,0,1.26621,0,0,0,0,0,0,0,1.394108,2.252798,0,1.268753,1.388566,0.974132,1.172325,FALSE
0.368495,1.012904,0.939555,1.177198,0.86156,1.095331,1.181539,0.881508,0.875697,0.753531,0.701433,0.568034,0.937133,0.526729,1.243512,1.795734,1.076979,0.955163,1.781647,0,1.520268,0,2.750868,3.227451,0,1.024157,0.953726,0,2.122585,0,0,0,1.10051,0.37454,0.992499,0.872163,TURE
0.6311,1.133569,0.783713,0.506474,1.157035,0.658936,1.123747,1.560111,0.756435,1.013271,1.361171,1.391259,1.165302,0,0.180645,0.208693,1.251625,0.901919,0,0,0,0,0,0,0,0,0.548719,3.497824,0,2.105584,1.134167,1.492217,1.174874,1.128067,0.795983,1.228973,FALSE
0.360023,1.295922,1.099043,0.760987,0.793649,0.95124,0.839064,1.078349,0.529198,0.959039,0.628484,0.688195,1.012472,1.078539,0,1.470791,1.240449,1.222382,0,0,0,0,0,0,0,2.098272,0,0,0,0,0,2.671253,1.389512,0.601197,1.198932,0.872163,FALSE
0.677691,1.239225,1.021766,0.842239,0.827636,0.956548,1.123747,1.385379,1.074934,0.813471,0.908356,0.71687,1.009696,0.569794,0.672591,1.359788,0.800961,0.516629,0.958481,0,1.635732,0,0,0.863395,0,0.547956,0.510274,0,0,0,1.054194,0,1.399276,-0.149568,1.002415,0.815516,FALSE
0.338846,1.239225,0.802816,0.673791,0.99941,0.758019,1.348496,1.422822,1.378121,0.256886,1.031107,1.051409,1.113497,0,0.338424,0,1.46551,0.519899,0,0,0,0,0,0,0,1.117262,1.040428,0,0,0,0,2.846993,1.206344,0.7254,1.123999,1.27569,FALSE
0.343081,0.906612,1.153316,1.19785,0.832841,1.212118,0.359599,1.617523,0.308699,1.575564,0.432083,1.223458,0.876072,2.264933,0.334194,0.772165,0.868315,1.026801,1.916961,0,1.635732,0,0,1.737858,0,0,1.027089,0,0,0,0,0,0.496406,0.223894,0.870916,1.022244,TURE
0.470148,1.157768,1.104612,1.456845,0.562731,1.326777,0.740084,0.590006,0.471067,0.856285,0.249965,0.530049,0.816122,2.882642,0.9722,0,0.421001,0.933455,0,3.957554,2.371061,0.867588,0,0,0,0,0,0,0,0,0,0,0.370701,-0.379116,1.095716,1.125608,TURE
0.504033,0.678816,0.834095,0.905937,1.25976,0.897854,0.249721,0.399389,1.417772,0.3996,1.426494,1.292881,1.040384,0,0.906288,0.523502,0.784917,0.435085,0,0,0,0.807754,1.992008,1.16856,0,0,0.690629,0,0,0,0,0,0.847768,1.413478,1.170649,0.668252,TURE
0.321903,0.773006,1.152368,0.638328,1.183511,0.911903,0.524415,0.748853,1.102497,0.770657,1.031107,1.338157,1.033039,0,0,2.059108,0.926202,0.684534,0,0,0,0,0,0,0,1.178482,0,0,0,0,0,3.005159,0.977099,1.041587,0.674399,1.097285,FALSE
0.330374,1.223926,0.523983,0.967495,0.993003,0.777456,1.456709,1.214807,0.520623,1.341513,1.222053,0.823073,1.103335,0,0.347214,0,1.653933,1.733559,0,0,0,0,0,0,0,2.294111,1.068173,0,0,1.375269,2.222355,0,1.141788,0.974799,0.945849,1.022244,FALSE
0.546388,0.996219,0.905219,1.044637,0.949052,1.007334,0.813379,0.5658,0.909997,0.793763,0.950832,0.755558,0.983143,1.061687,0.835484,0.482603,1.085393,0.64175,0,0,1.017502,0.743647,0,2.151634,1.261977,0.682771,0,0,1.409397,0,0,0,0.810311,0.967746,0.721049,1.068961,FALSE
0.567566,1.068652,0.915014,0.925205,0.950931,0.948197,0.996847,0.843606,0.517498,0.803859,0.889818,0.823181,1.014062,0,0,1.161151,0.95754,0.926437,0,0,0,0,0,1.034755,0,1.313422,1.223099,0,0,0,0,0,0.807199,0.635596,1.273865,0.768799,TURE
0.368495,0.9707,1.275111,0.743493,0.947716,1.028948,0.719198,0.778808,1.039497,0.753531,0.768771,1.015907,0.971842,0.526729,0,1.07744,1.076979,0.835768,0,1.268745,0,0,0,0,0,0,1.907451,0,0,0,0,0,0.390489,0.532141,0.945849,1.125608,TURE
0.44897,0.831346,1.377043,0.864486,0.942839,1.14418,0.449499,0.449312,1.053497,0.799199,0.774694,1.008928,0.911593,1.294247,0.254624,1.470791,0.551311,0.586743,1.456153,1.036955,1.242527,0.909704,0,1.316048,1.543777,0,0,0,0,0,0,0,0.76635,0.73588,0.852549,1.27569,TURE
1.139368,1.03738,1.172074,0.781497,0.928819,0.998347,1.079748,1.186279,0.649248,0.807354,0.752872,0.93762,0.987842,0.169025,0.598556,1.843977,0.950394,1.187717,0.567191,0,0,0,1.73739,0,0,1.293672,0.90353,1.275936,1.994429,0.384037,0.620582,0.816496,0.736525,1.177877,1.273865,0.92881,FALSE
0.347317,1.074667,1.352861,0.525886,0.944564,0.950825,1.078797,0.958532,1.146597,1.507062,0.628484,1.299924,1.012688,2.236971,0,0.762633,0.714662,1.014124,3.785999,4.044126,0,0,0,0,2.012773,0,0,0,0,1.304742,2.108388,0,0.486009,1.354809,1.123999,1.27569,FALSE
0.347317,0.537333,0.854439,1.117507,1.249262,1.021257,1.258596,0.419358,1.763995,1.507062,1.139128,1.338157,0.975863,0.559243,0.660136,0.762633,0.714662,0.633827,0,0,0,0,0,0,0,1.088977,0,0,0,0,2.108388,0,0.819698,1.336356,0.988758,1.27569,TURE
2.185554,1.124304,0.792067,1.034191,0.915157,0.945775,1.138154,0.783416,0.790829,0.622453,0.932907,0.770176,1.015329,0.439793,0.415309,0.239896,0.921706,0.797515,0,0.419624,0,0.3653,0,1.056943,0,1.006189,0.312331,0.660396,0.344091,0.198769,0,0.845201,0.38587,0.268874,0.974132,1.097285,FALSE
1.00383,1.068999,1.0347,0.773296,0.969891,0.926011,0.824081,0.98232,0.739321,0.98053,0.936758,0.938022,1.025663,0.191943,0.453144,0.654378,0.833974,0.957187,0,0,0,0,0,0.579286,0,0.367646,1.027089,0,0,0,0.705812,0,1.010629,1.463969,0.870916,0.84384,FALSE
0.427793,0.872502,0.924937,0.853913,1.113204,0.914912,0.499443,1.447783,0.771748,1.655484,0.949273,1.593044,1.031465,0.905973,0.267355,0.926599,1.273528,0.61608,0,0,0,0,0,2.766387,0,0.877849,1.634958,0,0,1.049174,0,0,1.070476,1.010831,0.974132,0.84384,FALSE
0.419321,1.11266,1.061575,0.762268,0.933792,0.933395,0.842219,0.971145,0.582582,0.558839,0.756662,0.895459,1.021802,0,0.272811,0.945509,0.59069,1.257307,0,0,0,0,0,0,0,0,0.83451,0,0,0,1.731098,0,1.113998,1.633446,1.273865,1.125608,FALSE
0.376966,1.11391,1.049647,0.66622,0.982566,0.876041,0.659265,0.958532,0.406699,0.342514,0.794334,0.964323,1.051789,0,0,1.754922,1.184065,1.050137,0,0,0,0,0,0,0,0,0.931546,1.988959,2.072642,0,0,0,0.85868,1.037507,0.870916,0.750406,TURE
0.381201,1.468711,0.973111,0.71871,0.749557,0.866308,2.037727,1.976973,0.661498,0.753531,0.824886,0.764661,1.056878,1.017947,0.300399,1.041122,1.6911,1.499821,0,1.225493,0,0,0,0,0,0,1.841677,0,0,4.733484,0,0,0.76664,0.718155,0.763958,0.872163,TURE
0.402379,1.004908,0.921894,0.964585,0.973109,0.972696,1.038841,0.898624,1.131897,0.570857,0.877259,0.79015,1.001253,0.963801,0.28442,0.328581,1.108487,0.983107,1.628387,0,0,0,0,0,0,0,0.870793,0,0,0,1.80719,0,1.093865,0.802216,1.198932,0.722082,FALSE
0.482855,0.547546,1.024327,0.945671,1.249262,1.013225,0.470903,0.591951,1.580245,0.823665,1.295314,1.247126,0.980063,2.004365,0.473195,1.639997,0.307368,0.726938,2.704285,1.925774,0,0,2.081738,0,2.865028,0.775037,0.721738,0,0,0,0,0,1.153368,1.786045,0.81435,0.975527,TURE
0.491326,0.443146,1.157666,0.929367,1.270801,1.070438,0.549387,0.42435,1.74562,1.113171,1.260242,1.306296,0.950149,0,0.697448,0.537159,0.402697,0.446435,0,0,0,0,0,1.199584,0,0,0,0,0,0,0,0,1.047498,1.611451,0.717308,0.947204,TURE
0.470148,1.521638,0.683807,0.776984,0.810332,0.754442,1.770752,1.620247,0.544567,0.742114,0.86,0.74149,1.115367,0,0,0.280787,1.368253,1.120146,0,0,0,0,0,0,0,0.796566,0.741787,1.580014,0,1.902241,1.536956,2.022163,1.115408,1.101442,0.852549,0.84384,FALSE
0.436264,0.819912,1.077035,0.575666,1.212876,0.841075,0.599332,0.599083,1.273996,0.570857,1.265698,1.486841,1.070071,0.444104,0,1.21124,1.248557,1.006667,0,0,0,0,0,0,0,0,1.602259,3.415384,1.779541,0,0,0,1.116338,1.323787,1.095716,0.825446,FALSE
0.385437,0.806984,1.283223,0.651578,1.098252,0.983719,0.937137,0.539174,1.006279,1.002632,0.882021,1.14004,0.99549,0.503318,0.297061,2.059108,1.029114,1.026801,0,0,0,0,0,0,1.806921,1.955208,0.910374,0,0,0,0,0,0.656026,1.29125,0.599466,0.85377,TURE
0.190601,1.223926,1.037985,1.67699,0.444182,1.411761,0.998886,0.798777,0.734998,0.685028,0.261868,0.382331,0.771689,1.029515,1.21525,0.701969,0.263126,0.700091,0,2.507985,0,0,0,3.227451,0,0,0,0,0,0,0,0,0.439401,-0.175042,0.842633,1.050568,TURE
1.49092,0.855358,0.912291,0.964746,1.078908,0.968033,0.627078,0.515877,0.947331,0.697714,1.10203,0.980607,1.003691,0.387168,0.990204,0.351984,0.659688,0.906861,0,0.616248,0,0.26848,0.6621,0,0.911227,0.246502,0.68865,0,0,0,0,0,0.466024,1.553912,0.842633,1.097285,FALSE
0.398144,0.898414,0.993815,0.745471,1.116362,0.890884,1.241473,0.770249,0.837898,0.675242,1.088625,1.14153,1.044029,0.487082,0,0.664228,0.871427,1.214495,1.646086,0,0,0,0,1.489593,0,0.945375,2.641086,0,0,0,0,0,0.489337,0.606924,1.049065,0.736728,FALSE
1.215608,1.177016,0.813751,0.69492,1.027268,0.774747,1.312822,1.175343,0.965997,0.841606,1.021287,1.157916,1.104751,0.633548,0.373923,0.323986,1.41683,1.292476,0,0.756795,0.453413,0,0,0.954598,0.559891,0.605839,1.128351,1.194781,1.24505,0.359611,1.743332,0.764563,1.02887,0.567062,0.777615,0.975527,TURE
0.944532,1.383091,0.78547,1.643687,0.45937,1.269031,1.448385,0.549159,1.188246,1.141713,0.567382,0.679699,0.846315,0.612144,1.083872,0.139129,0.417208,0.231261,0,0.975958,0,0.851814,0,4.313049,0.722768,0,0,0,0,0,0,0.987998,-0.474903,-0.299901,0.721049,0.650788,TURE
0.8217,0.908481,1.294137,0.639059,1.030319,0.982411,0.809098,0.761691,0.733948,0.836713,0.948338,1.122413,0.996174,0.938832,0.138526,1.440309,1.259731,1.170446,0,0.561684,0,0,0,0,0.832508,0.450414,1.258319,1.779595,0.927235,1.071262,0,1.138797,0.792547,1.08463,0.571183,0.825446,FALSE
0.406615,0.956192,1.581305,1.122985,0.650657,1.383686,0.419532,0.928578,0.639448,0.993291,0.294602,0.841127,0.786368,4.291452,1.125705,1.625612,0.609344,0.75659,3.222127,4.589079,2.749421,0,0,0,6.8391,0.925045,0,0,0,0,0,0,1.110453,-0.077715,1.123999,0.768799,TURE
0.419321,0.741773,1.356457,0.762268,1.05998,1.079238,0.425841,0.728359,1.346207,0.757136,0.998546,1.161078,0.945548,0,0.545622,0.945509,0.826966,0.733429,0,0,0,0,2.407009,0,0,0,0.83451,0,0,0,0,0,1.277689,1.536095,0.870916,1.078891,FALSE
0.419321,0.667596,1.533386,0.762268,1.034742,1.166744,0.479465,0.242786,1.014297,0.825639,0.589204,1.034305,0.899795,0.924462,0.272811,1.575848,0.59069,0.94298,0,1.111787,0,0,0,0,0,0.896137,0,0,0,0,0,0,1.059672,0.517287,0.917566,1.125608,TURE
0.22025,1.129778,1.459666,1.140261,0.576583,1.332781,0.96559,1.164883,1.077997,0.228343,0.327336,0.191165,0.812983,0.888209,1.048451,1.21124,0.454021,0.201333,0,0,2.584456,1.912235,0,0,0,0,0,0,0,0,0,0,0.330498,0.045188,1.123999,0.91888,TURE
0.453206,0.857892,0.873071,0.957161,1.097483,0.944572,0.642141,0.891492,1.307246,0.839975,1.257904,1.074167,1.015958,0.854692,0.756665,0.582766,0.982998,0.774944,0,0,1.230693,0,0,0,0,0,0,0,0,0,1.596643,0,1.334523,1.575849,0.917566,0.990174,FALSE
0.389672,0.957855,0.888492,0.761677,1.113473,0.847475,0.679242,0.738869,0.867297,0.342514,1.217689,1.223458,1.066725,0.995575,0,0.678827,1.399481,0.677011,0,0,0,0,0,0,1.786619,0.96662,0.900146,0,0,1.156476,1.868799,0,1.233438,1.343395,0.945849,1.27569,FALSE
0.859821,0.994817,0.488952,1.221453,1.04618,0.89618,1.39844,0.617237,1.109179,1.141713,1.214118,0.811004,1.041259,1.121254,0.794124,0,0.917032,1.118298,0,1.073068,0.6429,0,1.155364,1.35553,0,1.290437,0,0,0,0.511407,0,1.087294,0.802274,0.964629,0.960474,0.947204,FALSE
0.419321,1.11266,1.238504,0.762268,0.858079,1.020901,0.78544,0.967992,0.538483,0.483125,0.523048,0.778747,0.976049,0,0,0.630339,0.59069,0.523878,0,0,0,0,0,0,0,0,0.83451,0,0,0,0,0,0.717323,1.177947,0.824266,1.091968,TURE
0.37273,1.502091,0.995227,0.918806,0.624631,0.98444,1.468362,1.258074,1.477346,0.650777,0.628484,0.630845,0.995113,0.520674,0.921914,1.420074,0.931525,0.944184,0,0,1.502591,1.102347,0,0,0,2.024215,0,0,0,1.211546,0,2.575851,1.309714,1.214201,1.049065,1.247366,FALSE
1.2622,0.985712,0.999234,1.031036,0.922274,1.046546,0.659265,0.741088,0.831364,0.687565,0.936907,0.681115,0.962641,0.762604,0.63013,0.727967,0.974539,0.760593,0.511621,0.728671,0.436564,0,0,0.459502,0.539014,0.291624,0.814708,0,0,0,0,0,0.985332,1.380383,1.198932,0.665435,FALSE
16.455187,1.232432,0.868661,0.85052,0.893938,0.885262,1.367705,1.281115,0.816413,0.723671,0.936683,0.880341,1.046968,0.909705,0.736534,0.691848,1.144637,1.152639,0.546011,0.583237,0.499187,0.193095,0.476193,0.244428,0.327685,0.443221,0.866755,0.696981,0.7717,0.812901,0.889858,1.338035,0.371018,1.173177,0.874057,0.708405,FALSE
0.368495,0.801883,0.604,1.11524,1.177465,0.89618,0.933245,0.881508,0.970197,0.743745,1.475816,1.021369,1.041259,1.053457,0.621756,0.359147,1.076979,1.074559,0,1.268745,0,0,0,3.227451,0,0,0,0,0,2.452287,0,0,1.336958,0.987075,1.095716,1.003851,FALSE
1.012301,0.860333,0.684028,1.35322,0.993137,1.063251,0.803052,0.800091,0.938089,1.204808,1.10002,0.685009,0.953907,0.19033,1.235674,0.648879,0.826966,0.862858,0,0,0.545244,0.794064,0.979122,0,0,1.822652,0,0.719411,0,0,0,0,1.047498,1.203346,1.049065,0.675365,TURE
0.364259,1.366243,1.018372,0.68946,0.813473,0.873023,1.018864,1.517676,0.632098,0.844868,0.602298,0.649962,1.053367,0.532925,0.314535,0.726744,1.225856,1.087201,0,0,0,0,0,0,0,0,1.930433,0,0,0,0,2.638676,0.573491,0.887461,0.974132,1.125608,FALSE
0.381201,0.48957,0.843363,1.257743,1.221501,1.090906,0.719198,1.317982,1.940394,1.096045,1.335529,0.99406,0.939447,0,0.600798,0.347041,0.390254,0.346113,0,0,0,0,0,0,0,0,0,0,0,0,0,0,1.136944,0.476808,1.002415,0.965597,FALSE
0.304961,1.019939,0.729833,0.898388,1.075753,0.842243,0.874025,0.998471,0.716623,0.941914,1.211142,0.939896,1.06946,0.638009,0.376556,0.435023,0.978383,1.301578,0,0,1.84604,0,0,3.929071,0,2.493599,1.161057,0,0,0,2.418445,0,1.477742,1.091918,1.095716,1.050568,FALSE
0.347317,1.388111,0.427219,1.183242,0.822685,0.845178,2.037727,1.138257,1.014297,1.438559,0.824886,0.764661,1.067926,1.118485,0.660136,0,1.429324,0.887358,0,0,0,0,0,0,0,1.088977,2.028176,0,0,0,2.108388,0,1.058725,1.139353,0.842633,1.27569,FALSE
0.385437,1.331524,0.834095,0.829281,0.851146,0.856788,1.198663,1.236289,0.56528,0.591615,0.739183,0.743807,1.061856,0,0.297061,0.686369,1.286392,1.369067,0,0,0,0,0,0,0,0,2.731123,0,2.024995,0,0,0,0.522973,0.705767,0.792241,0.91888,FALSE
0.775109,0.822639,1.084779,0.765839,1.119557,0.946784,0.569365,0.86867,1.073097,0.685028,1.093301,1.217086,1.014801,0,0.293797,1.187947,1.272256,1.071935,0,0,0,0,0,0,0,0.47794,0.445072,0,0,0.568547,0,1.208779,0.803866,0.346237,0.945849,1.050568,FALSE
0.355788,0.611963,1.042619,1.090899,1.130285,1.100073,0.539398,0.898624,1.587595,0.548022,1.139128,1.032293,0.934654,0.545767,0.966343,0.372128,0.976418,0.618555,0,0,0,0,0,0,0,0,0,0,0,1.272124,2.055678,0,0.963049,0.723853,1.063691,0.768799,FALSE
0.389672,0.838123,1.142347,1.230401,0.869052,1.22413,0.299666,0.838716,0.984897,0.616525,0.91654,0.624473,0.869791,0.995575,0.293797,1.357654,0.636128,1.015517,0,1.198259,0,0,0,0,0,1.933239,0,0,0,0,1.868799,0,0.945518,1.383659,0.81435,0.647041,FALSE
0.351552,0.929004,0.703453,0.844268,1.174005,0.800204,0.659265,0.718899,1.661095,0.47952,1.440277,1.28718,1.091441,0,0.326043,0,0.847136,0.751317,0,0,0,0,0,0,0,0,1.001412,2.140019,0,0,0,0,0.54185,1.381973,1.067432,1.200649,TURE
3.096201,0.879017,1.022365,0.752139,1.114253,0.908576,0.776039,0.743334,1.043444,0.740571,1.077071,1.182689,1.034778,0.062053,0.439488,0.761588,0.84056,1.012735,0,0,0.17726,0,0,0,0.218419,0.354516,0.770317,0.930187,0.969324,0.279972,0.452419,0.297622,1.280475,1.321662,1.152282,0.84384,TURE
0.254134,1.223926,0.583866,2.335808,0.333137,1.540102,1.39844,0.798777,0.881997,2.283427,0.130934,1.146992,0.704586,0,6.344017,1.570506,0.981146,0.348068,0,0,0,13.150809,4.05391,0,0,0,2.810981,0,0,0,0,0,0.80929,0.100806,0.777615,0.04297,TURE
0.406615,0.879697,0.547375,1.403731,1.015025,1.022724,0.884014,0.763831,0.727648,1.096045,1.227509,0.583054,0.975096,0,1.407132,0,1.340556,0.864674,0,0,0,1.007522,2.484655,0,0,1.850089,0.86143,0,0,0,0,0,0.621005,0.651258,1.049065,0.91888,FALSE
1.715406,1.142331,0.89382,1.064756,0.84518,1.012475,1.170124,0.870096,0.514498,0.733959,0.720138,0.655424,0.980455,1.569755,0.860301,0.688068,1.260919,1.194545,1.127345,1.605608,0.961956,0.233083,0.574808,0.337196,1.186635,1.284017,0.797144,1.686399,0.878676,0.761371,1.230331,0.53958,0.587559,0.489768,1.273865,0.900487,FALSE
1.418916,0.701474,1.010873,0.981522,1.133659,1.025777,0.675717,0.740043,1.32732,0.718608,1.155302,1.10576,0.9735,1.084998,1.280742,0.832274,0.623939,0.553366,0.909549,0.323854,0.388056,0,2.784011,0,2.394715,0.518248,0.482608,0,0,0,0,0,0.75839,0.934895,1.030698,1.247366,TURE
0.432028,0.719957,1.60277,0.898388,0.906327,1.273982,1.248607,0.449312,1.175997,1.255885,0.491003,1.051409,0.843726,3.139511,1.058832,1.834849,0.343887,0.406654,3.028799,3.2353,2.584456,0,0,0,0,0,0,0,0,0,0,0,0.518849,0.176016,1.095716,0.993921,TURE
0.393908,1.144963,1.004501,1.15921,0.752244,1.117816,1.018864,1.290332,0.837898,0.995925,0.628484,0.402918,0.925377,0.984753,1.162413,0.671448,0.377528,1.004479,0,0,0,0,0,0,0,0,0,0,0,0,0,2.43114,1.243849,0.4839,1.123999,0.84384,FALSE
0.427793,0.836148,1.098363,0.640435,1.16268,0.886321,0.69922,1.697401,0.881997,1.71257,0.91654,1.784209,1.046414,0.452987,0,0.617732,1.389303,1.129481,1.529697,0,0,0,0,0,0,0,0.817479,0,0,1.049174,0,0,1.004214,1.126212,1.245582,1.200649,FALSE
0.321903,1.062883,0.998719,0.92203,0.920509,0.987895,1.161205,0.673968,1.019809,0.556585,0.785605,0.740766,0.993307,0.603982,0.356473,0.411822,1.080569,1.095254,0,0,0,0,0,0,0,2.356963,0,2.348076,0,0,0,0,1.14224,0.925572,1.123999,0.872163,TURE
0.309197,1.005967,1.359689,1.107601,0.718754,1.265838,0.564755,0.41475,0.695421,0.342514,0.498557,0.580848,0.847985,1.258296,0.742653,2.144904,0.321598,0.285222,4.265914,1.51892,0,0,0,1.936471,0,0,0,0,0,0,0,0,0.416628,0.058637,1.049065,1.050568,TURE
0.385437,1.00873,0.834095,1.006984,0.988427,0.951986,0.719198,0.599083,1.00227,0.411017,1.128415,0.945399,1.012081,0,0.594122,0.686369,1.157753,0.570445,0,0,0,0,0,1.540375,0,0,0,0,0,0,0,2.487028,0.898149,1.312579,0.992499,1.200649,FALSE
0.29649,0.891718,0.917504,1.15507,0.963716,1.072571,0.599332,0.374427,0.716623,0.941914,1.031107,0.669079,0.949034,1.313005,0,0.895264,0.671161,0.89287,4.454116,1.585932,0,0,0,0,0,1.284017,0,0,0,0,0,0,1.165922,0.472914,1.123999,1.078891,FALSE
0.33461,0.976042,0.812979,1.228176,0.91718,1.060039,0.90294,0.677909,0.890701,0.77967,0.894143,0.530735,0.955586,0,1.028288,0,0.890579,0.921488,0,0,0,0,0,0,0,2.263925,0,0,0,0,2.192724,0,1.317348,0.749014,0.974132,0.722082,FALSE
0.37273,0.667596,1.194272,0.612537,1.249262,0.918811,0.239733,0.599083,1.499396,0.959039,1.256969,1.529322,1.029427,0.520674,0.614609,1.065056,1.197675,0.590115,1.76093,0,0,0,2.718505,0,0,1.012108,0,0,0,0,0,0,0.59395,0.865437,0.869348,0.84384,TURE
0.321903,0.483129,1.306017,0.780179,1.249262,1.063887,0.973914,0.580361,1.612401,1.091763,1.092483,1.314261,0.953574,0,0,0.411822,0.463101,0.684534,0,0,0,0,0,0,0,2.356963,0,0,0,0,0,0,1.13859,1.090401,1.273865,0.993921,TURE
0.360023,1.339119,0.824282,1.078065,0.73486,0.985213,1.13873,1.677432,0.661498,1.301553,0.707045,0.87936,0.994709,1.078539,1.273119,0.735396,1.240449,0.855667,1.824578,0,3.113803,0,0,0,0,1.049136,1.953975,0,0,0,2.0303,2.671253,0.566325,0.680804,1.170649,1.125608,FALSE
0.343081,0.861281,0.792905,0.865114,1.172147,0.855612,0.479465,1.617523,1.102497,1.71257,1.060567,1.758721,1.06247,0,0,0.772165,1.013034,0.89845,0,0,0,0,0,1.737858,0,1.102938,0,0,2.287981,0,0,0,1.082012,1.907411,0.842633,0.91888,FALSE
0.597215,0.80727,1.283678,0.688127,1.080922,1.003524,0.749164,1.497707,1.047372,1.883827,0.736505,1.529322,0.985135,0.323562,0.381936,1.323712,0.74427,0.586743,0,0,0,0.678982,0,0,0,0.6234,0.580529,0,0,0,1.200396,0,1.317348,0.515961,1.123999,0.965597,FALSE
0.381201,1.060736,0.843363,1.078065,0.916126,0.994649,0.839064,0.479266,0.881997,0.685028,0.942727,0.764661,0.989775,0.508974,0.901197,0.347041,0.910592,1.038338,0,1.225493,0,0,0,0,0,0,0,1.965831,0,0,0,0,0.893553,1.201709,0.913824,1.200649,TURE
0.491326,0.791332,0.906,0.697025,1.249262,0.821499,1.448385,1.435302,1.258684,0.784928,1.350259,1.385948,1.080307,0.787803,0.232483,0.268579,2.013483,1.964314,0,0,0,0,0,0,1.40716,0,0,0,0,15.447218,1.468342,0,0.264316,1.224704,0.727224,1.200649,FALSE
0.402379,1.004908,1.475031,0.680883,0.867908,1.094283,0.87902,1.03841,0.617398,1.004708,0.523737,0.815639,0.937682,1.445702,0.56884,0.657162,0.738991,0.655405,0,1.159606,1.389493,0,0,0,1.728359,0.9351,0,0,0,0,0,0,0.938295,0.305909,1.348798,0.815516,TURE
0.504033,1.388488,1.079417,0.679453,0.776852,0.897854,1.359011,1.600182,0.812366,1.09965,0.566807,0.702616,1.040384,0.383887,0.453144,1.570506,1.27549,0.696136,0,0,0,0,0,0,0,0.741631,0,1.4701,0,0,0,0,0.73112,0.727481,1.142366,1.144002,FALSE
0.576037,1.025938,0.858627,1.070138,0.936947,0.997952,0.86689,0.652572,0.803248,0.342514,0.876792,0.771489,0.988048,0.335546,0.792163,0.686369,0.771835,0.760593,0,0,0,0,0,1.019195,0,0.646836,1.204706,1.280769,1.334656,0,0,0,1.233749,1.088582,1.049065,1.200649,FALSE
0.313432,1.09161,1.262414,0.946949,0.776568,1.131663,0.813379,0.855833,0.566998,0.807354,0.364745,0.61446,0.918138,0.62053,1.098719,1.692417,0.951578,0.703288,0,0,0,0,0,0,0,0,1.128351,0,0,0,0,0,1.258652,0.83991,0.945849,1.097285,FALSE
0.504033,1.388488,1.079417,0.679453,0.776852,0.897854,1.359011,1.600182,0.812366,1.09965,0.566807,0.702616,1.040384,0.383887,0.453144,1.570506,1.27549,0.696136,0,0,0,0,0,0,0,0.741631,0,1.4701,0,0,0,0,0.73112,0.727481,1.142366,1.144002,FALSE
1.215608,0.921143,1.200283,0.619794,1.070796,0.925671,0.938953,0.93571,0.892497,0.955777,1.043733,1.17066,1.02584,0.791935,0.560885,1.511932,1.012022,1.292476,1.062737,0.756795,0.906827,0,0.813637,0.954598,0.559891,0.30292,1.974615,0.59739,1.24505,0.719222,0.581111,0,0.509191,0.950021,1.095716,1.022244,TURE
2.295679,1.368449,0.764843,0.477372,1.018771,0.634014,1.605352,1.668873,1.055247,0.660563,1.05215,1.256229,1.178333,0.502388,0.197675,0.399642,1.455216,1.366537,0,0.39942,0,0,0,0.25149,0.590015,1.117262,1.040428,0.314241,2.619696,0.756654,1.528385,2.010887,0.772483,1.145176,0.788499,1.050568,TURE
0.338846,0.872047,0.802816,1.010686,1.093104,0.9385,0.599332,0.449312,0.992247,0.513771,1.178408,0.955827,1.019133,0,1.353696,0.39097,0.879306,1.299747,0,0,0,0,6.001893,0,0,0,0,0,0,0,0,0,0.960575,0.695816,1.123999,0.91888,FALSE
0.364259,1.280853,1.561503,0.626782,0.66821,1.108068,0.419532,1.337952,0.852597,1.324388,0.641578,0.49703,0.930474,0,0,2.543604,1.08965,0.604,0,0,0,0,0,0,0,0,0,0,0,0,0,0,1.080029,0.154008,1.049065,0.765052,TURE
0.419321,0.778862,1.002599,0.707821,1.211406,0.875058,0.842219,0.485572,1.204623,1.09965,1.23216,1.354255,1.052303,0,0.272811,0,1.299518,0.104776,0,0,0,0,0,0,0,0,0,0,0,0,0,0,0.834053,1.033507,1.198932,1.022244,FALSE
0.292254,0.904641,1.01542,0.703086,1.122525,0.878863,0.524415,0.748853,1.169872,0.256886,0.992918,1.109821,1.050314,0.666157,0,0.454215,0.851289,0.604,0,0,0,0,0,0,0,0,0,0,0,0,0,0,0.927598,1.227903,1.198932,0.797123,TURE
0.304961,1.019939,0.729833,0.898388,1.075753,0.842243,0.92397,0.599083,1.267871,0.371057,1.342076,1.0992,1.06946,0,0.376556,0.435023,1.141446,0.723099,0,0,0,0,0,0,0,1.246799,1.161057,0,0,0,0,0,1.109151,1.618935,1.245582,1.144002,FALSE
0.415086,0.674408,0.953251,1.100067,1.121786,1.060785,0.739176,1.218135,1.352396,1.689736,1.139128,0.930338,0.955196,0,1.653742,1.592094,0.477424,0.74099,0,0,0,0,4.864692,0,0,0.90557,0,0,0,0,0,0,0.561822,0.980641,0.58955,0.872163,TURE
0.41085,0.870628,1.324233,1.000267,0.875771,1.190801,0.440685,0.951484,0.708192,0.8583,0.734772,0.694942,0.887217,0.943722,1.113979,0.965207,0.964794,0.748709,0,0,1.36024,0,2.458222,0,0,0,0,0,1.89435,0,0,0,0.87411,1.390643,0.992499,1.022244,FALSE
0.393908,1.57926,0.94172,1.15921,0.483585,1.086766,1.595144,1.262682,1.017689,0.927423,0.296113,0.305864,0.941612,0.492377,0.581207,0.671448,0.755056,0.558044,0,1.185092,0,0,0,3.012288,0,0,0,0,0,0,0,0,1.257187,0.652616,0.824266,0.797123,TURE
0.304961,1.172929,1.297481,0.823522,0.763438,1.082884,0.674248,1.098318,0.679873,0.656485,0.556471,0.653148,0.943641,1.276019,0,1.305068,0.978383,0.867719,0,1.540619,0,0,0,3.929071,2.304479,0,0,0,0,0,2.418445,0,0.790491,0.008805,1.035408,1.125608,TURE
0.715811,0.782154,1.209191,1.690457,0.665288,1.50365,0.632628,1.138997,0.612498,1.188228,0.392803,0.493254,0.723644,2.426714,2.227958,1.470791,0.413483,0.550072,3.627304,0.645769,0.773789,0.564455,0,0.816584,0.957886,0,0,0,0,0,0.996693,0,0.785033,-0.12171,1.348798,1.097285,TURE
0.444735,0.909202,1.000914,0.975392,0.99941,1.017568,1.148719,0.748853,0.881997,1.027542,1.080208,0.923966,0.977792,0.435564,0.514144,0.89096,1.001901,0.888577,0,0,0,0,0,0,0,1.686846,0.785421,0,0,0,0,0,1.414415,0.777504,1.020782,0.797123,FALSE
0.398144,0.937475,0.807475,0.802815,1.142942,0.829443,0.762007,0.890066,1.014297,0.538236,1.245746,1.14153,1.076153,1.461247,0.862435,0.332114,1.244896,1.214495,1.646086,2.344421,1.404596,0,0,0,0,0.945375,0.880362,0,0,0,3.65454,0,1.473478,1.199091,0.870916,1.097285,FALSE
0.537917,1.272112,1.10337,0.976201,0.708243,1.068673,0.935691,0.898624,0.503999,0.629107,0.613253,0.573496,0.951072,1.438053,1.060933,0.980528,1.010737,0.896413,2.423039,0.862747,1.033782,0,1.863491,0,0,0.693784,0.646072,0,0,0,0,0,0.619337,0.120393,0.870916,1.050568,FALSE
0.364259,0.811207,0.814697,1.002851,1.133052,0.940179,0.419532,0.299541,1.264196,0.411017,1.400996,1.210714,1.018255,0,0.629071,0.726744,0.817237,0.604,0,0,0,0,0,1.633168,0,0,0,0,0,0,0,0,1.281783,0.583855,0.974132,0.872163,FALSE
0.364259,0.683122,1.289937,0.814817,1.103999,1.07449,0.799109,0.559144,1.352396,1.004708,1.256969,1.121503,0.94803,1.065851,0,1.81686,0.953444,1.087201,1.802857,0,0,0,0,0,0,1.036496,0,2.061726,2.14847,1.241096,0,0,0.509667,0.924615,0.974132,0.712152,FALSE
0.37273,0.584147,1.194272,0.49003,1.362831,0.853182,1.22863,0.449312,1.499396,1.164548,1.355169,1.586672,1.063741,0.520674,0,0.355019,1.0646,1.062207,0,0,0,0,0,0,0,2.024215,0.942505,2.012637,2.097316,1.211546,0,0,0.439622,0.865103,1.198932,0.91888,TURE
3.01149,1.136134,1.026488,0.689901,0.966377,0.877274,1.207744,1.273807,1.086906,0.837256,1.034579,1.049478,1.051145,0.893213,0.414212,0.826543,0.978383,0.997877,0.213597,0.456319,0.364521,0.132344,0,0.191459,0.673767,0.729061,0.792077,0.956501,0,0.143946,0,0.612083,1.210151,0.7161,1.049065,1.200649,FALSE
0.389672,0.758302,1.142347,0.703086,1.167789,0.941639,0.938953,0.69893,1.058397,0.411017,1.086754,1.28718,1.017492,0,0,1.357654,1.272256,1.015517,0,0,0,0,0,0,0,0,0,0,0,3.469429,0,0,0.543952,1.418209,0.992499,0.904234,FALSE
0.29649,0.944172,1.251142,0.847051,0.928023,1.072571,0.224749,0.973509,0.881997,0.856285,0.736505,0.812453,0.949034,2.626009,0.387471,0.447632,0.335581,1.339305,2.227058,1.585932,1.900335,0,0,0,2.37327,0,0,0,0,0,0,0,0.745807,1.080407,1.095716,0.92881,TURE
0.351552,0.884766,1.477252,0.584493,0.993389,1.043744,0.179799,0.658991,0.911397,0.822034,0.772512,1.210714,0.964106,0,0,1.506664,0.847136,0.500878,0,0,0,0,0,0,0,0,0,0,0,0,0,0,0.978874,1.210291,1.020782,0.947204,FALSE
0.33461,0.697173,1.182514,0.818784,1.138568,1.023486,0.228692,0.524197,1.169227,0.689535,0.994928,1.157053,0.974698,1.161504,0.685526,0.791965,1.335869,1.053129,0,0,1.678218,0,0,0,2.092225,1.131963,0,2.254153,2.348994,1.356932,2.192724,0,1.109567,1.130522,1.049065,1.200649,FALSE
0.457442,1.019939,1.459666,0.698746,0.855976,1.096253,0.449499,0.873662,0.679873,0.941914,0.703772,0.828383,0.936651,1.270056,0.249864,1.4433,0.757408,0.575776,0,2.03478,1.219083,0,0,0,1.514372,0,0,1.625591,0,0.978557,1.581291,0,0.73112,0.997921,0.992499,1.172325,FALSE
0.300725,1.086019,1.151286,0.911041,0.844572,1.057465,0.524415,0.673968,0.52118,0.171257,0.611522,0.690802,0.956932,1.294247,0,0.882475,0.826966,1.320172,0,1.562947,0,0,0,0,2.338369,1.265135,1.178132,2.523306,2.629471,0,0,0,1.054377,0.744729,0.870916,1.172325,TURE
0.588744,0.79247,1.134129,0.58169,1.204325,0.87254,0.820138,1.16213,1.167154,0.587167,1.1282,1.425834,1.05362,0.328251,0,0.895264,0.755056,1.041682,0,0,0,0,0,0,0,0,1.178132,0,0,0.753851,0,0,0.523691,0.750217,0.974132,0.900487,TURE
0.512504,1.274502,1.68887,0.400933,0.722714,1.05007,0.898997,2.310748,0.409499,2.299737,0.224459,1.283538,0.960798,0.377489,0,2.573885,0.578876,0.684534,0,0,0,0,0,0,1.347534,0,0,0,0,0,0,0,1.431018,0.478988,1.198932,1.200649,FALSE
1.478214,0.894273,0.886674,0.911259,1.088182,0.926709,0.78616,0.69893,0.899692,0.974685,1.120215,1.013648,1.025297,0.130169,0.307305,0.443773,0.898257,0.855667,0,0.310788,0,0.270808,0,0.391772,0,0.497278,0.23154,0.490033,1.021302,0.294985,0.476679,0,1.143453,1.552777,0.81435,1.125608,FALSE
0.415086,1.198948,0.357469,1.15507,0.994311,0.795589,1.564921,1.03841,1.141697,1.057988,1.335529,0.709436,1.093854,0.466996,0.275624,0,0.835492,1.270269,0,1.123368,0,0,0,2.853746,0,0,0.843294,0,1.874197,1.082659,1.749514,0,1.433452,1.326018,1.039149,1.065214,FALSE
0.355788,0.917945,0.695079,0.962558,1.130285,0.859432,0.898997,0.479266,0.926097,0.616525,1.41409,1.032293,1.060473,1.637301,1.288458,0.372128,1.255395,0.865976,1.846829,0,3.151776,0,0,0,0,0,1.978098,0,2.202182,0,0,0,1.185248,0.927926,0.889283,0.665435,FALSE
2.537106,0.876568,1.062461,1.016873,0.976051,1.07023,0.921078,0.520256,0.861882,0.914573,0.834534,0.773381,0.950258,0.984753,0.402374,1.032997,0.9293,0.910041,0.761005,1.083853,0,0,0,0,0,0.577377,0.403253,0.284137,0,0,0,0.36365,1.276501,1.325021,0.692766,0.947204,TURE
0.419321,1.11266,0.530788,1.19785,0.95903,0.904227,1.501483,0.722052,1.070002,0.890536,1.151532,0.623803,1.037052,0.924462,0.545622,0.31517,0.708828,0.733429,0,1.111787,1.332194,0,0,2.82402,1.656344,0,1.66902,0,0,0,0,0,0.553423,0.712415,1.020782,0.708405,FALSE
0.419321,1.186838,1.061575,0.762268,0.883317,0.933395,0.839064,1.084655,0.752019,0.692239,0.669832,0.808931,1.021802,0.462231,0.545622,0.630339,0.945104,1.466858,0,0,0,0,0,0,0,0.896137,1.66902,0,0,0,1.731098,0,1.418587,0.732062,0.945849,1.097285,FALSE
0.402379,1.198159,1.106273,0.624143,0.920509,0.881506,0.918975,1.337952,0.896697,0.753531,0.746325,0.917593,1.048932,0.481901,0.56884,0.985743,0.985322,1.310809,0,0,1.389493,0,0,0,0,1.870199,0,1.857819,0,1.118351,0,2.377708,1.134637,0.626924,1.020782,1.003851,FALSE
0.360023,1.252724,0.618211,1.01465,0.911226,0.849321,1.198663,1.078349,0.529198,0.685028,0.864166,0.764661,1.06576,0,0.31828,0,1.240449,1.100143,0,0,0,0,0,1.653085,0,0,0,2.087179,0,1.256419,0,0,0.900314,0.59378,1.170649,0.825446,FALSE
0.520975,0.686593,1.281658,0.832652,1.096913,1.07995,0.256856,0.427916,1.217996,0.391445,0.972654,1.165198,0.945176,0.3713,0.65743,1.012676,0.85408,0.925804,0,0,0,0,0,0,0,0,0,0,0,0,0,0,0.399706,1.421172,0.964216,1.065214,FALSE
0.279548,1.168293,0.796181,0.898388,0.946411,0.875058,1.073802,0.923586,0.551248,0.171257,0.900173,0.780592,1.052303,1.393805,0,0,1.068695,0.947816,0,3.370105,0,0,0,0,2.523953,0,1.271634,0,0,0,0,0,0.932232,0.569726,0.992499,0.768799,TURE
0.368495,1.097313,0.671111,0.929367,1.033872,0.829797,1.070235,1.138257,0.793798,0.88075,1.094236,0.802894,1.075968,0.526729,0.621756,1.07744,0.942357,1.31335,0,0,0,0,0,0,0,0,0.953726,0,2.122585,0,0,0,0.054759,1.029981,1.035408,0.947204,TURE
0.309197,1.005967,0.95978,1.402962,0.75298,1.22628,0.599332,0.754614,0.419797,1.034129,0.66852,0.749956,0.868667,3.14574,1.113979,0,0.643196,0.427834,0,4.556761,1.82004,0,0,1.936471,0,0,0,0,0,0,0,0,1.001596,0.925279,1.348798,1.144002,TURE
0.44897,1.039183,0.605899,1.373008,0.895697,1.03521,1.065478,0.965189,1.102497,0.913371,1.091119,0.615977,0.968568,0.862832,1.782367,0.294158,0.882097,0.880115,0,1.036955,1.242527,0,2.243426,0,0,0,0,0,0,0.997744,3.224594,0,0.664112,1.034402,1.095716,1.27569,TURE
0.415086,0.711875,1.072408,0.82505,1.172777,0.972386,0.546058,0.479266,1.411196,0.624137,1.213324,1.223458,1.001415,0.466996,1.653742,0.955256,0.716136,0.635134,1.5775,1.123368,0,0,7.297039,0,0,0,0,0,0,0,0,0,0.190545,1.123942,0.604175,1.172325,TURE
0.711576,0.808666,0.938357,0.802132,1.174901,0.893809,0.516091,0.665648,1.065747,0.742114,1.200231,1.178853,1.042499,0.271249,0.640371,1.294649,1.38653,1.352671,0,0,0,0,1.400442,0,0,1.564166,2.913198,2.061726,0,1.241096,2.00554,0,0.802089,1.022654,0.992499,1.200649,FALSE
0.842878,1.107069,1.114921,1.11057,0.753324,1.14637,1.266482,0.999522,0.398059,0.585879,0.71118,0.522183,0.910448,1.830249,0.675139,0.935958,0.935558,0.933455,2.306192,1.642284,1.311907,0.478059,0,0.691597,0,1.316773,0.817479,0.866982,0.903459,1.565691,0.843355,0,0.244654,0.726803,1.123999,0.5829,TURE
0.317668,0.930184,0.856337,0.790581,1.132664,0.847056,0.774137,0.948548,1.52512,0.371057,1.243875,1.194783,1.066944,0,0.361291,0.417387,0.782265,1.110055,0,0,0,0,0,0,0,1.194849,1.11268,0,0,0,0,0,0.805262,1.433215,0.899199,0.720512,FALSE
1.101248,0.861456,0.830887,1.098797,1.047458,0.999586,0.875946,0.691249,0.983766,0.632334,1.087761,0.941121,0.987194,0.174898,1.032259,0.71552,0.536411,0.872186,0,0,0,0.36459,1.798233,0.527443,0.618712,0.669488,0.623447,0,0,0,0,0,1.143333,1.161164,1.020782,0.825446,TURE
0.360023,0.647961,1.717254,0.697572,0.99941,1.223022,0.599332,0.658991,1.278896,1.438559,0.746325,1.070526,0.87037,1.078539,0,1.103094,0.413483,0.611191,0,0,0,0,0,0,1.939135,0,0,0,0,0,0,0,0.95776,0.314122,0.721049,0.993921,TURE
0.338846,1.101534,0.65685,0.943307,1.030641,0.830211,1.123747,1.048395,0.937122,0.5994,1.178408,0.908035,1.075751,1.146801,0.338424,0.39097,1.318959,0.519899,0,0,0,0,0,1.760428,2.065053,0,0,0,0,0,0,0,1.017454,0.782081,1.095716,1.247366,TURE
0.457442,0.985941,0.919049,0.798567,1.064186,0.88235,1.148719,0.649006,1.102497,1.255885,1.407543,1.306296,1.04849,0.423352,0.749593,1.4433,0.649207,0.575776,1.428679,1.01739,0,0,0,0,0,0,0,0,0,0,0,0,0.847756,0.920315,0.824266,1.27569,TURE
0.457442,0.985941,0.919049,0.798567,1.064186,0.88235,1.148719,0.649006,1.102497,1.255885,1.407543,1.306296,1.04849,0.423352,0.749593,1.4433,0.649207,0.575776,1.428679,1.01739,0,0,0,0,0,0,0,0,0,0,0,0,0.847756,0.920315,0.824266,1.27569,TURE
0.465913,0.767736,1.167733,0.931056,1.044837,1.076322,1.098775,0.748853,1.065747,1.084628,0.949273,0.955827,0.947073,2.493504,0,0.283363,0.849727,0.942019,0,1.997099,0,0,0,0,1.486066,0.804011,0.748719,0,0,0.960093,0,0,0.177793,0.586307,0.842633,0.947204,FALSE
0.376966,0.948887,0.393618,1.211309,1.122932,0.843595,1.092115,0.612396,0.803598,1.126491,1.431548,0.764661,1.068753,0,0.303812,0,1.315628,1.283501,0,0,0,0,0,0,0,1.000339,0,1.988959,0,0,0,0,1.46114,0.970987,1.348798,0.872163,FALSE
0.402379,1.043558,0.983354,0.851104,0.973109,0.942299,0.938953,0.738869,0.617398,0.822034,0.95582,0.930338,1.017146,0.481901,1.137681,1.971486,1.108487,1.201575,0,0,0,0,0,0,0,0,0.870793,0,0,0,0,0,0.176942,1.146987,0.945849,1.200649,FALSE
0.321903,1.111196,0.84507,0.780179,1.019135,0.835911,0.936456,0.936067,0.496124,0.513771,1.055657,1.027513,1.072771,0,0,0.823643,1.54367,1.916694,0,0,0,0,0,0,0,1.178482,0,0,0,2.826942,2.284087,0,1.088851,0.998287,1.348798,1.200649,FALSE
0.986888,1.024316,0.952228,0.83284,1.007988,0.917121,0.887472,0.900544,0.903199,0.731136,1.026071,0.941121,1.030311,0.781011,0.460957,0.798792,0.998063,1.106466,0.655584,0,0.559406,0,1.004665,0,0.691344,0.37404,0.696634,0,0,0.44441,0,0,1.118233,1.209407,0.687457,1.172325,TURE
0.427793,1.054273,1.156171,0.747174,0.940039,0.972094,0.549387,1.897095,0.551248,1.541313,0.589204,1.43374,1.001568,0.452987,0.267355,1.235465,1.389303,1.026801,0,0,0,0,0,0,0,0.877849,0.817479,1.742902,0,1.049174,1.695405,0,1.433452,0.569367,1.245582,0.768799,FALSE
0.533682,0.815951,0.64874,1.283411,1.070796,1.0084,1.227203,0.599083,0.818998,1.402676,1.253228,0.655424,0.982585,1.449557,2.13884,0.988372,1.481924,0.82144,2.44258,0.869704,3.126358,0,3.757283,0,0,0.699424,1.953975,0,0,0,0,0,0.817224,0.884305,1.020782,0.839226,TURE
0.440499,0.882639,1.010538,1.036601,0.984995,1.055118,1.04883,0.649006,1.249496,0.685028,0.949273,0.923966,0.958159,0.439793,0.519136,1.19948,0.33721,0.697826,0,0,0,0,0,0,0,2.555321,0,0,0,0,0,0,0.788961,1.167152,1.049065,1.27569,FALSE
0.402379,1.31411,0.860435,0.737624,0.894209,0.820712,1.358485,1.298013,0.367499,0.890536,0.798699,0.815639,1.080718,0.481901,0.28442,0.985743,0.615826,1.529277,0,0,1.389493,0,0,0,0,0,0.870793,0,0,0,0,2.377708,1.090695,0.707517,1.198932,0.84384,TURE
0.432028,0.863948,0.801385,1.109773,1.053299,0.990875,0.948942,0.549159,1.102497,1.141713,0.949273,1.051409,0.991749,0.897003,1.058832,0.305808,0.802403,0.813307,0,1.078433,0,0,2.33407,1.369222,0,0.868981,0.809222,0,0,0,1.678105,0,0.955793,0.459984,1.049065,1.172325,FALSE
0.381201,0.938343,0.64874,1.19785,1.027171,0.962564,0.958931,0.898624,0.749698,0.753531,1.217689,0.917593,1.006551,1.017947,0.901197,0.347041,1.040677,1.269079,0,0,0,0,0,0,0,0,1.841677,0,0,0,1.912259,0,1.04472,0.975903,0.899199,1.200649,FALSE
0.29649,0.734356,0.917504,1.232075,1.035103,1.113824,0.973914,0.823739,0.992247,0.856285,0.932907,0.71687,0.927465,1.313005,1.162413,0.447632,0.335581,0.744058,0,0,0,1.3985,3.448849,0,0,1.284017,0,0,0,0,0,0,1.016509,0.964363,1.170649,1.125608,TURE
0.520975,0.985111,0.759501,2.717075,0.243758,1.831219,0.970346,1.483443,0.839998,2.805353,0.168344,1.674972,0.552375,2.227803,6.574303,0.253169,0.379591,0.084164,0,0,6.407743,13.274098,0,0,0,0,0,0,0,0,0,0,0.527971,-0.516586,0.042909,0.750406,TURE
0.385437,0.685937,0.962417,0.94775,1.180621,0.983719,0.457671,0.348557,1.21876,0.535567,1.228401,1.126137,0.99549,0.503318,0,0.343185,0.900474,0.798623,1.701573,1.211723,0,0,0,0,0,0,1.820749,0,2.024995,0,0,0,0.968989,0.933178,1.095716,1.200649,TURE
0.393908,1.026519,1.004501,0.811447,0.994037,0.931514,0.631603,0.870974,0.868428,0.621795,0.951791,0.961709,1.022785,0.984753,0,0.671448,0.503371,1.004479,1.664175,1.185092,0,0,0,0,0,0,0,1.899567,0,1.143482,1.847801,0,0.420936,1.112636,0.749332,1.050568,FALSE
0.152481,1.121932,1.297481,1.347582,0.555228,1.363632,0.486957,0.636525,0.330749,0.5994,0.220952,0.119478,0.796853,1.294247,1.527743,0.882475,0,0.293372,0,3.171863,0,0,0,0,0,0,0,0,0,0,0,0,-0.255518,0.057146,1.166907,0.84384,TURE
0.614158,1.114195,0.4832,1.003716,1.068335,0.77669,1.311038,0.898624,0.964685,0.984728,1.37481,0.931931,1.103735,0.629148,1.113979,0.21449,1.768789,1.354806,0,0,1.807312,0.659856,1.627274,0,1.119782,2.423357,0,1.199018,1.249465,3.608862,2.332685,0,1.126185,0.951546,0.964216,0.91888,FALSE
0.423557,1.138251,0.642253,0.970259,0.99941,0.837431,1.198663,0.778808,0.573298,0.753531,1.139128,0.841127,1.071977,0.915124,0,0.623972,1.871116,1.452041,1.545306,1.100442,0,0,0,0,1.639269,0.886899,0.825907,0,0,2.120206,1.713065,0,1.00568,1.399617,1.170649,0.975527,FALSE
0.385437,1.250826,0.962417,1.006984,0.768777,1.015452,0.958931,1.007548,0.557262,0.467065,0.57492,0.528311,0.978898,0,0.594122,0.343185,1.029114,0.570445,0,0,0,0,0,0,0,0.977604,1.820749,0,0,0,0,0,0.746483,0.906899,1.123999,0.947204,TURE
0.368495,1.350539,0.738222,0.743493,0.918997,0.763413,1.481205,1.309424,0.781198,0.743745,0.824886,0.912132,1.110677,0,0,0.718293,1.211602,0.835768,0,0,0,0,0,0,0,2.048313,0.953726,0,0,1.226143,0,0,0.749587,0.761315,0.889283,1.125608,FALSE
0.529446,0.675607,1.401279,0.862452,1.039386,1.155077,0.642141,0.385125,1.007997,0.782889,0.701433,0.955827,0.905896,0.730623,1.293653,1.245428,0.186734,0.662452,1.231219,0,1.050592,0,0,1.11109,0,0,0,0,1.455988,0,0,0,0.734362,1.316026,0.739416,1.025991,TURE
0.779345,0.838123,1.554862,1.11322,0.746841,1.365376,1.22863,0.599083,0.859947,0.924788,0.628484,0.43968,0.795941,2.227803,0.876574,2.194131,0.442856,0.729421,0,1.777638,0.710015,0,0,0,0,0.950598,0,0,0,0,0,0,0.475753,0.095575,0.824266,1.125608,FALSE
0.495562,1.067013,0.948159,1.704633,0.576583,1.382143,1.157533,0.875131,0.484234,1.638695,0.45827,0.659708,0.787174,2.73354,2.535263,0.532528,0.598838,0.97369,1.316869,0,4.494706,2.465777,0,0,0,0,0,0,0,0,0,1.914792,1.104059,-0.06862,1.049065,0.665435,TURE
0.37273,1.001394,0.663485,1.225074,0.965339,0.98444,0.928964,0.688945,0.881997,0.890536,1.237329,0.707312,0.995113,2.603371,0.307305,0.355019,1.0646,1.5343,0,2.507985,0,0,0,1.594741,3.74139,1.012108,1.885011,0,0,1.211546,0,0,1.439753,0.965188,1.198932,1.35073,TURE
0.355788,1.005368,1.390158,0.641706,0.922074,1.031319,0.179799,1.138257,0.793798,1.23305,0.667765,0.802894,0.970603,0,0,2.604896,1.394883,0.618555,0,0,0,0,0,0,0,0,0.989049,0,0,0,0,0,0.765794,1.123118,0.899199,1.27569,FALSE
0.368495,1.055109,0.939555,0.929367,0.947716,0.962564,0.881874,0.710341,0.781198,0.469734,0.746325,0.835665,1.006551,1.053457,0.310878,1.07744,1.346224,1.074559,0,1.268745,0,0,0,1.613726,1.892965,1.024157,2.861177,0,0,0,0,0,1.256879,0.954985,1.049065,1.050568,FALSE
0.732754,0.848966,0.911237,0.841265,1.140945,0.90136,0.566035,0.583722,0.981882,0.629406,1.201909,1.138822,1.038551,0.263364,0.466317,1.07744,0.942357,1.193954,0,0.630663,0,0,0,0,0,1.012108,0.471253,1.000364,0,1.204378,1.946204,0,1.629168,1.006048,1.245582,1.068961,FALSE
0.406615,0.917945,1.094749,0.898388,0.988999,1.022724,0.719198,0.958532,0.837898,0.274011,0.824886,0.87936,0.975096,0,0.281426,0.975367,0.97495,0.540421,0,0,0,0,0,0,0,0.925045,0.86143,0,0,0,0,0,0.179751,1.141736,0.988758,1.050568,FALSE
0.393908,0.987037,1.130064,0.985329,0.886573,1.086766,0.963541,0.663599,0.641144,1.164548,0.966899,0.67349,0.941612,1.969507,0.581207,1.342896,1.132584,1.004479,3.328351,1.185092,2.840062,0,0,0,0,0.95588,0,1.899567,0,2.286964,1.847801,0,1.243849,0.232851,1.198932,1.172325,FALSE
0.37273,0.834495,0.995227,0.918806,1.078908,0.98444,0.539398,1.078349,0.926097,0.890536,1.021287,0.87936,0.995113,0.520674,0.921914,1.065056,1.463825,1.5343,0,0,1.502591,0,2.718505,0,0,0,0,2.012637,2.097316,1.211546,1.957789,0,1.084447,0.665513,0.739416,1.097285,FALSE
0.559095,1.307376,0.398091,1.633432,0.681416,1.071946,1.683836,1.240957,1.060497,1.647329,0.925892,0.728249,0.94936,0.691583,1.428614,0.471551,1.148915,0.783817,0,0.829564,0,0.726353,1.791263,3.152394,0,0.666893,0,1.320793,0,0,0,3.380804,0.466959,0.366259,0.692766,1.125608,TURE
1.944126,1.087934,0.763224,1.115645,0.914493,0.975147,1.226778,1.004183,0.884016,0.968758,0.925379,0.692482,0.999972,0.692338,1.459361,0.741818,1.061695,0.941607,0.331378,0.707943,0.84829,0.616444,2.026955,0.297265,0.348704,0.18866,0.878432,0.743127,0.387197,0.44734,0.361438,0.475542,1.074828,1.147678,0.974132,1.200649,FALSE
0.389672,0.957855,0.888492,0.761677,1.113473,0.847475,0.679242,0.738869,0.867297,0.342514,1.217689,1.223458,1.066725,0.995575,0,0.678827,1.399481,0.677011,0,0,0,0,0,0,1.786619,0.96662,0.900146,0,0,1.156476,1.868799,0,1.233438,1.343395,0.945849,1.27569,FALSE
0.368495,1.139518,0.872444,1.239156,0.775404,1.095331,0.950369,0.419358,0.264599,0.743745,0.622873,0.267631,0.937133,0,0.932634,0,0.53849,0.835768,0,0,0,0,0,1.613726,0,0,0,0,0,0,0,0,0.344534,0.788907,1.095716,0.797123,TURE
0.520975,1.104519,1.18672,0.788828,0.873468,1.009518,0.856188,0.984207,0.997497,0.342514,0.944597,1.001342,0.982001,1.113901,0,0.759507,1.043876,0.84164,0,0.891267,0,0,0,0,0,0,0.667608,0,0,0,1.381969,0,1.016931,0.950472,0.899199,0.900487,FALSE
1.020772,0.8989,1.017526,1.006493,0.984895,1.042445,0.806793,1.036874,0.67846,1.211973,0.800713,1.044057,0.964785,0.943722,0.55699,1.158248,1.013034,1.026801,1.26728,0.451227,0,0.393695,0,0.56955,0.668105,0.361467,0.673218,0,0.743353,0.429409,0,0,1.212673,0.905142,1.123999,1.050568,TURE
0.457442,0.985941,0.919049,0.798567,1.064186,0.88235,1.148719,0.649006,1.102497,1.255885,1.407543,1.306296,1.04849,0.423352,0.749593,1.4433,0.649207,0.575776,1.428679,1.01739,0,0,0,0,0,0,0,0,0,0,0,0,0.847756,0.920315,0.824266,1.27569,TURE
0.830172,0.974145,0.774517,0.907555,1.083544,0.869254,0.913981,0.576617,0.876485,0.796345,1.183318,1.051409,1.055338,0.464602,0.411315,1.10875,1.365555,1.579693,0.780618,0,0,0,0,0,0,1.782988,0.830186,1.761057,1.835152,1.590155,0.856533,1.126935,0.847756,0.714715,1.049065,0.890557,TURE
0.385437,0.726286,0.384967,1.480859,1.153165,0.983719,0.768234,0.58819,1.166642,1.413649,1.542644,0.712525,0.99549,0.503318,1.188244,0,0.771835,0.798623,0,0,0,1.064767,0,1.540375,1.806921,0.977604,0.910374,0,0,0,0,0,1.280163,1.369887,1.123999,0.726798,FALSE
0.364259,1.366243,1.357829,0.376069,0.813473,0.873023,1.618195,1.976973,1.558195,1.096045,0.563017,1.006804,1.053367,0,0.314535,0,0.817237,0.7248,0,0,0,0,0,0,0,0,0,2.061726,0,0,0,2.638676,1.55754,0.59363,1.273865,0.622465,FALSE
1.270671,1.174969,0.836875,0.988227,0.882812,0.943313,1.058819,0.898624,0.558598,0.548022,0.824886,0.675451,1.016616,0.606002,0.894164,0.516499,1.122904,1.304964,0,0,0.867267,0.630973,0.778023,0,0.535384,0.28966,0.539481,0.571154,1.785553,1.031452,2.222355,0.730985,0.674745,0.692757,1.198932,1.022244,FALSE
0.427793,1.19969,0.751511,0.853913,0.964777,0.829139,0.998886,1.897095,0.367499,1.71257,0.851073,1.401879,1.076312,0.905973,0.267355,0.926599,1.041978,1.129481,1.529697,1.089327,0,0,0,1.383193,0,0.877849,0,0,1.816233,0,0,0,1.107226,0.633737,0.945849,0.815516,FALSE
0.44897,0.484952,0.936389,1.067895,1.272833,1.03521,0.366258,0.682289,1.629245,0.361543,1.494833,1.465601,0.968568,1.294247,1.273119,0,0.330787,0.880115,0,2.073911,0,0,2.243426,0,1.543777,0,1.555591,0,0,0,0,0,1.048767,0.682948,1.049065,0.947204,TURE
0.368495,0.633065,0.604,2.850058,0.488217,1.825552,0.82194,2.190931,0.516598,3.170701,0.314242,1.46378,0.555338,1.580186,6.839314,0.359147,0.53849,0.238791,0,0,4.560805,8.923763,2.750868,0,0,0,0,0,0,0,0,0,0.333582,0.014425,0.945849,0.400749,TURE
0.376966,0.742607,1.180853,0.726786,1.151006,0.973379,0.745835,0.552487,1.386696,0.631748,0.903446,1.231954,1.000896,1.029515,0.303812,1.403937,1.052503,0.816773,1.740689,1.239579,0,0,0,1.576197,0,1.000339,0.931546,0,0,0,0,0,1.465025,1.452555,0.749332,0.85377,FALSE
0.402379,0.888957,1.229192,0.737624,1.02571,1.003093,0.479465,0.818746,1.220096,0.799199,0.929633,0.99406,0.98536,0,0.56884,1.314324,1.231652,0.764639,0,0,0,0,0,0,0,0,0.870793,1.857819,0,1.118351,1.80719,0,0.188295,0.258416,1.198932,1.097285,TURE
1.139368,1.03738,1.172074,0.781497,0.928819,0.998347,1.079748,1.186279,0.649248,0.807354,0.752872,0.93762,0.987842,0.169025,0.598556,1.843977,0.950394,1.187717,0.567191,0,0,0,1.73739,0,0,1.293672,0.90353,1.275936,1.994429,0.384037,0.620582,0.816496,0.736525,1.177877,1.273865,0.92881,FALSE
0.567566,1.178257,0.871442,0.884979,0.913639,0.905097,1.02131,0.898624,0.494999,0.629107,0.88581,0.784168,1.036597,0.681183,0.804075,0.696691,1.218687,1.698467,0,0,0.978961,0.715263,0,0,0,0.656711,1.223099,1.300473,0,1.565691,2.530066,0,1.221008,1.602537,1.198932,1.050568,FALSE
0.542153,1.204802,1.00352,0.88435,0.839348,0.970084,1.177258,1.283749,0.771748,0.611632,0.701433,0.696388,1.002619,1.426729,0.421031,0.486403,1.09394,0.808504,0,0,0,0,0,0,1.272073,0,0,0,0,0,0,0,1.072017,1.339429,1.245582,0.590394,FALSE
0.360023,1.036737,1.099043,0.951234,0.881832,1.053158,0.839064,0.898624,1.014297,0.616525,0.824886,0.764661,0.959184,1.617809,0.63656,0.367698,1.102622,0.733429,1.824578,1.299317,1.556901,0,0,0,0,0,0,0,0,0,0,0,1.186982,0.669652,0.739416,1.35073,TURE
0.355788,0.874233,0.625571,1.026729,1.160029,0.859432,1.018864,1.078349,1.896294,0.753531,1.41409,1.338157,1.060473,0,0.644229,0,0.557953,0.494844,0,0,0,0,0,0,0,0,0,0,0,0,0,0,0.942788,1.519353,0.899199,1.003851,FALSE
0.406615,1.032688,1.155569,0.898388,0.884894,1.052804,0.614315,0.928578,0.452024,0.35964,0.628484,0.71687,0.959369,0,0.844279,1.300489,0.853081,1.080843,0,0,0,0,0,0,0,0.925045,0,0,0,0,0,2.351864,0.479402,1.010403,1.020782,1.125608,FALSE
0.347317,1.253778,0.783235,0.723093,0.975034,0.774747,1.558262,1.018441,1.014297,1.164548,0.824886,1.223458,1.104751,0,0.330068,0.381316,1.14346,1.267655,0,0,0,0,0,0,0,1.088977,3.042264,0,0,0,0,0,0.933229,0.820168,1.170649,0.993921,TURE
0.474384,0.655675,0.781964,1.106942,1.204646,0.979753,0.715868,0.881983,1.273996,0.913371,1.342076,0.987687,0.997564,0.408096,0.722581,0.834773,1.147323,0.925046,0,0,0,0,0,0,1.458799,0.789258,0,1.565384,1.631246,1.884628,0,0,1.485949,1.069972,1.123999,1.144002,FALSE
0.559095,0.751046,0.928878,0.980059,1.135693,0.98444,0.884728,0.584819,1.060497,1.092783,1.318695,1.019548,0.995113,0,0.816351,0.707327,0.795403,0.705435,0,0,0,0,0,0,0,0.666893,0,0,0,0,0,0,-0.827074,-0.588107,1.245582,1.097285,TURE
1.181724,1.05284,0.816157,0.908048,1.011947,0.890113,1.437495,1.007855,1.184562,0.833107,1.071347,0.932829,1.044432,0.488834,0.769367,0.444412,0.832916,0.849511,0,0.389326,0.466508,0,0,0.982268,1.15224,0.6234,0.580529,1.229538,1.28127,0.370072,1.794047,0,0.320838,1.318607,1.020782,0.900487,TURE
1.622223,1.025797,0.929918,1.632579,0.645833,1.334521,1.223635,0.818746,0.878322,1.410016,0.392803,0.576682,0.812074,2.253075,1.749705,0.727695,0.51523,0.64511,1.987401,1.69832,1.35667,1.479466,0.608087,2.853746,0,0.679178,0.421647,0,0,0,0,0,0.058387,0.147688,1.095716,0.965597,TURE
2.465101,1.154528,0.862758,0.777985,0.983096,0.843484,1.158708,1.028425,0.815848,0.673611,0.962367,1.070526,1.068812,0.7017,0.276098,0.425289,1.095979,1.095725,0.261103,0.743747,0.222798,0.16183,0,0.468231,0.549254,0.594329,0.691822,0,0.3048,0,0,0,1.110003,1.109117,1.020782,1.27569,FALSE
0.402379,0.773006,0.983354,0.907844,1.130911,0.972696,0.359599,0.658991,1.131897,1.027542,1.165315,1.096014,1.001253,0.481901,0.28442,0.985743,0.615826,0.655405,0,1.159606,0,0,0,0,0,0.9351,0.870793,0,0,0,0,0,1.1578,1.686535,1.049065,1.215295,TURE
0.381201,1.305521,0.908237,0.47914,0.99941,0.70588,1.078797,1.437799,0.881997,0.411017,1.099848,1.146992,1.140758,0,0,0.694081,1.170761,1.615192,0,0,0,0,0,0,0,0.988841,0,1.965831,2.048541,2.366742,1.912259,2.515947,0.639955,1.403985,1.202673,1.172325,TURE
0.376966,1.196422,0.852839,0.908482,0.898346,0.908487,1.49167,1.131601,0.911397,0.685028,0.794334,0.696691,1.034825,0,0.303812,2.105906,1.447191,1.516864,0,0,0,0,0,0,0,1.000339,0.931546,1.988959,2.072642,0,1.934756,0,1.03757,0.770204,1.067432,1.125608,FALSE
0.385437,0.887683,1.154901,0.888515,0.988427,1.047185,0.8881,0.58819,0.902043,1.413649,0.835599,1.01839,0.962307,1.509955,0.594122,0,0.771835,1.026801,0,2.423446,0,0,0,0,1.806921,0,0.910374,0,0,0,0,0,0.720389,1.204374,0.917566,1.200649,FALSE
0.673456,1.01609,1.028192,0.745831,1.021409,0.908079,0.753107,0.900595,0.86604,0.516024,0.916109,1.036317,1.035038,0.573401,0.169212,0.39097,1.172408,1.104785,0,0,0,0,0,1.737858,0,1.102938,2.054178,0,0,0.65658,0,0,0.958545,1.514513,1.095716,0.91888,FALSE
0.440499,0.988556,1.12282,0.829281,0.960971,0.999586,0.799109,0.898624,1.028997,1.141713,0.851073,1.146992,0.987194,0.879586,0.519136,0.29987,0.786822,1.096583,0,1.057288,1.26689,0,0,0,0,0,0,0,0,0,0,0,0.736347,1.292304,1.095716,1.050568,TURE
0.347317,0.671667,0.854439,0.854564,1.279732,0.880394,0.839064,0.119817,1.675795,0.959039,1.178408,1.529322,1.049513,0.559243,0,0,0.857595,0.760593,0,0,0,0,0,0,0,0,1.014088,0,0,0,0,0,0.860144,1.083359,1.020782,1.27569,TURE
0.910647,0.768512,0.86901,1.002851,1.138862,0.967041,0.590251,0.417543,1.089133,0.633132,1.190311,1.025341,1.00421,0.635028,0.999458,0.72165,0.649207,0.959627,0.710986,0.506307,0.60668,0,2.179933,1.278801,0,0,0,0.801239,0.834951,0,0.779404,0,1.02629,0.713626,0.974132,1.003851,TURE
2.194025,0.935666,0.890453,1.15507,0.945388,1.059192,0.887472,0.636205,0.898959,0.846039,0.944237,0.685417,0.956029,0.700946,1.034255,0.716904,0.738991,0.933455,0.586977,0.208999,0.250432,0.363882,0.448685,0.26321,0.308755,0.835235,0.466677,0,0.342752,0,0,0,0.781197,0.70856,0.767699,0.947204,FALSE
1.016537,1.361618,0.681177,0.875928,0.874483,0.806147,1.523301,1.298013,0.716623,0.485228,0.949273,0.748731,1.088333,0.758137,0.447456,0.129233,1.501688,1.503683,0,0.453123,0.542953,0,0,0,0,1.814961,0.676059,1.432725,0.746502,1.724914,1.39368,0.916828,0.98333,0.68169,1.348798,0.965597,FALSE
0.317668,1.223926,0.622791,1.006194,0.932782,0.847056,1.373468,0.998471,0.790123,0.5994,1.112941,0.748731,1.066944,0.612144,1.083872,0.834773,1.877437,1.665082,0,1.477306,0,0,0,0,0,1.194849,3.33804,4.762296,4.962664,2.866758,2.316257,0,1.377081,1.082436,0.992499,0.797123,FALSE
0.338846,0.688458,1.386683,0.539033,1.186799,0.974596,0.898997,0.524197,1.267871,0.941914,1.031107,1.43374,1.00026,1.146801,0,1.17291,1.025857,0.649874,1.941538,1.382607,0,0,0,1.760428,2.065053,1.117262,0,2.224493,0,0,2.163872,0,0.784051,1.15839,1.095716,0.797123,TURE
0.347317,0.761222,0.925642,1.117507,1.066443,1.056473,1.13873,0.718899,1.455296,1.438559,0.864166,1.108759,0.957451,2.236971,0.990204,0.762633,1.14346,0.507062,0,0,1.615285,0,2.924973,0,2.012773,0,1.014088,0,0,0,0,0,0.790355,1.139923,1.049065,1.200649,TURE
0.389672,1.077587,0.825029,0.703086,1.086315,0.784699,1.238619,0.978502,0.808498,0.707862,1.217689,1.172481,1.099547,0.497787,0,0,1.526707,1.128352,0,0,0,0,0,0,0,0.96662,0,0,0,2.312952,1.868799,2.458767,1.141423,1.191648,1.123999,1.35073,TURE
0.406615,1.338669,0.912291,0.336895,1.041052,0.631683,1.27358,1.827202,0.407924,0.770657,1.021287,1.347715,1.179552,0,0,0.975367,1.9499,1.729348,0,0,0,0,0,0,0,0,1.722859,1.837625,1.914941,3.318584,0,0,1.209598,1.278202,1.095716,1.200649,FALSE
2.12202,1.048033,1.025554,1.097432,0.837828,1.095133,0.933574,1.059916,0.754786,0.829938,0.634528,0.742604,0.937237,1.630752,0.53471,1.173692,0.810427,0.780368,1.213948,0.432238,1.035854,0,0,0.272195,0.638591,0.518248,0.804347,0,0.354476,0,0.330894,0,1.336488,1.13712,1.198932,1.200649,TURE
1.346911,0.923718,0.844587,0.745831,1.162835,0.817271,0.674248,0.827899,1.136184,0.646971,1.282065,1.298331,1.082517,0.428694,0.253017,0.487171,0.913054,1.068909,0.958481,0.341276,0.408933,0,0,0.430327,0,0.819325,0.508654,0,1.122131,0,0,0,1.346956,0.71224,1.049065,1.125608,FALSE
0.393908,1.618741,0.251125,0.927368,0.859707,0.621009,2.378885,1.529965,0.420645,0.969578,1.184451,0.611729,1.185132,0,0.581207,0,2.265169,1.897349,0,0,0,0,0,0,0,1.911759,0.890144,3.799135,1.979489,2.286964,1.847801,4.86228,0.961328,0.426392,0.842633,0.768799,TURE
0.343081,0.679959,0.64874,1.19785,1.202993,0.962564,0.479465,1.677432,1.058397,1.918079,1.178408,1.605789,1.006551,0.566233,1.336775,0.386083,0.723596,0.7701,0,0,1.635732,0,0,0,2.038578,0,0,2.195604,0,0,0,0,1.166691,0.63259,1.095716,1.097285,FALSE
0.317668,1.223926,0.622791,1.006194,0.932782,0.847056,1.373468,0.998471,0.790123,0.5994,1.112941,0.748731,1.066944,0.612144,1.083872,0.834773,1.877437,1.665082,0,1.477306,0,0,0,0,0,1.194849,3.33804,4.762296,4.962664,2.866758,2.316257,0,1.377081,1.082436,0.992499,0.797123,FALSE
0.355788,1.398773,0.973111,1.219241,0.565142,1.13445,1.558262,0.778808,0.926097,0.890536,0.274962,0.764661,0.91668,1.637301,0.322114,0,0.697441,0.618555,0,1.315163,1.575888,0,0,1.673493,0,0,0,0,0,0,0,0,0.621964,-0.315387,0.824266,0.778729,TURE
0.838643,1.223926,0.560276,0.735045,1.085218,0.670878,1.554933,1.49105,1.021647,0.483325,1.3268,1.136372,1.159058,0.229942,0.271426,0.156785,1.41046,1.355168,0,0,0,0,0,0.695143,0,1.764701,0.821671,0,0,2.622936,2.543107,1.115317,0.749056,1.015934,0.945849,1.097285,TURE
3.634119,1.108381,0.939086,0.910953,0.920202,0.952467,1.025988,0.989957,0.756649,0.518639,0.862238,0.798745,1.01183,0.634287,0.748719,0.648727,1.080749,1.006432,0.176916,0.377956,0,0.43836,0,0.475624,0.557927,0.704332,0.749595,0.395929,0.206293,0.238337,0,0.760087,1.258652,1.246857,0.899199,1.35073,FALSE
0.393908,1.144963,0.376688,1.15921,1.020902,0.807312,1.507549,0.603691,0.732736,1.032812,1.405025,0.867596,1.087724,0.984753,0.87181,0,0.880899,1.227696,0,2.370183,0,0,0,1.506144,0,0,0,0,1.979489,1.143482,1.847801,0,0.765769,1.292206,1.198932,0.91888,FALSE
0.360023,0.863948,0.961662,1.331728,0.881832,1.18905,0.479465,0.599083,0.440999,0.685028,0.628484,0.535263,0.888133,0.53927,0.954839,0,0.551311,0.611191,0,1.299317,0,0,2.817962,0,0,1.049136,0.976987,0,0,0,0,0,1.110003,0.848063,0.767699,0.975527,FALSE
0.423557,0.954662,1.05096,0.862452,0.99941,0.981815,0.839064,0.838716,0.970197,0.411017,1.021287,1.070526,0.996485,0.915124,0.810167,0.311986,1.169447,1.037172,0,0,1.3186,0,0,0,0,0.886899,0.825907,0,0,0,0,0,0.985646,0.331011,1.020782,0.975527,FALSE
0.347317,1.029889,0.640829,1.183242,0.975034,0.950825,1.378463,0.299541,0.970197,1.507062,0.903446,1.032293,1.012688,0,0.330068,0,0.57173,0.887358,0,0,0,0,0,1.71586,0,1.088977,0,0,0,0,0,0,0.913904,1.10591,0.927482,0.647041,TURE
0.419321,0.741773,0.82567,0.816716,1.261881,0.84589,0.611949,0.545481,1.334601,0.912169,1.432696,1.344194,1.067554,0.462231,1.091245,0,0.945104,1.466858,0,1.111787,0,0,2.407009,0,0,0.896137,0.83451,0,0,0,0,0,1.312377,0.86904,0.852549,1.172325,TURE
0.41085,1.022041,0.902886,0.944696,0.978803,0.952641,0.849641,0.599083,0.957227,0.423106,0.924242,0.829882,1.011739,0.471861,0.278495,0,0.844195,0.962625,0,0,0,0,0,0,0,1.830408,0.852265,0,0,1.0943,0,0,1.604265,0.991,1.348798,1.200649,FALSE
0.364259,0.853902,0.95048,0.940173,1.074946,0.973757,0.719198,0.539174,1.131897,0.205508,1.086754,1.019548,1.000699,0.532925,0,0,0.953444,0.604,0,0,0,0,0,0,0,1.036496,0,0,0,0,0,0,1.252786,1.463377,1.020782,0.487896,FALSE
0.461677,0.741093,1.446275,1.186861,0.825201,1.351122,0.671473,0.920812,1.073913,0.627942,0.661945,0.548715,0.803394,0.419432,1.980407,3.717834,0.535997,0.285222,1.415327,0,1.20769,0,0,0,0,0,0,0,0,0,0,0,0.997803,1.080298,1.198932,0.765052,FALSE
0.906412,0.754945,1.064056,1.057915,1.039106,1.093005,0.61879,0.762469,1.079588,1.018646,0.908038,0.935965,0.93835,1.276019,1.380707,1.305068,0.489191,0.915925,0.714339,1.526085,0.609542,0,1.095132,0,2.260792,0,0,0.805055,1.677853,0.484619,0,0,1.052928,0.778249,0.974132,1.27569,TURE
0.355788,1.267638,1.112126,0.770047,0.803097,0.962564,0.779131,1.37789,0.440999,0.685028,0.667765,1.032293,1.006551,1.091534,0,0.744256,1.115906,1.113398,1.846829,2.630326,0,0,0,0,0,0,0,2.113269,2.202182,0,0,2.704643,1.125016,1.114988,0.974132,0.572001,TURE
2.003424,1.304141,1.024544,0.980059,0.718392,1.031755,1.29471,1.279771,0.923694,0.929838,0.63138,0.605357,0.970375,0.479859,1.076217,0.850691,0.588688,0.56561,0.321529,0.228967,0.548717,0,0,1.153642,0,0,0.170453,0,0,0,0,0,0.546132,0.429702,1.049065,0.890557,FALSE
0.313432,0.992373,0.789009,1.238318,0.911624,1.053617,0.931104,1.315843,1.118247,0.782889,0.876792,0.826107,0.958944,1.241059,0.36624,0,0.634385,1.406576,0,1.497824,1.794761,0,0,0,0,0,1.128351,0,0,0,2.349347,0,1.221008,1.353728,1.198932,0.740475,FALSE
0.351552,1.061719,1.195871,0.844268,0.872978,1.043744,0.898997,0.658991,0.911397,0.411017,0.772512,0.904849,0.964106,0,0.652085,1.129998,0.282379,0.375659,0,0,0,0,0,0,0,0,0,0,0,0,0,0,1.136944,0.714604,0.992499,1.022244,FALSE
0.546388,0.825439,0.995741,1.044637,1.026525,1.052105,0.746786,0.736967,0.755998,0.695902,0.938362,0.798039,0.959734,1.415583,0.626613,0.723905,0.723596,1.042844,0,2.547481,0,0,0,1.075817,3.78593,0.682771,0,0,0,0,0,1.730972,1.202638,0.560355,1.123999,1.27569,TURE
2.596404,1.024265,0.704831,1.143136,0.970063,0.960994,1.020202,0.807201,0.829471,0.817614,1.052672,0.76561,1.007372,0.666157,1.048451,0.454215,1.040464,0.939556,0.247856,0.353006,0.211494,0.153606,0.378808,0.888872,1.042682,0.705157,0.656664,0,0.289285,0.16711,0.27004,0,0.524902,0.718894,0.917566,0.750406,FALSE
0.525211,0.947556,1.17715,0.956348,0.906723,1.094528,0.470903,0.684666,0.850497,0.733959,0.729491,0.955827,0.937553,0.736564,0.434724,0.251111,0.564757,1.085236,0,0,0,0,0,0,0,0,0,0,0,0,1.370452,1.803096,0.898255,0.882766,1.049065,0.872163,TURE
0.55486,0.840865,1.069679,0.822951,1.087144,0.969912,0.377501,0.599083,1.142588,0.52934,1.096787,1.099821,1.002709,1.393805,0.616973,1.425536,0.979637,1.18477,2.347906,2.507985,1.001727,0,0,0,1.242258,0.672103,0.625882,1.331193,1.387201,0,0,0,1.168929,1.464659,1.245582,0.791806,FALSE
0.389672,1.157408,1.142347,0.410134,1.031999,0.784699,0.69922,1.357921,0.632098,0.753531,0.864166,1.261691,1.099547,0,0,0.339413,1.14503,1.354023,0,0,0,0,0,0,0,0,3.600582,0,0,0,0,0,0.285995,1.353319,0.945849,1.35073,FALSE
0.304961,0.866948,0.973111,0.898388,1.075753,0.962564,0.524415,0.374427,1.028997,0.513771,1.063841,1.035479,1.006551,0,0,0.870046,0.978383,0.723099,0,0,0,0,0,0,0,1.246799,0,0,0,0,0,0,1.309816,1.18663,0.913824,1.022244,FALSE
0.741225,0.902208,1.23446,0.83165,0.970855,1.05607,0.776911,0.798777,1.028997,0.634285,0.683768,0.892105,0.957661,0.260337,0.921914,0.710037,0.931525,0.826161,0,0,0,0,0,0,0,0.50017,0.465773,0,0,0,0,0,1.334523,0.887456,0.711133,0.975527,FALSE
0.368495,0.844087,1.073777,0.929367,1.033872,1.028948,0.710636,0.770249,1.316696,0.616525,0.785605,0.955827,0.971842,0,0.310878,0.718293,0.53849,0.596977,0,0,0,0,0,0,0,1.024157,0,0,0,0,0,0,1.249716,1.25495,0.749332,1.097285,FALSE
0.732754,0.912639,1.147483,0.872423,0.982079,1.034895,0.983518,1.134161,1.302265,0.822619,0.844358,0.914979,0.968732,1.84355,0.777195,0.897867,0.53849,0.955163,0,1.261326,0.755689,0,1.359252,0,1.870695,0,0.942505,0,0,0,0,0,0.839092,0.781029,0.737146,0.765052,TURE
0.563331,0.717791,1.448691,0.283701,1.258655,0.868479,0.813379,0.813041,1.308458,1.272195,1.025172,1.653265,1.055743,0.686343,0.202542,0,0.789377,0.933455,0,0.823232,0,0,0,0,2.446293,0,1.848761,1.310554,0,2.366742,0,0,0.561461,0.911807,1.095716,0.614971,TURE
0.364259,1.195463,0.611023,0.940173,0.987789,0.805868,1.278574,0.918594,0.705598,0.548022,1.073661,0.815639,1.088479,0.532925,0.629071,0,0.953444,1.449601,0,1.283849,0,0,0,0,1.915772,2.072992,0,0,2.14847,1.241096,0,0,1.270159,1.367704,1.049065,1.068961,TURE
0.432028,1.043937,1.202078,0.475617,1.053299,0.849321,1.248607,0.998471,1.286246,1.427142,0.720138,1.43374,1.06576,0,0,0.611616,1.031661,0.813307,0,0,0,0,0,1.369222,0,0,0.809222,0,0,0,0,0,0.486169,0.814697,0.870916,0.797123,FALSE
0.313432,0.992373,1.420216,0.65558,0.911624,1.053617,0.813379,1.005603,0.456749,0.807354,0.462946,0.901208,0.958944,0,0.36624,0.846209,0.792981,1.265918,0,0,0,0,0,0,0,1.211678,1.128351,0,0,1.453856,0,0,1.074031,0.870229,0.870916,0.84384,TURE
0.423557,1.174969,0.992573,1.131969,0.749557,1.097323,0.898997,0.658991,0.617398,0.959039,0.589204,0.573496,0.936092,0,0,0.623972,0.584724,0.518586,0,0,0,0,0,0,0,0.886899,0,0,0,0,0,0,0.926613,1.017163,0.795983,0.943457,TURE
0.393908,0.868593,0.878939,0.811447,1.155232,0.869413,0.903608,0.718899,0.997336,0.621795,1.160279,1.17052,1.055255,0.984753,0.290603,1.007172,1.006742,0.669653,0,0,0,0,0,0,1.766767,0.95588,0.890144,0,0,0,0,0,0.846241,0.949234,0.721049,1.200649,TURE
0.41085,1.287015,1.143656,0.666845,0.824255,0.922871,1.159883,1.339126,0.536981,0.527875,0.596136,0.784902,1.027304,0,0.278495,0.965207,1.447191,1.390459,0,0,0,0,0,0,0,0.915204,0,1.817866,0,1.0943,3.536651,0,1.004214,0.584366,1.020782,1.050568,FALSE
0.728518,1.067378,0.678914,0.877495,1.074946,0.805868,1.354045,1.065036,1.077997,0.405943,1.207505,1.019548,1.088479,0.264904,0.312696,0,0.880163,1.200936,0,0.634373,0,0,1.367295,0,0,2.036193,0.474041,1.006318,2.097316,0,0,0,0.756698,1.287029,1.105632,0.787192,TURE
1.173253,1.020675,0.927441,0.934064,0.974154,0.959089,1.02113,0.838212,0.808806,0.64905,0.940746,0.881127,1.008368,0.328251,0.968678,0.671448,1.006742,1.041682,0,0,0.939802,0,1.686663,0,0,0.62795,1.461915,0,0.645328,0,0,0,0.846407,1.076297,1.123999,1.27569,FALSE
0.393908,0.868593,1.004501,0.927368,1.047768,0.993614,1.055746,0.479266,0.926097,1.069698,0.966899,0.87936,0.990316,0,0,0.671448,0.880899,1.004479,0,0,0,0,0,0,0,2.867639,0.890144,0,0,0,0,0,0.838812,1.052858,1.067432,1.247366,FALSE
0.677691,0.940893,1.313699,0.70748,0.968178,1.02874,0.786623,0.973509,0.90956,0.899099,0.932907,0.979722,0.971951,0,0,2.913832,1.09222,0.96868,0,0,0,0,0,0,0,0,1.020547,1.083728,1.129324,0.652371,1.054194,0,1.248329,0.054133,0.992499,1.172325,TURE
0.427793,0.908856,1.329597,0.426957,1.113204,0.886321,0.799109,1.897095,0.734998,2.283427,0.720138,1.847931,1.046414,0,0.267355,0.617732,1.273528,1.026801,0,0,0,0,0,0,0,1.755697,0,1.742902,0,1.049174,0,0,0.423349,1.141191,0.885541,1.078891,TURE
0.728518,1.024682,0.780752,1.096869,0.958736,0.973757,1.098775,0.965189,0.751331,0.608914,0.996555,0.800062,1.000699,0.794713,0.938088,0.180624,1.083278,1.020796,0,0,0.760134,0,0,0,0.940882,0.509048,1.422123,0,0,0.605773,0.978895,1.287925,1.191476,1.086822,1.273865,0.993921,FALSE
4.095796,1.112545,0.712474,1.04239,0.953418,0.910803,1.203031,0.978094,0.827355,0.913704,1.04442,0.81092,1.033614,0.562716,1.051707,0.447632,1.042697,1.116088,0.313865,0.335264,0.267819,0.388795,0.239702,0.56246,0.164947,1.070902,0.747943,0.526671,0.54883,1.056801,0.683091,0.224685,0.509417,0.796713,1.245582,1.068961,FALSE
16.391654,1.331138,0.754349,0.724282,0.934203,0.761097,1.46898,1.409697,0.759245,0.685028,1.001242,0.946958,1.111887,0.538573,0.615006,0.542851,1.340587,1.271226,0.156608,0.446095,0.400898,0.096922,0.298775,0.28043,0.082239,0.622916,0.932269,1.005798,0.455702,1.105622,1.020927,1.343227,0.589597,1.463424,1.198932,1.153932,FALSE
0.444735,1.01411,0.834095,0.71871,1.118387,0.797553,0.69922,0.998471,0.881997,0.342514,1.047474,1.210714,1.092827,0,0,0,0.779257,0.789847,0,0,0,0,0,1.328951,0,0.843423,0.785421,0,0,0,0,2.142292,0.916324,1.540076,0.945849,0.947204,FALSE
1.00383,0.914071,0.788343,1.25092,0.959349,1.060039,0.93719,0.720955,0.84849,0.951987,0.977193,0.717807,0.955586,0.383887,1.472718,0.130876,1.030204,0.957187,0,0.458908,0,0.400425,0,0.579286,0.679526,1.102938,1.027089,0,0.756114,0,0,0,1.221008,1.035921,1.273865,1.097285,FALSE
0.427793,0.94521,0.924937,1.067391,0.964777,1.029276,0.898997,1.647478,0.624748,2.226341,0.752872,1.338157,0.97167,0.452987,0.802065,0.926599,0.694652,0.92412,0,0,1.305281,0.956117,0,0,1.622542,1.755697,1.634958,0,0,0,0,0,0.475215,0.646846,1.198932,0.797123,FALSE
0.529446,1.086846,1.121023,0.905575,0.859492,1.039569,0.984616,1.026999,0.787498,0.636097,0.617261,0.682733,0.966289,0.730623,0.646827,1.245428,0.933672,0.993678,1.231219,0,0,0,0,0,0,1.410314,0,0,0,0,1.359126,0,0.80991,0.55219,0.974132,1.125608,TURE
0.419321,1.186838,1.061575,0.762268,0.883317,0.933395,0.839064,1.084655,0.752019,0.692239,0.669832,0.808931,1.021802,0.462231,0.545622,0.630339,0.945104,1.466858,0,0,0,0,0,0,0,0.896137,1.66902,0,0,0,1.731098,0,1.418587,0.732062,0.945849,1.097285,FALSE
0.360023,0.950343,1.167733,0.824403,0.970015,1.019185,0.659265,0.958532,0.485099,0.890536,0.628484,0.955827,0.976946,0.53927,0.31828,0.735396,0.964794,0.855667,0,0,0,0,0,0,0,1.049136,0,0,0,0,0,0,0.769941,0.619691,0.767699,1.153932,FALSE
0.376966,0.701351,1.705677,0.545089,1.038712,1.135609,0.779131,0.552487,1.077997,1.385279,0.685223,1.210714,0.916074,1.029515,0,1.052953,0.526251,0.816773,0,1.239579,0,0,0,0,1.848943,0,0,0,0,0,0,0,0.190031,1.112702,0.981615,0.92881,TURE
0.542153,0.975316,0.821062,0.926462,1.054065,0.902404,0.920402,0.599083,0.960747,0.660563,1.094236,0.99679,1.038005,0,0.842063,0.486403,1.09394,1.131906,0,0,0,0,0,0,0,0.688233,0.640904,0,0,0,0,0,1.130357,1.304349,1.095716,0.975527,FALSE
0.724282,1.138037,0.990183,0.914149,0.876675,0.979451,1.092721,1.052933,0.995588,0.702327,0.773702,0.700939,0.997721,0.266463,0.314535,0.726744,0.88534,0.9664,0,0,0,0,0,0,0,0,0.476863,1.012344,0,0.609401,0,0,0.789027,0.98108,0.927482,0.840093,TURE
0.355788,0.743098,1.737698,0.320853,1.10054,1.031319,0.719198,0.718899,0.881997,1.370056,0.549924,1.223458,0.970603,1.091534,0,3.349151,0.278977,0.989687,1.846829,1.315163,0,0,0,0,0,0,0,0,0,0,0,0,0.929722,1.210557,0.735675,1.35073,FALSE
0.478619,0.779847,0.878383,0.810934,1.216096,0.868863,1.056514,0.456993,1.453034,0.799199,1.332004,1.423936,1.055542,0.404452,0.23871,1.378867,0.826966,0.733429,1.364324,0,0,0,0,1.2323,0,1.564166,2.184899,1.551023,0,0,0,0,0.767331,1.045769,1.198932,0.91888,TURE
0.309197,1.005967,1.199725,0.812241,0.924112,1.028493,0.864421,0.794937,0.805671,0.9485,0.838483,0.764661,0.97208,0.629148,0.742653,0.428981,0.160799,0.570445,0,0,1.82004,0,0,0,0,0,0,0,0,0,0,0,1.131657,0.473159,0.81435,0.797123,TURE
0.800523,1.262781,1.019449,0.713006,0.872501,0.88617,1.128741,1.367906,0.798698,0.685028,0.735414,0.830507,1.046493,0.722851,0.853261,0.821453,0.862156,1.037724,0,1.730107,0,0,0,0,0,0,0.86143,0,0,0,0,0,0.959153,0.789784,0.974132,0.91888,TURE
4.582886,1.214877,0.782446,0.846909,0.944451,0.840687,1.514674,1.176381,0.890016,0.983949,0.978436,0.987108,1.070274,0.335235,0.79143,0.742879,1.017452,1.130335,0.420667,0.19971,0.119651,0.086839,0,0.628142,0.147367,0.398652,0.445484,0.627315,0.490282,0.660844,1.067885,1.405009,1.161585,1.677252,0.921308,0.847587,FALSE
1.105484,1.083245,1.319851,0.764146,0.842414,1.06214,0.642141,1.390728,0.771748,1.24773,0.519061,0.983136,0.954488,0.348451,0.308487,0.950358,0.890579,0.947816,0,0.416384,0,0,0,0,0,0.333446,0.310515,0,0.685504,0.395992,0.6399,0,0.248224,0.997069,0.945849,1.27569,TURE
0.385437,1.089429,1.090739,0.829281,0.906058,0.983719,0.8881,0.94764,0.549244,0.865626,0.757038,0.788991,0.99549,1.006637,0.297061,0.686369,0.771835,1.026801,1.701573,1.211723,1.451942,0,0,0,1.806921,0,0,0,0,0,0,0,0.675118,0.963433,0.917566,1.172325,FALSE
0.529446,1.057472,1.167733,0.948697,0.839504,1.085772,0.642141,0.984207,0.440999,0.978611,0.645319,0.682733,0.942132,0.730623,0.215609,1.743599,1.493875,1.40771,1.231219,0.876775,0,0,0,1.11109,0,4.230942,0,1.397202,1.455988,2.523221,0,0,1.408549,1.213328,1.170649,0.797123,FALSE
3.091966,1.337936,0.559872,1.004225,0.88304,0.814883,1.595518,1.24674,0.840281,0.953485,1.061629,0.790494,1.083766,0.994209,0.880181,0.211842,1.508731,1.211315,0.208022,1.036955,0.710015,0.25777,0.317844,0.745821,0.656158,0.710007,1.873343,0.698601,0.242665,0.560716,1.359126,1.192129,1.143453,1.142487,0.824266,1.195332,FALSE
0.33461,0.929564,0.812979,0.614088,1.233449,0.731061,1.12769,1.131163,1.06478,0.175764,1.392899,1.453862,1.127592,0,0.685526,0,1.039009,0.921488,0,0,0,0,0,0,0,2.263925,1.054118,2.254153,0,0,0,0,0.63357,1.139724,1.245582,1.097285,TURE
0.461677,1.010581,0.857052,1.038503,0.962734,0.980226,0.882349,1.131601,0.559415,0.970456,0.931088,0.874404,0.997316,0.419432,0.742653,1.429936,1.286392,1.331038,0,0,0,0,0,0,0,0,0,1.610109,0,0.969237,1.566231,0,0.756918,0.609848,0.767699,1.097285,FALSE
0.292254,1.383569,0.676947,1.953017,0.362105,1.38107,1.897883,1.248089,1.286246,1.769656,0.098201,0.892105,0.787735,1.99847,2.359015,0.454215,0.510773,0.453,2.260298,0,1.928699,2.839379,3.501104,2.053833,0,1.303472,0,0,0,0,0,0,0.371076,-0.043296,0.724791,0.975527,TURE
1.088541,1.157253,1.067771,0.943832,0.816638,1.033726,1.12273,1.013832,0.698414,0.967098,0.723397,0.576091,0.969344,0.176948,0.93992,1.568461,1.085393,0.64175,0,0,0.506756,0,1.819472,1.067346,0.62602,1.35479,0,0.668227,0.696342,0,0,0.855223,1.582444,0.530951,0.889283,0.768799,FALSE
0.427793,0.981565,0.289043,1.28087,1.113204,0.829139,1.098775,1.697401,0.734998,2.169255,1.309342,1.465601,1.076312,0,1.871485,0,1.157753,0.82144,0,0,0,0,4.715773,1.383193,0,1.755697,1.634958,0,0,0,0,2.230634,1.255259,1.083989,0.837323,0.750406,FALSE
0.402379,0.888957,0.921894,0.964585,1.05201,0.972696,0.87902,0.639022,0.793798,1.050376,1.047474,0.892105,1.001253,0,0.853261,0.985743,0.738991,1.420043,0,0,0,0,0,0,0,1.870199,0,1.857819,0,1.118351,3.61438,0,0.902752,0.699042,1.049065,1.050568,TURE
0.711576,1.442484,1.285896,0.673791,0.654375,0.996941,0.96559,1.96366,0.685998,1.370056,0.501915,0.785902,0.988577,0.813748,0.640371,0.924749,1.247877,0.922276,0,0.649659,0.778451,0,0,0,0,0,0,1.030863,1.074235,1.241096,0,0,1.080029,0.025566,1.002415,1.022244,TURE
0.338846,0.917945,0.8758,0.74117,1.155567,0.830211,0.599332,0.673968,0.937122,0.5994,1.227509,1.242574,1.075751,1.720202,0,0.39097,1.172408,1.169773,1.941538,1.382607,0,0,0,0,2.065053,2.234524,3.121284,0,0,0,0,0,1.290235,0.953649,0.917566,0.947204,FALSE
0.381201,1.223926,0.713614,0.898388,0.943887,0.834222,1.258596,1.018441,0.881997,0.548022,0.903446,0.726428,1.073654,0,0,0.347041,0.780508,0.807596,0,0,0,0,0,0,0,0,0,0,0,0,0,0,0.850313,0.778865,0.870916,0.862233,FALSE
0.957239,1.039796,0.775044,1.168699,0.9176,1.009414,1.198663,0.940227,1.120872,1.189285,0.867439,0.902725,0.982055,1.006637,1.188244,0.960917,0.72038,0.730169,0.676071,0.481444,0.576888,0,0,3.039304,2.139135,0,0.359251,0,0.793579,0,0,0,0.579535,1.391152,0.842633,1.247366,TURE
0.37273,0.751046,0.796181,1.225074,1.078908,1.05007,0.689231,1.138257,1.300946,0.924788,1.021287,0.822011,0.960798,0.520674,1.536523,0.355019,0.399225,0.590115,0,0,0,0,2.718505,0,0,0,0,0,0,0,0,0,1.134637,1.399108,0.988758,0.85377,FALSE
0.326139,1.001394,0.606614,1.330081,0.941003,1.012567,1.053237,0.325972,0.450727,1.173614,1.091761,0.503215,0.980407,0.596035,1.407132,0,0.761679,0.810632,0,0,0,0,0,0,0,1.162556,0,2.315911,0,0,0,0,0.95366,1.05012,1.020782,0.947204,FALSE
0.355788,1.661043,0.695079,1.026729,0.594887,0.893809,1.678128,1.317982,0.793798,0.411017,0.392803,0.305864,1.042499,1.637301,0.322114,0,0.976418,0.865976,0,0,1.575888,0,0,0,0,0,0,0,0,0,0,0,1.367031,0.783437,0.917566,0.900487,TURE
0.406615,0.764954,0.669014,0.954537,1.249262,0.842243,1.198663,0.673968,1.62067,0.770657,1.522111,1.204341,1.06946,0.476828,0.281426,0,0.609344,0.540421,0,0,0,0,0,2.915117,1.709775,0.925045,0,0,0,0,0,0,0.893037,0.980265,0.565873,0.740475,FALSE
0.48709,0.798213,0.609252,1.078065,1.194946,0.878863,0.915645,0.316183,1.102497,0.913371,1.451188,1.030169,1.050314,0.397357,0.469044,0.270935,0.812458,0.900702,0,0,1.143565,0,0,0,0,1.536235,0,0,0,0,0,0,1.11204,1.329187,0.571183,1.200649,FALSE
0.355788,0.830521,1.390158,0.641706,1.041052,1.031319,0.779131,0.658991,0.793798,0.685028,0.589204,0.955827,0.970603,1.091534,0,1.116384,0.697441,0.865976,0,0,0,0,0,0,0,1.062088,0.989049,0,0,0,0,0,0.973216,1.04793,0.974132,1.125608,FALSE
0.376966,0.866375,0.65603,1.029613,1.151006,0.876041,1.118752,0.386076,1.166197,0.837256,1.265698,0.917593,1.051789,0,0.303812,0.350984,0.92094,1.283501,0,0,0,0,0,1.576197,0,3.001017,0,0,0,0,0,0,0.51494,0.978315,1.043756,1.022244,TURE
0.542153,0.774516,1.094749,0.673791,1.190703,0.902404,0.72776,0.470708,1.259996,0.685028,1.038122,1.22892,1.038005,0.356682,0.210516,0.729605,0.911616,0.889355,0,0.8559,0,0,0,0,1.272073,0,0.640904,0,0,0,0,0,0.464909,0.857072,0.870916,0.647041,TURE
0.385437,1.04908,1.090739,0.710812,0.988427,0.920253,0.708301,1.176381,0.777761,1.195685,0.84274,0.917593,1.028673,1.006637,0,1.029554,1.157753,1.140889,1.701573,0,0,0,0,0,0,0.977604,2.731123,0,0,0,0,2.487028,0.680553,1.16764,1.095716,0.947204,TURE
0.338846,0.642561,1.386683,0.606412,1.186799,1.010692,0.674248,0.524197,1.322996,1.198799,1.031107,1.385948,0.981387,0.573401,0.338424,1.563879,1.025857,0.909823,0,0,1.656703,0,0,0,0,1.117262,1.040428,0,0,0,0,0,0.944489,1.071089,1.067432,0.797123,TURE
0.982652,1.092038,1.258333,0.789962,0.850791,1.045544,0.474471,0.990151,0.489999,0.932399,0.551015,0.73811,0.963165,0.784392,0.462952,1.203375,1.102622,0.977905,0,0.468884,0,0.409168,0,0.591934,0,0.375673,0.699676,0,0,0.446359,0.721291,0,0.734871,0.707566,0.945849,1.097285,FALSE
0.385437,0.968381,0.641611,1.243922,0.988427,0.983719,0.839064,1.045672,0.849925,0.921674,1.149841,0.604777,0.99549,1.509955,1.485306,0,1.029114,1.369067,0,1.211723,2.903883,1.064767,0,0,0,0.977604,2.731123,0,0,1.169769,1.890279,2.487028,1.232796,1.358175,0.870916,1.050568,TURE
0.639571,0.778125,1.005333,0.856741,1.14171,0.956189,0.735543,0.510582,1.087463,0.770657,1.15609,1.17306,1.009884,1.207964,1.06942,0.617732,0.926202,0.82144,0,0,0.867267,0,0,0,2.148771,0,1.082608,1.150078,0,0,0,0,0.991117,1.155204,1.123999,0.947204,TURE
0.393908,0.947556,0.753376,0.869408,1.128366,0.838362,1.198663,0.658991,0.905743,0.616525,1.199559,1.05288,1.07149,0.492377,0.581207,0.671448,0.755056,1.116088,0,0,0,0,0,0,0,0.95588,0.890144,0,1.979489,0,1.847801,2.43114,1.570013,0.959012,0.899199,0.872163,FALSE
0.368495,0.548657,0.805333,0.867409,1.378496,0.862988,0.530837,0.761691,1.883694,1.203692,1.5656,1.889806,1.058614,0.526729,0.932634,0.359147,0.403867,0.716372,0,1.268745,0,1.11547,2.750868,0,0,1.024157,0,0,0,0,0,0,1.059672,0.779614,1.020782,1.050568,TURE
0.385437,1.170127,1.090739,0.829281,0.851146,0.983719,0.866307,0.996656,0.440999,0.535567,0.646339,0.712525,0.99549,0.503318,0.891183,1.029554,1.415031,1.369067,1.701573,0,1.451942,0,2.625828,1.540375,0,0,0.910374,0,0,0,1.890279,0,1.007718,1.347889,0.842633,0.825446,FALSE
2.12202,1.048033,1.025554,1.097432,0.837828,1.095133,0.933574,1.059916,0.754786,0.829938,0.634528,0.742604,0.937237,1.630752,0.53471,1.173692,0.810427,0.780368,1.213948,0.432238,1.035854,0,0,0.272195,0.638591,0.518248,0.804347,0,0.354476,0,0.330894,0,1.336488,1.13712,1.198932,1.200649,TURE
1.817059,0.838775,1.075185,0.854411,1.071628,0.989489,0.89143,0.7897,1.154837,0.863205,0.966136,1.070719,0.992473,0.423352,0.374797,0.793815,0.811509,0.71972,0.35466,0.252561,0.605259,0,0.542425,0.318199,0.746521,0.605839,0.564176,0,0,0.239459,0.386951,0,0.948287,1.237513,0.646116,1.200649,TURE
0.457442,1.019939,1.351543,0.848477,0.832841,1.122991,0.998886,1.198166,1.175997,1.484227,0.785605,0.828383,0.922672,0.423352,0.999458,1.73196,0.649207,0.863664,1.428679,1.01739,0,0,0,0,0,0.819325,0,0,0,0,0,0,1.116775,0.451578,1.067432,0.872163,TURE
0.453206,0.995155,1.309607,0.957161,0.817274,1.160474,0.642141,0.499236,0.587998,1.076473,0.551794,0.637218,0.903074,0.427346,1.008887,1.456916,0.655332,1.549888,0,0,0,0,0,0,1.528933,0,0.770317,0,0,0,0,0,1.192576,0.677848,1.095716,0.947204,TURE
0.601451,0.853301,1.192403,0.759201,1.055714,0.996457,0.861539,0.56164,1.157622,1.027542,0.810156,1.218679,0.98883,0.321267,0.379227,1.533378,0.985322,0.873873,1.081714,0.77031,0,0,0,0,0,0.618915,0.576352,0,1.276627,0,1.191698,0,1.256879,0.897504,0.974132,0.84384,FALSE
0.355788,0.699386,0.834095,1.411752,1.011307,1.168828,0.239733,1.078349,1.058397,1.096045,1.099848,0.917593,0.898706,0.545767,1.288458,0.744256,0.418465,0.989687,0,1.315163,0,0,2.852752,0,0,1.062088,0,0,0,0,0,2.704643,1.027433,1.090851,1.273865,1.125608,TURE
0.360023,0.691158,0.824282,1.01465,1.205171,0.95124,0.779131,0.658991,1.322996,0.685028,1.139128,0.955827,1.012472,0.53927,0,0.367698,1.240449,1.100143,0,0,0,0,0,0,1.939135,2.098272,0,0,0,0,0,0,1.339169,0.875514,1.067432,1.003851,FALSE
0.127067,0.48957,0,3.234196,0.666273,1.732615,1.04883,2.695872,1.433246,4.281425,0.785605,1.624905,0.60393,0,7.37531,0,0.399225,0,0,0,0,10.411057,0,0,0,0,0,0,0,0,0,0,0.548322,0.354033,1.202673,0.568254,TURE
0.364259,0.981987,1.357829,1.06553,0.755368,1.242379,0.43951,0.878655,0.881997,0.776365,0.576111,0.509774,0.86025,0.532925,0.943606,1.81686,0.408619,0.7248,0,0,0,0,0,0,1.915772,0,0.965216,0,0,0,0,0,0.823401,0.277151,1.202673,0.947204,TURE
0.571802,0.897546,1.297481,0.71871,0.99941,1.026735,0.756299,0.727458,1.217996,0.619787,0.701433,1.028651,0.972999,0,0.199519,0.921989,1.123193,0.689642,0,0,0,0,0,0,0,0.651736,0.606916,0,0,0,1.255376,0,1.03089,0.807743,1.091974,1.200649,FALSE
0.376966,0.866375,0.65603,1.029613,1.151006,0.876041,1.118752,0.386076,1.166197,0.837256,1.265698,0.917593,1.051789,0,0.303812,0.350984,0.92094,1.283501,0,0,0,0,0,1.576197,0,3.001017,0,0,0,0,0,0,0.51494,0.978315,1.043756,1.022244,TURE
0.465913,1.134913,0.84926,0.83305,0.976696,0.866308,1.448385,1.248089,0.881997,0.456685,0.949273,0.923966,1.056878,0.415584,0.49056,0.283363,1.168374,1.224624,0,0,1.196507,0,0,0,0,1.608022,0.748719,0,0,0,0,2.04124,0.870949,0.895582,0.664483,1.153932,TURE
0.355788,1.136503,0.556063,0.962558,1.041052,0.790678,1.318529,1.018441,0.926097,1.027542,1.217689,0.99406,1.096421,0.545767,0.322114,0.372128,0.83693,0.865976,0,1.315163,0,0,0,0,0,0,0,0,0,0,0,0,0.427431,1.537842,1.142366,1.097285,FALSE
1.685757,1.005588,0.836191,1.083483,0.95421,0.994005,0.907321,0.67896,0.763173,0.740211,0.940544,0.750855,0.990112,0.45641,1.077501,0.5446,0.904039,0.956968,0,0.544663,0.65264,0.474428,0,1.029516,0.402555,0,0.202818,0,0,0.774898,0.417397,0,1.296997,1.256028,1.273865,1.097285,FALSE
0.355788,0.743098,0.625571,0.962558,1.279006,0.825055,0.719198,0.479266,1.411196,0.959039,1.649772,1.223458,1.078447,0,0.322114,0,0.976418,1.113398,0,0,0,0,0,0,0,1.062088,0,0,2.202182,0,0,0,0.934227,0.873805,0.899199,1.022244,TURE
0.436264,1.247692,0.680233,0.732666,1.018816,0.728932,2.01442,1.331295,1.188246,0.894342,0.982007,1.136372,1.128705,0.444104,0.262113,0.60562,1.475567,1.409334,0,0,0,0,0,0,0,0,1.602259,0,0,3.083937,1.661154,0,1.124417,0.714474,1.198932,0.91888,TURE
0.381201,0.815951,1.492103,0.539033,1.054932,1.026735,0.898997,0.718899,0.926097,1.438559,1.178408,1.261691,0.972999,1.017947,0,2.082244,1.300846,1.269079,0,1.225493,0,0,0,0,1.82769,0,0,0,2.048541,3.550113,0,0,1.433452,1.005301,1.348798,1.068961,FALSE
0.542153,0.917945,1.231593,0.589567,1.073585,0.924964,0.877593,1.005603,0.881997,0.83182,0.827691,1.160646,1.02621,0.356682,0,1.216009,0.455808,0.889355,0,0,0,0,0,0,0,0,0.640904,0,0,0,0,0,0.190333,0.666664,0.870916,1.144002,TURE
0.37273,0.625871,0.796181,0.796298,1.362831,0.820367,0.509432,0.119817,1.521445,0.582274,1.531931,1.395507,1.080898,0,0,0,0.5323,0.472092,0,0,0,0,0,1.594741,0,0,0,0,0,0,0,0,1.233438,2.289877,0.842633,1.35073,FALSE
0.508268,0.979141,0.729833,2.695163,0.270673,1.804807,0.849053,1.39786,0.698248,2.568855,0.196401,1.497462,0.566185,2.283966,6.515374,0,0.486451,0.086286,0,0,6.570651,12.813609,0,0,0,0,0,0,0,0,0,0,0.527971,0.037359,0.042909,0.389849,TURE
0.457442,0.985941,0.756864,1.14794,0.971648,0.989302,1.023858,0.773815,1.065747,1.027542,1.162041,0.812453,0.992571,0.846704,1.249322,0,0.649207,0.767701,0,1.01739,0,0,0,0,1.514372,0,0,0,0,0,0,0,0.387776,1.078129,0.646116,1.228973,TURE
0.33461,0.650695,1.55205,0.477624,1.170195,1.023486,1.285409,0.524197,1.401331,1.212319,0.798527,1.453862,0.974698,0.580752,0.685526,2.375894,0.593719,0.658205,0,1.400563,0,0,3.040433,0,0,1.131963,1.054118,0,0,0,0,0,0.394095,1.206039,1.020782,1.172325,TURE
0.368495,1.097313,1.207999,1.239156,0.660529,1.261291,0.950369,1.181049,0.749698,0.675242,0.426472,0.486106,0.850362,1.053457,0.621756,0.718293,0.403867,0.596977,0,1.268745,0,0,0,1.613726,0,0,0,0,0,0,0,0,1.141423,0.619,1.123999,1.172325,TURE
0.491326,1.076211,0.906,0.929367,0.947716,0.945968,1.098775,1.060876,0.83606,0.613671,0.89199,0.780592,1.015228,0.393901,0.232483,1.074317,0.805393,0.625009,0,0,0,0,0,0,0,0.76132,0.708964,0,0,0,0,0,1.168929,1.039774,0.646116,0.91731,FALSE
0.347317,0.761222,0.783235,0.723093,1.310202,0.774747,1.018864,0.35945,1.631695,0.890536,1.256969,1.644022,1.104751,1.118485,0,0.381316,0.714662,1.267655,0,2.696084,0,0,0,0,2.012773,0,1.014088,0,0,0,0,0,1.290235,1.829851,0.992499,0.947204,FALSE
0.279548,1.223926,1.238504,1.143403,0.605703,1.225081,1.123747,0.599083,0.937122,1.113171,0.196401,0.71687,0.869294,1.393805,0.822631,1.425536,0.534347,0.789847,4.732499,3.370105,0,1.487294,0,0,0,1.365542,0,0,0,0,0,0,1.365566,0.366846,0.870916,0.797123,TURE
0.444735,0.839264,0.945307,1.129402,0.99941,1.072571,0.599332,0.299541,0.734998,0.570857,0.982007,0.637218,0.949034,0,1.028288,1.187947,1.001901,1.086039,0,0,0,0,2.26542,0,0,2.530269,0.785421,0,0,1.007623,1.62826,0,1.48816,1.491403,1.049065,0.80087,FALSE
0.360023,0.863948,0.824282,0.887818,1.146382,0.883294,0.719198,1.138257,1.102497,0.753531,1.060567,1.146992,1.047997,0.53927,0.63656,0.367698,0.964794,1.100143,0,0,1.556901,0,0,0,1.939135,1.049136,1.953975,4.174358,0,1.256419,0,0,1.19113,0.581786,0.964216,1.172325,FALSE
0.432028,0.539967,1.316561,1.056927,1.077795,1.21736,1.148719,0.449312,1.469996,1.598399,0.687405,1.115131,0.873331,1.345505,1.32354,0.611616,0.802403,0.508317,1.5144,0,0,0,2.33407,0,0,0,0,3.450235,0,0,0,0,0.438235,0.785074,1.020782,0.975527,FALSE
0.364259,1.067378,1.018372,1.002851,0.871578,1.040912,1.218641,1.03841,1.014297,0.342514,0.680858,0.624473,0.965587,0.532925,0.314535,1.090116,0.544825,0.8456,0,0,0,0,0,0,0,1.036496,0.965216,0,0,0,0,0,0.498868,1.006911,0.964216,1.172325,TURE
1.270671,1.052577,0.778489,0.736678,1.107679,0.779677,0.958931,1.018441,1.043697,0.433851,1.243875,1.172481,1.102173,0,0.268249,0.723098,1.200346,1.064576,0,0,0,0,0,0.456407,0,0,0,0,0,0,1.111178,1.461969,0.706845,0.871339,0.632458,0.900487,TURE
0.232956,1.268433,0.743103,2.254137,0.272566,1.575105,1.231959,1.031754,0.979997,1.902856,0.065467,1.125751,0.686285,3.355456,4.455917,0,0.214399,0.570445,0,4.06956,4.876332,7.207655,0,2.606788,0,0,1.540634,0,0,0,0,0,-0.225409,0.178044,1.123999,0.92881,TURE
0.465913,0.901255,1.433127,0.637039,0.976696,1.05007,0.34961,0.69893,0.698248,0.856285,0.523737,0.987687,0.960798,2.07792,0.49056,1.133454,0.637295,0.942019,2.804444,0,1.196507,0.875696,0,0,1.486066,0,0,0,0,0,0,0,1.38886,0.842345,1.095716,0.947204,TURE
0.368495,0.548657,0.805333,0.867409,1.378496,0.862988,0.530837,0.761691,1.883694,1.203692,1.5656,1.889806,1.058614,0.526729,0.932634,0.359147,0.403867,0.716372,0,1.268745,0,1.11547,2.750868,0,0,1.024157,0,0,0,0,0,0,1.059672,0.779614,1.020782,1.050568,TURE
0.618393,0.880221,1.519652,0.516881,1.009678,1.028493,0.886511,0.786296,0.661498,1.398599,0.728322,1.075305,0.97208,0.312405,0.184383,2.130112,0.558915,0.637324,0,0.748912,0,0,0,0,0,0,0,0,0,0,0,0,0.99416,0.749438,0.964216,0.797123,TURE
1.152075,0.985441,1.094749,0.693608,1.03799,0.91302,0.72776,0.88436,0.703498,0.750269,0.935245,1.092373,1.032455,1.170076,0.295965,0.683837,0.982595,1.174569,0,1.198259,0.478603,0,0,0,2.955559,0.319811,0.893453,0,0,0.379738,0.613635,0,1.339169,1.428408,0.795983,0.600324,FALSE
0.343081,0.951943,0.576658,0.865114,1.202993,0.748661,0.779131,1.976973,0.793798,2.055084,1.217689,1.796954,1.11839,1.132466,0.668387,0.386083,1.302472,1.411851,0,1.365106,0,0,0,0,2.038578,2.205876,1.027089,0,0,1.321687,0,0,0.941513,0.953412,1.036008,0.947204,FALSE
0.542153,0.975316,0.821062,0.926462,1.054065,0.902404,0.920402,0.599083,0.960747,0.660563,1.094236,0.99679,1.038005,0,0.842063,0.486403,1.09394,1.131906,0,0,0,0,0,0,0,0.688233,0.640904,0,0,0,0,0,1.130357,1.304349,1.095716,0.975527,FALSE
0.364259,0.811207,0.95048,0.877495,1.133052,0.940179,0.419532,0.419358,1.087797,0,1.165315,1.134247,1.018255,0,0.314535,1.453488,1.08965,1.087201,0,0,0,0,0,0,0,1.036496,1.930433,2.061726,0,1.241096,2.00554,0,0.955836,1.321618,1.245582,1.093538,FALSE
0.813229,0.99444,1.216388,0.954537,0.858868,1.112965,0.799109,0.818746,0.587998,0.707862,0.667765,0.624473,0.927914,0.711497,0.419929,1.13197,0.848615,0.967665,0.797052,0.567597,0.68012,0,0,0,0,0.910361,0.847756,0.899263,0.937099,0,0,1.150912,1.336958,0.557674,0.945849,1.022244,FALSE
0.559095,0.472881,1.061575,1.102567,1.211406,1.115699,0.72776,0.798777,1.543495,1.060162,1.402867,1.046858,0.926484,2.074748,0.816351,1.178879,0.265134,0.783817,2.329845,0.829564,0,0,0,0,3.697885,0,0,0,0,0.795077,1.284799,0,0.965016,1.240848,0.992499,1.097285,TURE
0.626864,0.967563,1.025711,0.874107,0.996033,0.975572,0.861539,0.692689,0.730404,1.177392,0.969732,0.908035,0.99975,0.616308,0.363748,1.470791,0.63007,0.908055,0,0.738653,0,0.646204,0,0,2.193229,0,1.105006,0,0,0,0,0,0.570535,1.222047,1.170649,1.022244,FALSE
0.415086,0.936678,0.893673,0.82505,1.096291,0.883987,0.725857,0.852029,0.828098,0.692639,1.126035,1.091766,1.047634,0.466996,0.275624,0.955256,1.19356,1.48198,0,1.123368,0,0,0,1.426873,0,0.90557,0.843294,1.798527,3.748395,0,0,0,1.26931,1.30919,0.870916,1.200649,FALSE
0.37273,0.667596,1.194272,0.612537,1.249262,0.918811,0.239733,0.599083,1.499396,0.959039,1.256969,1.529322,1.029427,0.520674,0.614609,1.065056,1.197675,0.590115,1.76093,0,0,0,2.718505,0,0,1.012108,0,0,0,0,0,0,0.59395,0.865437,0.869348,0.84384,TURE
0.343081,0.815951,0.720823,0.532378,1.388069,0.641709,0.479465,1.857157,1.190696,1.575564,1.37481,2.217517,1.174309,0,0,0.772165,1.59191,1.155151,0,0,0,0,0,0,0,1.102938,1.027089,0,2.287981,0,0,0,0.945518,1.285647,0.767699,0.740475,FALSE
0.292254,1.011069,0.676947,1.249931,0.941473,1.004415,0.824081,0.316183,0.741123,0.960942,1.200231,0.631908,0.984669,0,0,0.454215,0.851289,0.906,0,0,0,0,0,2.053833,0,0,0,0,0,0,0,0,1.002005,0.978992,0.917566,0.947204,FALSE
0.351552,0.973243,1.758634,0.454606,0.872978,1.113327,0.659265,0.898624,0.646798,1.23305,0.615391,1.134247,0.927725,0,0,0.753332,0.705947,0.500878,0,0,0,0,0,0,0,0,2.002824,0,0,0,0,0,0.257984,0.756845,0.561267,1.097285,FALSE
0.321903,0.773006,1.229192,1.06388,0.953384,1.177874,0.149833,0.074885,0.992247,0.085629,0.785605,0.812453,0.893976,1.811946,0,1.235465,0.771835,0.273813,4.092972,0,0,0,0,0,0,0,0,0,0,0,0,0,0.802896,1.007768,0.747765,0.975527,TURE
0.288019,1.295922,0.515176,1.58539,0.661374,1.104118,1.573245,1.160723,0.68906,1.926641,0.761055,0.860244,0.93254,1.352199,2.394224,0,1.036794,1.072777,0,0,1.957921,1.441531,3.554968,2.08543,2.446293,0,1.232507,0,0,0,0,3.380804,0.359699,-0.167919,0.739416,1.097285,TURE
0.343081,0.997273,0.504576,1.19785,1.048763,0.891263,0.898997,1.617523,0.793798,2.19209,1.060567,1.491089,1.04383,1.6987,0,0,1.013034,1.026801,0,0,0,0,0,0,2.038578,1.102938,2.054178,0,0,0,0,0,1.311017,1.103944,1.198932,1.140255,TURE
0.601451,1.008446,0.904582,1.138801,0.897357,1.057465,1.04883,0.711411,1.074934,1.327242,0.761055,0.860244,0.956932,0.963801,1.137681,0.657162,0.738991,0.946696,0,1.540619,0,0,1.662395,0,1.14395,1.23783,0.576352,0,0,0,0,0,0.086405,0.854096,0.917566,1.125608,TURE
0.355788,0.874233,1.251142,1.219241,0.803097,1.27196,0.119866,0.658991,0.661498,0.753531,0.589204,0.764661,0.844784,1.091534,1.610572,0.372128,0.557953,0.618555,0,0,3.151776,0,0,0,0,0,0,0,0,0,0,0,0.895282,1.132189,1.049065,1.200649,TURE
0.326139,0.619911,1.440709,0.770047,1.103244,1.125075,0.749164,0.638728,1.157622,1.244132,0.736505,1.124502,0.921582,1.19207,0.703566,1.219209,0.609344,0.675527,0,1.437911,0,0,0,0,4.297542,1.162556,0,0,0,0,0,0,1.172815,0.720283,1.227215,1.200649,FALSE
2.431217,0.953127,1.017189,1.089334,0.909741,1.086658,0.783855,0.861735,0.876566,0.902685,0.781736,0.710984,0.941669,0.553387,1.16647,1.13197,0.707179,0.842227,0,0.565612,0.225914,0.328194,0.404681,0.237396,0,1.054648,0.280606,0.296599,0,0.178544,0,0.379599,1.016161,0.365492,0.899199,1.022244,TURE
0.321903,0.966258,0.921894,0.92203,1.019135,0.949899,1.27358,0.711411,0.854435,0.813471,1.006557,0.908035,1.013173,0.603982,0.356473,0.823643,0.771835,0.82144,0,0,0,0,0,0,0,0,0,2.348076,0,0,0,0,1.389512,0.920242,0.974132,1.097285,FALSE
0.423557,1.431994,0.467093,0.539033,1.074365,0.519785,1.857928,1.73734,0.793798,0.548022,1.37481,1.261691,1.238057,0.457562,0,0,1.637226,1.763193,0,1.100442,0,0,0,0,0,0.886899,3.303627,0,0,1.060103,1.713065,4.507739,1.421022,0.830555,0.692766,1.200649,FALSE
1.296084,0.815951,1.316561,1.180235,0.832841,1.283419,0.92397,0.773815,0.661498,0.685028,0.728322,0.661113,0.838792,3.564484,1.66549,1.113944,0.607346,0.740643,3.487104,3.192731,2.125375,0.618479,0,0,0.524782,0,0.528798,0,0,0,0,0,1.1578,0.877576,1.020782,1.125608,TURE
0.330374,0.753185,1.721657,0.483747,1.025036,1.110651,0.840729,0.70725,0.881997,1.389085,0.649216,1.216024,0.929124,0.588294,0,3.208999,0.300715,0.666754,0,1.418991,0,0,0,0,0,0,0,0,0,0,0,0,0.488166,0.642451,0.945849,0.702119,TURE
0.376966,0.866375,0.984044,0.847917,1.094859,0.940933,1.105434,0.732212,1.146597,0.700251,1.117306,1.002556,1.01786,0.514757,0.607625,0.701969,0.789377,0.466728,1.740689,0,1.48532,0,0,0,0,1.000339,0,0,0,1.197293,1.934756,0,0.963656,0.986908,1.348798,1.022244,TURE
0.792051,0.844313,1.373803,1.008885,0.868471,1.219934,0.744884,0.539174,0.661498,1.125403,0.684599,0.611729,0.871985,0.974165,0.862435,2.158742,0.995916,0.938474,1.637189,0,0,1.018473,0,0,0,0.9351,0,0.923833,0,0.55612,0,0,1.304701,0.600517,1.063691,0.872163,TURE
0.385437,1.250826,0.769934,0.651578,1.015883,0.729856,1.187766,1.366998,1.078442,0.865626,1.11056,1.056623,1.128222,0,0.594122,0,1.54367,1.369067,0,0,0,0,0,0,0,0.977604,2.731123,0,0,1.169769,1.890279,2.487028,0.671969,0.812672,1.348798,1.097285,FALSE
0.664984,1.169356,0.632212,0.720999,1.098078,0.698932,1.262562,1.10566,0.68906,0.692583,1.293938,1.159642,1.144391,0,0.514144,0,1.261654,1.448052,0,0,0,0,0,0,0,0.558631,2.080856,3.314931,3.454403,0.665163,0,0,1.352857,0.970737,0.763958,1.200649,TURE
0.381201,1.142331,0.973111,1.018173,0.832841,1.026735,0.958931,0.838716,0.529198,0.959039,0.707045,0.535263,0.972999,1.017947,0.600798,1.041122,0.650423,0.922967,0,2.450985,0,0,0,0,0,1.977682,0,0,0,1.183371,0,0,1.072017,0.859233,0.870916,0.947204,FALSE
0.22025,0.776722,0.673692,2.384183,0.576583,1.610444,0.632628,1.464425,0.612498,2.397598,0.392803,0.955827,0.667808,0.888209,4.718029,0,0.454021,0,0,2.156867,0,0,0,2.766387,0,0,0,0,0,0,0,0,0.075041,-0.322581,1.067432,0.736728,TURE
1.279142,0.826758,0.928,0.749648,1.191349,0.86057,0.655519,0.636525,1.419465,0.749249,1.178408,1.350105,1.059878,0.451482,0.532934,0.92352,1.307761,0.989276,0.5048,0.359478,0,0,0,0,0.531803,0.575446,0.803809,1.701961,1.18238,0.34151,1.10372,0,1.153492,1.532695,1.273865,0.947204,FALSE
0.376966,0.990143,1.508868,0.66622,0.870272,1.103163,0.852383,0.92525,0.308699,1.179771,0.519373,0.85812,0.933039,1.029515,0.303812,2.45689,0.92094,1.050137,1.740689,2.479157,0,0,0,0,1.848943,0,0.931546,0,0,1.197293,0,0,0.679288,1.099128,0.974132,0.915133,FALSE
0.271076,1.319545,1.550895,0.589567,0.663671,1.082884,0.449499,1.647478,0.992247,1.370056,0.589204,1.051409,0.943641,0,0,2.941583,0.735081,0.651937,0,0,0,0,0,0,0,0,0,0,0,0,0,0,1.136682,1.126527,1.273865,0.590394,FALSE
0.355788,0.917945,1.390158,0.705876,0.951819,1.065696,0.779131,0.718899,0.749698,1.027542,0.785605,0.955827,0.952628,2.728835,0.322114,1.116384,0.83693,1.237109,0,2.630326,1.575888,0,0,0,3.92615,0,1.978098,0,0,0,2.055678,0,1.036108,0.165071,1.348798,1.125608,TURE
0.398144,0.742168,0.993815,0.974846,1.116362,1.013764,0.710636,0.35945,1.014297,0.675242,1.054956,0.955827,0.979781,0.974165,0.287478,0.664228,0.746937,0.772861,3.292173,0,0,0,0,0,0,0,0,0,0,0,0,0,0.224684,0.726557,0.795983,0.947204,FALSE
0.855585,1.108804,0.838224,0.907283,0.964777,0.900617,1.116936,1.06201,0.841907,1.120955,0.874879,0.955827,1.03894,0.676099,0.931087,0.460994,1.267192,0.970607,0,0.539217,0,0,0,0,0,0.864615,1.207733,0.853846,0.889771,0.513989,0.830577,0,1.485949,0.719952,0.692766,0.947204,FALSE
0.465913,0.734356,1.061575,1.029062,1.067551,1.076322,1.248607,0.948548,1.249496,0.913371,0.949273,0.860244,0.947073,0.415584,1.226399,0.85009,0.637295,0.753615,0,0,0,0,0,0,1.486066,0,0,0,0,0,1.551455,0,1.031336,0.397313,0.739416,1.125608,TURE
0.326139,1.14445,1.213229,0.840051,0.811209,1.05007,0.762385,1.224596,0.976034,1.072875,0.681628,0.733737,0.960798,0,1.055349,0.812806,1.066351,0.810632,0,0,0,0,0,0,0,0,1.082608,0,0,0,2.252798,0,1.016931,0.814586,1.049065,0.975527,FALSE
0.415086,0.824277,0.893673,1.430087,0.89233,1.208116,0.559376,0.35945,0.578198,1.050376,0.803063,0.348346,0.878164,0.466996,0.826871,0.636838,1.074204,0.846846,0,0,0,0,0,1.426873,0,0.90557,0,0,0,0,0,0,1.249716,0.853068,1.170649,0.768799,FALSE
0.41085,0.984188,1.083463,0.833556,0.978803,0.982411,0.620484,0.658991,0.640745,0.503697,0.820265,0.899601,0.996174,0.471861,0.278495,0.321736,1.085393,1.069584,0,1.135193,0,0,0,0,0,0.915204,0.852265,0,0,1.0943,0,0,1.290014,1.040461,1.273865,1.125608,FALSE
0.393908,0.592222,0.816157,0.869408,1.343293,0.869413,0.511737,0.119817,1.590988,0.447903,1.516823,1.379331,1.055255,0.492377,1.162413,0,1.006742,0.669653,0,0,1.420031,0,2.567477,0,1.766767,0.95588,0,0,0,0,0,0,1.002005,1.116251,0.735675,1.068961,FALSE
1.287613,0.760928,0.576184,1.276656,1.142417,0.968897,0.730435,0.655247,1.130059,1.241613,1.411635,0.99167,1.00324,0.897003,1.500012,0.203872,0.687774,0.914971,0,0.714194,0.42789,0.311294,2.303052,0.450342,1.584808,0.571622,0.532312,0,0,0,0.548181,0,1.461046,1.235251,1.198932,0.91888,FALSE
1.241022,0.964938,1.255412,0.791072,0.938013,1.044694,0.599332,0.910913,0.853728,0.85892,0.681865,0.886223,0.963609,0.310265,0.640919,0.740433,0.911929,0.843946,0.520412,0,0.444065,0,0,0,0,0.593305,0.828755,0,0,0,0,0,0.918198,0.730138,1.020782,1.125608,FALSE
0.376966,1.031398,1.508868,0.423958,0.954492,0.973379,0.745835,1.15157,0.661498,1.316776,0.920904,1.079022,1.000896,0,0,0.350984,0.92094,0.933455,0,0,0,0,0,0,0,1.000339,0.931546,0,0,1.197293,0,0,0.843556,1.161776,1.020782,1.125608,TURE
1.457036,0.811207,0.984426,1.034191,1.045894,1.040912,0.799109,0.5658,1.102497,0.723085,1.069296,1.019548,0.965587,0.528264,1.013299,0.270145,0.945104,0.748397,0.442807,0.315331,0,0,0.677633,0.795032,0.932605,0.50457,0.469871,0.49724,0.51816,0.299323,0,0.636387,1.042139,0.863768,0.842633,0.85377,FALSE
0.360023,0.647961,1.717254,0.697572,0.99941,1.223022,0.599332,0.658991,1.278896,1.438559,0.746325,1.070526,0.87037,1.078539,0,1.103094,0.413483,0.611191,0,0,0,0,0,0,1.939135,0,0,0,0,0,0,0,0.95776,0.314122,0.721049,0.993921,TURE
0.41085,1.173455,1.083463,0.833556,0.850013,0.982411,1.279749,1.339126,1.273708,0.938891,0.637727,0.784902,0.996174,0,0.278495,0.965207,1.085393,1.176542,0,0,0,0,0,1.442053,0,0,0,0,0,1.0943,3.536651,2.326575,0.469197,1.158294,0.869348,0.690011,FALSE
0.427793,0.872502,0.924937,0.853913,1.113204,0.914912,0.499443,1.447783,0.771748,1.655484,0.949273,1.593044,1.031465,0.905973,0.267355,0.926599,1.273528,0.61608,0,0,0,0,0,2.766387,0,0.877849,1.634958,0,0,1.049174,0,0,1.070476,1.010831,0.974132,0.84384,FALSE
0.389672,0.758302,0.698101,0.878858,1.27642,0.816087,0.639287,0.35945,1.499396,0.456685,1.466464,1.299924,1.083136,0,0.293797,0,0.890579,0.677011,0,0,0,0,0,0,0,0.96662,0,0,0,0,0,0,0.343008,1.344723,1.273865,1.022244,FALSE
0.999594,1.275787,0.816423,0.708051,0.952827,0.783103,1.267337,1.304253,0.900372,0.413871,1.076116,1.039461,1.100382,0.578281,0.455072,0.394297,1.13312,1.179728,0.647179,0.460869,0.552234,0,0,0.581772,0.682442,0.369224,1.37533,1.457427,0,0.877327,0,0,1.059391,1.120371,1.020782,0.746659,FALSE
0.351552,0.796289,0.422072,1.168986,1.234211,0.834995,1.058819,0.718899,1.014297,1.210216,1.597398,0.87936,1.07325,0.552423,0.978128,0.753332,0.988326,1.126976,0,1.331399,0,0,2.888411,0,1.987613,1.075364,0,2.140019,0,0,0,0,0.908732,1.060111,1.049065,0.740475,TURE
0.347317,0.895556,0.854439,0.9203,1.096913,0.91561,1.13873,0.718899,1.190696,1.027542,0.942727,1.261691,1.031101,0.559243,0.330068,0.381316,0.57173,1.267655,0,1.348042,0,0,0,0,0,0,0,0,2.258648,0,0,0,1.194612,1.179846,0.838891,0.84384,TURE
0.355788,1.267638,1.529174,0.577535,0.713864,1.065696,1.018864,1.557615,1.102497,1.301553,0.785605,1.108759,0.952628,0,0.322114,2.232768,0.418465,0.865976,0,0,0,0,0,0,0,0,0.989049,0,0,0,0,0,1.093865,1.051825,1.020782,0.947204,FALSE
2.079665,1.278766,0.761048,0.669674,0.992286,0.735156,1.383911,1.351749,0.868367,0.556741,1.067709,1.049671,1.125451,0.369785,0.327373,0.693373,1.299518,1.341127,0,0,0.264259,0.192007,0,0,0.325838,0.705157,1.477493,1.041447,1.085264,0.835892,1.013065,1.777178,0.844055,0.984412,0.670658,1.050568,FALSE
0.347317,0.626889,1.281658,0.657357,1.218792,0.986041,1.498329,0.479266,1.896294,1.438559,0.864166,1.567555,0.994276,0,0,1.525265,0.428797,0.380296,0,0,0,0,0,0,0,1.088977,0,0,0,0,0,0,0.578531,1.032064,0.992499,1.022244,TURE
0.364259,0.896597,0.882589,0.940173,1.074946,0.940179,0.859042,0.619052,0.911397,0.867702,1.217689,0.930338,1.018255,0,0,0.363372,0.817237,0.9664,0,0,0,0,0,1.633168,0,1.036496,0.965216,0,0,0,0,0,1.120861,0.720473,0.689025,0.590394,TURE
0.406615,1.49166,0.547375,0.786089,0.884894,0.691843,1.872911,1.512684,0.418949,0.959039,1.050747,0.793336,1.148097,0,0,0,1.706162,2.053601,0,0,0,0,0,0,0,3.700179,2.584289,0,0,2.212389,0,0,0.582367,1.046133,1.123999,0.88524,TURE
0.686162,0.906612,0.864987,0.865114,1.110455,0.891263,1.165367,0.665648,1.298496,0.723085,1.091119,1.295676,1.04383,0.562716,0.498177,0.959212,1.222472,1.403081,0,0,0,0,0,0,1.000057,1.082128,1.511565,0,1.115029,1.93234,1.04085,0,1.197964,1.342729,0.992499,1.097285,FALSE
0.588744,0.845302,0.924105,0.969483,1.0785,0.976414,0.599332,0.470708,0.893603,0.342514,1.076516,0.965888,0.999309,0.328251,0.581207,0,0.922846,1.116088,0,0.787178,0,0,1.699065,0,0,1.265135,1.178132,0,0,0.753851,0,0,0.595421,1.377795,1.123999,0.900487,FALSE
0.427793,1.236044,0.635894,0.533696,1.137942,0.600411,1.148719,2.24656,0.661498,1.598399,1.145675,1.81607,1.195902,0.452987,0.267355,0,1.157753,1.026801,0,0,0,0,0,0,0,0,2.452437,0,0,1.049174,1.695405,0,0.863009,1.025332,0.917566,1.125608,FALSE
1.681521,0.93413,1.294213,0.719615,0.975494,1.025603,0.989778,1.336483,1.09212,1.116193,0.736505,1.091329,0.973591,0.915124,0.945194,1.715923,1.052503,1.037172,0.766785,0.819063,0.327146,0,1.172959,0,1.210729,0,1.016662,0.430182,0,0.77687,0,2.202254,1.207752,0.775066,0.964216,1.078891,TURE
0.355788,0.655675,0.903603,0.962558,1.219518,0.962564,1.078797,0.718899,1.411196,0.685028,1.256969,0.99406,1.006551,0,0.966343,0.744256,0.83693,1.113398,0,0,0,0,0,0,0,1.062088,0,2.113269,2.202182,0,0,0,0.557765,1.116341,0.899199,1.068961,TURE
0.423557,0.917945,1.167733,0.646839,1.074365,0.924061,0.299666,1.138257,0.970197,1.096045,0.982007,1.185225,1.026682,1.830249,0.270056,0.623972,0.935558,0.829738,0,2.200885,0,0,0,0,1.639269,0,0,1.761057,0,1.060103,0,0,1.309816,0.96054,0.870916,1.125608,FALSE
0.406615,0.99444,0.608194,1.122985,1.041052,0.902404,1.123747,0.733876,0.815848,0.890536,1.227509,0.774219,1.038005,0.476828,0.844279,0.975367,1.096818,0.972758,0,0,0,0,0,0,0,1.850089,1.722859,0,0,0,0,0,0.591228,0.903942,1.198932,1.022244,TURE
0.931825,1.118223,0.796181,1.004561,0.931268,0.931937,1.062451,0.980317,0.902043,0.840716,0.928443,0.78204,1.022564,0.827373,0.854559,0.141035,0.687251,1.125261,0,0.494694,0.592765,0,0,0.624668,0,0.792895,1.476737,0.782692,0.815623,0,0.761362,1.00172,0.873023,1.552229,0.870916,0.778729,FALSE
0.432028,1.007939,0.457934,0.898388,1.200271,0.707768,1.448385,0.649006,1.175997,1.027542,1.342076,1.370018,1.139771,1.794006,1.058832,0,1.375548,0.914971,0,0,1.292228,0,0,0,3.212304,0,0.809222,3.450235,0,1.038468,3.35621,0,1.489929,1.63407,0.974132,0.614971,FALSE
1.207137,0.953374,0.819462,0.907844,1.07831,0.891638,0.839064,0.778808,0.837898,0.570857,1.086754,1.019548,1.043634,0.159502,0.564834,0.543779,0.733787,1.156958,0,0.381072,0,0,0.819407,0.961368,0.563862,0.305068,0.852265,1.203285,0,0.36217,0,0,0.724337,0.941511,0.945849,0.722082,TURE
0.355788,1.31135,0.834095,0.577535,0.981563,0.721923,1.797995,1.497707,0.749698,0.890536,0.982007,0.917593,1.13237,1.091534,0,0,2.092324,1.855664,0,0,0,0,0,0,0,1.062088,1.978098,2.113269,0,1.272124,2.055678,2.704643,0.660972,0.636637,0.992499,1.35073,FALSE
0.880998,0.706111,0.729833,0.803366,1.333347,0.791339,0.531226,0.503774,1.543495,0.747303,1.651557,1.468497,1.096076,0.437668,0.387471,0.447632,1.062672,1.041682,0,0,0,0.457071,0,0,0,0.419654,0.390795,0.828733,0.863601,0.997744,0.806148,0,0.846407,1.581914,1.198932,1.144002,FALSE
0.33461,0.883086,0.51735,0.477624,1.454837,0.511743,1.052773,1.206048,1.523186,0.689535,1.94334,1.889015,1.242262,0,0.342763,0.395982,1.187439,1.316411,0,0,0,0,0,0,0,0,3.162354,2.254153,4.697988,0,0,0,1.04714,1.701641,0.707392,1.099721,FALSE
0.864056,1.115933,1.001732,1.268312,0.722612,1.174894,1.062451,0.762469,0.661498,0.591615,0.464221,0.573496,0.895534,2.008315,1.31702,1.065056,0.79845,1.011626,1.499405,1.067756,3.198584,0,1.149616,1.348786,0.79109,0.856012,0,0,0,0,0.822271,2.163715,-0.724787,0.473286,1.020782,0.511607,TURE
0.525211,1.066,0.753376,0.869408,1.047768,0.838362,0.941807,1.283749,1.196996,0.685028,1.178408,1.20161,1.07149,0.368282,0.434724,0.251111,1.223641,0.834797,0,0,0,0,1.909693,0,0,0.710985,0,1.408846,1.468121,0.848083,1.370452,0,1.041361,1.083378,1.245582,0.993921,FALSE
0.59298,0.970399,0.708981,0.924056,1.106489,0.845681,1.284282,0.556291,1.102497,1.125403,1.26258,1.092373,1.067663,0.32589,0.384683,0.666618,0.999499,0.960317,0,0,0,0,0,0.989438,1.16065,0.62795,1.754298,0,0,0,0,0,1.570013,1.691398,1.198932,1.050568,FALSE
0.571802,0.707157,1.124483,2.595342,0.333137,1.946518,0.428094,1.797248,0.398999,2.055084,0.467622,1.34726,0.492091,3.042447,5.98556,2.535469,0,0.229881,2.277293,0,7.772801,6.388603,1.750552,0,0,0,0,0,0,0,0,0,0.413269,0.072291,0.899199,0.872163,TURE
0.406615,0.99444,0.851472,1.235283,0.884894,1.082884,0.719198,0.86867,0.771748,0.856285,0.923086,0.49703,0.943641,0.953656,1.688558,0.650245,1.096818,0.648506,1.611063,0,0,0,2.484655,1.457559,1.709775,0.925045,0,0,0,0,0,0,1.088066,0.886237,0.692766,0.768799,TURE
0.660749,1.082704,1.571948,1.278475,0.496502,1.462357,0.683613,0.580361,0.695951,0.652917,0.466453,0.292722,0.745235,0.876748,1.724871,2.391222,0.224081,0.331226,0,1.400563,0,0.612415,0,3.543868,0,0,0,0,0,0,0,0,0.01496,0.30442,0.992499,1.247366,TURE
0.321903,1.159509,0.998719,0.709253,0.953384,0.873907,0.824081,1.067116,0.895779,0.792064,0.846981,0.979722,1.052905,1.207964,0,1.235465,0.617468,1.232161,0,1.457343,0,0,0,0,0,0,1.097438,0,0,0,0,3.005159,1.431018,0.640619,1.095716,0.91888,FALSE
0.453206,0.857892,1.091339,1.309799,0.840625,1.241438,0.74203,0.634742,0.404249,1.133558,0.649995,0.755558,0.860742,1.282037,1.261108,0.582766,0.218444,0.678076,0,0,2.461387,0,0,0,0,0,0,0,0,0,0,0,1.131657,1.037599,1.020782,1.022244,TURE
0.33461,0.79013,0.886886,1.02348,1.106941,0.986933,0.374582,0.610907,1.015458,0.61292,1.149982,0.968403,0.99381,2.323008,0,0.395982,0.742149,1.053129,0,2.801126,0,0,0,0,0,0,0,0,0,0,0,2.884953,0.992796,1.211817,0.945849,0.768799,FALSE
0.343081,1.767893,0.144165,0.998209,0.771149,0.606059,2.217527,2.935506,1.146597,2.19209,0.903446,1.261691,1.192949,0,1.002581,0,1.013034,1.026801,0,0,0,0,0,0,0,2.205876,1.027089,0,0,0,0,2.810019,1.300701,0.735869,0.824266,0.797123,TURE
0.381201,1.183129,0.713614,0.778603,1.027171,0.770051,1.258596,1.138257,0.529198,0.411017,1.139128,1.032293,1.107206,2.035895,0,0,2.341523,1.615192,0,0,0,0,0,1.55808,1.82769,0,2.762516,3.931663,0,1.183371,1.912259,0,1.0177,1.378053,1.198932,1.27569,FALSE
0.690398,1.148839,0.967141,0.727529,0.965687,0.868079,1.120972,0.965189,0.783998,0.710399,1.0402,0.998308,1.055952,0.279621,0.495102,0.953291,1.357858,1.204272,0,0,0,0,0,0.847206,0,2.150729,1.001412,1.06328,2.216032,0.640062,2.068607,1.360827,0.138801,0.936983,1.273865,1.200649,FALSE
0.343081,1.133265,0.864987,0.865114,0.956225,0.891263,0.779131,1.976973,0.264599,1.918079,0.746325,1.491089,1.04383,0,1.002581,0.386083,1.447191,1.155151,0,0,0,0,0,0,0,0,1.027089,0,0,0,0,2.810019,0.790698,0.637882,0.870916,1.27569,FALSE
0.398144,1.05466,0.683248,1.03219,1.010042,0.890884,1.035987,0.975649,0.699298,1.203692,1.144739,0.857513,1.044029,0.487082,0.862435,0.332114,1.369385,1.324904,0,0,1.404596,0,2.539263,1.489593,0,3.781501,1.760724,0,0,0,0,0,1.197964,1.048169,0.917566,0.91888,FALSE
1.406209,1.470923,0.685867,0.535785,0.955761,0.626246,1.69223,1.762008,0.622586,0.76562,1.178408,1.079522,1.182394,0.273708,0.323088,0.186626,1.783849,1.551058,0,0,0,0,0.702349,0,0.48331,1.045947,1.704531,0.515431,1.611353,3.102741,2.00554,1.979007,1.552591,1.288027,0.964216,0.872163,FALSE
0.415086,1.124014,1.072408,0.605037,0.994311,0.854521,0.745835,1.184853,0.676198,0.63936,0.82925,1.087518,1.063041,0,0.275624,0.955256,1.19356,1.164413,0,0,0,0,0,0,0,1.81114,0.843294,3.597053,1.874197,1.082659,0,0,1.252786,0.494887,0.795983,0.890557,FALSE
0.792051,0.844313,1.373803,1.008885,0.868471,1.219934,0.744884,0.539174,0.661498,1.125403,0.684599,0.611729,0.871985,0.974165,0.862435,2.158742,0.995916,0.938474,1.637189,0,0,1.018473,0,0,0,0.9351,0,0.923833,0,0.55612,0,0,1.304701,0.600517,1.063691,0.872163,TURE
1.105484,0.858155,0.917185,1.094587,1.014726,1.040012,0.856188,1.262353,0.992247,1.29666,0.939921,1.037754,0.966057,1.045354,1.233946,0.356384,0.712463,0.67137,0.58471,0.832767,0.49893,0,1.791263,0.525399,1.232628,0.333446,0.310515,0,0,0,0,0,-0.251832,1.153531,1.273865,0.91888,FALSE
0.398144,1.093721,0.931702,0.917502,0.930302,0.952324,0.924683,0.718899,0.755998,0.919895,0.852943,0.961288,1.011905,0,0,0,0.746937,0.883269,0,0,0,0,0,1.489593,0,0,0,0,0,3.39233,1.82727,0,0.812897,1.297958,1.142366,1.27569,TURE
0.368495,0.844087,1.207999,0.867409,1.005153,1.06214,0.702074,0.599083,0.831598,0.802461,0.965172,0.873899,0.954488,0,0.621756,1.795734,0.807735,0.716372,0,0,0,0,0,0,0,3.07247,0.953726,0,0,0,0,0,1.196104,1.11746,0.870916,0.618718,FALSE
0.559095,0.917945,1.415434,0.939224,0.832841,1.203205,0.499443,0.684666,0.619498,1.158024,0.430213,0.646321,0.880732,0.691583,0.816351,2.357757,0.707025,1.018962,0,0.829564,0,0,1.791263,0,1.232628,0,0,0,0,0,0,0,0.834649,1.01836,1.170649,0.975527,TURE
0.597215,1.119762,1.159451,0.993961,0.779681,1.105925,0.861539,1.647478,0.68906,1.327242,0.638304,1.075305,0.931595,2.588495,0.954839,0.882475,0.74427,1.320172,2.178992,1.551703,1.859321,0,0,0,1.15224,0.6234,0,0,1.285946,1.485692,1.200396,0,0.92348,0.88586,1.020782,0.947204,TURE
0.275312,1.073289,0.988082,0.829281,0.960971,0.932947,0.599332,1.048395,0.440999,0.856285,0.687405,0.955827,1.022036,2.123375,0,0.482603,1.62809,1.443938,0,0,0,0,0,0,2.564662,2.775134,1.292144,2.7715,0,1.668359,0,0,0.878886,1.222494,1.273865,1.200649,TURE
1.071599,1.015907,0.992342,0.83092,0.997435,0.935932,0.890132,1.061688,0.815456,1.019435,0.977358,0.911711,1.020475,0.359513,0.954839,0.857962,1.148564,1.303874,0,0.429655,0.514832,0,0,0.542212,0.636036,0.344117,0.640904,1.357924,0.707528,1.226143,2.641836,0,0.893442,0.724838,0.824266,1.172325,TURE
0.321903,0.869632,0.384123,1.347582,1.117761,0.911903,1.030101,0.243377,0.90956,1.284428,1.485285,0.728818,1.033039,0,1.425893,0,1.080569,0.82144,0,0,0,0,0,0,0,2.356963,1.097438,0,0,0,0,0,0.80441,1.234423,1.095716,0.993921,FALSE
0.664984,0.841936,1.375991,1.029999,0.859365,1.232327,0.956286,0.537412,0.671226,1.108134,0.537216,0.573496,0.865505,2.323008,0.856907,0.791965,0.29686,0.789847,0.977032,2.783054,0,0,0,0,2.065053,0,0,0,0,0,1.074865,0,1.148931,0.88997,1.077348,1.27569,TURE
2.12202,1.048033,1.025554,1.097432,0.837828,1.095133,0.933574,1.059916,0.754786,0.829938,0.634528,0.742604,0.937237,1.630752,0.53471,1.173692,0.810427,0.780368,1.213948,0.432238,1.035854,0,0,0.272195,0.638591,0.518248,0.804347,0,0.354476,0,0.330894,0,1.336488,1.13712,1.198932,1.200649,TURE
0.465913,1.201673,0.84926,0.539033,1.067551,0.708797,1.198663,1.298013,0.808498,0.685028,1.112941,1.210714,1.139232,0,0,0.566727,1.593238,1.130423,0,0,0,0,0,1.26685,0,1.608022,1.497438,0,0,0,1.551455,0,1.321052,1.196815,0.842633,0.84384,TURE
1.846708,0.960052,0.575832,1.45885,0.92262,1.066327,0.997751,0.633122,0.929605,1.179338,1.10699,0.67994,0.952299,1.041348,2.02821,0.142007,0.5323,0.991394,0,0.745461,1.190994,0.216396,2.134623,0.626111,0.367226,0.397363,0,0,0.407811,0,0,0,0.965915,1.03044,0.674399,0.768799,TURE
0.37273,0.834495,0.663485,1.041313,1.164085,0.885996,1.108763,0.539174,1.345046,1.061793,1.335529,1.051409,1.046584,0,0.614609,0,0.931525,0.944184,0,0,0,0,0,0,0,1.012108,1.885011,0,0,0,0,0,0.980603,1.055255,1.002415,0.92881,FALSE
0.444735,0.874233,0.889701,1.180738,0.975614,1.072571,0.948942,0.449312,1.028997,1.484227,0.818339,1.178853,0.949034,0,0.514144,0.89096,0.779257,0.691116,0,0,0,0,0,0,0,1.686846,0.785421,0,0,0,0,0,0.056023,0.615029,0.974132,0.787192,TURE
0.432028,0.611963,0.915869,0.898388,1.273757,0.934253,0.69922,0.798777,1.690495,1.484227,1.178408,1.465601,1.021353,0.897003,1.32354,0.917424,0.802403,1.321624,1.5144,1.078433,0,0,2.33407,0,1.606152,0.868981,1.618444,1.725117,0,2.076937,0,0,0.187123,1.079498,1.049065,0.693758,TURE
0.393908,0.947556,0.878939,0.985329,1.020902,0.962564,0.75147,0.963141,0.936274,0.790417,1.048481,1.038175,1.006551,0.492377,0.87181,0.335724,0.755056,1.004479,0,1.185092,0,1.041106,0,0,0,0.95588,0,0,0,0,0,0,0.877184,0.870096,1.095716,0.665435,TURE
0.550624,1.666423,0.404215,0.373176,1.018629,0.399834,2.354517,2.225165,1.165497,0.733959,1.402867,1.283538,1.300773,0,0.414504,0.239431,2.782197,2.626699,0,0,0,0,0,1.067346,0,0,1.261621,1.341758,1.398211,15.346255,1.305193,1.717234,0.917563,0.855395,1.348798,0.91888,TURE
1.397738,1.190546,0.760796,0.784048,0.99941,0.796303,1.251545,1.233406,1.024673,0.705176,1.201514,1.000807,1.09348,1.239173,0.487577,0.281641,1.653933,1.529277,0,0.657581,1.181916,0,0,0,0.972533,1.052344,0.979975,0.518594,0,2.185243,1.008922,1.327432,1.101281,1.580135,0.870916,0.92881,FALSE
0.355788,0.743098,1.112126,0.834217,1.130285,0.996941,0.659265,0.838716,1.719895,0.47952,1.099848,1.185225,0.988577,0.545767,0.322114,0.372128,0.976418,0.742265,0,0,0,0,0,0,0,0,2.967147,0,2.202182,0,0,0,1.54511,1.443189,0.810608,0.947204,FALSE
0.588744,0.950964,0.96611,0.775587,1.0785,0.893315,0.905757,0.686918,0.820655,0.646399,1.153304,1.095248,1.042758,0.328251,0,0.895264,1.090637,1.413711,0,0,0,0,0,0,0,1.897702,1.767198,0,2.609994,0,0,0,1.221008,0.52041,0.824266,1.097285,FALSE
0.381201,1.142331,0.64874,0.658818,1.138217,0.673795,1.258596,1.138257,0.881997,0.548022,1.296249,1.185225,1.157533,1.017947,0,0,1.6911,1.38445,0,0,0,0,0,0,0,0.988841,0.920839,3.931663,0,3.550113,1.912259,2.515947,1.142787,1.056823,1.123999,1.200649,FALSE
0.326139,1.096765,1.061575,1.050064,0.811209,1.087572,0.700689,0.911839,0.810659,0.785767,0.690293,0.520082,0.94119,0.596035,0.351783,1.219209,1.066351,0.945737,0,0,0,0,0,0,2.148771,1.162556,1.082608,0,0,0,0,2.963993,0.913631,0.962109,0.899199,0.693758,FALSE
0.317668,0.734356,1.32343,0.790581,1.066037,1.078072,0.324638,0.649006,1.047372,1.113171,0.851073,1.06734,0.946158,0.612144,0.722581,1.25216,0.312906,1.110055,0,1.477306,0,0,0,0,0,0,0,0,0,0,0,0,0.429893,1.864724,0.739416,0.947204,FALSE
0.406615,0.841449,0.729833,1.347582,0.988999,1.082884,0.854048,0.494243,0.926097,0.993291,1.070387,0.563938,0.943641,0.476828,1.125705,0.325122,0.853081,0.432337,0,1.14727,0,1.007522,0,2.915117,0,1.850089,0,0,0,0,0,0,1.15644,0.917836,1.123999,0.618718,TURE
0.326139,0.762967,1.061575,0.910055,1.103244,1.012567,0.599332,0.237871,1.011703,0.785767,0.999336,1.028919,0.980407,0.596035,0.351783,0.812806,0.914015,1.215948,0,0,0,0,0,0,0,2.325112,2.165215,2.315911,2.41335,0,0,0,1.069428,0.773021,1.049065,0.85377,FALSE
0.292254,1.383569,1.269275,0.781207,0.651789,1.046265,1.306876,1.439463,0.796248,0.5328,0.147301,0.440742,0.962788,1.332313,0,0,1.191804,0.755,0,1.609602,0,0,0,4.107665,0,0,0,0,0,0,0,0,1.126185,0.915808,1.091974,1.050568,FALSE
0.381201,0.734356,1.167733,0.838495,1.110455,1.026735,0.659265,0.599083,1.014297,0.890536,0.864166,1.032293,0.972999,0,0.300399,0.694081,1.040677,0.807596,0,0,0,0,0,0,0,0,0.920839,0,0,0,0,0,0.900663,0.520135,0.945849,1.068961,TURE
0.304961,1.172929,1.297481,0.823522,0.763438,1.082884,0.674248,1.098318,0.679873,0.656485,0.556471,0.653148,0.943641,1.276019,0,1.305068,0.978383,0.867719,0,1.540619,0,0,0,3.929071,2.304479,0,0,0,0,0,2.418445,0,0.790491,0.008805,1.035408,1.125608,TURE
0.37273,0.834495,1.526014,0.551283,1.022124,1.05007,0.539398,0.658991,0.705598,0.959039,0.589204,1.032293,0.960798,0,0,1.775093,0.79845,0.944184,0,0,0,0,0,0,0,1.012108,1.885011,0,0,0,0,0,0.874773,0.814898,1.198932,0.975527,TURE
0.364259,1.024682,0.611023,1.378921,0.900631,1.040912,1.038841,0.599083,0.793798,1.050376,1.230782,0.764661,0.965587,1.598776,1.258141,0.363372,0.544825,0.8456,0,2.567699,1.538367,0,0,4.899504,0,0,0,0,0,0,0,2.638676,0.50188,1.145159,0.552816,0.732981,TURE
1.30032,0.753492,0.893867,1.035926,1.123115,0.997053,0.674248,0.518848,1.193059,0.850169,1.259073,0.989963,0.988518,1.776418,0.524225,0.706557,0.794536,1.174445,0.993049,1.767924,0,0,0,0.445898,1.569168,0,0,1.115917,0.581434,0.671749,0,0,0.668902,1.039593,1.095716,1.247366,TURE
0.533682,1.194785,1.251142,0.727266,0.813012,1.0084,0.784839,1.212429,1.028997,1.109093,0.794958,1.010445,0.982585,1.087168,0.427768,1.235465,1.018822,1.478593,0,0.869704,1.042119,0.761785,0,0,1.292757,0,0.651325,1.38575,1.444054,0,2.695972,0,1.013503,0.782876,0.974132,1.022244,TURE
0.368495,0.801883,1.207999,0.681536,1.120028,0.962564,0.299666,0.941416,0.963897,1.00797,0.897835,1.217996,1.006551,0.526729,0.310878,0.718293,0.673112,1.074559,0,1.268745,0,0,0,0,1.892965,0,0,0,0,0,0,0,1.293017,0.939706,1.020782,0.872163,FALSE
0.931825,1.218363,0.371551,1.004561,1.044837,0.721923,1.607298,1.034779,0.982224,0.965267,1.392664,0.955827,1.13237,0,0.732479,0.141035,0.951578,1.265918,0,0,0,0,1.064852,0,0,0.396448,1.107552,0,1.631246,0,0.761362,1.00172,1.144026,0.88336,1.198932,0.975527,FALSE
1.33844,0.848227,1.293375,0.733494,1.027874,1.032624,0.983278,0.973509,1.109387,0.974024,0.810156,1.069331,0.96992,0.719026,0.509248,2.255213,0.771835,0.880115,0.482293,0.34345,0.411538,0.299359,0.738252,0,0,0.274854,0.511904,0,0.564662,0,0,0.693498,0.555104,0.730557,1.049065,0.943457,TURE
0.715811,0.477983,1.070998,0.893072,1.301007,1.008129,0.754714,0.639761,1.64694,0.739999,1.350563,1.326357,0.982727,1.078539,1.273119,0.919245,0.551311,0.733429,0,1.937306,0.773789,0.564455,2.784011,0,2.873658,0.518248,0.965216,1.024615,0,0,0,0,0.839342,1.201977,0.942107,1.022244,TURE
2.570991,0.979948,0.990745,1.056753,0.917909,1.056125,0.933521,0.818562,0.785465,0.882329,0.7847,0.750566,0.957633,0.598002,1.191186,0.50968,0.955242,0.881083,0.500628,0.178253,0.213591,0.465395,0.382571,0,0.26326,0.854594,0.397912,0.841102,0.292163,0.506318,0.545454,0.358825,0.690644,0.940582,0.974132,1.022244,FALSE
0.512504,1.062085,0.820308,0.935511,0.99115,0.906878,0.856188,1.754457,0.724498,1.418987,0.869778,1.310848,1.035666,1.132466,0.445592,1.029554,0.964794,1.625767,1.272605,0.906247,1.085906,0,0,2.297508,2.695069,0.729061,1.357847,1.44497,1.505766,0,0,0,1.083717,1.14364,1.020782,0.872163,TURE
0.402379,1.198159,1.229192,0.794364,0.789008,1.03349,0.87902,1.098318,1.161297,0.570857,0.563017,0.611729,0.969467,0,0.28442,1.642905,0.615826,0.873873,0,0,0,0,0,0,0,0,0,0,0,0,0,0,1.309816,1.001981,0.795983,0.862233,FALSE
0.232956,0.734356,0.743103,1.274077,1.090265,1.05007,0.432851,0.865342,1.543495,1.027542,1.396632,0.785902,0.960798,0,0.495102,0.571974,0.643196,0.570445,0,0,0,0,0,0,0,1.654407,0,0,0,0,0,0,0.439153,1.03044,1.198932,0.768799,TURE
0.309197,1.005967,1.039762,1.033761,0.889885,1.06805,0.754927,0.449312,0.530047,0.691615,0.770498,0.650697,0.951397,0.629148,0.371326,1.286942,1.125593,0.713056,0,0,0,0,0,0,0,0,0,0,0,0,0,0,1.054625,0.954235,0.992499,1.125608,TURE
0.406615,0.803202,0.851472,0.898388,1.171183,0.902404,0.779131,0.554152,1.135572,0.702154,1.286429,1.166108,1.038005,0.953656,0.281426,0.325122,0.731212,0.972758,0,0,1.374711,0,0,0,1.709775,0.925045,0,0,0,0,0,0,1.097301,1.415156,1.170649,1.097285,FALSE
0.427793,0.94521,0.924937,1.067391,0.964777,1.029276,0.898997,1.647478,0.624748,2.226341,0.752872,1.338157,0.97167,0.452987,0.802065,0.926599,0.694652,0.92412,0,0,1.305281,0.956117,0,0,1.622542,1.755697,1.634958,0,0,0,0,0,0.475215,0.646846,1.198932,0.797123,FALSE
1.181724,1.026519,1.171918,0.927368,0.868663,1.076416,0.68833,0.942542,1.153891,0.78804,0.91777,0.671953,0.947024,0.651779,0.673196,1.777647,1.08279,0.775641,1.093429,0,0.466508,0,0,0,0,0.3117,0.870793,0.614769,0.640635,0.370072,0,0.786805,1.421022,1.496318,1.273865,1.125608,FALSE
0.88947,0.961656,0.834095,0.898388,1.070796,0.893809,0.953482,0.844162,1.042361,0.685028,1.089135,0.955827,1.042499,1.0837,0.639605,0.295566,0.886318,1.031713,0.728077,2.073911,0,0,0,1.30969,0.76816,0.4156,0,0.820687,0,0.494029,1.596643,0,0.989572,0.858113,1.273865,1.097285,FALSE
0.364259,0.896597,0.882589,1.190886,0.958736,1.07449,1.13873,0.599083,1.278896,1.027542,0.785605,1.032293,0.94803,0.532925,0.943606,0,0.408619,0.9664,0,0,1.538367,0,0,0,0,0,0,0,0,0,0,0,0.889151,0.392665,0.795983,0.797123,FALSE
0.732754,1.018759,0.911237,1.059371,0.92431,1.018204,0.783741,0.617004,0.872574,0.646971,0.830929,0.787536,0.97746,0.790093,1.088073,0.53872,0.942357,1.014861,0,0,0.755689,0,0,0,0.935347,0.506054,0.471253,1.000364,0,1.204378,0,0,1.309816,1.372024,1.095716,0.965597,FALSE
0.432028,0.683959,0.686902,1.268312,1.151281,1.019185,1.098775,0.649006,1.506746,1.198799,1.145675,1.08327,0.976946,0,1.058832,0,0.573145,0.813307,0,0,0,0,2.33407,0,0,0,1.618444,0,0,0,0,0,0.311462,1.106783,0.692766,1.097285,FALSE
0.779345,1.037677,1.047152,0.761677,0.991262,0.925945,1.04883,0.958532,0.992247,1.061793,0.942727,1.013176,1.025697,0.495067,0.730478,0.337559,0.885713,1.178296,0,0,0,0,2.553292,0,0,0,0.885226,0,0,0.565388,1.82727,2.404127,1.302666,0.819951,0.810608,1.097285,FALSE
0.33461,1.068999,0.812979,0.614088,1.138568,0.731061,0.910826,1.052336,0.725327,0.522785,1.243014,1.300427,1.127592,0,0,0,1.484299,1.18477,0,0,0,0,0,0,0,0,2.108236,0,0,0,0,0,1.302666,0.838042,1.170649,1.097285,FALSE
0.376966,1.072654,0.524824,1.393006,0.898346,1.005825,1.2253,0.612396,0.460599,1.278719,1.134763,0.467293,0.983932,0.514757,1.519062,0,1.184065,1.516864,0,0,1.48532,0,2.686894,0,1.848943,2.000678,0.931546,0,0,1.197293,0,0,1.260124,0.806452,0.763958,1.097285,TURE
0.385437,1.210476,1.347384,0.651578,0.796233,1.015452,0.877204,1.426906,0.469062,1.127183,0.471363,1.087904,0.978898,1.006637,0.891183,1.715923,0.900474,1.140889,0,1.211723,1.451942,0,0,0,0,0,1.820749,1.943236,0,1.169769,0,2.487028,0.939759,0.955244,1.049065,1.27569,TURE
0.55486,0.840865,1.069679,0.822951,1.087144,0.969912,0.377501,0.599083,1.142588,0.52934,1.096787,1.099821,1.002709,1.393805,0.616973,1.425536,0.979637,1.18477,2.347906,2.507985,1.001727,0,0,0,1.242258,0.672103,0.625882,1.331193,1.387201,0,0,0,1.168929,1.464659,1.245582,0.791806,FALSE
1.15631,0.726286,0.919643,1.164942,1.070796,1.078918,0.612504,0.363729,1.023747,0.969202,1.060783,0.873899,0.945715,1.165774,1.769261,0.227107,0.681031,0.64175,0,1.591784,0.476837,0,4.279128,0.502048,1.177845,0,0.593429,0,0,0,0,0,0.833937,0.708544,0.646116,0.750406,TURE
0.360023,0.99354,0.961662,1.01465,0.940621,1.019185,0.958931,0.718899,0.617398,0.685028,0.707045,0.611729,0.976946,0.53927,1.591399,0,1.102622,1.100143,0,0,1.556901,1.142677,0,0,0,0,0,2.087179,0,1.256419,0,0,0.650234,1.05518,1.049065,0.91888,FALSE
0.347317,1.164222,0.712032,1.117507,0.883624,0.950825,1.498329,0.658991,1.058397,1.096045,0.746325,0.87936,1.012688,1.118485,0.330068,0,1.286392,1.140889,0,0,1.615285,0,0,0,0,0,0,0,0,0,0,2.773993,1.367031,1.172987,1.095716,1.172325,TURE
0.427793,0.545314,0.982745,1.174131,1.16268,1.115049,0.69922,1.39786,1.175997,1.71257,0.982007,1.465601,0.926824,1.35896,1.06942,0.617732,0.578876,0.71876,3.059393,1.089327,1.305281,0,0,0,1.622542,0,0,0,0,0,1.695405,0,1.03471,1.575455,0.824266,1.040638,FALSE
0.639571,0.559278,1.044,1.035228,1.191349,1.070932,0.449499,0.524197,1.418212,0.856285,1.165017,1.086166,0.949891,1.207964,0.712947,0.823643,0.463101,0.82144,0,0.723781,1.734534,0.633105,0,0,0,0,0,0,0,0,0,0,0.912896,0.520367,0.899199,0.92881,TURE
1.236786,0.867646,1.079753,0.886081,1.035347,1.008714,0.725857,0.685617,0.911397,0.593691,0.894717,0.94733,0.982421,0.466996,0.367498,0.849117,0.954848,0.917416,0.522207,0.371874,0,0,0,0.469041,0,0.297679,0.277207,0.587019,0,0.706735,1.142044,0,1.003657,0.548545,1.067432,0.975527,FALSE
0.59298,1.285123,1.334552,0.50053,0.820944,0.928187,0.72776,1.540499,0.283499,0.929681,0.561147,0.901208,1.024525,0.32589,0,0.444412,0.832916,0.738705,0,0,0,0,0,0.989438,1.16065,0,0,2.486198,0,0,0,0,1.039856,1.017987,0.917566,1.054315,FALSE
0.876763,0.904641,0.846183,1.015569,1.050104,0.962564,0.898997,0.918075,0.798952,1.080921,1.050875,0.901208,1.006551,0.659689,1.168056,0.59974,1.124032,1.295962,0,0.526065,0,0,1.13271,0,0,1.265135,1.178132,2.498446,0,0.50133,0.81012,1.065869,0.874801,1.044159,0.927482,0.815516,TURE
0.559095,0.862312,1.326969,0.816716,0.965339,1.093823,0.499443,0.813041,0.629998,0.554547,0.607909,0.901208,0.937922,0.691583,0.408176,1.414654,0.972159,0.783817,0,0,0,0,0,1.050798,0,0.666893,0.621031,0,1.376364,0,0,0,0.977761,0.242975,1.273865,1.050568,FALSE
0.364259,0.811207,0.95048,0.814817,1.162104,0.906601,1.058819,0.718899,1.014297,0.936205,1.204595,1.032293,1.035811,0.532925,0.943606,0.726744,0.953444,0.8456,1.802857,0,0,0,2.784011,0,0,1.036496,0.965216,0,0,0,0,0,0.891152,0.812895,1.077348,1.050568,TURE
0.423557,1.138251,0.817413,0.431226,1.174306,0.635292,1.13873,1.37789,0.881997,0.411017,1.296249,1.491089,1.177664,0,0.270056,0.311986,1.754171,1.244607,0,0,0,0,0,0,0,0,0.825907,0,0,0,1.713065,2.253869,1.185532,0.834428,1.273865,0.793376,FALSE
0.376966,0.618839,1.443265,0.423958,1.263299,0.940933,1.118752,0.938563,1.465096,1.027542,0.999465,1.546315,1.01786,1.029515,0,0.350984,0.789377,0.700091,0,0,0,0,0,0,3.697885,0,1.863092,0,0,0,0,0,-0.027187,0.543831,1.273865,1.089371,TURE
0.37273,0.87622,0.86253,0.918806,1.107301,0.918811,1.018864,1.018441,0.793798,1.096045,1.139128,1.032293,1.029427,0,0.614609,1.065056,1.33075,1.062207,0,0,0,0,0,0,0,1.012108,0.942505,0,2.097316,0,0,0,1.000979,1.689345,0.964216,1.200649,FALSE
0.351552,1.282911,0.91449,1.039099,0.752568,1.008953,1.298552,1.018441,0.705598,1.004708,0.693952,0.420564,0.982297,0.552423,0.652085,1.129998,0.988326,0.626098,1.869629,0,0,0,0,0,0,1.075364,1.001412,0,0,0,0,2.738879,1.300701,0.405482,0.749332,0.900487,TURE
0.381201,1.305521,0.843363,0.658818,0.943887,0.770051,1.558262,1.258074,1.102497,0.753531,0.824886,0.99406,1.107206,0,0,0.347041,1.300846,1.38445,0,0,0,0,0,0,0,1.977682,1.841677,0,0,0,1.912259,0,1.401777,1.322621,0.889283,1.200649,FALSE
0.525211,0.740278,1.130064,0.782467,1.148515,0.978089,0.813379,0.813041,1.574995,0.685028,1.150351,1.22892,0.998433,0.736564,1.086809,0.502221,0.941262,0.834797,0,0,1.059203,0,0,0,1.314125,0.710985,0,0,0,1.696165,0,0,1.021659,1.178885,1.067432,1.35073,TURE
0.304961,1.070935,1.135296,0.823522,0.902245,1.002671,0.724192,0.948548,0.569623,0.256886,0.621938,0.748731,0.985581,1.276019,0,1.305068,1.630638,1.012339,0,0,0,0,0,0,2.304479,1.246799,0,0,0,1.496616,2.418445,0,1.146903,0.963236,0.945849,1.125608,FALSE
0.317668,1.174969,1.167733,0.646839,0.899469,0.924061,0.849053,1.647478,0.955497,0.913371,0.883806,0.923966,1.026682,0,0.361291,2.086934,0.938719,0.832541,0,0,0,0,0,0,0,1.194849,1.11268,0,0,1.433379,2.316257,0,1.214963,1.186706,1.273865,0.511607,TURE
1.537512,0.758632,0.981153,0.861264,1.163225,0.946654,0.841167,0.9249,1.292049,0.841263,1.116387,1.193945,1.014869,0.375403,0.812405,0.597255,0.799553,0.85094,0,0,0,0.260276,0,0.376536,0.441692,0.71691,0.445072,0.470923,0,0.566963,0.45809,0,0.693122,0.555738,1.095716,1.172325,FALSE
0.974181,0.846106,0.863107,0.960884,1.108041,0.941639,0.649276,0.973509,1.047372,0.713571,1.227509,1.08327,1.017492,1.582486,0.817242,0.404628,1.011138,1.210638,1.992631,0.945994,1.133533,0,0,0,0.70048,0.378983,1.058762,0.74806,0.779533,1.350928,0.727674,0,1.173078,0.314874,1.227215,1.200649,TURE
1.054657,1.061719,1.172422,0.714381,0.943218,0.962564,0.581403,0.926786,0.69919,0.76407,0.785605,0.897006,1.006551,1.095935,0.215609,1.369971,0.746937,0.828065,1.839352,1.309838,0.523169,0,0,0.551028,0.646378,0.699424,0.976987,0,0.71908,0,0,0,1.197964,0.410075,0.941242,1.125608,FALSE
0.326139,0.429169,1.061575,0.840051,1.362831,0.975065,0.550856,0.237871,1.877487,0.528882,1.409469,1.475909,1.000015,1.19207,0.351783,0.812806,0.609344,0.945737,2.019199,0,0,0,0,0,0,3.487669,0,0,0,0,0,0,0.987952,1.464715,0.974132,1.27569,FALSE
1.617988,0.922751,0.978205,1.015978,0.981096,1.028079,0.884014,0.748853,1.003272,1.044668,0.864166,0.850686,0.972296,0.832259,0.912235,1.45921,1.185101,0.862405,0.797052,0.851395,0.68012,0.247228,1.219382,0,0.419549,0.68097,0.845519,0.447253,0.46607,0.538465,0,0.572411,0.944489,0.899883,1.198932,1.125608,TURE
0.368495,1.266131,1.140888,0.743493,0.804123,0.962564,0.890435,1.189607,0.951297,0.342514,0.735102,0.90667,1.006551,0,0.310878,1.07744,0.403867,1.074559,0,0,0,0,0,0,0,0,0,0,0,0,0,0,0.99416,0.876375,0.795983,0.91888,TURE
0.33461,1.208433,0.443443,0.887016,1.075314,0.694508,1.506215,1.280934,0.449703,0.617427,1.387731,1.006133,1.146703,0.580752,1.028288,0.395982,1.039009,1.711334,0,1.400563,0,0,0,0,0,1.131963,2.108236,0,0,0,4.385447,2.884953,1.144026,0.689282,1.348798,0.618718,FALSE
0.317668,1.028098,0.856337,1.149936,0.899469,1.039569,1.098775,0.898624,1.102497,0.456685,0.949273,0.669079,0.966289,0,0.722581,0.834773,0.469359,0.971298,0,0,0,0,0,1.88268,0,1.194849,0,2.381148,0,1.433379,0,0,1.118389,1.417232,1.020782,0.943457,TURE
0.343081,1.042604,0.93707,0.465831,1.172147,0.71301,1.438396,2.216606,0.926097,2.123587,0.982007,1.988119,1.13703,0,0.334194,0.772165,1.013034,1.155151,0,0,0,0,0,0,0,0,2.054178,2.195604,2.287981,0,0,0,0.858768,1.273349,0.70365,1.050568,TURE
0.347317,0.895556,0.925642,0.9203,1.066443,0.950825,1.438396,0.718899,1.234796,1.23305,0.864166,1.223458,1.012688,1.118485,0.660136,1.525265,0.57173,0.760593,3.785999,2.696084,0,0,0,0,0,0,1.014088,0,0,0,0,0,0.821336,1.296318,0.664483,1.172325,FALSE
0.330374,0.894408,1.047965,1.036601,0.960971,1.073629,1.00721,0.607403,0.734998,1.503256,0.889262,1.024858,0.948481,1.176588,1.041643,2.005625,0.751788,0.533403,1.992631,0,0,0,0,0,0,0,1.068173,0,0,0,0,0,0.792547,0.766833,0.974132,0.797123,FALSE
0.33461,0.557739,0.665164,0.955248,1.391583,0.84072,0.386411,0.603024,1.790107,0.959941,1.749523,1.453862,1.070257,0,0.342763,0.395982,0.742149,0.658205,0,0,0,0,0,0,0,2.263925,1.054118,0,2.348994,0,0,0,0.931784,1.620711,1.020782,1.022244,FALSE
0.292254,0.851427,1.353893,0.859327,0.941473,1.129966,0.840729,0.374427,0.551248,1.046571,0.649216,0.71687,0.919025,1.99847,0.393169,0.90843,0.681031,0.151,4.520596,0,0,0,0,0,0,0,0,0,0,0,0,0,1.21038,0.018867,0.917566,0.872163,TURE
3.9772,1.02059,0.789681,0.774967,1.106907,0.805724,1.033897,0.956319,1.113608,0.816971,1.260004,1.152772,1.088554,0.33805,0.513048,0.954917,1.11085,0.96331,0,0.460377,0.137911,0.100106,0.246873,0.868929,0,0.735292,0.855908,0.361629,0.565266,0,0.351774,0.462827,0.980603,1.555547,0.795983,0.993921,FALSE
0.508268,0.734356,1.313699,0.808549,1.061873,1.082884,0.649276,0.898624,1.286246,1.084628,0.785605,1.051409,0.943641,0.761322,1.12334,1.297757,0.681031,0.690286,0,0.913927,0,0,3.949964,0,0,1.470584,0.684726,0,0,0.877327,0,0,0.42668,0.630633,0.707392,0.975527,TURE
0.482855,0.547546,1.024327,0.945671,1.249262,1.013225,0.470903,0.591951,1.580245,0.823665,1.295314,1.247126,0.980063,2.004365,0.473195,1.639997,0.307368,0.726938,2.704285,1.925774,0,0,2.081738,0,2.865028,0.775037,0.721738,0,0,0,0,0,1.153368,1.786045,0.81435,0.975527,TURE
0.360023,0.691158,0.549521,1.268312,1.205171,0.95124,0.659265,0.539174,1.234796,1.23305,1.531931,0.802894,1.012472,0,1.909679,0.367698,1.102622,0.977905,0,0,0,1.142677,0,0,0,0,0.976987,0,0,0,0,0,1.290235,1.35328,0.617833,0.722082,FALSE
0.542153,0.774516,1.094749,0.673791,1.190703,0.902404,0.72776,0.470708,1.259996,0.685028,1.038122,1.22892,1.038005,0.356682,0.210516,0.729605,0.911616,0.889355,0,0.8559,0,0,0,0,1.272073,0,0.640904,0,0,0,0,0,0.464909,0.857072,0.870916,0.647041,TURE
0.690398,0.923576,0.788041,0.925946,1.103643,0.885795,1.154268,0.632365,0.955497,0.672342,1.214779,0.934586,1.046689,1.118485,0.660136,0.571974,1.214926,1.077507,0.940621,1.339669,0,0,0,0,1.987613,0,1.001412,0,0,0.640062,2.068607,0,1.212673,1.06047,0.945849,1.200649,TURE
1.643401,0.823311,0.993175,0.958589,1.068956,1.004738,0.63679,0.658991,1.052884,0.727842,1.011467,0.970164,0.9845,0.936406,0.483588,0.718293,0.897483,1.03476,0,0.838161,0.334774,0,0,0,1.239032,0.893809,1.248514,0,0.458788,0.265026,0,0.563467,1.077807,0.828198,1.198932,0.815516,FALSE
0.453206,1.166733,0.491103,1.158668,0.957378,0.863609,1.341361,0.941416,0.766498,1.027542,1.169056,0.946723,1.058289,0,0.756665,0,1.310664,1.259284,0,0,0,0,2.221855,1.303394,0,0.827203,1.540634,3.282747,0,0.988057,0,0,1.268753,0.647045,0.899199,0.778729,FALSE
0.961474,0.744061,0.874514,1.187297,1.067651,1.068573,0.599332,0.741722,1.044747,1.076473,1.061503,0.905759,0.951124,0.200437,1.064688,0.683332,0.665964,0.772372,0,0.479304,0,0.418301,1.031575,1.210294,0,0.768117,0.715294,0,0.79002,0,0,0,1.073875,1.051862,1.245582,0.890557,TURE
0.321903,1.062883,1.229192,0.638328,0.953384,0.949899,0.486957,1.029674,0.620154,0.620807,0.67513,1.003618,1.013173,1.207964,0,0.411822,0.926202,0.684534,0,2.914685,0,0,0,1.85689,0,0,1.097438,0,0,0,0,0,0.73112,1.102105,0.870916,1.050568,FALSE
0.338846,0.780253,1.094749,1.145444,0.968178,1.155077,0.898997,1.347936,1.102497,0.685028,0.785605,0.860244,0.905896,1.720202,0.676848,0.78194,0.586204,0.389924,1.941538,1.382607,0,0,0,0,2.065053,0,0,0,0,0,0,0,1.016687,1.587155,1.049065,1.27569,FALSE
0.169423,0.642561,0.729833,1.347582,1.124336,1.082884,0.898997,1.048395,1.212746,0.856285,1.276609,0.764661,0.943641,0,0.685526,0,0.890579,0.789847,0,0,0,0,0,0,0,2.325112,0,0,0,0,0,0,0.656272,0.80832,1.020782,1.200649,FALSE
0.326139,1.14445,0.834095,0.770047,1.005899,0.825055,0.973914,1.299481,0.745807,0.886507,1.008001,0.96426,1.078447,0,0.703566,0.406403,0.914015,1.215948,0,0,0,1.26621,0,0,0,0,1.082608,0,0,0,0,0,0.553894,0.919241,1.273865,1.27569,TURE
0.360023,0.950343,0.892972,0.887818,1.058199,0.917267,0.539398,0.599083,0.749698,0.205508,1.021287,0.955827,1.030234,0.53927,0.63656,0.367698,0.826966,1.100143,0,0,0,0,0,0,0,0,0.976987,0,0,0,0,0,1.582444,0.920759,0.945849,1.050568,FALSE
1.296084,0.815951,1.316561,1.180235,0.832841,1.283419,0.92397,0.773815,0.661498,0.685028,0.728322,0.661113,0.838792,3.564484,1.66549,1.113944,0.607346,0.740643,3.487104,3.192731,2.125375,0.618479,0,0,0.524782,0,0.528798,0,0,0,0,0,1.1578,0.877576,1.020782,1.125608,TURE
0.41085,0.757068,1.023271,0.944696,1.107593,1.012181,0.571128,1.039585,1.045426,0.971128,1.028219,1.007554,0.980609,0.471861,1.113979,0.965207,1.085393,0.534792,1.594105,0,1.36024,0,4.916444,0,0,0.915204,0,0,0,0,0,0,1.22809,0.595177,0.795983,1.097285,FALSE
0.385437,1.170127,0.834095,0.710812,1.015883,0.793322,1.155075,1.067457,0.705598,0.647663,1.07128,0.987108,1.095039,0,0,0.343185,1.029114,1.026801,0,0,0,0,0,1.540375,0,0.977604,0,0,2.024995,0,0,0,-0.052264,1.269708,0.917566,1.018497,FALSE
0.96571,0.90184,0.793853,1.016597,1.073927,0.937233,0.92397,0.574121,0.918747,0.685028,1.096574,0.908035,1.019795,0.598661,0.47111,0.272129,1.020047,1.357005,0,0.954366,0,0.416442,0,0,1.413414,0.382352,0.356058,0.754739,0,1.36299,0.734171,0.965944,0.610006,0.559681,1.049065,1.022244,FALSE
0.389672,0.758302,1.142347,0.703086,1.167789,0.941639,0.938953,0.69893,1.058397,0.411017,1.086754,1.28718,1.017492,0,0,1.357654,1.272256,1.015517,0,0,0,0,0,0,0,0,0,0,0,3.469429,0,0,0.543952,1.418209,0.992499,0.904234,FALSE
1.507863,1.000457,0.902041,1.135603,0.905364,1.054494,0.915645,1.081677,0.979997,1.065599,0.949273,0.902725,0.958485,0.382806,1.129669,0.870046,0.58703,0.867719,0.427796,0,0,0,0,3.072022,0.450451,0.487417,0.680847,0,0.500496,0.578238,0.4672,0,0.268578,0.912122,1.348798,1.27569,TURE
0.300725,0.672297,1.233521,0.683281,1.196476,0.976121,0.749164,0.360811,1.33803,1.097602,1.093599,1.390293,0.999462,0,0.381936,0.882475,1.157753,1.173486,0,0,0,0,0,0,0,0,0,0,2.629471,0,0,0,1.031336,0.526006,1.273865,0.900487,TURE
1.249493,0.858823,0.831267,0.968432,1.109514,0.929935,0.659265,0.798777,0.984897,0.753531,1.178408,1.006804,1.023611,0.770385,0.63656,0.420226,0.945104,1.047756,0,0.736132,0,0,0,0,1.089103,0.883861,0.823078,0,0.605411,0,1.13027,0.743545,1.196104,0.688242,0.5429,0.722082,FALSE
0.321903,1.159509,0.614596,0.425552,1.249262,0.531943,1.27358,1.4041,0.868216,0.535178,1.608036,1.648801,1.2317,0,0,0.411822,2.006772,1.505974,0,0,0,0,0,0,0,1.178482,1.097438,0,4.893738,0,0,0,0.754711,1.301036,1.142366,1.048998,TURE
0.389672,0.997766,1.396202,0.878858,0.814736,1.161354,0.779131,1.03841,0.573298,0.662194,0.314242,0.598985,0.902613,0.995575,0,1.01824,1.14503,0.451341,1.682666,1.198259,0,0,0,0,0,0,0,0,0,0,0,0,1.054672,1.000095,0.927482,0.947204,FALSE
1.139368,1.283075,1.085254,1.222342,0.594444,1.191575,1.250986,0.92002,0.932747,0.916089,0.60635,0.631149,0.886812,1.352199,1.49639,1.382983,0.777595,0.689642,1.134382,2.019538,0.967961,0.704508,0,2.03839,0,0,0,0,0,0,0.620582,1.632992,1.175788,0.290485,1.017041,1.125608,TURE
0.360023,1.123132,0.892972,0.887818,0.940621,0.917267,1.13873,0.718899,0.837898,0.47952,0.864166,0.802894,1.030234,0.53927,0.31828,0.367698,1.240449,1.222382,0,1.299317,0,0,0,1.653085,0,1.049136,0.976987,2.087179,2.174995,1.256419,0,0,1.401985,1.144549,0.945849,1.172325,FALSE
0.313432,0.843517,0.789009,0.728423,1.249262,0.780457,0.556522,0.887926,1.126122,0.721726,1.367795,1.351812,1.101765,0,0,0.846209,1.110174,0.984603,0,0,0,0,0,0,0,0,0,0,0,2.907712,2.349347,0,0.975156,0.857972,1.020782,1.022244,FALSE
0.37273,1.043119,0.597136,1.102567,1.022124,0.885996,1.22863,0.838716,0.948147,1.267302,1.060567,1.357274,1.046584,2.082697,1.229218,0,1.33075,1.062207,0,2.507985,0,1.102347,0,1.594741,5.612085,1.012108,2.827516,0,0,0,1.957789,0,0.271033,0.310713,0.868742,0.947204,TURE
[truncated: 385,706 more chars]
