# Supplementary material for: Comparative Analyses between Retained Introns and Constitutively Spliced Introns in Arabidopsis thaliana Using Random Forest and Support Vector Machine
Source: PLoS One. 2014 Aug 11;9(8):e104049. doi: 10.1371/journal.pone.0104049 (PMC4128822; doi:10.1371/journal.pone.0104049)
Supplement: File S2 — All extracted data used in the article. (ZIP) [file pone.0104049.s002.zip › data/weka_data/featureA.arff]

@relation ranscalefeall-weka.filters.unsupervised.attribute.Remove-R14-32-weka.filters.unsupervised.attribute.Remove-R14-17

@attribute Length numeric
@attribute a. numeric
@attribute c. numeric
@attribute g. numeric
@attribute t. numeric
@attribute GC numeric
@attribute Vac numeric
@attribute Vag numeric
@attribute Vat numeric
@attribute Vcg numeric
@attribute Vct numeric
@attribute Vgt numeric
@attribute AT numeric
@attribute Group {FALSE,TURE}

@data
0.851349,1.242194,0.842394,1.099519,0.78312,1.005664,1.062451,1.688324,0.661498,1.152093,0.642768,0.990584,0.984016,FALSE
0.402379,0.695705,1.352112,0.567403,1.183511,0.972696,0.639287,0.519205,1.234796,0.822034,0.968913,1.401879,1.001253,FALSE
0.385437,0.564889,0.962417,0.888515,1.290447,0.951986,0.806373,0.51739,1.455296,1.015087,1.353384,1.286021,1.012081,TURE
0.444735,0.839264,1.000914,1.129402,0.975614,1.100073,0.898997,1.048395,0.992247,1.427142,0.752872,1.274435,0.934654,TURE
0.440499,0.95325,0.842115,0.725621,1.153165,0.805222,0.599332,0.848701,0.771748,0.627942,1.080208,1.08327,1.088817,FALSE
1.169017,0.705088,1.078884,0.937448,1.122525,1.035803,0.610034,0.754202,1.263934,0.581051,1.048643,1.078718,0.968258,FALSE
0.427793,0.981565,1.503022,0.640435,0.890563,1.086458,0.649276,1.797248,0.477749,2.11217,0.589204,1.43374,0.941773,TURE
1.567161,1.071762,0.757448,1.078065,0.945388,0.952158,1.072488,0.819797,0.812366,0.685028,0.97167,0.664048,1.011992,FALSE
1.736583,1.029889,0.683551,1.156948,0.96894,0.957869,1.084505,0.870096,0.682498,0.83182,1.094236,0.710043,1.009006,FALSE
0.605686,0.975717,0.816596,1.055449,0.995915,0.969295,1.111261,0.599083,0.744185,1.013271,1.096574,0.692974,1.003031,FALSE
0.516739,0.8728,1.483595,1.060392,0.778229,1.301828,1.155854,0.385125,0.755998,1.272195,0.589204,0.682733,0.829167,TURE
1.058892,1.042785,1.074314,0.6684,1.019398,0.889409,0.9451,0.967749,1.068574,0.922153,0.906468,1.102877,1.0448,TURE
0.59298,1.285123,1.334552,0.50053,0.820944,0.928187,0.72776,1.540499,0.283499,0.929681,0.561147,0.901208,1.024525,FALSE
0.876763,0.904641,0.846183,1.015569,1.050104,0.962564,0.898997,0.918075,0.798952,1.080921,1.050875,0.901208,1.006551,TURE
1.152075,0.985441,1.094749,0.693608,1.03799,0.91302,0.72776,0.88436,0.703498,0.750269,0.935245,1.092373,1.032455,FALSE
1.423151,0.961656,0.816718,1.058814,1.003871,0.971158,0.876963,0.792904,0.742564,0.750509,1.068655,0.80683,1.002057,FALSE
0.817465,1.122461,0.726051,0.837875,1.035658,0.807955,1.23324,0.917057,1.039739,0.703471,1.099848,1.042586,1.087388,FALSE
0.364259,0.896597,0.814697,0.940173,1.103999,0.906601,1.058819,0.858685,0.940797,1.050376,1.296249,1.057781,1.035811,TURE
0.355788,0.78681,0.903603,0.705876,1.249262,0.825055,0.898997,0.898624,1.322996,0.959039,1.296249,1.185225,1.078447,FALSE
0.432028,1.079935,1.087594,0.687002,0.979813,0.905943,1.298552,0.848701,1.286246,1.31297,0.818339,1.210714,1.036155,FALSE
0.580273,1.286463,0.63927,0.944291,0.91187,0.822044,1.435374,1.03455,0.783792,0.751228,1.021617,0.902814,1.080022,FALSE
0.48709,1.181355,0.863107,1.078065,0.825599,1.004415,1.115423,0.915265,0.465499,0.913371,0.73105,0.584116,0.984669,FALSE
0.364259,1.067378,0.746806,1.002851,0.987789,0.906601,0.839064,1.417829,1.102497,1.347222,1.060567,1.019548,1.035811,TURE
1.063128,1.082516,1.139819,1.224098,0.706754,1.219503,0.909475,0.816931,0.533516,0.685028,0.513665,0.558791,0.87221,TURE
0.440499,0.988556,1.12282,0.829281,0.960971,0.999586,0.799109,0.898624,1.028997,1.141713,0.851073,1.146992,0.987194,TURE
0.355788,1.136503,1.390158,0.705876,0.803097,1.065696,0.839064,1.138257,1.367096,0.616525,0.746325,0.917593,0.952628,TURE
0.436264,1.568527,0.623547,0.732666,0.824756,0.700896,1.648162,1.497707,0.796248,0.3996,1.003829,0.881484,1.143364,FALSE
0.470148,0.926214,0.631207,1.068353,1.102952,0.884518,1.203204,0.580929,1.272883,1.167661,1.291488,1.051409,1.047357,FALSE
1.22408,0.965589,0.949541,0.932582,1.002868,0.969225,0.827965,0.758838,0.723565,0.672342,0.945636,0.882192,1.003068,TURE
0.360023,0.604764,1.236423,0.887818,1.146382,1.087131,0.958931,1.078349,1.763995,0.274011,1.021287,1.146992,0.941421,FALSE
2.185554,0.967756,0.973111,1.055083,0.934526,1.046509,1.106458,0.889984,1.036771,0.75419,0.847925,0.731575,0.96266,FALSE
2.054251,1.128031,0.626001,0.633502,1.169412,0.648986,1.378463,1.306,1.111317,0.657627,1.484794,1.338157,1.170504,TURE
0.512504,1.183466,1.013322,0.668222,0.949852,0.859148,0.856188,1.925623,0.787498,1.418987,0.701433,1.420085,1.060622,FALSE
0.457442,0.985941,1.027172,0.798567,1.017917,0.935826,0.499443,1.098318,0.955497,0.913371,0.91654,0.892105,1.020531,FALSE
3.134321,0.734356,1.199293,0.859539,1.087196,1.053617,0.923295,0.631466,1.215726,0.981256,0.934234,1.053992,0.958944,TURE
1.020772,0.8989,1.017526,1.006493,0.984895,1.042445,0.806793,1.036874,0.67846,1.211973,0.800713,1.044057,0.964785,TURE
0.351552,0.575098,1.125526,1.298874,1.023492,1.252493,0.87902,1.018441,1.014297,1.073211,0.929633,0.611729,0.854962,FALSE
2.515928,1.063209,0.81584,0.871164,1.022124,0.870197,1.021718,0.851553,0.859947,0.673611,1.082078,1.008625,1.054845,TURE
0.48709,1.213283,0.964649,0.937448,0.825599,0.979304,1.065478,1.214807,1.310746,0.3996,0.73105,0.807142,0.997798,FALSE
0.393908,0.947556,0.816157,0.637566,1.208963,0.745211,0.995812,0.811066,0.949843,0.7588,1.341572,1.341098,1.120194,FALSE
1.185959,0.891718,0.729833,1.135819,1.05295,0.969439,0.920402,0.962812,0.850497,1.272195,1.16438,0.969481,1.002956,TURE
0.355788,0.699386,0.834095,1.411752,1.011307,1.168828,0.239733,1.078349,1.058397,1.096045,1.099848,0.917593,0.898706,TURE
16.391654,1.331138,0.754349,0.724282,0.934203,0.761097,1.46898,1.409697,0.759245,0.685028,1.001242,0.946958,1.111887,FALSE
0.266841,0.990797,0.185354,1.368972,1.110455,0.825055,1.123747,0.374427,1.028997,1.198799,1.653045,0.939896,1.078447,TURE
0.343081,0.861281,1.369563,1.464039,0.647766,1.461671,0.719198,1.677432,0.352799,1.918079,0.392803,1.070526,0.745593,TURE
2.050016,1.031739,0.989195,0.946648,0.934365,0.996373,0.839064,0.970514,0.873177,0.808333,0.85631,0.887007,0.988874,FALSE
0.635335,1.052577,1.167733,0.754646,0.932782,0.981815,0.63679,0.861181,0.606373,0.5994,0.711955,0.931931,0.996485,TURE
0.44897,1.281659,1.156716,0.762782,0.777842,0.980726,1.39844,1.414501,0.820748,0.932399,0.796517,0.573496,0.997055,TURE
0.338846,0.780253,1.240716,0.808549,1.061873,1.046788,0.449499,0.374427,0.937122,0.770657,0.834706,1.051409,0.962514,FALSE
1.04195,1.000037,2.729457,0.569709,0.385951,1.655141,1.352338,1.044555,0.633229,2.687418,1.228768,0.362724,0.644438,TURE
0.343081,0.951943,0.576658,1.264398,1.017917,0.962564,0.779131,2.09679,0.793798,2.19209,0.982007,1.338157,1.006551,FALSE
1.016537,0.99444,0.924455,1.145444,0.895305,1.070852,0.874025,0.848701,0.900372,1.284428,0.851073,0.71687,0.949932,FALSE
0.381201,0.938343,0.778489,1.19785,0.971648,1.026735,0.719198,0.539174,0.661498,0.753531,1.060567,0.841127,0.972999,TURE
1.058892,0.851853,0.957541,0.81933,1.129333,0.912511,1.037305,0.760374,1.289073,0.685028,1.1633,1.161697,1.032721,TURE
0.461677,0.404233,1.339143,0.741788,1.306568,1.059703,0.849053,0.51033,1.743578,0.640628,1.127489,1.45498,0.955762,TURE
2.592169,1.007939,0.830006,1.215466,0.89408,1.061651,1.214774,1.120865,0.908078,0.990713,0.958777,0.762606,0.954743,TURE
0.309197,1.005967,1.039762,1.033761,0.889885,1.06805,0.754927,0.449312,0.530047,0.691615,0.770498,0.650697,0.951397,TURE
2.194025,0.935666,0.890453,1.15507,0.945388,1.059192,0.887472,0.636205,0.898959,0.846039,0.944237,0.685417,0.956029,FALSE
0.550624,1.383978,0.853343,0.663425,0.884093,0.777456,1.41271,1.540499,0.409499,0.440375,0.84172,0.901208,1.103335,TURE
0.474384,1.212998,0.938357,1.106942,0.758481,1.057102,1.182015,0.998471,0.943247,0.780171,0.698316,0.499154,0.957122,TURE
0.601451,1.241165,1.233521,1.100841,0.615833,1.199816,1.385954,1.085838,0.881997,1.113171,0.417353,0.5496,0.882504,TURE
0.279548,0.834495,1.238504,0.816716,1.022124,1.05007,0.973914,0.69893,1.120872,0.884828,0.752872,0.812453,0.960798,TURE
0.376966,1.11391,1.049647,0.66622,0.982566,0.876041,0.659265,0.958532,0.406699,0.342514,0.794334,0.964323,1.051789,TURE
0.804758,0.67638,1.137003,0.992955,1.091461,1.094283,0.509432,0.629037,1.146597,0.548022,1.040927,1.013176,0.937682,TURE
2.138963,0.887044,0.601209,1.216826,1.073623,0.949222,0.875946,0.679729,0.941363,1.09341,1.261501,0.794071,1.013527,FALSE
0.368495,0.844087,1.207999,0.867409,1.005153,1.06214,1.061673,0.35945,0.743398,1.213478,0.965172,0.873899,0.954488,TURE
1.541747,0.78681,0.866175,1.169879,1.050204,1.055118,1.072488,1.213931,1.26497,1.027542,1.023355,0.804907,0.958159,TURE
0.343081,1.042604,0.576658,0.798567,1.172147,0.71301,0.898997,2.036881,0.661498,1.575564,1.178408,1.796954,1.13703,FALSE
0.393908,0.552741,1.067283,0.869408,1.262695,0.993614,0.659265,0.571433,1.597772,0.995925,1.305314,1.367567,0.990316,FALSE
0.465913,1.335192,2.070072,0.83305,0.317994,1.470098,0.69922,1.248089,1.065747,1.427142,0.883806,0.254887,0.741187,TURE
0.775109,1.42457,0.893347,0.736383,0.805535,0.836326,1.288563,1.437799,0.786448,0.582274,0.759419,0.796522,1.072554,TURE
0.940296,0.992373,0.841609,1.384003,0.821587,1.157678,1.073802,0.524197,0.624748,1.255885,0.671038,0.621287,0.904536,TURE
0.343081,0.906612,1.153316,1.19785,0.832841,1.212118,0.359599,1.617523,0.308699,1.575564,0.432083,1.223458,0.876072,TURE
0.381201,0.815951,1.167733,0.71871,1.110455,0.962564,0.479465,0.778808,1.014297,0.753531,0.982007,1.223458,1.006551,FALSE
0.300725,0.672297,1.233521,0.683281,1.196476,0.976121,0.749164,0.360811,1.33803,1.097602,1.093599,1.390293,0.999462,TURE
0.520975,0.686593,1.281658,0.832652,1.096913,1.07995,0.256856,0.427916,1.217996,0.391445,0.972654,1.165198,0.945176,FALSE
0.330374,0.706111,0.748547,1.243922,1.121133,1.036607,0.541063,0.69893,1.243371,0.732599,1.265698,0.823073,0.967837,FALSE
0.360023,0.950343,1.167733,0.887818,0.940621,1.053158,0.839064,1.258074,1.102497,0.753531,0.982007,1.070526,0.959184,FALSE
0.330374,0.941482,0.374273,1.382135,1.057068,0.925542,1.132071,0.457633,0.753373,1.303456,1.412999,0.647838,1.025908,FALSE
0.817465,1.19856,0.695799,0.837875,0.996821,0.792993,1.247071,1.423974,1.005816,1.135566,1.281141,0.919064,1.095211,TURE
0.529446,0.998724,0.840768,0.862452,1.059374,0.877858,1.284282,0.984207,0.598498,0.929681,1.150351,0.983136,1.050839,TURE
0.330374,1.129778,1.12282,0.552854,0.993003,0.851499,0.840729,1.231448,0.385874,0.618428,0.796517,1.120441,1.064621,FALSE
0.360023,1.079935,0.686902,0.887818,1.058199,0.815348,1.078797,1.078349,0.617398,1.096045,1.256969,0.841127,1.083522,FALSE
0.470148,1.09161,0.473405,1.699653,0.765314,1.144671,1.339415,1.021164,0.775089,1.671053,0.979031,0.402606,0.911337,TURE
0.29649,1.101534,0.667276,1.078065,0.963716,0.90756,1.123747,1.347936,1.157622,0.770657,1.080208,1.194783,1.035309,FALSE
0.601451,1.29288,0.493408,2.011882,0.475072,1.321831,1.760537,0.786296,0.881997,2.140713,0.417353,0.836348,0.818709,TURE
0.385437,1.210476,1.026578,0.414641,1.04334,0.729856,0.937137,1.426906,0.689562,0.809579,0.99272,1.27907,1.128222,FALSE
0.317668,1.028098,0.622791,1.509291,0.832841,1.116574,0.998886,0.474274,0.349124,1.113171,0.867439,0.223026,0.926027,TURE
1.241022,0.852153,0.77716,1.085424,1.082978,0.965849,0.840601,0.680497,0.995074,0.685028,1.173372,0.912692,1.004833,TURE
0.406615,0.879697,0.547375,1.403731,1.015025,1.022724,0.884014,0.763831,0.727648,1.096045,1.227509,0.583054,0.975096,FALSE
1.431622,0.966829,0.898256,0.924967,1.0275,0.939781,0.757978,0.724381,0.94685,0.445492,1.016666,0.965822,1.018463,FALSE
0.389672,0.838123,0.444246,0.761677,1.385051,0.627759,0.958931,0.758838,1.381796,0.730697,1.859266,1.478345,1.181603,TURE
0.537917,0.780614,1.287264,0.84887,1.023018,1.091411,0.556522,0.635761,0.904497,0.775899,0.945933,0.924616,0.939183,FALSE
0.355788,1.092791,0.625571,1.219241,0.922074,0.962564,1.438396,0.35945,0.440999,1.23305,1.178408,0.611729,1.006551,TURE
2.185554,1.124304,0.792067,1.034191,0.915157,0.945775,1.138154,0.783416,0.790829,0.622453,0.932907,0.770176,1.015329,FALSE
0.461677,1.010581,0.857052,1.038503,0.962734,0.980226,0.882349,1.131601,0.559415,0.970456,0.931088,0.874404,0.997316,FALSE
3.210562,1.264293,1.070678,0.640012,0.883383,0.872403,1.184644,1.458294,0.820748,0.804207,0.845904,0.948001,1.053691,TURE
0.368495,1.139518,0.604,0.867409,1.062591,0.763413,1.301406,0.898624,0.611098,1.144975,1.318695,0.950365,1.110677,TURE
0.300725,0.982589,1.233521,0.683281,0.985334,0.976121,0.81046,0.748853,1.117531,0.755088,0.93737,1.064443,0.999462,TURE
0.78358,1.131305,1.041491,0.786696,0.918376,0.936549,1.018864,0.988487,0.815848,0.582274,0.805246,0.841127,1.020153,TURE
1.130897,1.210174,0.962177,1.06999,0.767337,1.049087,1.109987,0.791645,0.598498,0.657068,0.643315,0.532532,0.961313,TURE
0.368495,0.67527,0.872444,0.805451,1.29234,0.862988,0.770569,0.770249,1.360796,0.548022,1.402867,1.365466,1.058614,TURE
2.0839,0.858241,0.759501,1.073683,1.091835,0.950825,0.875024,0.858685,1.152477,0.831167,1.207214,0.97112,1.012688,FALSE
0.343081,0.77062,1.009152,1.264398,0.956225,1.176467,0.299666,1.617523,0.705598,1.781073,0.667765,1.261691,0.894712,TURE
0.406615,0.956192,0.973111,0.673791,1.119131,0.842243,0.719198,0.778808,0.926097,0.890536,1.139128,1.223458,1.06946,TURE
0.986888,1.040075,1.328108,0.809706,0.847139,1.09063,0.874025,1.073357,0.949843,1.141713,0.698736,0.839412,0.939591,TURE
0.550624,0.932067,1.12282,0.663425,1.076287,0.910734,0.513713,0.770249,0.755998,0.685028,0.95395,1.146992,1.03365,FALSE
0.974181,1.165391,0.863107,0.960884,0.890778,0.941639,1.04883,0.848701,0.514498,0.799199,0.883806,0.7328,1.017492,FALSE
0.474384,0.754026,1.094749,1.106942,1.003871,1.13445,0.799109,0.399389,0.808498,1.027542,0.785605,0.700939,0.91668,TURE
0.385437,0.766635,1.154901,1.006984,1.015883,1.110651,0.539398,0.74613,1.114524,1.05868,0.874879,0.795943,0.929124,TURE
0.360023,0.820751,0.961662,0.824403,1.146382,0.917267,0.958931,0.778808,1.014297,1.164548,1.217689,0.99406,1.030234,FALSE
0.165187,0.376593,1.047965,2.76427,0.512518,1.999171,0.465271,2.45151,0.452604,2.271409,0.098201,1.172145,0.464562,TURE
0.300725,1.034304,1.069051,1.062881,0.844572,1.098136,0.735543,0.510582,0.486101,0.5994,0.62045,0.556117,0.935667,TURE
0.986888,0.85097,0.726701,1.156722,1.072328,0.979089,0.92397,0.499236,1.002141,0.770657,1.170854,0.900683,0.997911,TURE
0.321903,0.531442,0.998719,1.06388,1.216387,1.063887,0.355853,0.486755,1.474589,0.363921,1.178408,1.063357,0.953574,FALSE
0.567566,0.520625,1.176447,1.045884,1.156034,1.142147,0.636025,0.57463,1.457996,0.657068,0.994031,1.006544,0.912656,FALSE
0.41085,0.681361,0.601924,0.833556,1.390931,0.744251,0.609908,0.560319,1.649854,0.37878,1.790718,1.531571,1.120696,FALSE
0.343081,0.906612,1.009152,1.464039,0.771149,1.283419,0.359599,1.37789,0.308699,1.986581,0.432083,1.070526,0.838792,TURE
0.444735,0.594478,1.167733,1.43742,0.928023,1.34759,0.998886,0.549159,0.992247,1.31297,0.818339,0.700939,0.805241,FALSE
0.868292,1.110489,0.65507,1.235831,0.889718,0.986041,1.225906,0.653545,0.701589,1.214368,0.892734,0.851555,0.994276,TURE
0.360023,0.99354,0.824282,1.078065,0.970015,0.985213,0.779131,0.35945,0.926097,0.47952,0.942727,0.802894,0.994709,FALSE
0.580273,0.777238,1.108068,0.983636,1.039532,1.07498,0.851152,0.606634,1.109908,0.572776,0.87968,0.902814,0.947774,TURE
0.559095,0.862312,1.326969,0.816716,0.965339,1.093823,0.499443,0.813041,0.629998,0.554547,0.607909,0.901208,0.937922,FALSE
0.44897,1.039183,0.605899,1.373008,0.895697,1.03521,1.065478,0.965189,1.102497,0.913371,1.091119,0.615977,0.968568,TURE
0.546388,0.996219,0.905219,1.044637,0.949052,1.007334,0.813379,0.5658,0.909997,0.793763,0.950832,0.755558,0.983143,FALSE
1.372325,1.008606,0.973111,0.964935,0.948514,0.998215,1.040017,0.898624,0.856056,0.685028,0.912689,0.865866,0.987911,FALSE
1.571396,1.058977,0.959996,0.842693,0.976512,0.926241,1.061018,1.013281,1.053966,0.883326,0.893673,0.980523,1.025542,FALSE
0.29649,0.996626,0.417047,1.463089,0.963716,0.990066,1.04883,0.748853,0.881997,1.370056,1.276609,0.477913,0.992171,TURE
0.347317,0.985111,0.996845,1.248978,0.822685,1.16212,1.018864,0.179725,0.881997,0.959039,0.589204,0.802894,0.902213,TURE
0.423557,1.248405,0.934186,1.239775,0.674602,1.1262,1.198663,1.138257,0.926097,1.027542,0.510644,0.611729,0.920994,FALSE
0.292254,0.63857,0.761565,1.249931,1.158736,1.046265,1.157043,0.873662,1.102497,1.465199,1.249331,1.226644,0.962788,TURE
0.309197,0.855072,0.47989,0.959921,1.266375,0.751591,0.90476,0.829499,1.25091,0.5994,1.707181,1.327128,1.116858,TURE
0.300725,1.137734,1.151286,0.835121,0.844572,1.016793,1.232716,1.034779,0.907054,0.910776,0.785605,0.699491,0.978197,FALSE
0.957239,0.633626,0.981722,1.240252,1.072375,1.149966,0.990562,0.873662,1.175997,1.274913,1.042018,0.908035,0.908568,TURE
0.457442,1.189928,1.027172,0.998209,0.786572,1.042778,0.799109,1.098318,0.661498,0.685028,0.589204,0.446052,0.964611,FALSE
0.351552,1.150196,1.195871,0.649437,0.903081,0.93937,0.659265,0.958532,0.867297,0.616525,0.811792,1.057781,1.018678,FALSE
0.728518,1.067378,0.678914,0.877495,1.074946,0.805868,1.354045,1.065036,1.077997,0.405943,1.207505,1.019548,1.088479,TURE
2.570991,0.979948,0.990745,1.056753,0.917909,1.056125,0.933521,0.818562,0.785465,0.882329,0.7847,0.750566,0.957633,FALSE
1.478214,0.894273,0.886674,0.911259,1.088182,0.926709,0.78616,0.69893,0.899692,0.974685,1.120215,1.013648,1.025297,FALSE
0.321903,1.01457,0.84507,0.851104,1.05201,0.873907,1.105018,0.692689,0.716623,0.470957,1.067932,0.967774,1.052905,FALSE
0.300725,1.448025,0.740112,0.3796,1.020524,0.569404,1.668594,1.906172,0.365828,0.583831,1.223045,1.342502,1.212114,FALSE
0.309197,0.90537,0.799817,0.886081,1.12947,0.870263,0.789504,0.599083,1.335717,0.217365,1.314378,1.158021,1.05481,FALSE
0.432028,1.295922,1.030352,0.951234,0.73486,1.019185,1.548273,1.39786,1.286246,1.883827,0.589204,0.796522,0.976946,FALSE
0.440499,1.341611,0.673692,0.984771,0.84085,0.860754,1.797995,1.148242,1.359746,0.970456,1.01474,0.828383,1.059782,TURE
0.830172,0.730609,0.774517,0.99006,1.211019,0.913454,0.63679,0.524197,1.383633,0.436705,1.37481,1.132654,1.032228,TURE
0.787816,1.026519,0.753376,1.014309,1.007469,0.915988,1.028853,0.69893,0.815848,0.719279,1.047474,0.923966,1.030903,FALSE
0.304961,1.019939,1.216388,0.898388,0.867543,1.082884,0.674248,0.798777,0.422624,0.313971,0.523737,0.685009,0.943641,TURE
0.393908,0.868593,1.004501,0.927368,1.047768,0.993614,1.055746,0.479266,0.926097,1.069698,0.966899,0.87936,0.990316,FALSE
0.495562,0.753185,1.297481,0.598925,1.153165,0.962564,0.708034,0.557969,1.121953,0.856285,0.939646,1.328786,1.006551,TURE
0.465913,0.834495,0.902339,0.784048,1.181121,0.866308,0.898997,0.898624,1.175997,0.342514,1.37481,1.338157,1.056878,FALSE
0.478619,1.039796,1.188401,0.763232,0.928655,0.996637,0.902839,0.879423,0.554075,0.658681,0.888842,0.914162,0.988736,TURE
0.393908,0.868593,0.690595,1.275131,1.020902,1.024665,0.659265,0.760374,0.888782,1.074967,1.145171,0.708782,0.974081,FALSE
1.719641,1.19378,0.747809,0.703663,1.040026,0.746817,1.322335,1.217184,0.958997,0.576293,1.159703,1.098442,1.119354,FALSE
0.584509,1.037677,0.803874,1.249931,0.869052,1.067191,1.041695,0.470708,0.853997,1.043852,0.826133,0.713077,0.951847,TURE
0.321903,0.966258,0.921894,0.92203,1.019135,0.949899,0.898997,1.198166,0.661498,0.856285,0.982007,0.860244,1.013173,TURE
1.211373,0.962879,0.775767,0.961212,1.065804,0.898617,0.78579,0.725556,0.837898,0.616525,1.130399,0.934586,1.039985,FALSE
1.67305,0.929564,0.82776,1.200883,0.955132,1.052728,0.784125,0.69893,0.915072,0.736405,0.97546,0.786964,0.959409,TURE
0.381201,1.060736,0.713614,0.95828,1.027171,0.866308,0.898997,1.198166,0.926097,0.890536,1.178408,0.87936,1.056878,FALSE
0.423557,1.064816,0.759026,1.185872,0.899469,1.010692,1.438396,0.778808,1.014297,0.890536,0.982007,0.535263,0.981387,TURE
0.813229,0.726706,1.03393,2.498641,0.403408,1.849928,0.359599,1.607539,0.242549,1.975164,0.255322,1.159736,0.542594,TURE
0.351552,0.796289,0.422072,1.168986,1.234211,0.834995,1.058819,0.718899,1.014297,1.210216,1.597398,0.87936,1.07325,TURE
0.381201,0.775153,0.713614,1.078065,1.165978,0.930479,0.719198,0.539174,1.190696,1.164548,1.37481,0.99406,1.023327,TURE
0.385437,1.089429,1.219062,0.829281,0.851146,1.047185,0.81727,0.778808,1.006279,0.728621,0.882021,0.910642,0.962307,FALSE
0.419321,1.594813,0.353858,2.232357,0.227139,1.370924,2.242762,0.479266,1.520285,2.426441,0.198469,1.241568,0.79304,TURE
0.423557,0.697638,0.52548,1.401485,1.149321,1.010692,0.599332,0.539174,1.190696,1.164548,1.45337,0.764661,0.981387,TURE
0.516739,1.595117,0.526437,0.574379,0.921587,0.568071,2.183279,1.797248,1.543495,0.83182,0.95395,1.174301,1.212811,FALSE
0.347317,0.806,1.922487,0.262943,1.005504,1.091688,1.318529,0.958532,1.146597,2.329095,0.314242,1.529322,0.939038,TURE
0.864056,0.953942,0.915869,0.951234,1.016556,0.962564,0.681059,1.116472,0.681543,1.120955,0.982007,1.060098,1.006551,FALSE
0.304961,0.509969,1.054203,1.048119,1.21456,1.082884,0.224749,0.499236,1.414871,0.313971,1.112941,1.06734,0.943641,TURE
0.423557,0.881227,1.109346,0.862452,1.024395,1.010692,0.898997,0.838716,1.102497,0.342514,0.864166,0.955827,0.981387,FALSE
0.563331,0.690184,1.229192,0.972691,1.05201,1.129022,0.602625,0.516791,1.061305,0.489306,0.887044,0.918014,0.919518,TURE
0.292254,0.532142,0.846183,1.328051,1.158736,1.129966,0.299666,0.615724,1.482246,0.704057,1.320254,0.892105,0.919025,FALSE
0.880998,0.776722,0.898256,1.088431,1.081092,1.027352,0.599332,0.51739,0.982224,0.716166,1.089135,0.834176,0.972676,TURE
0.474384,0.655675,0.781964,1.106942,1.204646,0.979753,0.715868,0.881983,1.273996,0.913371,1.342076,0.987687,0.997564,FALSE
0.381201,0.775153,1.037985,0.838495,1.138217,0.962564,0.599332,0.419358,1.102497,1.027542,1.139128,1.146992,1.006551,FALSE
0.508268,1.009739,0.973111,0.673791,1.082694,0.842243,1.148719,0.998471,1.580245,0.742114,1.112941,1.178853,1.06946,TURE
0.546388,1.166999,1.267307,0.668568,0.85221,0.984949,0.799109,1.364577,1.193496,0.744832,0.932127,0.764661,0.994847,TURE
0.355788,0.830521,1.390158,0.577535,1.070796,0.996941,0.419532,0.958532,0.749698,0.753531,0.628484,1.032293,0.988577,FALSE
0.402379,0.888957,1.229192,0.737624,1.02571,1.003093,0.479465,0.818746,1.220096,0.799199,0.929633,0.99406,0.98536,TURE
0.33461,0.79013,0.886886,1.02348,1.106941,0.986933,0.374582,0.610907,1.015458,0.61292,1.149982,0.968403,0.99381,FALSE
0.364259,1.280853,1.222046,0.68946,0.78442,0.973757,1.118752,1.417829,1.043697,0.47952,0.432083,0.611729,1.000699,FALSE
0.321903,1.062883,0.998719,0.92203,0.920509,0.987895,1.161205,0.673968,1.019809,0.556585,0.785605,0.740766,0.993307,TURE
0.461677,0.909523,1.178446,0.890146,0.962734,1.059703,0.871251,0.809871,0.771748,0.983142,0.734687,0.803602,0.955762,FALSE
0.419321,1.11266,0.530788,1.19785,0.95903,0.904227,1.501483,0.722052,1.070002,0.890536,1.151532,0.623803,1.037052,FALSE
0.288019,0.863948,0.94449,1.030504,1.028804,1.019185,0.63679,0.636525,0.826873,0.342514,0.908356,0.788557,0.976946,FALSE
0.779345,0.838123,1.554862,1.11322,0.746841,1.365376,1.22863,0.599083,0.859947,0.924788,0.628484,0.43968,0.795941,FALSE
0.906412,0.754945,0.62752,1.209045,1.155859,0.958066,0.790028,0.665215,1.248542,0.978611,1.379911,0.916104,1.008903,FALSE
0.419321,1.075572,1.120552,1.306746,0.681416,1.25425,0.848527,0.548634,0.35512,1.027542,0.715314,0.428613,0.854043,TURE
0.326139,1.096765,1.364882,0.49003,0.941003,0.937562,0.564077,1.224596,0.570704,1.128281,0.548769,1.051409,1.019623,FALSE
1.499392,0.974992,0.973111,0.944068,0.981059,0.987036,0.789596,0.798777,0.934497,0.636097,0.8916,0.873899,0.993756,FALSE
0.317668,0.734356,0.856337,1.006194,1.165978,0.962564,0.449499,0.574121,1.194371,0.656485,1.260242,1.051409,1.006551,TURE
0.609922,1.172929,1.175842,0.973253,0.746087,1.102938,1.011372,0.973509,0.79931,0.727842,0.491003,0.597392,0.933156,TURE
0.376966,1.278934,1.640074,0.423958,0.729906,1.038271,0.719198,1.51102,0.592898,1.316776,0.37098,0.866616,0.966967,FALSE
0.775109,0.682188,0.829537,1.178213,1.13321,1.041463,0.359599,0.479266,1.249496,0.685028,1.270062,0.968571,0.965299,FALSE
0.347317,0.716445,0.712032,0.986035,1.249262,0.880394,1.13873,0.419358,1.587595,1.370056,1.217689,1.414623,1.049513,FALSE
0.402379,1.198159,1.106273,0.624143,0.920509,0.881506,0.918975,1.337952,0.896697,0.753531,0.746325,0.917593,1.048932,FALSE
1.702699,0.885976,1.190971,1.31406,0.776904,1.292996,0.913267,0.613347,0.808498,0.929681,0.533089,0.600805,0.833785,TURE
0.309197,1.307757,1.359689,0.738401,0.684527,1.06805,1.175612,1.359457,1.170343,0.816764,0.27194,0.720546,0.951397,TURE
0.842878,1.107069,1.114921,1.11057,0.753324,1.14637,1.266482,0.999522,0.398059,0.585879,0.71118,0.522183,0.910448,TURE
0.537917,1.040819,0.459737,1.527967,0.885304,1.045936,1.272051,1.020886,0.409499,1.642669,1.08622,0.624213,0.96296,FALSE
0.427793,1.090627,0.924937,1.014022,0.890563,1.000685,0.898997,1.597554,0.587998,1.484227,0.654671,1.210714,0.986619,TURE
0.55486,1.121154,0.490269,0.822951,1.144362,0.683347,1.482762,0.890844,0.807543,0.871854,1.466634,1.159405,1.152539,FALSE
0.470148,1.190847,0.526006,1.214038,0.900369,0.910534,1.380279,0.748853,0.471067,1.178041,1.062353,0.631425,1.033755,TURE
2.037309,1.251916,0.825424,0.70601,0.966165,0.786461,1.17469,1.509689,0.793798,0.931638,0.927014,1.101112,1.098626,TURE
0.542153,1.032688,1.231593,0.715903,0.936947,0.992644,0.642141,1.133978,0.866247,0.856285,0.63129,0.928517,0.990823,TURE
0.321903,1.352761,0.998719,0.92203,0.723257,0.987895,1.179934,1.160723,0.785529,0.192664,0.491003,0.465965,0.993307,TURE
0.758167,1.435891,0.717601,0.722725,0.879369,0.742088,1.610485,1.536244,0.812366,0.464697,0.899312,0.828383,1.121826,FALSE
0.376966,0.536327,0.918442,1.271875,1.151006,1.135609,0.566035,0.479266,1.396496,0.646971,1.300614,0.904849,0.916074,TURE
1.71117,0.736173,0.693703,1.200815,1.144126,0.98639,0.69922,0.527763,1.301996,0.84813,1.3374,1.101476,0.994093,FALSE
0.605686,0.87301,0.775767,1.055449,1.083276,0.949102,0.9864,0.961029,1.414871,0.884828,1.055657,0.995653,1.01359,TURE
0.402379,1.31411,0.860435,0.737624,0.894209,0.820712,1.358485,1.298013,0.367499,0.890536,0.798699,0.815639,1.080718,TURE
0.351552,0.840528,1.05518,0.909212,1.053595,1.008953,0.359599,0.539174,1.043697,0.616525,1.086754,1.096014,0.982297,FALSE
0.368495,0.801883,1.87911,0.55762,0.890279,1.228099,0.890435,0.830158,1.039497,1.301553,0.735102,1.136068,0.867716,TURE
0.969945,0.865834,0.76489,1.082773,1.080148,0.958361,0.649276,0.890304,0.871789,0.960942,1.169316,0.895645,1.008748,TURE
0.309197,0.653878,0.719835,1.181441,1.197923,0.988936,0.639671,0.264979,1.420525,0.770657,1.435241,1.062438,0.992762,TURE
0.787816,1.125222,1.098673,0.811447,0.886573,0.978089,0.719198,1.178196,0.646798,0.936205,0.811792,0.726428,0.998433,FALSE
0.406615,0.917945,1.03393,0.72994,1.093104,0.902404,0.689231,0.793785,0.848922,0.736405,1.050747,1.146992,1.038005,TURE
0.982652,1.092038,1.082166,0.929367,0.86156,1.033097,0.865701,0.84038,0.777873,0.5994,0.703772,0.7328,0.969673,TURE
0.419321,0.815951,1.002599,1.088955,1.009505,1.079238,0.539398,1.217084,0.814687,0.775163,0.922053,0.770698,0.945548,TURE
0.33461,0.604217,1.330328,0.545856,1.265076,0.95038,0.83591,0.528139,1.502877,1.045569,1.085376,1.544414,1.012921,TURE
0.364259,1.067378,1.018372,0.814817,0.958736,0.940179,0.599332,1.238104,0.352799,0.867702,0.707045,1.096014,1.018255,FALSE
0.292254,0.744999,0.761565,1.093689,1.158736,0.962564,0.557711,0,1.194371,0.637457,1.429366,1.035479,1.006551,FALSE
0.474384,0.655675,1.199011,1.106942,1.02618,1.186016,0.682572,0.349465,1.028997,0.494742,0.796517,0.796522,0.889719,TURE
0.991123,1.129778,1.047965,0.806245,0.907584,0.950223,1.23077,1.255221,0.973872,0.656485,0.724815,0.817004,1.013003,FALSE
0.787816,1.32263,0.565032,1.680855,0.577616,1.179917,1.678128,0.50922,0.771748,1.609816,0.491003,0.726428,0.892908,TURE
0.576037,1.052937,1.202078,0.951234,0.826718,1.104118,0.86689,0.823739,0.645748,0.83182,0.610247,0.634942,0.93254,TURE
0.317668,1.077055,0.70064,1.581162,0.7329,1.193579,1.023858,0.474274,0.624748,1.370056,0.834706,0.430122,0.885765,TURE
0.470148,0.661582,0.631207,1.068353,1.283026,0.884518,0.740084,0.839624,1.510086,0.570857,1.580138,1.219403,1.047357,FALSE
0.381201,0.815951,1.167733,0.658818,1.138217,0.930479,0.599332,0.539174,1.102497,0.753531,0.982007,1.299924,1.023327,FALSE
0.292254,1.064284,1.100038,0.546845,1.050104,0.837012,0.915645,1.214807,0.698248,0.513771,0.905629,1.168232,1.072195,TURE
0.749696,1.535094,0.758696,0.852707,0.73403,0.832047,1.703982,1.748304,1.157261,0.902177,0.794591,0.60973,1.074792,TURE
0.931825,1.118223,0.796181,1.004561,0.931268,0.931937,1.062451,0.980317,0.902043,0.840716,0.928443,0.78204,1.022564,FALSE
0.279548,0.778862,0.530788,1.143403,1.211406,0.875058,0.92397,0.624045,1.249496,1.084628,1.620311,0.971757,1.052303,TURE
0.385437,1.53327,1.026578,0.592344,0.74132,0.825055,1.563711,1.922511,0.681543,0.548022,0.57492,0.712525,1.078447,FALSE
0.317668,1.32184,1.245582,0.862452,0.666273,1.078072,1.123747,1.996943,1.157622,1.341513,0.687405,0.398261,0.946158,TURE
0.355788,0.699386,0.695079,1.15507,1.189773,0.962564,1.198663,0.35945,1.587595,1.781073,1.178408,1.299924,1.006551,FALSE
0.389672,0.518838,1.01542,0.878858,1.303578,0.973027,0.539398,0.599083,1.661095,0.205508,1.361716,1.363646,1.00108,FALSE
0.393908,1.460815,0.439469,0.927368,0.886573,0.71416,1.862538,1.290332,0.800582,0.790417,1.148193,0.752897,1.136428,TURE
0.360023,1.036737,1.099043,0.951234,0.881832,1.053158,0.839064,0.898624,1.014297,0.616525,0.824886,0.764661,0.959184,TURE
1.418916,0.701474,1.010873,0.981522,1.133659,1.025777,0.675717,0.740043,1.32732,0.718608,1.155302,1.10576,0.9735,TURE
0.389672,1.396872,0.825029,0.761677,0.841894,0.816087,1.39844,1.39786,0.529198,0.411017,0.759419,0.739172,1.083136,FALSE
0.444735,1.084049,1.000914,0.821383,0.951819,0.935062,0.799109,0.898624,1.028997,0.342514,0.851073,0.764661,1.02093,FALSE
0.347317,1.298556,0.783235,0.9203,0.853155,0.880394,1.618195,0.898624,0.970197,1.23305,0.824886,1.108759,1.049513,TURE
0.542153,0.975316,0.821062,0.926462,1.054065,0.902404,0.920402,0.599083,0.960747,0.660563,1.094236,0.99679,1.038005,FALSE
0.364259,1.110073,0.814697,0.68946,1.074946,0.77229,0.978908,1.158227,0.690898,0.799199,1.256969,1.08327,1.106035,FALSE
0.292254,0.904641,0.50771,1.093689,1.158736,0.837012,1.098775,1.098318,1.114747,0.856285,1.396632,1.07265,1.072195,TURE
0.465913,0.767736,1.167733,0.931056,1.044837,1.076322,1.098775,0.748853,1.065747,1.084628,0.949273,0.955827,0.947073,FALSE
0.495562,0.941482,0.79845,0.691068,1.195875,0.765115,1.116402,1.057205,1.655907,0.772336,1.355555,1.334409,1.109787,FALSE
1.850944,1.167911,0.734843,0.76476,1.034858,0.773135,1.297216,1.335122,0.912655,0.734482,1.251402,1.051409,1.105594,FALSE
0.232956,1.401952,1.167733,1.372083,0.408849,1.312587,1.165367,0.832059,1.224996,0.380571,0.720138,0.785902,0.823542,TURE
0.173658,0.806,0.996845,1.972071,0.609396,1.549493,0.399554,2.496178,0.220499,3.082626,0.196401,1.656766,0.699676,TURE
0.275312,0.847334,1.077907,1.32685,0.845654,1.243929,1.123747,0.224656,0.881997,1.541313,0.638304,0.908035,0.85944,FALSE
0.351552,0.752051,1.125526,1.168986,0.963286,1.18291,0.659265,0.299541,0.999597,0.822034,1.165315,0.828383,0.891343,TURE
0.48709,1.27714,0.609252,0.656214,1.064589,0.652869,1.847939,1.414501,0.416499,0.875314,1.385721,1.115131,1.168474,FALSE
0.537917,0.664968,1.149343,0.806427,1.180405,1.00046,0.5871,0.33622,1.408496,0.775899,0.982007,1.225018,0.986737,TURE
0.432028,0.719957,1.030352,1.056927,1.077795,1.075807,0.948942,0.399389,1.286246,1.198799,0.851073,1.115131,0.947342,FALSE
1.55869,0.997766,1.01542,1.11322,0.869052,1.098578,0.930541,0.693675,0.731129,0.955434,0.744258,0.694232,0.935436,FALSE
1.346911,1.085369,0.807865,1.017043,0.942839,0.944402,1.015534,0.713491,0.586467,0.815849,0.942454,0.724835,1.016047,FALSE
1.914477,0.820464,1.162566,1.037519,0.961821,1.1308,0.621046,0.711953,0.929932,0.551001,0.814069,0.817301,0.918589,TURE
0.436264,1.06945,0.793605,0.889666,1.018816,0.869111,0.799109,0.848701,1.237246,0.742114,1.298431,1.040789,1.055412,FALSE
0.406615,0.764954,0.669014,0.954537,1.249262,0.842243,1.198663,0.673968,1.62067,0.770657,1.522111,1.204341,1.06946,FALSE
0.37273,0.834495,1.127924,0.857552,1.050516,1.017255,0.988897,0.35945,0.948147,1.130296,1.060567,1.051409,0.977956,FALSE
0.37273,1.376917,0.464439,0.735045,1.022124,0.623479,1.648162,1.467753,0.749698,0.822034,1.43373,1.089642,1.183841,FALSE
0.588744,1.241537,1.260143,0.659249,0.808875,0.976414,0.984616,1.288253,0.757656,0.739109,0.534566,0.768973,0.999309,TURE
0.33461,1.068999,1.0347,0.545856,1.075314,0.804167,0.674248,1.12328,0.626682,0.513771,1.000096,1.260182,1.089368,TURE
0.516739,1.083476,1.100732,0.618562,1.003506,0.875775,1.198663,1.198166,0.944997,1.467917,0.729491,1.256229,1.051928,TURE
0.525211,0.740278,1.130064,0.782467,1.148515,0.978089,0.813379,0.813041,1.574995,0.685028,1.150351,1.22892,0.998433,TURE
0.376966,0.742607,1.049647,1.150744,1.010639,1.135609,1.298552,1.311326,1.362196,1.385279,0.912175,0.649962,0.916074,FALSE
1.22408,1.04182,0.727308,1.380222,0.838605,1.099122,1.087676,0.583551,0.550432,1.032616,0.798699,0.512606,0.935152,TURE
0.808994,1.249558,0.947637,0.87487,0.837202,0.937366,1.367566,1.282582,0.948147,0.7691,0.915945,0.837652,1.019726,FALSE
0.495562,0.878716,0.848353,1.059637,1.04639,0.987245,0.766792,0.549159,0.864703,0.705176,1.076357,0.84525,0.993646,TURE
0.249899,0.809036,1.187525,1.370422,0.80461,1.321486,0.914769,0.814542,0.893603,0.570857,0.45827,0.254887,0.818889,TURE
0.321903,0.917945,0.691421,1.631283,0.821883,1.21587,0.767894,0.786296,0.785529,1.391463,0.785605,0.298696,0.87411,TURE
0.304961,1.172929,0.729833,0.973253,0.936947,0.88235,1.248607,0.898624,0.477749,0.570857,0.982007,0.7328,1.04849,FALSE
0.364259,1.024682,0.611023,1.378921,0.900631,1.040912,1.038841,0.599083,0.793798,1.050376,1.230782,0.764661,0.965587,TURE
0.677691,1.147431,0.802816,0.808549,0.99941,0.830211,1.04883,0.973509,0.551248,0.770657,1.031107,1.051409,1.075751,FALSE
5.218222,1.171274,0.895704,0.840051,0.928835,0.893028,1.105219,1.080604,0.757522,0.77526,0.879582,0.846883,1.042908,FALSE
2.058487,0.793286,0.93707,1.053665,1.069327,1.027923,0.711207,0.794783,1.161297,0.981874,1.07628,0.958375,0.972378,FALSE
0.376966,1.196422,1.11525,0.847917,0.814126,1.005825,0.719198,0.898624,0.1421,0.753531,0.519373,0.620225,0.983932,FALSE
0.321903,0.966258,1.382841,1.06388,0.756132,1.253866,0.618061,0.673968,0.509905,1.477092,0.662855,0.776609,0.854244,TURE
0.385437,1.331524,0.834095,0.829281,0.851146,0.856788,1.198663,1.236289,0.56528,0.591615,0.739183,0.743807,1.061856,FALSE
0.563331,1.214724,0.658496,0.810575,1.014438,0.759919,1.356729,1.438457,1.339958,0.786653,1.353227,1.151193,1.112503,TURE
0.385437,0.928032,0.898256,0.94775,1.04334,0.951986,0.948034,0.778808,0.661498,0.330059,0.974865,0.841127,1.012081,FALSE
0.880998,1.129778,1.178961,0.751536,0.876886,0.985703,1.212284,1.089241,0.992247,0.762872,0.732041,0.825487,0.994453,TURE
1.249493,0.858823,0.831267,0.968432,1.109514,0.929935,0.659265,0.798777,0.984897,0.753531,1.178408,1.006804,1.023611,FALSE
2.138963,0.887044,0.739949,1.152783,1.043938,0.983531,0.864421,0.576041,0.958324,0.803591,1.148193,0.830834,0.995588,FALSE
0.381201,1.060736,1.297481,0.71871,0.888364,1.026735,0.898997,1.078349,0.749698,1.301553,0.707045,0.802894,0.972999,FALSE
0.37273,0.751046,0.796181,1.225074,1.078908,1.05007,0.689231,1.138257,1.300946,0.924788,1.021287,0.822011,0.960798,FALSE
0.432028,0.719957,1.60277,0.898388,0.906327,1.273982,1.248607,0.449312,1.175997,1.255885,0.491003,1.051409,0.843726,TURE
0.343081,0.77062,1.081234,1.064756,1.017917,1.105166,0.599332,1.917065,0.705598,1.644067,0.707045,1.452856,0.931991,TURE
0.622629,0.924189,1.31072,0.843384,0.917825,1.100073,1.343145,0.81839,1.173372,1.443452,0.697926,1.068477,0.934654,TURE
0.436264,1.247692,0.680233,0.732666,1.018816,0.728932,2.01442,1.331295,1.188246,0.894342,0.982007,1.136372,1.128705,TURE
0.406615,1.109183,0.973111,0.72994,0.988999,0.872324,0.839064,0.988487,0.418949,0.924788,0.923086,0.99406,1.053733,FALSE
0.444735,1.01411,0.834095,0.71871,1.118387,0.797553,0.69922,0.998471,0.881997,0.342514,1.047474,1.210714,1.092827,FALSE
0.533682,1.019939,0.695079,0.727266,1.169944,0.733382,1.355631,1.340804,1.438496,0.701338,1.234523,1.265332,1.126378,FALSE
0.360023,1.16633,0.824282,0.951234,0.911226,0.917267,1.018864,0.838716,0.837898,0.342514,0.942727,0.802894,1.030234,FALSE
1.609516,0.850307,0.891164,0.907844,1.117761,0.927101,0.693963,0.693675,1.137312,0.61292,1.157734,1.066501,1.025093,FALSE
0.364259,0.981987,1.357829,1.06553,0.755368,1.242379,0.43951,0.878655,0.881997,0.776365,0.576111,0.509774,0.86025,TURE
0.423557,0.881227,0.642253,0.970259,1.174306,0.837431,0.779131,0.718899,1.278896,0.753531,1.41409,1.108759,1.071977,TURE
1.211373,1.373707,0.918671,0.678503,0.856138,0.817843,1.458374,1.597554,0.886897,0.936205,0.82925,0.896353,1.082218,FALSE
0.44897,0.831346,0.660981,0.915338,1.225691,0.817271,0.69922,0.915265,1.335246,0.589885,1.451188,1.08327,1.082517,TURE
0.48709,0.574713,1.776985,0.234362,1.238399,1.004415,0.865701,0.665648,1.469996,1.750627,0.741961,1.699247,0.984669,TURE
0.355788,0.917945,0.903603,0.898388,1.070796,0.928187,1.797995,1.497707,1.543495,0.616525,0.903446,1.070526,1.024525,TURE
1.113955,1.200658,1.021211,0.532884,0.99751,0.790547,1.155854,1.283749,1.081497,0.733959,0.963302,1.183404,1.09649,TURE
0.808994,0.941975,1.039343,0.761983,1.059584,0.922247,0.678334,0.683499,0.962179,0.473292,0.987363,1.079215,1.02763,TURE
0.389672,0.838123,1.459666,1.11322,0.787578,1.318294,0.799109,0.67896,0.529198,0.867702,0.523737,0.509774,0.820558,TURE
0.41085,0.378534,1.625195,0.777985,1.184867,1.220571,1.389039,0.250205,1.610942,1.301553,0.760189,1.236952,0.871652,TURE
0.834407,0.85737,0.948412,0.875586,1.103409,0.938133,0.789708,0.609655,0.923503,0.822034,1.22231,1.075024,1.019324,FALSE
0.351552,0.752051,1.125526,0.909212,1.083697,1.043744,1.018864,0.539174,1.175997,0.685028,1.400996,1.210714,0.964106,TURE
0.288019,1.187928,1.373803,0.871965,0.698117,1.146584,0.449499,0.823739,0.165375,0.5994,0.245502,0.382331,0.910336,TURE
0.520975,0.686593,0.617095,0.964123,1.320358,0.821701,0.513713,0.299541,1.564495,0.440375,1.674088,1.383673,1.080201,FALSE
1.410445,0.716714,0.981877,0.987417,1.132964,1.014594,0.805437,0.441857,1.193291,0.778018,1.267278,1.024162,0.979347,TURE
0.474384,0.852377,0.677702,1.299454,1.02618,1.031319,0.782461,0.915265,1.371996,0.951428,1.232964,0.7328,0.970603,TURE
0.381201,0.897546,1.362355,0.539033,1.054932,0.962564,0.419532,0.838716,0.749698,1.027542,0.785605,1.185225,1.006551,FALSE
0.677691,0.803202,0.8758,1.044376,1.093104,0.992644,0.861539,0.823739,1.130059,0.899099,1.129308,0.931931,0.990823,FALSE
0.402379,1.23681,0.430217,1.418507,0.815308,0.972696,1.518307,1.118288,0.617398,1.370056,0.9951,0.484285,1.001253,FALSE
0.360023,0.99354,1.030352,0.697572,1.058199,0.883294,1.198663,0.718899,1.234796,0.548022,0.942727,1.070526,1.047997,TURE
0.533682,0.932515,0.880433,0.684486,1.169944,0.802137,0.898997,0.784513,1.049997,0.84813,1.243875,1.174301,1.09043,FALSE
1.296084,1.223926,0.992191,1.444467,0.571558,1.264545,1.179934,1.067116,0.87281,1.155985,0.421445,0.481896,0.84866,TURE
0.385437,0.968381,0.513289,0.770047,1.26299,0.66639,1.057003,0.855054,1.343041,0.728621,1.603349,1.292973,1.161405,TURE
0.389672,0.59866,0.317319,1.11322,1.439367,0.753311,0.759153,0.639022,1.940394,0.959039,2.016387,1.427368,1.115958,FALSE
0.304961,1.223926,0.486555,0.973253,1.00635,0.76203,1.598218,1.273051,0.826873,0.713571,1.292976,0.860244,1.1114,FALSE
0.326139,0.619911,0.530788,1.260076,1.265486,0.937562,0.48916,0.524197,1.472157,0.987246,1.631864,1.037353,1.019623,FALSE
1.236786,0.867646,1.079753,0.886081,1.035347,1.008714,0.725857,0.685617,0.911397,0.593691,0.894717,0.94733,0.982421,FALSE
0.470148,0.959294,1.367615,0.776984,0.900369,1.09264,0.34961,0.848701,0.567953,0.799199,0.604083,0.842865,0.938541,TURE
0.474384,1.376917,1.66819,0.529407,0.602323,1.108667,0.96559,1.54763,1.114747,1.274913,0.425536,0.615977,0.930161,FALSE
0.292254,0.957855,1.269275,1.562413,0.579368,1.464771,0.466147,0.449312,0.575748,0.5328,0.425536,0.499154,0.743972,TURE
0.406615,0.99444,0.851472,1.235283,0.884894,1.082884,0.719198,0.86867,0.771748,0.856285,0.923086,0.49703,0.943641,TURE
0.292254,1.117498,0.846183,0.703086,1.050104,0.795162,0.915645,0.898624,1.126997,0.361543,1.112941,1.07265,1.094077,FALSE
0.461677,1.179011,0.696354,1.236313,0.825201,1.006718,1.281904,0.599083,0.698248,1.122685,1.069296,0.414191,0.983465,FALSE
0.279548,1.223926,1.238504,1.143403,0.605703,1.225081,1.123747,0.599083,0.937122,1.113171,0.196401,0.71687,0.869294,TURE
0.389672,1.157408,0.825029,0.703086,1.031999,0.784699,1.078797,1.098318,0.867297,0.388183,1.086754,1.070526,1.099547,FALSE
0.419321,1.261015,1.120552,0.598925,0.883317,0.875058,0.914769,1.510319,0.837898,0.962645,0.717382,0.925643,1.052303,TURE
0.368495,1.730378,0.738222,0.743493,0.660529,0.763413,2.131908,2.071115,1.392296,0.753531,0.707045,0.420564,1.110677,FALSE
0.084711,1.101534,1.167733,1.617098,0.499705,1.443846,0.599332,0,0.440999,0.685028,0,0.382331,0.754913,TURE
0.44897,0.831346,1.046553,0.610226,1.20212,0.844514,0.765813,0.599083,1.469996,0.646971,1.352987,1.465601,1.068273,TURE
1.050421,0.962361,1.035892,0.956348,0.957096,1.024665,0.841369,0.944707,0.975286,0.513771,0.815821,0.830834,0.974081,TURE
0.550624,0.7626,0.628779,1.036601,1.230043,0.866308,0.898997,0.727458,1.385996,0.587167,1.543154,1.174301,1.056878,TURE
0.271076,0.688458,1.642124,0.842239,0.936947,1.263365,0.898997,0.898624,1.322996,0.685028,0.589204,0.955827,0.849277,TURE
0.360023,1.209527,0.618211,1.078065,0.911226,0.883294,1.498329,1.018441,1.058397,0.548022,1.060567,0.955827,1.047997,FALSE
0.415086,0.899211,1.131986,0.715043,1.070796,0.94292,0.665924,0.67896,0.803598,0.42624,0.91654,1.129999,1.016822,FALSE
0.304961,1.019939,1.297481,0.598925,0.971648,0.962564,0.749164,0.948548,0.808498,1.141713,0.818339,1.115131,1.006551,TURE
0.427793,1.017919,0.578086,0.960652,1.113204,0.800548,0.898997,1.54763,0.624748,1.997998,1.145675,1.529322,1.091261,FALSE
0.48709,1.245212,0.964649,0.890576,0.825599,0.954194,1.015534,1.331295,1.359746,0.513771,0.763783,0.647838,1.010927,FALSE
0.724282,1.116564,0.614596,0.819582,1.095844,0.743032,1.186555,0.959138,0.946588,0.411709,1.315294,1.092925,1.121333,FALSE
0.351552,0.929004,1.406907,0.909212,0.842876,1.18291,0.419532,0.658991,0.999597,0.685028,0.772512,0.828383,0.891343,FALSE
0.419321,0.741773,0.82567,0.816716,1.261881,0.84589,0.611949,0.545481,1.334601,0.912169,1.432696,1.344194,1.067554,TURE
0.436264,0.570373,0.793605,1.255998,1.188618,1.065362,0.599332,0.599083,1.494496,0.685028,1.396632,1.040789,0.952803,TURE
0.525211,1.125222,0.659204,1.086759,0.947021,0.908226,1.027426,1.155374,0.976497,0.929681,1.094236,0.928517,1.034961,TURE
0.868292,0.985111,0.683551,0.972888,1.084725,0.859264,0.953482,0.735238,0.962179,0.685028,1.160554,0.990584,1.060561,FALSE
0.516739,0.963089,1.292163,0.88366,0.880627,1.112471,1.113044,0.599083,0.755998,1.174334,0.448917,0.928517,0.928172,FALSE
0.364259,0.811207,0.95048,0.814817,1.162104,0.906601,1.058819,0.718899,1.014297,0.936205,1.204595,1.032293,1.035811,TURE
0.427793,0.981565,0.289043,1.28087,1.113204,0.829139,1.098775,1.697401,0.734998,2.169255,1.309342,1.465601,1.076312,FALSE
0.482855,0.998466,0.870678,0.851104,1.05201,0.886572,0.820513,0.834437,0.713998,0.929681,1.01474,0.99679,1.046283,TURE
0.694633,1.052278,0.854439,0.986035,0.959799,0.950825,0.96559,1.098318,1.224996,1.065599,1.025652,1.040789,1.012688,TURE
1.990718,1.148407,0.981392,0.84869,0.903722,0.940036,1.223635,1.148242,1.065747,0.856285,0.91654,0.923966,1.01833,TURE
0.576037,1.106933,1.116215,0.792695,0.900204,0.976719,0.824081,1.091186,0.716623,1.088705,0.84172,0.826107,0.99915,FALSE
0.33461,1.208433,0.665164,0.614088,1.106941,0.657955,1.44707,1.280934,0.835576,1.045569,1.299867,1.255151,1.165815,FALSE
1.770468,0.957473,0.81015,1.083224,0.998214,0.980986,0.987787,0.787683,0.800331,0.95324,1.023573,0.791971,0.996919,TURE
0.792051,0.726502,1.155244,0.720632,1.175776,0.957417,0.239733,1.014162,1.206446,0.954146,1.074596,1.239844,1.009242,TURE
0.360023,0.950343,0.892972,0.887818,1.058199,0.917267,0.539398,0.599083,0.749698,0.205508,1.021287,0.955827,1.030234,FALSE
2.702293,1.087721,0.869394,0.988508,0.928135,0.959547,0.993683,1.032794,0.888122,0.796821,0.902219,0.827719,1.008128,FALSE
0.859821,0.994817,0.488952,1.221453,1.04618,0.89618,1.39844,0.617237,1.109179,1.141713,1.214118,0.811004,1.041259,FALSE
0.330374,0.894408,1.197675,0.898388,0.960971,1.073629,0.840729,0.931907,1.047372,0.275914,0.698316,0.833693,0.948481,TURE
0.550624,1.666423,0.404215,0.373176,1.018629,0.399834,2.354517,2.225165,1.165497,0.733959,1.402867,1.283538,1.300773,TURE
1.397738,1.034774,1.096961,0.865719,0.923697,1.006317,0.757978,0.828144,0.726351,0.483549,0.843371,0.843376,0.983675,FALSE
1.00383,1.007028,1.010064,0.773296,1.022603,0.913827,1.003293,0.927991,1.00846,1.066159,0.960826,1.084207,1.032033,TURE
2.918307,1.065828,0.669455,0.970102,1.037123,0.8508,1.166318,1.054576,0.895297,0.953603,1.202725,0.977067,1.064986,FALSE
0.660749,1.247463,0.935683,0.587407,0.976987,0.777456,1.37659,1.600674,1.14384,0.5994,0.988144,1.105174,1.103335,FALSE
0.33461,1.068999,0.665164,1.02348,1.01206,0.877274,1.056716,0.756736,0.957431,0.513771,1.152566,0.835091,1.051145,TURE
0.419321,1.11266,1.061575,0.762268,0.933792,0.933395,0.842219,0.971145,0.582582,0.558839,0.756662,0.895459,1.021802,FALSE
1.109719,1.163197,1.002824,0.781803,0.91549,0.914803,1.391305,1.133978,1.039497,0.733959,0.715462,0.942172,1.031522,TURE
1.541747,1.281088,0.914296,0.94775,0.796233,0.95992,1.356382,1.276992,1.056076,0.811217,0.733921,0.744539,1.007933,FALSE
2.00766,1.533781,0.640529,0.534484,0.932993,0.603126,1.883614,1.900661,0.692998,0.534159,1.042798,1.042306,1.194483,FALSE
0.6311,1.158212,1.097199,0.795887,0.871968,0.969024,0.936456,1.010952,0.722748,0.5994,0.66831,0.746076,1.003173,FALSE
0.948768,1.196606,0.964422,0.721919,0.936947,0.863729,1.148719,1.273051,1.010622,0.656485,0.900173,0.987687,1.058226,FALSE
1.15631,1.210476,0.598837,0.730557,1.079948,0.687546,1.361668,1.308436,0.850497,0.624806,1.285242,1.162747,1.150344,TURE
0.550624,0.677867,1.257558,0.373176,1.32614,0.821882,0.470903,0.813041,1.511996,1.272195,1.37481,1.720488,1.080106,TURE
0.44897,1.073822,0.716063,0.71193,1.131407,0.735544,1.66481,1.298013,1.616995,0.646971,1.222053,1.08327,1.125248,TURE
0.389672,0.997766,1.01542,0.644496,1.086315,0.847475,0.739176,0.998471,0.955497,0.525188,0.968913,1.108759,1.066725,FALSE
0.321903,0.483129,1.152368,0.851104,1.282137,1.025891,0.580602,0.468033,1.70887,0.470957,1.239784,1.374001,0.973441,TURE
0.351552,0.929004,0.773799,0.779324,1.174005,0.800204,1.178685,0.778808,1.058397,1.141713,1.322436,1.032293,1.091441,FALSE
1.304555,0.929866,1.080532,0.735045,1.062684,0.928187,0.870904,0.739493,1.047372,0.663621,0.975869,1.105174,1.024525,FALSE
0.355788,0.611963,0.834095,1.283411,1.130285,1.100073,0.839064,0.479266,1.234796,0.959039,1.335529,0.841127,0.934654,TURE
0.326139,0.429169,1.061575,0.840051,1.362831,0.975065,0.550856,0.237871,1.877487,0.528882,1.409469,1.475909,1.000015,FALSE
0.732754,0.848966,0.809988,1.028213,1.097618,0.951436,0.665924,0.770615,0.996959,0.957283,1.193516,0.967264,1.012369,TURE
1.321498,0.776722,0.76726,1.071155,1.145157,0.953309,0.680491,0.736373,1.125465,0.877692,1.268426,0.983705,1.01139,TURE
1.410445,1.201873,0.806542,1.035979,0.855351,0.953892,1.110526,1.049073,0.661498,0.615285,0.785605,0.680756,1.011085,FALSE
0.660749,0.894408,1.010538,0.829281,1.073084,0.944053,0.496321,0.936067,1.178293,0.588696,1.018832,1.045435,1.016229,FALSE
0.864056,0.98994,1.173457,1.030504,0.845089,1.132428,0.653816,1.034779,0.601362,0.809579,0.607059,0.868933,0.917737,TURE
2.761591,0.855997,0.832816,1.173967,1.015504,1.040809,0.868728,0.599083,1.062406,0.847636,1.043506,0.839969,0.96564,FALSE
0.563331,0.966258,1.053593,0.972691,0.939295,1.042175,0.898997,0.727458,1.187304,0.685028,0.861144,1.002042,0.964927,TURE
0.478619,1.104783,0.413357,1.049444,1.083431,0.766644,1.352338,0.925506,0.737825,1.005586,1.412579,0.8774,1.108987,FALSE
0.478619,0.974808,0.620035,1.574166,0.840212,1.149966,1.098775,0.848701,0.828286,1.198799,0.868698,0.303904,0.908568,TURE
0.690398,0.833471,1.146241,0.760598,1.088314,0.974375,1.542724,0.854248,1.600662,1.090971,0.851073,1.182393,1.000376,FALSE
0.406615,0.99444,1.216388,0.72994,0.962973,0.992644,0.764148,1.048395,0.804823,0.770657,0.982007,0.984501,0.990823,TURE
0.453206,0.789261,0.873071,0.906784,1.167535,0.917584,0.542252,0.634742,1.128747,0.774734,1.295314,1.019548,1.030068,FALSE
0.880998,0.847334,0.58948,1.269837,1.081092,0.971819,0.885376,0.462928,1.032338,0.91856,1.285536,0.773351,1.001712,FALSE
0.406615,0.879697,1.216388,1.403731,0.728736,1.353606,0.554382,0.913601,0.374849,0.959039,0.520464,0.353656,0.802095,TURE
0.415086,0.899211,1.370299,0.82505,0.917825,1.119717,0.572695,1.417829,0.896697,1.240662,0.755054,0.968571,0.924383,TURE
0.368495,0.9707,0.738222,0.991324,1.062591,0.89618,1.061673,0.770249,0.957597,1.017756,1.021287,0.950365,1.041259,FALSE
0.825936,1.073289,0.628779,1.133351,0.973784,0.918138,1.22863,0.898624,0.918747,1.130296,1.112941,0.872988,1.029779,TURE
0.355788,1.31135,0.625571,1.026729,0.862586,0.859432,1.258596,1.198166,0.749698,1.027542,1.021287,1.032293,1.060473,FALSE
0.321903,0.724693,0.998719,0.992955,1.117761,1.025891,0.149833,0.730132,1.116278,0.663621,1.092483,0.979722,0.973441,TURE
0.914883,0.815951,0.864987,0.998209,1.110455,0.962564,0.660627,0.558236,1.027326,0.630537,1.160554,1.020996,1.006551,FALSE
0.8217,1.211308,0.692213,1.028052,0.901529,0.893101,1.301406,1.121141,0.674098,1.125403,0.982007,0.824742,1.04287,FALSE
0.245663,0.949598,1.912666,0.929367,0.603092,1.443846,0.854602,0.920812,0.538998,1.065599,0.341884,0.516854,0.754913,TURE
0.355788,1.180215,0.695079,0.449194,1.189773,0.584414,1.618195,1.437799,1.808095,0.753531,1.41409,1.491089,1.204266,TURE
0.364259,0.896597,1.086263,0.814817,1.045894,0.973757,0.898997,0.858685,0.852597,0.776365,0.877259,0.87936,1.000699,FALSE
0.834407,1.081031,1.155878,1.368103,0.634143,1.304592,0.715672,0.620227,0.448781,0.999335,0.540681,0.389078,0.827722,TURE
1.385031,1.02181,1.142735,0.51101,1.077345,0.838932,0.823451,1.160408,1.037644,0.944072,1.001812,1.280326,1.071192,TURE
0.313432,0.694661,0.789009,1.019792,1.215498,0.936549,0.481606,0.363729,1.378121,0.379212,1.402867,1.153819,1.020153,FALSE
1.478214,1.125732,0.953593,0.880369,0.916364,0.943258,0.947092,1.092771,0.684637,0.898571,0.796517,0.809502,1.016645,FALSE
0.338846,1.101534,1.094749,0.943307,0.843252,1.046788,0.824081,0.748853,0.496124,0.428143,0.982007,0.71687,0.962514,TURE
0.313432,0.843517,0.789009,0.728423,1.249262,0.780457,0.556522,0.887926,1.126122,0.721726,1.367795,1.351812,1.101765,FALSE
1.524805,1.030138,0.940674,0.988227,0.936947,0.994649,0.849053,0.815418,0.906497,0.837256,0.905629,0.839003,0.989775,FALSE
0.402379,1.159509,1.229192,0.453922,0.973109,0.851109,0.759153,1.37789,0.485099,0.844868,0.693952,1.146992,1.064825,TURE
1.63493,1.065387,1.164708,0.712193,0.945038,0.957577,0.889009,1.183188,1.025322,0.964748,0.92636,1.032293,1.009158,FALSE
0.330374,1.318074,0.598837,1.036601,0.864874,0.851499,1.656486,1.447783,1.218871,0.789685,0.982007,0.992998,1.064621,TURE
1.889064,0.782105,1.466212,0.954789,0.896332,1.236657,0.898997,0.811801,0.837258,1.240993,0.70306,0.70648,0.863241,TURE
0.419321,1.075572,0.943622,0.762268,1.009505,0.875058,0.788594,1.154023,0.575619,0.96625,0.946861,1.002109,1.052303,TURE
0.275312,0.621378,0.449128,2.570771,0.691899,1.599337,0.674248,1.947019,0.826873,2.996998,0.883806,0.908035,0.673615,FALSE
0.360023,0.647961,0.755592,0.887818,1.322748,0.849321,0.359599,0.419358,1.455296,0.205508,1.45337,1.299924,1.06576,FALSE
0.525211,0.769889,1.17715,0.738996,1.128366,0.978089,0.385285,0.813041,0.944997,0.782889,0.869778,1.065064,0.998433,TURE
0.389672,0.798213,1.269275,0.996039,0.950526,1.161354,0.359599,0.499236,0.808498,0.570857,0.641578,0.688195,0.902613,FALSE
0.504033,0.493685,1.717254,1.177718,0.881832,1.480245,1.253865,0.507118,1.106365,1.784678,0.425536,0.900489,0.735882,TURE
0.304961,1.223926,0.892018,1.19785,0.728736,1.082884,1.023858,0.898624,0.643123,0.827742,0.556471,0.557565,0.943641,TURE
0.389672,0.63857,0.380782,1.17181,1.357894,0.816087,0.679242,0.559144,1.616995,1.278719,1.885453,1.197969,1.083136,FALSE
0.309197,1.106563,0.95978,0.738401,0.992564,0.870263,0.829844,0.938947,0.606373,0.559879,0.985784,0.933769,1.05481,FALSE
2.088136,0.878844,1.006666,1.126174,0.947716,1.101189,0.707211,0.480188,0.754447,0.562777,0.931245,0.777013,0.934071,TURE
0.482855,0.998466,1.12676,0.709253,1.008176,0.937233,0.891862,0.998471,1.569745,0.676873,1.197113,1.042306,1.019795,TURE
0.385437,1.00873,1.154901,0.533109,1.070796,0.856788,0.757337,0.958532,1.094479,0.728621,1.014145,1.178273,1.061856,FALSE
0.677691,0.734356,1.058258,1.179134,0.99941,1.155077,0.786623,0.336984,0.937122,0.941914,0.859256,0.692974,0.905896,FALSE
0.453206,0.960839,0.873071,0.705276,1.144184,0.809633,0.784839,0.791645,1.055247,0.791044,1.080208,1.238023,1.08651,TURE
0.313432,1.141228,0.394504,0.509896,1.31679,0.468274,1.41271,1.230259,1.000122,0.379212,1.816713,1.652214,1.264989,TURE
1.728112,0.917945,1.030352,1.017292,0.961442,1.054574,0.649276,0.855833,0.845247,0.970456,0.888482,0.896656,0.958444,FALSE
1.427387,0.947907,0.970223,0.943707,1.000893,0.985414,0.90833,0.816743,0.817908,0.803545,1.000356,0.885049,0.994604,FALSE
0.440499,0.776722,1.291243,0.621961,1.129141,0.971819,1.248607,0.898624,1.139247,1.31297,1.047474,1.115131,1.001712,TURE
0.470148,0.595424,1.315014,0.679861,1.215498,1.014594,0.790028,0.521928,1.426564,0.949698,0.949273,1.326571,0.979347,TURE
0.385437,0.928032,1.475706,0.651578,0.933515,1.078918,0.648368,0.887732,0.785779,0.959039,0.810602,0.941924,0.945715,TURE
0.376966,1.567726,0.590427,0.908482,0.757979,0.778703,2.031068,1.597554,0.877097,0.631748,0.707045,0.581992,1.102682,FALSE
0.457442,1.291922,0.64874,1.247761,0.763438,0.989302,1.648162,1.023433,0.532873,0.941914,0.801972,0.318609,0.992571,FALSE
0.419321,0.853039,1.061575,1.306746,0.858079,1.225081,0.78544,0.79142,0.575619,0.692239,0.634687,0.545324,0.869294,TURE
1.029243,0.679959,1.705947,0.73202,0.966507,1.235885,0.783741,0.460833,1.028997,1.106584,0.584168,1.009745,0.863645,TURE
1.067364,1.31135,0.973111,0.598925,0.91216,0.802137,1.321603,1.566832,1.074228,0.50938,0.785605,0.960728,1.09043,FALSE
0.533682,1.04908,0.64874,1.711215,0.713864,1.237582,1.327091,0.599083,0.787498,1.810431,0.617261,0.682733,0.862758,TURE
0.618393,0.779624,0.879799,1.661402,0.821433,1.325174,0.799109,0.973509,0.863622,1.084628,0.638304,0.700939,0.816961,TURE
0.677691,1.239225,1.021766,0.842239,0.827636,0.956548,1.123747,1.385379,1.074934,0.813471,0.908356,0.71687,1.009696,FALSE
0.70734,1.429135,0.664279,0.806935,0.867751,0.760829,1.717133,1.454915,0.843497,0.603477,0.935245,0.907277,1.112028,TURE
1.732348,1.292753,0.713773,0.751219,0.9652,0.75546,1.525283,1.32654,0.600832,0.715836,1.100471,0.93054,1.114835,TURE
0.385437,0.968381,0.834095,0.888515,1.070796,0.888521,1.171421,1.361552,1.407187,0.741076,1.085564,0.948875,1.045264,TURE
0.330374,1.082704,0.523983,1.036601,1.057068,0.814477,1.215311,0.915265,1.249496,0.685028,1.320254,0.902725,1.083978,FALSE
1.622223,0.786125,0.746983,1.519988,0.939393,1.183728,0.784125,0.893632,1.051047,1.278719,0.972187,0.646776,0.890916,TURE
0.389672,1.117498,1.078884,0.937448,0.841894,1.035803,0.938953,0.998471,0.485099,0.433851,0.576111,0.675451,0.968258,FALSE
0.22025,1.129778,1.459666,1.140261,0.576583,1.332781,0.96559,1.164883,1.077997,0.228343,0.327336,0.191165,0.812983,TURE
0.381201,1.183129,0.454118,1.257743,0.916126,0.898393,1.318529,1.018441,0.485099,1.164548,1.139128,0.458797,1.040102,FALSE
0.304961,1.019939,0.729833,0.898388,1.075753,0.842243,0.92397,0.599083,1.267871,0.371057,1.342076,1.0992,1.06946,FALSE
0.338846,0.963842,0.364916,1.010686,1.218031,0.721923,1.198663,0.599083,0.992247,0.856285,1.669412,1.146992,1.13237,TURE
0.304961,1.019939,1.297481,0.748656,0.902245,1.042778,0.549387,0.998471,0.661498,0.513771,0.654671,0.828383,0.964611,FALSE
0.406615,1.070935,0.973111,0.786089,0.988999,0.902404,0.988897,0.973509,0.584323,0.428143,0.893626,0.955827,1.038005,FALSE
0.419321,0.667596,1.533386,0.762268,1.034742,1.166744,0.479465,0.242786,1.014297,0.825639,0.589204,1.034305,0.899795,TURE
0.389672,0.997766,0.698101,0.703086,1.194946,0.721923,1.118752,1.37789,0.896697,0.662194,1.37481,1.325413,1.13237,FALSE
1.097012,0.935666,0.879181,0.832483,1.099737,0.880802,0.905063,0.784629,1.225691,0.980394,1.141036,1.092815,1.0493,FALSE
0.398144,0.781229,1.242269,0.917502,1.010042,1.105925,1.087359,0.35945,1.241096,1.379842,0.707045,1.075988,0.931595,TURE
0.37273,0.917945,0.86253,1.286328,0.908554,1.115699,0.839064,0.988487,0.859947,1.198799,0.883806,0.420564,0.926484,TURE
0.309197,1.005967,0.95978,1.402962,0.75298,1.22628,0.599332,0.754614,0.419797,1.034129,0.66852,0.749956,0.868667,TURE
0.855585,0.999742,0.896033,0.853913,1.03899,0.900617,1.116936,0.7897,1.162633,0.747303,1.017716,1.129613,1.03894,FALSE
0.368495,0.801883,0.805333,1.177198,1.062591,1.028948,0.770569,0.479266,0.793798,0.606739,1.054956,0.688195,0.971842,FALSE
0.398144,0.703107,1.118042,0.974846,1.089782,1.075204,0.479465,0.975649,1.209596,0.841606,0.920281,0.983136,0.947657,FALSE
0.690398,1.103786,1.253701,0.859807,0.812404,1.08067,0.732516,0.765495,1.02083,1.027542,0.909266,1.033709,0.944799,FALSE
0.376966,0.990143,1.508868,0.66622,0.870272,1.103163,0.852383,0.92525,0.308699,1.179771,0.519373,0.85812,0.933039,FALSE
1.101248,0.861456,0.830887,1.098797,1.047458,0.999586,0.875946,0.691249,0.983766,0.632334,1.087761,0.941121,0.987194,TURE
0.512504,1.062085,0.965068,0.980059,0.908554,1.002339,0.642141,1.540499,0.913497,1.810431,1.122294,1.283538,0.985754,FALSE
0.29649,0.996626,0.750685,1.001061,1.035103,0.90756,0.898997,0.673968,0.716623,0.5994,1.227509,0.860244,1.035309,FALSE
0.279548,0.834495,0.707717,0.980059,1.173549,0.875058,0.674248,0.823739,1.249496,0.685028,1.358443,1.131061,1.052303,FALSE
0.444735,1.084049,0.722882,0.616037,1.165978,0.687546,1.298552,1.098318,0.734998,0.456685,1.37481,1.274435,1.150344,FALSE
0.491326,0.633065,1.258333,0.789962,1.163106,1.045544,0.761651,0.361946,1.341371,0.570857,1.153858,1.25054,0.963165,TURE
0.326139,1.001394,0.379134,0.910055,1.233038,0.675045,1.238325,0.925054,0.99549,0.93184,1.698294,1.228518,1.15688,FALSE
0.402379,1.120859,1.044814,1.134806,0.762707,1.12468,0.859042,0.559144,0.279299,0.936205,0.654671,0.420564,0.921789,TURE
0.525211,0.917945,1.17715,0.956348,0.926872,1.094528,0.513713,0.727458,0.598498,0.538236,0.589204,0.655424,0.937553,TURE
1.063128,0.994745,0.674587,0.773115,1.174605,0.747809,1.066643,0.848351,0.848074,0.82874,1.424253,1.217843,1.118835,FALSE
1.545983,1.106563,0.719835,1.166673,0.896731,0.981024,1.182891,0.70944,0.649893,1.081623,0.961333,0.794845,0.996899,TURE
0.957239,0.974808,0.904218,1.025593,0.972877,0.996637,0.832405,0.682289,0.857497,0.989485,1.047474,0.881484,0.988736,TURE
0.292254,1.543211,0.676947,0.624965,0.869052,0.66961,1.66481,1.572592,0.520623,0.447171,0.943818,1.07265,1.159722,TURE
0.482855,0.805215,0.921894,1.087522,1.05201,1.038556,0.449499,0.641874,1.055247,1.019387,1.103589,0.823831,0.966819,TURE
0.368495,0.717474,1.342222,0.991324,0.976435,1.194907,0.41097,0.992766,0.919797,0.802461,0.852943,1.278077,0.885071,FALSE
0.415086,1.161481,0.714938,0.550033,1.147282,0.648257,1.172026,1.271387,1.259296,0.707862,1.339894,1.367894,1.170886,FALSE
0.304961,0.968942,0.973111,0.973253,0.971648,1.002671,0.92397,0.649006,0.973872,0.827742,0.91654,0.908035,0.985581,FALSE
0.419321,1.038483,0.943622,0.544477,1.135693,0.758384,0.719198,1.078349,1.030544,0.411017,1.1536,1.352243,1.113306,FALSE
0.880998,1.235695,0.701762,0.958856,0.912922,0.860754,1.225906,1.116472,0.681543,0.996404,0.910588,0.747283,1.059782,TURE
0.6311,1.133569,0.783713,0.506474,1.157035,0.658936,1.123747,1.560111,0.756435,1.013271,1.361171,1.391259,1.165302,FALSE
1.372325,1.065269,1.153316,0.632199,0.987071,0.909088,1.163408,1.233406,1.115467,0.846211,0.924242,1.079522,1.034511,TURE
0.237192,1.31135,1.042619,1.347582,0.535398,1.237582,1.023858,1.447783,1.56187,0.941914,0.982007,0.430122,0.862758,TURE
0.440499,0.847334,1.12282,0.881111,1.033044,1.027352,1.098775,0.349465,0.845247,1.084628,1.145675,0.955827,0.972676,FALSE
0.343081,0.861281,0.93707,0.798567,1.141301,0.891263,0.359599,1.797248,1.146597,1.918079,0.942727,1.758721,1.04383,FALSE
0.563331,1.021472,0.702396,1.459036,0.826579,1.129022,0.922049,0.664916,0.67846,1.031306,0.92805,0.546187,0.919518,FALSE
0.453206,0.686314,1.036772,1.057915,1.097483,1.079511,0.542252,0.349465,0.992247,0.791044,0.977331,0.828383,0.945405,FALSE
0.563331,0.966258,0.307298,1.418507,1.05201,0.911903,1.290868,0.365375,0.913497,1.501792,1.435241,0.697438,1.033039,TURE
0.398144,1.249967,0.931702,0.688127,0.930302,0.829443,1.309968,1.489149,0.686698,1.027542,0.852943,0.944903,1.076153,FALSE
0.283783,0.767237,1.045731,0.884979,1.118742,0.991297,0.299666,0.5135,1.086747,0.587167,1.066179,0.99679,0.991528,FALSE
0.376966,0.866375,1.11525,0.969047,0.982566,1.070717,0.359599,0.492579,0.832998,0.563245,0.899082,0.866616,0.950003,TURE
0.360023,0.647961,1.923325,0.190247,1.146382,1.053158,0.898997,0.718899,1.278896,1.71257,0.628484,1.491089,0.959184,TURE
1.55869,0.888012,1.01542,0.878858,1.052368,0.973027,0.741279,0.670027,0.980642,0.657987,0.956165,1.046378,1.00108,TURE
0.279548,0.945761,0.619252,1.225074,1.022124,0.962564,1.098775,0.649006,1.028997,0.856285,0.982007,0.573496,1.006551,TURE
0.355788,0.961656,0.695079,1.090899,1.041052,0.928187,1.198663,1.018441,1.190696,0.753531,1.139128,0.688195,1.024525,FALSE
0.749696,0.64308,1.385446,0.883161,1.058697,1.15834,0.511195,0.671521,1.095291,0.971576,0.771485,0.995809,0.90419,TURE
0.364259,1.067378,0.47524,1.253564,0.987789,0.906601,1.078797,1.298013,0.661498,1.347222,1.060567,0.866616,1.035811,TURE
0.6311,0.936427,0.862085,0.723534,1.157035,0.81398,0.915645,0.961029,1.032059,0.5661,1.153858,1.200093,1.084238,TURE
0.41085,0.870628,0.782501,0.777985,1.210625,0.803791,0.99066,0.78938,1.304837,0.366691,1.37712,1.315667,1.089565,FALSE
0.381201,1.060736,0.843363,0.658818,1.110455,0.770051,0.779131,0.898624,0.793798,0.685028,1.139128,1.185225,1.107206,FALSE
0.465913,0.801115,0.796181,1.127068,1.090265,0.997566,0.449499,0.748853,0.955497,0.799199,1.145675,0.987687,0.98825,FALSE
0.271076,0.516344,1.00352,0.926462,1.288302,0.992644,0.599332,0.748853,1.322996,0.513771,1.080208,1.051409,0.990823,FALSE
0.588744,0.898133,1.344153,0.659249,1.0066,1.017963,0.689457,1.072043,0.765945,0.937407,0.679283,1.075125,0.977585,FALSE
0.423557,0.697638,1.167733,0.646839,1.224277,0.924061,0.659265,0.658991,1.499396,0.548022,1.139128,1.414623,1.026682,TURE
0.321903,1.111196,0.691421,0.992955,0.98626,0.873907,1.105018,0.84246,0.496124,0.470957,1.067932,0.776609,1.052905,FALSE
0.177894,1.486196,0.417047,1.283411,0.713864,0.893809,2.297438,0.69893,1.322996,1.826741,0.589204,1.08327,1.042499,TURE
0.338846,0.596664,0.8758,1.078065,1.218031,1.010692,0.524415,0.224656,1.433246,0.856285,1.325709,1.0992,0.981387,FALSE
0.385437,0.968381,0.641611,1.243922,0.988427,0.983719,0.839064,1.045672,0.849925,0.921674,1.149841,0.604777,0.99549,TURE
0.360023,1.252724,0.618211,1.01465,0.911226,0.849321,1.198663,1.078349,0.529198,0.685028,0.864166,0.764661,1.06576,FALSE
0.368495,0.717474,0.604,1.177198,1.206184,0.929372,1.053111,1.300865,1.102497,1.36027,1.515096,1.021369,1.023905,FALSE
0.33461,1.022521,0.51735,1.159944,1.043687,0.877274,1.139519,0.673968,1.166325,0.874312,1.294699,0.772207,1.051145,FALSE
0.453206,0.583367,0.818504,1.259422,1.167535,1.079511,0.599332,0.492104,1.349246,0.676873,1.267256,0.855692,0.945405,FALSE
1.664579,1.04641,0.534839,1.083552,1.055356,0.844999,1.146798,0.698162,0.791253,0.910297,1.318911,0.890389,1.06802,TURE
0.648042,0.815951,1.144836,0.986465,0.996144,1.094681,0.680011,0.489635,0.843834,0.816764,0.823375,0.849215,0.937474,FALSE
0.385437,0.685937,0.769934,1.36239,1.070796,1.110651,0.539398,0.795146,1.166642,1.251733,1.156983,0.719477,0.929124,TURE
0.317668,0.881227,0.544942,1.006194,1.199292,0.808554,0.849053,0.649006,1.102497,0.685028,1.538477,1.115131,1.087075,FALSE
0.343081,0.906612,1.297481,1.19785,0.771149,1.283419,0.119866,1.857157,0.573298,1.986581,0.432083,1.070526,0.838792,FALSE
0.304961,1.070935,0.810926,1.497313,0.728736,1.203205,0.973914,0.574121,0.330749,0.970456,0.638304,0.270818,0.880732,TURE
0.847114,0.862868,1.138539,1.024162,0.949439,1.111761,0.779131,0.808762,1.080447,0.856285,1.001647,0.802894,0.928543,TURE
0.360023,1.295922,0.824282,0.634156,0.970015,0.747403,1.438396,1.557615,1.411196,0.548022,1.021287,1.070526,1.119048,FALSE
0.368495,1.012904,0.805333,1.177198,0.918997,1.028948,1.172978,1.121141,0.705598,0.88075,1.004453,0.639038,0.971842,FALSE
0.419321,0.704685,0.884646,0.707821,1.312356,0.816721,0.246041,1.097267,1.471543,1.261894,1.471977,1.493102,1.082805,TURE
0.321903,1.01457,0.84507,0.496477,1.216387,0.683927,1.217392,1.085838,1.36434,0.706435,1.325709,1.493479,1.152236,FALSE
0.758167,1.1282,0.880692,0.572158,1.088742,0.742088,1.265256,1.198166,1.111523,0.761142,1.251915,1.26102,1.121826,FALSE
0.364259,1.110073,1.42572,0.564104,0.871578,1.007334,1.058819,1.39786,0.720298,0.981874,0.864166,1.134247,0.983143,FALSE
0.360023,0.863948,0.824282,0.887818,1.146382,0.883294,0.719198,1.138257,1.102497,0.753531,1.060567,1.146992,1.047997,FALSE
0.347317,0.895556,0.783235,0.854564,1.157853,0.845178,1.078797,0.539174,1.543495,1.164548,1.060567,1.37639,1.067926,FALSE
0.741225,1.258896,1.167733,0.708443,0.813805,0.957064,0.843504,1.309107,0.685998,0.710399,0.727412,0.73634,1.009427,FALSE
0.406615,0.917945,0.851472,0.72994,1.171183,0.812163,0.869031,0.913601,0.981222,0.496645,1.247149,1.261691,1.085188,FALSE
2.168612,0.953802,0.855273,0.789599,1.117504,0.846004,0.968151,0.860221,1.006382,0.69381,1.198552,1.161697,1.067494,FALSE
0.317668,0.685399,1.245582,0.790581,1.132664,1.039569,0.449499,0.898624,1.175997,1.027542,0.949273,1.115131,0.966289,TURE
0.364259,0.725817,0.543132,0.814817,1.394525,0.705134,0.679242,0.718899,1.558195,0.63936,1.571211,1.503834,1.141148,TURE
0.787816,0.769889,1.852049,0.347763,1.020902,1.102291,1.028853,0.938563,0.904047,1.609816,0.49755,1.306296,0.933495,TURE
0.351552,1.061719,0.492417,1.039099,1.083697,0.800204,1.718084,1.317982,0.617398,1.141713,1.361716,0.764661,1.091441,FALSE
0.508268,0.856748,0.583866,1.212823,1.103515,0.9385,0.799109,0.748853,0.918747,1.427142,1.342076,0.828383,1.019133,FALSE
0.415086,0.824277,0.893673,1.430087,0.89233,1.208116,0.559376,0.35945,0.578198,1.050376,0.803063,0.348346,0.878164,FALSE
2.469337,0.837644,1.131679,0.980059,0.989981,1.084742,0.635957,0.52919,0.837898,0.875314,0.84889,0.872988,0.94267,FALSE
0.33461,1.115477,1.108607,0.477624,1.043687,0.804167,0.993629,1.284875,0.945826,1.036556,0.90448,1.257666,1.089368,FALSE
0.491326,0.917945,0.805333,1.161708,0.990794,1.02065,0.761651,0.898624,1.111684,0.528042,1.031107,0.772626,0.976181,FALSE
1.978011,0.927773,0.925184,0.958024,1.027231,0.970809,0.897214,0.861181,0.824248,0.868518,1.062672,0.897794,1.00224,FALSE
0.516739,1.053379,0.670011,0.795294,1.126384,0.757427,1.284282,1.069791,1.480496,1.027542,1.150351,1.310848,1.113806,FALSE
0.415086,0.861744,0.953251,0.770047,1.147282,0.883987,0.679242,0.805433,0.994697,0.966651,1.174044,1.223458,1.047634,TURE
0.41085,1.097748,0.842694,0.777985,1.030319,0.833561,0.92015,1.279218,0.965009,1.007394,1.06981,1.014301,1.074,TURE
0.389672,0.59866,0.888492,1.230401,1.140631,1.098578,0.419532,0.838716,1.308296,0.47952,1.204595,0.904849,0.935436,FALSE
2.016131,0.987369,0.858627,1.098449,0.950069,1.013119,0.880268,0.670848,0.672982,0.702867,0.930861,0.692974,0.980118,TURE
0.991123,1.365148,1.047965,0.506783,0.886229,0.789796,1.323524,1.82221,1.548745,0.913371,0.839382,1.071891,1.096882,TURE
0.461677,0.875837,1.232012,0.692336,1.054423,0.980226,1.170916,0.98183,0.97183,1.040228,0.752872,1.058489,0.997316,FALSE
1.190195,0.940812,1.080465,0.93995,0.960287,1.037925,0.799109,1.317982,0.764398,1.141713,0.733232,1.019548,0.967148,FALSE
0.360023,0.907145,0.618211,0.951234,1.175776,0.815348,0.719198,0.838716,1.234796,0.411017,1.335529,1.070526,1.083522,FALSE
0.389672,1.157408,1.142347,0.410134,1.031999,0.784699,0.69922,1.357921,0.632098,0.753531,0.864166,1.261691,1.099547,FALSE
2.202496,1.066228,0.673692,1.015869,1.013824,0.877414,1.071881,0.864062,0.848074,0.922153,1.185962,0.874949,1.051071,TURE
1.889064,1.19374,0.733106,1.353625,0.745076,1.08774,1.246436,0.902965,0.731802,1.047398,0.836841,0.545791,0.941102,TURE
0.376966,0.948887,0.918442,0.787351,1.094859,0.876041,0.852383,0.672304,1.200496,0.205508,0.982007,0.99406,1.051789,FALSE
0.427793,1.19969,1.21398,0.693804,0.841087,0.972094,0.69922,2.046866,0.551248,1.655484,0.425536,1.338157,1.001568,TURE
0.355788,1.04908,1.112126,0.770047,0.951819,0.962564,0.839064,1.317982,1.411196,0.959039,0.942727,1.223458,1.006551,FALSE
0.364259,0.853902,0.95048,1.128208,0.987789,1.07449,0.719198,0.35945,0.999597,0.822034,0.968913,0.79015,0.94803,TURE
0.478619,1.072289,0.516696,0.71553,1.216096,0.63887,1.229398,0.898624,0.887651,0.834329,1.596391,1.343059,1.175794,FALSE
0.364259,1.238158,0.746806,0.752139,0.987789,0.77229,1.218641,1.158227,0.485099,0.890536,0.9951,0.930338,1.106035,FALSE
0.465913,1.201673,0.84926,0.539033,1.067551,0.708797,1.198663,1.298013,0.808498,0.685028,1.112941,1.210714,1.139232,TURE
0.313432,0.992373,1.025711,0.801265,1.012915,0.936549,0.674248,1.401426,0.598498,1.003077,0.876792,1.140164,1.020153,FALSE
0.444735,1.04908,1.501371,0.564701,0.880432,1.045069,0.898997,1.098318,0.881997,1.141713,0.392803,0.828383,0.963413,TURE
1.418916,1.01933,0.766869,0.997613,1.014326,0.913717,1.040017,0.763537,0.791204,0.852927,1.062878,0.88086,1.03209,TURE
0.37273,0.959669,1.260621,0.796298,0.936947,1.05007,1.438396,0.718899,1.411196,1.644067,0.707045,1.299924,0.960798,TURE
0.432028,0.719957,0.744143,0.845541,1.298253,0.82101,0.898997,0.599083,1.616995,0.913371,1.309342,1.529322,1.080562,TURE
0.368495,0.886291,0.872444,0.805451,1.148747,0.862988,0.59077,0.590524,1.007997,0.685028,1.206466,1.174301,1.058614,TURE
0.402379,1.043558,1.229192,1.134806,0.736407,1.21587,0.69922,0.579113,0.499799,0.548022,0.484457,0.318609,0.87411,FALSE
0.304961,1.019939,0.486555,0.898388,1.179859,0.721923,1.04883,0.748853,0.918747,0.513771,1.505744,1.178853,1.13237,FALSE
0.355788,0.874233,0.834095,1.026729,1.070796,0.962564,0.599332,0.838716,0.705598,0.411017,0.942727,0.764661,1.006551,FALSE
0.347317,1.029889,0.996845,0.986035,0.914094,1.021257,1.318529,0.479266,0.881997,1.370056,0.628484,0.99406,0.975863,FALSE
0.317668,0.734356,1.167733,1.006194,1.032723,1.116574,0.849053,0.399389,0.881997,1.027542,0.851073,0.828383,0.926027,TURE
0.474384,0.950728,0.886226,0.433151,1.27157,0.670357,0.632628,1.098318,1.298496,1.065599,1.440277,1.635525,1.159331,TURE
0.368495,1.181722,1.476444,0.681536,0.746685,1.095331,1.061673,1.138257,1.052097,1.00797,0.622873,0.6445,0.937133,TURE
0.855585,1.036096,0.780415,1.120761,0.940039,0.98639,1.171421,0.953086,0.881997,1.307781,0.874879,0.851555,0.994093,FALSE
0.504033,1.326777,0.588773,0.905937,0.923824,0.776522,1.550902,1.250717,0.85105,0.576866,1.054365,0.768015,1.103822,TURE
0.525211,1.3325,0.847548,0.738996,0.886573,0.815074,1.155854,1.454915,0.472499,1.027542,1.010064,1.065064,1.083666,FALSE
0.351552,1.282911,0.91449,0.649437,0.933184,0.800204,0.958931,1.138257,0.690898,0.47952,1.008194,1.096014,1.091441,FALSE
1.054657,1.061719,1.172422,0.714381,0.943218,0.962564,0.581403,0.926786,0.69919,0.76407,0.785605,0.897006,1.006551,FALSE
1.78741,0.948398,0.871649,0.983543,1.024277,0.958002,0.885376,0.7897,0.952156,0.731734,0.982007,0.929759,1.008936,TURE
0.347317,1.164222,0.712032,1.117507,0.883624,0.950825,1.498329,0.658991,1.058397,1.096045,0.746325,0.87936,1.012688,TURE
0.360023,0.950343,0.961662,0.824403,1.058199,0.917267,1.078797,0.658991,0.926097,1.027542,0.982007,1.070526,1.030234,FALSE
0.504033,0.771382,0.981288,1.313609,0.94482,1.18905,0.657162,0.504491,0.738866,0.745118,0.885529,0.637218,0.888133,TURE
0.461677,0.707407,1.017749,1.087956,1.077345,1.086196,0.460597,0.610177,1.147413,0.767485,0.996555,0.796522,0.94191,TURE
0.576037,0.512969,0.686902,0.951234,1.414606,0.849321,0.385285,0.684666,1.889994,0.83182,1.767612,1.474704,1.06576,TURE
0.360023,1.295922,1.099043,0.760987,0.793649,0.95124,0.839064,1.078349,0.529198,0.959039,0.628484,0.688195,1.012472,FALSE
0.364259,1.024682,0.746806,0.940173,1.045894,0.873023,0.779131,0.798777,0.632098,0.433851,1.073661,0.802894,1.053367,FALSE
0.313432,1.290084,0.552306,0.728423,1.046679,0.663389,1.551841,1.390728,0.811123,0.672795,1.178408,1.044582,1.162974,TURE
0.355788,1.04908,1.181634,0.385023,1.10054,0.790678,0.898997,1.078349,0.749698,0.753531,0.785605,1.185225,1.096421,FALSE
0.364259,1.280853,1.561503,0.626782,0.66821,1.108068,0.419532,1.337952,0.852597,1.324388,0.641578,0.49703,0.930474,TURE
0.910647,1.024682,0.841854,1.002851,0.976168,0.95361,1.371198,0.826008,0.895361,1.266264,1.160554,0.874726,1.011232,TURE
0.499797,0.902386,0.989604,0.822253,1.079871,0.929935,0.771362,0.959642,1.04533,0.926056,1.043837,1.07265,1.023611,FALSE
0.317668,1.028098,0.856337,1.149936,0.899469,1.039569,1.098775,0.898624,1.102497,0.456685,0.949273,0.669079,0.966289,TURE
1.173253,1.020675,0.927441,0.934064,0.974154,0.959089,1.02113,0.838212,0.808806,0.64905,0.940746,0.881127,1.008368,FALSE
0.453206,1.166733,0.491103,1.158668,0.957378,0.863609,1.341361,0.941416,0.766498,1.027542,1.169056,0.946723,1.058289,FALSE
0.381201,1.101534,1.167733,0.658818,0.943887,0.930479,0.839064,1.317982,0.705598,0.685028,0.707045,0.917593,1.023327,TURE
0.427793,0.618022,0.80932,1.067391,1.236893,0.972094,0.549387,1.497707,1.212746,1.769656,1.178408,1.624905,1.001568,TURE
0.453206,0.995155,1.309607,0.957161,0.817274,1.160474,0.642141,0.499236,0.587998,1.076473,0.551794,0.637218,0.903074,TURE
0.376966,0.701351,0.524824,1.090178,1.291372,0.843595,0.87902,0.971845,1.332796,0.989485,1.684687,1.163984,1.068753,FALSE
0.326139,0.810652,1.061575,0.700042,1.168141,0.90006,0.23797,0.687183,1.096011,0.71525,1.132196,1.27631,1.039231,TURE
1.287613,0.760928,0.576184,1.276656,1.142417,0.968897,0.730435,0.655247,1.130059,1.241613,1.411635,0.99167,1.00324,FALSE
0.402379,0.811656,0.860435,1.021325,1.104611,0.972696,0.419532,0.738869,1.028997,0.502354,1.191502,0.955827,1.001253,FALSE
0.711576,1.180215,0.764587,1.058814,0.877458,0.945375,1.39844,0.898624,0.759498,0.723085,0.807428,0.637218,1.015538,TURE
0.402379,0.927607,0.860435,1.248286,0.920509,1.094283,0.759153,0.35945,1.058397,0.593691,0.91654,0.917593,0.937682,TURE
3.147028,1.10697,0.958704,0.921361,0.907943,0.967746,0.977857,1.111456,0.845247,0.802204,0.814893,0.768015,1.003841,FALSE
0.847114,1.138251,0.729833,0.889404,0.99941,0.837431,1.22863,1.048395,1.014297,0.411017,1.119488,1.013176,1.071977,TURE
0.897941,0.848666,1.184257,0.940765,0.978196,1.089695,0.762786,0.708007,1.042361,0.809579,0.785605,0.834176,0.94008,FALSE
0.393908,0.987037,1.569533,0.985329,0.698512,1.304119,0.57628,0.631341,0.508845,0.621795,0.395824,0.344098,0.827969,TURE
0.677691,1.262174,0.65685,0.909618,0.936947,0.812163,1.385954,1.048395,0.744185,0.813471,1.031107,0.88414,1.085188,FALSE
0.368495,0.844087,1.073777,0.929367,1.033872,1.028948,0.710636,0.770249,1.316696,0.616525,0.785605,0.955827,0.971842,FALSE
0.419321,0.55633,0.707717,1.143403,1.287119,0.962564,0.662419,1.204472,2.047162,1.031147,1.624963,1.159065,1.006551,FALSE
0.529446,0.704981,0.980896,1.121188,1.079362,1.085772,0.513713,0.984207,1.102497,1.125403,1.094236,0.81928,0.942132,FALSE
0.609922,1.096434,0.892018,0.973253,0.919596,0.962564,0.861539,1.235608,1.102497,0.856285,0.908356,0.931931,1.006551,FALSE
1.342676,0.845552,0.773577,1.088268,1.087686,0.9656,0.730435,0.59688,0.942797,1.174873,1.195738,0.890465,1.004963,TURE
0.355788,1.005368,0.764587,0.898388,1.070796,0.859432,1.438396,1.138257,0.837898,0.753531,1.139128,0.841127,1.060473,FALSE
1.190195,1.162948,0.893461,0.86322,0.924721,0.904331,0.998886,1.37789,0.808498,0.981874,0.877259,1.070526,1.036998,TURE
0.398144,0.937475,0.807475,0.802815,1.142942,0.829443,0.762007,0.890066,1.014297,0.538236,1.245746,1.14153,1.076153,FALSE
0.262605,1.776667,0.659204,1.304111,0.402988,1.024665,2.397326,1.12328,1.59862,1.969456,0.147301,0.955827,0.974081,TURE
0.41085,0.946335,1.143656,0.555704,1.107593,0.863331,0.750927,1.029013,1.040238,0.640703,0.984317,1.315667,1.058435,FALSE
2.452395,0.849773,0.816808,0.912352,1.147854,0.892741,0.817963,0.702373,1.02126,0.722325,1.283203,1.109522,1.043058,FALSE
0.330374,1.318074,0.973111,1.105708,0.67268,1.073629,1.132071,0.898624,1.200496,0.780171,0.82925,0.562876,0.948481,TURE
1.139368,1.064679,0.781383,0.961843,0.993837,0.901733,1.124936,1.055527,1.013247,0.71493,1.013182,0.805625,1.038356,FALSE
0.656513,0.923867,1.130064,0.765079,1.031649,0.968774,1.111261,0.649006,0.964685,0.984728,0.867439,1.059374,1.003304,FALSE
0.266841,1.573619,0.64874,0.513364,0.91216,0.595873,1.498329,1.572592,0.643123,0.256886,1.162041,1.178853,1.198275,TURE
0.478619,0.779847,0.878383,0.810934,1.216096,0.868863,1.056514,0.456993,1.453034,0.799199,1.332004,1.423936,1.055542,TURE
0.597215,1.06768,0.828179,0.993961,0.956882,0.942084,0.861539,1.497707,0.578811,1.498499,0.834706,1.170887,1.017259,FALSE
0.415086,0.78681,1.429877,0.82505,0.968816,1.149184,0.432851,0.865342,0.788898,0.905759,0.733232,0.896353,0.908977,FALSE
0.368495,0.928496,1.207999,0.743493,1.005153,0.995756,0.59077,0.599083,0.573298,0.675242,0.740714,0.87936,0.989196,TURE
0.385437,0.847334,1.219062,0.888515,0.988427,1.078918,0.958931,1.007548,1.08646,0.60407,0.732041,0.834176,0.945715,TURE
0.393908,0.868593,0.816157,1.043289,1.074634,0.962564,0.811403,0.751158,0.993943,1.101314,1.102869,0.99406,1.006551,TURE
0.444735,0.699386,0.778489,0.975392,1.237364,0.90756,0.898997,0.748853,1.359746,1.084628,1.342076,1.210714,1.035309,FALSE
0.978417,0.826548,1.086851,0.816716,1.092428,0.975065,1.064722,0.823739,1.306292,0.78882,0.989446,1.116579,1.000015,TURE
0.724282,0.98773,1.024327,0.882627,0.978954,0.979451,0.681059,0.747341,0.632544,0.304457,0.878847,0.897898,0.997721,FALSE
0.546388,0.910829,1.222046,0.877495,0.949052,1.07449,0.627871,0.608592,0.965997,0.706775,0.729491,0.940655,0.94803,TURE
0.491326,0.728025,0.956333,1.208177,1.033872,1.120225,0.599332,0.673968,1.084122,1.227342,1.096574,0.987687,0.924118,TURE
1.728112,1.088934,0.872938,1.030504,0.906327,0.983797,0.913267,0.755985,0.577498,0.668718,0.813663,0.691836,0.995449,FALSE
0.355788,1.04908,1.32065,0.962558,0.773353,1.168828,0.659265,0.539174,0.705598,0.822034,0.667765,0.726428,0.898706,TURE
0.419321,0.778862,1.002599,0.707821,1.211406,0.875058,0.842219,0.485572,1.204623,1.09965,1.23216,1.354255,1.052303,FALSE
1.372325,0.963275,0.810926,0.915025,1.071898,0.891263,0.916625,0.775284,0.985762,0.604437,1.085984,0.989562,1.04383,FALSE
1.016537,1.361618,0.681177,0.875928,0.874483,0.806147,1.523301,1.298013,0.716623,0.485228,0.949273,0.748731,1.088333,FALSE
0.398144,0.937475,0.745361,0.974846,1.089782,0.890884,0.796255,0.539174,0.856797,0.841606,1.206466,0.933979,1.044029,TURE
0.457442,1.529908,0.973111,0.948298,0.601497,0.989302,1.423413,1.372898,0.881997,0.285428,0.376436,0.461983,0.992571,TURE
0.309197,1.20716,0.319927,0.812241,1.163696,0.593361,1.700027,1.134801,0.831113,0.645507,1.552326,1.150668,1.199588,FALSE
0.520975,0.835852,0.664563,1.095595,1.137539,0.91561,0.770569,0.299541,1.123497,0.83182,1.393514,1.110579,1.031101,FALSE
0.474384,0.983512,0.886226,0.625663,1.160029,0.773489,1.115423,1.11496,0.979997,0.570857,1.189319,1.285056,1.105408,FALSE
3.659532,1.096434,0.94608,0.979492,0.893569,0.992644,1.130557,0.878201,0.806827,0.832932,0.816851,0.825487,0.990823,FALSE
0.355788,1.092791,1.251142,0.898388,0.803097,1.100073,0.539398,0.778808,0.264599,0.274011,0.353522,0.49703,0.934654,TURE
0.588744,0.950964,0.96611,0.775587,1.0785,0.893315,0.905757,0.686918,0.820655,0.646399,1.153304,1.095248,1.042758,FALSE
0.368495,0.844087,1.140888,0.681536,1.120028,0.929372,0.650703,0.890066,1.007997,0.802461,1.167185,1.070526,1.023905,TURE
0.385437,0.726286,1.604029,0.710812,0.988427,1.174117,0.419532,0.457481,1.166642,1.002632,0.76418,1.025341,0.895941,FALSE
0.368495,1.055109,1.140888,0.929367,0.86156,1.06214,0.941807,1.300865,0.566998,0.822034,0.583593,0.873899,0.954488,TURE
0.537917,0.982996,1.517133,0.84887,0.786937,1.2051,0.550407,1.112582,0.872997,1.607719,0.977999,0.920715,0.879741,TURE
1.867886,0.965819,0.900293,1.124513,0.934822,1.047689,0.833853,1.054907,0.814889,1.146677,0.913693,0.930892,0.962043,TURE
0.6311,1.281426,0.940456,0.54265,0.97258,0.755839,1.306876,1.643317,0.98306,0.385328,0.864712,1.056719,1.114637,TURE
0.368495,1.012904,0.939555,1.177198,0.86156,1.095331,1.181539,0.881508,0.875697,0.753531,0.701433,0.568034,0.937133,TURE
1.927184,0.815054,0.885424,1.078065,1.065305,1.015452,0.760022,0.525283,0.977867,0.814091,1.073092,0.933662,0.978898,FALSE
1.507863,0.732293,1.09885,0.984189,1.073804,1.070717,0.732516,0.607403,1.035122,0.656485,0.943818,0.934586,0.950003,TURE
0.343081,0.72529,1.369563,0.798567,1.048763,1.105166,0.539398,1.497707,0.970197,1.918079,0.589204,1.644022,0.931991,FALSE
0.423557,0.697638,1.226119,0.700742,1.174306,0.981815,0.359599,0.479266,1.234796,0.548022,1.021287,1.299924,0.996485,FALSE
0.677691,1.101534,0.8758,0.640101,1.077489,0.776067,1.123747,1.235608,0.854435,1.070356,1.104758,1.290366,1.10406,FALSE
0.419321,1.298104,1.238504,0.598925,0.807604,0.933395,0.842219,1.570227,0.758982,0.969855,0.599541,0.818992,1.021802,TURE
0.275312,0.564889,1.616861,0.580497,1.153165,1.110651,0.824081,0.524197,1.102497,1.370056,0.932907,1.0992,0.929124,TURE
0.728518,0.768512,0.407349,1.190886,1.249262,0.839445,0.976689,0.732212,1.486329,1.116342,1.629404,1.07619,1.070923,TURE
0.381201,1.183129,1.232607,0.658818,0.860603,0.962564,0.958931,1.258074,0.573298,0.616525,0.589204,0.841127,1.006551,TURE
0.343081,0.77062,0.792905,0.931661,1.202993,0.891263,0.599332,1.797248,0.970197,1.918079,1.099848,1.758721,1.04383,TURE
0.804758,0.927607,0.952624,0.680883,1.144061,0.835911,0.629298,0.928578,0.881997,0.822034,1.119488,1.204341,1.072771,TURE
1.592574,0.830056,1.009344,1.17555,0.956882,1.128965,0.741279,0.689733,0.826873,0.77967,0.927738,0.789815,0.919548,TURE
0.571802,1.387116,0.994735,0.95828,0.684781,1.005345,1.284282,1.240957,1.060497,0.342514,0.514385,0.473362,0.984183,TURE
0.330374,0.800259,1.047965,1.313028,0.896906,1.221716,0.832405,0.149771,0.832998,1.122685,0.687405,0.72218,0.871054,TURE
0.969945,1.138412,0.611912,1.082773,0.960132,0.882701,1.204213,0.723892,0.61454,0.834085,1.107486,0.835463,1.048307,FALSE
0.415086,0.899211,0.953251,0.715043,1.147282,0.854521,0.619309,0.918594,1.386696,0.47952,1.169679,1.253195,1.063041,FALSE
2.282972,1.055892,0.877424,1.080065,0.903919,1.012567,1.043865,0.922564,0.94862,0.749792,0.873661,0.814223,0.980407,FALSE
0.381201,1.019939,1.362355,0.71871,0.888364,1.05882,0.359599,1.317982,0.970197,1.23305,0.707045,0.764661,0.956223,FALSE
0.576037,0.755954,1.073284,0.951234,1.083919,1.040418,0.920402,0.353031,1.015872,0.746191,0.974993,0.983136,0.965845,TURE
0.902176,0.982589,1.644694,1.518402,0.422286,1.626869,0.561611,0.942613,0.814151,0.934129,0.571349,0.417088,0.65922,TURE
0.698869,0.600837,1.344662,0.751379,1.165978,1.067571,0.566035,0.432671,1.224996,0.989485,0.851073,1.253195,0.951648,TURE
0.546388,1.280853,1.222046,1.086422,0.600421,1.186416,1.079748,0.898624,0.580998,0.989485,0.595439,0.531015,0.88951,TURE
0.571802,0.870348,0.951486,0.838495,1.110455,0.919783,0.542252,0.584819,1.081497,0.342514,1.150351,1.146992,1.028919,FALSE
0.338846,1.468711,1.094749,0.74117,0.687094,0.9385,1.27358,1.572592,0.881997,0.685028,0.540104,0.525705,1.019133,FALSE
1.956833,0.890128,1.048937,0.863386,1.043756,0.981315,0.874025,0.649006,0.992247,0.970456,0.900173,1.051409,0.996747,FALSE
0.37273,0.917945,1.459666,0.673791,0.936947,1.082884,0.239733,1.108303,1.212746,1.267302,0.923086,0.955827,0.943641,TURE
0.389672,0.957855,0.761565,0.937448,1.086315,0.878863,0.719198,0.798777,0.970197,0.63936,1.256969,1.019548,1.050314,TURE
0.393908,1.144963,1.130064,1.217171,0.671646,1.210968,0.963541,0.990791,0.264599,1.412212,0.552945,0.55585,0.876673,TURE
1.063128,0.994745,0.767633,0.880492,1.085017,0.851351,1.047782,0.863014,0.844991,0.632334,1.197636,1.048067,1.064698,FALSE
1.11819,0.917945,1.105808,0.959641,0.955875,1.061008,0.856188,0.92002,0.740248,1.003077,0.911864,0.81928,0.955079,TURE
0.389672,0.957855,0.825029,0.644496,1.194946,0.753311,0.779131,1.258074,1.293596,0.822034,1.348623,1.389135,1.115958,FALSE
0.96571,0.90184,0.793853,1.016597,1.073927,0.937233,0.92397,0.574121,0.918747,0.685028,1.096574,0.908035,1.019795,FALSE
1.592574,0.898414,1.102514,0.96051,0.970172,1.059844,0.709735,0.551787,0.823971,0.757136,0.806279,0.885397,0.955688,FALSE
0.537917,1.301024,1.195317,0.891314,0.68857,1.068673,0.984616,1.448802,0.998997,0.922691,0.412844,0.596904,0.951072,TURE
0.376966,0.660095,1.11525,1.453571,0.898346,1.330285,0.87902,0.718899,0.881997,1.004708,0.733232,0.458797,0.814288,TURE
0.470148,0.992373,0.473405,1.553968,0.900369,1.066625,1.189582,0.381234,0.841907,1.681432,1.267682,0.677768,0.952143,TURE
1.533276,0.831729,1.016121,0.923205,1.06981,0.997131,0.946313,0.662144,1.206944,0.973461,1.157734,1.126869,0.988477,FALSE
0.982652,1.012904,0.9815,0.789962,1.023103,0.908627,0.74084,0.881983,0.839123,0.618428,0.91654,0.982377,1.034752,TURE
1.30032,1.148178,0.570553,1.071042,0.976622,0.855961,1.340469,0.802343,0.687092,0.91439,1.199451,0.704922,1.062288,FALSE
1.363853,0.718391,0.906625,1.021149,1.14839,0.995447,0.88137,0.669563,1.297055,0.967098,1.132196,1.102012,0.989358,FALSE
1.270671,1.174969,0.836875,0.988227,0.882812,0.943313,1.058819,0.898624,0.558598,0.548022,0.824886,0.675451,1.016616,FALSE
0.389672,0.957855,1.396202,0.703086,0.923368,1.067191,0.639287,0.918594,0.529198,0.730697,0.654671,0.968571,0.951847,FALSE
0.317668,0.881227,0.622791,0.71871,1.299233,0.693046,0.874025,0.848701,1.157622,0.542314,1.603945,1.44967,1.147468,FALSE
0.70734,0.791521,1.048862,1.0006,1.047286,1.054786,0.732516,0.69893,1.025497,1.103656,0.957067,0.995273,0.958333,TURE
1.554454,1.120543,0.811367,0.881252,0.980347,0.873389,1.049957,0.975199,0.92676,0.914229,1.144444,0.865275,1.053176,FALSE
0.355788,1.31135,0.973111,0.834217,0.803097,0.928187,1.438396,1.258074,0.661498,1.027542,0.667765,0.535263,1.024525,TURE
1.012301,0.860333,0.684028,1.35322,0.993137,1.063251,0.803052,0.800091,0.938089,1.204808,1.10002,0.685009,0.953907,TURE
0.70734,0.945428,1.153748,0.87149,0.957518,1.037494,1.127314,0.860587,0.706998,0.913371,0.932127,0.864795,0.967374,FALSE
0.376966,0.825119,0.984044,1.090178,1.010639,1.070717,0.759153,0.432671,1.131897,0.509965,0.824886,0.934586,0.950003,FALSE
0.338846,1.147431,0.8758,1.145444,0.81202,1.046788,1.123747,1.647478,0.826873,0.941914,0.785605,0.71687,0.962514,FALSE
1.482449,1.279877,0.667276,0.893254,0.928023,0.808554,1.481681,1.331295,0.869747,0.780171,1.003829,0.796522,1.087075,FALSE
2.0839,1.328408,0.664563,0.690225,0.990269,0.698446,1.638173,1.529658,1.096617,0.72613,1.118178,1.045037,1.144645,FALSE
0.317668,0.930184,1.089884,1.293678,0.799528,1.232082,0.69922,0.599083,0.661498,0.570857,0.523737,0.382331,0.865634,TURE
0.885234,1.001394,0.977767,0.928477,0.968328,0.980986,0.720409,0.659596,0.681543,0.567397,0.86496,0.838038,0.996919,FALSE
1.164782,1.001394,0.976649,0.960458,0.953982,0.997566,0.799109,0.941416,0.755998,0.86444,0.832368,0.764661,0.98825,FALSE
0.292254,0.904641,1.01542,0.703086,1.122525,0.878863,0.524415,0.748853,1.169872,0.256886,0.992918,1.109821,1.050314,TURE
0.29649,0.891718,0.917504,1.15507,0.963716,1.072571,0.599332,0.374427,0.716623,0.941914,1.031107,0.669079,0.949034,FALSE
3.261388,1.249358,0.705189,0.714043,1.015634,0.731299,1.352338,1.359457,0.887651,0.676246,1.133085,1.088172,1.127468,FALSE
0.313432,0.595424,0.86791,1.092634,1.215498,1.014594,0.406689,0.40652,1.417496,0.342514,1.290638,1.065064,0.979347,TURE
0.44897,0.935264,1.432125,0.762782,0.895697,1.116937,0.865701,0.815418,0.551248,0.856285,0.534648,0.870864,0.925837,FALSE
0.461677,0.741093,1.232012,0.890146,1.054423,1.086196,0.810208,0.859795,1.220913,0.995828,0.832887,0.892105,0.94191,FALSE
0.326139,1.04908,1.137402,0.980059,0.843658,1.087572,0.674248,1.251026,1.190048,0.8311,0.912689,0.615665,0.94119,TURE
0.724282,1.245399,0.88775,0.693492,0.949731,0.81058,1.159313,1.291961,0.583544,0.685028,0.886782,0.948103,1.086015,FALSE
1.143604,1.169529,0.908237,0.95828,0.869857,0.962564,1.09164,0.962812,0.881997,0.83182,0.771577,0.751007,1.006551,FALSE
0.470148,0.992373,0.841609,1.019792,0.990406,0.962564,0.780947,0.848701,0.912065,0.721355,0.996886,0.758868,1.006551,FALSE
0.37273,0.667596,1.194272,0.612537,1.249262,0.918811,0.239733,0.599083,1.499396,0.959039,1.256969,1.529322,1.029427,TURE
0.601451,0.982589,0.698995,0.986961,1.07331,0.874442,1.198663,0.599083,1.267871,1.113171,1.080208,1.0992,1.052625,FALSE
0.406615,0.841449,0.729833,1.347582,0.988999,1.082884,0.854048,0.494243,0.926097,0.993291,1.070387,0.563938,0.943641,TURE
0.364259,0.811207,1.086263,0.877495,1.074946,1.007334,1.538284,1.158227,1.602295,1.118879,1.099848,1.057781,0.983143,TURE
1.575632,1.05613,0.878939,0.941858,0.967171,0.939276,1.077745,0.714695,0.77755,0.667001,0.923431,0.888751,1.018727,TURE
0.364259,0.896597,0.882589,1.253564,0.929683,1.108068,0.599332,0.299541,0.867297,0.890536,1.086754,0.866616,0.930474,FALSE
0.393908,0.987037,1.255627,0.579605,1.020902,0.931514,0.995812,1.059916,0.909136,1.032812,0.707045,1.1117,1.022785,TURE
0.576037,0.701958,1.202078,0.990869,1.047176,1.125351,0.36388,0.310239,1.000122,0.574934,0.820677,0.901208,0.921438,TURE
2.884423,1.013648,0.96025,0.704463,1.07132,0.852314,1.078797,1.232399,0.881997,0.998184,1.043733,1.223458,1.064195,TURE
0.37273,1.001394,0.663485,1.163821,0.993731,0.951626,1.22863,0.629037,0.573298,0.822034,1.158768,0.669079,1.01227,TURE
0.22025,0.917945,1.010538,1.036601,0.960971,1.055118,0.932294,0.299541,0.759498,0.723085,0.894717,0.72218,0.958159,FALSE
0.385437,0.726286,0.898256,0.94775,1.180621,0.951986,0.986173,0.577298,1.102497,0.741076,1.235543,1.094856,1.012081,TURE
0.389672,0.558749,0.253855,1.581944,1.27642,0.973027,1.038841,0.858685,1.661095,1.758239,1.846173,1.045037,1.00108,TURE
0.41085,0.832775,0.842694,1.111408,1.056077,1.012181,0.958931,0.620227,1.037644,0.709206,1.081363,0.809641,0.980609,FALSE
0.419321,0.964305,0.707717,0.653373,1.236643,0.700047,0.848527,0.845022,1.023581,0.551628,1.467842,1.426697,1.143808,FALSE
0.194836,0.558749,2.665477,0.468724,0.76042,1.569398,1.864587,0.299541,0.514498,2.473712,0.763783,0.637218,0.689268,TURE
0.376966,0.701351,1.11525,0.787351,1.179079,0.973379,0.359599,0.792121,1.318096,1.042765,1.174044,1.248947,1.000896,TURE
0.37273,0.959669,0.729833,0.612537,1.249262,0.689108,0.898997,0.778808,1.058397,0.685028,1.531931,1.414623,1.149527,FALSE
1.541747,0.877595,0.737853,1.095836,1.07766,0.951986,0.772822,0.646379,0.974839,0.79319,1.209419,0.996072,1.012081,FALSE
0.330374,0.611963,1.347384,0.760174,1.153165,1.073629,0.541063,0.615724,1.304621,0.5994,0.905629,1.216024,0.948481,FALSE
0.643807,0.579755,0.960307,0.957492,1.249262,0.987895,0.586846,0.586602,1.506746,0.656485,1.333893,1.218679,0.993307,TURE
0.461677,0.842151,1.178446,0.791241,1.054423,1.006718,0.910096,0.649006,1.539412,0.526457,0.905629,1.111591,0.983465,TURE
0.643807,0.990414,0.960307,0.957492,0.969822,0.987895,0.69922,0.599083,0.679873,0.713571,0.867439,0.876174,0.993307,FALSE
0.41085,0.643508,0.662117,1.166978,1.236383,0.952641,0.740351,0.250205,1.382661,1.132311,1.481097,1.03904,1.011739,TURE
0.563331,1.131902,1.053593,0.932162,0.845365,1.020463,0.750811,0.855833,0.411922,0.368861,0.746757,0.630215,0.976279,FALSE
0.376966,0.577583,1.312059,0.66622,1.235225,1.005825,0.79245,0.492579,1.484696,0.616525,1.134763,1.448608,0.983932,FALSE
0.288019,1.079935,1.545529,0.871965,0.698117,1.231516,1.311038,1.085838,0.881997,0.941914,0.613754,0.454018,0.86593,FALSE
0.423557,1.431994,0.467093,0.539033,1.074365,0.519785,1.857928,1.73734,0.793798,0.548022,1.37481,1.261691,1.238057,FALSE
0.317668,0.685399,1.167733,1.149936,0.99941,1.193579,0.099889,0.798777,0.881997,1.027542,0.851073,0.700939,0.885765,TURE
0.402379,1.31411,0.921894,0.851104,0.815308,0.911903,1.518307,1.278043,1.528795,0.411017,0.759419,0.815639,1.033039,TURE
0.406615,0.956192,0.729833,1.122985,1.015025,0.962564,0.913981,0.793785,1.278896,1.130296,1.109668,1.2139,1.006551,TURE
1.025008,0.834495,1.085702,0.846415,1.073746,0.990407,0.898997,0.576041,1.119458,0.737723,0.89136,1.132287,0.991993,TURE
0.432028,0.82795,0.858627,0.845541,1.175776,0.877632,1.348496,0.848701,1.690495,1.255885,1.080208,1.370018,1.050957,FALSE
0.504033,1.11079,0.932224,0.905937,0.923824,0.946386,0.948942,1.098318,0.748537,0.856285,0.830399,0.840121,1.015009,TURE
0.330374,0.941482,0.823401,0.829281,1.121133,0.851499,0.990562,1.065036,0.839123,0.085629,1.200231,1.120441,1.064621,TURE
0.355788,1.005368,0.903603,1.219241,0.862586,1.100073,1.198663,0.718899,0.617398,1.096045,0.785605,0.382331,0.934654,FALSE
0.444735,1.153988,0.889701,0.87272,0.928023,0.90756,1.148719,1.098318,0.771748,0.856285,0.851073,0.860244,1.035309,FALSE
1.96954,1.018622,0.64037,1.147618,0.99941,0.931514,1.173691,0.861181,1.166809,0.956185,1.170225,0.812453,1.022785,FALSE
0.41085,0.757068,0.782501,0.777985,1.287899,0.803791,0.789708,0.620227,1.416384,0.926803,1.543484,1.44386,1.089565,FALSE
0.474384,0.917945,0.834095,0.770047,1.160029,0.825055,1.098775,0.931907,1.567995,0.608914,1.265698,1.146992,1.078447,FALSE
0.41085,1.287015,1.143656,0.666845,0.824255,0.922871,1.159883,1.339126,0.536981,0.527875,0.596136,0.784902,1.027304,FALSE
0.355788,0.78681,1.181634,0.898388,1.041052,1.065696,0.539398,0.599083,0.926097,0.342514,0.707045,0.802894,0.952628,TURE
0.355788,0.961656,1.32065,0.705876,0.951819,1.031319,0.898997,1.258074,1.587595,0.685028,0.824886,1.032293,0.970603,TURE
0.321903,0.966258,0.384123,1.134806,1.150636,0.797915,1.236121,0.655247,0.840654,1.006135,1.558936,0.955827,1.092637,TURE
0.37273,1.043119,0.729833,1.041313,0.993731,0.918811,1.078797,1.198166,1.322996,0.411017,0.942727,0.764661,1.029427,TURE
0.355788,1.573619,0.556063,0.705876,0.862586,0.653168,1.917861,1.73734,1.278896,0.753531,1.37481,0.917593,1.168318,FALSE
0.385437,0.726286,0.384967,1.480859,1.153165,0.983719,0.768234,0.58819,1.166642,1.413649,1.542644,0.712525,0.99549,FALSE
0.321903,0.724693,1.613315,0.709253,0.98626,1.177874,1.067559,0.580361,1.047372,1.669756,0.454178,1.278418,0.893976,TURE
0.677691,0.734356,1.021766,1.347582,0.936947,1.227269,0.749164,0.973509,0.937122,1.113171,0.932907,0.764661,0.86815,TURE
0.436264,0.85556,1.530524,0.732666,0.921786,1.14947,0.849053,0.69893,0.943247,0.970456,0.938362,1.07265,0.908827,FALSE
1.948362,0.949873,1.104269,0.949166,0.939662,1.054635,0.807795,0.833506,0.671085,0.833947,0.785605,0.81453,0.958411,TURE
0.720047,1.036737,0.618211,0.887818,1.116987,0.781375,1.298552,1.065036,1.004497,0.646971,1.309342,1.08327,1.101285,FALSE
1.812824,1.209628,0.982205,0.667494,0.945703,0.843368,1.150989,1.354744,0.851929,0.747303,0.906125,0.960171,1.068872,FALSE
0.622629,0.999123,0.913532,1.136736,0.900828,1.060785,0.856188,0.711411,1.011934,0.678912,0.782098,0.805625,0.955196,TURE
0.648042,1.151931,0.839546,0.739849,1.012474,0.811574,1.08917,1.051275,0.786589,0.470957,1.021665,1.018323,1.085496,FALSE
0.326139,1.382878,1.061575,0.560034,0.843658,0.825055,1.150188,1.599022,0.505851,0.513771,0.615198,0.885545,1.078447,FALSE
0.504033,1.388488,1.079417,0.679453,0.776852,0.897854,1.359011,1.600182,0.812366,1.09965,0.566807,0.702616,1.040384,FALSE
0.309197,1.056265,1.039762,1.033761,0.855659,1.06805,1.659687,0.823739,1.352679,1.126344,0.721397,0.742604,0.951397,TURE
2.054251,0.794921,0.830655,0.84467,1.210625,0.863331,0.922971,0.623046,1.190696,0.890536,1.304105,1.215811,1.058435,TURE
1.139368,1.283075,1.085254,1.222342,0.594444,1.191575,1.250986,0.92002,0.932747,0.916089,0.60635,0.631149,0.886812,TURE
0.330374,1.082704,0.898256,1.105708,0.864874,1.036607,0.857377,0.532518,0.349124,0.713571,0.774694,0.546945,0.967837,TURE
0.423557,0.954662,0.8758,1.078065,0.974424,1.010692,0.659265,1.078349,1.367096,0.753531,1.099848,0.802894,0.981387,FALSE
0.398144,0.937475,0.931702,0.630783,1.169522,0.798723,0.710636,0.804483,1.593895,0.714386,1.41409,1.360005,1.092215,TURE
0.360023,0.647961,1.030352,1.141481,1.087593,1.121104,0.898997,0.658991,1.499396,0.959039,1.060567,0.87936,0.923658,FALSE
0.495562,1.192543,0.898256,0.921423,0.875551,0.937883,1.216291,0.898624,0.717704,0.476833,0.758648,0.685946,1.019455,TURE
0.880998,1.129778,0.954397,0.881111,0.912922,0.944053,1.171421,1.089241,0.74168,0.404789,0.749896,0.816797,1.016229,TURE
1.266435,0.798213,1.074002,0.793225,1.128096,0.956125,0.599332,0.500287,1.030544,0.617727,1.127413,1.160407,1.009917,TURE
0.343081,0.997273,1.297481,0.73202,0.925379,1.033865,0.479465,2.156698,0.440999,2.19209,0.471363,1.529322,0.969271,FALSE
0.317668,0.685399,0.856337,1.149936,1.132664,1.039569,0.549387,0.299541,1.175997,0.456685,1.211142,0.923966,0.966289,TURE
0.29649,0.734356,0.917504,1.694103,0.820944,1.36134,0.299666,0.673968,0.606373,1.113171,0.736505,0.286748,0.798051,TURE
0.343081,1.359918,0.64874,0.865114,0.894533,0.784311,1.258596,2.396331,0.396899,1.575564,0.785605,1.414623,1.09975,TURE
0.343081,0.589298,0.864987,0.798567,1.357223,0.855612,0.659265,2.036881,1.367096,2.123587,1.256969,2.026352,1.06247,TURE
0.775109,0.842703,1.308116,0.913115,0.942067,1.136141,0.449499,0.50922,0.896697,0.890536,0.93618,0.949454,0.915796,TURE
0.402379,0.773006,0.983354,0.907844,1.130911,0.972696,0.359599,0.658991,1.131897,1.027542,1.165315,1.096014,1.001253,TURE
0.893705,0.904893,1.272884,0.638664,1.042039,0.971688,1.102077,1.391258,1.204546,0.953944,0.850532,1.094856,1.00178,TURE
0.364259,0.683122,0.882589,1.128208,1.133052,1.040912,0.419532,0.239633,1.220096,0.47952,1.204595,0.981315,0.965587,FALSE
0.978417,0.937814,0.935197,2.26347,0.411013,1.675111,1.28039,1.288936,0.688225,1.759277,0.389827,1.016652,0.633996,TURE
0.317668,1.028098,1.479128,0.574968,0.899469,1.039569,0.674248,0.973509,0.734998,1.027542,0.40917,0.971757,0.966289,FALSE
0.347317,1.209,1.139252,0.854564,0.792215,1.021257,1.558262,0.838716,1.058397,1.370056,0.707045,0.917593,0.975863,TURE
2.287208,0.958742,0.962298,1.038137,0.953141,1.032082,0.688121,0.743306,0.841164,0.672342,0.894717,0.807142,0.970203,FALSE
0.368495,0.844087,0.738222,0.681536,1.29234,0.730221,0.881874,0.650433,1.530895,0.401231,1.627326,1.512937,1.128031,FALSE
0.804758,1.159509,1.198463,0.822734,0.815308,1.03349,0.719198,1.108303,0.683548,0.924788,0.648125,0.726428,0.969467,FALSE
0.304961,1.070935,0.64874,0.748656,1.145157,0.721923,1.123747,1.223127,0.698248,0.970456,1.358443,1.226644,1.13237,FALSE
0.368495,0.590861,1.207999,0.743493,1.234903,0.995756,0.599332,0.590524,1.442696,1.223264,1.206466,1.256229,0.989196,FALSE
0.444735,1.119018,0.722882,1.078065,0.928023,0.935062,1.39844,0.898624,1.028997,0.685028,0.851073,0.637218,1.02093,FALSE
0.419321,1.223926,1.061575,0.653373,0.908554,0.875058,1.022018,1.267533,1.281217,0.562444,0.864166,1.078575,1.052303,FALSE
0.639571,1.361719,1.082666,0.499765,0.876965,0.803199,1.185042,1.603227,0.734163,0.720058,0.6941,0.990584,1.089875,FALSE
0.567566,0.657632,0.958587,0.884979,1.230616,0.948197,0.978501,0.550178,1.403996,0.964631,1.33072,1.248426,1.014062,TURE
0.343081,1.450579,1.081234,0.998209,0.586074,1.069516,1.018864,2.276515,0.573298,1.71257,0.157121,0.955827,0.950631,TURE
0.622629,1.17397,0.953251,0.843384,0.900828,0.923276,1.155854,0.898624,0.826873,0.807354,0.855749,0.764661,1.027093,FALSE
0.398144,0.859352,1.739176,1.03219,0.691081,1.413126,1.104482,0.676108,0.390599,1.154762,0.566758,0.32225,0.770975,TURE
0.652278,1.192136,1.175315,0.595036,0.908554,0.90006,1.252175,1.417473,1.114309,0.874634,0.732998,1.010445,1.039231,TURE
0.381201,0.938343,1.167733,0.898388,0.943887,1.05882,0.719198,1.018441,0.749698,0.890536,0.667765,0.841127,0.956223,FALSE
0.326139,0.858338,0.682441,0.840051,1.233038,0.787552,0.700689,0.462527,1.18032,0.271996,1.510558,1.318478,1.098055,FALSE
0.444735,0.804294,2.168647,0.616037,0.73766,1.402593,1.248607,1.098318,0.698248,1.541313,0.45827,0.605357,0.776482,TURE
0.872527,1.265516,0.340116,0.654166,1.188618,0.518663,1.607298,1.543092,0.902043,0.92375,1.535502,1.419258,1.238644,TURE
0.321903,1.01457,0.460947,1.489432,0.920509,1.025891,1.123747,0.767575,1.033591,1.648349,1.166133,0.979722,0.973441,TURE
0.614158,0.987582,0.805333,0.892192,1.068335,0.876265,0.711706,0.748853,0.68906,0.899099,1.031107,1.027513,1.051672,TURE
0.355788,1.180215,0.973111,0.962558,0.832841,0.996941,1.258596,1.078349,1.190696,0.890536,0.785605,1.032293,0.988577,TURE
0.470148,0.72774,0.94681,1.116915,1.080443,1.066625,0.681059,0.490159,1.07577,0.560477,1.035571,0.874726,0.952143,TURE
0.800523,1.087934,0.586956,1.19785,0.951819,0.932006,1.145389,0.515877,0.884447,0.871508,1.184955,0.743421,1.022528,FALSE
0.393908,1.026519,0.753376,0.927368,1.047768,0.869413,1.078797,1.023049,0.644537,0.7588,1.12402,0.899947,1.055255,TURE
0.309197,0.90537,0.879799,1.107601,0.992564,1.028493,0.90476,0.604843,0.636056,0.513771,1.008446,0.790395,0.97208,FALSE
0.478619,1.104783,1.085061,0.906338,0.862323,1.022192,0.676169,0.748853,0.443826,0.715766,0.642081,0.798973,0.975374,TURE
1.232551,0.731832,1.304169,0.685368,1.124765,1.012181,0.859042,0.914963,1.733258,0.932053,1.111751,1.326571,0.980609,FALSE
0.41085,1.287015,0.902886,0.889126,0.824255,0.922871,1.159883,1.208738,0.897562,0.515786,0.774052,0.618476,1.027304,TURE
0.376966,1.031398,1.11525,0.787351,0.954492,0.973379,0.912316,0.792121,0.450799,0.989485,0.667765,0.896353,1.000896,FALSE
0.33461,0.743651,1.256421,1.091712,0.948807,1.206251,0.524415,0.599083,1.22145,0.941914,1.333462,0.772207,0.879139,FALSE
0.368495,1.055109,0.872444,1.11524,0.890279,1.028948,0.719198,0.419358,0.863097,0.616525,1.083013,0.710043,0.971842,FALSE
0.330374,0.753185,0.823401,0.552854,1.377392,0.703412,0.857377,0.607403,1.506746,0.799199,1.6094,1.693937,1.142048,TURE
0.216014,0.791952,1.60277,0.951234,0.832841,1.302292,0.381393,0.199694,0.561271,0.66427,0.3809,0.614046,0.828924,FALSE
0.355788,0.480828,1.598682,0.577535,1.219518,1.100073,1.078797,0.35945,1.587595,1.507062,1.178408,1.37639,0.934654,TURE
0.406615,0.726706,0.973111,1.010686,1.119131,1.022724,0.329632,0.584106,1.091472,0.907662,1.109668,0.955827,0.975096,FALSE
0.393908,1.026519,1.255627,1.043289,0.77911,1.179917,1.023474,0.751158,0.749698,1.132931,0.710067,0.441151,0.892908,FALSE
0.309197,1.106563,0.95978,0.886081,0.924112,0.949378,0.939337,0.938947,0.924401,0.856285,0.895137,0.871273,1.013445,FALSE
0.444735,0.979141,1.390158,0.462028,1.023205,0.935062,0.799109,1.098318,0.955497,0.913371,0.589204,1.08327,1.02093,FALSE
0.423557,1.138251,1.226119,0.754646,0.849498,1.010692,0.958931,1.976973,1.631695,1.71257,1.139128,0.841127,0.981387,TURE
0.283783,1.260461,1.045731,1.689505,0.410205,1.422296,1.113044,1.166072,1.094622,1.088705,0.526075,1.0241,0.76618,TURE
0.355788,1.223926,0.625571,1.411752,0.743608,1.065696,1.378463,1.317982,0.749698,1.438559,0.785605,0.420564,0.952628,TURE
1.41468,0.956421,0.943976,1.097432,0.935076,1.054786,0.828488,0.581463,0.967232,0.685028,0.942397,0.714862,0.958333,FALSE
0.279548,0.834495,1.061575,1.960119,0.567846,1.575105,0.724192,0.848701,0.238874,1.626942,0.360069,0.653148,0.686285,TURE
1.829766,1.300422,0.608194,0.823522,0.971648,0.741976,1.480167,1.239012,0.397567,0.679838,1.109965,0.892105,1.121885,TURE
0.381201,0.938343,1.037985,1.078065,0.916126,1.090906,0.539398,0.778808,0.881997,0.548022,0.667765,0.573496,0.939447,TURE
0.457442,1.019939,1.351543,0.848477,0.832841,1.122991,0.998886,1.198166,1.175997,1.484227,0.785605,0.828383,0.922672,TURE
0.355788,1.005368,0.625571,1.090899,1.041052,0.893809,0.839064,0.838716,0.881997,1.096045,1.256969,1.146992,1.042499,FALSE
1.122426,0.803635,0.925373,1.118747,1.037123,1.057004,0.813379,0.813041,0.881997,0.88075,0.95395,0.81928,0.957173,TURE
1.740819,0.786172,1.179098,0.590182,1.185431,0.89933,0.979427,0.722271,1.191269,1.129851,1.254078,1.391121,1.039613,TURE
0.512504,0.788977,0.868562,1.2028,1.032448,1.073935,0.599332,1.283749,0.881997,1.565778,0.897835,1.20161,0.948321,TURE
0.321903,1.352761,0.84507,0.567403,0.953384,0.721923,1.442142,1.647478,0.537467,0.44955,0.957457,1.063357,1.13237,FALSE
0.385437,1.04908,1.026578,0.710812,1.015883,0.888521,0.81727,0.887732,0.910061,0.467065,0.953439,1.049671,1.045264,FALSE
0.360023,1.339119,0.824282,1.078065,0.73486,0.985213,1.13873,1.677432,0.661498,1.301553,0.707045,0.87936,0.994709,FALSE
0.419321,0.593419,2.123151,0.653373,0.883317,1.400093,1.211281,0.365756,0.840219,1.6657,0.438285,0.885397,0.777789,TURE
3.507052,0.980028,0.705153,1.080669,1.028982,0.927688,1.002453,0.673968,0.934497,0.807354,1.208804,0.826107,1.024785,FALSE
0.351552,1.105957,0.844144,1.688536,0.602054,1.322076,0.779131,1.018441,0.646798,1.23305,0.615391,0.981315,0.81858,FALSE
0.364259,1.408938,0.95048,0.68946,0.813473,0.839445,1.278574,1.577585,1.308296,1.484227,0.982007,0.739172,1.070923,TURE
0.393908,0.987037,1.130064,0.985329,0.886573,1.086766,0.963541,0.663599,0.641144,1.164548,0.966899,0.67349,0.941612,FALSE
0.495562,1.098395,1.097868,1.013566,0.811487,1.08597,0.86668,0.657816,0.871189,0.71525,0.600757,0.66533,0.942028,FALSE
0.474384,0.78681,0.781964,0.91443,1.204646,0.876621,0.682572,0.449312,1.224996,0.494742,1.407543,1.221334,1.051486,FALSE
0.910647,1.127151,1.140576,0.927638,0.813473,1.061059,0.980724,0.916778,0.688225,0.674649,0.541592,0.590875,0.955053,TURE
0.393908,1.421334,0.878939,0.579605,0.886573,0.745211,1.470668,1.557615,0.580083,0.447903,0.809778,0.961709,1.120194,FALSE
0.385437,1.250826,0.320806,1.066218,1.015883,0.729856,1.803443,1.285305,0.829879,1.139638,1.385522,0.788991,1.128222,FALSE
0.381201,1.183129,1.037985,0.71871,0.916126,0.898393,1.078797,1.138257,1.102497,0.47952,0.824886,0.99406,1.040102,TURE
0.351552,0.884766,0.703453,0.974155,1.143903,0.869787,0.719198,0.539174,1.131897,0.342514,1.400996,1.172481,1.055059,TURE
1.622223,0.795712,0.914673,1.013325,1.095958,0.995236,0.78912,0.554152,1.025322,0.884828,1.175135,0.917593,0.989468,FALSE
0.330374,1.223926,0.523983,0.967495,0.993003,0.777456,1.456709,1.214807,0.520623,1.341513,1.222053,0.823073,1.103335,FALSE
1.49092,1.376917,0.763007,0.857552,0.837573,0.836774,1.476131,1.353483,0.783998,0.773828,0.814702,0.7151,1.07232,FALSE
0.436264,0.64167,0.680233,1.203665,1.212876,0.981255,0.882349,0.449312,1.175997,0.951428,1.494833,1.115131,0.996778,FALSE
0.41085,0.757068,1.023271,0.722415,1.210625,0.893101,0.320819,0.810524,1.206261,0.697117,1.206135,1.333659,1.04287,FALSE
0.351552,1.194434,0.91449,0.649437,0.993389,0.800204,0.839064,1.018441,0.955497,0.753531,1.086754,1.172481,1.091441,TURE
0.563331,0.717791,0.921894,0.851104,1.221083,0.911903,0.83643,0.796583,1.410227,1.084,1.355385,1.260431,1.033039,FALSE
1.986482,0.837698,0.90879,0.976925,1.086778,0.972826,0.639564,0.589375,1.031039,0.513771,1.072024,0.963792,1.001185,TURE
0.491326,0.854638,0.704666,1.022303,1.141567,0.89618,0.898997,0.811258,0.964685,0.585128,1.317526,1.035479,1.041259,FALSE
1.622223,1.025797,0.929918,1.632579,0.645833,1.334521,1.223635,0.818746,0.878322,1.410016,0.392803,0.576682,0.812074,TURE
0.681927,1.185916,0.50771,1.17181,0.931127,0.878863,1.265256,1.464425,0.489999,1.598399,1.003829,0.977067,1.050314,FALSE
0.834407,0.950562,0.97805,0.93031,1.001946,0.982108,0.60462,0.574415,0.805471,0.719279,0.91731,0.950204,0.996332,FALSE
0.330374,0.753185,1.12282,0.967495,1.057068,1.073629,0.682572,0.765495,0.967747,0.627942,0.91654,0.923966,0.948481,TURE
0.482855,0.515337,1.12676,0.851104,1.271179,1.013225,0.642141,0.342333,1.574995,0.570857,1.234523,1.329054,0.980063,TURE
0.415086,0.711875,1.429877,0.605037,1.121786,1.031319,0.312984,0.725556,1.224996,0.898148,0.964549,1.28718,0.970603,TURE
0.423557,1.138251,1.401279,0.646839,0.824513,1.039569,0.898997,1.138257,0.264599,0.959039,0.432083,0.802894,0.966289,TURE
0.368495,0.9707,0.939555,1.548944,0.717967,1.294483,0.890435,0.350891,0.774898,1.144975,0.80244,0.447873,0.833008,TURE
1.266435,0.822773,0.624874,2.505871,0.509732,1.651489,0.787543,1.599656,0.681614,2.450477,0.406585,0.997413,0.646347,TURE
0.355788,1.005368,0.973111,0.641706,1.10054,0.825055,0.898997,0.778808,0.881997,1.23305,1.217689,1.185225,1.078447,FALSE
0.330374,0.988556,0.823401,1.105708,0.960971,0.999586,1.35682,1.298013,0.986122,0.979971,0.982007,0.695629,0.987194,FALSE
0.576037,0.83695,0.686902,1.070138,1.139033,0.91302,0.68495,0.813041,1.259996,0.733959,1.290638,0.955827,1.032455,TURE
0.825936,0.922652,0.688663,0.967495,1.127539,0.858903,0.859042,0.848701,1.095147,0.719279,1.342076,1.057781,1.06075,FALSE
0.453206,1.029471,1.473308,0.554146,0.910677,1.025535,1.041695,0.948548,0.834748,1.133558,0.453594,1.010445,0.973626,TURE
0.360023,0.777553,1.030352,1.395143,0.881832,1.256995,1.018864,0.778808,0.970197,1.918079,0.667765,0.955827,0.852608,TURE
0.601451,1.008446,0.904582,1.138801,0.897357,1.057465,1.04883,0.711411,1.074934,1.327242,0.761055,0.860244,0.956932,TURE
0.326139,1.001394,1.440709,0.560034,0.941003,1.012567,0.802047,1.299481,1.280842,0.972135,1.106202,1.045787,0.980407,FALSE
1.346911,0.923718,0.844587,0.745831,1.162835,0.817271,0.674248,0.827899,1.136184,0.646971,1.282065,1.298331,1.082517,FALSE
0.618393,0.90537,0.91979,0.627641,1.197923,0.791148,0.874025,0.936067,1.221934,0.784928,1.153858,1.322227,1.096175,FALSE
1.418916,0.756277,0.923729,0.91716,1.163492,0.948197,0.793233,0.640196,1.271114,0.899939,1.213067,1.12825,1.014062,TURE
0.457442,0.985941,1.405604,0.748656,0.87911,1.096253,0.898997,0.773815,0.679873,0.827742,0.441903,0.7328,0.936651,TURE
0.563331,1.435583,0.702396,0.810575,0.845365,0.781631,1.587241,1.454915,0.901382,0.737723,1.001431,0.726848,1.101151,TURE
1.092777,0.967756,0.973111,0.793924,1.055578,0.906601,0.627505,0.878143,0.942305,0.608914,1.008865,1.05386,1.035811,FALSE
0.343081,0.72529,1.009152,1.064756,1.079609,1.069516,0.599332,1.73734,0.837898,2.123587,0.824886,1.529322,0.950631,TURE
1.050421,0.888334,1.17715,0.717261,1.057843,0.966445,0.622383,0.783416,1.204266,0.869459,1.087761,1.220517,1.004521,TURE
0.470148,0.760819,1.630618,0.728423,0.945388,1.196701,0.939861,0.839624,1.302951,1.235126,0.663599,1.039823,0.884132,TURE
0.96571,1.111196,0.973111,0.874746,0.920509,0.949899,0.973914,1.035914,0.652311,0.528042,0.924723,0.860244,1.013173,FALSE
0.444735,0.734356,0.889701,1.386084,0.975614,1.182579,0.449499,0.549159,1.322996,1.027542,1.145675,0.987687,0.891516,TURE
0.347317,1.119445,0.996845,1.183242,0.761745,1.126904,1.438396,0.658991,1.102497,1.164548,0.432083,0.917593,0.920626,TURE
0.304961,0.560966,0.810926,0.898388,1.353367,0.88235,0.574359,0.27458,1.763995,0.342514,1.587578,1.44967,1.04849,FALSE
0.381201,1.060736,0.843363,1.078065,0.916126,0.994649,0.839064,0.479266,0.881997,0.685028,0.942727,0.764661,0.989775,TURE
0.906412,0.87505,0.818504,1.108291,1.039106,0.998548,0.704409,0.474598,0.787498,0.849613,1.091686,0.831693,0.987737,TURE
0.351552,1.150196,0.633108,0.974155,0.993389,0.834995,1.018864,0.658991,0.911397,0.548022,1.243875,0.981315,1.07325,FALSE
0.542153,0.602401,0.912291,0.926462,1.268782,0.947524,0.36388,0.5135,1.433246,0.562702,1.26258,1.269884,1.014414,FALSE
0.385437,0.847334,0.641611,0.888515,1.235534,0.793322,0.659265,0.599083,1.166642,0.753531,1.471225,1.240837,1.095039,TURE
2.096607,0.778862,0.920032,0.860274,1.176073,0.915894,0.875024,0.651003,1.181876,0.8129,1.249113,1.190323,1.030952,TURE
0.343081,0.951943,0.504576,1.131303,1.110455,0.855612,0.958931,1.617523,0.926097,1.986581,1.139128,1.529322,1.06247,FALSE
0.376966,1.072654,0.852839,0.66622,1.094859,0.778703,0.998886,1.018441,0.837898,1.073211,1.165315,1.070526,1.102682,TURE
0.330374,0.847334,0.673692,0.898388,1.21723,0.814477,0.832405,1.156563,1.133122,0.542314,1.445732,1.200093,1.083978,TURE
0.546388,0.853902,0.995741,0.877495,1.084631,0.962564,0.599332,0.608592,1.413996,1.087346,1.315577,1.165198,1.006551,FALSE
0.122832,0.759678,2.415999,0.929367,0.516936,1.692785,1.082126,0.632365,0.355249,1.198799,0.82925,0.71156,0.624756,TURE
0.406615,1.070935,1.094749,0.898388,0.884894,1.022724,0.599332,0.718899,0.485099,0.274011,0.667765,0.726428,0.975096,FALSE
0.368495,1.139518,1.275111,0.867409,0.775404,1.095331,0.59077,1.009882,0.787498,1.144975,0.471363,0.868437,0.937133,TURE
0.880998,1.129778,0.982467,0.855196,0.912922,0.944053,1.04883,1.170935,1.132565,0.79401,0.892734,0.825487,1.016229,TURE
0.775109,0.822639,1.084779,0.765839,1.119557,0.946784,0.569365,0.86867,1.073097,0.685028,1.093301,1.217086,1.014801,FALSE
0.508268,1.16273,1.021766,1.392501,0.624631,1.251333,1.148719,0.948548,1.028997,0.799199,0.491003,0.35047,0.855568,TURE
0.415086,0.824277,1.131986,0.880053,1.045301,1.031319,0.546058,0.845372,0.955497,1.179771,0.885988,1.062029,0.970603,FALSE
0.44897,0.935264,0.440654,1.42386,1.013552,0.980726,0.948942,0.98183,0.734998,1.408113,1.145675,0.817763,0.997055,FALSE
0.698869,0.734356,1.061575,1.372083,0.908554,1.260084,0.432851,0.732212,0.710498,0.951428,0.654671,0.573496,0.850993,TURE
0.847114,0.734356,1.401279,0.754646,1.04938,1.097323,0.539398,0.539174,0.970197,0.822034,0.707045,1.070526,0.936092,TURE
0.440499,1.200389,0.954397,0.725621,0.936947,0.860754,1.448385,1.39786,1.139247,1.084628,0.91654,1.051409,1.059782,FALSE
0.491326,1.234477,0.453,1.208177,0.904638,0.871286,1.535787,0.861181,0.973872,1.027542,1.153858,0.5496,1.054275,TURE
1.109719,1.177211,0.623979,0.864098,1.029926,0.771521,1.434115,1.069791,0.992247,0.905216,1.122294,1.051409,1.106438,TURE
0.355788,1.005368,1.529174,0.577535,0.89233,1.065696,0.659265,0.838716,1.014297,0.890536,0.471363,0.955827,0.952628,TURE
0.423557,1.138251,0.642253,0.970259,0.99941,0.837431,1.198663,0.778808,0.573298,0.753531,1.139128,0.841127,1.071977,FALSE
0.347317,0.985111,0.854439,0.9203,1.035973,0.91561,1.378463,0.479266,1.102497,1.164548,0.864166,1.185225,1.031101,FALSE
3.426576,1.198207,0.916576,1.305938,0.685627,1.152935,1.179985,0.944083,0.757705,0.987629,0.639236,0.660531,0.907015,FALSE
0.495562,1.004247,1.047965,0.829281,0.982326,0.962564,0.549387,0.71655,0.607454,0.305576,0.835669,0.920217,1.006551,TURE
1.808588,0.877099,1.0392,1.32549,0.842594,1.224057,0.869809,0.585467,0.936406,1.165437,0.814938,0.646735,0.86983,TURE
3.9772,1.02059,0.789681,0.774967,1.106907,0.805724,1.033897,0.956319,1.113608,0.816971,1.260004,1.152772,1.088554,FALSE
0.385437,0.726286,1.026578,1.184687,1.015883,1.142384,0.528501,0.985763,0.946143,1.071135,0.889163,0.649962,0.912532,FALSE
0.436264,0.819912,1.077035,0.575666,1.212876,0.841075,0.599332,0.599083,1.273996,0.570857,1.265698,1.486841,1.070071,FALSE
0.444735,1.328834,1.501371,0.770047,0.594887,1.155077,0.898997,1.797248,0.808498,1.027542,0.327336,0.573496,0.905896,TURE
1.651872,0.809674,0.95814,1.008959,1.069881,1.014394,0.599332,0.569129,0.948147,0.582274,1.040927,0.917593,0.979451,FALSE
0.465913,0.867875,1.380048,1.127068,0.794985,1.286336,0.898997,0.499236,0.955497,0.570857,0.589204,0.573496,0.837267,TURE
0.364259,0.768512,0.814697,1.002851,1.162104,0.940179,1.13873,1.258074,1.734595,0.411017,1.270062,1.08327,1.018255,TURE
18.860991,1.061212,1.194481,1.076129,0.766446,1.167268,1.0249,0.932928,0.814304,1.001667,0.696788,0.633503,0.899521,FALSE
0.70734,0.901455,1.0139,0.74238,1.107131,0.899162,1.184393,0.984207,1.091997,0.837256,0.982007,1.08327,1.039701,FALSE
0.330374,0.706111,1.571948,0.898388,0.928939,1.258738,0.482795,0.599083,0.808498,1.236856,0.403714,0.987687,0.851697,TURE
0.368495,1.097313,0.738222,1.177198,0.890279,0.995756,1.010302,0.419358,0.396899,1.086259,0.858555,0.535263,0.989196,TURE
0.360023,1.252724,1.030352,0.824403,0.823043,0.95124,1.198663,1.437799,0.881997,0.548022,0.707045,0.764661,1.012472,FALSE
0.347317,1.343334,0.356016,1.314714,0.822685,0.880394,2.037727,0.838716,0.793798,1.644067,0.864166,0.688195,1.049513,FALSE
0.376966,1.072654,0.524824,1.393006,0.898346,1.005825,1.2253,0.612396,0.460599,1.278719,1.134763,0.467293,0.983932,TURE
0.368495,0.633065,0.872444,0.867409,1.29234,0.89618,0.359599,0.650433,1.486796,0.88075,1.402867,1.256229,1.041259,TURE
0.381201,1.305521,0.389244,1.617098,0.694035,1.05882,1.797995,1.078349,0.881997,1.507062,0.864166,0.305864,0.956223,TURE
0.508268,1.132132,0.973111,0.898388,0.895305,0.962564,0.849053,0.948548,0.734998,0.685028,0.752872,0.796522,1.006551,FALSE
0.37273,1.168293,0.530788,0.735045,1.135693,0.656294,1.378463,1.048395,0.904047,0.376765,1.551571,1.299924,1.166684,TURE
1.152075,0.715457,1.051818,0.911599,1.139033,1.008569,0.442364,0.363729,1.149747,0.481151,1.070855,1.092373,0.982497,FALSE
0.360023,0.691158,0.824282,1.01465,1.205171,0.95124,0.779131,0.658991,1.322996,0.685028,1.139128,0.955827,1.012472,FALSE
0.457442,0.815951,1.135296,0.748656,1.110455,0.962564,0.524415,0.449312,0.937122,0.770657,0.982007,1.0992,1.006551,FALSE
0.41085,1.097748,0.842694,0.833556,1.004561,0.863331,1.071746,1.000821,0.985762,0.76562,1.002802,0.931087,1.058435,TURE
0.304961,0.815951,1.054203,0.898388,1.075753,1.002671,0.424527,0.449312,0.937122,0.827742,0.949273,1.003618,0.985581,TURE
0.364259,0.725817,1.493612,0.564104,1.103999,1.040912,0.659265,0.479266,1.131897,0.890536,0.811792,1.28718,0.965587,TURE
0.321903,0.773006,0.921894,0.92203,1.150636,0.949899,0.917726,0.393148,1.074934,0.5994,1.141583,1.063357,1.013173,TURE
0.313432,0.992373,0.473405,1.019792,1.147971,0.780457,1.113044,1.112582,0.818998,0.83182,1.458982,0.955827,1.101765,FALSE
0.355788,1.005368,0.764587,1.15507,0.951819,0.996941,1.078797,0.539174,1.190696,0.616525,1.060567,0.764661,0.988577,FALSE
0.338846,0.963842,1.167733,0.539033,1.093104,0.866308,0.973914,0.973509,0.771748,1.027542,0.932907,1.290366,1.056878,FALSE
0.376966,1.11391,0.787236,1.029613,0.926419,0.940933,1.045501,0.911937,0.440999,0.837256,0.920904,0.658458,1.01786,FALSE
0.673456,1.200833,0.660981,1.050944,0.911411,0.889918,1.277523,0.867093,0.77755,0.901353,0.98976,0.653987,1.044534,FALSE
0.453206,0.823577,0.600236,0.654899,1.377691,0.647707,0.74203,0.641874,1.354496,0.228343,1.692793,1.583941,1.171174,FALSE
1.817059,1.001394,1.088795,0.804151,0.978443,0.969295,1.04429,0.993933,1.116974,1.084628,0.921499,0.977067,1.003031,TURE
0.533682,1.107362,1.019449,0.770047,0.951819,0.916728,1.384171,1.39786,1.102497,0.701338,0.972654,0.93762,1.030516,FALSE
1.30032,1.076417,0.85583,1.018368,0.927791,0.968835,1.067559,0.821064,0.771748,0.746191,0.846981,0.739059,1.003272,FALSE
2.232145,0.794275,0.974957,0.838723,1.152071,0.931514,0.710319,0.863757,1.151497,0.708587,1.156586,1.181381,1.022785,TURE
1.859415,1.045495,0.851195,1.019128,0.950464,0.966949,0.995779,0.735238,0.822389,0.671098,0.992344,0.74774,1.004258,FALSE
0.440499,0.776722,0.785974,1.554902,0.912922,1.221716,0.898997,0.69893,0.734998,1.255885,1.047474,0.637218,0.871054,TURE
0.385437,0.928032,1.090739,0.829281,1.015883,0.983719,1.296736,0.876839,0.902043,0.616525,0.817744,0.910642,0.99549,TURE
1.181724,1.092321,0.858012,0.888728,0.976126,0.900463,0.945186,0.881733,0.600156,0.710781,0.957641,0.919175,1.03902,TURE
0.304961,1.121932,1.054203,0.598925,1.00635,0.842243,0.92397,1.098318,1.378121,0.656485,0.949273,1.131061,1.06946,FALSE
0.393908,0.78963,0.878939,0.753487,1.235829,0.838362,0.968151,0.483875,1.217835,0.827303,1.405025,1.364626,1.07149,FALSE
0.508268,0.917945,0.8758,1.033146,1.020231,0.986628,0.69922,0.449312,0.771748,0.513771,1.01474,0.828383,0.993969,FALSE
0.33461,0.976042,0.812979,1.228176,0.91718,1.060039,0.90294,0.677909,0.890701,0.77967,0.894143,0.530735,0.955586,FALSE
1.897535,0.950728,1.055651,0.890366,0.98714,0.99909,0.794766,0.931183,1.049769,0.841393,0.892345,0.881023,0.987453,TURE
0.351552,0.973243,1.758634,0.454606,0.872978,1.113327,0.659265,0.898624,0.646798,1.23305,0.615391,1.134247,0.927725,FALSE
0.343081,0.951943,0.792905,0.998209,1.048763,0.926913,0.958931,1.73734,0.573298,1.849576,0.903446,1.529322,1.025191,FALSE
0.190601,1.060736,0.778489,1.67699,0.666273,1.283419,1.198663,0.69893,0.220499,1.484227,0.720138,0.254887,0.838792,TURE
0.237192,1.180215,0.834095,1.443837,0.669248,1.186016,0.998886,0.499236,1.028997,0.799199,1.047474,0.573496,0.889719,TURE
0.715811,0.477983,1.070998,0.893072,1.301007,1.008129,0.754714,0.639761,1.64694,0.739999,1.350563,1.326357,0.982727,TURE
0.512504,0.819323,0.965068,0.846415,1.135693,0.930744,0.299666,1.412124,0.881997,1.565778,0.982007,1.556632,1.023188,FALSE
0.360023,1.123132,0.892972,0.887818,0.940621,0.917267,1.13873,0.718899,0.837898,0.47952,0.864166,0.802894,1.030234,FALSE
0.343081,0.679959,0.93707,0.998209,1.172147,0.998215,0.719198,1.617523,1.014297,1.986581,0.982007,1.682255,0.987911,FALSE
0.457442,0.985941,0.864987,0.898388,1.041052,0.909088,0.998886,0.723892,0.937122,0.884828,1.063841,0.860244,1.034511,TURE
0.470148,1.521638,0.683807,0.776984,0.810332,0.754442,1.770752,1.620247,0.544567,0.742114,0.86,0.74149,1.115367,FALSE
0.368495,1.223926,0.939555,0.619578,0.976435,0.796605,1.241473,1.138257,1.171797,1.076473,0.937115,1.360005,1.093322,FALSE
0.309197,1.408353,0.95978,0.664561,0.821433,0.830706,1.988167,1.803009,1.161862,0.816764,0.615643,0.71687,1.075493,TURE
0.37273,0.709321,1.592363,0.918806,0.908554,1.279773,0.659265,0.599083,0.661498,0.890536,0.392803,0.649962,0.840699,TURE
0.37273,0.87622,1.061575,0.551283,1.192477,0.820367,0.809098,0.808762,1.102497,0.959039,1.198048,1.319041,1.080898,FALSE
0.559095,0.945761,1.194272,0.816716,0.965339,1.028193,0.470903,0.713194,0.787498,0.962301,0.84172,0.883002,0.972237,FALSE
0.470148,1.09161,1.209813,0.874107,0.832841,1.066625,0.681059,0.930394,0.985565,0.627942,0.74692,0.758868,0.952143,FALSE
0.393908,0.908074,0.878939,1.217171,0.940305,1.086766,0.779131,0.751158,0.976982,0.790417,0.909489,0.67349,0.941612,FALSE
0.897941,0.952584,1.129176,0.762782,1.013552,0.967104,0.81727,1.243551,0.982224,0.92375,0.83917,0.996377,1.004177,TURE
1.190195,0.993079,0.748014,0.844037,1.111443,0.822119,0.958931,1.218135,0.837898,0.844868,1.165315,1.299924,1.079982,TURE
0.321903,1.352761,1.382841,0.496477,0.756132,0.949899,0.917726,1.647478,0.730404,1.048949,0.466453,0.800505,1.013173,FALSE
0.368495,0.801883,1.006666,1.053282,1.033872,1.06214,0.359599,0.599083,0.919797,0.411017,0.976395,0.873899,0.954488,FALSE
0.48709,0.510856,0.863107,1.17181,1.238399,1.054635,0.382906,0.881983,1.543495,0.685028,1.320254,1.09389,0.958411,FALSE
0.364259,1.622414,1.154154,0.501426,0.66821,0.839445,1.39844,1.937034,0.661498,0.616525,0.405896,0.662706,1.070923,FALSE
0.432028,0.791952,0.515176,1.426851,1.077795,1.019185,1.098775,0.649006,1.506746,1.541313,1.145675,0.955827,0.976946,TURE
0.792051,0.765772,1.124021,0.835933,1.108971,1.003743,0.385285,0.654712,1.055247,0.846499,0.923086,1.179763,0.98502,FALSE
0.597215,1.119762,1.159451,0.993961,0.779681,1.105925,0.861539,1.647478,0.68906,1.327242,0.638304,1.075305,0.931595,TURE
1.965304,0.981251,0.855666,1.080389,0.96387,1.001979,1.098775,0.686449,1.074934,1.013271,1.039291,0.860244,0.985943,FALSE
0.436264,0.926857,0.680233,1.098999,1.067331,0.925183,0.69922,0.549159,0.943247,0.627942,1.298431,0.977067,1.026095,FALSE
0.432028,1.367918,0.973111,0.845541,0.759355,0.934253,1.598218,1.39786,1.028997,1.598399,0.45827,1.146992,1.021353,FALSE
1.109719,1.009038,0.869114,0.925819,1.010853,0.925825,1.327091,0.748853,1.181246,0.856285,0.939921,1.010445,1.02576,TURE
0.360023,0.691158,0.549521,1.268312,1.205171,0.95124,0.659265,0.539174,1.234796,1.23305,1.531931,0.802894,1.012472,FALSE
0.698869,0.801115,1.203119,1.012728,0.969125,1.137576,0.998886,0.69893,1.053497,1.027542,0.807428,0.807142,0.915046,FALSE
0.643807,1.183665,0.691421,1.170268,0.854758,0.968897,1.261094,0.873662,0.670686,1.041813,1.01474,0.5496,1.00324,TURE
1.08007,0.935944,1.19063,0.887818,0.940621,1.064483,0.599332,0.814138,0.780228,1.01876,0.725174,0.931318,0.953263,FALSE
1.499392,1.28616,0.692723,0.746119,0.981059,0.742316,1.498329,1.369332,0.493499,0.614351,1.072414,0.955827,1.121707,TURE
0.419321,0.964305,0.82567,1.088955,0.984267,0.991733,0.842219,0.838716,0.661498,0.688633,0.984074,0.726428,0.9913,FALSE
3.930608,1.254261,0.6795,0.766727,0.998871,0.746817,1.402691,1.34475,0.849157,0.779766,1.165872,1.07378,1.119354,FALSE
0.351552,1.017481,0.91449,1.363818,0.78267,1.18291,1.638173,0.938563,1.337696,1.073211,0.510644,0.713684,0.891343,TURE
0.715811,1.021146,1.312836,0.510327,1.005323,0.922694,0.739916,1.138997,0.740442,1.234742,0.75166,1.104511,1.027397,FALSE
0.808994,1.364902,0.85593,0.620875,0.91569,0.75594,1.386635,1.565785,0.597353,0.47952,0.880235,0.971467,1.114584,FALSE
1.651872,1.261585,0.628779,0.71871,1.037849,0.696008,1.453379,1.332959,0.815848,0.685028,1.227509,1.137434,1.145919,TURE
1.507863,0.907631,0.557625,1.544419,0.926419,1.103163,0.948942,0.669808,0.78706,1.308213,1.082935,0.430122,0.933039,TURE
0.605686,0.71895,0.939086,0.90467,1.188109,0.949102,0.561873,0.599083,1.534308,0.642214,1.292976,1.282401,1.01359,FALSE
0.842878,0.941009,1.085581,0.785525,1.029543,0.957727,0.900575,0.901777,1.129189,0.553431,0.926188,1.057446,1.00908,TURE
0.338846,1.147431,0.802816,0.943307,0.936947,0.902404,1.04883,1.12328,0.606373,0.770657,0.932907,0.860244,1.038005,FALSE
0.360023,0.99354,1.030352,0.951234,0.940621,1.019185,0.479465,0.898624,0.485099,0.753531,0.667765,0.841127,0.976946,TURE
0.529446,0.675607,1.401279,0.862452,1.039386,1.155077,0.642141,0.385125,1.007997,0.782889,0.701433,0.955827,0.905896,TURE
0.457442,1.087934,1.027172,0.748656,0.971648,0.909088,1.073802,0.923586,0.881997,0.856285,0.867439,1.194783,1.034511,FALSE
1.444329,0.893717,1.147186,0.948445,0.959844,1.075475,0.69922,0.965189,0.759498,0.875314,0.720138,0.998308,0.947516,TURE
0.415086,0.974145,0.953251,0.99006,0.968816,1.001852,0.599332,0.985158,1.107397,0.989485,1.143492,0.866616,0.986009,FALSE
0.711576,1.04908,1.077373,1.026729,0.847714,1.082884,0.69922,0.599083,0.612498,0.494742,0.567382,0.658458,0.943641,FALSE
0.33461,0.883086,1.0347,1.296408,0.853926,1.206251,0.382468,0.603024,0.667301,0.775163,0.648641,0.581042,0.879139,TURE
0.444735,1.153988,0.778489,1.386084,0.73766,1.127575,1.248607,0.798777,0.771748,0.856285,0.720138,0.414191,0.920275,FALSE
0.478619,0.942315,0.981722,0.763232,1.083431,0.894418,0.553229,0.929346,1.068574,0.772852,1.05251,1.137188,1.042181,TURE
1.706934,1.047778,0.999672,1.07004,0.861774,1.067658,0.879971,1.069791,0.776998,0.891624,0.745078,0.55529,0.951603,FALSE
0.355788,1.04908,0.834095,0.834217,1.041052,0.859432,0.839064,1.138257,0.837898,0.616525,1.139128,1.299924,1.060473,FALSE
0.313432,1.141228,1.262414,0.874107,0.776568,1.09264,0.524415,0.887926,0.551248,0.587167,0.441903,0.566669,0.938541,FALSE
0.906412,0.754945,1.064056,1.057915,1.039106,1.093005,0.61879,0.762469,1.079588,1.018646,0.908038,0.935965,0.93835,TURE
0.368495,1.055109,1.006666,0.743493,1.005153,0.89618,1.421272,1.009882,0.440999,1.272195,0.931504,1.026831,1.041259,TURE
0.825936,1.03563,1.077907,0.829281,0.948158,0.977373,0.849053,0.758838,0.727648,0.787782,0.929633,0.8475,0.998808,FALSE
0.508268,0.795552,0.778489,2.740083,0.353958,1.852936,0.499443,1.747325,0.404249,2.568855,0.098201,1.401879,0.541021,TURE
1.164782,0.988042,0.912955,0.921256,1.008495,0.945063,0.791974,0.891492,0.734998,0.652408,0.977331,0.887553,1.015701,TURE
0.376966,1.031398,0.918442,0.908482,0.982566,0.940933,0.659265,0.985158,0.602698,0.37296,0.968913,0.81139,1.01786,FALSE
0.779345,1.297096,0.634637,0.790972,0.977683,0.737617,1.588229,1.617523,1.433246,0.719279,1.178408,0.974943,1.124164,FALSE
0.347317,0.716445,0.854439,1.117507,1.127383,1.021257,1.258596,0.898624,1.411196,1.507062,0.982007,1.185225,0.975863,FALSE
0.618393,0.980818,0.91979,0.812241,1.061017,0.890042,0.761651,0.873662,0.854435,0.470957,1.063841,1.059374,1.044469,TURE
0.402379,1.004908,1.167733,0.737624,0.973109,0.972696,0.799109,0.818746,0.808498,0.753531,0.746325,0.99406,1.001253,FALSE
0.364259,1.280853,1.018372,0.68946,0.871578,0.873023,1.158708,1.138257,1.543495,0.570857,1.034381,0.99406,1.053367,TURE
0.478619,1.072289,0.981722,0.71553,1.017098,0.868863,0.799109,0.898624,0.718036,0.685028,0.901432,1.004843,1.055542,FALSE
0.415086,1.011612,0.774517,1.045063,0.994311,0.94292,0.859042,0.479266,0.710498,0.570857,1.038745,0.768909,1.016822,FALSE
0.453206,0.926524,0.927638,1.007538,1.00408,0.998548,0.884728,0.542027,0.797998,0.619787,1.290638,0.910311,0.987737,TURE
0.37273,1.043119,0.86253,1.163821,0.880162,1.05007,0.958931,1.108303,0.595348,1.130296,0.765965,0.726428,0.960798,TURE
0.355788,1.180215,0.764587,0.898388,0.951819,0.859432,0.958931,0.898624,0.661498,0.342514,0.824886,0.688195,1.060473,FALSE
1.33844,1.28977,0.849932,0.528798,1.01206,0.703646,1.37659,1.577273,1.381566,0.808119,1.150789,1.170887,1.141925,FALSE
0.33461,0.976042,1.330328,1.02348,0.790672,1.206251,0.232635,0.453253,0.667301,0.432649,0.540104,0.576011,0.879139,TURE
0.444735,0.629448,1.112126,1.540093,0.880432,1.375091,0.749164,0.848701,0.955497,0.685028,0.556471,0.477913,0.790861,TURE
0.588744,1.320784,0.924105,0.659249,0.89875,0.810216,1.200916,1.502211,0.765945,0.44295,0.795942,0.912707,1.086206,TURE
0.300725,0.517152,0.575643,0.911041,1.478,0.772763,0.524415,0.510582,2.034608,0.669459,1.95955,1.62925,1.105788,TURE
0.271076,1.319545,1.550895,0.589567,0.663671,1.082884,0.449499,1.647478,0.992247,1.370056,0.589204,1.051409,0.943641,FALSE
0.813229,0.917945,0.851472,1.122985,0.988999,1.022724,0.719198,0.718899,1.087797,0.753531,1.008194,0.751917,0.975096,TURE
0.360023,1.036737,0.755592,1.078065,0.970015,0.95124,0.779131,0.838716,0.573298,1.164548,0.864166,0.802894,1.012472,TURE
0.368495,1.266131,0.872444,0.619578,0.976435,0.763413,1.712376,1.420682,0.617398,0.743745,1.043733,1.059602,1.110677,TURE
0.313432,1.488559,0.394504,0.874107,0.911624,0.663389,2.065554,1.412124,1.094622,0.746191,1.16438,0.71687,1.162974,TURE
0.351552,0.840528,1.05518,1.23393,0.903081,1.18291,0.239733,0.599083,0.823198,0.411017,0.890353,0.713684,0.891343,TURE
0.897941,0.969904,0.550817,1.271303,1.013552,0.953483,1.180502,0.653545,0.868634,1.224747,1.226021,0.718318,1.011299,FALSE
1.109719,1.261298,0.935969,0.617213,0.953635,0.793564,1.391305,1.369332,1.055247,0.709493,0.84172,1.106028,1.094912,FALSE
0.368495,0.801883,0.604,1.11524,1.177465,0.89618,0.933245,0.881508,0.970197,0.743745,1.475816,1.021369,1.041259,FALSE
0.724282,0.966258,1.092615,0.693492,1.05201,0.911903,0.753705,0.792726,0.897588,0.550098,0.872895,1.114165,1.033039,TURE
0.317668,0.979141,0.934186,1.006194,0.966096,1.001067,0.624304,0.973509,1.028997,1.141713,1.129308,0.748731,0.98642,TURE
1.406209,0.873706,0.738626,1.055335,1.098749,0.930672,0.828488,0.763537,1.145732,0.879791,1.286236,1.008303,1.023226,TURE
0.698869,1.379699,0.813874,0.653373,0.908554,0.75255,1.498329,1.497707,0.587998,0.761142,1.025652,0.913345,1.116356,TURE
0.360023,0.907145,1.442493,0.57074,0.99941,1.019185,0.359599,0.958532,1.234796,0.959039,0.864166,1.070526,0.976946,FALSE
0.33461,0.929564,1.182514,0.818784,0.980434,1.023486,0.453442,1.056278,0.84428,0.869805,0.754595,0.918097,0.974698,TURE
0.432028,0.647961,1.144836,0.792695,1.200271,0.990875,0.849053,0.748853,1.543495,1.027542,0.949273,1.43374,0.991749,FALSE
0.457442,1.32592,0.919049,0.549015,0.948514,0.748661,1.27358,1.39786,1.120872,0.428143,0.883806,1.0992,1.11839,FALSE
0.368495,0.759678,1.744888,0.805451,0.86156,1.294483,1.070235,0.658991,0.881997,1.154762,0.701433,0.649962,0.833008,TURE
0.978417,1.255716,0.732992,0.956725,0.886922,0.875058,1.248607,1.139165,0.694907,0.78882,0.88083,0.793626,1.052303,TURE
1.15631,0.726286,0.919643,1.164942,1.070796,1.078918,0.612504,0.363729,1.023747,0.969202,1.060783,0.873899,0.945715,TURE
0.499797,0.902386,0.643243,1.142018,1.079871,0.929935,0.804658,0.404936,0.849331,0.697714,1.283883,0.860244,1.023611,TURE
0.427793,0.799793,0.924937,1.174131,1.014252,1.086458,0.299666,1.647478,0.698248,1.883827,0.818339,1.465601,0.941773,FALSE
0.190601,0.32638,1.037985,2.874841,0.499705,2.05347,0.898997,2.596025,0.367499,2.854283,0.392803,1.338157,0.436172,TURE
0.830172,1.142747,0.774517,0.935057,0.956068,0.883987,1.071305,0.883647,0.88751,0.693591,1.021287,0.874581,1.047634,FALSE
0.313432,0.942754,1.104612,0.801265,1.012915,0.975572,1.402008,0.631176,0.897747,1.052007,0.932907,0.989963,0.99975,FALSE
0.571802,0.598364,0.994735,1.836704,0.814334,1.475931,0.313936,1.026999,0.734998,1.141713,0.635966,0.52798,0.738137,TURE
0.423557,0.807791,0.759026,1.024162,1.149321,0.924061,0.659265,0.539174,1.499396,0.548022,1.37481,1.185225,1.026682,FALSE
0.512504,1.062085,0.820308,0.935511,0.99115,0.906878,0.856188,1.754457,0.724498,1.418987,0.869778,1.310848,1.035666,TURE
0.343081,0.997273,0.720823,0.865114,1.110455,0.819962,0.719198,1.797248,0.617398,1.781073,1.021287,1.682255,1.08111,FALSE
0.580273,0.991648,1.022832,0.944291,0.948345,1.011746,0.579186,0.735009,0.541057,0.800159,0.805411,0.7743,0.980836,FALSE
0.419321,1.11266,0.176929,1.252298,1.085218,0.758384,1.640276,0.419358,0.75434,1.395294,1.581548,0.921618,1.113306,FALSE
2.642995,0.835565,0.795331,0.976133,1.137149,0.916287,0.833445,0.758214,1.226528,0.749249,1.258196,1.093227,1.030747,FALSE
0.292254,0.851427,1.01542,0.781207,1.122525,0.920713,0.632628,0.931907,1.359746,0.513771,1.091119,1.157612,1.028432,TURE
0.499797,1.026853,1.138045,0.685211,0.995175,0.929935,0.70477,1.004018,0.914664,0.685028,0.811065,1.044329,1.023611,TURE
0.44897,1.247019,0.605899,1.118747,0.872126,0.898998,1.465033,1.11496,0.477749,0.970456,0.992918,0.807142,1.039786,FALSE
0.478619,0.81234,0.878383,1.001742,1.105542,0.971082,0.580122,0.652847,1.252323,0.373252,1.168336,0.992589,1.002097,FALSE
0.343081,0.997273,0.792905,2.66189,0.246768,1.818176,0.659265,2.216606,0.617398,3.288135,0.117841,1.949886,0.559195,TURE
0.957239,1.039796,0.775044,1.168699,0.9176,1.009414,1.198663,0.940227,1.120872,1.189285,0.867439,0.902725,0.982055,TURE
0.584509,0.931248,1.396202,1.054629,0.778526,1.255518,0.689707,0.703685,0.570498,0.907934,0.392803,0.50674,0.85338,TURE
0.33461,0.836608,1.0347,0.614088,1.201822,0.84072,0.307552,0.693675,1.108299,0.61292,1.188745,1.403556,1.070257,TURE
0.427793,1.236044,0.578086,0.587065,1.137942,0.600411,1.198663,2.196637,0.587998,1.598399,1.178408,1.784209,1.195902,TURE
0.415086,1.086547,1.191564,0.82505,0.866835,1.031319,0.672583,0.852029,0.583098,0.753531,0.724503,0.743421,0.970603,TURE
0.482855,0.547546,1.024327,0.945671,1.249262,1.013225,0.470903,0.591951,1.580245,0.823665,1.295314,1.247126,0.980063,TURE
0.139774,1.66899,0.353858,1.470089,0.52999,0.962564,2.351224,1.221207,1.238189,1.291014,0.740282,0.2941,1.006551,FALSE
0.48709,1.245212,0.761565,0.843703,0.934231,0.828642,1.3152,1.065036,0.551248,0.894342,0.938362,0.966447,1.076572,TURE
0.381201,1.060736,1.037985,1.078065,0.832841,1.090906,0.599332,0.898624,1.102497,0.47952,0.746325,0.611729,0.939447,TURE
1.579867,0.836732,1.111381,0.823723,1.071753,0.990951,0.710948,0.750673,0.952521,0.766843,0.942249,1.063405,0.991709,FALSE
2.291443,1.133433,0.895765,0.787127,0.979089,0.864706,0.984616,1.294447,0.795373,0.868518,0.960964,1.065064,1.057716,FALSE
0.576037,1.025938,0.858627,1.070138,0.936947,0.997952,0.86689,0.652572,0.803248,0.342514,0.876792,0.771489,0.988048,FALSE
0.762403,1.203527,1.070422,0.748656,0.874483,0.930479,1.198663,1.331295,0.734998,0.837256,0.872895,0.807142,1.023327,FALSE
0.326139,1.14445,0.834095,0.770047,1.005899,0.825055,0.973914,1.299481,0.745807,0.886507,1.008001,0.96426,1.078447,TURE
0.232956,1.268433,0.636945,1.470089,0.681416,1.102573,1.39844,0.465953,0.293999,1.065599,0.654671,0.297368,0.933347,TURE
0.309197,0.855072,1.039762,1.181441,0.924112,1.147165,0.489838,0.645166,0.640296,1.126344,0.793159,0.525705,0.910032,TURE
0.360023,0.777553,0.892972,0.951234,1.146382,0.95124,0.479465,0.479266,1.058397,0.959039,1.256969,0.917593,1.012472,FALSE
0.292254,1.011069,0.592328,0.468724,1.339788,0.544058,1.082126,1.248089,1.347496,0.704057,1.47301,1.539943,1.225366,FALSE
0.508268,0.734356,1.119077,0.76363,1.165978,0.962564,0.549387,0.649006,1.175997,0.685028,1.080208,1.242574,1.006551,FALSE
0.381201,1.305521,0.843363,0.658818,0.943887,0.770051,1.558262,1.258074,1.102497,0.753531,0.824886,0.99406,1.107206,FALSE
0.321903,1.062883,1.229192,0.92203,0.821883,1.101882,0.767894,0.711411,0.289405,0.792064,0.540104,0.585444,0.933708,TURE
2.846303,1.278566,0.660325,0.762025,0.992717,0.734814,1.480702,1.300949,0.758777,0.607794,1.12642,0.982065,1.125629,FALSE
0.427793,0.908856,1.329597,0.587065,1.03899,0.972094,0.599332,1.747325,0.698248,1.883827,0.621938,1.656766,1.001568,FALSE
0.351552,1.150196,0.281381,1.623592,0.842876,1.008953,1.318529,0.419358,0.779098,1.438559,1.243875,0.560752,0.982297,FALSE
0.347317,1.298556,0.783235,0.9203,0.853155,0.880394,1.618195,0.898624,0.970197,1.23305,0.824886,1.108759,1.049513,TURE
0.842878,1.051715,0.792181,0.812612,1.067209,0.827128,0.965239,0.810338,0.926097,0.587682,1.143263,1.052415,1.077363,FALSE
1.058892,1.013411,0.794058,1.099627,0.959433,0.981815,1.037305,0.944707,1.119458,0.737723,1.072654,0.749956,0.996485,FALSE
0.6311,0.96107,1.332313,0.940594,0.838431,1.162829,0.849053,0.636525,0.633936,1.013271,0.630121,0.764661,0.901842,TURE
0.427793,0.545314,0.924937,1.2275,1.16268,1.115049,0.449499,1.447783,1.175997,2.055084,1.01474,1.43374,0.926824,TURE
0.92759,1.274225,0.93312,0.566107,0.969747,0.764777,1.339176,1.446111,0.826081,0.686667,0.899312,1.082965,1.109964,FALSE
0.44897,0.935264,0.771144,0.813634,1.154978,0.817271,0.849053,0.549159,1.273996,0.570857,1.298431,1.200093,1.082517,TURE
0.338846,0.917945,0.65685,0.875928,1.186799,0.794115,0.824081,0.524197,0.992247,0.685028,1.42391,1.194783,1.094624,FALSE
0.385437,1.371873,1.026578,0.888515,0.713864,0.983719,1.078797,1.187273,0.617398,0.672573,0.549924,0.451845,0.99549,FALSE
0.360023,0.907145,0.961662,0.951234,1.028804,0.985213,0.779131,0.898624,0.970197,0.548022,0.824886,0.955827,0.994709,TURE
1.270671,1.052577,0.778489,0.736678,1.107679,0.779677,0.958931,1.018441,1.043697,0.433851,1.243875,1.172481,1.102173,TURE
0.648042,0.887946,0.915869,0.845541,1.110455,0.905943,1.037305,0.887103,1.310275,0.5994,1.133085,1.102877,1.036155,TURE
0.703105,1.260791,1.266216,0.909212,0.677311,1.113327,0.898997,0.965189,0.751331,0.685028,0.560108,0.502694,0.927725,TURE
0.44897,0.969904,0.716063,0.966191,1.084265,0.871756,0.865701,0.765495,0.661498,0.799199,1.156586,0.934586,1.05403,FALSE
0.326139,0.810652,0.758268,1.120068,1.103244,0.975065,0.550856,0.414072,0.956578,0.700139,1.213067,0.902413,1.000015,FALSE
7.624025,1.397316,0.924455,0.700742,0.827289,0.832618,1.431737,1.5676,0.761948,0.818228,0.735414,0.836879,1.074493,FALSE
0.44897,1.039183,0.605899,1.525564,0.824984,1.116937,1.182015,0.915265,1.028997,1.217828,0.992918,0.690319,0.925837,TURE
0.37273,1.084844,0.796181,0.857552,1.022124,0.853182,1.13873,0.808762,0.595348,0.650777,1.001647,0.841127,1.063741,FALSE
0.275312,1.299245,0.80843,1.160993,0.730338,1.021799,1.04883,1.347936,0.220499,1.198799,0.491003,0.669079,0.97558,FALSE
0.317668,0.685399,1.167733,1.006194,1.066037,1.116574,0.724192,0.773815,1.065747,0.285428,0.867439,0.908035,0.926027,FALSE
0.457442,0.917945,0.756864,1.098029,1.041052,0.962564,0.649276,0.723892,0.790123,0.656485,1.063841,0.828383,1.006551,TURE
0.44897,0.865986,0.716063,0.915338,1.178549,0.844514,0.599332,0.665648,1.077997,0.761142,1.352987,1.019548,1.068273,FALSE
0.347317,0.761222,1.281658,0.723093,1.096913,1.021257,1.318529,0.479266,1.411196,1.644067,0.707045,1.37639,0.975863,FALSE
0.618393,0.829923,0.839808,1.033761,1.095244,0.969157,1.248607,0.811258,1.442433,0.842014,1.055657,1.06734,1.003104,FALSE
0.360023,0.950343,1.167733,0.824403,0.970015,1.019185,0.659265,0.958532,0.485099,0.890536,0.628484,0.955827,0.976946,FALSE
0.364259,0.640427,1.086263,0.752139,1.249262,0.940179,0.539398,0.179725,1.440596,0.685028,1.243875,1.363646,1.018255,FALSE
0.330374,1.176852,1.047965,0.829281,0.864874,0.962564,1.881235,1.273051,1.476121,1.037056,0.681949,0.754041,1.006551,TURE
1.164782,1.094858,1.104038,0.999661,0.817699,1.081572,1.270012,1.034131,0.803248,0.611632,0.565823,0.619011,0.944328,TURE
0.279548,1.446458,0.707717,1.388417,0.567846,1.093823,1.872911,1.023433,0.734998,1.141713,0.572837,0.493844,0.937922,TURE
0.381201,1.305521,0.908237,0.47914,0.99941,0.70588,1.078797,1.437799,0.881997,0.411017,1.099848,1.146992,1.140758,TURE
1.698463,1.071317,0.888176,1.707161,0.59815,1.353831,1.198663,0.984207,0.829498,1.582089,0.626614,0.837486,0.801977,TURE
0.427793,1.126982,1.329597,0.907283,0.742136,1.14364,0.799109,1.747325,0.551248,2.11217,0.294602,1.401879,0.911875,FALSE
0.787816,0.730408,0.910329,0.956348,1.168665,0.962564,0.569365,0.609067,1.293596,0.776365,1.184955,1.115131,1.006551,TURE
1.677286,0.862312,0.781437,0.925612,1.148312,0.88235,0.633044,0.655247,0.99776,0.616525,1.283974,1.096811,1.04849,FALSE
0.313432,1.141228,1.341315,0.582738,0.87786,0.975572,0.995319,1.155374,0.590623,1.088705,0.462946,0.962654,0.99975,FALSE
0.351552,0.973243,1.05518,0.909212,0.963286,1.008953,0.539398,0.599083,0.955497,0.342514,0.968913,0.981315,0.982297,FALSE
0.343081,1.042604,1.081234,0.798567,0.956225,0.962564,0.599332,1.917065,0.617398,2.055084,0.628484,1.529322,1.006551,TURE
0.41085,0.719214,0.662117,1.055837,1.236383,0.893101,0.631061,0.729471,1.509772,0.870389,1.522688,1.149241,1.04287,TURE
0.326139,0.906023,1.289056,0.770047,0.973451,1.05007,0.48916,0.612298,0.655013,0.886507,0.904024,0.958638,0.960798,FALSE
0.355788,0.655675,1.251142,0.834217,1.130285,1.065696,0.419532,0.35945,1.014297,0.342514,0.785605,0.955827,0.952628,FALSE
0.393908,0.631704,1.255627,0.811447,1.155232,1.055715,0.391871,0.456225,1.214443,0.484789,0.945748,1.191107,0.957847,TURE
0.393908,1.066,0.565032,0.869408,1.128366,0.745211,1.447616,1.382499,1.173735,0.484789,1.444305,1.135228,1.120194,TURE
0.643807,0.821319,1.459666,0.673791,1.002697,1.082884,0.399554,0.711411,0.817685,1.013271,0.695588,1.115131,0.943641,TURE
0.440499,0.776722,1.010538,1.762222,0.720728,1.443846,0.399554,0.898624,0.514498,1.027542,0.45827,0.191165,0.754913,TURE
0.495562,0.941482,0.748547,1.336064,0.918261,1.08597,1.075271,0.666626,0.724189,0.923445,0.987783,0.775906,0.942028,TURE
0.368495,0.717474,1.140888,0.743493,1.177465,0.962564,1.198663,0.761691,1.140297,1.281981,1.015676,1.256229,1.006551,TURE
1.270671,0.844509,0.8758,1.024162,1.074365,0.981815,0.639287,0.67896,1.117197,0.548022,1.099848,0.917593,0.996485,FALSE
0.715811,1.064599,0.829159,0.988758,0.960971,0.939781,0.832405,0.987377,0.696887,0.634285,1.03535,1.06439,1.018463,FALSE
0.330374,0.706111,1.272529,0.967495,1.025036,1.147672,0.457823,0.69893,0.961622,0.979971,0.763783,0.865554,0.909767,TURE
0.313432,1.637415,0.552306,0.582738,0.87786,0.585343,2.108363,1.936321,0.629998,1.052007,1.059165,0.92169,1.20378,TURE
0.512504,1.031739,0.916815,0.534578,1.156342,0.739822,0.72776,1.84004,0.881997,1.565778,1.038122,1.775106,1.123011,FALSE
1.469743,0.931172,1.060046,1.071852,0.914445,1.098488,0.61598,1.012735,0.792748,0.644253,0.782488,0.720663,0.935483,FALSE
0.33461,1.30139,1.330328,0.750552,0.695792,1.060039,1.052773,1.426763,0.55415,0.5994,0.196401,0.525705,0.955586,TURE
0.338846,0.734356,0.8758,0.808549,1.249262,0.866308,0.299666,0.299541,1.322996,0.513771,1.37481,1.338157,1.056878,FALSE
0.406615,0.99444,1.03393,0.72994,1.041052,0.902404,0.584348,0.778808,0.738673,0.736405,0.962367,1.060967,1.038005,FALSE
2.295679,1.029724,0.904885,0.924908,0.981892,0.943029,1.187961,0.887926,0.960747,0.905216,0.974993,0.935345,1.016765,FALSE
0.317668,1.028098,1.245582,0.862452,0.866155,1.078072,1.04883,0.848701,0.771748,0.742114,0.491003,0.700939,0.946158,TURE
0.351552,1.282911,0.91449,1.039099,0.752568,1.008953,1.298552,1.018441,0.705598,1.004708,0.693952,0.420564,0.982297,TURE
0.453206,1.303996,0.763937,0.604523,1.00408,0.701682,1.384171,1.298013,0.692998,0.782889,1.131646,1.046858,1.142953,TURE
0.338846,1.009739,1.459666,0.673791,0.874483,1.082884,0.898997,0.898624,0.992247,1.370056,0.883806,1.146992,0.943641,TURE
0.474384,1.147431,0.677702,1.010686,0.959255,0.876621,1.165367,0.798777,0.661498,0.723085,1.069296,0.700939,1.051486,TURE
0.393908,0.78963,1.381189,0.753487,1.020902,1.086766,0.816013,0.843324,0.888782,0.790417,0.649635,0.997001,0.941612,FALSE
0.199072,1.171844,1.118042,0.802815,0.850561,0.983044,0.970346,1.355068,1.207496,0.668718,0.963302,0.81928,0.995843,TURE
1.372325,1.473245,0.64874,0.715383,0.886822,0.704098,1.76274,1.709148,0.791204,0.624584,0.982007,0.944581,1.14169,FALSE
0.381201,0.734356,1.297481,0.778603,1.082694,1.05882,0.599332,0.479266,1.058397,0.822034,0.864166,0.99406,0.956223,TURE
0.66922,0.836608,0.812979,0.989364,1.122755,0.932103,0.682572,0.56164,1.197434,0.822985,1.219325,1.062029,1.022477,TURE
0.360023,0.820751,0.824282,1.078065,1.087593,0.985213,0.539398,0.718899,0.926097,0.47952,1.099848,0.87936,0.994709,FALSE
0.330374,1.223926,0.823401,0.967495,0.864874,0.925542,1.165367,0.923586,0.728873,0.275914,0.801972,0.626597,1.025908,TURE
0.478619,1.007302,0.981722,0.810934,1.017098,0.919973,0.653118,0.952388,0.644537,0.922153,0.936683,1.004843,1.02882,TURE
0.427793,1.236044,0.635894,0.533696,1.137942,0.600411,1.148719,2.24656,0.661498,1.598399,1.145675,1.81607,1.195902,FALSE
0.393908,1.066,0.94172,0.927368,0.940305,0.962564,1.111069,1.082957,0.624183,1.001195,0.89136,0.767602,1.006551,FALSE
0.317668,1.126012,0.934186,0.790581,0.966096,0.885559,0.824081,0.948548,0.349124,0.313971,0.851073,0.908035,1.046813,FALSE
0.482855,0.869632,0.973111,0.992955,1.030093,1.013225,0.420959,0.599083,0.929247,0.823665,0.972654,0.869347,0.980063,TURE
0.419321,0.964305,1.002599,0.925612,0.984267,0.991733,0.659265,0.665297,0.584904,0.418228,0.874503,0.855213,0.9913,FALSE
0.957239,0.828587,1.188401,0.667828,1.116597,0.945527,0.982238,0.773815,1.035122,0.865799,0.900173,1.200093,1.015458,FALSE
0.381201,1.142331,0.973111,1.018173,0.832841,1.026735,0.958931,0.838716,0.529198,0.959039,0.707045,0.535263,0.972999,FALSE
0.436264,0.748615,1.473837,0.680332,1.043073,1.093398,0.549387,0.798777,1.237246,0.742114,0.807428,1.200093,0.938144,TURE
0.402379,1.043558,0.245838,1.078065,1.183511,0.699125,1.438396,0.718899,0.999597,1.096045,1.675958,1.019548,1.144289,FALSE
0.635335,0.905705,1.479128,0.898388,0.832841,1.212831,1.123747,0.748853,0.992247,1.284428,0.392803,0.908035,0.875699,TURE
1.207137,0.876073,0.921894,0.907844,1.087077,0.942299,0.759153,0.858685,1.043697,0.662194,1.034381,0.968571,1.017146,FALSE
0.419321,1.446458,0.884646,0.598925,0.858079,0.758384,1.451013,1.683738,0.663819,0.555233,0.756662,0.885397,1.113306,FALSE
1.008066,0.802237,0.932224,1.019179,1.081294,1.007052,0.857377,0.435444,0.939164,1.002171,1.103848,0.932816,0.98329,FALSE
0.216014,0.431974,1.030352,2.74801,0.489907,1.981749,0.662897,2.323715,0.354135,2.127739,0.249965,1.175956,0.473671,TURE
0.360023,0.691158,1.373803,1.331728,0.823043,1.392887,0.359599,0.419358,0.661498,0.616525,0.510644,0.458797,0.781557,TURE
0.368495,0.886291,1.073777,0.619578,1.148747,0.862988,0.890435,0.658991,1.001697,0.675242,1.015676,1.289,1.058614,TURE
0.33461,0.650695,0.960793,0.955248,1.201822,0.986933,0.228692,0.453253,1.337503,0.428143,1.237845,1.157053,0.99381,TURE
0.597215,0.989557,0.828179,0.726356,1.134082,0.798723,1.04883,1.722363,0.826873,1.113171,1.080208,1.577114,1.092215,FALSE
0.406615,1.032688,0.790652,0.72994,1.119131,0.782083,1.018864,0.883647,0.826873,0.428143,1.247149,1.204341,1.100915,FALSE
0.59298,0.944172,1.876713,1.232075,0.481858,1.588231,0.556522,0.684666,0.661498,0.929681,0.617261,0.136547,0.679422,TURE
0.906412,0.960839,1.118623,0.931972,0.934028,1.052523,0.692734,0.867503,0.804679,0.787337,0.742244,0.769627,0.959516,TURE
0.347317,0.671667,0.854439,0.986035,1.218792,0.950825,0.958931,0.35945,1.587595,1.096045,1.099848,1.37639,1.012688,FALSE
0.165187,1.129778,0.898256,1.796776,0.512518,1.406824,1.253865,1.686891,0.690511,1.216826,0.206738,0.477913,0.77427,TURE
0.355788,0.874233,1.251142,1.219241,0.803097,1.27196,0.119866,0.658991,0.661498,0.753531,0.589204,0.764661,0.844784,TURE
1.122426,1.150029,0.57285,1.261133,0.886269,0.958932,1.391305,0.577687,0.629998,1.125403,0.996036,0.641769,1.00845,FALSE
0.368495,1.266131,0.671111,0.867409,0.947716,0.796605,1.309968,1.309424,0.907197,0.802461,1.195243,0.868437,1.093322,TURE
3.388456,0.917945,0.912291,1.131969,0.958809,1.057617,0.876522,0.688945,0.810335,0.933351,0.903446,0.778999,0.956852,FALSE
0.381201,0.693558,0.583866,1.018173,1.304785,0.834222,0.839064,0.658991,1.455296,0.753531,1.531931,1.223458,1.073654,FALSE
0.643807,0.869632,1.19078,0.744716,1.05201,0.987895,0.961428,0.811258,1.231121,0.770657,0.94109,1.107166,0.993307,TURE
0.44897,0.865986,0.936389,1.169599,0.96641,1.089695,0.599332,0.515877,0.747248,1.160742,0.861984,0.637218,0.94008,FALSE
0.393908,0.987037,1.067283,0.579605,1.1015,0.838362,1.32775,1.050699,0.888782,1.1382,0.942727,1.246986,1.07149,TURE
1.00383,1.068999,1.0347,0.773296,0.969891,0.926011,0.824081,0.98232,0.739321,0.98053,0.936758,0.938022,1.025663,FALSE
0.461677,0.774779,1.392709,0.840693,0.985656,1.139181,0.649276,0.621271,0.869747,0.881656,0.938362,0.867324,0.914207,TURE
1.194431,0.885393,1.325087,0.898388,0.912582,1.136645,0.938953,0.778808,0.999597,1.415725,0.615391,0.904849,0.915533,TURE
0.732754,0.742845,1.248732,0.997055,0.996521,1.151738,0.737639,0.819258,1.130766,1.048034,0.698316,0.83982,0.907641,TURE
1.702699,0.812906,0.75525,0.925205,1.193325,0.869181,0.970346,0.770249,1.196996,0.88075,1.309342,1.219817,1.055376,FALSE
0.393908,1.026519,1.004501,0.869408,0.967171,0.962564,1.479888,0.755766,1.041435,0.964309,0.827907,0.802894,1.006551,FALSE
0.37273,1.084844,0.464439,0.980059,1.107301,0.754738,1.498329,1.108303,0.727648,0.719279,1.43373,0.99406,1.115213,FALSE
0.389672,0.758302,1.142347,0.703086,1.167789,0.941639,0.938953,0.69893,1.058397,0.411017,1.086754,1.28718,1.017492,FALSE
0.474384,0.754026,0.938357,0.625663,1.293879,0.799272,0.915645,0.832059,1.849745,0.742114,1.527566,1.518702,1.091928,FALSE
0.343081,1.359918,1.081234,0.598925,0.832841,0.855612,1.018864,2.635964,0.661498,1.849576,0.471363,1.491089,1.06247,FALSE
0.37273,1.084844,1.127924,0.857552,0.880162,1.017255,0.539398,1.138257,0.352799,0.822034,0.667765,0.649962,0.977956,FALSE
1.274906,1.354045,0.678914,1.02076,0.813473,0.882617,1.498329,1.628756,0.978466,1.348649,0.797881,0.955827,1.048351,FALSE
0.376966,0.783863,0.787236,0.969047,1.179079,0.908487,0.852383,0.5658,1.122097,0.631748,1.226417,0.99406,1.034825,FALSE
1.355382,0.849099,0.693341,1.078065,1.124336,0.920452,0.973914,0.786296,1.488371,1.027542,1.350259,1.027513,1.028569,TURE
0.271076,0.803202,0.821062,0.926462,1.171183,0.902404,0.524415,1.273051,1.212746,1.370056,1.325709,1.481531,1.038005,TURE
0.686162,1.359918,0.468535,0.665472,1.064186,0.588234,1.864587,1.331295,0.783998,1.065599,1.222053,1.274435,1.202269,FALSE
0.88947,0.961656,0.834095,0.898388,1.070796,0.893809,0.953482,0.844162,1.042361,0.685028,1.089135,0.955827,1.042499,FALSE
1.075835,0.939628,0.80454,0.997423,1.052528,0.932247,0.997788,0.655041,0.944997,0.940973,1.133085,0.901208,1.022402,FALSE
0.292254,1.27714,0.761565,1.015569,0.832841,0.920713,1.39844,1.098318,0.783998,0.342514,0.905629,0.690319,1.028432,TURE
0.419321,0.964305,0.884646,1.034507,0.984267,0.991733,0.662419,0.665297,0.675424,0.421833,0.957198,0.77271,0.9913,FALSE
0.969945,0.978072,0.790387,1.035696,1.014685,0.945751,1.079352,0.654553,0.867706,0.5994,1.01474,0.780592,1.015342,FALSE
0.343081,0.861281,1.009152,0.598925,1.202993,0.819962,0.299666,1.857157,0.881997,1.781073,0.982007,1.949886,1.08111,FALSE
0.304961,1.070935,1.135296,0.823522,0.902245,1.002671,0.724192,0.948548,0.569623,0.256886,0.621938,0.748731,0.985581,FALSE
0.48709,1.181355,0.761565,0.984321,0.912505,0.903973,1.182015,0.815418,0.563498,0.761142,0.949273,0.690319,1.037185,FALSE
0.499797,1.05797,1.039084,0.959295,0.889305,1.027823,0.865701,0.876436,0.522665,0.697714,0.691042,0.679699,0.97243,FALSE
0.330374,0.800259,0.748547,0.898388,1.21723,0.851499,0.682572,0.299541,1.212746,0.437657,1.418454,1.242574,1.064621,FALSE
0.880998,0.706111,0.729833,0.803366,1.333347,0.791339,0.531226,0.503774,1.543495,0.747303,1.651557,1.468497,1.096076,FALSE
0.360023,1.252724,1.099043,0.824403,0.793649,0.985213,1.258596,1.258074,0.881997,1.096045,0.589204,0.802894,0.994709,FALSE
0.474384,0.721242,1.042619,0.818175,1.182337,0.95397,0.566035,1.048395,1.163747,0.894342,1.145675,1.231954,1.011044,FALSE
2.092371,1.129778,0.945533,0.851104,0.930624,0.923594,1.046262,1.040692,0.855537,0.773103,0.944971,0.947088,1.026926,FALSE
1.139368,1.146578,0.781383,0.981881,0.928819,0.912468,1.148719,0.886738,0.920497,0.788326,0.983566,0.845072,1.032744,FALSE
0.432028,0.539967,1.316561,1.056927,1.077795,1.21736,1.148719,0.449312,1.469996,1.598399,0.687405,1.115131,0.873331,FALSE
1.37656,0.802142,1.077907,0.94538,1.053224,1.039569,0.705096,0.599083,0.856056,0.76562,0.947348,0.899601,0.966289,FALSE
0.33461,0.976042,0.51735,0.818784,1.233449,0.694508,1.064602,0.673968,1.000951,0.44617,1.589301,1.297912,1.146703,TURE
0.478619,1.072289,1.085061,0.763232,0.950766,0.945527,0.779899,1.102159,0.848074,1.009977,0.737764,1.183754,1.015458,TURE
0.944532,1.383091,0.78547,1.643687,0.45937,1.269031,1.448385,0.549159,1.188246,1.141713,0.567382,0.679699,0.846315,TURE
1.359618,1.063786,0.873071,0.889992,0.988513,0.908588,0.863743,1.251026,0.804174,1.007394,0.958901,1.068277,1.034772,FALSE
0.868292,1.056756,0.825957,1.025477,0.950658,0.957869,0.92624,0.7897,0.861952,0.591615,0.982007,0.868933,1.009006,TURE
0.355788,0.874233,0.973111,1.090899,0.981563,1.065696,0.719198,0.898624,0.749698,1.164548,1.060567,0.841127,0.952628,FALSE
0.698869,1.201673,0.84926,1.012728,0.847984,0.962564,1.165367,0.931907,0.906497,1.103656,0.82925,0.785902,1.006551,FALSE
0.376966,0.825119,0.918442,1.029613,1.066786,1.005825,0.938953,0.852029,0.847697,0.783977,1.134763,0.896353,0.983932,FALSE
0.406615,0.917945,0.486555,1.403731,1.015025,0.992644,0.973914,0.943555,1.477346,1.23305,1.325709,0.678637,0.990823,FALSE
2.134727,1.296779,0.845679,0.63101,0.961734,0.7563,1.486803,1.555311,1.034651,0.711375,1.095315,1.110229,1.114396,TURE
0.304961,0.815951,1.135296,0.898388,1.041052,1.042778,1.04883,0.649006,0.771748,1.31297,0.883806,0.892105,0.964611,FALSE
0.389672,0.917945,0.698101,0.820267,1.194946,0.784699,1.038841,0.858685,1.190696,0.936205,1.348623,1.350901,1.099547,FALSE
0.389672,0.798213,0.634637,1.17181,1.140631,0.941639,0.599332,0.319511,1.028997,0.776365,1.309342,0.841127,1.017492,TURE
0.457442,0.713957,1.405604,1.696955,0.624631,1.604273,0.973914,0.998471,0.753373,1.227342,0.556471,0.653148,0.671034,TURE
0.618393,1.106563,0.95978,0.959921,0.889885,0.988936,1.161205,1.53515,1.139247,0.5994,0.793789,0.772626,0.992762,TURE
0.376966,0.825119,0.852839,1.211309,1.010639,1.070717,0.61265,0.239633,0.989797,0.700251,1.047474,0.85812,0.950003,TURE
2.774298,0.936163,0.730947,0.954623,1.106217,0.872921,0.871755,0.701956,0.971088,0.671189,1.241892,1.007962,1.053421,TURE
0.715811,1.129778,0.967353,1.052549,0.827913,1.042303,1.305951,0.913416,1.126997,0.845714,0.724988,0.837823,0.964859,FALSE
1.135133,0.835741,0.893228,1.045884,1.062805,1.002072,0.759867,0.481406,1.039497,0.709493,1.087222,0.962654,0.985894,FALSE
0.48709,0.893998,1.370817,0.703086,0.977683,1.054635,0.849053,0.765495,0.747248,0.780171,0.741961,0.987687,0.958411,TURE
0.152481,1.019939,0.162185,2.844895,0.416421,1.604273,1.385954,1.647478,0.68906,3.467954,0.540104,1.409844,0.671034,TURE
0.351552,1.105957,0.91449,0.714381,1.023492,0.834995,1.518307,1.178196,1.514096,0.799199,0.903446,1.172481,1.07325,TURE
0.444735,1.398773,0.61167,0.513364,1.047001,0.577538,1.598218,1.747325,0.771748,0.742114,1.276609,1.08327,1.207861,TURE
0.55486,0.756779,0.757689,1.563606,0.934563,1.21239,0.805595,1.089241,0.97077,1.187678,0.943747,0.618184,0.87593,TURE
0.808994,0.941975,0.672516,0.733762,1.22964,0.725703,1.432947,1.350659,1.134569,1.127183,1.478367,1.407672,1.130393,TURE
0.792051,1.197746,0.655679,0.922409,0.97536,0.818437,1.254315,0.984207,0.960747,0.777996,1.245746,0.893015,1.081908,FALSE
0.419321,1.372281,0.766693,0.871164,0.832841,0.84589,1.454168,1.258074,0.891282,0.771558,0.804212,0.734477,1.067554,FALSE
0.381201,0.815951,1.102859,0.71871,1.138217,0.930479,0.958931,0.718899,1.146597,0.548022,1.099848,1.299924,1.023327,TURE
0.304961,1.223926,1.702944,0.673791,0.624631,1.203205,1.223635,1.273051,0.477749,1.084628,0.638304,0.557565,0.880732,TURE
0.326139,0.858338,0.758268,1.680102,0.811209,1.275085,0.625773,0.488957,0.535035,1.274354,0.788494,0.342973,0.84315,TURE
0.177894,0.611963,0.417047,3.208528,0.416421,1.925128,1.298552,1.797248,0.955497,3.539312,0.261868,1.720488,0.503275,TURE
0.29649,0.944172,0.917504,1.001061,0.99941,0.990066,0.599332,0.374427,1.047372,0.428143,1.031107,0.955827,0.992171,FALSE
0.470148,1.09161,1.052012,2.476637,0.157565,1.847082,0.912619,1.021164,1.07577,2.096601,0.425536,1.584355,0.544082,TURE
0.381201,1.468711,0.973111,0.71871,0.749557,0.866308,2.037727,1.976973,0.661498,0.753531,0.824886,0.764661,1.056878,TURE
0.792051,0.844313,1.373803,1.008885,0.868471,1.219934,0.744884,0.539174,0.661498,1.125403,0.684599,0.611729,0.871985,TURE
0.364259,0.683122,1.289937,0.814817,1.103999,1.07449,0.799109,0.559144,1.352396,1.004708,1.256969,1.121503,0.94803,FALSE
0.368495,0.548657,0.805333,0.867409,1.378496,0.862988,0.530837,0.761691,1.883694,1.203692,1.5656,1.889806,1.058614,TURE
0.37273,1.126568,0.331742,1.286328,0.993731,0.853182,1.408429,1.198166,1.565545,1.335805,1.296249,0.669079,1.063741,TURE
0.355788,0.961656,0.556063,1.090899,1.10054,0.859432,1.198663,1.138257,1.278896,0.890536,1.45337,0.917593,1.060473,TURE
0.381201,1.142331,0.778489,0.95828,0.943887,0.898393,1.318529,1.138257,1.278896,0.47952,0.982007,0.841127,1.040102,TURE
0.376966,0.660095,0.787236,1.271875,1.122932,1.070717,0.359599,0.732212,1.058397,1.248273,1.099848,0.849624,0.950003,FALSE
0.33461,1.115477,0.739071,1.228176,0.853926,1.023486,1.052773,0.603024,0.835576,1.207813,0.845043,0.913066,0.974698,FALSE
0.48709,0.63857,0.558481,1.265555,1.238399,0.954194,0.566035,0.782136,1.457746,1.046571,1.582122,1.019548,1.010927,FALSE
0.330374,0.894408,1.047965,1.036601,0.960971,1.073629,1.00721,0.607403,0.734998,1.503256,0.889262,1.024858,0.948481,FALSE
0.474384,1.016296,0.990488,0.91443,0.959255,0.979753,0.799109,0.931907,0.930997,0.608914,0.960184,0.849624,0.997564,TURE
0.398144,1.093721,0.931702,0.917502,0.930302,0.952324,0.924683,0.718899,0.755998,0.919895,0.852943,0.961288,1.011905,TURE
0.508268,0.948543,0.778489,0.898388,1.103515,0.866308,1.04883,0.748853,0.808498,0.685028,1.211142,1.051409,1.056878,FALSE
0.347317,1.164222,1.210455,0.723093,0.853155,0.986041,1.078797,0.898624,0.661498,1.301553,0.432083,1.070526,0.994276,FALSE
0.419321,0.853039,1.238504,0.653373,1.085218,0.962564,0.608795,0.665297,0.900566,0.757136,0.886907,1.205348,1.006551,FALSE
0.37273,0.79277,0.663485,0.918806,1.249262,0.820367,0.539398,0.778808,1.234796,0.822034,1.45337,1.108759,1.080898,FALSE
0.402379,0.927607,0.614596,1.248286,1.02571,0.972696,0.918975,0.259603,0.690898,1.073211,1.217689,0.662706,1.001253,FALSE
0.368495,1.097313,0.939555,0.743493,1.005153,0.862988,1.301406,1.172491,1.077297,0.949253,1.127905,1.026831,1.058614,FALSE
0.597215,0.755189,0.745361,1.070419,1.169522,0.942084,0.786623,1.722363,1.185184,1.498499,1.178408,1.409844,1.017259,FALSE
0.402379,0.618405,2.028167,0.567403,0.946809,1.307061,1.078797,0.619052,0.896697,1.666902,0.45827,1.019548,0.826431,TURE
0.351552,1.592579,0.562763,0.454606,0.963286,0.521872,1.678128,1.73734,0.426299,0.47952,1.243875,1.248947,1.236966,FALSE
0.872527,1.194219,0.850291,0.627999,1.030944,0.756968,1.39844,1.170935,0.92877,0.695407,0.982007,1.100649,1.114046,TURE
0.381201,0.815951,1.816473,0.47914,0.943887,1.155077,1.018864,0.898624,0.881997,1.781073,0.667765,1.032293,0.905896,TURE
0.245663,1.012904,1.207999,1.486987,0.603092,1.394058,0.432851,0.632365,0.473665,0.456685,0.269143,0.134524,0.780945,TURE
0.376966,0.907631,1.246456,0.726786,1.010639,1.005825,0.952271,0.818746,1.185796,0.700251,0.824886,1.040789,0.983932,FALSE
0.37273,1.043119,0.597136,1.102567,1.022124,0.885996,1.22863,0.838716,0.948147,1.267302,1.060567,1.357274,1.046584,TURE
0.347317,0.895556,0.996845,0.788828,1.096913,0.91561,1.258596,0.479266,1.367096,1.71257,0.864166,1.338157,1.031101,FALSE
0.457442,1.053936,0.756864,1.048119,0.971648,0.935826,1.248607,1.023433,0.532873,1.227342,0.96564,0.892105,1.020531,FALSE
0.317668,0.48957,1.556977,0.862452,1.099351,1.232082,0.774137,0.349465,1.341371,0.884828,0.687405,1.035479,0.865634,TURE
0.415086,0.674408,0.953251,1.100067,1.121786,1.060785,0.739176,1.218135,1.352396,1.689736,1.139128,0.930338,0.955196,TURE
1.092777,0.967756,0.882589,0.940173,1.026525,0.940179,1.001447,0.768055,0.917805,0.687956,1.020616,1.050592,1.018255,FALSE
0.288019,1.295922,0.515176,1.58539,0.661374,1.104118,1.573245,1.160723,0.68906,1.926641,0.761055,0.860244,0.93254,TURE
0.33461,1.254912,0.665164,0.68232,1.043687,0.694508,1.356382,1.273051,0.565755,0.950927,1.196498,1.111777,1.146703,FALSE
0.385437,0.968381,1.411545,0.473875,1.015883,0.951986,0.8881,0.958532,1.158624,1.152093,0.749896,1.233885,1.012081,TURE
0.389672,1.117498,0.825029,1.11322,0.869052,1.004415,1.058819,0.858685,1.734595,0.456685,1.086754,1.032293,0.984669,FALSE
2.918307,1.081816,0.813515,0.954456,0.97185,0.913667,1.114947,1.018441,0.815498,0.696989,1.053085,0.876326,1.032116,TURE
0.491326,1.044558,0.654333,1.11524,0.990794,0.921074,1.036344,0.98599,0.881997,1.51277,1.333893,0.708905,1.028244,TURE
0.910647,1.058838,0.760384,0.877495,1.045894,0.846161,0.935321,0.907701,0.688225,0.840716,1.118893,1.00217,1.067412,FALSE
0.317668,0.783313,1.245582,0.862452,1.032723,1.078072,0.34961,0.499236,0.881997,0.799199,0.752872,0.987687,0.946158,FALSE
0.516739,0.932993,1.196448,0.839477,0.962546,1.041463,0.642141,0.599083,0.976497,0.929681,0.617261,1.065064,0.965299,FALSE
0.385437,1.492921,0.641611,1.006984,0.74132,0.856788,1.81434,1.416014,1.078442,1.139638,0.699903,0.490078,1.061856,FALSE
0.406615,1.109183,1.338027,0.842239,0.780789,1.112965,0.464482,1.243097,0.507148,0.890536,0.520464,0.774219,0.927914,TURE
0.618393,0.880221,1.519652,0.516881,1.009678,1.028493,0.886511,0.786296,0.661498,1.398599,0.728322,1.075305,0.97208,TURE
1.613752,0.76134,0.996098,0.976201,1.101711,1.015619,0.689231,1.003464,1.091472,1.010416,1.011467,1.223458,0.978811,TURE
0.59298,0.734356,1.084323,0.808549,1.160029,0.969439,0.68495,0.641874,1.165497,0.636097,1.094236,1.20161,1.002956,FALSE
0.203307,0.229486,1.702944,2.245969,0.572578,2.045448,1.248607,2.146713,0.587998,1.027542,0.294602,0.860244,0.440366,TURE
0.360023,0.907145,1.511184,0.697572,0.911226,1.121104,0.659265,0.898624,0.440999,1.644067,0.589204,0.955827,0.923658,TURE
0.855585,0.545314,0.751511,1.014022,1.335845,0.914912,0.735543,0.435697,1.864222,0.778441,1.464083,1.407672,1.031465,TURE
0.677691,1.032688,1.021766,0.976997,0.905715,1.02874,0.936456,0.973509,1.074934,0.813471,0.883806,0.931931,0.971951,TURE
0.969945,0.801698,1.657263,0.470771,1.025595,1.071851,0.804658,0.879209,0.912622,1.284428,0.678312,1.217794,0.94941,FALSE
2.672644,0.91358,1.017834,1.067814,0.946351,1.075448,0.744057,0.58802,0.804948,0.670432,0.801786,0.752713,0.94753,TURE
0.66922,0.859847,1.219468,0.8529,0.996247,1.060039,0.599332,0.449312,0.777873,0.5994,0.741961,0.913345,0.955586,FALSE
0.851349,1.004716,0.75525,1.260425,0.907424,1.048764,0.844513,1.116472,0.400908,1.556882,0.83917,0.921069,0.961481,TURE
0.436264,0.784263,0.510175,1.098999,1.237133,0.841075,0.932294,0.349465,1.065747,1.008514,1.5603,0.955827,1.070071,TURE
0.313432,1.141228,0.710108,1.019792,0.945388,0.897526,1.04883,1.037697,1.031622,0.672795,1.017079,0.710043,1.040556,FALSE
0.37273,1.084844,0.265394,1.225074,1.078908,0.787552,1.408429,0.688945,0.529198,1.301553,1.39445,0.822011,1.098055,FALSE
0.381201,0.938343,0.64874,1.19785,1.027171,0.962564,0.958931,0.898624,0.749698,0.753531,1.217689,0.917593,1.006551,FALSE
0.432028,0.719957,1.373803,0.845541,1.028804,1.132428,1.04883,0.399389,1.212746,1.198799,0.589204,1.178853,0.917737,FALSE
1.037715,0.749343,0.92942,1.056064,1.10139,1.025425,0.691536,0.691249,1.187304,1.001195,1.178408,1.029352,0.973684,TURE
0.169423,1.101534,0.583866,1.347582,0.874483,1.010692,1.198663,0.599083,0.440999,1.027542,0.982007,0.764661,0.981387,TURE
0.33461,1.30139,0.886886,1.296408,0.632538,1.133145,1.214435,0.697616,0.449703,0.950927,0.395387,0.246503,0.917363,TURE
0.37273,1.001394,1.127924,0.735045,0.993731,0.951626,0.779131,1.048395,0.992247,0.582274,0.844526,0.99406,1.01227,FALSE
1.537512,1.163236,0.61121,0.71277,1.115044,0.684136,1.245979,1.087808,0.866524,0.540812,1.361027,1.224129,1.152126,FALSE
0.364259,1.323548,0.611023,1.06553,0.842526,0.873023,1.678128,1.098318,0.720298,1.255885,0.95582,0.458797,1.053367,FALSE
0.622629,1.024102,0.953251,0.880053,0.985812,0.94292,0.850837,0.780947,0.681185,0.593283,1.017079,0.945586,1.016822,FALSE
0.766638,0.912873,0.838703,0.595616,1.24236,0.733889,0.629298,1.37789,1.168647,1.130296,1.256969,1.739604,1.126113,TURE
0.936061,0.747647,0.581224,1.317093,1.130554,0.993052,0.774137,0.898624,1.010622,1.569856,1.276609,1.06734,0.99061,TURE
0.444735,0.874233,0.889701,1.180738,0.975614,1.072571,0.948942,0.449312,1.028997,1.484227,0.818339,1.178853,0.949034,TURE
2.371919,0.773696,0.8758,1.029937,1.119874,0.984909,0.898997,0.673968,1.189121,0.892983,1.171394,1.051409,0.994868,TURE
0.355788,0.830521,1.390158,0.641706,1.041052,1.031319,0.779131,0.658991,0.793798,0.685028,0.589204,0.955827,0.970603,FALSE
0.59298,1.180215,0.667276,1.001061,0.94587,0.866308,1.241473,0.898624,0.944997,0.587167,1.038122,0.737352,1.056878,FALSE
0.355788,1.092791,0.834095,0.513364,1.160029,0.687546,0.779131,1.37789,0.970197,1.096045,1.296249,1.644022,1.150344,FALSE
0.423557,0.844509,0.817413,0.700742,1.249262,0.779677,1.018864,0.718899,1.367096,0.47952,1.41409,1.414623,1.102173,FALSE
0.470148,0.793898,1.315014,0.922669,0.967897,1.144671,0.549387,0.771546,0.905384,0.939319,0.773702,0.790729,0.911337,TURE
0.389672,0.758302,0.444246,1.11322,1.27642,0.816087,0.799109,0.918594,1.352396,1.278719,1.728332,1.121503,1.083136,FALSE
0.368495,0.759678,0.671111,1.239156,1.120028,0.995756,1.172978,1.181049,1.190696,1.086259,1.357975,0.868437,0.989196,FALSE
0.656513,1.2792,1.017058,0.869408,0.789856,0.968774,1.036344,1.110799,0.587998,0.770657,0.548287,0.629252,1.003304,TURE
0.343081,1.042604,0.792905,0.998209,0.987071,0.926913,0.719198,1.976973,0.661498,2.123587,0.824886,1.452856,1.025191,TURE
0.343081,1.133265,0.864987,1.131303,0.832841,1.033865,0.779131,1.73734,0.264599,1.781073,0.589204,1.185225,0.969271,TURE
0.474384,0.688458,0.990488,1.39571,0.959255,1.237582,0.399554,0.532518,0.832998,0.837256,0.807428,0.488534,0.862758,TURE
0.571802,1.006339,0.69199,0.558997,1.258516,0.641709,0.941807,0.998471,1.007997,0.717648,1.515096,1.511116,1.174309,FALSE
0.321903,0.966258,0.921894,0.92203,1.019135,0.949899,1.27358,0.711411,0.854435,0.813471,1.006557,0.908035,1.013173,FALSE
0.351552,1.371387,1.477252,0.714381,0.602054,1.113327,0.599332,1.198166,0.823198,0.685028,0.576111,0.79015,0.927725,TURE
0.368495,1.055109,0.402666,1.239156,1.033872,0.862988,1.361339,1.249515,0.913497,1.223264,1.470205,0.901208,1.058614,FALSE
0.393908,0.631704,1.192845,0.811447,1.182097,1.024665,0.419532,0.391708,1.282289,0.3794,1.024309,1.208753,0.974081,TURE
0.453206,0.823577,0.436536,0.80603,1.377691,0.647707,1.09164,0.599083,1.559245,0.905216,1.973366,1.606699,1.171174,FALSE
0.292254,0.904641,0.676947,2.812344,0.289684,1.841427,0.857377,1.788928,0.563498,3.025541,0.158212,1.630215,0.547038,TURE
0.317668,0.83227,1.245582,0.790581,1.032723,1.039569,0.724192,0.449312,0.790123,1.170256,0.785605,0.971757,0.966289,TURE
0.470148,0.826977,0.789009,1.214038,1.035424,1.04061,0.540307,0.639929,0.861952,1.006784,1.121868,0.721215,0.965745,FALSE
0.724282,1.138037,0.990183,0.914149,0.876675,0.979451,1.092721,1.052933,0.995588,0.702327,0.773702,0.700939,0.997721,TURE
0.186365,0.917945,1.061575,1.470089,0.7382,1.312587,0.499443,0.69893,0.587998,0.913371,0.720138,0.828383,0.823542,FALSE
0.304961,1.172929,1.297481,0.823522,0.763438,1.082884,0.674248,1.098318,0.679873,0.656485,0.556471,0.653148,0.943641,TURE
0.393908,1.421334,0.627813,1.217171,0.698512,0.962564,1.719621,0.995399,0.512237,0.827303,0.670786,0.191165,1.006551,TURE
0.393908,1.263408,0.816157,0.811447,0.913439,0.838362,1.171002,1.230424,0.464745,0.690297,0.867188,0.764661,1.07149,TURE
2.028838,1.157492,0.585085,0.843997,1.069306,0.741516,1.316295,1.152183,0.920198,0.672259,1.319679,1.036736,1.122126,FALSE
0.338846,0.642561,1.021766,1.078065,1.124336,1.082884,0.449499,0.449312,1.212746,1.027542,1.080208,1.146992,0.943641,FALSE
0.347317,0.626889,1.281658,0.657357,1.218792,0.986041,1.498329,0.479266,1.896294,1.438559,0.864166,1.567555,0.994276,TURE
1.96954,0.955452,1.14262,1.228763,0.789856,1.223388,0.836567,0.549159,0.707435,0.899099,0.605571,0.53367,0.870179,TURE
1.550218,0.842703,0.861442,1.089847,1.051292,1.009903,0.725507,0.704185,0.951629,0.913371,1.095713,0.892105,0.9818,FALSE
0.37273,1.126568,1.061575,0.796298,0.908554,0.951626,0.958931,1.108303,0.948147,0.719279,0.765965,0.726428,1.01227,TURE
0.304961,0.866948,0.32437,1.497313,1.075753,0.962564,1.223635,2.121751,1.065747,1.370056,1.42391,0.812453,1.006551,TURE
0.37273,1.001394,0.796181,0.735045,1.135693,0.787552,1.288563,1.317982,1.345046,0.787782,1.217689,1.127875,1.098055,FALSE
2.744649,1.161597,0.747854,0.73202,1.048763,0.76203,1.194123,1.288936,0.972202,0.845906,1.208166,1.074581,1.1114,FALSE
0.660749,0.988556,0.785974,1.036601,1.009019,0.944053,0.795987,0.711411,0.585701,1.016838,1.043382,0.818426,1.016229,FALSE
0.96571,1.062883,1.203584,0.685612,0.942426,0.962564,1.036344,0.973509,0.87281,1.155985,0.785605,0.963792,1.006551,TURE
1.846708,0.960052,0.575832,1.45885,0.92262,1.066327,0.997751,0.633122,0.929605,1.179338,1.10699,0.67994,0.952299,TURE
1.609516,0.801994,0.891164,1.134806,1.045435,1.048688,0.709735,0.677909,1.067681,0.829244,1.044028,0.835091,0.961521,TURE
0.432028,1.007939,0.457934,0.898388,1.200271,0.707768,1.448385,0.649006,1.175997,1.027542,1.342076,1.370018,1.139771,FALSE
0.398144,0.820291,1.304382,0.745471,1.036622,1.044484,0.744884,0.770249,0.888297,1.321126,0.808051,1.043216,0.963719,TURE
0.804758,0.946932,0.921894,0.851104,1.06516,0.911903,0.689231,0.778808,0.904047,0.719279,1.139128,1.089642,1.033039,FALSE
1.715406,1.142331,0.89382,1.064756,0.84518,1.012475,1.170124,0.870096,0.514498,0.733959,0.720138,0.655424,0.980455,FALSE
0.313432,1.43894,1.262414,0.801265,0.607749,1.053617,1.155854,1.38003,0.874122,0.501538,0.217444,0.395985,0.958944,FALSE
1.30032,0.944855,0.969941,0.790113,1.074284,0.902992,0.706355,0.746179,0.864279,0.810413,1.085468,1.153819,1.037698,FALSE
0.41085,1.173455,0.722309,0.833556,1.004561,0.803791,1.202189,1.000821,0.448781,0.914714,1.095226,0.937834,1.089565,FALSE
0.999594,0.87127,0.791683,1.25622,0.984588,1.064531,0.599332,0.686449,0.817685,0.784928,1.022924,0.621287,0.953238,TURE
0.453206,1.201049,0.654803,0.906784,0.980729,0.809633,1.148719,1.041263,0.540748,1.133558,1.103589,0.823831,1.08651,FALSE
0.275312,1.242756,0.988082,1.078065,0.730338,1.066225,1.04883,0.673968,0.716623,0.770657,0.638304,0.764661,0.952352,TURE
0.732754,0.933863,1.147483,0.810107,0.996521,1.001512,0.550668,0.768055,0.612498,0.553292,0.819178,0.93622,0.986187,FALSE
0.33461,1.487303,0.812979,0.887016,0.727418,0.877274,1.581131,1.442528,0.722425,0.698548,0.599541,0.686686,1.051145,TURE
0.381201,1.183129,1.621851,0.778603,0.638512,1.219248,0.359599,0.958532,0.617398,0.822034,0.392803,0.764661,0.872344,TURE
0.402379,0.811656,0.983354,1.021325,1.05201,1.03349,0.539398,0.658991,0.881997,0.411017,0.982007,0.87936,0.969467,TURE
1.495156,1.196189,0.793926,0.656612,1.040462,0.744419,1.317761,1.342816,0.79719,0.562074,1.091958,1.121666,1.120608,FALSE
0.478619,0.81234,0.775044,0.71553,1.282428,0.766644,0.553229,0.952388,1.232535,0.685028,1.46042,1.421486,1.108987,TURE
0.482855,0.869632,0.819462,1.276656,0.964343,1.089217,0.791974,0.741722,0.939747,0.856285,0.972654,0.596254,0.94033,TURE
0.41085,1.324869,0.541732,1.000267,0.901529,0.803791,1.600568,1.081873,0.56811,0.914714,1.106779,0.656709,1.089565,FALSE
0.588744,1.267952,0.798091,0.58169,1.024575,0.706342,1.41947,1.423385,0.981471,0.396595,1.075039,1.15849,1.140516,TURE
0.360023,0.647961,0.618211,1.204897,1.234565,0.95124,1.018864,0.958532,1.631695,0.890536,1.41409,0.87936,1.012472,FALSE
0.29649,1.31135,1.084323,1.001061,0.678171,1.072571,1.123747,0.898624,0.496124,0.428143,0.294602,0.334539,0.949034,TURE
0.347317,0.761222,0.783235,0.723093,1.310202,0.774747,1.018864,0.35945,1.631695,0.890536,1.256969,1.644022,1.104751,FALSE
0.436264,0.570373,0.680233,1.098999,1.309906,0.925183,0.499443,0.549159,1.678245,0.513771,1.625767,1.295676,1.026095,FALSE
0.326139,0.52454,0.985748,1.330081,1.103244,1.20008,0.149833,0.964699,1.306783,0.93184,1.065766,0.820886,0.882366,FALSE
0.436264,1.247692,1.190407,0.889666,0.727726,1.065362,0.69922,0.898624,0.612498,0.456685,0.741961,0.785902,0.952803,FALSE
0.300725,0.568867,1.726929,0.835121,0.985334,1.301495,0.871755,0.360811,1.117531,0.926345,0.424048,0.929759,0.829341,FALSE
0.326139,0.715282,0.834095,0.840051,1.265486,0.862557,0.788826,0.713613,1.391091,0.428143,1.409469,1.324101,1.058839,TURE
0.432028,1.33192,0.572418,2.272393,0.293944,1.500467,1.797995,0.499236,1.249496,2.397598,0.130934,1.274435,0.725309,TURE
0.406615,1.070935,1.03393,0.786089,0.962973,0.932484,1.078797,0.988487,0.595348,0.924788,0.844526,0.917593,1.022278,FALSE
0.347317,0.716445,0.712032,1.643392,0.944564,1.232551,1.378463,0.539174,1.146597,1.918079,0.824886,0.955827,0.865388,TURE
0.330374,1.082704,0.598837,1.105708,0.993003,0.888521,1.132071,1.281371,1.028997,0.875314,1.167497,0.743421,1.045264,TURE
0.351552,1.105957,0.984835,0.714381,0.993389,0.869787,0.659265,0.958532,1.131897,0.616525,1.204595,1.134247,1.055059,TURE
1.427387,1.144026,0.952898,0.639801,1.015721,0.814038,0.973655,1.157743,0.778233,0.756138,0.984725,1.143684,1.084208,FALSE
0.402379,1.004908,0.798975,0.680883,1.157211,0.759919,0.978908,0.838716,1.190696,0.707862,1.309342,1.261691,1.112503,TURE
1.516334,0.851278,0.848074,1.144315,1.02593,1.032471,0.886049,0.654553,1.128358,0.809771,1.083845,0.862604,0.97,FALSE
0.347317,0.716445,0.712032,1.051771,1.218792,0.91561,1.018864,0.599083,1.631695,1.164548,1.178408,1.338157,1.031101,FALSE
0.245663,0.759678,1.509999,1.11524,0.818482,1.34427,1.986673,0,1.445496,2.270741,0.276417,1.253195,0.806976,TURE
1.643401,0.927408,0.662117,1.153085,1.049638,0.945198,0.921472,0.771319,0.771748,0.907662,1.212778,0.798115,1.01563,TURE
0.571802,0.870348,0.345995,1.357564,1.128963,0.898393,1.098775,0.527763,1.133997,1.337436,1.505744,0.864795,1.040102,TURE
0.444735,0.979141,1.000914,1.232075,0.832841,1.155077,0.948942,0.848701,1.102497,1.027542,0.752872,0.7328,0.905896,TURE
0.360023,0.647961,1.167733,0.887818,1.146382,1.053158,0.659265,0.838716,1.278896,0.890536,0.864166,0.955827,0.959184,FALSE
0.326139,0.858338,1.061575,0.910055,1.038348,1.012567,0.449499,1.013155,1.050615,0.987246,0.935795,0.933336,0.980407,TURE
0.423557,0.881227,1.342893,0.700742,0.99941,1.039569,1.258596,1.018441,1.322996,0.959039,0.824886,1.032293,0.966289,TURE
0.525211,0.740278,1.082978,0.869408,1.128366,1.001377,0.770569,0.641874,1.165497,0.636097,0.925892,1.092373,0.986257,FALSE
0.313432,0.942754,1.656918,0.801265,0.776568,1.248732,0.481606,0.599083,0.354374,1.06424,0.392803,0.689561,0.856928,TURE
0.444735,1.01411,1.278945,0.667374,0.951819,0.990066,1.04883,0.798777,0.918747,0.970456,0.720138,0.860244,0.992171,TURE
0.588744,0.950964,0.8821,1.16338,0.9347,1.059513,0.646647,0.603587,0.760971,0.636097,0.98939,0.607992,0.955861,TURE
1.177488,1.228329,0.924105,0.717418,0.9347,0.841378,1.224824,1.286126,1.245996,1.255885,1.15191,1.027134,1.069913,TURE
0.542153,1.262174,0.684218,0.88435,0.936947,0.812163,1.241473,1.283749,0.661498,0.733959,1.010064,0.791971,1.085188,FALSE
0.364259,1.366243,1.357829,0.376069,0.813473,0.873023,1.618195,1.976973,1.558195,1.096045,0.563017,1.006804,1.053367,FALSE
0.309197,0.754475,0.719835,1.402962,1.026791,1.107608,0.680011,0.529958,0.856555,1.040716,1.110423,0.647021,0.930715,TURE
1.380796,0.844734,0.7164,1.124363,1.095978,0.956659,0.898997,0.587336,0.964144,0.812631,1.216918,0.843376,1.009638,TURE
0.338846,0.917945,0.802816,0.808549,1.155567,0.830211,0.674248,0.599083,1.047372,0.770657,1.276609,1.290366,1.075751,TURE
0.351552,0.929004,0.703453,0.844268,1.174005,0.800204,0.659265,0.718899,1.661095,0.47952,1.440277,1.28718,1.091441,TURE
0.326139,1.14445,1.061575,0.840051,0.876106,0.975065,1.374937,1.06161,1.215989,0.871396,0.672964,0.759039,1.000015,FALSE
0.376966,1.32019,0.524824,0.847917,0.982566,0.713811,1.658151,1.224791,0.857497,0.768754,1.300614,0.989811,1.136611,FALSE
0.41085,0.719214,0.963079,0.833556,1.210625,0.922871,1.02944,0.740043,1.265926,1.313642,1.252348,1.26394,1.027304,FALSE
0.415086,0.861744,1.072408,1.210073,0.89233,1.17865,0.539398,0.785464,0.828098,0.692639,0.698316,0.683947,0.893571,TURE
2.532871,1.313981,0.917783,0.694072,0.889943,0.825745,1.247498,1.398969,0.778281,0.790319,0.818339,0.906265,1.078087,FALSE
0.546388,0.796975,0.769436,1.044637,1.142736,0.940179,0.72776,0.641874,1.077997,0.587167,1.212701,0.961895,1.018255,FALSE
1.846708,0.951631,0.950792,0.877783,1.037231,0.940487,0.851323,0.816931,0.826873,0.72395,1.008789,0.960171,1.018094,TURE
0.44897,0.692788,1.542289,0.762782,1.013552,1.171422,0.799109,0.249618,1.163747,0.856285,0.64376,1.040789,0.89735,TURE
0.283783,0.876843,1.132875,0.804526,1.044159,0.991297,0.524415,1.026999,0.763873,1.259962,0.925892,1.044582,0.991528,TURE
1.071599,0.943342,0.761565,0.724392,1.194946,0.764725,1.005388,0.772781,1.060745,0.687055,1.362026,1.295173,1.109991,TURE
0.478619,1.267251,0.671705,1.19255,0.79599,0.971082,1.433017,1.159763,0.777402,0.829938,0.770498,0.894556,1.002097,TURE
0.355788,1.04908,0.764587,0.705876,1.130285,0.7563,1.018864,1.018441,1.146597,0.274011,1.296249,1.261691,1.114396,FALSE
1.219844,1.019939,0.567648,0.898388,1.145157,0.76203,1.188674,1.078349,0.948147,0.856285,1.400996,1.127875,1.1114,TURE
0.482855,0.805215,0.768245,0.992955,1.161595,0.911903,0.920402,0.420784,1.091997,0.570857,1.314019,1.087822,1.033039,TURE
1.554454,0.760368,0.95455,1.057503,1.082467,1.038625,0.628622,0.378368,1.145602,0.754561,1.142967,0.952952,0.966782,TURE
0.402379,1.198159,1.229192,0.794364,0.789008,1.03349,0.87902,1.098318,1.161297,0.570857,0.563017,0.611729,0.969467,FALSE
0.330374,0.894408,0.523983,1.451242,0.993003,1.036607,0.92397,0.465953,0.777873,1.208313,1.189319,0.483223,0.967837,TURE
0.330374,0.376593,1.047965,0.898388,1.377392,0.999586,0.607656,0.690609,1.972244,0.437657,1.456644,1.46029,0.987194,FALSE
0.313432,0.793898,1.025711,0.728423,1.181734,0.897526,0.588629,0.481406,1.165497,0.709493,1.143337,1.317675,1.040556,FALSE
0.516739,0.722317,0.622153,1.369673,1.105904,1.041463,1.198663,0.898624,1.291496,1.321126,1.150351,0.983136,0.965299,TURE
0.474384,0.852377,1.094749,1.058814,0.959255,1.108667,0.549387,0.798777,1.041247,0.513771,0.894717,0.71156,0.930161,FALSE
0.360023,1.295922,1.099043,1.331728,0.529099,1.256995,1.318529,0.898624,1.102497,0.890536,0.510644,0.382331,0.852608,TURE
0.402379,1.004908,0.491677,1.248286,1.02571,0.911903,1.178685,0.499236,0.676198,1.050376,1.296249,0.675451,1.033039,TURE
0.355788,0.830521,1.042619,1.15507,0.951819,1.13445,0.479465,1.138257,0.837898,0.890536,0.903446,0.99406,0.91668,TURE
0.127067,0.367178,2.140843,1.257743,0.749557,1.732615,1.498329,0.898624,0.881997,0.685028,0.196401,0.191165,0.60393,TURE
1.190195,0.888544,1.080465,0.671393,1.120335,0.894054,0.559376,1.238104,1.175997,1.187382,0.968913,1.452856,1.042371,TURE
0.546388,1.081609,1.222046,0.877495,0.832841,1.07449,1.122558,0.950925,0.699998,1.000358,0.685846,0.600805,0.94803,TURE
1.855179,0.930519,1.066423,1.181441,0.861363,1.160351,0.732516,0.593031,0.763952,0.750763,0.799492,0.515567,0.903138,TURE
0.876763,0.833689,1.043626,1.041609,1.001824,1.074166,0.922348,0.51739,0.922088,0.711717,0.854474,0.747283,0.9482,TURE
0.986888,1.024316,0.952228,0.83284,1.007988,0.917121,0.887472,0.900544,0.903199,0.731136,1.026071,0.941121,1.030311,TURE
0.495562,0.753185,0.998062,0.552854,1.302649,0.789796,0.807922,0.599083,1.545657,0.809273,1.447979,1.594918,1.096882,FALSE
0.33461,0.976042,1.330328,0.68232,0.948807,1.023486,0.678191,0.831621,0.722425,0.689535,0.596957,0.965888,0.974698,FALSE
0.355788,1.005368,1.390158,0.641706,0.922074,1.031319,0.179799,1.138257,0.793798,1.23305,0.667765,0.802894,0.970603,FALSE
0.436264,1.176395,0.906977,0.889666,0.897528,0.925183,0.849053,0.798777,0.575748,0.3996,0.938362,0.881484,1.026095,FALSE
1.588339,0.822478,0.871907,1.940518,0.666273,1.470798,0.809623,1.014237,0.514498,1.688534,0.609878,0.529897,0.740821,TURE
0.317668,0.83227,1.245582,1.006194,0.932782,1.155077,1.04883,0.224656,0.863622,1.113171,0.671038,0.700939,0.905896,FALSE
0.33461,1.347868,0.665164,0.818784,0.91718,0.767614,1.510158,1.580475,1.003852,1.135704,1.000096,0.817483,1.10848,TURE
0.330374,1.223926,0.898256,0.760174,0.928939,0.851499,1.248607,1.148242,0.514498,1.31297,0.883806,0.892105,1.064621,TURE
0.419321,1.223926,0.353858,1.088955,1.009505,0.758384,1.618195,1.021594,1.028223,0.962645,1.347934,0.851189,1.113306,TURE
0.677691,0.940893,1.313699,0.70748,0.968178,1.02874,0.786623,0.973509,0.90956,0.899099,0.932907,0.979722,0.971951,TURE
0.864056,0.971941,0.858627,0.951234,1.028804,0.934253,1.089694,0.980317,1.162633,0.809579,1.07128,1.007962,1.021353,FALSE
0.436264,0.962505,0.793605,1.046665,1.018816,0.953219,1.132071,0.649006,1.139247,0.780171,1.10203,0.700939,1.011437,FALSE
0.44897,1.350937,0.991471,0.966191,0.70713,1.007968,1.165367,1.198166,1.151497,1.331999,0.982007,0.615977,0.982811,FALSE
0.563331,0.717791,1.448691,0.283701,1.258655,0.868479,0.813379,0.813041,1.308458,1.272195,1.025172,1.653265,1.055743,TURE
0.724282,0.751534,0.88775,1.576119,0.876675,1.283419,0.65987,0.69893,0.857497,1.020623,0.759815,0.424812,0.838792,TURE
0.398144,0.820291,0.683248,0.917502,1.222682,0.829443,0.719198,1.121141,1.480496,0.870964,1.475816,1.179763,1.076153,TURE
0.66922,0.604217,0.739071,1.159944,1.233449,0.986933,0.9864,0.607403,1.454683,1.393842,1.500288,1.208058,0.99381,TURE
0.457442,1.359918,1.135296,1.297671,0.485824,1.256681,1.04883,1.048395,0.955497,0.685028,0.425536,0.286748,0.852772,TURE
0.347317,1.074667,1.139252,0.591621,1.005504,0.880394,1.378463,0.898624,1.322996,1.23305,0.746325,1.338157,1.049513,FALSE
2.579462,0.89835,0.929968,0.964771,1.042077,0.976789,0.727146,0.789114,0.983158,0.557353,1.02002,0.933901,0.999113,FALSE
0.715811,1.151505,0.760063,0.478431,1.167949,0.632217,1.180165,1.305409,0.783998,0.541257,1.297219,1.385358,1.179273,TURE
0.313432,1.339703,1.183513,0.65558,0.776568,0.936549,0.995319,1.412124,0.464624,0.721726,0.533089,0.689561,1.020153,FALSE
0.313432,0.744279,0.710108,1.092634,1.181734,0.936549,0.513713,0.631176,1.173372,0.966379,1.381824,0.99679,1.020153,FALSE
0.288019,1.133932,0.085863,1.268312,1.10229,0.721923,1.498329,0.636525,0.744185,1.41287,1.644861,0.812453,1.13237,TURE
0.432028,0.863948,1.25932,0.58131,1.10229,0.934253,1.148719,0.649006,1.322996,1.370056,0.752872,1.43374,1.021353,FALSE
0.343081,1.359918,0.792905,0.465831,1.017917,0.641709,1.13873,2.635964,0.396899,1.71257,0.864166,1.796954,1.174309,FALSE
0.415086,1.273882,0.65536,0.99006,0.89233,0.854521,1.39844,0.965189,0.494899,0.494742,0.964549,0.662706,1.063041,FALSE
0.105889,0.881227,0.934186,0.862452,1.099351,0.924061,0.749164,0.748853,1.102497,0,0.687405,0.669079,1.026682,TURE
0.321903,0.628067,1.766964,0.567403,1.05201,1.177874,0.767894,0.542919,1.130059,1.284428,0.503279,1.206731,0.893976,TURE
0.639571,1.021289,0.850666,1.213716,0.876965,1.070932,0.885376,0.810123,0.766736,0.825147,0.830242,0.656045,0.949891,FALSE
0.326139,0.476854,1.89567,0.280017,1.233038,1.087572,1.176629,0.449312,1.631047,1.858642,0.779829,1.700809,0.94119,TURE
0.601451,0.64644,1.027934,1.176761,1.07331,1.138808,0.861539,0.599083,1.350558,1.41287,0.883806,0.979722,0.914402,TURE
0.241427,0.45092,1.536491,2.175044,0.526005,1.925128,1.016513,1.650414,0.527469,0.993962,0.196401,0.74592,0.503275,TURE
0.309197,0.90537,1.119744,0.812241,1.026791,0.988936,1.360022,1.054155,0.91168,0.691615,0.864921,0.933769,0.992762,FALSE
6.171225,1.282728,0.929698,0.791716,0.86085,0.883947,1.475148,1.334299,0.945429,0.723392,0.808078,0.822735,1.047656,TURE
0.398144,1.093721,1.055929,0.917502,0.877141,1.013764,1.309968,1.155374,0.755998,0.782889,0.678988,0.682733,0.979781,TURE
0.59298,0.839264,0.917504,0.808549,1.160029,0.886934,1.027426,0.898624,1.354496,0.83182,1.206466,1.20161,1.046094,TURE
0.681927,1.482395,0.979155,1.13833,0.543157,1.094094,1.265256,1.730684,0.734998,1.370056,0.392803,0.807142,0.93778,TURE
0.355788,1.223926,1.042619,0.641706,0.922074,0.859432,0.779131,1.078349,0.396899,0.616525,0.628484,0.802894,1.060473,FALSE
0.635335,1.003619,0.973111,0.862452,0.99941,0.943313,1.011372,0.748853,1.240309,0.727842,0.883806,0.931931,1.016616,TURE
1.435858,0.963977,1.102285,0.874537,0.965506,1.013674,0.866526,0.882859,0.940706,0.867419,0.847627,0.904336,0.979828,FALSE
0.385437,0.645587,1.026578,0.710812,1.290447,0.888521,0.577538,0.816931,1.491377,0.548022,1.249827,1.369439,1.045264,TURE
0.37273,1.084844,1.194272,0.673791,0.936947,0.951626,0.689231,1.018441,0.551248,0.719279,0.707045,0.898477,1.01227,TURE
0.376966,0.990143,1.246456,0.787351,0.926419,1.038271,1.092115,1.164883,1.210296,0.631748,0.597933,0.764661,0.966967,FALSE
0.288019,0.593964,1.287941,0.792695,1.175776,1.061651,1.311038,0.524197,1.240309,0.899099,0.982007,1.123096,0.954743,TURE
0.393908,1.618741,0.251125,0.927368,0.859707,0.621009,2.378885,1.529965,0.420645,0.969578,1.184451,0.611729,1.185132,TURE
0.686162,1.087934,0.864987,1.031482,0.909956,0.980389,1.165367,0.765495,0.636998,1.065599,0.763783,0.870864,0.997231,FALSE
0.525211,0.947556,1.17715,0.956348,0.906723,1.094528,0.470903,0.684666,0.850497,0.733959,0.729491,0.955827,0.937553,TURE
0.465913,0.968014,0.690024,0.784048,1.181121,0.761301,0.998886,0.748853,1.212746,0.627942,1.276609,1.146992,1.111781,FALSE
0.423557,0.917945,0.8758,0.916356,1.074365,0.924061,0.958931,0.479266,0.793798,0.685028,1.099848,0.99406,1.026682,FALSE
0.715811,1.477402,1.105546,0.76549,0.665288,0.956868,1.361445,1.58646,1.124274,0.731542,0.545559,0.599457,1.009529,FALSE
1.177488,1.135874,0.945107,0.853145,0.925712,0.924477,1.222446,1.074545,0.615998,0.668718,0.872895,0.807142,1.026465,FALSE
0.385437,0.443841,0.962417,0.888515,1.372816,0.951986,0.239733,0.479266,1.82814,0.274011,1.471225,1.432002,1.012081,TURE
0.8217,0.984188,0.902886,1.222548,0.875771,1.101491,1.057392,0.890066,0.778048,0.836713,0.746325,0.505223,0.933913,TURE
0.364259,1.323548,0.95048,1.378921,0.552,1.208801,1.278574,0.778808,0.720298,0.981874,0.196401,0.509774,0.877806,TURE
0.360023,0.863948,1.030352,0.697572,1.146382,0.883294,0.539398,0.958532,0.837898,0.890536,0.942727,1.261691,1.047997,TURE
0.546388,1.138536,0.588392,0.919281,1.045894,0.783482,1.346118,1.112582,1.123497,0.559983,1.321812,0.974033,1.100183,FALSE
0.389672,0.878034,0.951956,0.937448,1.059157,0.973027,0.579354,0.718899,1.220096,0.981874,1.256969,0.981315,1.00108,TURE
0.41085,1.400575,1.264041,0.611274,0.721223,0.952641,0.99066,1.578759,0.500663,0.834122,0.674696,0.649962,1.011739,FALSE
0.355788,1.005368,1.66819,0.513364,0.862586,1.100073,1.018864,1.258074,1.234796,1.507062,0.746325,1.338157,0.934654,TURE
0.381201,1.060736,0.583866,1.018173,1.054932,0.834222,1.078797,1.198166,0.881997,1.370056,1.335529,0.841127,1.073654,TURE
0.355788,0.917945,1.390158,0.705876,0.951819,1.065696,0.779131,0.718899,0.749698,1.027542,0.785605,0.955827,0.952628,TURE
0.360023,0.907145,0.755592,1.078065,1.058199,0.95124,1.13873,0.599083,0.661498,0.753531,1.178408,0.726428,1.012472,FALSE
0.317668,0.979141,0.622791,0.790581,1.199292,0.731549,1.448385,0.723892,0.900372,0.827742,1.456644,1.242574,1.127337,FALSE
0.381201,0.775153,1.037985,0.838495,1.138217,0.962564,0.419532,0.898624,1.234796,0.685028,1.217689,1.108759,1.006551,TURE
0.440499,0.494278,0.392987,1.088431,1.489505,0.777456,0.749164,0.649006,1.984494,1.027542,1.93128,1.306296,1.103335,FALSE
0.347317,1.119445,1.495268,0.657357,0.792215,1.091688,1.378463,1.018441,1.058397,1.507062,0.196401,1.032293,0.939038,FALSE
0.427793,1.381461,0.80932,0.426957,1.014252,0.629002,1.198663,2.546102,0.845247,1.541313,0.883806,1.720488,1.180953,FALSE
0.508268,0.764954,1.119077,1.033146,1.020231,1.106949,0.799109,0.599083,1.028997,0.570857,1.112941,0.955827,0.931059,TURE
0.897941,1.17774,0.660981,0.83906,1.025338,0.776408,1.253148,0.989394,0.674862,0.612374,1.172457,0.973205,1.103882,FALSE
0.381201,0.979141,0.973111,1.19785,0.860603,1.122991,1.198663,0.658991,1.102497,0.890536,0.667765,0.99406,0.922672,TURE
0.351552,1.105957,1.688288,0.714381,0.692362,1.217701,0.659265,0.958532,0.867297,0.890536,0.41899,0.751917,0.873152,TURE
0.749696,1.265415,0.494802,1.03543,0.945769,0.799418,1.56688,1.049374,0.760939,0.895461,1.134763,0.839628,1.091852,FALSE
0.495562,1.03563,0.898256,1.56642,0.683357,1.283419,0.948942,0.557969,0.650689,1.151787,0.546843,0.590363,0.838792,TURE
2.189789,0.98719,1.038989,0.969633,0.932718,1.033313,0.962727,0.789515,0.934378,0.685803,0.874031,0.884896,0.96956,FALSE
0.601451,1.370453,0.863464,1.366562,0.563048,1.159144,1.535787,1.010952,1.047372,1.370056,0.613754,0.692974,0.903769,TURE
0.351552,1.636817,0.492417,0.844268,0.78267,0.695829,1.797995,1.437799,1.175997,0.411017,1.126035,0.866616,1.146013,FALSE
3.01149,1.136134,1.026488,0.689901,0.966377,0.877274,1.207744,1.273807,1.086906,0.837256,1.034579,1.049478,1.051145,FALSE
0.309197,1.005967,1.359689,1.107601,0.718754,1.265838,0.564755,0.41475,0.695421,0.342514,0.498557,0.580848,0.847985,TURE
0.398144,0.937475,1.180155,1.089534,0.850561,1.167365,0.804817,0.590524,0.762298,1.125403,0.701433,0.589881,0.899471,FALSE
0.542153,0.889259,0.592989,1.137022,1.112624,0.902404,1.155854,0.834437,0.992247,0.856285,1.276609,0.81928,1.038005,FALSE
0.088947,1.04908,0.556063,2.566822,0.356932,1.65011,0.599332,3.444726,0.330749,4.623939,0.098201,2.485149,0.647068,TURE
1.863651,1.443677,0.743103,0.894304,0.783628,0.846619,1.648162,1.552169,0.871975,0.731734,0.80346,0.686457,1.067173,TURE
0.415086,0.711875,1.191564,0.99006,1.045301,1.119717,0.925634,0.665648,1.249496,0.997096,0.907811,0.896353,0.924383,TURE
0.48709,1.117498,0.710794,0.890576,1.021136,0.828642,1.098775,1.148242,0.673748,0.513771,1.123852,0.934586,1.076572,FALSE
0.546388,1.195463,0.859958,0.919281,0.890947,0.917794,1.260499,1.0793,0.503999,0.695902,0.826133,0.688802,1.029959,FALSE
0.355788,1.005368,0.695079,0.770047,1.160029,0.7563,0.779131,1.018441,0.970197,0.411017,1.37481,1.491089,1.114396,TURE
0.525211,1.154834,0.800462,0.695526,1.047768,0.768499,0.941807,1.240957,0.850497,0.440375,1.150351,1.310848,1.108018,FALSE
0.402379,1.004908,1.229192,0.624143,0.99941,0.942299,0.659265,1.37789,1.381796,0.822034,0.95582,1.057781,1.017146,TURE
0.313432,0.992373,1.341315,0.509896,1.012915,0.936549,0.556522,1.005603,0.645748,0.856285,0.743519,1.20161,1.020153,FALSE
1.092777,1.33778,0.724175,0.83571,0.890947,0.805868,1.436859,1.292892,0.72369,0.796272,1.012222,0.805508,1.088479,FALSE
0.37273,1.001394,0.995227,0.918806,0.965339,0.98444,1.288563,0.838716,1.168647,0.650777,0.746325,0.860244,0.995113,TURE
0.376966,1.11391,0.787236,0.66622,1.094859,0.746257,1.4051,1.078349,0.847697,0.509965,1.108577,1.193721,1.119646,FALSE
0.376966,0.783863,0.852839,1.029613,1.122932,0.973379,0.912316,0.718899,1.210296,0.905759,1.204595,0.972819,1.000896,FALSE
0.491326,0.791332,0.906,0.697025,1.249262,0.821499,1.448385,1.435302,1.258684,0.784928,1.350259,1.385948,1.080307,FALSE
0.74546,0.87622,1.094749,0.918806,1.007927,1.033662,0.715868,1.031754,0.820748,0.970456,0.851073,0.987687,0.969377,FALSE
0.482855,0.934049,0.768245,0.851104,1.139678,0.835911,0.841918,0.870096,1.070997,0.652408,1.309342,1.165198,1.072771,TURE
0.415086,1.198948,0.357469,1.15507,0.994311,0.795589,1.564921,1.03841,1.141697,1.057988,1.335529,0.709436,1.093854,FALSE
0.44897,0.865986,1.321962,0.71193,1.013552,1.03521,0.865701,0.665648,0.881997,1.027542,0.698316,0.998308,0.968568,TURE
0.330374,0.329519,1.272529,0.691068,1.409424,0.999586,0.907321,0.690609,2.070244,0.780171,1.358443,1.662076,0.987194,TURE
0.381201,0.815951,1.037985,0.778603,1.138217,0.930479,0.599332,0.599083,1.058397,0.959039,1.099848,1.223458,1.023327,TURE
0.351552,1.017481,0.633108,0.844268,1.143903,0.765412,1.178685,0.599083,0.749698,0.936205,1.361716,0.955827,1.109631,TURE
1.207137,0.953374,0.819462,0.907844,1.07831,0.891638,0.839064,0.778808,0.837898,0.570857,1.086754,1.019548,1.043634,TURE
0.453206,0.686314,0.763937,0.906784,1.284288,0.863609,1.07737,0.691798,1.427996,0.668718,1.463658,1.178853,1.058289,FALSE
0.44897,1.073822,1.101635,0.71193,0.96641,0.926241,0.882349,1.364577,1.261746,1.046571,1.178408,1.008928,1.025542,TURE
2.719236,0.920804,0.836693,1.167064,0.972946,1.039029,0.92624,0.708007,0.975543,0.851095,0.940346,0.764661,0.966571,FALSE
0.330374,1.082704,0.673692,1.174815,0.928939,0.962564,1.04883,1.555951,0.814623,1.265399,1.020196,0.573496,1.006551,FALSE
0.326139,1.096765,0.682441,1.050064,0.973451,0.90006,1.04883,1.237811,1.326239,0.559104,1.083096,0.742171,1.039231,FALSE
0.393908,0.947556,1.130064,0.927368,0.940305,1.055715,0.816013,0.599083,1.068574,0.932692,0.731217,1.002883,0.957847,TURE
0.406615,1.223926,1.155569,0.561492,0.91092,0.872324,1.018864,1.572592,1.356071,0.907662,0.952547,0.974943,1.053733,FALSE
0.825936,0.922652,0.838372,1.078065,1.012223,0.992181,0.948942,0.738869,0.815848,0.901954,1.034381,0.809266,0.991065,FALSE
0.398144,1.05466,0.683248,1.03219,1.010042,0.890884,1.035987,0.975649,0.699298,1.203692,1.144739,0.857513,1.044029,FALSE
0.347317,0.895556,0.783235,0.986035,1.096913,0.91561,1.318529,0.778808,1.896294,0.890536,1.139128,1.37639,1.031101,FALSE
0.338846,0.917945,1.240716,0.673791,1.030641,0.974596,0.973914,1.198166,0.826873,0.5994,0.785605,1.0992,1.00026,FALSE
0.876763,0.886903,1.212863,0.937448,0.941473,1.102066,0.941807,0.863613,0.761725,0.773993,0.795808,0.794453,0.933612,FALSE
0.728518,0.832554,1.018372,0.971512,1.045894,1.024123,1.009985,0.976283,1.396496,0.824571,1.032926,0.941666,0.974365,FALSE
0.436264,0.748615,0.850291,1.098999,1.115846,1.00929,0.599332,0.599083,1.200496,0.570857,1.265698,1.040789,0.98212,FALSE
0.576037,0.782953,1.116215,0.792695,1.120662,0.976719,0.50301,0.66327,1.015872,0.501538,1.010064,1.140164,0.99915,FALSE
0.355788,0.743098,1.112126,0.834217,1.130285,0.996941,0.659265,0.838716,1.719895,0.47952,1.099848,1.185225,0.988577,FALSE
0.482855,0.998466,0.870678,1.040238,0.964343,0.987895,1.105909,0.591951,0.818998,0.587167,0.911864,0.778316,0.993307,TURE
0.355788,0.874233,1.251142,1.219241,0.803097,1.27196,0.239733,0.419358,0.661498,0.753531,0.589204,0.841127,0.844784,FALSE
0.376966,0.618839,1.377662,0.545089,1.235225,0.973379,0.552717,0.792121,1.440596,1.096045,1.095483,1.525074,1.000896,TURE
1.770468,1.045315,1.033639,0.954268,0.902577,1.022436,1.130485,1.07296,0.863331,0.717648,0.738843,0.737352,0.975247,TURE
0.868292,1.092578,0.911401,1.446185,0.694712,1.225508,1.116936,0.435697,0.701589,1.089817,0.607059,0.608253,0.869071,TURE
0.419321,0.853039,0.64874,0.598925,1.362831,0.641709,0.719198,0.964839,1.39727,0.555233,1.715928,1.666157,1.174309,FALSE
0.432028,0.431974,0.973111,1.109773,1.273757,1.075807,1.098775,0.649006,1.874244,1.655484,1.145675,1.529322,0.947342,TURE
0.415086,1.011612,1.012829,0.935057,0.94332,1.001852,0.839064,0.725556,0.818298,0.555634,0.807428,0.781654,0.986009,FALSE
0.343081,1.178596,1.009152,0.865114,0.863687,0.962564,0.958931,2.036881,0.970197,1.644067,0.549924,1.452856,1.006551,TURE
0.465913,0.901255,1.433127,0.637039,0.976696,1.05007,0.34961,0.69893,0.698248,0.856285,0.523737,0.987687,0.960798,TURE
0.351552,0.973243,0.703453,1.298874,0.933184,1.043744,1.078797,1.198166,0.911397,0.685028,1.126035,0.866616,0.964106,FALSE
0.406615,1.032688,1.03393,0.954537,0.91092,1.022724,0.629298,0.733876,0.716623,0.5994,0.736505,0.688195,0.975096,TURE
0.37273,0.625871,1.260621,0.735045,1.192477,1.017255,0.779131,0.629037,1.345046,1.061793,1.315889,1.146992,0.977956,FALSE
0.415086,0.936678,1.31072,0.715043,0.968816,1.031319,0.539398,0.745525,0.847697,0.646971,0.637213,0.981315,0.970603,FALSE
0.419321,0.667596,1.238504,1.143403,0.984267,1.225081,0.299666,0.671603,0.93306,0.836455,0.713247,0.702281,0.869294,TURE
0.423557,0.881227,0.8758,0.970259,1.074365,0.952938,0.898997,0.599083,1.278896,0.47952,1.099848,0.955827,1.011584,TURE
0.851349,0.96818,1.103827,0.938614,0.932285,1.048764,0.46312,1.279859,0.841907,0.996404,0.696332,1.094856,0.961481,TURE
0.385437,1.04908,1.154901,1.066218,0.796233,1.142384,0.479465,0.985763,0.485099,0.990177,0.589204,0.743807,0.912532,FALSE
1.296084,1.127932,0.515176,1.162619,0.971648,0.877632,1.417169,0.948548,0.987653,0.920506,1.129308,0.633235,1.050957,FALSE
0.321903,0.773006,1.152368,0.638328,1.183511,0.911903,0.524415,0.748853,1.102497,0.770657,1.031107,1.338157,1.033039,FALSE
0.347317,0.806,1.495268,1.248978,0.731275,1.40863,1.318529,0.898624,0.749698,1.027542,0.353522,0.841127,0.773326,TURE
0.576037,0.971941,0.772764,1.030504,1.028804,0.934253,0.952509,1.059093,0.929247,0.636097,1.115279,0.839762,1.021353,FALSE
1.22408,0.889358,1.15157,0.913931,0.976932,1.059153,0.803548,0.867561,0.779098,1.179771,0.853982,0.948746,0.956049,FALSE
0.537917,0.751703,1.379212,0.763983,1.042691,1.091411,0.929576,1.094243,1.336496,1.167344,0.917876,1.061162,0.939183,TURE
0.495562,1.067013,1.147772,0.875352,0.875551,1.036607,0.966569,0.857511,0.73716,0.943593,0.635416,0.729052,0.967837,FALSE
0.368495,1.055109,0.402666,1.053282,1.120028,0.763413,1.250034,0.830158,0.787498,0.753531,1.442147,0.983136,1.110677,FALSE
0.330374,0.847334,1.347384,0.829281,0.960971,1.110651,0.30799,0.449312,0.679873,0.694542,0.611026,0.876174,0.929124,FALSE
0.423557,0.477331,1.751599,0.754646,1.074365,1.270584,1.13873,0.179725,1.322996,1.23305,0.510644,1.108759,0.845503,TURE
0.385437,1.250826,0.705773,0.710812,1.015883,0.729856,1.394808,1.285305,0.954161,0.672573,1.164124,0.987108,1.128222,FALSE
0.482855,1.320552,0.665813,1.134806,0.789008,0.937233,1.462654,1.091186,0.892497,0.978611,0.902511,0.395985,1.019795,TURE
0.660749,1.059167,0.486555,1.243922,0.993003,0.907031,1.254851,0.730132,0.578811,1.113171,1.239784,0.633235,1.035586,FALSE
0.419321,1.223926,1.061575,0.598925,0.933792,0.84589,0.908461,1.321135,0.624361,0.760742,0.75873,1.002109,1.067554,FALSE
0.338846,0.688458,1.021766,1.414961,0.936947,1.263365,1.123747,1.048395,1.047372,0.941914,0.785605,0.621287,0.849277,TURE
0.304961,0.866948,0.729833,1.122985,1.075753,0.962564,0.69922,0.848701,0.918747,1.084628,1.276609,0.828383,1.006551,TURE
2.926778,0.903332,0.878757,0.967294,1.059432,0.952813,0.894327,0.975649,1.125406,0.98306,1.162084,1.008459,1.011649,FALSE
0.292254,0.798213,0.846183,1.093689,1.086315,1.004415,0.524415,0.948548,0.961622,0.998999,1.10203,0.918655,0.984669,TURE
0.800523,0.699386,0.957664,0.741526,1.269092,0.870891,0.882349,0.552487,1.349946,0.582274,1.348623,1.408251,1.054482,FALSE
0.465913,1.034774,1.008496,0.882053,0.953982,0.971315,0.998886,0.898624,1.028997,0.570857,0.785605,0.764661,1.001976,TURE
0.423557,1.431994,0.759026,1.185872,0.649616,1.010692,1.558262,1.258074,0.837898,1.027542,0.746325,0.229398,0.981387,FALSE
0.546388,1.33778,1.041002,0.668568,0.832841,0.873023,1.526869,1.535744,0.783998,0.891624,0.651554,0.737352,1.053367,TURE
0.504033,0.863948,0.883159,0.951234,1.091792,0.946386,0.804366,0.551787,0.889734,0.751127,1.123278,0.992718,1.015009,TURE
0.304961,1.32592,0.567648,1.497313,0.659333,1.082884,1.523301,1.248089,0.679873,1.455685,0.720138,0.302678,0.943641,TURE
0.796287,0.820291,0.807475,1.118206,1.076492,0.998404,0.674248,0.673968,0.904047,0.616525,1.168588,0.831569,0.987812,FALSE
1.054657,1.061719,0.891041,0.671085,1.083697,0.800204,1.226837,1.129041,1.032766,0.954355,1.112941,1.233588,1.091441,FALSE
0.525211,1.006778,0.894634,0.956348,0.98732,0.954801,0.813379,0.770249,0.661498,0.244653,0.84172,0.737352,1.010609,FALSE
0.470148,0.661582,0.999411,1.019792,1.147971,1.04061,0.671978,0.730699,1.139247,0.91856,1.12782,1.135406,0.965745,FALSE
0.398144,0.781229,0.683248,1.376254,1.036622,1.075204,0.565084,0.316658,0.913497,1.00797,1.18402,0.589881,0.947657,FALSE
2.028838,0.820209,0.609464,1.372902,1.043225,1.036917,0.939084,0.761991,1.112651,1.231098,1.230093,0.73322,0.967676,TURE
0.326139,0.906023,0.834095,0.770047,1.168141,0.825055,0.978321,1.11447,0.937122,0.357625,1.279497,1.236952,1.078447,FALSE
0.326139,1.621305,0.909922,0.630038,0.713864,0.787552,1.648162,1.898564,1.021431,0.287107,0.615198,0.759039,1.098055,FALSE
2.117785,1.013411,0.759026,0.851672,1.089357,0.831655,0.99489,0.802771,0.917277,0.548022,1.201976,1.062879,1.074996,FALSE
0.427793,0.872502,0.924937,0.907283,1.088466,0.943503,0.399554,1.497707,0.734998,1.71257,0.91654,1.529322,1.016517,TURE
0.271076,1.090059,1.185979,0.673791,0.936947,0.947524,1.348496,1.273051,1.157622,0.941914,0.736505,0.764661,1.014414,FALSE
0.385437,1.250826,0.962417,1.006984,0.768777,1.015452,0.958931,1.007548,0.557262,0.467065,0.57492,0.528311,0.978898,TURE
0.436264,0.570373,0.793605,0.680332,1.455451,0.756968,0.782461,0.449312,1.616995,0.951428,1.691234,1.497462,1.114046,FALSE
3.816248,1.124762,0.706342,0.795686,1.062081,0.775606,1.283351,1.198166,0.838856,0.841393,1.169869,1.126213,1.104301,TURE
1.177488,1.069835,0.924105,0.969483,0.925712,0.976414,0.972725,0.839191,0.566998,0.641534,0.890041,0.754041,0.999309,TURE
0.368495,0.590861,0.872444,0.681536,1.407215,0.796605,0.762007,0.419358,1.625395,0.665456,1.5656,1.523861,1.093322,TURE
0.427793,1.236044,0.635894,1.174131,0.841087,0.943503,1.148719,1.747325,0.587998,1.826741,0.752872,1.051409,1.016517,FALSE
0.326139,0.810652,2.123151,0.910055,0.616519,1.537602,1.150188,0.599083,0.671226,1.657163,0.548769,0.390764,0.705893,TURE
0.393908,0.829111,1.506752,0.463684,1.074634,0.993614,0.451804,0.930882,0.956628,1.169817,0.713088,1.34698,0.990316,TURE
0.70734,1.099335,0.909014,0.839213,0.972479,0.899162,0.984616,1.055527,0.955497,0.603477,0.972654,0.949758,1.039701,FALSE
1.689992,1.021472,0.980427,0.851104,0.989391,0.940852,0.809886,0.928578,0.744475,0.685929,0.976838,0.913066,1.017903,FALSE
1.025008,1.046912,1.133955,0.757319,0.949852,0.966542,0.898997,0.990791,0.780228,0.843111,0.679851,1.073467,1.004471,FALSE
0.385437,0.806984,1.283223,0.651578,1.098252,0.983719,0.937137,0.539174,1.006279,1.002632,0.882021,1.14004,0.99549,TURE
0.389672,0.558749,1.269275,0.644496,1.27642,0.973027,0.599332,0.539174,1.572895,1.301553,1.165315,1.478345,1.00108,FALSE
0.8217,0.908481,1.294137,0.639059,1.030319,0.982411,0.809098,0.761691,0.733948,0.836713,0.948338,1.122413,0.996174,FALSE
0.457442,0.713957,0.540617,1.247761,1.202993,0.935826,0.824081,0.299541,1.194371,0.941914,1.47301,0.908035,1.020531,FALSE
0.444735,0.699386,0.945307,1.488757,0.928023,1.265084,0.799109,0.898624,0.881997,1.141713,0.982007,0.382331,0.848379,TURE
0.804758,1.004908,1.044814,0.992955,0.907359,1.048688,1.198663,0.958532,1.058397,1.096045,0.785605,0.649962,0.961521,TURE
0.41085,0.984188,1.083463,0.833556,0.978803,0.982411,0.620484,0.658991,0.640745,0.503697,0.820265,0.899601,0.996174,FALSE
0.393908,0.947556,0.878939,0.753487,1.128366,0.838362,0.631603,0.755766,0.817544,0.690297,1.14215,1.191107,1.07149,FALSE
0.330374,0.847334,0.598837,1.036601,1.185197,0.851499,0.757489,0.990151,1.188246,0.951428,1.456644,1.08858,1.064621,FALSE
0.385437,1.04908,0.962417,1.066218,0.878602,1.047185,1.165972,0.528282,0.56528,0.865626,0.889163,0.535263,0.962307,TURE
1.177488,0.779262,0.861098,0.872535,1.195337,0.893315,0.561279,0.641874,1.179497,0.592604,1.306225,1.268367,1.042758,TURE
0.533682,0.932515,1.019449,1.069509,0.931989,1.077155,0.799109,0.385125,0.535498,0.668718,0.832368,0.600805,0.946637,TURE
3.710359,0.943094,0.799817,1.113755,0.998269,0.992232,0.961995,0.628016,0.894526,0.770657,1.050078,0.791815,0.991039,TURE
0.834407,1.006477,0.740947,1.231293,0.925849,1.026083,0.934252,0.639609,0.478613,1.033586,0.960056,0.670203,0.97334,TURE
1.956833,0.985499,0.935197,1.750106,0.616519,1.400093,0.9864,0.798777,0.652311,1.355785,0.491003,0.565531,0.777789,TURE
0.376966,0.825119,1.180853,0.545089,1.179079,0.876041,0.772472,1.191509,1.484696,0.616525,1.147857,1.30842,1.051789,TURE
0.525211,1.095611,0.47086,1.043289,1.067918,0.791787,1.327091,1.155374,0.755998,1.272195,1.318695,0.955827,1.095842,FALSE
0.609922,0.841449,1.094749,0.898388,1.041052,1.022724,0.674248,0.711411,0.964685,0.727842,0.957457,1.146992,0.975096,FALSE
0.33461,1.115477,1.182514,0.68232,0.91718,0.95038,0.603275,1.056278,0.391676,0.518278,0.646057,0.918097,1.012921,FALSE
0.465913,1.034774,1.220812,0.637039,0.976696,0.945063,0.499443,1.597554,1.175997,1.255885,0.982007,1.08327,1.015701,TURE
0.55486,1.065096,0.891399,0.905246,0.972708,0.925825,1.046884,0.875283,0.687271,0.587167,0.961602,0.881347,1.02576,FALSE
0.376966,0.990143,1.049647,0.726786,1.038712,0.908487,0.865701,0.838716,0.823198,0.989485,0.872895,1.096014,1.034825,FALSE
0.37273,1.210018,0.729833,1.041313,0.880162,0.918811,1.288563,1.37789,1.168647,0.856285,1.021287,0.592612,1.029427,FALSE
0.338846,1.606403,0.65685,0.74117,0.780789,0.721923,1.947828,1.797248,0.551248,0.856285,0.785605,0.669079,1.13237,FALSE
0.343081,1.133265,1.009152,1.530587,0.586074,1.319069,0.659265,1.857157,0.529198,1.918079,0.274962,0.87936,0.820152,TURE
0.355788,0.78681,1.32065,0.770047,1.041052,1.065696,0.539398,0.35945,0.749698,0.753531,0.628484,0.87936,0.952628,TURE
0.313432,0.793898,0.94681,0.874107,1.147971,0.936549,0.813379,0.631176,1.441121,1.137636,1.143337,1.174301,1.020153,FALSE
0.478619,1.332238,1.085061,0.95404,0.685436,1.047747,1.279342,1.474665,1.122285,1.09341,0.558989,0.639669,0.962013,TURE
0.415086,1.04908,0.774517,0.880053,1.045301,0.854521,0.918975,0.965189,0.857497,1.057988,1.20896,0.968571,1.063041,TURE
0.622629,1.074058,1.707908,0.696709,0.713864,1.217938,0.743813,1.037697,0.626061,1.278311,0.462946,0.645183,0.873029,FALSE
0.084711,0.734356,2.043532,1.347582,0.499705,1.732615,0.898997,0.299541,0,0.685028,0.589204,0.191165,0.60393,TURE
1.016537,0.795552,1.094749,0.943307,1.051462,1.046788,0.824081,0.748853,1.047372,0.998999,0.91654,1.0992,0.962514,FALSE
0.326139,0.572225,0.606614,1.050064,1.362831,0.862557,0.462719,0.99994,1.751024,0.785767,1.747395,1.357836,1.058839,FALSE
1.401973,0.909625,0.98781,0.960813,1.011487,1.003277,1.036812,0.892217,0.929163,0.956109,0.929493,0.865866,0.985264,FALSE
0.326139,1.287507,0.834095,0.910055,0.843658,0.90006,1.225104,1.06161,0.385874,0.357625,0.753835,0.629721,1.039231,FALSE
0.855585,0.94521,1.098363,0.747174,1.03899,0.943503,1.062451,0.653545,0.982224,1.089817,0.821315,1.16437,1.016517,FALSE
0.59298,1.04908,1.084323,0.962558,0.874483,1.051945,0.856188,0.898624,0.850497,0.636097,0.701433,0.710043,0.959818,TURE
1.334204,0.827607,0.704347,0.87272,1.229433,0.815888,0.774137,0.755094,1.244903,0.635078,1.468919,1.26647,1.08324,FALSE
0.495562,1.004247,1.297481,0.737139,0.918261,1.036607,0.525884,0.825207,0.557734,0.799199,0.568024,0.871489,0.967837,FALSE
0.559095,0.890128,0.884646,0.694209,1.192477,0.809429,0.998886,1.012735,1.228496,1.158024,1.243875,1.274435,1.086617,TURE
0.389672,0.957855,0.444246,1.523353,0.950526,1.035803,1.13873,0.599083,1.190696,1.301553,1.41409,0.649962,0.968258,TURE
0.321903,1.159509,0.614596,0.425552,1.249262,0.531943,1.27358,1.4041,0.868216,0.535178,1.608036,1.648801,1.2317,TURE
0.415086,0.936678,1.429877,0.880053,0.84134,1.17865,0.672583,1.051723,0.896697,0.707862,0.672129,0.887857,0.893571,FALSE
0.995359,1.109346,0.993815,0.963378,0.871825,1.00762,0.990562,0.890304,0.734998,1.008514,0.78015,0.674389,0.982993,FALSE
0.360023,0.863948,0.618211,1.141481,1.116987,0.917267,0.659265,0.658991,1.234796,0.959039,1.531931,0.955827,1.030234,FALSE
1.008066,0.910231,1.030352,0.86064,1.039302,0.970653,0.577134,0.574121,0.851372,0.516942,0.940181,1.008928,1.002322,FALSE
0.427793,1.126982,0.578086,1.014022,1.014252,0.829139,1.04883,1.847172,0.440999,1.71257,1.01474,1.370018,1.076312,FALSE
1.2622,0.689999,0.724935,0.994859,1.257646,0.891502,0.70144,0.663429,1.389963,0.509965,1.488286,1.214962,1.043705,FALSE
0.436264,0.784263,1.077035,1.151332,0.970301,1.14947,0.449499,0.399389,0.943247,0.742114,0.938362,0.817763,0.908827,TURE
0.635335,1.052577,0.739564,1.114001,0.949439,0.962564,1.011372,0.748853,0.633936,0.727842,0.982007,0.645183,1.006551,FALSE
0.432028,0.755954,1.202078,0.687002,1.151281,0.962564,1.148719,0.599083,1.433246,1.427142,0.851073,1.43374,1.006551,FALSE
0.749696,0.974992,0.989604,0.974522,0.959885,1.011508,1.165367,1.254941,1.124114,1.168577,0.848505,0.853372,0.980961,FALSE
0.300725,0.672297,1.069051,1.214721,1.020524,1.17948,0.898997,0.496966,0.9271,1.25329,0.825778,0.755972,0.893137,FALSE
0.313432,1.389322,0.631207,1.384003,0.641513,1.053617,1.59465,0.706062,0.543373,1.015309,0.561147,0.211647,0.958944,TURE
0.37273,1.043119,0.995227,0.735045,1.022124,0.885996,1.108763,1.018441,0.904047,0.924788,0.942727,1.051409,1.046584,FALSE
1.622223,1.025797,0.960407,0.914807,0.965487,0.965077,0.92397,0.748853,0.694573,0.679319,0.909993,0.793336,1.005237,TURE
0.330374,0.517815,1.12282,1.520349,0.960971,1.369803,0.607656,1.006792,1.212746,0.627942,0.78015,0.408881,0.793627,TURE
0.232956,0.734356,0.743103,1.274077,1.090265,1.05007,0.432851,0.865342,1.543495,1.027542,1.396632,0.785902,0.960798,TURE
0.360023,0.907145,0.824282,0.824403,1.146382,0.849321,1.13873,0.599083,1.014297,0.890536,1.178408,1.185225,1.06576,TURE
0.55486,0.560577,1.203389,0.946393,1.163435,1.102173,0.642141,0.591302,1.394587,0.920784,1.045774,1.149474,0.933557,TURE
0.902176,0.844681,1.04164,0.860428,1.079175,0.976121,0.928335,0.586515,1.003812,0.735327,1.002608,1.01732,0.999462,FALSE
0.343081,0.861281,0.288329,1.264398,1.202993,0.819962,0.898997,1.617523,0.881997,2.329095,1.37481,1.567555,1.08111,TURE
0.482855,0.805215,0.768245,1.229373,1.05201,1.038556,0.763434,0.370861,0.876747,0.676873,1.150351,0.741903,0.966819,FALSE
0.601451,1.267022,0.822347,0.873081,0.879762,0.874442,1.423413,1.048395,1.047372,0.941914,0.785605,0.955827,1.052625,TURE
0.376966,1.278934,1.049647,0.66622,0.870272,0.876041,1.045501,1.271387,0.921197,0.837256,0.877259,0.998308,1.051789,FALSE
0.381201,0.734356,0.843363,1.018173,1.165978,0.962564,0.779131,0.539174,1.322996,0.685028,1.139128,0.955827,1.006551,TURE
0.415086,0.861744,1.31072,0.935057,0.917825,1.149184,1.158708,0.732212,1.107397,0.898148,0.558653,0.730676,0.908977,TURE
0.817465,1.19856,1.028573,0.97752,0.789689,1.032387,1.081102,0.930882,0.541071,0.793052,0.69798,0.719076,0.970044,TURE
0.351552,1.238672,0.844144,0.649437,0.993389,0.765412,0.958931,1.078349,0.558598,0.137006,1.126035,1.172481,1.109631,FALSE
2.75312,1.203214,0.781483,0.928795,0.914844,0.884078,1.316713,1.15278,0.721634,0.954888,0.982007,0.839969,1.047587,FALSE
0.364259,1.238158,0.814697,0.814817,0.929683,0.839445,1.158708,1.098318,0.396899,0.753531,0.877259,0.815639,1.070923,FALSE
0.453206,0.651998,0.70937,1.158668,1.214236,0.97156,0.777704,0.691798,1.354496,1.011232,1.398191,0.923966,1.001847,TURE
0.808994,0.941975,0.641947,1.072421,1.085746,0.89201,0.948034,0.678053,0.98022,0.719279,1.298035,0.938448,1.04344,FALSE
0.406615,0.650211,0.912291,1.010686,1.19721,0.992644,0.254716,0.539174,1.422221,0.633651,1.276609,1.118317,0.990823,FALSE
0.321903,0.966258,0.691421,1.06388,1.05201,0.911903,0.992643,0.711411,0.730404,0.877692,1.178408,0.848296,1.033039,FALSE
0.355788,0.917945,0.903603,1.090899,0.981563,1.031319,0.479465,1.078349,0.881997,0.959039,1.021287,1.070526,0.970603,FALSE
0.41085,1.400575,0.963079,1.111408,0.618192,1.071721,1.498329,1.258074,1.406008,0.411017,0.506022,0.492532,0.949478,TURE
0.355788,0.699386,0.625571,1.090899,1.249262,0.893809,0.779131,0.778808,1.675795,0.685028,1.531931,1.185225,1.042499,TURE
0.398144,0.429676,1.552836,0.688127,1.222682,1.136645,0.86475,0.179725,1.562395,0.919895,0.824886,1.31631,0.915533,TURE
0.614158,1.114195,0.4832,1.003716,1.068335,0.77669,1.311038,0.898624,0.964685,0.984728,1.37481,0.931931,1.103735,FALSE
0.461677,0.741093,1.446275,1.186861,0.825201,1.351122,0.671473,0.920812,1.073913,0.627942,0.661945,0.548715,0.803394,FALSE
0.482855,1.256135,0.973111,0.803821,0.854758,0.911903,1.0631,1.14111,0.887247,0.481151,0.813663,0.933069,1.033039,FALSE
0.419321,1.038483,0.884646,0.925612,0.984267,0.933395,0.788594,0.665297,0.670782,0.414622,0.957198,0.853201,1.021802,FALSE
1.766232,0.880522,1.064121,0.827292,1.060525,0.969489,0.806663,0.570555,1.025909,0.661042,0.974855,1.035077,1.00293,FALSE
0.300725,0.672297,1.726929,0.835121,0.914953,1.301495,0.660627,0.599083,0.806827,0.926345,0.285675,0.795074,0.829341,TURE
0.622629,0.924189,0.873814,1.063398,1.002809,1.001852,0.850837,0.599083,0.98831,0.972495,1.05215,0.761248,0.986009,TURE
1.829766,1.036937,0.689287,1.40997,0.844409,1.096253,1.248607,0.767007,0.995588,1.235126,0.967128,0.773351,0.936651,TURE
0.355788,0.655675,0.903603,0.962558,1.219518,0.962564,1.078797,0.718899,1.411196,0.685028,1.256969,0.99406,1.006551,TURE
0.398144,0.742168,0.931702,1.089534,1.089782,1.044484,0.239733,0.650433,1.045797,0.88075,1.088625,0.873899,0.963719,FALSE
0.33461,1.394346,0.443443,0.409392,1.170195,0.438637,1.81771,1.809072,0.615077,0.694042,1.542784,1.496623,1.280485,TURE
0.588744,1.373615,0.420048,0.930704,0.952675,0.706342,1.807007,1.20267,0.606788,0.690179,1.219756,0.802032,1.140516,TURE
0.343081,0.906612,0.93707,1.330945,0.863687,1.176467,0.419532,1.857157,0.529198,2.055084,0.589204,1.185225,0.894712,TURE
0.347317,0.716445,1.424064,0.788828,1.035973,1.126904,1.258596,0.599083,1.278896,1.438559,0.549924,1.261691,0.920626,TURE
0.364259,0.939292,0.47524,1.316243,1.045894,0.940179,1.178685,0.658991,0.793798,1.415725,1.322436,0.573496,1.018255,TURE
0.389672,1.037677,1.078884,1.874896,0.461684,1.53801,1.018864,1.278043,0.514498,1.210216,0.576111,1.108759,0.70568,TURE
0.406615,0.803202,1.398847,0.72994,1.015025,1.082884,0.749164,0.629037,0.793798,0.822034,0.648125,1.013176,0.943641,TURE
0.415086,1.086547,0.774517,0.880053,1.019806,0.854521,1.112093,0.798777,0.847697,0.494742,1.073661,0.921842,1.063041,FALSE
0.432028,0.935944,0.62966,0.951234,1.151281,0.82101,1.498329,0.499236,1.175997,1.141713,1.178408,1.274435,1.080562,TURE
2.308385,0.99037,0.92133,0.929708,0.99941,0.953733,1.059533,1.166072,1.196996,0.905216,1.031107,0.92169,1.011168,TURE
0.389672,0.917945,1.078884,0.937448,0.977683,1.035803,0.479465,0.459297,0.661498,0.570857,0.824886,0.79015,0.968258,TURE
0.385437,1.00873,0.769934,0.829281,1.098252,0.825055,0.948034,0.658991,0.733661,0.741076,1.131986,1.056623,1.078447,FALSE
0.381201,0.897546,0.908237,0.778603,1.138217,0.866308,0.599332,0.718899,0.970197,0.822034,1.178408,1.070526,1.056878,TURE
0.563331,0.800613,1.66819,0.526874,0.995653,1.10731,1.076821,0.947999,1.121881,1.223264,0.884885,1.107078,0.93087,TURE
0.537917,1.011907,0.73558,1.061088,1.003344,0.932247,1.155854,1.014773,1.003497,0.719978,1.034113,0.869997,1.022402,TURE
3.773892,1.166233,0.930517,0.786467,0.942204,0.88154,1.383911,1.173355,1.079333,0.868394,0.986768,0.934586,1.048914,FALSE
0.44897,1.17774,0.936389,0.915338,0.872126,0.953483,1.082126,0.798777,0.771748,0.894342,0.938362,0.669079,1.011299,FALSE
0.808994,0.884303,1.069912,0.677319,1.12499,0.89201,0.629298,0.827823,1.325001,0.84383,1.160554,1.232147,1.04344,FALSE
0.317668,1.126012,1.089884,0.574968,0.99941,0.847056,0.799109,1.273051,0.643123,0.713571,0.834706,1.115131,1.066944,TURE
0.385437,0.645587,1.026578,0.710812,1.290447,0.888521,1.274942,0.697114,1.73994,0.797124,1.249827,1.445905,1.045264,FALSE
0.321903,0.966258,0.921894,0.780179,1.084886,0.873907,0.767894,1.347936,0.923341,0.663621,1.104758,1.087253,1.052905,FALSE
0.436264,1.318988,0.963663,0.837332,0.800498,0.925183,1.098775,1.54763,1.384246,0.742114,0.905629,0.977067,1.026095,FALSE
0.470148,1.488559,0.89421,0.582738,0.832841,0.754442,1.39844,1.647478,1.045701,0.627942,0.735017,0.874726,1.115367,FALSE
0.398144,0.781229,1.366496,0.630783,1.089782,1.013764,0.890435,0.804483,1.070997,1.0569,0.76316,1.179763,0.979781,FALSE
0.423557,0.807791,0.8758,0.592936,1.299233,0.7508,0.898997,0.778808,1.411196,0.685028,1.45337,1.567555,1.117271,TURE
0.398144,1.210906,0.869588,1.204222,0.744241,1.075204,1.044549,1.035557,0.560698,0.733959,0.634096,0.284017,0.947657,TURE
0.440499,0.847334,1.347384,0.881111,0.936947,1.138417,1.098775,0.549159,1.286246,0.742114,0.752872,0.828383,0.914606,TURE
0.804758,1.004908,1.137003,0.907844,0.907359,1.048688,1.04883,0.838716,0.992247,1.198799,0.707045,1.051409,0.961521,FALSE
0.559095,1.140477,0.796181,1.102567,0.870698,0.98444,1.013156,0.969944,0.409499,1.190644,0.80431,0.591702,0.995113,TURE
0.37273,0.834495,0.663485,1.041313,1.164085,0.885996,1.108763,0.539174,1.345046,1.061793,1.335529,1.051409,1.046584,FALSE
0.478619,0.617379,1.601757,0.667828,1.083431,1.149966,1.552115,0.675888,1.175997,1.343709,0.624456,1.132287,0.908568,FALSE
0.766638,1.115734,0.774187,0.74452,1.062908,0.781751,0.928964,1.527661,0.661498,1.027542,1.040927,1.43374,1.101089,FALSE
0.385437,1.00873,1.219062,1.184687,0.74132,1.237582,1.035209,0.827823,0.954161,1.170775,0.53564,0.820273,0.862758,TURE
0.33461,0.929564,0.960793,0.614088,1.170195,0.804167,0.524415,0.993216,0.937122,0.707562,1.178408,1.350734,1.089368,TURE
0.271076,0.917945,1.094749,1.600253,0.663671,1.398726,1.198663,0.224656,0.826873,1.455685,0.343702,0.669079,0.778504,FALSE
0.288019,1.295922,0.686902,1.58539,0.587888,1.18905,1.535787,0.786296,0.606373,1.027542,0.466453,0.358435,0.888133,TURE
1.228315,0.924275,1.348933,0.650557,0.990794,1.015671,0.978908,0.998471,1.190696,1.027542,0.890353,1.057781,0.978784,TURE
0.482855,1.095092,1.12676,0.709253,0.942426,0.937233,0.599332,0.991339,0.614248,0.676873,0.743519,0.974033,1.019795,FALSE
0.376966,1.11391,1.11525,0.545089,1.010639,0.843595,0.745835,1.224791,0.803598,0.548022,1.047474,1.172481,1.068753,FALSE
0.37273,1.001394,1.194272,0.796298,0.936947,1.017255,1.13873,0.778808,0.793798,0.822034,0.589204,0.87936,0.977956,TURE
0.520975,0.806,0.901907,1.227066,0.995347,1.103427,0.428094,0.641874,0.934497,0.733959,1.056826,0.782867,0.932901,TURE
0.427793,0.981565,0.867128,1.174131,0.915301,1.057867,0.898997,1.897095,1.028997,1.940913,0.720138,1.401879,0.956722,FALSE
0.309197,0.754475,0.559872,0.959921,1.300602,0.791148,0.680011,0.679729,1.297554,0.856285,1.601427,1.271985,1.096175,FALSE
0.368495,1.097313,0.872444,1.053282,0.890279,0.995756,0.779131,1.001324,0.566998,0.939467,0.779994,0.682733,0.989196,TURE
0.37273,1.168293,1.127924,0.673791,0.908554,0.918811,1.108763,1.22812,0.264599,0.890536,0.648125,0.93671,1.029427,FALSE
0.389672,1.037677,0.825029,1.288991,0.841894,1.098578,1.018864,0.519205,0.720298,1.073211,0.733232,0.726428,0.935436,TURE
0.385437,0.766635,1.539867,0.829281,0.933515,1.205849,0.898997,0.539174,0.785779,0.685028,0.582062,0.872409,0.879349,TURE
0.499797,0.684569,0.841163,0.959295,1.228088,0.929935,0.96559,0.754401,1.723162,0.938742,1.382084,1.203633,1.023611,TURE
0.800523,1.262781,0.494278,1.254891,0.846061,0.916728,1.468362,0.905281,0.992247,1.069405,0.942727,0.788026,1.030516,FALSE
0.453206,0.651998,1.091339,0.906784,1.167535,1.025535,0.542252,0.841569,1.343996,1.353746,1.22517,1.137889,0.973626,TURE
0.597215,0.677066,0.993815,0.955732,1.169522,1.003524,0.374582,1.273051,1.102497,1.198799,1.031107,1.481531,0.985135,TURE
0.474384,1.016296,1.042619,1.15507,0.825405,1.13445,0.549387,0.349465,0.612498,0.570857,0.709227,0.690319,0.91668,FALSE
0.360023,1.295922,1.373803,0.760987,0.676071,1.087131,1.558262,1.078349,1.058397,1.507062,0.235682,0.764661,0.941421,FALSE
0.406615,0.99444,1.277208,0.842239,0.884894,1.082884,1.168697,1.093326,1.157622,1.284428,0.599024,1.299924,0.943641,TURE
0.838643,1.11266,1.15004,0.598925,0.971648,0.889642,0.87236,1.26473,1.528795,0.654582,0.868531,1.091766,1.044678,TURE
0.360023,0.777553,1.167733,0.951234,1.028804,1.087131,0.958931,1.37789,1.190696,1.301553,0.903446,0.764661,0.941421,FALSE
0.398144,1.093721,0.434794,1.204222,1.010042,0.860164,1.335653,0.658991,0.459899,1.047114,1.285026,0.666348,1.060091,FALSE
0.330374,1.271,0.673692,0.760174,0.993003,0.740434,1.35682,1.206486,0.465499,0.342514,1.107486,0.982377,1.122691,FALSE
1.33844,0.848227,1.293375,0.733494,1.027874,1.032624,0.983278,0.973509,1.109387,0.974024,0.810156,1.069331,0.96992,TURE
0.453206,1.338312,0.927638,0.906784,0.770573,0.944572,1.191528,1.048395,0.514498,0.84813,0.584528,0.605357,1.015958,TURE
0.855585,1.126982,1.01165,0.880598,0.890563,0.972094,1.144178,0.844162,1.142588,0.902992,0.696332,0.903691,1.001568,FALSE
0.982652,0.997078,1.031833,0.952601,0.936947,1.02065,0.948942,0.815418,0.551248,0.837256,0.785605,0.743421,0.976181,FALSE
1.829766,0.883947,0.608194,1.135462,1.110455,0.909088,0.858134,0.66716,1.069088,0.965267,1.324221,0.918173,1.034511,FALSE
0.406615,1.415165,0.669014,0.842239,0.858868,0.782083,1.603212,1.587569,0.716623,0.907662,0.903446,0.774219,1.100915,FALSE
0.368495,1.012904,0.805333,0.681536,1.148747,0.763413,0.719198,1.001324,1.304096,0.733959,1.554377,1.256229,1.110677,FALSE
0.309197,0.704177,1.119744,0.886081,1.12947,1.028493,0.530178,0.679729,1.195785,0.342514,1.012222,1.080819,0.97208,FALSE
0.830172,0.936678,0.923462,0.962558,1.019806,0.972386,1.123747,0.928578,1.179672,0.702154,1.119488,1.080084,1.001415,FALSE
0.351552,0.884766,0.844144,1.039099,1.053595,0.974161,1.39844,1.178196,1.337696,1.210216,0.903446,1.019548,1.000487,TURE
0.614158,0.633065,0.8456,1.11524,1.188953,1.015671,0.449499,0.673968,1.212746,0.5994,1.178408,1.051409,0.978784,TURE
0.368495,0.886291,0.939555,1.11524,0.976435,1.06214,0.770569,0.770249,0.743398,0.822034,0.931504,0.983136,0.954488,TURE
0.398144,1.171844,1.118042,0.974846,0.770821,1.075204,1.155854,0.804483,0.308699,1.00797,0.718268,0.475182,0.947657,TURE
0.347317,0.806,1.068048,0.657357,1.188323,0.880394,1.198663,0.599083,1.411196,1.096045,0.942727,1.529322,1.049513,FALSE
0.37273,1.168293,0.199045,1.041313,1.135693,0.656294,1.768028,1.437799,0.948147,1.061793,1.689052,1.051409,1.166684,FALSE
0.343081,0.815951,0.720823,1.064756,1.141301,0.926913,0.599332,1.73734,1.102497,2.123587,1.060567,1.605789,1.025191,TURE
0.304961,0.713957,1.459666,0.673791,1.075753,1.082884,0.449499,0.773815,1.010622,1.227342,0.703772,1.051409,0.943641,FALSE
0.338846,0.963842,1.094749,1.145444,0.843252,1.155077,0.749164,0.599083,0.661498,0.685028,0.589204,0.477913,0.905896,FALSE
0.317668,0.979141,0.934186,1.006194,0.966096,1.001067,0.624304,0.773815,0.587998,0.856285,0.932907,0.812453,0.98642,FALSE
1.37656,0.994205,0.880291,1.06148,0.953283,1.004028,0.793233,0.863384,0.93388,0.725324,0.982007,0.753416,0.984871,TURE
0.343081,0.72529,0.576658,1.264398,1.172147,0.962564,0.479465,1.677432,0.970197,2.055084,1.178408,1.529322,1.006551,TURE
0.376966,1.072654,0.524824,0.908482,1.122932,0.746257,1.2253,0.732212,1.362196,0.563245,1.545024,1.189473,1.119646,FALSE
0.355788,1.04908,0.556063,1.475923,0.862586,1.065696,0.958931,0.539174,0.396899,1.027542,0.824886,0.229398,0.952628,TURE
0.338846,1.101534,1.459666,1.078065,0.624631,1.299461,0.749164,1.347936,0.551248,1.883827,0.883806,0.573496,0.830404,FALSE
0.355788,1.136503,0.556063,0.962558,1.041052,0.790678,1.318529,1.018441,0.926097,1.027542,1.217689,0.99406,1.096421,FALSE
0.347317,1.343334,0.925642,0.657357,0.883624,0.809962,1.678128,1.198166,1.058397,1.23305,0.628484,1.146992,1.086338,TURE
0.851349,1.022983,0.929539,0.965432,0.957146,0.976931,0.653816,1.225397,0.541226,1.401194,0.80346,1.146992,0.999039,FALSE
0.914883,1.138931,0.837956,1.19785,0.809707,1.056147,1.04202,0.51739,0.506146,0.5994,0.705259,0.525705,0.957621,TURE
0.398144,1.093721,0.869588,0.974846,0.930302,0.952324,1.087359,0.804483,1.001697,0.870964,0.84172,0.96675,1.011905,FALSE
1.571396,0.940213,1.007209,0.929868,0.996716,0.996293,0.678191,0.87426,0.792321,0.76533,0.922805,0.913752,0.988916,FALSE
0.402379,1.043558,0.983354,0.851104,0.973109,0.942299,0.938953,0.738869,0.617398,0.822034,0.95582,0.930338,1.017146,FALSE
0.512504,0.849668,0.965068,1.113704,0.99115,1.073935,0.513713,1.454915,1.007997,1.565778,0.84172,1.20161,0.948321,FALSE
0.355788,1.04908,0.556063,1.475923,0.862586,1.065696,0.958931,0.778808,0.573298,1.301553,1.060567,0.688195,0.952628,TURE
0.762403,0.99954,0.713614,1.078065,1.01329,0.930479,1.032182,0.832059,0.832998,0.989485,1.112941,0.785902,1.023327,TURE
0.398144,1.132783,0.931702,1.089534,0.823981,1.044484,1.181539,0.624758,0.724498,1.047114,0.99323,0.611729,0.963719,TURE
1.008066,0.987369,0.907691,0.905937,1.018306,0.934253,1.076577,0.854248,1.061664,0.723085,1.025652,0.987687,1.021353,FALSE
0.427793,1.126982,1.387405,0.587065,0.865825,1.000685,1.448385,2.046866,0.808498,1.940913,0.425536,1.43374,0.986619,TURE
6.933627,1.291964,0.766837,0.734296,0.950874,0.772638,1.385686,1.363193,0.854791,0.669794,1.037236,0.985448,1.105853,FALSE
0.825936,0.640208,0.95814,1.160993,1.114726,1.095842,0.679242,0.429343,1.227446,0.833451,1.119488,0.981315,0.936866,TURE
0.626864,0.967563,1.025711,0.874107,0.996033,0.975572,0.861539,0.692689,0.730404,1.177392,0.969732,0.908035,0.99975,FALSE
0.33461,0.836608,0.886886,1.159944,1.01206,1.060039,0.453442,1.280934,0.99805,1.469205,0.98976,0.71687,0.955586,FALSE
0.491326,1.044558,0.906,0.697025,1.07695,0.821499,1.261094,1.12328,1.111684,0.870556,1.080208,1.139027,1.080307,TURE
0.825936,1.0168,0.688663,0.856924,1.114726,0.799669,0.988897,1.05838,0.859947,0.833451,1.256969,1.076898,1.09172,TURE
0.355788,0.961656,0.556063,0.898388,1.189773,0.7563,1.318529,0.718899,1.058397,0.822034,1.41409,0.99406,1.114396,FALSE
0.70734,1.011388,0.909014,0.968322,0.972479,0.968328,0.865701,0.922397,0.608998,0.902497,0.935245,0.825349,1.003537,TURE
0.389672,1.157408,0.50771,1.17181,0.950526,0.878863,1.298552,0.619052,0.617398,1.004708,1.165315,0.853872,1.050314,TURE
0.427793,0.727085,1.61864,0.587065,1.03899,1.115049,0.69922,1.497707,0.808498,2.397598,0.523737,1.656766,0.926824,TURE
0.529446,0.469988,1.167733,1.034943,1.199292,1.131975,0.556522,0.727458,1.448996,0.587167,0.982007,1.119682,0.917974,TURE
0.567566,1.479672,0.871442,0.965432,0.671245,0.948197,1.51056,1.357106,0.607498,0.510276,0.448917,0.394035,1.014062,FALSE
0.529446,1.380589,0.794058,0.776207,0.859492,0.808554,1.626757,1.58329,0.724498,1.027542,1.038122,0.81928,1.087075,FALSE
0.419321,0.964305,0.64874,1.252298,0.984267,0.991733,0.898997,0.419358,1.295144,0.822034,1.27144,0.855213,0.9913,FALSE
0.300725,1.189449,0.904582,0.607361,1.020524,0.772763,1.082883,1.24582,0.841907,0.840716,1.165017,1.23823,1.105788,TURE
0.419321,0.853039,0.64874,0.980059,1.186168,0.84589,0.722352,0.662144,1.083928,0.48673,1.438898,1.128881,1.067554,TURE
0.406615,0.956192,1.155569,1.291432,0.754763,1.263365,0.509432,0.35945,0.551248,0.719279,0.746325,0.324981,0.849277,TURE
0.427793,0.545314,1.445214,0.640435,1.212155,1.057867,0.499443,1.298013,1.249496,1.940913,0.785605,1.847931,0.956722,TURE
1.71117,0.88159,0.968293,1.027364,1.008068,1.029276,0.71349,0.627611,0.965997,0.84813,0.972654,0.910311,0.97167,TURE
0.376966,1.402702,1.049647,0.726786,0.757979,0.908487,1.152048,1.464425,0.661498,0.631748,0.558653,0.666954,1.034825,TURE
0.33461,1.626737,0.443443,0.477624,0.980434,0.47519,2.188349,2.112555,0.559952,0.5994,1.245598,1.164599,1.261374,TURE
0.520975,0.567185,1.329127,0.964123,1.096913,1.173859,0.642141,0.556291,1.343996,0.782889,0.944597,1.08327,0.896076,TURE
0.563331,0.966258,1.053593,0.972691,0.939295,1.042175,0.750811,0.687958,0.666344,0.861931,1.085603,0.794071,0.964927,TURE
0.550624,1.073289,0.718605,1.202457,0.903313,0.999586,1.155854,0.898624,0.629998,0.782889,0.869778,0.518877,0.987194,FALSE
0.364259,0.811207,0.95048,0.877495,1.133052,0.940179,0.918975,0.539174,1.337696,0.433851,0.982007,1.045037,1.018255,FALSE
0.304961,1.529908,0.567648,1.347582,0.589929,1.002671,1.9728,0.998471,0.753373,1.113171,0.621938,0.175235,0.985581,TURE
0.376966,1.237678,0.787236,0.908482,0.898346,0.876041,1.2253,1.091662,0.989797,0.867702,0.977642,0.696691,1.051789,FALSE
0.376966,0.742607,0.984044,1.150744,1.038712,1.103163,0.685902,0.971845,1.298496,1.210216,1.134763,0.734924,0.933039,FALSE
0.321903,0.869632,0.998719,0.709253,1.150636,0.873907,0.374582,0.617804,1.006028,0.792064,1.141583,1.26647,1.052905,FALSE
0.33461,0.79013,0.739071,0.887016,1.233449,0.84072,0.682134,0.603024,1.7756,0.61292,1.439415,1.25012,1.070257,TURE
0.33461,0.836608,1.773771,0.750552,0.822299,1.279357,0.918712,0.673968,0.568656,1.135704,0.198986,0.731962,0.840916,FALSE
1.22408,0.927473,0.989946,0.746066,1.097967,0.889289,0.663704,0.827622,1.159663,0.654582,1.258424,1.216378,1.044862,TURE
1.00383,0.79013,0.86225,0.932504,1.159653,0.926011,1.0077,0.607893,1.210585,0.570857,1.236173,1.107634,1.025663,TURE
0.321903,1.111196,0.84507,0.496477,1.150636,0.683927,0.973914,1.25433,0.702842,0.535178,1.264334,1.409844,1.152236,FALSE
0.326139,1.04908,0.909922,1.050064,0.908554,1.012567,0.925438,0.524197,0.580432,0.629621,0.828929,0.646589,0.980407,FALSE
0.381201,0.938343,1.492103,0.838495,0.832841,1.187162,1.198663,0.539174,0.837898,1.027542,0.746325,0.764661,0.88912,TURE
1.105484,0.858155,0.917185,1.094587,1.014726,1.040012,0.856188,1.262353,0.992247,1.29666,0.939921,1.037754,0.966057,FALSE
1.59681,0.90577,0.851794,0.843579,1.126655,0.873201,0.733856,0.699239,0.975522,0.543993,1.205163,1.131012,1.053274,TURE
0.847114,0.715997,0.729833,1.051114,1.211784,0.924061,0.958931,0.718899,1.322996,0.890536,1.41409,1.108759,1.026682,FALSE
0.453206,0.789261,1.091339,0.856407,1.097483,0.998548,0.934672,0.299541,1.023747,0.954146,1.066179,1.014997,0.987737,FALSE
0.33461,1.022521,0.51735,1.02348,1.106941,0.804167,1.131633,1.44647,0.847182,1.234853,1.398068,0.958342,1.089368,FALSE
0.368495,1.055109,1.006666,1.053282,0.86156,1.06214,0.958931,1.069791,0.661498,1.086259,0.667765,0.720966,0.954488,TURE
0.385437,1.210476,1.347384,0.651578,0.796233,1.015452,0.877204,1.426906,0.469062,1.127183,0.471363,1.087904,0.978898,TURE
0.59298,0.970399,0.917504,1.039563,0.963716,1.010692,1.070235,0.941416,1.228496,0.83182,0.95395,0.737352,0.981387,FALSE
0.436264,0.748615,0.566861,1.151332,1.212876,0.897147,0.749164,0.848701,1.347496,1.027542,1.5603,1.136372,1.040754,FALSE
0.491326,1.044558,0.956333,1.347582,0.753865,1.194907,0.92397,0.69893,1.084122,0.5994,0.589204,0.557565,0.885071,TURE
0.393908,0.750148,1.318408,0.695526,1.1015,1.024665,0.239733,0.723508,1.041435,0.964309,0.849058,1.129346,0.974081,TURE
0.309197,1.056265,0.47989,0.812241,1.197923,0.672476,1.285105,0.910145,1.191545,0.428143,1.450349,1.172726,1.158223,TURE
2.498986,0.977067,0.831267,1.014112,1.007879,0.954407,0.869031,0.848701,0.749698,0.776365,1.027834,0.8475,1.010816,FALSE
0.338846,1.055636,0.948783,0.943307,0.936947,0.974596,0.898997,0.673968,0.496124,0.770657,0.834706,0.764661,1.00026,FALSE
0.368495,0.886291,0.671111,0.929367,1.177465,0.829797,0.659265,1.181049,0.963897,1.144975,1.290638,1.14153,1.075968,FALSE
0.389672,1.27714,0.888492,0.527315,1.004841,0.721923,1.238619,1.497707,0.602698,0.936205,1.139128,1.121503,1.13237,FALSE
0.33461,0.836608,1.625957,0.34116,1.075314,0.986933,0.75705,0.985334,0.881997,1.460191,0.594373,1.393494,0.99381,TURE
1.579867,0.846576,0.751356,1.170553,1.058356,0.998692,0.828631,0.677909,1.035543,0.820924,1.176023,0.807228,0.987661,FALSE
0.423557,1.138251,1.167733,0.754646,0.874483,0.981815,0.659265,1.018441,0.352799,0.411017,0.589204,0.802894,0.996485,FALSE
0.88947,0.839264,0.861898,1.052397,1.070796,0.990066,0.844513,0.626314,1.00227,0.685028,1.053426,0.886312,0.992171,TURE
0.389672,0.758302,0.698101,0.878858,1.27642,0.816087,0.639287,0.35945,1.499396,0.456685,1.466464,1.299924,1.083136,FALSE
0.300725,0.982589,0.657878,0.911041,1.126095,0.813434,0.885376,0.524197,0.897031,0.412574,1.379273,1.112234,1.084523,FALSE
0.279548,0.834495,2.477009,0.49003,0.643559,1.487599,1.323524,0.673968,0.11025,2.283427,0.769239,0.525705,0.732037,TURE
3.091966,1.337936,0.559872,1.004225,0.88304,0.814883,1.595518,1.24674,0.840281,0.953485,1.061629,0.790494,1.083766,FALSE
0.474384,1.278566,0.521309,1.058814,0.914638,0.825055,1.581569,1.015112,0.342999,0.761142,1.058385,0.605357,1.078447,FALSE
0.461677,0.943209,1.553406,0.692336,0.871045,1.139181,0.710319,0.759948,0.559415,1.22417,0.556471,0.842543,0.914207,TURE
0.533682,0.699386,1.204804,0.855607,1.110455,1.054237,0.72776,1.055527,1.207496,0.994922,0.972654,1.046858,0.95862,FALSE
0.385437,1.170127,1.090739,0.829281,0.851146,0.983719,0.866307,0.996656,0.440999,0.535567,0.646339,0.712525,0.99549,FALSE
0.563331,1.380368,0.614596,0.810575,0.920509,0.738207,1.56419,1.609623,1.032228,0.888278,1.271213,0.905409,1.123856,TURE
0.542153,1.204802,1.00352,0.88435,0.839348,0.970084,1.177258,1.283749,0.771748,0.611632,0.701433,0.696388,1.002619,FALSE
0.300725,1.034304,0.822347,1.138801,0.914953,1.016793,0.93305,0.585467,0.486101,1.222152,0.946298,0.525705,0.978197,FALSE
0.376966,0.948887,0.852839,0.969047,1.038712,0.940933,1.032182,0.971845,1.131897,0.753531,1.038745,0.896353,1.01786,TURE
0.48709,0.798213,0.609252,1.078065,1.194946,0.878863,0.915645,0.316183,1.102497,0.913371,1.451188,1.030169,1.050314,FALSE
0.368495,1.181722,1.073777,0.495662,1.005153,0.796605,0.958931,1.660315,0.743398,1.076473,0.819274,1.179763,1.093322,FALSE
0.402379,0.773006,0.921894,0.794364,1.209812,0.881506,0.938953,0.858685,1.175997,0.502354,1.270062,1.261691,1.048932,TURE
0.37273,1.126568,0.928878,0.49003,1.107301,0.721923,0.869031,1.138257,1.036347,0.650777,1.099848,1.242574,1.13237,FALSE
1.130897,1.127662,1.290192,1.150744,0.645686,1.254578,0.834783,1.002547,0.767248,0.681533,0.697425,0.598855,0.853872,TURE
0.499797,1.089087,1.138045,0.685211,0.952827,0.929935,1.115423,1.009565,0.379749,0.919714,1.003829,0.973527,1.023611,TURE
1.279142,0.826758,0.928,0.749648,1.191349,0.86057,0.655519,0.636525,1.419465,0.749249,1.178408,1.350105,1.059878,FALSE
0.66922,0.604217,1.108607,0.921132,1.186008,1.041762,0.749164,0.41603,1.359746,0.732599,1.112941,1.157612,0.965142,TURE
0.470148,0.992373,0.89421,1.359722,0.810332,1.170686,0.93078,0.939471,0.574635,1.45309,0.752872,0.779143,0.897734,TURE
0.415086,1.348817,0.834095,0.82505,0.84134,0.854521,1.338507,1.26473,0.847697,0.631748,0.768148,0.700939,1.063041,TURE
0.499797,1.089087,0.989604,1.004976,0.868131,1.027823,1.154268,0.859795,0.95958,0.691371,0.694679,0.743421,0.97243,TURE
0.825936,0.884993,1.167733,0.829281,1.012223,1.021799,0.60932,0.708915,0.984897,0.662194,0.870713,0.974943,0.97558,FALSE
0.309197,1.50895,1.359689,1.476802,0.205358,1.463625,1.094933,0.938947,1.352679,0.78383,0.789382,0.720546,0.744572,TURE
0.948768,1.245782,0.86016,0.697855,0.959255,0.799272,1.123747,1.273051,0.698248,0.285428,0.96564,0.908035,1.091928,FALSE
0.999594,1.275787,0.816423,0.708051,0.952827,0.783103,1.267337,1.304253,0.900372,0.413871,1.076116,1.039461,1.100382,FALSE
0.393908,0.868593,0.816157,1.10125,1.047768,0.993614,0.539398,0.539174,0.868428,0.822034,1.127042,0.944062,0.990316,FALSE
0.355788,1.136503,1.251142,0.705876,0.862586,0.996941,0.958931,1.138257,1.278896,0.47952,0.667765,0.917593,0.988577,TURE
0.580273,0.696834,0.894978,1.062327,1.148956,1.011746,0.735314,0.563843,1.404525,1.093742,1.227921,1.076309,0.980836,FALSE
2.092371,0.825035,0.815522,1.298479,0.98626,1.09896,0.863037,0.652144,0.953817,0.910109,1.006697,0.670717,0.935236,FALSE
0.419321,0.741773,1.120552,0.980059,1.05998,1.079238,1.028327,1.210778,1.165165,0.620131,0.913783,0.925643,0.945548,FALSE
0.8217,1.135602,1.324233,0.777985,0.798497,1.071721,0.479465,0.958532,0.541798,0.822034,0.561147,0.775585,0.949478,TURE
1.440094,0.971941,0.532349,1.347582,0.984712,0.985213,1.040017,0.757664,0.985762,1.168577,1.236173,0.640966,0.994709,TURE
0.465913,0.600837,1.433127,0.83305,1.090265,1.155077,1.648162,0.499236,1.433246,1.655484,0.91654,1.051409,0.905896,TURE
2.443924,0.973626,0.860115,1.036961,0.987285,0.980914,0.849154,0.767993,0.834141,0.899707,1.001527,0.791417,0.996956,FALSE
0.609922,0.917945,0.932564,0.748656,1.127806,0.862297,0.786623,0.673968,1.240309,0.556585,1.325709,1.218679,1.058975,FALSE
0.338846,0.917945,0.948783,0.943307,1.030641,0.974596,0.674248,0.449312,0.937122,0.5994,0.982007,0.908035,1.00026,TURE
0.317668,1.077055,0.467093,1.149936,1.032723,0.847056,1.348496,0.574121,0.753373,0.884828,1.292976,0.764661,1.066944,TURE
1.986482,1.009935,1.095528,0.804526,0.969577,0.972826,0.811595,0.901398,0.693144,0.731014,0.871076,0.921311,1.001185,FALSE
0.470148,1.157768,0.94681,1.019792,0.832841,1.014594,1.51195,0.798777,0.985565,1.385625,0.833218,0.727007,0.979347,TURE
0.381201,0.530368,1.102859,0.658818,1.360308,0.898393,0.239733,0.479266,1.587595,0.685028,1.256969,1.529322,1.040102,FALSE
0.609922,0.866948,1.459666,1.010686,0.815491,1.263365,0.973914,1.010952,0.68906,0.813471,0.613754,0.477913,0.849277,TURE
0.360023,1.209527,0.961662,0.634156,0.970015,0.815348,1.198663,1.677432,1.675795,0.548022,0.942727,1.070526,1.083522,FALSE
0.364259,1.110073,1.154154,1.128208,0.726315,1.175223,0.779131,1.118288,0.926097,0.799199,0.471363,0.598985,0.895362,FALSE
0.656513,1.113378,0.979389,0.452092,1.112246,0.726581,1.073802,1.39786,1.212746,0.827742,1.194775,1.370018,1.129934,TURE
0.288019,1.133932,0.601039,1.426851,0.808346,1.061651,1.161205,1.385379,1.047372,1.370056,0.810156,0.358435,0.954743,TURE
0.385437,0.887683,1.026578,1.066218,0.960971,1.078918,0.768234,0.35945,0.733661,0.467065,0.857024,0.712525,0.945715,FALSE
0.542153,0.774516,1.094749,0.673791,1.190703,0.902404,0.72776,0.470708,1.259996,0.685028,1.038122,1.22892,1.038005,TURE
1.050421,0.991972,1.082978,0.673791,1.047768,0.896582,0.922049,1.002312,0.754786,0.988021,0.944237,1.073467,1.04105,FALSE
0.830172,0.730609,0.863884,1.15507,1.096291,1.046052,0.494449,0.336984,1.063909,0.659339,1.134218,0.860244,0.962899,FALSE
0.29649,1.04908,0.500457,1.232075,0.99941,0.90756,1.123747,1.273051,1.102497,1.027542,1.227509,0.621287,1.035309,FALSE
0.376966,0.825119,0.459221,1.33244,1.122932,0.940933,0.925634,0.672304,0.989797,1.278719,1.488286,0.81139,1.01786,FALSE
0.360023,0.820751,1.099043,0.760987,1.116987,0.95124,0.719198,0.718899,1.058397,0.959039,1.099848,0.99406,1.012472,FALSE
0.304961,0.866948,0.729833,1.572179,0.867543,1.203205,0.649276,0.649006,0.734998,1.027542,0.91654,0.318609,0.880732,TURE
0.432028,0.971941,0.744143,0.898388,1.10229,0.849321,1.148719,0.599083,1.065747,0.970456,1.047474,1.242574,1.06576,FALSE
0.355788,0.961656,0.973111,0.898388,1.011307,0.962564,0.479465,0.718899,0.529198,1.096045,0.785605,0.764661,1.006551,FALSE
0.504033,1.419343,0.686902,1.041828,0.755856,0.897854,1.613989,1.148242,1.030931,0.874312,0.797665,0.798199,1.040384,TURE
0.309197,0.90537,0.799817,1.033761,1.061017,0.949378,0.939337,0.599083,0.775988,1.07365,1.110423,0.86392,1.013445,FALSE
0.368495,1.097313,1.207999,1.239156,0.660529,1.261291,0.950369,1.181049,0.749698,0.675242,0.426472,0.486106,0.850362,TURE
1.257964,0.840677,0.884646,1.016358,1.076805,0.98201,0.629886,0.602607,0.953768,0.670253,1.105239,0.931087,0.996384,TURE
0.864056,0.647961,1.459666,0.660579,1.126785,1.075807,1.38936,0.7897,1.443268,1.18323,0.874879,1.16437,0.947342,TURE
0.520975,0.656741,0.901907,1.27089,1.0766,1.126904,0.299666,0.556291,1.217996,0.782889,1.169056,0.919414,0.920626,FALSE
0.37273,1.293467,0.597136,0.551283,1.107301,0.590664,1.408429,1.317982,0.595348,0.513771,1.296249,1.204341,1.200998,TURE
0.313432,1.290084,1.262414,0.509896,0.844096,0.897526,0.749164,1.551196,0.543373,1.088705,0.68039,0.901208,1.040556,TURE
0.368495,1.139518,0.939555,0.681536,1.005153,0.829797,0.890435,1.189607,0.699298,0.753531,0.970784,1.059602,1.075968,FALSE
0.398144,0.429676,1.366496,0.573439,1.355582,0.983044,0.779131,0.2054,1.858494,0.988398,1.2233,1.633098,0.995843,TURE
0.436264,0.677318,1.020349,1.046665,1.115846,1.065362,0.749164,0.848701,1.273996,0.799199,1.167497,1.07265,0.952803,FALSE
0.876763,1.011069,0.902595,0.963488,0.977683,0.962564,0.731652,0.816931,0.881997,0.649442,0.943747,0.903691,1.006551,FALSE
0.393908,0.947556,1.632315,0.753487,0.805976,1.210968,0.359599,0.811066,1.065181,1.064428,0.791649,0.941121,0.876673,TURE
0.533682,0.990797,0.973111,0.983949,0.951819,1.0084,0.913267,0.556291,0.640498,0.897061,0.869778,0.801074,0.982585,FALSE
0.499797,1.026853,0.989604,1.004976,0.910479,1.027823,1.182015,1.07613,0.673748,0.805542,0.763783,0.676159,0.97243,FALSE
1.473978,1.382193,1.057,0.681536,0.789763,0.887882,1.281904,1.605875,0.765623,1.113171,0.769239,0.764661,1.045598,FALSE
0.415086,0.599474,0.774517,1.375083,1.121786,1.119717,0.426191,0.81209,1.254396,0.852479,1.230782,0.807142,0.924383,FALSE
0.393908,1.066,1.067283,0.637566,1.020902,0.869413,1.088017,1.447015,0.909136,0.548022,0.846037,1.05288,1.055255,FALSE
0.368495,1.055109,0.939555,0.929367,0.947716,0.962564,0.881874,0.710341,0.781198,0.469734,0.746325,0.835665,1.006551,FALSE
0.520975,1.074667,1.139252,1.183242,0.731275,1.197336,0.941807,0.727458,0.619498,0.538236,0.551794,0.455155,0.883801,TURE
0.465913,1.034774,0.955418,1.029062,0.908554,1.023818,0.998886,0.499236,0.587998,0.685028,0.720138,0.700939,0.974524,FALSE
0.559095,0.751046,0.928878,0.980059,1.135693,0.98444,0.884728,0.584819,1.060497,1.092783,1.318695,1.019548,0.995113,TURE
0.813229,0.860573,0.669014,0.758015,1.275288,0.736963,0.689231,0.818746,1.300946,0.764948,1.571211,1.408251,1.124506,TURE
0.381201,0.48957,0.843363,1.257743,1.221501,1.090906,0.719198,1.317982,1.940394,1.096045,1.335529,0.99406,0.939447,FALSE
0.355788,0.743098,1.181634,1.219241,0.922074,1.237582,0.479465,0.958532,1.146597,0.822034,0.785605,0.688195,0.862758,TURE
0.203307,1.070935,1.216388,1.45988,0.572578,1.383686,0.69922,0.898624,1.028997,1.370056,0.45827,0.318609,0.786368,TURE
0.393908,0.947556,0.565032,1.333092,0.994037,0.993614,0.963541,0.571433,0.62079,1.069698,1.184451,0.55585,0.990316,TURE
0.508268,0.703758,1.508322,0.449194,1.165978,0.986628,0.898997,0.649006,1.212746,1.198799,0.818339,1.465601,0.993969,FALSE
0.37273,0.959669,0.663485,1.163821,1.022124,0.951626,0.869031,0.599083,0.727648,0.856285,1.139128,0.707312,1.01227,FALSE
0.529446,1.233718,1.261151,0.733084,0.77954,1.016468,0.898997,1.369332,0.850497,1.027542,0.505032,0.737352,0.978367,FALSE
0.292254,1.011069,1.52313,0.781207,0.796631,1.171817,0.374582,0.915265,1.096372,0.960942,0.927451,0.748731,0.897143,TURE
0.364259,0.896597,1.086263,0.752139,1.074946,0.940179,1.018864,0.67896,1.073097,0.981874,0.9951,0.955827,1.018255,FALSE
0.330374,0.941482,0.748547,0.898388,1.121133,0.851499,0.757489,0.998471,0.875872,0.808714,1.276609,1.07796,1.064621,FALSE
0.398144,1.015598,1.180155,0.688127,0.983462,0.952324,0.976054,1.129699,0.768598,1.448345,0.897835,1.234382,1.011905,TURE
0.478619,1.072289,1.136731,0.858636,0.884433,1.022192,0.856737,0.802617,0.497537,1.089019,0.707549,0.718095,0.975374,TURE
0.355788,0.961656,1.181634,0.962558,0.89233,1.100073,0.539398,0.778808,0.881997,1.096045,0.903446,1.032293,0.934654,TURE
0.432028,1.187928,1.030352,0.739849,0.906327,0.905943,1.39844,0.948548,0.624748,0.970456,0.752872,1.08327,1.036155,FALSE
0.461677,0.875837,1.446275,0.59343,1.008579,1.033211,0.571585,0.920812,1.016747,0.856285,0.661945,1.122211,0.969613,TURE
0.360023,0.907145,0.755592,0.887818,1.146382,0.849321,0.599332,1.078349,1.499396,0.548022,1.256969,1.299924,1.06576,TURE
0.343081,1.269257,1.009152,0.931661,0.771149,0.998215,0.839064,2.09679,0.573298,1.71257,0.589204,1.223458,0.987911,TURE
0.504033,0.894803,1.030352,0.72475,1.112788,0.897854,0.399554,0.754109,0.891668,0.51978,1.056088,1.190591,1.040384,TURE
0.368495,1.350539,0.805333,1.053282,0.746685,0.962564,1.198663,1.009882,0.440999,0.606739,0.549924,0.415102,1.006551,FALSE
0.440499,1.059167,0.785974,0.829281,1.057068,0.832988,0.799109,0.69893,0.661498,0.342514,0.982007,0.892105,1.074299,FALSE
0.427793,1.126982,0.693703,0.907283,1.014252,0.829139,0.948942,1.947019,0.440999,1.484227,0.949273,1.43374,1.076312,TURE
0.893705,0.800483,0.664113,1.072956,1.172293,0.903259,0.653816,0.621363,1.160811,0.77278,1.42675,1.061678,1.037558,FALSE
0.41085,0.719214,0.963079,0.833556,1.210625,0.922871,0.832013,0.239633,1.42676,0.813974,1.238484,1.389884,1.027304,FALSE
0.44897,1.316298,0.660981,1.017043,0.848555,0.871756,1.298552,1.11496,0.747248,0.818228,0.861984,0.509774,1.05403,FALSE
0.351552,1.238672,1.05518,0.844268,0.812773,0.974161,1.118752,0.898624,0.308699,0.799199,0.693952,0.535263,1.000487,FALSE
0.597215,1.06768,0.828179,0.726356,1.080922,0.798723,0.861539,1.610035,0.606373,1.370056,1.006557,1.505427,1.092215,FALSE
0.321903,0.531442,1.229192,0.496477,1.380763,0.873907,0.524415,0.636525,1.791557,0.813471,1.350259,1.768279,1.052905,TURE
1.097012,0.836428,0.856638,1.040604,1.080443,0.981146,0.623596,0.576041,1.040007,0.791804,1.121953,0.916355,0.996835,TURE
1.499392,1.161693,0.973111,0.898388,0.875189,0.962564,1.022669,1.095941,1.093747,0.502898,0.871336,0.822314,1.006551,FALSE
0.393908,0.710667,1.506752,0.695526,1.047768,1.117816,0.663875,0.391708,0.926097,0.995925,0.710067,1.05288,0.925377,FALSE
0.381201,0.775153,0.713614,1.018173,1.193739,0.898393,0.958931,0.599083,1.322996,0.822034,1.49265,1.146992,1.040102,FALSE
0.813229,0.99444,1.216388,0.954537,0.858868,1.112965,0.799109,0.818746,0.587998,0.707862,0.667765,0.624473,0.927914,FALSE
0.351552,1.017481,0.91449,0.844268,1.023492,0.904578,1.178685,0.718899,0.485099,1.210216,1.047474,0.802894,1.036869,FALSE
0.389672,1.077587,1.142347,0.878858,0.869052,1.035803,0.539398,0.758838,0.249899,0.525188,0.576111,0.700939,0.968258,FALSE
0.368495,0.717474,0.738222,1.734818,0.890279,1.294483,0.710636,0.770249,0.963897,1.164548,0.785605,0.344098,0.833008,TURE
0.389672,1.23723,0.951956,0.703086,0.923368,0.847475,1.198663,1.178196,0.690898,0.388183,0.772512,0.892105,1.066725,FALSE
0.364259,0.853902,0.95048,0.940173,1.074946,0.973757,0.719198,0.539174,1.131897,0.205508,1.086754,1.019548,1.000699,FALSE
0.432028,0.863948,0.915869,1.109773,1.004309,1.047496,1.248607,0.549159,1.028997,1.255885,0.818339,1.051409,0.962144,FALSE
0.343081,0.72529,0.864987,1.464039,0.956225,1.212118,0.239733,1.617523,0.661498,2.123587,0.746325,1.37639,0.876072,TURE
0.457442,1.15593,1.189357,0.648836,0.902245,0.935826,1.098775,1.447783,1.139247,0.627942,0.556471,0.828383,1.020531,FALSE
0.660749,1.082704,1.571948,1.278475,0.496502,1.462357,0.683613,0.580361,0.695951,0.652917,0.466453,0.292722,0.745235,TURE
1.11819,0.737137,0.597136,1.286328,1.145157,0.98444,0.72776,0.470708,1.165497,1.076473,1.402867,0.955827,0.995113,FALSE
0.317668,0.83227,1.401279,1.149936,0.799528,1.309087,0.749164,0.723892,0.863622,0.371057,0.50737,0.382331,0.825372,TURE
0.343081,0.815951,1.441645,1.19785,0.771149,1.35472,0.239733,1.73734,0.485099,1.71257,0.274962,1.146992,0.801513,TURE
0.48709,0.925927,0.913878,0.984321,1.021136,0.979304,0.582683,0.665648,0.673748,0.551828,0.982007,0.881484,0.997798,FALSE
0.389672,0.718391,0.825029,0.878858,1.249262,0.878863,0.339621,0.778808,1.411196,0.730697,1.479557,1.261691,1.050314,TURE
0.406615,0.879697,1.459666,0.786089,0.91092,1.143045,1.288563,1.183188,0.915072,1.113171,0.441903,0.802894,0.912187,TURE
0.330374,0.659037,0.823401,0.898388,1.281294,0.888521,0.224749,0.549159,1.451621,0.542314,1.440277,1.290366,1.045264,FALSE
0.681927,0.684182,0.94289,1.305731,1.02424,1.165838,0.466147,1.331295,0.881997,1.44617,0.872895,1.231954,0.900269,FALSE
0.381201,0.734356,1.167733,0.838495,1.110455,1.026735,0.659265,0.599083,1.014297,0.890536,0.864166,1.032293,0.972999,TURE
0.495562,1.129778,0.948159,0.691068,1.003681,0.839158,0.975383,1.083635,0.624748,0.352588,0.933869,1.042038,1.071073,FALSE
0.817465,0.951238,0.937816,1.00545,0.983875,1.002463,0.737639,0.479266,0.573298,0.911614,0.915533,0.764661,0.98569,TURE
1.457036,0.811207,0.984426,1.034191,1.045894,1.040912,0.799109,0.5658,1.102497,0.723085,1.069296,1.019548,0.965587,FALSE
0.491326,0.664719,1.509999,0.604088,1.120028,1.070438,0.449499,0.524197,1.157622,1.113171,0.736505,1.274435,0.950149,FALSE
0.766638,0.973731,1.064508,1.042328,0.89726,1.084879,0.809098,1.198166,0.418949,1.404307,0.707045,0.974943,0.942599,TURE
1.249493,0.90861,1.009396,0.730892,1.109514,0.89078,0.765813,0.985158,1.092697,0.997096,1.08239,1.185225,1.044083,TURE
0.419321,1.11266,0.707717,1.306746,0.832841,1.05007,1.08826,0.845022,0.847182,0.962645,0.839357,0.662036,0.960798,FALSE
0.292254,0.851427,1.100038,0.703086,1.122525,0.920713,0.765813,0.765495,1.004497,1.065599,1.003829,1.051409,1.028432,TURE
0.37273,0.667596,0.86253,1.347582,1.050516,1.148514,0.629298,0.35945,0.992247,0.856285,1.060567,0.630845,0.909327,TURE
0.41085,1.135602,1.143656,0.611274,0.953045,0.893101,0.669841,1.138257,0.796392,0.697117,0.834128,1.034542,1.04287,FALSE
0.355788,0.874233,0.695079,0.962558,1.160029,0.859432,0.599332,1.258074,1.102497,1.027542,1.37481,1.37639,1.060473,FALSE
1.329969,0.923791,0.799562,1.012832,1.058292,0.93804,0.711706,0.81839,0.838685,0.850169,1.16438,1.013859,1.019373,TURE
0.160952,1.159509,0.921894,0.709253,0.98626,0.835911,0.982238,1.148242,1.028997,0.190286,0.905629,0.987687,1.072771,TURE
0.351552,1.061719,1.195871,0.51955,1.023492,0.869787,0.539398,0.958532,0.779098,0.616525,0.968913,1.28718,1.055059,FALSE
1.850944,1.193118,0.748204,0.752425,1.017706,0.773135,1.396571,1.268646,1.074787,0.618174,1.104889,1.06061,1.105594,FALSE
1.537512,0.758632,0.981153,0.861264,1.163225,0.946654,0.841167,0.9249,1.292049,0.841263,1.116387,1.193945,1.014869,FALSE
0.398144,1.445275,0.621134,0.860158,0.850561,0.768003,1.772309,1.660315,1.266296,0.675242,0.976395,0.649962,1.108277,TURE
0.385437,1.170127,0.962417,0.533109,1.04334,0.761589,1.874273,1.345213,1.527459,1.152093,0.967723,1.216506,1.11163,TURE
1.71117,0.863413,0.722607,1.147446,1.069913,0.972094,0.956077,0.556291,1.049997,0.913371,1.150351,0.955827,1.001568,FALSE
0.436264,0.962505,0.963663,1.308332,0.824756,1.177505,1.281904,0.898624,0.624748,1.465199,0.741961,0.477913,0.894169,FALSE
0.48709,0.893998,1.066191,0.984321,0.977683,1.054635,0.599332,0.69893,0.881997,0.685028,0.785605,0.764661,0.958411,TURE
0.381201,1.019939,0.973111,0.898388,0.971648,0.962564,0.839064,0.778808,0.661498,0.753531,0.982007,0.841127,1.006551,FALSE
0.546388,1.110073,1.176785,0.710353,0.910315,0.962564,0.95132,1.046018,0.755998,0.989485,0.79184,1.159129,1.006551,TURE
0.338846,0.780253,1.167733,1.010686,0.99941,1.118981,0.524415,0.299541,0.826873,0.5994,0.785605,0.812453,0.924769,FALSE
0.406615,1.185679,0.547375,1.235283,0.884894,0.932484,1.318529,1.153234,1.311971,0.907662,1.090028,0.707312,1.022278,TURE
0.906412,1.029471,0.845788,0.982349,0.980729,0.944572,1.019642,0.80137,0.698725,0.711717,1.076382,0.789488,1.015958,TURE
0.512504,1.153121,1.109829,0.846415,0.846607,1.002339,0.642141,1.968415,0.787498,1.614709,0.729491,1.174301,0.985754,TURE
0.33461,1.115477,0.960793,0.750552,0.980434,0.877274,0.83591,1.127222,0.51063,0.874312,0.90448,0.965888,1.051145,FALSE
0.347317,0.806,1.281658,0.723093,1.066443,1.021257,1.498329,0.658991,1.587595,1.23305,0.667765,1.338157,0.975863,TURE
0.902176,0.655059,1.425402,0.632667,1.149556,1.043907,0.737639,0.532053,1.304493,1.264667,0.966899,1.278,0.96402,TURE
0.37273,1.168293,1.459666,0.612537,0.794985,1.05007,0.359599,1.078349,0.352799,0.959039,0.314242,0.688195,0.960798,TURE
1.270671,0.99138,1.012035,1.006194,0.924454,1.039569,0.779131,0.938563,0.911397,0.730697,0.929633,0.700939,0.966289,TURE
0.385437,0.605238,0.513289,1.243922,1.290447,0.920253,0.708301,0.648099,1.447278,0.890536,1.596208,1.056623,1.028673,TURE
0.444735,0.664417,0.722882,1.129402,1.213569,0.962564,0.799109,0.449312,1.359746,0.856285,1.342076,1.08327,1.006551,TURE
0.347317,1.029889,0.640829,1.183242,0.975034,0.950825,1.378463,0.299541,0.970197,1.507062,0.903446,1.032293,1.012688,TURE
0.432028,0.899946,0.686902,1.00408,1.126785,0.877632,1.098775,0.499236,1.175997,1.027542,1.112941,1.210714,1.050957,TURE
0.44897,1.385577,0.550817,0.661078,1.013552,0.626575,1.847939,1.464425,0.796248,0.665999,1.156586,1.09389,1.182222,FALSE
0.423557,0.99138,0.70064,1.078065,1.024395,0.924061,0.898997,0.778808,0.881997,0.822034,1.139128,0.802894,1.026682,FALSE
1.190195,0.953878,1.080465,0.920768,0.960287,1.027648,0.69922,1.118288,0.867297,1.027542,0.759419,1.032293,0.972521,TURE
0.376966,1.443958,0.918442,0.908482,0.701833,0.940933,1.691447,1.271387,1.396496,0.616525,0.70268,0.645714,1.01786,FALSE
0.292254,0.957855,1.184656,0.859327,0.941473,1.046265,0.449499,0.524197,0.508373,0.256886,0.649216,0.775281,0.962788,FALSE
0.347317,0.985111,0.925642,1.183242,0.883624,1.091688,1.318529,0.958532,1.499396,1.370056,0.864166,0.917593,0.939038,TURE
0.389672,0.878034,0.698101,0.820267,1.222104,0.784699,1.058819,1.03841,1.161297,0.662194,1.440277,1.261691,1.099547,TURE
0.444735,0.944172,1.334552,0.924056,0.856637,1.155077,0.34961,0.898624,0.404249,1.084628,0.392803,0.923966,0.905896,FALSE
0.37273,0.625871,1.061575,1.163821,1.078908,1.148514,0.299666,0.329496,1.212746,0.582274,1.276609,0.917593,0.909327,TURE
0.37273,1.001394,1.127924,1.041313,0.85177,1.115699,0.779131,0.539174,0.529198,0.685028,0.589204,0.49703,0.926484,TURE
1.270671,1.126012,1.167733,0.772613,0.874483,0.991441,1.038841,1.138257,0.632098,0.936205,0.746325,0.815639,0.991453,FALSE
0.690398,0.653261,0.752221,1.025154,1.256926,0.921227,0.399554,0.332824,1.584329,0.456685,1.49847,1.246115,1.028164,TURE
0.478619,1.072289,1.498418,0.71553,0.79599,1.124411,1.23324,1.1252,0.610614,1.49301,0.657189,0.70339,0.921929,FALSE
0.423557,0.66092,1.284506,0.862452,1.099351,1.097323,0.839064,0.958532,1.322996,0.822034,0.942727,1.070526,0.936092,TURE
0.330374,1.176852,1.12282,0.760174,0.864874,0.962564,1.065478,1.056715,0.116375,0.713571,0.69286,0.775281,1.006551,TURE
0.364259,1.024682,1.018372,1.128208,0.842526,1.108068,0.539398,0.878655,0.485099,1.073211,0.628484,0.751917,0.930474,FALSE
0.677691,0.66551,0.547375,1.347582,1.186799,0.992644,0.749164,0.861181,1.405683,1.241613,1.49756,0.860244,0.990823,TURE
0.440499,1.165084,0.617551,0.570131,1.177189,0.610858,1.098775,1.098318,0.587998,0.570857,1.243875,1.210714,1.19044,TURE
1.423151,0.710314,0.938357,0.85026,1.219518,0.919592,0.581704,0.638728,1.326239,0.911692,1.285274,1.265064,1.029018,FALSE
0.753931,0.948887,0.88564,0.847917,1.080822,0.892264,0.832405,0.802475,1.007219,0.879542,1.093543,1.040789,1.043307,FALSE
0.948768,0.901553,1.016553,0.938494,1.015025,1.005536,1.04883,0.649006,0.992247,0.913371,0.91654,0.860244,0.984083,TURE
0.288019,1.187928,0.686902,1.268312,0.808346,1.019185,1.04883,1.12328,0.606373,0.941914,0.834706,0.286748,0.976946,TURE
0.402379,0.773006,0.860435,1.191546,1.05201,1.063887,0.499443,0.758838,0.955497,1.118879,1.073661,0.802894,0.953574,TURE
0.343081,0.906612,1.153316,0.665472,1.079609,0.926913,1.078797,1.857157,0.661498,1.849576,0.746325,1.758721,1.025191,TURE
0.910647,1.04176,0.86901,0.877495,1.011031,0.899885,0.871755,0.871393,0.775089,0.622753,1.011765,0.915276,1.039322,FALSE
1.190195,1.149881,0.914239,1.093411,0.818022,1.037925,0.958931,1.198166,0.529198,1.23305,0.707045,0.739172,0.967148,FALSE
0.402379,0.888957,1.044814,1.078065,0.946809,1.094283,0.859042,0.479266,0.573298,0.844868,0.759419,0.649962,0.937682,FALSE
0.398144,1.484336,0.372681,1.376254,0.691081,0.921604,1.969232,1.198166,0.957597,1.565778,0.886612,0.600805,1.027967,TURE
0.736989,0.886291,0.973111,0.712514,1.148747,0.862988,1.008399,0.713194,1.147997,0.641534,1.159703,1.238023,1.058614,TURE
0.385437,0.443841,1.66819,0.829281,1.098252,1.269315,1.187766,0.876839,1.35106,1.538199,0.646339,0.99406,0.846166,TURE
1.681521,0.93413,1.294213,0.719615,0.975494,1.025603,0.989778,1.336483,1.09212,1.116193,0.736505,1.091329,0.973591,TURE
0.351552,0.973243,0.844144,1.168986,0.933184,1.043744,1.638173,0.818746,1.161297,1.484227,1.060567,0.79015,0.964106,TURE
0.254134,0.917945,0.973111,0.808549,1.082694,0.914436,1.098775,0.998471,0.808498,0.114171,1.047474,1.08327,1.031715,TURE
0.402379,0.773006,0.983354,0.453922,1.341313,0.729522,0.43951,0.778808,1.396496,0.707862,1.45337,1.707743,1.128396,FALSE
0.525211,0.858722,0.659204,0.956348,1.188814,0.838362,1.241473,0.727458,1.133997,0.587167,1.37481,1.010445,1.07149,FALSE
0.177894,1.04908,0.834095,2.566822,0.237955,1.787619,1.498329,0.798777,1.249496,2.625941,0.130934,1.593044,0.575172,TURE
0.360023,1.771093,0.824282,0.634156,0.646677,0.747403,1.738062,2.036881,1.102497,0.753531,0.785605,0.726428,1.119048,FALSE
0.457442,1.053936,0.864987,1.19785,0.855976,1.069516,1.223635,0.624045,0.734998,1.198799,0.736505,0.525705,0.950631,TURE
0.559095,1.029211,2.609706,0.735045,0.340708,1.684487,0.970346,0.841569,0.598498,2.071394,1.169056,0.2913,0.629094,TURE
0.376966,1.11391,0.918442,0.969047,0.898346,0.973379,0.779131,0.658991,0.715398,0.411017,0.833615,0.658458,1.000896,FALSE
0.432028,0.863948,0.572418,1.109773,1.151281,0.877632,1.148719,0.549159,1.469996,1.141713,1.211142,1.178853,1.050957,FALSE
0.59298,1.127761,1.000914,0.616037,1.017256,0.825055,1.41271,1.155374,1.007997,0.88075,0.982007,1.119682,1.078447,FALSE
0.381201,0.938343,0.843363,1.19785,0.943887,1.05882,0.659265,1.198166,0.837898,1.164548,1.021287,0.726428,0.956223,FALSE
0.41085,0.870628,0.662117,1.222548,1.056077,0.982411,0.729774,1.310934,1.216638,1.100074,1.247726,0.753416,0.996174,FALSE
9.038705,1.197544,0.787973,0.777985,0.985828,0.806497,1.346696,1.245356,0.859035,0.723441,1.035237,1.014784,1.08815,FALSE
0.37273,0.87622,1.194272,0.673791,1.078908,0.951626,0.509432,0.688945,0.881997,0.753531,0.962367,1.204341,1.01227,FALSE
1.745055,1.185307,0.921148,0.902749,0.879335,0.939201,1.360388,1.122092,1.063997,0.891624,0.823015,0.752524,1.018766,TURE
0.787816,0.868593,0.847548,0.956348,1.1015,0.931514,1.118752,0.579113,0.940797,1.050376,1.256969,0.981315,1.022785,FALSE
0.385437,0.968381,0.834095,0.770047,1.125709,0.825055,0.708301,0.708007,0.785779,0.548022,1.164124,1.133089,1.078447,FALSE
0.347317,1.567223,0.996845,0.262943,0.883624,0.633884,1.797995,1.857157,0.837898,1.438559,0.589204,1.37639,1.178401,FALSE
0.368495,1.434948,0.872444,1.053282,0.660529,0.995756,1.601072,1.129699,0.913497,0.675242,0.392803,0.376869,0.989196,TURE
0.347317,0.940334,0.996845,1.117507,0.914094,1.091688,0.958931,0.239633,0.970197,1.096045,0.628484,0.917593,0.939038,FALSE
0.546388,1.25239,0.543132,1.002851,0.949052,0.805868,1.369901,0.993717,1.004497,0.842693,1.175291,0.782867,1.088479,FALSE
1.00383,1.007028,1.083971,1.205432,0.790672,1.181882,0.728599,0.703335,0.77499,0.542314,0.540104,0.637218,0.89188,TURE
0.940296,0.909675,0.973111,1.068353,0.967897,1.053617,1.123747,0.773815,1.028997,1.027542,0.867439,0.876174,0.958944,FALSE
1.228315,0.962259,1.207999,0.910779,0.904638,1.085374,0.679242,0.67896,0.823198,0.913371,0.759419,0.739172,0.94234,FALSE
0.618393,1.031116,0.999771,0.923001,0.941225,0.988936,0.824081,0.673968,0.845247,0.770657,0.900173,0.876174,0.992762,TURE
0.838643,1.223926,0.560276,0.735045,1.085218,0.670878,1.554933,1.49105,1.021647,0.483325,1.3268,1.136372,1.159058,TURE
0.478619,0.779847,1.343409,0.71553,1.06132,1.047747,0.326559,0.602923,0.881997,0.658681,0.737764,1.085721,0.962013,FALSE
0.37273,0.667596,1.260621,1.225074,0.936947,1.279773,0.509432,0.539174,0.815848,0.856285,0.628484,0.630845,0.840699,FALSE
0.343081,1.178596,0.864987,0.399283,1.141301,0.641709,0.839064,2.456239,0.837898,1.849576,0.982007,1.988119,1.174309,FALSE
0.440499,0.741417,0.898256,1.243922,1.033044,1.110651,0.948942,0.349465,1.028997,0.685028,0.883806,0.796522,0.929124,TURE
0.326139,1.335192,0.834095,0.630038,0.941003,0.75005,1.300021,1.475682,0.635557,0.71525,0.92713,1.014863,1.117664,TURE
0.601451,0.827443,1.110168,0.683281,1.143691,0.915114,0.898997,0.599083,1.212746,1.370056,0.932907,1.385948,1.03136,FALSE
0.347317,1.029889,0.569626,0.854564,1.157853,0.739531,1.678128,0.958532,1.234796,1.370056,1.178408,1.37639,1.123163,TURE
0.360023,1.382317,1.442493,0.507325,0.705466,0.985213,1.198663,1.797248,0.970197,1.23305,0.707045,0.611729,0.994709,TURE
0.728518,1.024682,0.780752,1.096869,0.958736,0.973757,1.098775,0.965189,0.751331,0.608914,0.996555,0.800062,1.000699,FALSE
0.309197,1.307757,0.879799,0.959921,0.787206,0.949378,1.244766,1.54379,0.305307,1.304188,0.89136,0.720546,1.013445,TURE
0.41085,0.794921,1.083463,0.777985,1.133351,0.952641,0.690994,0.669563,1.172538,0.846211,1.141439,1.200968,1.011739,TURE
0.41085,1.059895,0.782501,0.833556,1.056077,0.833561,0.930727,0.778808,0.869027,0.8583,1.14837,1.021048,1.074,FALSE
0.351552,1.238672,0.492417,1.104043,0.933184,0.834995,1.598218,0.778808,0.749698,1.210216,1.243875,0.535263,1.07325,FALSE
0.529446,0.76373,0.934186,1.078065,1.079362,1.039569,0.599332,0.599083,0.881997,0.978611,0.95395,0.983136,0.966289,TURE
0.491326,0.728025,1.459666,0.83643,0.990794,1.170013,0.524415,0.461793,1.111684,0.870556,0.711955,1.051409,0.898086,TURE
3.494345,0.858974,0.976649,1.012728,1.026666,1.025568,0.806244,0.641874,0.908247,0.937836,1.010064,0.896656,0.973609,FALSE
0.364259,0.768512,0.882589,1.190886,1.045894,1.07449,0.679242,0.69893,0.896697,1.027542,1.086754,0.815639,0.94803,FALSE
0.25837,1.143669,0.861442,0.972026,0.901107,0.946784,0.749164,2.620987,0.826873,2.140713,0.638304,1.529322,1.014801,TURE
0.41085,1.059895,0.782501,0.833556,1.056077,0.833561,0.941303,0.78938,0.884591,0.584289,1.169166,1.041289,1.074,TURE
1.143604,1.15593,0.843363,0.798567,0.980902,0.844917,1.04883,1.026999,0.834748,0.611632,1.010064,0.914863,1.068062,FALSE
1.859415,0.986947,1.210293,1.031406,0.830944,1.15113,0.858851,0.681492,1.029173,0.887423,0.764462,0.943936,0.907959,TURE
2.422746,1.03349,1.071783,0.772739,0.978443,0.944053,0.971331,1.050116,1.0366,1.011794,0.950402,1.045916,1.016229,FALSE
0.436264,0.962505,0.28343,1.517665,1.018816,0.953219,1.381792,0.998471,0.992247,1.807713,1.396632,0.477913,1.011437,TURE
0.364259,0.768512,0.882589,0.940173,1.162104,0.940179,0.539398,0.539174,1.352396,0.548022,1.400996,1.28718,1.018255,TURE
0.406615,0.956192,0.973111,0.842239,1.041052,0.932484,1.378463,0.808762,1.345046,0.787782,0.962367,0.955827,1.022278,FALSE
0.347317,0.537333,0.854439,1.117507,1.249262,1.021257,1.258596,0.419358,1.763995,1.507062,1.139128,1.338157,0.975863,TURE
0.381201,1.142331,0.713614,0.778603,1.054932,0.770051,1.018864,1.078349,1.014297,0.47952,1.256969,1.108759,1.107206,FALSE
0.639571,1.094239,1.005333,0.713951,0.992791,0.879694,0.847918,1.116472,0.844412,0.634429,0.915052,1.014479,1.049879,TURE
2.105078,0.783116,0.763608,0.921887,1.211558,0.871537,0.785477,0.709032,1.336485,0.831705,1.390984,1.19557,1.054144,TURE
0.770874,1.089429,0.962417,1.006984,0.878602,1.015452,1.22863,1.018441,1.036347,0.993291,0.707045,0.93671,0.978898,TURE
0.402379,0.888957,0.921894,0.964585,1.05201,0.972696,0.87902,0.639022,0.793798,1.050376,1.047474,0.892105,1.001253,TURE
0.478619,0.844834,1.29174,1.049444,0.884433,1.201075,0.476392,0.652847,0.814151,0.605986,0.841001,0.671529,0.881845,TURE
0.338846,0.963842,1.459666,0.943307,0.780789,1.227269,0.224749,0.673968,0.992247,0.685028,0.736505,0.525705,0.86815,TURE
0.351552,0.840528,0.773799,1.23393,1.023492,1.043744,0.479465,0.119817,1.352396,0.548022,1.283156,1.096014,0.964106,FALSE
0.948768,1.180215,0.834095,0.745983,0.992717,0.812163,1.198663,1.273051,1.304621,0.713571,1.031107,1.08327,1.085188,FALSE
0.33461,0.650695,0.886886,0.887016,1.265076,0.913827,0.303609,0.981392,1.444851,0.775163,1.382562,1.295396,1.032033,FALSE
0.321903,0.917945,0.998719,0.851104,1.05201,0.949899,0.786623,0.692689,1.006028,0.44955,0.969732,1.003618,1.013173,FALSE
0.440499,0.741417,0.898256,1.088431,1.105116,1.027352,0.948942,0.798777,1.359746,0.742114,1.178408,0.987687,0.972676,TURE
0.304961,1.070935,0.64874,2.021372,0.555228,1.403739,1.673134,0.649006,1.084122,1.969456,0.425536,1.06734,0.775883,TURE
0.74546,1.147431,0.597136,0.735045,1.121497,0.689108,1.490005,1.131601,0.986122,0.485228,1.363898,1.184163,1.149527,TURE
0.436264,1.06945,1.020349,1.255998,0.751983,1.177505,0.599332,0.399389,0.832998,0.570857,0.676494,0.658458,0.894169,TURE
0.398144,0.781229,0.869588,0.917502,1.169522,0.921604,0.530837,0.530616,1.096197,0.137006,1.245746,1.136068,1.027967,FALSE
0.419321,1.075572,1.061575,0.980059,0.858079,1.05007,0.779131,1.147716,0.935381,0.421833,0.715314,0.613741,0.960798,FALSE
0.385437,1.250826,0.57745,0.829281,1.015883,0.729856,1.416602,1.067457,0.689562,0.672573,1.228401,0.973205,1.128222,TURE
0.292254,0.425713,1.100038,1.093689,1.231157,1.129966,0.765813,0.84038,1.63537,0.256886,1.15113,1.07265,0.919025,TURE
0.779345,0.758302,0.666369,1.288991,1.099894,1.020109,0.749164,0.838716,1.212746,1.061793,1.256969,0.898477,0.976464,TURE
0.351552,0.752051,0.773799,0.714381,1.324519,0.765412,1.038841,0.938563,1.866894,1.073211,1.296249,1.554811,1.109631,TURE
0.330374,1.03563,0.449128,0.621961,1.313327,0.555325,1.240283,1.156563,1.065747,0.437657,1.762157,1.566493,1.219475,TURE
0.656513,1.089689,1.017058,0.973736,0.870454,1.024665,1.111261,1.273051,1.148434,0.842014,0.834706,0.708905,0.974081,FALSE
0.313432,1.09161,1.262414,0.946949,0.776568,1.131663,0.813379,0.855833,0.566998,0.807354,0.364745,0.61446,0.918138,FALSE
0.389672,1.077587,0.888492,0.644496,1.086315,0.784699,1.178685,1.198166,1.102497,0.251177,1.073661,1.185225,1.099547,FALSE
0.732754,1.464467,0.67499,0.997055,0.751002,0.867977,1.667371,1.333855,0.87069,0.913371,0.733568,0.756492,1.056006,TURE
0.326139,0.572225,1.66819,0.770047,1.038348,1.237582,0.788826,0.563843,1.170592,0.941914,0.525662,1.037353,0.862758,TURE
1.050421,0.991972,0.871091,0.934613,1.017544,0.931514,0.829844,1.071436,0.941363,0.750896,1.080208,0.955827,1.022785,FALSE
0.368495,0.590861,0.939555,1.053282,1.206184,1.028948,0.59077,0.4108,1.316696,0.47952,1.099848,0.955827,0.971842,FALSE
0.376966,0.701351,1.443265,1.090178,0.898346,1.297839,0.492784,0.252946,0.715398,0.715474,0.567382,0.535263,0.831253,FALSE
0.419321,0.815951,1.061575,0.816716,1.110455,0.962564,0.485774,0.422511,1.248723,0.620131,1.194947,1.122845,1.006551,FALSE
1.939891,0.994106,0.917869,0.847388,1.036506,0.907921,1.048106,0.991236,0.983193,0.838911,1.059808,0.984455,1.035121,FALSE
0.385437,1.250826,1.219062,0.592344,0.851146,0.920253,1.057003,1.426906,0.793798,0.672573,0.849882,0.910642,1.028673,FALSE
0.88947,0.926687,0.695079,1.15507,1.035103,0.962564,0.762786,0.653545,1.162633,1.18323,1.249827,1.077477,1.006551,TURE
0.59298,0.629448,1.126028,0.770047,1.231416,0.969439,0.385285,0.684666,1.480496,0.636097,1.234523,1.338157,1.002956,TURE
0.520975,0.895556,1.044314,0.613533,1.157853,0.845178,0.770569,0.855833,1.217996,0.587167,1.197113,1.383673,1.067926,TURE
0.364259,0.683122,0.814697,0.752139,1.33642,0.805868,0.479465,0.479266,1.528795,0.411017,1.518837,1.478345,1.088479,TURE
0.41085,0.870628,0.902886,1.055837,1.030319,1.012181,0.849641,1.000821,1.486425,0.584289,1.002802,0.802894,0.980609,TURE
0.427793,0.908856,0.693703,1.067391,1.088466,0.914912,0.948942,1.497707,0.698248,1.883827,1.047474,1.43374,1.031465,TURE
0.317668,0.930184,1.012035,0.790581,1.066037,0.924061,0.824081,0.848701,0.753373,0.884828,1.01474,1.0992,1.026682,FALSE
1.685757,1.005588,0.836191,1.083483,0.95421,0.994005,0.907321,0.67896,0.763173,0.740211,0.940544,0.750855,0.990112,FALSE
0.338846,0.872047,0.4379,1.145444,1.186799,0.830211,0.973914,0.449312,1.047372,0.941914,1.571211,1.003618,1.075751,FALSE
0.864056,1.115933,1.001732,1.268312,0.722612,1.174894,1.062451,0.762469,0.661498,0.591615,0.464221,0.573496,0.895534,TURE
0.872527,1.105098,0.93532,0.732666,1.006687,0.855093,0.908078,1.043856,1.102497,0.467065,1.041522,1.170163,1.062742,TURE
0.364259,0.384256,0.814697,1.06553,1.394525,0.973757,0.779131,0.619052,1.822795,1.324388,1.505744,1.185225,1.000699,FALSE
0.567566,0.904244,0.697154,0.844753,1.193325,0.797348,0.990732,1.118695,0.976497,0.929681,1.406875,1.232821,1.092934,FALSE
0.491326,1.012904,1.207999,0.650557,0.990794,0.945968,0.63679,1.235608,0.973872,1.027542,1.088391,1.059374,1.015228,FALSE
0.37273,1.168293,1.061575,0.612537,0.965339,0.853182,1.078797,1.288028,1.168647,0.787782,0.962367,1.032293,1.063741,TURE
1.78741,0.887492,0.913156,0.93245,1.071642,0.951159,0.967103,0.776084,1.142588,0.965267,1.026644,1.03403,1.012514,FALSE
0.55486,0.700721,0.935969,1.110983,1.106217,1.058086,0.634357,0.291761,1.16836,0.587167,1.129946,0.935965,0.956607,FALSE
0.876763,1.294878,0.676947,0.677046,1.013894,0.69751,1.38936,1.279859,1.013724,0.622753,1.170756,1.104786,1.145134,FALSE
0.360023,0.99354,0.961662,1.01465,0.940621,1.019185,0.958931,0.718899,0.617398,0.685028,0.707045,0.611729,0.976946,FALSE
0.457442,1.019939,1.459666,0.698746,0.855976,1.096253,0.449499,0.873662,0.679873,0.941914,0.703772,0.828383,0.936651,FALSE
0.343081,0.997273,1.081234,0.865114,0.956225,0.998215,0.419532,1.917065,0.837898,1.849576,0.707045,1.491089,0.987911,FALSE
1.431622,1.032009,0.898256,0.924967,0.983147,0.939781,0.910749,0.906455,0.752292,0.770097,0.943497,0.848374,1.018463,FALSE
0.389672,0.758302,1.078884,0.761677,1.167789,0.941639,0.599332,1.39786,1.411196,1.187382,1.256969,1.248947,1.017492,FALSE
0.546388,0.683122,1.176785,1.211779,0.96842,1.231186,0.428094,0.523009,0.818998,0.304457,0.673376,0.661493,0.866102,TURE
0.381201,0.734356,1.751599,0.778603,0.888364,1.283419,0.839064,0.539174,1.014297,1.027542,0.510644,0.841127,0.838792,TURE
0.364259,1.110073,1.222046,0.564104,0.958736,0.906601,1.338507,1.158227,0.573298,0.753531,0.680858,1.006804,1.035811,FALSE
0.762403,0.83635,0.973111,1.018173,1.041052,1.026735,0.499443,0.366106,0.881997,0.761142,1.025652,0.870864,0.972999,TURE
0.427793,1.19969,1.21398,0.640435,0.865825,0.943503,0.69922,2.09679,0.367499,2.169255,0.589204,1.401879,1.016517,TURE
0.41085,0.757068,1.023271,0.944696,1.107593,1.012181,0.701571,0.711851,1.206261,0.423106,1.035151,1.014301,0.980609,FALSE
1.253729,1.079205,1.183513,0.65558,0.953829,0.936549,0.754159,1.153234,0.845247,0.685028,0.756145,0.990873,1.020153,TURE
0.355788,0.917945,1.66819,0.770047,0.803097,1.237582,1.13873,1.138257,1.322996,0.822034,0.510644,0.802894,0.862758,TURE
0.249899,1.120204,1.187525,1.827229,0.381131,1.566206,0.609846,0.609593,0.68084,0.913371,0.206738,0.711001,0.690937,TURE
0.376966,0.742607,0.787236,0.969047,1.207152,0.908487,0.479465,0.625709,1.264196,0.852479,1.361716,1.079022,1.034825,FALSE
0.931825,1.218363,0.371551,1.004561,1.044837,0.721923,1.607298,1.034779,0.982224,0.965267,1.392664,0.955827,1.13237,FALSE
0.525211,0.740278,1.082978,0.869408,1.128366,1.001377,0.856188,0.813041,1.228496,1.027542,1.094236,1.310848,0.986257,FALSE
0.504033,1.203356,1.373803,0.498265,0.860836,0.946386,1.064602,1.413625,0.524169,1.31297,0.62366,0.957503,1.015009,FALSE
0.461677,1.044267,1.017749,0.840693,0.962734,0.953733,0.943392,0.881983,1.245413,0.640628,0.818339,0.899185,1.011168,FALSE
0.423557,1.174969,0.992573,1.131969,0.749557,1.097323,0.898997,0.658991,0.617398,0.959039,0.589204,0.573496,0.936092,TURE
0.453206,1.063786,0.436536,0.554146,1.33099,0.512768,1.334226,1.091186,1.091997,0.505616,1.847108,1.643111,1.241726,FALSE
0.381201,1.101534,0.778489,1.43742,0.749557,1.155077,1.078797,0.479266,0.352799,0.959039,0.628484,0.382331,0.905896,TURE
0.393908,1.57926,0.94172,1.15921,0.483585,1.086766,1.595144,1.262682,1.017689,0.927423,0.296113,0.305864,0.941612,TURE
0.292254,0.904641,1.100038,0.859327,1.013894,1.004415,0.39123,0.540839,0.783998,0.171257,0.736505,0.812453,0.984669,FALSE
0.224485,1.039183,0.881308,1.42386,0.754271,1.198665,0.753006,0.153611,0.407076,0.685028,0.523737,0.254887,0.883106,FALSE
0.440499,0.988556,0.898256,0.725621,1.105116,0.832988,1.298552,1.098318,1.175997,0.456685,1.178408,1.210714,1.074299,TURE
0.360023,0.907145,0.480831,1.648806,0.911226,1.121104,1.318529,0.539174,1.278896,1.71257,1.060567,0.764661,0.923658,TURE
0.427793,0.94521,1.21398,1.601087,0.593709,1.458141,1.04883,1.447783,0.808498,2.283427,0.229135,1.306296,0.747439,TURE
0.580273,1.179257,0.980214,0.708218,0.948345,0.8642,1.163408,1.120134,0.824556,0.653367,0.869778,1.047393,1.05798,FALSE
0.364259,1.024682,0.95048,1.128208,0.871578,1.07449,1.198663,1.098318,0.808498,0.570857,0.720138,0.458797,0.94803,FALSE
0.588744,0.97738,0.756086,1.008263,1.04255,0.91409,0.817885,0.82205,0.915155,0.78804,1.126724,0.881085,1.031896,TURE
0.360023,0.863948,0.961662,1.331728,0.881832,1.18905,0.479465,0.599083,0.440999,0.685028,0.628484,0.535263,0.888133,FALSE
0.961474,1.002865,0.51442,1.044821,1.111678,0.814151,1.04883,0.991339,0.934497,1.019387,1.356105,0.969481,1.084148,TURE
0.902176,0.810205,0.603054,1.341255,1.067445,1.016793,0.88852,0.544621,1.085535,1.077841,1.299271,0.871607,0.978197,TURE
0.677691,0.757304,1.094749,0.909618,1.093104,1.02874,0.561873,0.823739,1.185184,0.727842,0.982007,1.027513,0.971951,TURE
0.326139,0.667596,1.061575,0.770047,1.233038,0.937562,0.625773,0.224656,1.35218,0.458364,1.187073,1.315667,1.019623,FALSE
0.453206,0.857892,1.091339,1.309799,0.840625,1.241438,0.74203,0.634742,0.404249,1.133558,0.649995,0.755558,0.860742,TURE
0.381201,0.611963,1.492103,0.898388,1.027171,1.219248,0.719198,0.299541,1.278896,0.753531,0.746325,0.917593,0.872344,TURE
0.313432,1.09161,0.86791,0.801265,1.012915,0.858503,1.006021,0.823739,0.669373,0.721726,1.017079,1.010445,1.060959,FALSE
0.37273,1.335192,0.796181,0.735045,0.908554,0.787552,1.288563,1.288028,1.102497,0.411017,1.080208,0.974943,1.098055,TURE
0.559095,1.251743,0.928878,1.510925,0.548918,1.268834,1.141584,1.169638,0.881997,1.337436,0.542442,0.619011,0.846418,TURE
0.533682,1.165644,0.834095,1.326191,0.733694,1.122991,1.45552,0.912888,0.923997,1.043852,0.598557,0.491568,0.922672,TURE
3.75695,1.237725,0.961043,0.753552,0.895751,0.879004,1.215787,1.2847,0.975097,0.818772,0.923398,0.968571,1.05024,TURE
0.775109,1.043347,1.14859,0.706928,0.969373,0.946784,0.769142,0.958532,1.036347,0.742114,0.877259,0.974943,1.014801,FALSE
0.635335,0.734356,0.622791,1.221807,1.165978,0.962564,0.861539,0.599083,1.185184,0.813471,1.37481,0.88414,1.006551,FALSE
0.648042,1.175929,0.839546,1.092158,0.832841,1.000312,1.031542,1.163603,0.831113,0.968261,0.778052,0.59923,0.986814,FALSE
0.245663,1.329437,1.006666,1.486987,0.473858,1.294483,1.187564,0.532518,0.939164,0.748457,0.33461,0.474373,0.833008,TURE
3.341864,0.921435,1.228413,1.052104,0.858175,1.171181,0.887344,0.778808,0.775423,1.031348,0.67322,0.786964,0.897476,TURE
0.29649,0.891718,0.750685,1.001061,1.106489,0.90756,0.749164,0.524197,0.937122,0.5994,1.129308,0.955827,1.035309,TURE
1.397738,0.879002,0.884646,1.0944,1.014552,1.023818,0.722723,0.704803,1.102497,0.66488,1.10909,0.843376,0.974524,TURE
0.491326,0.443146,1.157666,0.929367,1.270801,1.070438,0.549387,0.42435,1.74562,1.113171,1.260242,1.306296,0.950149,TURE
0.330374,0.564889,1.047965,0.898388,1.249262,0.999586,0.915645,0.232977,1.531245,0.951428,1.254787,1.274435,0.987194,FALSE
1.092777,0.83967,1.063633,0.898388,1.055578,1.007334,0.786303,0.599083,1.094958,0.793344,1.003829,0.978701,0.983143,FALSE
0.343081,1.087934,0.64874,0.532378,1.233839,0.606059,0.898997,2.216606,0.705598,1.644067,1.217689,2.026352,1.192949,FALSE
0.393908,1.026519,1.004501,0.811447,0.994037,0.931514,0.631603,0.870974,0.868428,0.621795,0.951791,0.961709,1.022785,FALSE
0.427793,1.126982,0.635894,1.2275,0.890563,0.972094,1.098775,1.647478,0.624748,2.226341,0.818339,1.08327,1.001568,FALSE
0.360023,1.252724,0.686902,1.01465,0.881832,0.883294,1.318529,1.078349,1.146597,0.822034,1.021287,0.688195,1.047997,FALSE
0.432028,0.82795,1.087594,0.845541,1.077795,0.990875,1.148719,0.748853,1.175997,1.027542,0.883806,1.242574,0.991749,FALSE
0.41085,1.022041,1.203848,0.833556,0.901529,1.041951,0.821437,0.750615,0.913127,0.76562,0.589204,1.000807,0.965044,TURE
0.398144,0.898414,0.559021,1.433597,0.983462,1.044484,0.916121,1.009882,0.812698,1.262409,1.133516,0.857513,0.963719,TURE
0.96571,1.191718,0.793853,0.898388,0.931467,0.873907,1.27358,1.073357,0.661498,0.742114,0.932907,0.748731,1.052905,TURE
0.385437,0.645587,0.962417,1.184687,1.098252,1.110651,0.348702,0.577298,1.058397,0.535567,1.092706,0.980157,0.929124,TURE
0.423557,0.624202,1.05096,0.916356,1.199292,1.010692,0.059933,0.119817,1.367096,0.068503,1.178408,1.185225,0.981387,FALSE
0.33461,1.022521,1.108607,0.887016,0.91718,1.023486,0.985743,1.288816,0.629584,0.689535,0.700326,0.774723,0.974698,TURE
0.360023,1.209527,1.305113,0.507325,0.881832,0.917267,0.539398,1.497707,0.529198,1.096045,0.510644,1.032293,1.030234,FALSE
0.156716,0.893135,2.051422,1.60253,0.270111,1.873097,0.625773,0.299541,0.629072,0.372736,0.970454,0.736549,0.530479,TURE
0.216014,0.431974,0.801385,2.536624,0.685869,1.755264,0.944401,2.124021,1.00227,2.594803,0.511834,1.332364,0.592089,TURE
0.313432,0.942754,1.578017,0.65558,0.87786,1.131663,0.107023,1.112582,0.677248,1.149868,0.533089,0.832935,0.918138,FALSE
0.368495,1.012904,1.207999,0.619578,1.005153,0.929372,0.59077,0.838716,0.749698,1.086259,0.819274,0.955827,1.023905,TURE
2.109314,1.37876,0.75035,0.93086,0.807756,0.869787,1.622191,1.331295,1.293596,0.962084,0.927014,0.824135,1.055059,FALSE
0.330374,0.800259,0.449128,1.520349,1.057068,1.036607,0.857377,0.848701,0.900372,1.436656,1.363898,0.525705,0.967837,FALSE
0.957239,1.299745,0.671705,0.977891,0.873378,0.856086,1.465033,1.189845,0.765623,0.770657,0.932907,0.605357,1.062223,FALSE
0.461677,0.673721,0.857052,1.384671,1.031501,1.165674,0.69922,0.759948,1.00858,1.439827,1.029289,1.104511,0.900355,TURE
0.571802,1.060736,1.38398,0.678782,0.869857,1.048125,1.141584,1.041263,0.556498,1.092783,0.42086,0.855692,0.961815,FALSE
0.393908,1.184445,0.878939,0.985329,0.859707,0.962564,0.991202,1.539182,0.464745,1.111853,0.827907,0.961709,1.006551,FALSE
0.364259,0.939292,0.814697,1.128208,0.987789,1.007334,0.998886,0.738869,1.631695,0.570857,1.112941,1.019548,0.983143,TURE
1.15631,0.968381,0.641611,1.224177,0.997579,0.973142,0.910523,0.567812,0.877151,0.809236,1.153588,0.753107,1.00102,TURE
0.321903,1.111196,0.84507,0.780179,1.019135,0.835911,0.936456,0.936067,0.496124,0.513771,1.055657,1.027513,1.072771,FALSE
0.423557,0.66092,1.518053,0.754646,1.04938,1.155077,0.719198,0.599083,1.058397,1.096045,0.785605,1.070526,0.905896,TURE
0.406615,0.764954,1.398847,0.617642,1.093104,1.022724,0.779131,0.554152,1.025322,0.976165,0.795426,1.242574,0.975096,FALSE
0.453206,0.995155,1.036772,0.80603,1.00408,0.944572,1.184393,0.841569,0.797998,0.619787,0.785605,0.983136,1.015958,FALSE
1.906006,1.068896,1.02501,0.754646,0.982753,0.911227,1.003229,1.080954,0.728607,0.804163,0.913693,0.97245,1.033392,FALSE
0.639571,1.386036,1.005333,0.821043,0.744593,0.937066,1.283795,1.347936,0.684049,1.296104,0.723114,0.640838,1.019883,FALSE
0.304961,0.764954,1.216388,2.021372,0.520526,1.684487,0.799109,0.998471,0.147,1.198799,0.392803,0.669079,0.629094,TURE
0.796287,0.722637,1.149099,0.659455,1.209392,0.921604,0.644281,0.703922,1.256846,0.959039,1.090028,1.328599,1.027967,FALSE
0.364259,1.067378,0.611023,0.752139,1.162104,0.705134,1.238619,0.778808,0.837898,0.662194,1.400996,1.070526,1.141148,FALSE
0.567566,1.178257,0.871442,0.884979,0.913639,0.905097,1.02131,0.898624,0.494999,0.629107,0.88581,0.784168,1.036597,FALSE
1.745055,1.140747,1.062864,0.889666,0.855077,1.002281,1.013156,0.969944,0.787498,0.799199,0.673376,0.682733,0.985785,FALSE
0.440499,0.812028,1.235102,0.673791,1.105116,0.971819,0.449499,0.898624,0.992247,0.856285,0.785605,1.051409,1.001712,FALSE
0.398144,0.703107,0.683248,1.089534,1.222682,0.921604,0.419532,0.736016,1.367096,0.773103,1.49265,1.097835,1.027967,FALSE
0.982652,1.028731,0.956333,0.859664,0.990794,0.933521,1.107099,1.015112,0.875872,0.732599,0.894717,0.876174,1.021736,TURE
0.326139,1.239821,0.758268,0.560034,1.070796,0.675045,1.225104,1.387581,0.554491,0.871396,1.198626,1.270687,1.15688,TURE
0.432028,1.295922,0.744143,1.00408,0.832841,0.905943,1.598218,0.848701,1.065747,0.856285,0.687405,1.019548,1.036155,TURE
0.317668,0.734356,1.32343,0.790581,1.066037,1.078072,0.324638,0.649006,1.047372,1.113171,0.851073,1.06734,0.946158,FALSE
0.436264,1.140747,0.850291,0.784999,0.994558,0.841075,0.948942,0.848701,0.832998,0.799199,1.10203,1.07265,1.070071,TURE
0.537917,1.127554,0.643632,0.297105,1.318119,0.477492,1.149738,1.528272,1.124997,0.531246,1.59526,1.63856,1.26017,FALSE
0.419321,1.186838,0.766693,1.306746,0.757129,1.079238,1.148193,0.722052,0.800761,1.171758,0.83729,0.39038,0.945548,FALSE
0.347317,1.164222,0.783235,0.9203,0.944564,0.880394,1.558262,0.718899,1.146597,0.959039,0.785605,1.070526,1.049513,FALSE
1.444329,1.141374,0.821865,1.185556,0.82063,1.041602,1.098775,1.198166,0.710498,1.217828,0.741961,0.913345,0.965226,TURE
3.629883,1.045407,0.892491,0.735902,1.064132,0.835645,0.887519,0.997379,0.899191,0.625522,1.099418,1.112211,1.07291,FALSE
0.389672,0.878034,0.888492,1.11322,1.004841,1.035803,0.759153,0.858685,1.073097,0.662194,1.008194,0.917593,0.968258,FALSE
0.453206,0.857892,0.982205,1.259422,0.910677,1.160474,1.03456,0.584819,1.023747,0.742114,0.748196,0.76011,0.903074,TURE
0.33461,0.883086,1.330328,0.887016,0.91718,1.133145,0.378525,1.06416,0.574459,1.306961,0.759763,0.774723,0.917363,FALSE
0.910647,1.007604,0.787541,1.052994,0.987789,0.95361,0.81727,0.798777,0.841907,0.539719,1.035571,0.776247,1.011232,TURE
0.385437,1.371873,0.57745,0.592344,1.04334,0.602925,1.645438,1.824479,0.813843,0.616525,1.139128,1.070526,1.194588,FALSE
0.292254,0.744999,1.01542,0.703086,1.231157,0.878863,0.39123,0.615724,1.304621,0.428143,1.200231,1.311606,1.050314,FALSE
0.326139,1.239821,0.530788,1.120068,0.908554,0.862557,1.449854,0.762069,0.70041,0.957024,1.083096,0.80683,1.058839,FALSE
1.643401,0.823311,0.993175,0.958589,1.068956,1.004738,0.63679,0.658991,1.052884,0.727842,1.011467,0.970164,0.9845,FALSE
0.423557,1.285123,0.759026,0.700742,0.974424,0.7508,1.318529,1.317982,1.146597,0.274011,1.021287,0.99406,1.117271,TURE
0.338846,0.50487,1.167733,0.808549,1.280494,1.010692,0.524415,0.224656,1.653745,0.856285,1.227509,1.385948,0.981387,TURE
0.364259,0.768512,0.95048,0.814817,1.191157,0.906601,1.018864,0.579113,1.205396,0.63936,1.243875,1.159736,1.035811,FALSE
0.436264,0.998153,0.963663,1.046665,0.921786,1.037326,0.749164,0.69893,1.310746,0.627942,0.938362,1.07265,0.967461,FALSE
0.368495,1.434948,1.006666,0.55762,0.832841,0.796605,1.361339,1.497707,0.566998,0.939467,0.925892,0.835665,1.093322,TURE
0.368495,0.9707,1.275111,0.743493,0.947716,1.028948,0.719198,0.778808,1.039497,0.753531,0.768771,1.015907,0.971842,TURE
0.292254,1.383569,0.676947,1.953017,0.362105,1.38107,1.897883,1.248089,1.286246,1.769656,0.098201,0.892105,0.787735,TURE
0.953003,0.750675,1.141783,0.838495,1.110455,1.013901,1.098775,0.723892,1.414871,0.656485,0.998374,1.115131,0.979709,FALSE
0.525211,0.947556,1.035892,0.912878,0.98732,1.001377,0.68495,0.727458,0.913497,0.636097,0.925892,0.928517,0.986257,TURE
0.304961,1.019939,0.729833,0.898388,1.075753,0.842243,0.874025,0.998471,0.716623,0.941914,1.211142,0.939896,1.06946,FALSE
0.830172,0.974145,0.774517,0.907555,1.083544,0.869254,0.913981,0.576617,0.876485,0.796345,1.183318,1.051409,1.055338,TURE
0.33461,0.836608,1.0347,0.68232,1.170195,0.877274,0.453442,0.599083,1.058977,0.518278,1.142229,1.300427,1.051145,TURE
0.343081,1.087934,1.009152,0.598925,1.048763,0.819962,1.078797,2.156698,1.146597,1.781073,0.785605,1.758721,1.08111,FALSE
0.440499,1.023861,1.178961,0.777451,0.936947,0.999586,0.898997,0.69893,0.367499,0.685028,0.589204,0.764661,0.987194,FALSE
1.651872,1.167437,0.703634,0.967495,0.954564,0.866308,1.378463,1.078349,1.036347,0.753531,1.021287,0.822011,1.056878,FALSE
0.343081,0.906612,0.792905,1.530587,0.832841,1.212118,1.018864,1.797248,0.485099,2.671609,0.628484,1.414623,0.876072,FALSE
0.376966,1.278934,1.11525,0.726786,0.814126,0.940933,1.345166,1.331295,0.901597,0.42624,0.471363,0.696691,1.01786,FALSE
0.499797,0.684569,1.335965,1.096338,0.952827,1.24807,0.760263,0.715571,0.865664,1.116342,0.745598,0.676159,0.857274,FALSE
1.228315,1.202824,0.986533,1.282526,0.663401,1.174992,1.078797,0.718899,0.646798,0.776365,0.445176,0.407819,0.895483,TURE
0.432028,0.50397,1.316561,0.687002,1.273757,1.019185,1.39844,0.549159,1.800745,1.31297,0.949273,1.593044,0.976946,FALSE
0.703105,0.77417,0.703453,1.006627,1.204108,0.887182,0.632628,0.532518,1.314829,0.646971,1.49847,1.224874,1.045964,TURE
0.376966,0.948887,1.312059,0.847917,0.898346,1.103163,0.759153,0.658991,0.926097,1.073211,0.851073,0.917593,0.933039,FALSE
0.415086,0.711875,0.536204,0.99006,1.325748,0.795589,0.859042,0.665648,1.465096,0.631748,1.710874,1.312668,1.093854,TURE
0.37273,0.834495,1.127924,0.796298,1.078908,0.98444,0.749164,0.898624,1.212746,0.650777,1.021287,1.013176,0.995113,FALSE
0.37273,1.251743,0.928878,0.918806,0.823377,0.951626,1.558262,1.497707,1.367096,0.342514,0.667765,0.688195,1.01227,FALSE
1.334204,1.387116,0.722882,0.427804,1.047001,0.586706,1.610704,1.803489,0.748779,0.863421,1.149766,1.290366,1.203068,FALSE
0.736989,1.012904,1.174444,0.83643,0.918997,1.028948,0.74203,0.808286,0.587998,0.837256,0.748196,0.813211,0.971842,TURE
0.457442,0.985941,0.756864,1.14794,0.971648,0.989302,1.023858,0.773815,1.065747,1.027542,1.162041,0.812453,0.992571,TURE
0.398144,0.820291,0.807475,1.03219,1.116362,0.952324,0.625017,0.616199,1.039497,0.675242,1.2233,0.96675,1.011905,FALSE
0.834407,0.7269,1.481894,0.738776,1.027312,1.128692,0.69452,0.539174,1.029862,1.067838,0.697803,1.045787,0.919691,FALSE
0.393908,1.144963,0.376688,1.15921,1.020902,0.807312,1.507549,0.603691,0.732736,1.032812,1.405025,0.867596,1.087724,FALSE
0.520975,0.686593,0.996845,1.007947,1.137539,1.032996,0.927537,0.5135,1.102497,0.86444,1.140998,0.955827,0.969726,TURE
0.427793,0.908856,0.693703,1.28087,0.989515,1.029276,0.649276,1.39786,0.992247,1.769656,0.91654,1.306296,0.97167,FALSE
0.470148,1.058531,0.999411,0.922669,0.922878,0.988579,0.790028,0.930394,0.671521,0.845906,0.800484,0.753075,0.992949,FALSE
0.368495,1.097313,1.073777,0.805451,0.918997,0.962564,0.839064,1.240957,0.699298,1.144975,0.701433,0.873899,1.006551,TURE
1.063128,0.746059,1.605051,1.07377,0.806297,1.369065,0.940909,0.567662,0.848074,1.154488,0.465595,0.744609,0.794012,TURE
1.617988,1.047706,0.886499,0.987756,0.948393,0.967604,1.04883,0.853693,0.959172,0.873411,0.893626,0.99406,1.003916,FALSE
0.423557,1.138251,1.167733,0.700742,0.899469,0.952938,0.898997,1.317982,1.278896,0.616525,0.628484,0.87936,1.011584,FALSE
0.605686,0.950041,1.143235,0.678503,1.048332,0.928908,0.861539,0.936067,1.341371,0.856285,1.022924,1.186818,1.024148,TURE
0.398144,1.093721,1.304382,1.376254,0.558181,1.382406,0.59077,0.676108,0.327599,0.371872,0.252516,0.300403,0.787037,TURE
0.33461,0.976042,0.591257,0.955248,1.138568,0.804167,0.985743,0.536021,0.940024,0.513771,1.385147,1.06147,1.089368,FALSE
0.542153,0.659773,1.231593,1.052798,1.034545,1.173125,0.749164,0.641874,1.086747,1.100938,0.95395,0.805625,0.896459,FALSE
0.376966,0.948887,0.393618,1.211309,1.122932,0.843595,1.092115,0.612396,0.803598,1.126491,1.431548,0.764661,1.068753,FALSE
0.364259,0.597731,1.086263,0.68946,1.307367,0.906601,0.639287,0.299541,1.367096,1.073211,1.322436,1.299924,1.035811,FALSE
1.241022,1.12785,1.175704,0.938248,0.793047,1.084116,1.01118,0.952388,0.861644,0.755287,0.523737,0.625454,0.942997,FALSE
0.529446,0.704981,1.307861,0.862452,1.059374,1.108874,0.856188,0.342333,1.070997,1.174334,0.785605,1.037754,0.930053,TURE
0.326139,1.096765,1.061575,1.050064,0.811209,1.087572,0.700689,0.911839,0.810659,0.785767,0.690293,0.520082,0.94119,FALSE
0.37273,1.543816,0.995227,0.735045,0.681416,0.885996,1.498329,1.767294,1.036347,0.856285,0.569564,0.611729,1.046584,FALSE
0.626864,0.868326,0.710108,1.238318,1.029797,1.014594,0.786623,0.823739,1.130059,1.327242,1.227509,0.692974,0.979347,FALSE
0.360023,1.036737,0.961662,0.443909,1.175776,0.71343,0.898997,1.018441,1.146597,0.822034,1.217689,1.261691,1.13681,FALSE
2.130491,1.438052,1.474176,0.67513,0.5762,1.090778,1.12951,1.566832,0.98942,1.053889,0.412946,0.563693,0.939514,FALSE
0.724282,0.966258,0.751173,0.914149,1.095844,0.861241,0.874782,0.907701,0.804043,0.494742,1.21015,1.029203,1.059527,FALSE
0.364259,0.811207,0.611023,1.190886,1.133052,0.940179,0.998886,0.619052,0.984897,0.981874,1.45337,0.943082,1.018255,FALSE
0.343081,0.815951,0.93707,1.131303,1.017917,1.069516,0.898997,1.917065,0.926097,1.71257,0.785605,1.414623,0.950631,TURE
0.376966,1.278934,0.65603,0.545089,1.094859,0.616474,1.331848,1.391203,0.690898,0.47952,1.331165,1.333909,1.187504,FALSE
0.436264,0.998153,1.020349,1.412998,0.727726,1.261613,0.898997,0.948548,0.869747,1.084628,0.64376,0.785902,0.850193,TURE
0.385437,1.250826,0.769934,0.651578,1.015883,0.729856,1.187766,1.366998,1.078442,0.865626,1.11056,1.056623,1.128222,FALSE
0.364259,1.110073,1.357829,0.564104,0.900631,0.973757,1.098775,1.278043,0.573298,1.027542,0.9951,1.006804,1.000699,TURE
0.44897,0.900625,1.156716,0.610226,1.107836,0.898998,0.682572,0.798777,0.992247,1.008514,1.003829,1.115131,1.039786,FALSE
0.825936,0.979141,1.167733,0.635782,1.037849,0.918138,0.639287,0.938563,0.705598,0.844868,0.851073,1.121503,1.029779,FALSE
0.415086,0.899211,0.774517,0.770047,1.198272,0.795589,0.679242,1.331295,1.028997,0.898148,1.361716,1.282932,1.093854,FALSE
0.419321,0.704685,0.943622,1.143403,1.085218,1.079238,1.03779,0.482419,1.239438,0.771558,1.068837,0.919606,0.945548,TURE
0.533682,0.815951,1.529174,0.556145,1.031137,1.054237,0.984616,0.898624,1.280996,1.076473,0.776253,1.192507,0.95862,TURE
0.364259,0.811207,0.882589,0.940173,1.133052,0.940179,0.759153,0.639022,1.440596,0.548022,1.021287,0.99406,1.018255,TURE
0.368495,0.801883,0.335555,1.363071,1.177465,0.89618,0.839064,0.761691,1.052097,1.418987,1.487039,0.873899,1.041259,FALSE
1.800117,0.915785,0.947924,0.887818,1.058199,0.944445,0.994346,0.830547,1.042361,0.840716,1.026644,0.999273,1.016024,TURE
1.804353,0.827443,0.87717,0.911041,1.137826,0.921892,0.681059,0.708007,1.069088,0.591615,1.202214,1.135406,1.027816,TURE
0.127067,1.101534,0.778489,1.43742,0.749557,1.155077,0.898997,0.299541,0,0.685028,0.589204,0.191165,0.905896,TURE
0.533682,0.378834,0.880433,2.909065,0.515568,1.993883,0.71349,2.553234,0.682498,2.854283,0.308631,1.401879,0.467327,TURE
0.406615,1.070935,0.790652,0.842239,1.041052,0.842243,1.153713,0.913601,0.970197,0.856285,1.148948,1.022734,1.06946,TURE
0.37273,1.251743,0.729833,1.163821,0.794985,0.98444,1.378463,1.198166,0.926097,1.575564,0.785605,0.573496,0.995113,FALSE
0.643807,1.256135,0.653008,0.53194,1.117761,0.607935,1.410926,1.385379,0.716623,0.799199,1.415727,1.26647,1.191968,FALSE
0.355788,0.611963,1.042619,1.090899,1.130285,1.100073,0.539398,0.898624,1.587595,0.548022,1.139128,1.032293,0.934654,FALSE
0.461677,0.909523,1.071314,0.692336,1.100268,0.900748,0.549387,0.809871,1.024914,0.640628,1.07657,1.200093,1.038871,FALSE
0.300725,0.879158,0.822347,1.062881,1.055714,0.976121,0.58571,0.796508,0.806827,1.066464,1.102526,0.764661,0.999462,TURE
1.706934,0.829111,0.883768,1.083416,1.053968,1.017499,0.627871,0.570555,1.098997,0.652408,1.091119,0.934586,0.977828,FALSE
2.715,0.950882,0.947303,0.832515,1.060216,0.914511,0.799109,1.052933,0.922088,1.017163,1.011765,1.12382,1.031675,TURE
0.728518,0.853902,0.644969,0.877495,1.234736,0.789079,0.765813,0.599083,1.412829,0.646971,1.49847,1.281516,1.097257,FALSE
0.376966,1.32019,0.852839,0.908482,0.814126,0.908487,1.285233,1.211478,0.592898,0.799199,0.628484,0.904849,1.034825,FALSE
0.364259,0.811207,0.814697,1.128208,1.074946,1.007334,0.69922,1.158227,1.367096,1.118879,1.152221,1.057781,0.983143,TURE
0.347317,0.940334,1.708877,0.525886,0.883624,1.126904,1.078797,0.898624,1.102497,1.849576,0.274962,1.223458,0.920626,FALSE
0.368495,1.266131,1.140888,0.743493,0.804123,0.962564,0.890435,1.189607,0.951297,0.342514,0.735102,0.90667,1.006551,TURE
1.04195,1.029889,0.925642,0.766916,1.04613,0.868655,1.12951,1.067596,0.859382,1.176843,1.002151,1.063663,1.055651,TURE
0.402379,1.159509,0.983354,0.794364,0.920509,0.911903,0.859042,1.238104,0.867297,0.890536,0.785605,0.802894,1.033039,FALSE
0.830172,1.067813,0.774517,0.935057,1.007058,0.883987,1.026355,0.763831,0.88751,0.505208,1.060567,0.903256,1.047634,TURE
0.376966,0.866375,0.984044,0.847917,1.094859,0.940933,1.105434,0.732212,1.146597,0.700251,1.117306,1.002556,1.01786,TURE
0.37273,0.500697,1.459666,0.673791,1.22087,1.082884,1.04883,0.419358,1.433246,1.267302,1.571211,1.280808,0.943641,FALSE
0.343081,1.042604,1.729975,1.131303,0.524382,1.461671,0.898997,2.336423,0.793798,2.19209,0.353522,0.955827,0.745593,TURE
1.944126,1.087934,0.763224,1.115645,0.914493,0.975147,1.226778,1.004183,0.884016,0.968758,0.925379,0.692482,0.999972,FALSE
0.775109,1.10354,0.861442,0.913115,0.95572,0.915225,0.839064,0.718899,0.632098,0.548022,0.9951,0.892105,1.031302,FALSE
0.406615,0.841449,0.973111,1.122985,0.988999,1.082884,0.719198,0.239633,0.926097,0.959039,0.982007,0.802894,0.943641,FALSE
0.542153,0.774516,1.550895,0.673791,0.995506,1.128005,0.72776,0.620479,0.929247,0.954146,0.63129,1.037754,0.92005,TURE
0.491326,0.854638,1.761666,0.604088,0.883099,1.194907,0.724192,1.372898,0.514498,2.283427,0.343702,1.322227,0.885071,TURE
0.292254,1.011069,1.269275,0.624965,0.977683,0.962564,0.990562,0.915265,1.169872,1.322485,0.687405,1.024858,1.006551,FALSE
0.495562,0.784568,0.848353,1.19785,1.04639,1.061289,0.508257,0.566779,0.894968,0.523845,1.05325,0.7328,0.954933,TURE
2.465101,1.154528,0.862758,0.777985,0.983096,0.843484,1.158708,1.028425,0.815848,0.673611,0.962367,1.070526,1.068812,FALSE
0.393908,0.829111,0.627813,0.985329,1.208963,0.838362,0.75608,0.511525,1.129635,1.038081,1.501715,1.1117,1.07149,TURE
0.309197,1.156862,0.799817,0.886081,0.958338,0.870263,1.135272,0.944707,0.945603,0.388622,0.883806,0.885978,1.05481,FALSE
0.381201,0.815951,1.232607,0.658818,1.110455,0.962564,0.239733,1.078349,1.146597,1.507062,1.099848,1.146992,1.006551,TURE
0.504033,1.018224,1.079417,0.770047,0.986812,0.946386,0.762308,0.801405,0.7408,0.754132,0.821785,1.086624,1.015009,TURE
0.576037,1.106933,1.073284,0.990869,0.826718,1.061651,0.770569,1.048395,1.149747,0.709493,0.743519,0.710043,0.954743,TURE
2.909836,1.01014,0.985859,0.96508,0.941947,1.004597,0.86475,0.95731,0.930597,0.889138,0.834505,0.851271,0.984574,FALSE
0.33461,0.650695,1.625957,0.614088,1.075314,1.133145,1.352439,0.985334,1.888751,1.816226,0.899312,1.199814,0.917363,FALSE
0.37273,1.084844,0.398091,0.551283,1.334439,0.49222,1.797995,1.647478,1.168647,0.445268,1.787252,1.567555,1.252469,TURE
0.321903,0.773006,1.075543,1.06388,1.019135,1.101882,0.318395,0.56164,0.923341,0.792064,0.932907,0.872192,0.933708,FALSE
0.508268,0.734356,1.313699,0.808549,1.061873,1.082884,0.649276,0.898624,1.286246,1.084628,0.785605,1.051409,0.943641,TURE
0.520975,0.686593,1.424064,0.964123,0.975034,1.220813,1.041695,0.798777,1.333496,1.060162,0.561147,1.08327,0.871526,TURE
2.147434,1.354285,0.760063,0.701699,0.926474,0.751825,1.504915,1.417061,0.837171,0.758424,1.041359,0.983136,1.116735,TURE
0.813229,1.013564,0.851472,0.645716,1.145157,0.767043,0.809098,1.118288,1.153947,0.764948,1.204595,1.242574,1.108779,TURE
0.432028,0.899946,0.858627,1.532544,0.808346,1.245671,1.548273,0.599083,1.653745,1.31297,0.589204,1.051409,0.858529,TURE
1.22408,0.889358,0.828323,0.876628,1.132549,0.879297,0.883459,0.587989,0.96203,0.667268,1.194411,1.070526,1.050087,FALSE
0.986888,1.103109,0.776818,1.087319,0.911479,0.966695,0.98736,0.624045,0.589412,1.042911,1.041179,0.686234,1.004391,FALSE
0.461677,1.111639,1.232012,1.186861,0.664745,1.245152,0.599332,0.51033,0.824831,0.811885,0.538285,0.516854,0.8588,TURE
0.381201,0.897546,1.037985,0.778603,1.082694,0.930479,0.599332,1.018441,1.455296,0.616525,1.060567,1.070526,1.023327,TURE
0.724282,0.880368,1.12676,0.945671,0.978954,1.063887,1.026128,0.832059,0.930997,1.210908,0.847105,0.785902,0.953574,FALSE
1.105484,1.167654,1.029037,0.846756,0.871133,0.962564,0.877593,1.604686,1.007997,1.076473,0.687405,0.969481,1.006551,TURE
0.355788,0.917945,1.181634,0.641706,1.070796,0.928187,0.719198,1.018441,0.926097,1.027542,0.982007,1.452856,1.024525,FALSE
0.304961,1.274923,0.810926,0.673791,0.971648,0.76203,1.223635,1.248089,0.826873,0.313971,1.047474,1.035479,1.1114,FALSE
0.37273,0.79277,0.86253,0.918806,1.164085,0.918811,0.569365,0.35945,1.036347,1.061793,1.217689,1.051409,1.029427,TURE
0.355788,0.961656,1.251142,0.962558,0.862586,1.13445,0.958931,0.898624,1.278896,1.164548,0.667765,1.299924,0.91668,FALSE
0.343081,0.951943,1.874139,0.665472,0.740303,1.283419,0.659265,1.917065,0.573298,2.534604,0.471363,1.338157,0.838792,TURE
1.101248,1.228634,0.898256,0.808549,0.903313,0.877414,1.221714,1.244249,0.695421,1.132931,0.876252,0.838186,1.051071,FALSE
1.232551,1.110366,1.203848,1.092884,0.721223,1.180877,0.91171,1.21995,0.676198,1.386663,0.754657,0.625632,0.892406,FALSE
0.304961,0.917945,1.135296,1.048119,0.902245,1.122991,0.69922,0.599083,0.955497,0.456685,0.589204,0.828383,0.922672,FALSE
0.330374,0.753185,1.796512,1.036601,0.736744,1.443846,0.948942,0.232977,0.404249,0.989485,0.556471,0.392951,0.754913,TURE
0.338846,0.780253,1.094749,1.145444,0.968178,1.155077,0.898997,1.347936,1.102497,0.685028,0.785605,0.860244,0.905896,FALSE
0.368495,0.29543,1.87911,0.619578,1.206184,1.261291,1.369901,0.419358,1.707295,1.36027,0.779994,1.365466,0.850362,TURE
0.461677,1.044267,0.589223,0.692336,1.214879,0.662315,1.059929,1.009565,0.853414,0.995828,1.454825,1.242574,1.163536,FALSE
0.48709,1.117498,0.863107,0.796831,0.99941,0.853752,0.915645,1.015112,0.587998,0.380571,0.992918,0.945206,1.063443,FALSE
0.423557,0.734356,0.759026,1.239775,1.099351,1.039569,0.779131,0.898624,1.058397,1.370056,1.217689,0.802894,0.966289,FALSE
0.432028,1.043937,1.202078,0.475617,1.053299,0.849321,1.248607,0.998471,1.286246,1.427142,0.720138,1.43374,1.06576,FALSE
0.393908,0.552741,1.255627,1.10125,1.074634,1.210968,0.511737,0.299541,1.194089,0.516406,0.849058,0.844068,0.876673,TURE
0.533682,0.932515,1.251142,1.15507,0.793182,1.237582,0.470903,0.841569,0.566998,0.717648,0.589204,0.864795,0.862758,TURE
0.465913,1.001394,0.583866,1.176071,1.022124,0.918811,0.998886,0.599083,0.955497,0.913371,1.178408,0.892105,1.029427,TURE
0.389672,0.758302,1.269275,0.996039,0.977683,1.161354,0.499443,0.798777,0.867297,0.753531,0.785605,0.87936,0.902613,TURE
0.330374,0.894408,1.047965,0.621961,1.153165,0.851499,0.707544,0.765495,0.937122,0.789685,1.10203,1.300986,1.064621,FALSE
1.207137,1.249693,0.53265,0.643057,1.122144,0.607935,1.598218,1.537646,0.896697,0.799199,1.37481,1.197969,1.191968,TURE
1.30032,0.753492,0.893867,1.035926,1.123115,0.997053,0.674248,0.518848,1.193059,0.850169,1.259073,0.989963,0.988518,TURE
0.385437,0.968381,1.219062,0.651578,1.015883,0.951986,1.264045,0.876839,1.17466,1.127183,0.80346,0.99406,1.012081,FALSE
0.351552,0.663574,1.195871,0.584493,1.264313,0.904578,0.599332,0.599083,1.528795,0.548022,1.283156,1.554811,1.036869,FALSE
7.005632,1.209867,0.949577,0.78541,0.904846,0.890401,1.285314,1.271891,0.959798,0.761077,0.892764,0.874557,1.044281,FALSE
0.381201,1.427914,0.778489,0.598925,0.916126,0.70588,1.378463,1.497707,0.793798,0.548022,0.903446,1.032293,1.140758,FALSE
0.643807,1.183665,0.691421,0.815642,1.019135,0.778917,1.186177,1.048395,0.68906,0.613671,1.096574,1.027513,1.10257,FALSE
0.321903,0.628067,1.075543,1.06388,1.117761,1.101882,0.393311,0.505476,1.240309,1.027542,1.067932,0.943879,0.933708,FALSE
1.088541,1.257263,0.840586,0.838961,0.894413,0.865184,1.17968,1.306597,0.662496,0.629234,0.849591,0.769851,1.057466,FALSE
5.366467,1.257736,0.815662,0.914696,0.869652,0.89343,1.306356,1.183456,0.739756,0.759188,0.889067,0.782156,1.042698,FALSE
0.902176,1.086019,0.986816,0.784508,0.973603,0.908335,0.790028,0.99498,0.783312,0.546106,0.858398,0.931764,1.034904,FALSE
0.33461,0.976042,1.0347,0.545856,1.138568,0.804167,0.831967,0.977451,1.175029,0.689535,1.100881,1.355764,1.089368,FALSE
0.6311,1.256783,1.018827,0.795887,0.838431,0.930263,0.936456,1.281371,1.044309,0.822985,0.905629,0.852279,1.023439,FALSE
0.580273,1.098853,1.022832,0.668873,1.003057,0.8642,0.820933,1.03455,0.846792,0.653367,0.889583,1.06667,1.05798,FALSE
0.330374,1.03563,1.272529,0.829281,0.864874,1.073629,0.541063,1.065036,1.059622,1.151228,0.905629,0.71687,0.948481,TURE
0.44897,1.281659,0.826226,0.864486,0.872126,0.871756,1.781347,1.464425,0.869747,0.589885,0.720138,0.775281,1.05403,TURE
0.720047,0.928744,0.789937,1.204897,0.970015,1.036172,1.032182,0.69893,0.734998,1.293942,1.025652,0.700939,0.968065,FALSE
0.766638,0.852015,1.387086,0.774301,0.96628,1.100833,0.749164,1.407845,0.881997,1.71257,0.569564,1.242574,0.934257,TURE
0.381201,1.142331,0.973111,0.47914,1.082694,0.737966,1.018864,1.497707,1.146597,0.685028,1.060567,1.185225,1.123982,FALSE
0.529446,1.439337,0.373674,2.026763,0.419752,1.270584,2.14047,0.470708,1.165497,2.201876,0.364745,0.928517,0.845503,TURE
0.546388,0.910829,1.086263,0.793924,1.045894,0.962564,0.770569,0.556291,0.857497,0.636097,0.876012,0.989205,1.006551,TURE
0.48709,0.63857,1.066191,0.749958,1.260125,0.929084,0.782461,0.515877,1.445496,0.685028,1.276609,1.370018,1.024056,TURE
0.343081,0.815951,1.225399,0.665472,1.110455,0.962564,0.299666,1.73734,0.793798,1.918079,0.746325,1.796954,1.006551,FALSE
0.851349,1.315264,0.813346,1.019067,0.78312,0.948197,1.198663,1.552169,0.942134,1.401194,0.767751,1.04272,1.014062,TURE
0.381201,1.183129,1.816473,0.95828,0.471943,1.411761,1.258596,1.437799,0.837898,1.027542,0.942727,0.49703,0.771689,TURE
0.643807,0.603911,0.921894,0.92203,1.2657,0.949899,0.561873,0.486755,1.653745,1.198799,1.546661,1.26647,1.013173,TURE
0.495562,0.878716,1.047965,1.013566,0.982326,1.061289,0.766792,0.625513,0.93388,0.638016,0.852998,0.792774,0.954933,FALSE
0.292254,0.957855,1.353893,0.859327,0.869052,1.129966,0.541063,0.673968,0.796248,0.704057,0.572837,0.73811,0.919025,TURE
0.542153,1.29086,0.729833,1.473917,0.624631,1.150565,1.305687,0.66327,0.661498,1.272195,0.603233,0.286748,0.908255,TURE
1.524805,0.775153,0.940674,0.95828,1.124336,0.978607,0.665924,0.798777,1.175997,0.608914,1.156586,1.062029,0.998163,TURE
0.343081,1.767893,0.144165,0.998209,0.771149,0.606059,2.217527,2.935506,1.146597,2.19209,0.903446,1.261691,1.192949,TURE
1.139368,0.846284,1.020138,0.981881,1.03099,1.030552,0.775326,0.791645,1.023747,0.959583,0.943038,0.846589,0.971003,FALSE
0.33461,1.022521,0.886886,0.887016,1.01206,0.913827,1.226264,0.693675,1.117003,0.608413,0.987175,0.908035,1.032033,TURE
0.597215,1.041639,1.283678,0.611668,0.956882,0.962564,0.561873,1.68492,0.440999,1.541313,0.564654,1.409844,1.006551,TURE
0.580273,1.366866,0.554034,0.629527,1.039532,0.611263,1.73504,1.535464,0.887556,0.653367,1.254328,1.148598,1.190228,FALSE
0.389672,1.356962,0.825029,0.937448,0.787578,0.910251,1.298552,1.118288,0.543898,0.205508,0.785605,0.649962,1.033903,FALSE
0.461677,0.673721,0.857052,1.038503,1.191957,0.980226,0.821306,0.809871,1.26583,1.065599,1.338439,1.026628,0.997316,TURE
0.364259,1.152768,0.611023,0.940173,1.016841,0.805868,1.218641,0.838716,1.073097,0.844868,1.021287,0.930338,1.088479,TURE
1.215608,0.921143,1.200283,0.619794,1.070796,0.925671,0.938953,0.93571,0.892497,0.955777,1.043733,1.17066,1.02584,TURE
0.330374,0.564889,0.898256,0.829281,1.345359,0.888521,0.30799,0.465953,1.68437,0.694542,1.505744,1.470911,1.045264,FALSE
0.41085,0.946335,0.963079,0.833556,1.056077,0.922871,0.930727,0.718899,0.752292,0.652791,1.002802,1.034542,1.027304,FALSE
0.338846,0.82615,0.510883,1.212823,1.155567,0.902404,0.824081,0.898624,1.378121,0.941914,1.47301,0.908035,1.038005,TURE
0.321903,0.724693,1.075543,0.92203,1.117761,1.025891,0.224749,0.636525,1.130059,0.813471,1.055657,1.051409,0.973441,FALSE
0.427793,1.490524,0.924937,0.747174,0.742136,0.85773,1.248607,2.396331,0.404249,1.541313,0.45827,1.178853,1.061363,FALSE
1.351147,1.001394,0.951757,1.064547,0.916387,1.041017,0.734378,0.599083,0.553424,0.582499,0.802403,0.647069,0.965531,FALSE
0.402379,1.082208,0.798975,0.907844,0.99941,0.881506,1.218641,0.838716,1.161297,0.707862,1.021287,0.930338,1.048932,FALSE
1.4528,0.920621,0.646849,1.225789,1.02709,0.976596,0.998886,0.599083,1.037164,0.875314,1.207505,0.877944,0.999214,FALSE
2.89713,1.331288,0.793853,0.764418,0.898592,0.802137,1.446958,1.32654,0.818998,0.626311,0.959561,0.923055,1.09043,FALSE
0.550624,0.819089,0.988082,0.829281,1.133946,0.932947,0.898997,0.813041,1.259996,0.685028,1.038122,1.065064,1.022036,FALSE
1.706934,1.312,0.927232,1.029914,0.731578,1.010334,1.227203,1.041263,0.920497,0.668718,0.782488,0.588668,0.981574,TURE
0.402379,0.734356,0.553137,1.248286,1.183511,0.942299,0.739176,0.858685,1.264196,1.278719,1.531931,0.930338,1.017146,FALSE
0.432028,0.647961,1.087594,0.739849,1.249262,0.934253,0.898997,0.299541,1.616995,1.141713,1.047474,1.529322,1.021353,FALSE
0.436264,0.926857,0.850291,0.837332,1.115846,0.869111,0.932294,0.499236,0.808498,0.837256,1.200231,0.955827,1.055412,TURE
0.495562,0.941482,0.79845,0.691068,1.195875,0.765115,1.051768,0.983788,1.182482,0.64809,1.338225,1.323164,1.109787,FALSE
1.342676,1.100375,0.97618,1.156285,0.79606,1.102242,0.908913,0.808321,0.636368,0.713991,0.72062,0.517974,0.93352,FALSE
2.651466,1.02059,0.680867,1.093565,1.005796,0.922585,1.020737,0.70205,0.98306,0.685028,1.127262,0.894096,1.027454,FALSE
2.096607,0.771444,1.002599,0.892943,1.130645,0.974231,0.763149,0.77082,1.170117,0.849435,1.123416,1.093466,1.00045,TURE
0.330374,0.847334,1.871367,0.552854,0.864874,1.221716,0.557711,0.773815,0.502249,1.522285,0.605571,0.929276,0.871054,TURE
0.343081,0.815951,0.864987,1.397492,0.925379,1.176467,0.479465,1.437799,0.529198,2.055084,0.707045,1.146992,0.894712,TURE
0.368495,0.633065,0.604,2.850058,0.488217,1.825552,0.82194,2.190931,0.516598,3.170701,0.314242,1.46378,0.555338,TURE
0.635335,1.126012,1.206657,0.503097,0.982753,0.866308,1.086288,1.198166,0.68906,0.984728,0.736505,1.075305,1.056878,FALSE
0.241427,0.773006,0.921894,1.607641,0.832841,1.317193,0.76973,0.499236,0.527469,0.993962,0.712436,0.138689,0.821134,TURE
1.922949,0.978602,0.823072,0.866727,1.078658,0.871396,0.930639,0.865135,0.992932,0.802036,1.152791,1.073375,1.054218,TURE
0.33461,0.929564,0.812979,0.614088,1.233449,0.731061,1.12769,1.131163,1.06478,0.175764,1.392899,1.453862,1.127592,TURE
0.364259,0.939292,1.086263,0.626782,1.103999,0.873023,0.619309,1.098318,0.970197,0.822034,0.95582,1.159736,1.053367,TURE
3.570585,1.132458,0.713384,1.087017,0.918793,0.93516,1.342689,0.90559,0.85123,0.865578,1.062699,0.737987,1.020879,TURE
0.364259,1.494329,0.611023,0.752139,0.871578,0.705134,1.977794,1.517676,0.867297,0.936205,0.91654,0.853872,1.141148,FALSE
0.41085,1.059895,1.264041,0.889126,0.824255,1.101491,1.040017,0.969104,0.928691,0.628614,0.45981,0.645464,0.933913,FALSE
0.338846,1.147431,0.510883,0.606412,1.218031,0.577538,1.348496,1.198166,0.771748,0.513771,1.571211,1.43374,1.207861,TURE
0.436264,1.318988,0.906977,0.680332,0.897528,0.813039,1.04883,1.198166,0.428749,0.513771,0.938362,1.008928,1.084729,FALSE
0.419321,1.298104,1.356457,0.816716,0.656178,1.108407,0.728661,1.444105,0.406183,1.251078,0.277029,0.891434,0.930297,TURE
0.33461,0.976042,0.812979,1.432872,0.822299,1.169698,0.90294,0.914389,0.513531,1.212319,0.749426,0.33957,0.898251,TURE
0.351552,0.840528,2.040015,0.779324,0.692362,1.42645,0.599332,0.539174,0.955497,1.164548,0.693952,0.713684,0.764008,TURE
0.381201,1.142331,0.518992,1.43742,0.832841,1.026735,1.198663,1.198166,0.881997,1.096045,0.942727,0.458797,0.972999,TURE
1.406209,1.470923,0.685867,0.535785,0.955761,0.626246,1.69223,1.762008,0.622586,0.76562,1.178408,1.079522,1.182394,FALSE
0.690398,0.923576,0.788041,0.925946,1.103643,0.885795,1.154268,0.632365,0.955497,0.672342,1.214779,0.934586,1.046689,TURE
0.444735,1.153988,1.000914,0.924056,0.856637,0.990066,0.948942,1.198166,0.918747,0.970456,0.589204,0.860244,0.992171,FALSE
4.320281,1.177129,0.62966,0.782126,1.065547,0.730416,1.474826,1.133559,1.054938,0.779051,1.251577,1.113257,1.127929,TURE
0.550624,0.847334,0.988082,0.953673,1.057068,0.999586,0.385285,0.342333,0.787498,0.244653,0.95395,0.901208,0.987194,FALSE
0.415086,0.487073,1.012829,1.375083,1.096291,1.237582,0.719198,0.871998,1.347496,1.408113,1.04311,0.688195,0.862758,FALSE
0.368495,1.434948,0.268444,1.239156,0.832841,0.796605,1.797995,1.069791,0.560698,1.223264,1.127905,0.491568,1.093322,TURE
0.211778,0.881227,0.467093,1.401485,1.04938,0.981815,0.998886,0.399389,0.881997,1.598399,1.440277,0.637218,0.996485,TURE
0.33461,0.836608,0.739071,1.091712,1.106941,0.95038,0.607218,0.603024,0.948727,1.041062,1.243014,0.915581,1.012921,TURE
0.364259,0.896597,0.882589,0.940173,1.074946,0.940179,0.859042,0.619052,0.911397,0.867702,1.217689,0.930338,1.018255,TURE
1.59681,0.993426,0.851794,0.915069,1.033872,0.9115,1.001979,0.948702,0.911352,0.787888,1.137669,0.929194,1.03325,TURE
0.461677,1.212698,0.910617,1.137408,0.756434,1.059703,1.071028,0.809871,0.494082,0.780171,0.523737,0.626597,0.955762,FALSE
2.079665,1.271288,0.832396,0.669674,0.966842,0.770443,1.294556,1.387694,1.048775,0.709938,1.059853,1.078867,1.107001,FALSE
3.007254,0.744699,0.986816,0.949001,1.129614,0.996457,0.69922,0.549159,1.139247,0.723085,1.145675,1.051409,0.98883,TURE
0.321903,0.773006,0.614596,0.992955,1.249262,0.835911,0.767894,0.617804,1.405683,0.513771,1.534386,1.206731,1.072771,FALSE
0.338846,1.055636,1.021766,1.010686,0.874483,1.046788,0.674248,0.599083,0.496124,0.428143,0.687405,0.621287,0.962514,FALSE
1.588339,0.704981,0.887477,1.020568,1.165978,0.985666,0.58356,0.488725,1.268838,0.685028,1.243875,1.1101,0.994472,FALSE
0.364259,0.939292,0.814697,1.002851,1.045894,0.940179,0.719198,0.738869,0.808498,0.707862,1.112941,0.764661,1.018255,FALSE
0.376966,1.031398,0.721633,1.33244,0.870272,1.070717,0.839064,0.951876,0.318499,1.088433,0.833615,0.713684,0.950003,TURE
0.347317,0.806,0.783235,1.183242,1.066443,1.021257,1.078797,0.479266,1.234796,1.23305,0.942727,1.070526,0.975863,FALSE
0.703105,1.238672,0.808972,0.87674,0.903081,0.869787,1.587119,1.231448,0.832998,0.862628,1.083845,0.913345,1.055059,FALSE
0.41085,0.757068,1.023271,0.944696,1.107593,1.012181,0.571128,1.039585,1.045426,0.971128,1.028219,1.007554,0.980609,FALSE
0.321903,0.966258,1.306017,0.709253,0.953384,1.025891,0.561873,0.767575,1.36434,0.834878,1.043382,1.0992,0.973441,TURE
0.406615,0.879697,0.729833,1.179134,1.041052,0.992644,0.674248,0.25461,1.014297,0.650777,1.266789,0.869802,0.990823,TURE
0.330374,1.082704,0.374273,1.243922,1.025036,0.851499,1.348496,0.524197,0.532873,1.113171,1.358443,0.700939,1.064621,FALSE
0.436264,1.28334,0.906977,0.680332,0.921786,0.813039,1.281904,1.148242,0.955497,0.951428,0.905629,0.796522,1.084729,FALSE
0.385437,1.291175,0.641611,1.066218,0.851146,0.888521,1.465638,0.958532,1.26286,0.990177,0.935585,0.865457,1.045264,FALSE
0.300725,0.724013,1.480225,0.759201,1.020524,1.138808,0.299666,0.299541,0.962179,0.685028,0.660623,1.025341,0.914402,FALSE
0.338846,1.147431,0.4379,1.48234,0.843252,1.010692,1.423413,1.12328,0.881997,1.370056,1.031107,0.238957,0.981387,TURE
0.364259,1.280853,0.611023,0.877495,0.958736,0.77229,1.917861,1.857157,1.514096,0.616525,1.112941,0.892105,1.106035,FALSE
0.465913,0.867875,0.84926,0.83305,1.158407,0.866308,0.799109,0.599083,0.955497,0.685028,1.243875,1.146992,1.056878,FALSE
0.381201,0.652761,1.102859,1.018173,1.110455,1.090906,0.659265,0.898624,1.322996,0.685028,0.903446,0.87936,0.939447,FALSE
0.88947,1.503681,0.639473,0.667374,0.89233,0.673795,1.852479,1.715555,0.902043,0.52934,0.982007,0.868933,1.157533,FALSE
0.728518,1.21681,0.509186,1.253564,0.871578,0.92339,1.39844,1.320201,0.97183,1.205142,1.0402,0.552255,1.027033,TURE
0.398144,1.406213,0.559021,0.630783,1.010042,0.614403,1.695252,1.549057,0.585898,0.577381,1.240134,1.114221,1.188587,FALSE
0.461677,0.909523,0.964183,0.989051,1.008579,1.006718,0.710319,0.909718,1.053497,0.685028,0.931088,0.906265,0.983465,TURE
0.313432,0.793898,0.94681,1.238318,0.979151,1.131663,0.631439,0.074885,0.787498,0.807354,0.918878,0.730525,0.918138,TURE
0.618393,1.056265,0.599863,0.553801,1.266375,0.593361,1.27358,1.185685,1.111684,0.784928,1.563028,1.465601,1.199588,FALSE
0.360023,0.950343,0.892972,1.01465,0.99941,0.985213,0.539398,0.599083,0.837898,0.753531,0.942727,0.802894,0.994709,FALSE
0.432028,0.935944,1.144836,0.634156,1.077795,0.905943,1.148719,0.69893,1.139247,1.198799,0.785605,1.370018,1.036155,TURE
0.622629,1.248904,1.032689,0.916722,0.781851,1.001852,1.712376,1.005603,0.874122,1.149868,0.771577,0.682733,0.986009,FALSE
0.673456,0.969904,1.138356,1.118747,0.832841,1.162341,0.865482,0.869064,0.806563,0.784177,0.549149,0.622545,0.902097,TURE
0.444735,0.734356,0.556063,1.283411,1.165978,0.962564,0.799109,1.597554,1.616995,1.484227,1.571211,0.955827,1.006551,TURE
0.326139,1.096765,1.061575,1.050064,0.811209,1.087572,0.674248,0.612298,0.791204,0.271996,0.753835,0.58193,0.94119,FALSE
0.343081,0.679959,1.297481,0.931661,1.048763,1.140817,0.659265,1.917065,0.926097,2.397598,0.707045,1.567555,0.913352,FALSE
0.432028,1.043937,0.915869,1.056927,0.906327,1.019185,1.39844,0.948548,1.212746,0.970456,0.687405,0.892105,0.976946,TURE
0.673456,1.062276,1.175077,0.847536,0.879983,1.03521,0.9818,0.940008,0.5556,0.646721,0.590496,0.837606,0.968568,FALSE
0.732754,1.039984,0.944986,0.841265,0.996521,0.918052,0.783741,0.865342,0.738767,0.667463,0.929969,0.937854,1.029824,FALSE
0.698869,0.689849,0.743103,1.078065,1.211406,0.945063,0.765813,0.832059,1.469996,0.913371,1.418454,0.998308,1.015701,FALSE
0.317668,0.881227,1.089884,0.934323,0.99941,1.039569,0.69922,0.649006,1.175997,0.285428,0.785605,0.828383,0.966289,FALSE
0.351552,0.840528,1.266216,0.779324,1.023492,1.043744,1.338507,0.998471,1.425896,1.210216,0.628484,1.134247,0.964106,FALSE
0.338846,1.055636,1.094749,0.539033,1.061873,0.830211,0.898997,1.12328,0.606373,0.941914,0.932907,1.242574,1.075751,TURE
0.347317,1.253778,0.783235,0.723093,0.975034,0.774747,1.558262,1.018441,1.014297,1.164548,0.824886,1.223458,1.104751,TURE
0.254134,1.346319,1.362355,0.808549,0.624631,1.106949,0.799109,1.298013,0.955497,1.255885,0.720138,0.382331,0.931059,TURE
0.351552,0.707813,1.125526,0.779324,1.174005,0.974161,0.938953,0.239633,1.014297,1.073211,1.126035,1.032293,1.000487,FALSE
0.338846,0.367178,1.021766,2.290889,0.749557,1.732615,0.898997,1.947019,0.881997,1.71257,0.491003,0.477913,0.60393,TURE
0.343081,0.453306,0.792905,1.19785,1.295531,1.033865,0.419532,1.73734,1.411196,1.781073,1.217689,1.720488,0.969271,TURE
0.406615,0.99444,0.608194,0.786089,1.19721,0.721923,1.078797,1.12328,0.937122,0.736405,1.46319,1.242574,1.13237,FALSE
0.347317,1.253778,1.139252,0.9203,0.731275,1.056473,1.378463,0.958532,1.102497,1.438559,0.549924,0.802894,0.957451,FALSE
0.432028,1.007939,1.202078,1.109773,0.783851,1.18905,1.39844,0.848701,1.139247,1.198799,0.425536,0.700939,0.888133,FALSE
0.491326,0.981251,1.157666,0.83643,0.947716,1.02065,0.424527,1.073357,0.477749,1.141713,0.703772,0.971757,0.976181,TURE
0.732754,1.12488,0.776239,0.778949,1.039848,0.801209,1.083407,1.016393,0.776459,0.726013,1.139799,1.044057,1.090915,FALSE
0.376966,0.701351,0.984044,1.574702,0.870272,1.330285,1.178685,0.658991,0.705598,1.55273,0.851073,0.49703,0.814288,TURE
1.766232,1.003796,0.952108,0.814366,1.030566,0.907165,0.840239,0.825627,0.92585,0.701338,0.997961,1.016871,1.035516,FALSE
0.385437,1.412223,1.090739,0.592344,0.796233,0.856788,1.345772,1.546723,0.74168,0.865626,0.53564,0.726428,1.061856,TURE
0.440499,1.023861,0.954397,0.984771,0.936947,0.999586,0.599332,0.798777,0.440999,0.799199,0.785605,0.637218,0.987194,FALSE
0.41085,1.059895,0.963079,0.833556,0.978803,0.922871,1.022389,0.810524,0.632963,0.926803,0.970454,0.886107,1.027304,FALSE
0.321903,0.773006,0.460947,1.347582,1.150636,0.949899,0.786623,0.599083,1.130059,1.241613,1.522111,0.788557,1.013173,FALSE
0.770874,1.129778,1.026578,1.15507,0.755049,1.126517,1.04883,0.928578,0.749698,1.575564,0.687405,0.630845,0.920828,TURE
0.402379,0.657055,0.368758,1.361767,1.262412,0.911903,0.679242,0.958532,1.499396,1.324388,1.780706,0.99406,1.033039,TURE
0.495562,1.255309,0.998062,0.875352,0.811487,0.962564,1.251545,1.292139,0.834439,0.752188,0.600757,0.610979,1.006551,FALSE
0.584509,0.878034,1.52313,0.703086,0.923368,1.129966,0.404311,0.646629,0.717498,0.907934,0.542442,0.925483,0.919025,TURE
0.457442,0.985941,0.919049,0.798567,1.064186,0.88235,1.148719,0.649006,1.102497,1.255885,1.407543,1.306296,1.04849,TURE
1.092777,1.238158,0.769436,0.919281,0.900631,0.873023,1.226837,1.082957,0.991305,0.638189,1.082726,0.785902,1.053367,FALSE
0.724282,0.815951,1.092615,0.693492,1.154289,0.911903,0.998886,0.853239,1.416541,0.899532,1.043506,1.347812,1.033039,FALSE
0.41085,1.135602,1.203848,0.666845,0.901529,0.952641,0.620484,1.099493,0.965009,0.685028,1.10909,1.155988,1.011739,FALSE
0.470148,0.793898,0.89421,0.728423,1.238008,0.832488,0.531226,0.630852,1.242814,0.570857,1.270657,1.300503,1.074561,TURE
0.385437,1.452572,1.026578,0.355406,0.906058,0.698123,1.367566,1.966081,0.930106,0.685028,0.796318,1.157419,1.144813,FALSE
0.343081,1.133265,0.864987,0.865114,0.956225,0.891263,0.779131,1.976973,0.264599,1.918079,0.746325,1.491089,1.04383,FALSE
0.48709,1.085569,1.01542,0.937448,0.890778,1.004415,1.065478,0.832059,0.416499,0.494742,0.741961,0.700939,0.984669,FALSE
0.457442,1.359918,1.405604,0.798567,0.601497,1.122991,1.373468,1.572592,1.139247,0.685028,0.245502,0.493844,0.922672,FALSE
0.385437,0.968381,0.962417,1.36239,0.796233,1.205849,0.539398,0.708007,0.396899,1.015087,0.549924,0.719477,0.879349,TURE
0.389672,0.957855,0.888492,0.761677,1.113473,0.847475,0.679242,0.738869,0.867297,0.342514,1.217689,1.223458,1.066725,FALSE
0.368495,0.9707,1.140888,0.929367,0.918997,1.06214,0.59077,0.838716,0.485099,0.812248,0.662153,0.649962,0.954488,FALSE
0.343081,0.77062,0.792905,0.865114,1.233839,0.855612,0.359599,1.976973,1.014297,2.123587,1.139128,1.835187,1.06247,TURE
1.681521,0.823144,0.926539,0.964013,1.095071,0.974687,0.691875,0.481909,1.07915,0.62257,1.096959,1.032855,1.000212,TURE
0.330374,0.941482,1.422239,0.760174,0.896906,1.110651,0.707544,0.673968,0.587998,0.723085,0.452814,0.844313,0.929124,FALSE
0.919119,0.930635,0.94172,0.869408,1.059282,0.931514,0.831693,0.831347,0.992837,0.622753,1.036621,1.078499,1.022785,FALSE
0.440499,0.6355,1.403525,0.621961,1.177189,1.027352,0.549387,0.998471,1.359746,1.084628,0.982007,1.561183,0.972676,TURE
0.440499,0.988556,0.898256,0.570131,1.177189,0.749689,1.198663,0.848701,0.918747,0.970456,1.342076,1.338157,1.117852,FALSE
0.351552,0.575098,1.477252,0.584493,1.204108,1.043744,0.599332,0.599083,1.528795,0.959039,1.047474,1.478345,0.964106,TURE
0.432028,1.187928,0.62966,1.215466,0.857337,0.962564,1.548273,0.69893,0.845247,1.31297,0.785605,0.796522,1.006551,TURE
0.720047,0.647961,1.099043,1.078065,1.087593,1.121104,0.532739,0.765495,1.200496,1.027542,0.982007,0.892105,0.923658,TURE
0.385437,0.887683,0.384967,0.829281,1.345359,0.634658,1.225906,0.838716,1.26286,0.990177,1.849744,1.40072,1.177996,FALSE
0.440499,1.059167,0.673692,0.881111,1.081092,0.805222,0.898997,0.649006,0.551248,0.3996,1.080208,0.892105,1.088817,FALSE
0.427793,0.836148,1.098363,0.640435,1.16268,0.886321,0.69922,1.697401,0.881997,1.71257,0.91654,1.784209,1.046414,FALSE
0.393908,0.987037,1.130064,1.10125,0.832841,1.148867,0.57167,0.391708,0.376545,0.553292,0.510644,0.576437,0.909143,TURE
0.317668,0.538528,1.32343,0.790581,1.199292,1.078072,1.123747,0.524197,1.396496,1.027542,0.998374,1.258505,0.946158,TURE
0.368495,1.012904,0.872444,1.177198,0.890279,1.06214,0.659265,0.530616,0.472499,0.538236,0.852943,0.529801,0.954488,FALSE
0.402379,1.004908,0.921894,1.361767,0.789008,1.185474,0.799109,0.599083,0.734998,0.776365,0.680858,0.331353,0.890003,TURE
0.465913,0.467317,1.380048,1.078065,1.090265,1.260084,0.948942,0.649006,1.322996,1.255885,0.949273,0.923966,0.850993,TURE
0.677691,0.940893,0.583866,0.943307,1.171183,0.794115,1.161205,1.010952,1.102497,0.5994,1.44846,1.123096,1.094624,TURE
0.749696,1.265415,0.890644,0.791799,0.889305,0.864676,1.155574,1.254941,0.445322,0.646971,0.804861,0.889606,1.057731,TURE
0.474384,1.180215,0.938357,1.106942,0.780789,1.057102,1.098775,0.715571,0.551248,0.780171,0.556471,0.467293,0.957122,TURE
0.779345,0.758302,0.983688,1.025334,1.086315,1.035803,0.809098,0.86867,1.058397,0.616525,0.962367,0.860244,0.968258,FALSE
1.321498,0.988556,1.309957,0.932941,0.832841,1.147672,0.749164,1.060876,0.83606,0.827742,0.523737,0.685009,0.909767,TURE
0.326139,1.14445,0.606614,0.980059,1.005899,0.825055,1.251545,0.788499,1.086284,0.528882,1.198626,1.158237,1.078447,FALSE
0.677691,0.872047,0.839308,0.808549,1.171183,0.84826,0.786623,1.048395,1.460808,0.727842,1.276609,1.218679,1.066315,TURE
0.368495,1.097313,0.671111,0.929367,1.033872,0.829797,1.070235,1.138257,0.793798,0.88075,1.094236,0.802894,1.075968,TURE
0.385437,0.726286,1.66819,0.473875,1.070796,1.078918,0.839064,0.936748,1.106506,1.619157,0.749896,1.27907,0.945715,TURE
0.96571,0.998466,1.40845,1.418507,0.55888,1.456511,0.611818,0.798777,0.76256,0.927642,0.605571,0.501809,0.748291,TURE
0.614158,1.266131,0.926133,0.743493,0.896022,0.85635,1.236121,1.347936,0.90956,0.642214,1.031107,0.88414,1.062085,FALSE
1.075835,1.243201,0.827527,0.763983,0.944324,0.818558,1.16244,1.161957,1.148535,0.526945,0.969057,0.913812,1.081844,FALSE
1.105484,1.083245,1.319851,0.764146,0.842414,1.06214,0.642141,1.390728,0.771748,1.24773,0.519061,0.983136,0.954488,TURE
0.953003,0.848589,1.115834,0.838495,1.054932,1.001067,0.824081,0.524197,0.955497,0.856285,0.96564,1.035479,0.98642,FALSE
0.381201,0.530368,1.167733,1.19785,1.082694,1.219248,0.539398,0.778808,1.322996,0.548022,0.982007,0.802894,0.872344,TURE
4.549002,0.793159,1.620039,1.07405,0.767703,1.376628,0.821306,0.710024,0.640498,0.748457,0.461387,0.534049,0.790058,FALSE
0.402379,0.850307,0.553137,0.907844,1.262412,0.759919,0.799109,0.858685,1.278896,0.525188,1.584304,1.248947,1.112503,FALSE
0.262605,1.302889,0.753376,0.782467,0.926872,0.791787,1.723078,0.973509,0.881997,1.198799,0.736505,1.194783,1.095842,TURE
0.364259,1.067378,1.086263,0.752139,0.958736,0.940179,0.799109,0.778808,0.984897,0.707862,0.824886,0.892105,1.018255,FALSE
1.113955,1.116891,0.88801,1.086264,0.855008,1.021123,1.227203,0.95568,1.028997,0.701338,0.729491,0.691836,0.975933,TURE
2.431217,0.953127,1.017189,1.089334,0.909741,1.086658,0.783855,0.861735,0.876566,0.902685,0.781736,0.710984,0.941669,TURE
0.385437,0.887683,0.384967,1.303156,1.125709,0.888521,0.958931,0.35945,0.946143,1.096045,1.471225,0.820273,1.045264,FALSE
0.677691,0.573715,1.021766,0.976997,1.218031,1.02874,0.486957,0.374427,1.460808,0.642214,1.227509,1.170887,0.971951,TURE
0.542153,1.147431,1.368437,0.631679,0.839348,1.015204,0.856188,1.069791,0.976497,0.733959,0.645319,0.928517,0.979028,FALSE
0.991123,1.145469,0.773498,0.806245,1.014358,0.814477,1.059533,1.030565,0.530248,0.766579,1.068517,0.989963,1.083978,FALSE
0.533682,1.194785,1.251142,0.727266,0.813012,1.0084,0.784839,1.212429,1.028997,1.109093,0.794958,1.010445,0.982585,TURE
2.316856,0.939761,0.928636,1.172667,0.918105,1.087504,0.802676,0.651044,0.748123,0.560954,0.897835,0.668103,0.941226,TURE
2.066958,1.023283,0.9093,0.817386,1.034225,0.88761,0.904991,0.790789,0.939327,0.595974,1.013431,1.028469,1.04574,FALSE
0.338846,1.285123,0.65685,0.673791,1.030641,0.685827,1.573245,1.347936,0.716623,0.770657,1.178408,1.0992,1.151242,FALSE
1.046186,0.862199,1.087363,0.872927,1.041895,1.005431,0.734346,0.599083,0.79719,0.944736,0.919417,0.926416,0.984138,TURE
0.825936,0.696696,1.347384,0.746353,1.101913,1.066225,0.739176,0.50922,1.124547,0.901954,0.870713,1.146992,0.952352,FALSE
0.37273,1.126568,1.526014,0.49003,0.85177,1.017255,0.809098,1.138257,0.551248,1.267302,0.549924,0.898477,0.977956,TURE
0.321903,0.483129,1.306017,0.780179,1.249262,1.063887,0.973914,0.580361,1.612401,1.091763,1.092483,1.314261,0.953574,TURE
0.698869,0.979141,1.096961,1.078065,0.863127,1.120074,0.665924,0.69893,0.906497,0.799199,0.807428,0.637218,0.924197,TURE
0.343081,1.042604,0.720823,0.931661,1.048763,0.855612,0.898997,2.036881,0.749698,1.986581,0.942727,1.567555,1.06247,FALSE
1.393502,1.0714,0.745361,0.966654,1.002447,0.886495,1.030224,0.828144,1.001615,0.754426,1.053892,0.94708,1.046323,TURE
0.423557,1.174969,0.70064,0.754646,1.04938,0.7508,1.318529,1.078349,1.234796,0.822034,1.178408,1.070526,1.117271,FALSE
1.355382,0.940893,1.00352,0.960152,0.983794,1.010692,0.805352,0.767575,0.68906,0.556585,0.871531,0.8244,0.981387,TURE
0.453206,0.857892,0.873071,0.957161,1.097483,0.944572,0.642141,0.891492,1.307246,0.839975,1.257904,1.074167,1.015958,FALSE
0.796287,1.32809,0.621134,0.544767,1.076492,0.599042,1.528296,1.557615,0.683548,0.513771,1.256969,1.280808,1.196618,FALSE
0.326139,1.192136,1.440709,0.280017,0.941003,0.862557,0.47594,1.651883,0.580432,1.344871,0.597869,1.220084,1.058839,TURE
0.470148,1.058531,1.104612,0.922669,0.87786,1.04061,0.889917,0.930394,0.771748,0.617563,0.681453,0.944241,0.965745,FALSE
0.347317,0.806,0.996845,1.183242,0.975034,1.126904,0.779131,0.479266,1.102497,1.027542,0.707045,0.955827,0.920626,FALSE
0.385437,1.089429,0.769934,0.888515,1.015883,0.856788,1.454741,0.936748,0.990243,0.865626,1.014145,0.948875,1.061856,FALSE
0.313432,0.545805,0.552306,1.60253,1.147971,1.131663,0.36388,1.069791,1.385996,1.467917,1.47301,0.805625,0.918138,FALSE
1.461271,0.798213,0.880031,0.843703,1.187704,0.887233,1.04883,0.715571,1.298496,0.799199,1.276609,1.285056,1.045938,FALSE
1.592574,0.810526,1.055929,0.931838,1.063202,1.021444,0.812252,0.733088,1.02126,0.811217,0.987175,0.970919,0.975765,FALSE
1.232551,0.984188,0.702245,1.185501,0.978803,0.982411,1.011599,0.711638,0.62408,0.890536,1.045093,0.647645,0.996174,FALSE
0.834407,1.043754,1.185516,0.875586,0.875118,1.0554,0.789708,1.099493,0.843086,0.628614,0.586894,0.717432,0.958012,TURE
0.470148,0.72774,1.420216,0.874107,0.990406,1.170686,0.690139,0.440235,1.252837,0.627942,0.794533,0.932655,0.897734,TURE
1.257964,0.951943,0.707717,1.161552,1.009505,0.972287,0.819087,0.666039,0.93388,0.738756,1.106779,0.817888,1.001467,FALSE
2.054251,0.741926,0.963079,0.90024,1.164261,0.958595,0.539398,0.527193,1.225976,0.671327,1.209832,1.108759,1.008626,TURE
0.580273,0.938046,0.596652,0.511491,1.367805,0.569107,0.914107,0.941416,1.550907,0.653367,1.756059,1.726913,1.212269,FALSE
0.330374,1.553445,0.823401,1.105708,0.576583,0.999586,1.673134,1.314654,1.059622,0.789685,0.37098,0.610667,0.987194,TURE
0.364259,0.981987,0.746806,1.128208,0.987789,0.973757,0.719198,0.818746,0.485099,0.936205,0.903446,0.943082,1.000699,FALSE
2.524399,1.016516,1.067809,0.859196,0.951619,0.988405,0.779131,0.943555,0.870972,0.782074,0.854346,0.860244,0.99304,FALSE
0.37273,1.210018,0.86253,0.857552,0.908554,0.885996,1.04883,1.018441,0.727648,0.993291,0.864166,0.745545,1.046584,FALSE
0.300725,0.982589,0.575643,1.518402,0.879762,1.098136,1.021588,0.823739,0.81685,1.25329,1.004325,0.373641,0.935667,TURE
0.313432,1.637415,0.473405,0.801265,0.810332,0.663389,2.151172,1.711665,0.496124,0.501538,0.967978,0.662251,1.162974,FALSE
0.389672,0.917945,0.380782,1.054629,1.222104,0.753311,1.098775,0.579113,1.058397,0.867702,1.662865,1.134247,1.115958,FALSE
0.381201,1.019939,0.64874,1.018173,1.054932,0.866308,1.078797,0.539174,0.661498,0.753531,1.296249,0.917593,1.056878,FALSE
0.326139,0.858338,0.909922,1.400085,0.876106,1.20008,0.48916,0.475742,0.515579,0.700139,0.779829,0.463857,0.882366,FALSE
0.910647,0.768512,0.86901,1.002851,1.138862,0.967041,0.590251,0.417543,1.089133,0.633132,1.190311,1.025341,1.00421,TURE
0.419321,1.001394,1.238504,1.578985,0.555228,1.45843,0.981011,1.330594,0.675424,1.106861,0.277029,0.424588,0.747288,TURE
0.419321,0.630507,1.120552,0.707821,1.261881,0.933395,0.602486,0.362603,1.462259,0.555233,1.221823,1.422672,1.021802,FALSE
0.66922,0.627456,1.293375,0.443508,1.312516,0.877274,0.915645,0.69477,1.601683,0.946671,1.186592,1.683317,1.051145,TURE
1.393502,0.781229,0.834095,1.081342,1.108768,0.991821,0.885287,0.642154,1.121232,0.819347,1.255428,0.899601,0.991254,TURE
0.478619,1.007302,0.930053,0.810934,1.039209,0.894418,0.649276,1.025353,1.034651,0.772852,1.019776,1.007294,1.042181,TURE
0.855585,0.872502,1.271788,0.880598,0.952408,1.100754,1.171421,0.571852,1.122542,0.934129,0.696332,0.955827,0.934298,TURE
0.330374,0.564889,1.047965,1.243922,1.0891,1.184694,0.757489,0.457633,1.237246,0.685028,0.998374,0.780592,0.89041,TURE
0.364259,0.768512,0.543132,1.378921,1.103999,1.007334,0.599332,0.758838,0.881997,1.278719,1.178408,0.943082,0.983143,FALSE
0.355788,1.31135,0.695079,0.513364,1.070796,0.618791,1.917861,1.797248,1.322996,0.685028,1.021287,1.299924,1.186292,TURE
0.694633,0.917945,1.174853,0.9203,0.944564,1.074081,0.599332,0.499236,0.612498,0.570857,0.676494,0.764661,0.948244,FALSE
0.698869,0.912381,0.990804,0.947391,1.014552,0.997566,0.665924,0.69893,1.004497,0.570857,0.894717,0.807142,0.98825,FALSE
1.033479,1.264055,0.741797,0.662745,1.013745,0.721923,1.221714,1.244249,0.593652,0.553292,1.087761,1.014647,1.13237,TURE
0.406615,0.956192,1.581305,1.122985,0.650657,1.383686,0.419532,0.928578,0.639448,0.993291,0.294602,0.841127,0.786368,TURE
2.537106,0.876568,1.062461,1.016873,0.976051,1.07023,0.921078,0.520256,0.861882,0.914573,0.834534,0.773381,0.950258,TURE
0.186365,1.001394,1.194272,0.980059,0.85177,1.115699,1.298552,0.798777,1.102497,0.570857,0.392803,0.446052,0.926484,TURE
0.360023,1.339119,0.755592,0.887818,0.852438,0.849321,1.198663,1.317982,0.529198,1.096045,0.864166,0.764661,1.06576,FALSE
0.127067,1.591104,0.583866,1.617098,0.416421,1.155077,1.797995,0.599083,0.881997,1.370056,0.392803,0.382331,0.905896,TURE
0.304961,0.866948,0.973111,0.898388,1.075753,0.962564,0.524415,0.374427,1.028997,0.513771,1.063841,1.035479,1.006551,FALSE
0.542153,0.94663,1.094749,0.842239,0.995506,0.992644,1.027426,0.791645,0.740248,0.660563,0.855749,0.846589,0.990823,FALSE
0.283783,1.041251,0.958587,1.20679,0.820411,1.120597,1.027426,0.438614,0.480374,0.672795,1.101251,0.696388,0.923923,TURE
0.792051,0.962124,0.874238,0.749457,1.122332,0.833879,1.044549,0.688945,1.118247,0.954146,1.372004,1.179763,1.073834,TURE
0.360023,0.777553,1.030352,1.141481,0.99941,1.121104,0.599332,0.479266,1.058397,0.959039,1.099848,0.841127,0.923658,FALSE
0.304961,0.560966,0.729833,1.122985,1.283964,0.962564,0.69922,0.399389,1.580245,0.685028,1.440277,1.115131,1.006551,TURE
0.482855,0.708589,1.229192,0.803821,1.117761,1.038556,0.542252,0.449312,1.275746,0.905216,0.911864,1.137889,0.966819,FALSE
0.474384,1.147431,0.938357,1.010686,0.847714,1.005536,0.882349,1.031754,0.575748,0.818228,0.763783,0.605357,0.984083,FALSE
0.321903,1.159509,0.691421,0.780179,1.05201,0.759919,1.142476,1.310494,0.592592,0.749249,1.178408,1.015566,1.112503,TURE
0.419321,0.853039,0.82567,1.143403,1.034742,1.020901,0.662419,0.731512,0.984123,0.764347,1.070904,0.768686,0.976049,TURE
1.639165,0.967756,0.890132,1.058565,0.96842,1.007334,0.854048,0.656851,0.859947,0.631204,0.913266,0.725063,0.983143,FALSE
1.872122,1.030092,0.686902,1.012211,1.034457,0.881987,1.159576,1.054907,0.958693,0.833947,1.118634,0.92258,1.04868,TURE
0.398144,0.898414,1.61495,0.688127,0.877141,1.167365,0.470903,0.949974,0.818998,0.959039,0.499421,0.868437,0.899471,TURE
0.347317,0.850778,0.854439,0.9203,1.127383,0.91561,0.958931,0.419358,1.278896,1.301553,0.982007,1.299924,1.031101,TURE
0.343081,0.906612,1.081234,0.798567,1.048763,0.962564,0.299666,1.73734,0.881997,1.781073,0.903446,1.644022,1.006551,TURE
0.787816,0.730408,0.973111,1.391052,0.940305,1.226493,0.729187,0.888639,0.823198,0.890536,0.8969,0.541635,0.868556,TURE
0.648042,1.103933,1.25932,0.704618,0.881832,1.000312,0.752046,0.973509,0.926521,0.77395,0.728951,0.851053,0.986814,TURE
0.330374,0.800259,0.748547,0.967495,1.185197,0.888521,0.541063,0.232977,1.133122,0.352028,1.363898,1.131061,1.045264,TURE
0.96571,1.01457,1.40845,1.394865,0.55888,1.443846,0.686734,0.786296,0.532873,0.799199,0.351886,0.501809,0.754913,TURE
0.741225,0.902208,1.23446,0.83165,0.970855,1.05607,0.776911,0.798777,1.028997,0.634285,0.683768,0.892105,0.957661,FALSE
0.516739,0.932993,1.244305,0.706928,1.003506,0.994123,0.941807,0.641874,0.976497,1.125403,0.869778,1.20161,0.99005,TURE
0.317668,1.077055,1.012035,0.71871,0.99941,0.885559,0.92397,0.923586,1.175997,0.856285,1.063841,1.035479,1.046813,FALSE
0.364259,0.768512,0.746806,1.06553,1.162104,0.940179,0.419532,0.67896,1.073097,0.981874,1.230782,0.87936,1.018255,TURE
0.457442,0.543967,0.702802,1.048119,1.3418,0.909088,0.524415,0.549159,1.59862,0.542314,1.571211,1.226644,1.034511,TURE
0.736989,0.611963,1.644221,0.402726,1.191825,1.028948,1.151097,0.798777,1.413996,1.620146,0.847955,1.523254,0.971842,TURE
0.376966,1.650238,0.721633,0.726786,0.729906,0.746257,1.884565,1.750653,0.705598,0.289234,0.685223,0.581992,1.119646,TURE
0.74546,1.001394,1.161098,0.949433,0.880162,1.082884,0.69922,0.649006,0.649248,0.704057,0.687405,0.679699,0.943641,TURE
1.058892,1.072159,0.630576,1.164311,0.959433,0.935612,1.152561,0.737333,0.848074,0.843111,1.117977,0.882301,1.020642,FALSE
0.313432,0.992373,1.420216,0.582738,0.945388,1.014594,0.963211,0.898624,1.291496,0.929681,0.617261,1.119682,0.979347,FALSE
1.058892,0.954662,1.05096,0.840891,1.009404,0.970265,0.852895,1.013832,0.865036,0.658681,0.876252,0.955827,1.002525,TURE
2.079665,1.278766,0.761048,0.669674,0.992286,0.735156,1.383911,1.351749,0.868367,0.556741,1.067709,1.049671,1.125451,FALSE
0.59298,0.839264,1.126028,0.808549,1.070796,0.990066,0.72776,0.984207,0.881997,1.076473,0.925892,1.065064,0.992171,FALSE
0.842878,1.273129,1.173601,0.839699,0.740768,1.030282,1.051985,1.199742,0.928418,0.789585,0.569564,0.612735,0.971144,TURE
1.241022,0.964938,1.255412,0.791072,0.938013,1.044694,0.599332,0.910913,0.853728,0.85892,0.681865,0.886223,0.963609,FALSE
0.461677,1.347442,0.642789,0.791241,0.939812,0.741792,1.520526,1.35903,0.641081,0.894342,1.109304,0.835463,1.121981,FALSE
0.457442,0.781953,1.297481,0.499104,1.179859,0.909088,0.69922,1.173204,1.414871,1.113171,0.998374,1.306296,1.034511,TURE
0.423557,0.734356,0.934186,0.862452,1.199292,0.924061,0.719198,0.35945,1.234796,0.548022,1.256969,1.223458,1.026682,TURE
0.423557,0.954662,0.759026,0.700742,1.199292,0.7508,0.779131,0.898624,1.058397,0.685028,1.37481,1.338157,1.117271,FALSE
0.37273,1.293467,0.928878,0.49003,0.993731,0.721923,1.288563,1.647478,0.661498,0.548022,0.883806,1.089642,1.13237,FALSE
0.37273,1.084844,0.729833,1.102567,0.936947,0.951626,0.988897,0.718899,0.463049,0.582274,0.982007,0.630845,1.01227,TURE
0.22025,1.129778,0.224564,1.762222,0.816825,1.055118,1.66481,0.632365,0.465499,1.864799,1.069296,0.127444,0.958159,TURE
0.567566,0.849441,1.568596,0.321811,1.100096,0.948197,1.700145,1.357106,1.799995,1.370056,0.713458,1.459098,1.014062,TURE
0.368495,0.801883,1.207999,0.867409,1.033872,1.06214,0.779131,0.650433,0.913497,1.223264,0.852943,0.912132,0.954488,TURE
0.37273,0.542422,0.86253,0.796298,1.391224,0.853182,0.419532,0.599083,1.719895,1.164548,1.41409,1.491089,1.063741,TURE
1.00383,1.007028,0.960793,0.591344,1.128026,0.791983,0.962162,0.977915,1.00846,0.894902,1.136047,1.307233,1.095739,FALSE
0.474384,1.114647,0.990488,0.625663,1.02618,0.825055,1.115423,1.181524,0.857497,0.494742,1.01474,1.136372,1.078447,FALSE
0.978417,1.128555,0.707717,0.746712,1.081612,0.75005,1.135098,0.993933,0.694907,0.560477,1.20519,1.08327,1.117664,FALSE
0.711576,0.808666,0.938357,0.802132,1.174901,0.893809,0.516091,0.665648,1.065747,0.742114,1.200231,1.178853,1.042499,FALSE
0.376966,1.402702,0.590427,0.908482,0.870272,0.778703,1.691447,1.570928,1.440596,0.411017,0.960184,0.705188,1.102682,FALSE
0.546388,0.967756,0.814697,0.961066,1.045894,0.917794,1.079748,0.832059,0.972997,0.81551,1.181526,0.913345,1.029959,FALSE
1.287613,0.821319,1.152368,0.833373,1.060229,1.016392,0.786623,0.617804,0.895779,0.706435,0.846981,0.979722,0.978407,FALSE
0.368495,0.548657,1.476444,0.929367,1.062591,1.228099,0.898997,0.838716,1.228496,0.47952,0.819274,0.988598,0.867716,TURE
0.419321,0.55633,0.884646,1.19785,1.186168,1.079238,0.725507,0.425664,1.506359,0.904958,1.267306,1.110771,0.945548,FALSE
0.465913,0.734356,1.061575,1.029062,1.067551,1.076322,1.248607,0.948548,1.249496,0.913371,0.949273,0.860244,0.947073,TURE
0.415086,1.011612,0.65536,0.99006,1.070796,0.854521,0.958931,0.918594,1.420996,0.63936,1.422819,1.180977,1.063041,FALSE
0.529446,1.145595,0.560512,0.99182,1.019398,0.808554,1.284282,0.984207,0.472499,0.83182,1.26258,0.764661,1.087075,FALSE
0.406615,0.841449,0.973111,0.72994,1.171183,0.872324,0.809098,0.599083,1.212746,0.650777,1.178408,1.242574,1.053733,FALSE
0.499797,0.746802,0.940124,1.004976,1.122219,1.003351,0.654825,0.898624,1.29033,0.520114,1.112941,0.991227,0.985226,TURE
0.338846,0.963842,1.021766,1.212823,0.843252,1.155077,0.524415,0.823739,0.440999,0.856285,0.638304,0.71687,0.905896,TURE
0.317668,0.783313,1.089884,0.790581,1.132664,0.962564,0.324638,0.549159,1.084122,0.256886,1.047474,1.162922,1.006551,FALSE
0.330374,0.894408,1.047965,1.313028,0.832841,1.221716,0.382906,0.449312,0.404249,0.780171,0.611026,0.541635,0.871054,FALSE
0.313432,1.190847,0.710108,1.238318,0.810332,1.014594,1.187961,0.673968,0.661498,1.443452,0.974993,0.334539,0.979347,TURE
6.310999,1.042391,1.058013,1.088918,0.831724,1.106626,0.99489,0.878655,0.890817,0.835734,0.79608,0.670353,0.931228,FALSE
0.563331,0.911043,0.790195,1.053748,1.05201,0.955327,0.796913,0.431208,0.88442,0.515653,1.081287,0.81928,1.010335,FALSE
2.782769,0.760064,0.95978,0.910694,1.148485,0.962564,0.627108,0.700532,1.28998,0.663049,1.178408,1.111553,1.006551,FALSE
0.580273,1.661681,0.298326,0.629527,0.948345,0.484795,2.414954,2.076652,1.282231,0.777133,1.282385,1.042574,1.256352,FALSE
0.317668,1.174969,0.934186,0.646839,0.99941,0.808554,0.998886,1.198166,0.808498,0.627942,0.982007,1.08327,1.087075,FALSE
0.381201,1.223926,0.583866,0.598925,1.138217,0.609624,1.258596,1.37789,0.617398,0.548022,1.296249,1.185225,1.191085,TURE
0.800523,1.087934,0.957664,0.969688,0.89894,0.993122,0.869031,0.75551,0.759498,0.761142,0.813975,0.758289,0.990574,FALSE
0.986888,1.197662,0.902111,0.809706,0.922202,0.87994,1.189058,1.12328,0.624748,0.816764,0.844778,0.812453,1.04975,FALSE
0.364259,0.768512,1.086263,0.68946,1.191157,0.906601,0.599332,1.03841,1.205396,0.913371,1.152221,1.146992,1.035811,FALSE
1.071599,0.7837,1.01542,0.852226,1.135693,0.958759,0.531951,0.740878,1.077707,0.766096,1.080789,1.126631,1.00854,TURE
2.964899,0.996626,0.850777,0.970259,1.006548,0.940563,0.907559,0.872949,0.907197,0.548022,1.021287,0.852051,1.018054,FALSE
0.368495,1.266131,0.671111,0.743493,1.005153,0.730221,1.198663,1.309424,0.648898,0.401231,1.127905,0.950365,1.128031,TURE
0.368495,0.844087,1.073777,0.681536,1.148747,0.89618,0.59077,0.539174,0.881997,1.154762,1.015676,1.108759,1.041259,FALSE
0.368495,1.308335,0.939555,0.681536,0.890279,0.829797,1.018864,1.42924,0.692998,0.743745,0.970784,0.835665,1.075968,FALSE
0.559095,1.168293,0.796181,0.939224,0.927482,0.896935,1.170124,0.95568,0.556498,0.538236,0.982007,0.81928,1.040865,TURE
0.135538,0.917945,1.094749,2.526716,0.234237,1.895048,0.399554,1.248089,0.624748,1.883827,0.294602,1.338157,0.519003,TURE
1.457036,1.419612,0.797724,0.736469,0.849789,0.789079,1.564921,1.497707,1.102497,0.5328,1.003829,0.849624,1.097257,FALSE
1.190195,0.797076,0.644123,1.131777,1.155901,0.924884,0.839064,0.938563,1.014297,1.164548,1.296249,1.172481,1.026252,FALSE
0.376966,1.072654,0.721633,1.090178,0.954492,0.940933,1.045501,0.672304,0.705598,0.974262,0.999465,0.81139,1.01786,FALSE
0.381201,0.979141,1.556977,0.898388,0.749557,1.251333,1.198663,0.838716,0.881997,0.822034,0.549924,0.458797,0.855568,TURE
0.436264,0.606022,1.303779,1.569998,0.800498,1.4859,0.782461,1.331295,0.943247,1.84577,0.392803,1.348777,0.732925,TURE
0.648042,0.791952,1.030352,0.880772,1.110455,0.981438,0.530178,0.754614,1.174583,0.513771,1.019776,1.04038,0.996683,FALSE
0.360023,0.820751,1.030352,1.078065,0.99941,1.087131,1.078797,1.198166,1.675795,0.411017,0.942727,0.841127,0.941421,TURE
0.360023,0.647961,1.167733,0.951234,1.116987,1.087131,0.599332,0.658991,1.014297,0.890536,0.824886,1.070526,0.941421,FALSE
0.381201,0.897546,0.908237,1.317635,0.888364,1.155077,0.779131,0.838716,0.661498,1.164548,0.864166,0.802894,0.905896,FALSE
0.321903,0.966258,0.84507,0.780179,1.117761,0.835911,0.711706,0.84246,1.336777,0.920506,1.264334,1.194783,1.072771,FALSE
0.847114,1.083175,0.70064,0.99721,0.99941,0.880746,1.288563,0.658991,0.595348,0.924788,1.099848,0.822011,1.049329,TURE
0.389672,0.838123,1.142347,1.230401,0.869052,1.22413,0.299666,0.838716,0.984897,0.616525,0.91654,0.624473,0.869791,FALSE
0.364259,1.195463,0.611023,0.940173,0.987789,0.805868,1.278574,0.918594,0.705598,0.548022,1.073661,0.815639,1.088479,TURE
0.343081,1.178596,1.369563,0.865114,0.709458,1.140817,0.659265,2.036881,0.661498,2.123587,0.314242,1.261691,0.913352,TURE
0.355788,0.874233,0.625571,1.026729,1.160029,0.859432,1.018864,1.078349,1.896294,0.753531,1.41409,1.338157,1.060473,FALSE
1.850944,0.983062,0.721483,1.245819,0.943379,1.024239,1.110526,0.547023,0.767031,0.960688,1.053951,0.576563,0.974304,FALSE
1.008066,0.956514,1.00582,0.928586,0.986812,0.994919,1.032182,0.682289,0.881997,0.685028,0.938362,0.881484,0.989634,TURE
0.427793,1.126982,0.867128,0.853913,0.964777,0.886321,0.799109,1.897095,0.955497,1.598399,0.785605,1.401879,1.046414,TURE
1.385031,0.931981,0.999894,0.956082,0.993297,1.006718,0.82597,0.752629,0.813439,0.797281,0.91929,0.944581,0.983465,FALSE
0.44897,1.108461,1.26688,0.71193,0.872126,1.007968,0.765813,1.11496,0.722748,1.008514,0.687405,0.807142,0.982811,FALSE
0.368495,0.844087,1.207999,0.867409,1.005153,1.06214,0.702074,0.599083,0.831598,0.802461,0.965172,0.873899,0.954488,FALSE
0.703105,0.906885,0.738626,0.909212,1.143903,0.852391,0.865701,0.643459,1.012664,0.735771,1.294794,1.019548,1.064155,FALSE
0.440499,1.094472,0.673692,1.140261,0.936947,0.944053,1.148719,0.748853,1.102497,0.685028,1.080208,0.7328,1.016229,TURE
0.22025,0.706111,0.449128,1.243922,1.249262,0.888521,0.665924,0.931907,1.322996,1.217828,1.614856,1.104511,1.045264,TURE
0.254134,1.223926,0.583866,2.335808,0.333137,1.540102,1.39844,0.798777,0.881997,2.283427,0.130934,1.146992,0.704586,TURE
0.92759,0.972435,0.95978,1.033761,0.946929,1.028493,1.036643,0.933021,0.987499,1.189786,0.950056,0.816797,0.97208,FALSE
0.792051,0.765772,0.874238,1.008885,1.135693,0.972859,0.804817,0.654712,1.143447,0.513771,1.119488,0.955827,1.001168,FALSE
0.33461,0.929564,0.886886,0.818784,1.106941,0.877274,0.607218,1.052336,0.832675,0.860792,1.139645,1.106746,1.051145,FALSE
0.559095,0.723229,0.57502,2.899342,0.416421,1.837622,0.784839,1.954151,0.503999,2.935834,0.38345,1.410982,0.549028,TURE
0.402379,1.004908,0.921894,0.851104,1.02571,0.911903,1.078797,1.05838,0.808498,0.707862,1.034381,0.99406,1.033039,FALSE
0.33461,1.022521,1.404236,0.477624,0.980434,0.95038,0.532301,1.139046,0.609275,1.036556,0.596957,1.159568,1.012921,FALSE
0.127067,0.856748,0.973111,1.796776,0.666273,1.443846,0.749164,0.748853,0.881997,1.027542,0.491003,0.477913,0.754913,TURE
0.495562,0.753185,1.746609,0.552854,0.982326,1.160013,0.766792,0.798777,0.827953,1.333118,0.49678,1.100138,0.903315,TURE
0.338846,0.688458,0.948783,1.010686,1.155567,1.010692,0.299666,0.449312,1.433246,0.171257,1.178408,1.051409,0.981387,FALSE
0.338846,0.872047,0.802816,1.078065,1.061873,0.974596,0.898997,0.673968,0.826873,0.770657,1.129308,0.860244,1.00026,FALSE
0.376966,0.783863,0.65603,0.908482,1.263299,0.811149,0.61265,0.35945,1.254396,0.837256,1.518837,1.24045,1.085718,TURE
1.973775,1.118868,0.864523,1.237693,0.793523,1.09063,1.119585,1.010952,0.771748,1.208313,0.782878,0.485878,0.939591,TURE
0.444735,0.734356,0.945307,0.924056,1.165978,0.962564,0.649276,0.499236,1.139247,1.084628,1.243875,0.987687,1.006551,TURE
0.423557,1.101534,1.226119,0.916356,0.799528,1.097323,0.539398,0.778808,0.705598,0.274011,0.589204,0.573496,0.936092,FALSE
1.516334,1.025636,1.011165,1.475564,0.683954,1.290589,0.765813,0.798777,0.59072,0.951428,0.569806,0.36345,0.835044,TURE
0.482855,0.837423,0.921894,0.709253,1.205428,0.835911,0.642141,0.770249,1.081497,0.88075,1.253228,1.301745,1.072771,FALSE
0.393908,0.947556,0.878939,0.985329,1.020902,0.962564,0.75147,0.963141,0.936274,0.790417,1.048481,1.038175,1.006551,TURE
0.41085,0.946335,1.023271,0.722415,1.081835,0.893101,0.631061,0.870432,0.93388,0.548022,0.99587,1.122253,1.04287,FALSE
0.906412,0.686314,1.064056,1.007538,1.109158,1.066017,0.46312,0.579632,1.111088,0.693925,1.007514,0.985618,0.95246,TURE
1.609516,1.024233,0.737515,0.723439,1.150636,0.75232,0.946313,0.993216,1.218549,0.522785,1.312788,1.247605,1.116477,TURE
0.347317,0.716445,1.068048,0.854564,1.157853,0.986041,0.958931,0.539174,1.455296,1.575564,0.903446,1.37639,0.994276,TURE
0.732754,0.891414,1.248732,0.778949,0.996521,1.034895,0.96559,0.867902,1.044074,0.954355,0.820857,1.034253,0.968732,FALSE
0.351552,0.796289,1.266216,0.974155,0.963286,1.148118,0.239733,0.419358,1.043697,0.342514,0.851073,0.943082,0.909534,TURE
0.41085,0.757068,1.083463,0.611274,1.236383,0.863331,0.599332,1.060729,1.393037,1.075897,1.240795,1.448358,1.058435,TURE
0.343081,1.042604,1.081234,0.798567,0.956225,0.962564,0.839064,1.917065,0.793798,2.19209,0.864166,1.529322,1.006551,FALSE
0.55486,0.840865,1.069679,0.822951,1.087144,0.969912,0.377501,0.599083,1.142588,0.52934,1.096787,1.099821,1.002709,FALSE
0.343081,0.861281,0.432494,0.931661,1.295531,0.71301,0.779131,1.557615,1.014297,1.849576,1.41409,1.87342,1.13703,FALSE
0.33461,0.929564,0.443443,1.228176,1.106941,0.877274,1.060659,0.599083,0.95453,1.041062,1.447168,0.827545,1.051145,FALSE
0.440499,0.917945,0.673692,1.036601,1.105116,0.888521,0.69922,0.69893,0.881997,0.456685,1.112941,0.828383,1.045264,TURE
0.559095,0.834495,0.928878,1.061731,1.041052,1.028193,1.013156,0.342333,0.808498,0.86444,0.991359,0.810177,0.972237,TURE
0.41085,0.794921,1.083463,0.889126,1.081835,1.012181,1.061169,0.42993,1.341155,1.132311,0.970454,1.194221,0.980609,TURE
0.474384,0.491756,1.459666,0.770047,1.182337,1.13445,1.04883,0.582442,1.445496,1.408113,0.992918,1.200093,0.91668,TURE
0.360023,0.820751,0.824282,0.824403,1.205171,0.849321,0.539398,0.539174,1.411196,0.822034,1.531931,1.261691,1.06576,TURE
1.296084,1.199928,0.744143,1.127389,0.841007,0.972001,1.223635,0.861181,0.927935,0.970456,0.785605,0.661113,1.001617,FALSE
0.343081,0.906612,0.64874,0.931661,1.172147,0.819962,0.659265,1.73734,0.793798,1.918079,1.139128,1.720488,1.08111,FALSE
0.491326,0.981251,1.006666,0.975835,0.947716,1.02065,0.836567,1.173204,0.79931,0.642214,0.818339,0.820418,0.976181,TURE
0.088947,1.223926,0.834095,1.540093,0.594887,1.237582,0.599332,3.294955,0.220499,3.767654,0.196401,1.911653,0.862758,TURE
0.698869,1.335192,0.778489,1.894781,0.378564,1.400093,1.531625,0.965189,1.053497,1.864799,0.152757,0.934586,0.777789,TURE
0.571802,0.815951,0.821738,0.998209,1.128963,0.941174,0.470903,0.385125,1.007997,0.489306,1.206466,1.010445,1.017735,FALSE
0.817465,1.084411,0.786556,1.228883,0.854418,1.047349,1.097238,0.84102,1.015993,0.977482,0.877763,0.652903,0.962221,TURE
0.292254,0.798213,1.269275,1.484293,0.72421,1.422921,1.206987,1.139921,1.163747,1.788684,0.245502,0.854934,0.765854,TURE
0.343081,0.815951,0.864987,1.131303,1.048763,1.033865,0.479465,1.917065,0.705598,2.19209,0.864166,1.452856,0.969271,TURE
0.728518,0.981987,0.916534,1.034191,0.958736,1.007334,0.743615,0.721118,0.734998,1.090971,0.923814,0.757581,0.983143,TURE
0.326139,0.953709,1.137402,1.050064,0.876106,1.125075,0.687469,0.700398,0.625829,0.559104,0.597869,0.607231,0.921582,FALSE
0.313432,0.992373,1.104612,0.65558,1.046679,0.897526,0.631439,0.952114,0.740248,0.88075,0.834706,1.112855,1.040556,FALSE
0.457442,0.917945,0.702802,0.898388,1.156724,0.828875,0.898997,0.649006,1.359746,0.627942,1.407543,1.210714,1.07645,TURE
0.753931,1.031398,0.88564,0.817634,1.038712,0.876041,1.387342,1.050244,1.380163,0.460914,1.032926,1.003028,1.051789,TURE
0.978417,0.842443,1.415434,1.446754,0.648967,1.475098,0.805919,0.494697,0.275624,1.201394,0.544567,0.204199,0.738573,TURE
0.402379,1.31411,0.614596,0.907844,0.920509,0.790316,1.518307,1.098318,0.1323,0.890536,1.034381,0.739172,1.096611,TURE
1.329969,1.110888,1.171452,0.566499,0.978721,0.882861,1.105018,1.4041,0.822935,0.813471,0.875038,1.090666,1.048223,FALSE
0.601451,0.64644,1.439107,0.835121,1.055714,1.159144,0.936456,0.411869,1.433246,1.198799,0.711955,1.26647,0.903769,TURE
0.70734,1.077348,1.048862,0.87149,0.912635,0.985619,0.765813,0.988962,0.682498,0.86444,0.717021,0.804108,0.994496,FALSE
0.364259,1.110073,1.018372,1.190886,0.755368,1.141646,0.898997,0.938563,0.970197,1.004708,0.432083,0.828383,0.912918,FALSE
0.415086,1.086547,0.953251,0.82505,0.968816,0.913454,0.779131,1.091662,1.229896,0.631748,0.899082,0.981315,1.032228,TURE
0.724282,0.601227,0.785317,1.134806,1.227345,0.996338,0.702247,0.453851,1.510086,0.968727,1.384729,1.019548,0.988892,FALSE
0.368495,0.801883,1.207999,0.681536,1.120028,0.962564,0.299666,0.941416,0.963897,1.00797,0.897835,1.217996,1.006551,FALSE
0.360023,0.907145,0.961662,0.760987,1.116987,0.883294,1.078797,1.018441,1.190696,0.890536,1.060567,0.99406,1.047997,FALSE
0.351552,0.884766,0.773799,1.168986,1.023492,1.008953,0.87902,1.317982,0.970197,1.415725,1.126035,0.611729,0.982297,FALSE
0.37273,1.001394,0.796181,0.857552,1.078908,0.853182,0.928964,1.288028,0.705598,0.890536,1.080208,1.051409,1.063741,FALSE
0.338846,0.917945,1.167733,0.875928,0.968178,1.046788,0.898997,0.673968,0.937122,0.770657,0.736505,0.860244,0.962514,FALSE
0.381201,1.060736,0.778489,0.95828,0.99941,0.898393,0.958931,0.898624,0.661498,0.753531,1.139128,0.764661,1.040102,FALSE
1.185959,0.839264,1.167733,0.808549,1.05295,1.010692,0.856188,0.813041,1.007997,0.88075,0.982007,1.065064,0.981387,TURE
0.304961,1.121932,0.405463,1.422447,0.902245,0.962564,1.373468,0.524197,0.514498,1.31297,1.031107,0.589426,1.006551,TURE
0.427793,1.017919,0.982745,0.747174,1.03899,0.886321,0.649276,1.747325,0.955497,1.826741,0.818339,1.561183,1.046414,TURE
0.321903,1.111196,1.382841,0.709253,0.821883,1.063887,0.880268,0.973509,0.730404,0.749249,0.564654,0.776609,0.953574,TURE
0.597215,0.80727,1.283678,0.688127,1.080922,1.003524,0.749164,1.497707,1.047372,1.883827,0.736505,1.529322,0.985135,FALSE
0.300725,1.086019,1.151286,0.911041,0.844572,1.057465,0.524415,0.673968,0.52118,0.171257,0.611522,0.690802,0.956932,TURE
0.330374,0.847334,0.823401,1.105708,1.057068,0.999586,0.824081,0.931907,0.888122,0.979971,1.134763,0.844313,0.987194,TURE
0.317668,1.028098,1.167733,1.293678,0.699587,1.270584,0.449499,0.549159,0.661498,0.456685,0.392803,0.35047,0.845503,TURE
0.465913,0.934635,1.114654,0.588036,1.112979,0.866308,0.499443,0.848701,0.845247,0.856285,0.949273,1.274435,1.056878,FALSE
0.347317,0.895556,0.925642,0.9203,1.066443,0.950825,1.438396,0.718899,1.234796,1.23305,0.864166,1.223458,1.012688,FALSE
0.393908,1.066,0.816157,1.275131,0.832841,1.086766,0.839064,0.299541,0.736129,0.753531,0.8128,0.752897,0.941612,TURE
0.41085,0.794921,0.782501,0.833556,1.236383,0.833561,0.729774,0.609655,1.198479,0.298189,1.388673,1.261691,1.074,FALSE
0.381201,0.611963,1.037985,1.257743,1.054932,1.187162,0.719198,0.658991,1.102497,0.890536,0.903446,0.764661,0.88912,TURE
0.834407,1.043754,0.740947,1.121845,0.951215,0.96745,1.01005,0.82462,0.771748,0.828078,0.99587,0.965947,1.003996,TURE
2.642995,1.265116,0.91697,0.613322,0.960971,0.782083,1.264215,1.497707,0.944013,0.78136,0.908356,1.081279,1.100915,TURE
0.364259,0.981987,0.678914,0.940173,1.103999,0.839445,0.918975,0.619052,0.661498,0.47952,1.191502,0.968571,1.070923,FALSE
0.385437,1.129778,1.154901,0.592344,0.960971,0.888521,1.106039,1.176381,0.805825,0.741076,0.778464,1.171322,1.045264,TURE
0.508268,1.193328,1.265044,0.673791,0.832841,0.986628,0.649276,1.198166,0.551248,0.742114,0.45827,0.796522,0.993969,TURE
0.419321,0.55633,0.943622,2.286805,0.656178,1.691779,0.422686,1.636442,0.582582,1.7991,0.399005,0.615753,0.625282,TURE
1.126661,1.104294,0.877995,0.851104,0.976867,0.890191,0.898997,0.813041,0.892497,0.538236,0.963302,0.910311,1.044391,FALSE
0.393908,0.868593,0.878939,0.811447,1.155232,0.869413,0.903608,0.718899,0.997336,0.621795,1.160279,1.17052,1.055255,TURE
1.181724,1.197605,0.79523,1.874056,0.47463,1.39727,1.27189,0.641874,0.917642,1.600545,0.521276,0.740945,0.779265,TURE
0.588744,1.083043,0.96611,1.16338,0.808875,1.101062,0.772822,1.078799,0.951629,1.040419,0.736874,0.737352,0.934137,FALSE
0.766638,0.994017,0.903219,0.804082,1.062908,0.877475,0.749164,1.347936,0.793798,1.301553,0.962367,1.395507,1.051039,FALSE
0.385437,0.928032,0.769934,0.94775,1.098252,0.888521,1.116936,0.708007,0.998261,0.60407,1.099848,1.025341,1.045264,FALSE
0.37273,0.834495,0.995227,0.918806,1.078908,0.98444,0.539398,1.078349,0.926097,0.890536,1.021287,0.87936,0.995113,FALSE
0.343081,0.861281,0.93707,1.064756,1.017917,1.033865,0.839064,1.797248,0.705598,1.644067,0.785605,1.452856,0.969271,FALSE
0.330374,0.753185,0.973111,1.036601,1.0891,1.036607,0.69922,0.382747,1.028997,0.5328,1.047474,1.030169,0.967837,TURE
0.601451,0.620582,1.151286,0.645321,1.284453,0.915114,1.086288,0.56164,1.653745,1.455685,1.104758,1.601009,1.03136,TURE
0.720047,1.123132,1.167733,0.951234,0.793649,1.087131,1.231959,0.965189,0.685998,1.141713,0.545559,0.743421,0.941421,FALSE
1.817059,0.838775,1.075185,0.854411,1.071628,0.989489,0.89143,0.7897,1.154837,0.863205,0.966136,1.070719,0.992473,TURE
0.182129,1.024682,1.357829,0.752139,0.871578,1.07449,2.730288,1.164883,1.641495,2.24537,0.327336,1.062029,0.94803,FALSE
0.698869,0.823369,1.132347,0.751379,1.105408,0.962564,0.632628,0.931907,0.955497,0.799199,0.960184,1.125751,1.006551,TURE
1.046186,1.233837,1.040086,0.938397,0.778892,1.017122,1.080114,1.102707,0.743882,0.395208,0.528773,0.529381,0.978025,TURE
0.326139,1.001394,0.606614,0.910055,1.135693,0.787552,1.379344,0.665158,1.011703,0.815989,1.377698,1.07671,1.098055,TURE
0.321903,1.256135,0.84507,0.92203,0.854758,0.911903,1.198663,1.010952,0.578811,0.385328,0.761055,0.621287,1.033039,TURE
0.576037,1.241925,1.159147,0.75306,0.808346,0.976719,1.080937,1.187468,0.251999,0.905216,0.540104,0.703215,0.99915,FALSE
0.656513,0.994934,0.866382,1.112842,0.934932,1.024665,0.736678,0.549159,0.505311,0.470957,0.867439,0.677044,0.974081,FALSE
0.440499,0.882639,0.449128,1.088431,1.201214,0.805222,0.849053,0.599083,1.212746,0.742114,1.37481,0.923966,1.088817,TURE
0.461677,1.077953,0.803486,1.186861,0.871045,1.033211,1.032182,0.798777,0.587998,1.408113,1.069296,0.446052,0.969613,FALSE
0.542153,0.803202,0.592989,1.431805,1.034545,1.060324,1.113044,0.770249,1.196996,1.66364,1.122294,0.710043,0.955437,TURE
0.482855,1.062883,0.665813,0.898388,1.073927,0.81058,1.041695,0.763117,0.824248,0.709493,1.192437,0.983136,1.086015,TURE
0.309197,1.408353,0.879799,0.812241,0.787206,0.870263,1.27358,1.313374,0.886238,0.559879,0.642081,0.650697,1.05481,TURE
0.398144,1.210906,0.807475,0.802815,0.956882,0.829443,1.130168,1.138257,1.001697,0.675242,1.004453,0.90667,1.076153,TURE
0.605686,0.847334,0.898256,1.093143,1.03086,1.029876,0.711706,0.599083,0.927935,0.470957,1.096574,0.90007,0.971357,TURE
1.512098,1.439913,0.588773,1.58539,0.531899,1.140517,1.882215,0.921139,1.035482,1.440574,0.442224,0.437306,0.913508,TURE
2.609111,0.977551,0.928878,0.971309,0.985619,0.979753,0.819248,0.864805,0.873106,0.853523,0.950329,0.834036,0.997564,FALSE
0.419321,1.075572,1.238504,0.762268,0.883317,1.020901,1.208126,1.14141,0.536162,0.897747,0.719449,0.810943,0.976049,TURE
0.266841,1.04908,0.834095,2.566822,0.237955,1.787619,1.098775,1.322974,0.973872,2.768655,0.147301,1.688627,0.575172,TURE
0.474384,1.278566,0.729833,0.433151,1.115413,0.593008,1.281904,1.497707,1.041247,0.894342,1.309342,1.412499,1.199773,FALSE
0.931825,0.851185,0.769642,1.15157,1.056194,0.997566,0.708301,0.762469,1.00227,0.996404,1.214118,0.868933,0.98825,FALSE
0.41085,0.757068,1.023271,1.111408,1.030319,1.101491,0.440685,0.391166,0.913127,0.217597,0.91731,0.771408,0.933913,FALSE
0.368495,0.759678,0.939555,0.805451,1.206184,0.89618,0.941807,0.641874,1.228496,0.616525,1.172797,1.179763,1.041259,TURE
0.33461,0.650695,1.55205,0.477624,1.170195,1.023486,1.285409,0.524197,1.401331,1.212319,0.798527,1.453862,0.974698,TURE
0.432028,0.971941,1.144836,2.536624,0.171467,1.925128,0.998886,1.048395,1.065747,2.11217,0.425536,1.593044,0.503275,TURE
0.338846,0.963842,1.094749,1.145444,0.843252,1.155077,0.749164,0.299541,0.771748,0.513771,0.589204,0.477913,0.905896,TURE
0.37273,1.001394,0.663485,1.225074,0.965339,0.98444,0.928964,0.688945,0.881997,0.890536,1.237329,0.707312,0.995113,TURE
0.724282,0.837423,0.853606,1.040238,1.081233,0.979451,0.720409,0.72011,1.073542,0.685028,1.26173,1.270573,0.997721,TURE
0.393908,1.026519,1.192845,0.753487,0.940305,0.993614,0.75608,1.027657,0.396899,0.721914,0.691937,0.923475,0.990316,TURE
1.249493,0.846376,0.672931,1.151154,1.101045,0.949512,0.932294,0.852029,0.979997,1.004708,1.256969,0.892105,1.013375,TURE
1.817059,0.967158,1.197675,0.942365,0.891082,1.097188,0.902024,0.888034,0.894247,0.700597,0.615986,0.799419,0.936163,FALSE
0.389672,1.197319,0.634637,1.17181,0.869052,0.941639,1.238619,0.639022,0.852597,0.685028,0.942727,0.99406,1.017492,FALSE
1.2622,0.985712,0.999234,1.031036,0.922274,1.046546,0.659265,0.741088,0.831364,0.687565,0.936907,0.681115,0.962641,FALSE
2.164376,1.228717,0.994058,0.864984,0.836101,0.955029,1.14837,1.071436,0.780999,0.930536,0.804147,0.816797,1.01049,FALSE
0.398144,0.624984,1.304382,0.974846,1.063202,1.167365,0.710636,0.684666,1.077297,0.910109,0.84172,0.912132,0.899471,FALSE
1.219844,1.172929,1.013657,0.842239,0.876219,0.952537,1.188674,1.088334,0.705598,0.525188,0.779059,0.898477,1.011793,FALSE
0.44897,0.831346,0.991471,0.864486,1.107836,0.953483,0.649276,0.5658,1.237246,0.780171,1.025652,1.09389,1.011299,FALSE
0.292254,1.011069,0.338473,0.781207,1.303578,0.585909,1.215311,1.156563,1.206621,1.170256,1.871269,1.359398,1.203485,FALSE
0.177894,0.874233,1.112126,2.695163,0.178466,1.993883,1.698106,1.098318,1.175997,2.511769,0.327336,1.720488,0.467327,TURE
0.313432,0.694661,1.025711,1.092634,1.080443,1.09264,0.074916,0.524197,1.039497,0.685028,0.974993,0.853417,0.938541,TURE
0.41085,1.438429,0.842694,0.666845,0.850013,0.774021,1.438396,1.557615,1.172538,0.548022,1.044393,1.245948,1.10513,FALSE
0.321903,0.869632,0.384123,1.347582,1.117761,0.911903,1.030101,0.243377,0.90956,1.284428,1.485285,0.728818,1.033039,FALSE
0.504033,0.802237,0.834095,0.815344,1.217768,0.849321,1.351125,0.901252,1.344272,0.976465,1.36275,1.291204,1.06576,TURE
1.088541,1.071531,1.158645,1.09065,0.768029,1.157324,0.762046,0.780705,0.474922,0.66333,0.620308,0.527651,0.904721,FALSE
0.504033,1.018224,0.981288,0.634156,1.091792,0.825055,0.851682,0.959058,1.065747,0.57987,1.049197,1.217421,1.078447,TURE
0.389672,0.478928,1.713521,0.585905,1.167789,1.161354,0.978908,0.519205,1.543495,1.575564,0.811792,1.363646,0.902613,TURE
0.338846,0.688458,1.386683,0.539033,1.186799,0.974596,0.898997,0.524197,1.267871,0.941914,1.031107,1.43374,1.00026,TURE
0.330374,0.753185,0.823401,1.036601,1.153165,0.962564,0.541063,0.540839,1.114747,0.685028,1.249331,1.024858,1.006551,FALSE
0.389672,0.917945,0.571174,1.288991,1.031999,0.973027,0.958931,0.33948,0.661498,0.981874,1.217689,0.637218,1.00108,FALSE
0.626864,0.992373,1.025711,0.801265,1.012915,0.936549,0.730435,1.010952,0.647717,0.406735,0.834706,0.99167,1.020153,FALSE
0.343081,1.042604,1.081234,0.73202,0.987071,0.926913,0.479465,1.976973,0.396899,2.123587,0.667765,1.605789,1.025191,TURE
0.423557,0.917945,1.226119,0.916356,0.924454,1.097323,1.198663,1.198166,1.411196,0.959039,0.785605,0.764661,0.936092,FALSE
0.360023,0.907145,0.755592,1.458559,0.881832,1.155077,1.018864,1.078349,1.367096,1.164548,0.942727,0.649962,0.905896,TURE
1.033479,1.038331,0.502508,1.811503,0.737269,1.218985,1.290868,0.990791,0.79719,1.817959,0.830929,0.764661,0.872482,TURE
0.423557,1.064816,0.70064,0.862452,1.074365,0.808554,1.018864,1.138257,1.058397,0.685028,1.217689,1.032293,1.087075,FALSE
0.381201,1.223926,0.908237,0.95828,0.832841,0.962564,1.078797,1.917065,1.058397,1.096045,1.021287,0.841127,1.006551,TURE
0.491326,0.886291,1.057,0.789962,1.07695,0.945968,0.34961,0.661487,0.817685,0.699299,0.957457,1.06734,1.015228,TURE
0.326139,1.335192,0.379134,0.980059,0.973451,0.712547,1.828843,1.1409,0.59016,0.785767,1.262168,0.789962,1.137272,FALSE
0.300725,1.086019,1.151286,0.759201,0.914953,0.976121,0.946671,1.034779,1.007281,0.412574,0.66955,0.881967,0.999462,TURE
0.402379,0.734356,1.044814,0.737624,1.209812,0.911903,0.659265,0.998471,1.278896,0.707862,1.178408,1.312668,1.033039,FALSE
0.419321,1.186838,1.061575,0.762268,0.883317,0.933395,0.839064,1.084655,0.752019,0.692239,0.669832,0.808931,1.021802,FALSE
0.360023,1.079935,0.755592,1.141481,0.911226,0.985213,1.198663,0.898624,1.102497,0.47952,0.982007,0.688195,0.994709,TURE
0.423557,0.807791,1.167733,0.916356,1.024395,1.068446,0.479465,0.419358,0.837898,0.47952,0.824886,0.917593,0.95119,FALSE
0.351552,0.353906,1.336562,0.974155,1.234211,1.18291,0.898997,0.419358,1.793395,0.685028,1.165315,1.28718,0.891343,TURE
2.575226,1.050805,0.931497,0.957492,0.941056,0.973646,0.913497,0.850311,0.835764,0.690552,0.867967,0.810911,1.000756,FALSE
0.254134,1.285123,0.973111,0.808549,0.832841,0.914436,1.098775,1.198166,0.220499,0.342514,0.654671,0.700939,1.031715,TURE
0.381201,1.060736,0.843363,0.898388,0.99941,0.898393,0.898997,0.898624,0.440999,0.685028,0.982007,0.802894,1.040102,FALSE
2.282972,1.198948,1.094072,0.920056,0.788032,1.033997,0.898997,1.132185,0.80291,0.622267,0.664242,0.653241,0.969202,TURE
0.338846,1.147431,0.8758,0.875928,0.936947,0.902404,0.973914,0.898624,1.047372,0.5994,0.883806,0.812453,1.038005,FALSE
0.432028,0.683959,0.686902,1.268312,1.151281,1.019185,1.098775,0.649006,1.506746,1.198799,1.145675,1.08327,0.976946,FALSE
0.41085,1.022041,0.601924,0.666845,1.236383,0.65494,1.02944,1.029013,0.965009,0.298189,1.534241,1.403378,1.167391,FALSE
0.432028,1.33192,0.915869,1.743929,0.391925,1.387225,1.498329,0.69893,1.249496,1.484227,0.327336,0.828383,0.784518,TURE
0.504033,1.141645,0.834095,0.634156,1.070796,0.752256,1.101403,1.250717,0.818169,0.627942,1.119832,1.18556,1.11651,TURE
0.355788,0.917945,0.695079,1.283411,0.981563,1.031319,1.13873,0.539174,1.146597,1.23305,0.903446,0.955827,0.970603,TURE
0.571802,1.087934,0.994735,1.916561,0.444182,1.518712,1.255742,0.870096,1.144497,1.353746,0.252516,0.837486,0.715769,TURE
1.00383,1.053506,0.985429,1.091712,0.853926,1.072223,0.970976,0.757664,0.459374,0.871396,0.78368,0.563188,0.949216,TURE
0.364259,1.408938,0.678914,1.441599,0.581052,1.108068,1.518307,0.718899,0.764398,1.050376,0.392803,0.58624,0.930474,TURE
0.326139,1.14445,1.061575,1.470089,0.584071,1.312587,0.802047,0.387642,0.330749,0.846211,0.525662,0.342973,0.823542,TURE
0.44897,0.900625,1.101635,1.169599,0.872126,1.171422,0.499443,0.782136,0.404249,0.665999,0.556471,0.72218,0.89735,FALSE
0.402379,1.043558,1.167733,0.510663,1.05201,0.851109,0.799109,1.158227,0.676198,1.096045,0.864166,1.223458,1.064825,FALSE
0.368495,0.928496,1.275111,0.805451,0.947716,1.06214,0.530837,0.898624,0.749698,1.223264,0.779994,0.764661,0.954488,FALSE
0.279548,0.834495,0.973111,1.306746,0.908554,1.181329,0.474471,0.549159,0.496124,0.5994,0.752872,0.493844,0.89217,TURE
0.385437,1.170127,0.384967,0.888515,1.125709,0.66639,1.476535,1.176381,0.813843,0.840716,1.535502,1.025341,1.161405,FALSE
0.432028,1.187928,1.316561,1.638237,0.36743,1.528778,1.248607,0.299541,1.359746,1.31297,0.45827,1.115131,0.710506,TURE
0.609922,1.121932,0.973111,0.898388,0.902245,0.962564,0.898997,1.12328,0.606373,1.113171,0.932907,0.812453,1.006551,FALSE
0.559095,0.751046,0.57502,1.225074,1.173549,0.940688,1.227203,0.755985,1.207496,1.484227,1.487039,0.892105,1.017989,FALSE
1.33844,1.138716,0.849932,0.76761,1.004154,0.831582,1.123747,1.11392,0.875107,0.63151,1.000419,0.979722,1.075034,FALSE
1.397738,0.912381,0.955418,1.176071,0.923697,1.102573,0.934252,0.687183,0.907938,0.76562,0.843371,0.753416,0.933347,TURE
0.343081,0.951943,0.576658,0.865114,1.202993,0.748661,0.779131,1.976973,0.793798,2.055084,1.217689,1.796954,1.11839,FALSE
1.520569,1.073919,0.731866,0.93092,1.023073,0.860677,1.136452,0.916141,0.809142,0.936405,1.116387,0.903843,1.059822,TURE
0.347317,1.388111,0.427219,1.183242,0.822685,0.845178,2.037727,1.138257,1.014297,1.438559,0.824886,0.764661,1.067926,FALSE
1.058892,0.822478,1.588117,1.185872,0.709581,1.420744,0.852895,0.760374,0.712383,1.370056,0.438126,0.661726,0.766992,TURE
1.164782,0.947986,0.806797,1.019262,1.035752,0.945063,0.841918,0.848701,0.855747,0.888905,1.080208,0.883002,1.015701,FALSE
0.368495,1.308335,0.671111,0.55762,1.062591,0.630645,1.481205,1.540499,0.611098,0.205508,1.133516,1.14153,1.180094,TURE
0.855585,1.108804,0.896033,1.094076,0.853456,1.029276,1.498329,0.925855,1.383132,1.463469,0.785605,1.060098,0.97167,TURE
0.427793,1.381461,0.867128,1.440978,0.519495,1.200822,1.248607,1.697401,0.771748,1.769656,0.261868,0.860244,0.881978,TURE
0.995359,0.968725,1.142887,0.84869,0.956882,1.019908,0.707544,0.773815,0.820748,0.551828,0.758328,0.854934,0.976568,FALSE
2.350741,1.243774,0.715368,0.6313,1.053432,0.692005,1.41271,1.404992,1.034247,0.823665,1.173732,1.165198,1.148012,FALSE
0.351552,1.194434,0.773799,0.909212,0.933184,0.869787,1.298552,0.778808,0.705598,1.004708,1.008194,0.649962,1.055059,FALSE
0.165187,1.03563,0.449128,0.829281,1.21723,0.66639,1.230207,0.772501,0.893603,0.522785,1.602222,1.267728,1.161405,TURE
0.376966,0.990143,1.180853,0.787351,0.954492,1.005825,0.552717,0.732212,0.671298,0.646971,0.628484,0.896353,0.983932,FALSE
1.181724,1.05284,0.816157,0.908048,1.011947,0.890113,1.437495,1.007855,1.184562,0.833107,1.071347,0.932829,1.044432,TURE
0.423557,1.285123,0.759026,0.970259,0.849498,0.895185,1.318529,1.018441,0.485099,0.890536,0.824886,0.611729,1.04178,FALSE
0.360023,0.820751,1.167733,0.951234,0.99941,1.087131,0.539398,0.539174,0.881997,0.959039,0.903446,0.726428,0.941421,FALSE
3.799306,0.982416,0.839674,1.009559,1.002752,0.956125,0.859042,0.852029,0.817721,0.646971,1.012045,0.836379,1.009917,TURE
0.343081,1.087934,0.864987,1.131303,0.863687,1.033865,0.839064,2.036881,0.705598,2.19209,0.707045,1.299924,0.969271,TURE
0.482855,0.805215,0.921894,1.040238,1.073927,1.013225,0.570792,0.249618,0.929247,0.595322,1.070855,0.901208,0.980063,TURE
0.376966,0.577583,0.852839,1.090178,1.235225,1.005825,0.299666,0.432671,1.538595,0.563245,1.409725,1.134247,0.983932,FALSE
0.389672,0.917945,0.444246,0.937448,1.249262,0.721923,1.078797,0.69893,1.190696,0.707862,1.610491,1.172481,1.13237,TURE
1.617988,0.922751,0.978205,1.015978,0.981096,1.028079,0.884014,0.748853,1.003272,1.044668,0.864166,0.850686,0.972296,TURE
0.825936,1.073289,0.898256,1.02278,0.909719,0.992181,0.839064,0.668976,0.360149,0.696445,0.831432,0.649962,0.991065,FALSE
0.512504,0.910358,0.820308,1.069156,1.032448,0.978474,0.72776,1.497707,0.629998,1.761501,0.925892,1.283538,0.998232,FALSE
0.385437,1.250826,0.962417,0.592344,0.960971,0.793322,1.007967,1.258074,0.761725,0.672573,0.946298,1.080953,1.095039,TURE
0.347317,0.716445,1.210455,0.657357,1.188323,0.950825,1.198663,0.35945,1.499396,1.644067,0.864166,1.529322,1.012688,FALSE
0.70734,0.901455,0.909014,1.0006,1.032324,0.985619,0.632628,0.722703,0.731498,1.245011,1.022534,0.88907,0.994496,TURE
0.766638,0.953445,0.870961,1.072109,0.980084,1.005108,0.719198,1.317982,0.926097,1.23305,0.903446,1.070526,0.984307,FALSE
0.444735,1.01411,0.444851,1.180738,1.070796,0.852557,1.74805,1.048395,1.322996,1.027542,1.211142,0.860244,1.064068,FALSE
0.381201,1.264724,1.362355,0.778603,0.694035,1.090906,0.898997,1.258074,0.264599,0.548022,0.589204,0.573496,0.939447,FALSE
0.351552,0.796289,0.91449,1.298874,0.963286,1.148118,0.539398,0.35945,1.043697,0.616525,1.047474,0.751917,0.909534,TURE
1.440094,1.069136,1.047525,1.062211,0.830392,1.087131,0.846115,0.740043,0.570704,0.805915,0.623863,0.629721,0.941421,FALSE
0.597215,0.937475,1.242269,0.841044,0.939162,1.064964,0.374582,1.385379,0.523686,1.241613,0.564654,1.242574,0.953011,FALSE
0.559095,1.363009,0.840414,0.77588,0.85177,0.831305,1.341361,1.283749,0.608998,0.554547,0.80431,0.801074,1.075179,FALSE
0.368495,1.139518,0.738222,0.929367,0.976435,0.862988,1.181539,0.949974,1.089897,0.538236,0.903446,0.873899,1.058614,TURE
0.571802,1.33272,0.908237,0.678782,0.888364,0.812832,1.212933,1.39786,0.619498,0.407755,0.785605,0.883002,1.084838,TURE
0.37273,0.542422,1.260621,1.163821,1.050516,1.246958,0.689231,0.86867,1.367096,1.096045,0.844526,1.357274,0.857856,TURE
0.351552,1.150196,0.703453,1.168986,0.872978,0.974161,0.958931,0.718899,1.087797,0.548022,1.047474,0.713684,1.000487,FALSE
1.575632,1.05613,0.894634,0.854917,1.000753,0.900463,0.914769,0.851328,0.812366,0.648974,0.992344,0.945765,1.03902,FALSE
0.368495,0.633065,0.536889,0.991324,1.378496,0.796605,0.659265,0.4108,1.455296,0.812248,1.571211,1.294462,1.093322,FALSE
0.347317,0.806,0.854439,0.9203,1.157853,0.91561,1.498329,0.239633,1.455296,1.71257,1.021287,1.338157,1.031101,FALSE
0.22025,0.776722,0.673692,2.384183,0.576583,1.610444,0.632628,1.464425,0.612498,2.397598,0.392803,0.955827,0.667808,TURE
0.402379,0.850307,1.290652,0.907844,0.946809,1.12468,0.619309,0.858685,0.734998,1.689736,0.746325,0.777406,0.921789,TURE
0.368495,0.633065,1.006666,0.929367,1.206184,0.995756,0.710636,0.710341,1.436396,1.213478,1.352364,1.174301,0.989196,FALSE
0.338846,1.101534,1.021766,1.010686,0.843252,1.046788,0.749164,1.273051,0.937122,0.5994,0.834706,0.573496,0.962514,TURE
0.355788,0.830521,1.251142,0.705876,1.070796,0.996941,0.898997,0.838716,1.278896,0.890536,0.942727,1.185225,0.988577,TURE
0.376966,1.155166,1.246456,0.66622,0.870272,0.973379,0.732516,1.164883,0.396899,0.768754,0.519373,0.85812,1.000896,TURE
0.275312,0.677867,1.706686,0.663425,0.99941,1.199503,1.198663,0.673968,1.047372,1.284428,1.031107,1.338157,0.882668,TURE
0.347317,0.895556,1.139252,0.986035,0.944564,1.091688,0.779131,0.419358,0.970197,0.959039,0.589204,1.032293,0.939038,FALSE
0.309197,0.90537,0.879799,0.959921,1.061017,0.949378,1.123747,0.56452,1.284833,0.902393,1.193516,1.04038,1.013445,TURE
0.66922,0.604217,0.886886,1.057596,1.217635,1.005209,0.382906,0.653167,1.430183,0.737357,1.317526,1.109821,0.984254,FALSE
1.469743,1.121638,0.874958,1.087386,0.856843,1.015269,1.229581,1.095941,1.137497,0.913371,0.837044,0.708525,0.978994,FALSE
0.440499,1.165084,1.010538,0.621961,0.984995,0.832988,1.248607,1.248089,1.028997,1.027542,0.883806,0.923966,1.074299,TURE
0.207543,1.04908,0.953251,1.540093,0.662874,1.296515,0.599332,0.965189,0.873831,1.788684,1.171134,0.141604,0.831945,TURE
0.720047,1.447113,0.377796,0.887818,0.940621,0.662471,1.864587,1.497707,0.906497,0.723085,1.243875,0.892105,1.163454,FALSE
0.29649,0.734356,0.500457,1.15507,1.249262,0.866308,0.898997,0.898624,1.322996,1.541313,1.571211,0.955827,1.056878,FALSE
0.351552,1.150196,1.125526,0.974155,0.78267,1.078536,1.178685,0.658991,0.440999,0.730697,0.929633,0.573496,0.945915,TURE
0.800523,0.951943,0.988557,0.855607,1.031137,0.947285,0.835735,1.158227,1.408746,0.932399,1.060567,0.979191,1.014539,TURE
0.800523,1.107362,0.64874,1.026729,0.991478,0.870891,1.345166,0.941891,0.928547,1.145519,1.123852,0.968571,1.054482,TURE
0.118596,0.26227,1.459666,2.117628,0.713864,1.856373,0.749164,1.797248,0.992247,1.198799,0.589204,0.286748,0.539224,FALSE
0.360023,1.209527,1.373803,0.443909,0.881832,0.917267,0.479465,1.258074,0.926097,0.890536,0.824886,0.99406,1.030234,TURE
0.351552,0.752051,0.91449,1.104043,1.083697,1.043744,0.69922,0.479266,0.837898,1.347222,1.126035,0.726428,0.964106,FALSE
0.432028,0.971941,1.030352,0.634156,1.10229,0.849321,0.898997,1.148242,1.286246,1.427142,0.883806,1.401879,1.06576,TURE
0.376966,0.618839,0.984044,0.969047,1.207152,1.005825,0.79245,0.492579,1.376896,0.342514,1.099848,1.032293,0.983932,TURE
0.550624,0.988556,1.212646,0.787817,0.941751,1.021799,0.642141,1.026999,0.724498,0.538236,0.673376,0.846589,0.97558,FALSE
0.88947,0.909202,0.917504,0.975392,1.035103,0.976315,1.144178,0.953086,0.902043,0.840716,1.053426,0.903691,0.999361,FALSE
0.516739,0.993186,1.100732,0.751111,1.003506,0.946784,0.898997,0.770249,1.102497,1.125403,0.729491,1.174301,1.014801,TURE
0.338846,1.101534,0.583866,0.943307,1.061873,0.794115,1.348496,1.048395,1.322996,0.685028,1.276609,0.955827,1.094624,TURE
0.360023,0.907145,1.030352,0.760987,1.087593,0.917267,0.898997,0.838716,0.926097,0.47952,0.864166,0.955827,1.030234,FALSE
0.41085,1.173455,1.083463,0.833556,0.850013,0.982411,1.279749,1.339126,1.273708,0.938891,0.637727,0.784902,0.996174,FALSE
0.648042,1.055936,0.915869,0.916003,0.963483,0.94369,1.239003,1.033994,0.994367,0.964967,0.912133,0.996265,1.016419,FALSE
0.880998,1.288653,0.757903,1.295752,0.696704,1.069001,1.416602,1.048395,0.992247,0.825147,0.66955,0.503981,0.9509,TURE
0.512504,0.971049,1.351096,0.623674,0.970501,1.002339,1.284282,1.84004,0.787498,1.810431,0.645319,1.474704,0.985754,FALSE
0.499797,1.05797,0.890644,1.050657,0.910479,1.003351,0.815757,0.759948,0.857497,0.520114,1.10203,0.973527,0.985226,TURE
0.406615,0.917945,1.155569,0.617642,1.093104,0.902404,0.419532,0.913601,1.003272,0.976165,0.932907,1.204341,1.038005,TURE
0.491326,0.569759,1.610666,0.55762,1.163106,1.095331,0.811595,0.324503,1.387308,1.155985,0.785605,1.409844,0.937133,TURE
0.351552,1.105957,1.125526,0.844268,0.872978,1.008953,0.659265,0.718899,0.514498,0.205508,0.811792,0.904849,0.982297,FALSE
0.317668,1.32184,0.544942,1.149936,0.832841,0.885559,1.673134,0.923586,0.661498,1.198799,0.900173,0.653148,1.046813,TURE
0.254134,1.346319,1.167733,1.078065,0.582989,1.155077,1.198663,0.998471,0.587998,0.456685,0.392803,0.509774,0.905896,TURE
0.415086,1.04908,0.893673,0.605037,1.121786,0.766122,0.79245,1.018441,0.901597,0.700251,1.165315,1.278683,1.10926,TURE
0.41085,0.946335,0.902886,0.889126,1.056077,0.922871,0.599332,0.799952,1.201073,0.503697,1.06981,0.989562,1.027304,FALSE
2.151669,0.9324,0.976942,0.901925,1.027936,0.966354,0.691536,0.668208,0.949843,0.605986,1.02733,0.985237,1.004569,FALSE
0.567566,0.986448,0.871442,0.683847,1.137388,0.797348,0.807263,0.953642,0.989997,0.363484,1.162375,1.225018,1.092934,FALSE
0.406615,1.376917,1.03393,0.954537,0.676684,1.022724,1.213646,1.198166,0.915072,0.565148,0.530284,0.353656,0.975096,FALSE
0.533682,0.670245,1.065788,1.026729,1.110455,1.077155,0.69922,0.470708,1.175997,0.358824,0.925892,0.992239,0.946637,FALSE
0.571802,0.48957,1.167733,0.998209,1.202993,1.112296,0.941807,0.641874,1.690495,0.733959,1.112941,1.165198,0.928264,TURE
2.401568,0.951943,0.844392,0.865114,1.088422,0.881077,0.795664,0.785005,1.000394,0.649596,1.155188,1.065064,1.049156,TURE
0.360023,1.209527,1.579874,0.951234,0.558494,1.290968,0.779131,0.958532,0.837898,1.027542,0.628484,0.344098,0.834845,TURE
0.614158,0.936937,1.449599,0.631969,0.947716,1.055501,0.786623,1.160723,0.992247,1.198799,0.515554,1.027513,0.957959,TURE
0.37273,0.834495,1.526014,0.551283,1.022124,1.05007,0.539398,0.658991,0.705598,0.959039,0.589204,1.032293,0.960798,TURE
1.317262,0.731994,0.844823,1.31725,1.028332,1.123507,0.633385,0.726728,0.97596,1.169608,1.018832,0.832004,0.922402,TURE
0.326139,0.715282,1.061575,0.840051,1.168141,0.975065,0.687469,0.414072,1.206261,0.71525,1.132196,1.214462,1.000015,TURE
0.338846,1.193328,1.313699,1.010686,0.655863,1.191173,0.898997,0.823739,0.716623,0.428143,0.245502,0.382331,0.887023,TURE
0.830172,0.768076,1.012829,1.017562,1.070796,1.046052,0.816589,0.486755,0.959172,0.993291,0.996737,0.951047,0.962899,FALSE
0.520975,1.044815,1.091783,1.227066,0.751589,1.197336,0.841918,0.641874,0.503999,0.913371,0.776253,0.300403,0.883801,TURE
0.440499,0.812028,1.066679,0.777451,1.129141,0.944053,0.799109,0.499236,0.881997,0.456685,0.91654,1.019548,1.016229,FALSE
0.406615,0.879697,1.216388,1.235283,0.806815,1.263365,0.554382,0.584106,0.485099,0.445268,0.461543,0.353656,0.849277,TURE
0.470148,1.720113,0.89421,0.437054,0.742805,0.676396,1.788914,2.18756,1.095815,0.456685,0.773702,0.816797,1.156173,FALSE
0.402379,1.198159,1.044814,0.851104,0.841608,0.972696,1.258596,1.198166,1.308296,0.753531,0.654671,0.751917,1.001253,FALSE
0.381201,1.346319,0.908237,0.898388,0.777319,0.930479,1.318529,1.138257,0.661498,0.890536,0.667765,0.611729,1.023327,TURE
0.343081,0.861281,0.792905,0.865114,1.172147,0.855612,0.479465,1.617523,1.102497,1.71257,1.060567,1.758721,1.06247,FALSE
0.491326,0.917945,1.006666,1.022303,0.969255,1.045544,0.786623,0.549159,0.780935,0.727842,0.834706,0.772626,0.963165,FALSE
0.792051,0.844313,1.217689,0.749457,1.055526,1.003743,0.890435,0.984207,1.096197,0.577381,0.931504,1.119682,0.98502,FALSE
0.516739,1.173765,1.052874,0.530196,1.003506,0.804767,1.541138,1.240957,1.543495,1.125403,0.925892,1.310848,1.089055,TURE
0.33461,1.022521,1.0347,1.091712,0.853926,1.096592,0.753107,0.453253,0.847182,0.522785,0.65381,0.736993,0.936474,FALSE
1.113955,1.242541,0.710408,0.942795,0.912009,0.856426,1.220068,1.262353,1.112997,0.587167,1.005388,0.814728,1.062045,FALSE
0.385437,1.250826,1.090739,0.888515,0.768777,1.015452,0.937137,1.007548,0.645462,0.878081,0.589204,0.604777,0.978898,TURE
0.427793,0.94521,1.156171,0.747174,1.014252,0.972094,0.499443,1.647478,0.551248,1.655484,0.687405,1.529322,1.001568,FALSE
0.639571,0.94834,1.275999,0.999531,0.843872,1.166551,1.140773,0.891816,1.225275,0.797902,0.660623,0.771178,0.899896,TURE
0.33461,0.697173,1.182514,0.818784,1.138568,1.023486,0.228692,0.524197,1.169227,0.689535,0.994928,1.157053,0.974698,FALSE
0.41085,0.719214,1.083463,1.111408,1.030319,1.131261,0.440685,0.299541,0.949444,0.846211,0.898825,0.784902,0.918348,TURE
0.808994,0.768959,0.641947,1.382859,1.059584,1.058316,0.629298,0.50922,0.95817,0.959039,1.226616,0.658651,0.956487,TURE
0.465913,0.934635,0.477709,1.225074,1.090265,0.892559,1.04883,0.449312,0.881997,0.913371,1.407543,0.860244,1.043153,TURE
0.279548,0.723229,0.884646,1.061731,1.135693,1.006317,0.224749,0.649006,0.937122,0.827742,0.982007,1.226644,0.983675,FALSE
0.288019,0.809951,1.631391,1.189043,0.698117,1.443846,0.711706,0.711411,0.716623,0.513771,0.711955,0.692974,0.754913,FALSE
0.321903,0.773006,0.998719,0.92203,1.117761,0.987895,0.43077,0.692689,1.212746,0.727842,1.166133,1.015566,0.993307,TURE
0.355788,0.743098,0.625571,0.962558,1.279006,0.825055,0.719198,0.479266,1.411196,0.959039,1.649772,1.223458,1.078447,TURE
0.364259,0.725817,1.086263,0.626782,1.249262,0.873023,0.659265,0.419358,1.352396,0.548022,1.322436,1.440112,1.053367,TURE
0.355788,0.874233,0.834095,1.15507,1.011307,1.031319,0.479465,0.239633,0.793798,0.548022,0.864166,0.688195,0.970603,FALSE
0.355788,1.661043,0.695079,1.026729,0.594887,0.893809,1.678128,1.317982,0.793798,0.411017,0.392803,0.305864,1.042499,TURE
0.309197,0.955668,0.639854,1.107601,1.061017,0.909821,0.90476,0.339864,0.780228,0.645507,1.28794,0.89333,1.034128,TURE
0.381201,1.101534,1.362355,0.419248,0.971648,0.898393,1.078797,1.317982,1.146597,1.096045,0.707045,1.223458,1.040102,FALSE
0.961474,0.776411,0.925956,1.021075,1.100671,1.004968,0.749164,0.470708,1.097247,0.88075,1.206466,0.93762,0.98438,TURE
0.343081,0.77062,1.009152,1.064756,1.048763,1.069516,0.659265,1.917065,0.749698,1.71257,0.785605,1.491089,0.950631,TURE
0.389672,1.396872,0.50771,0.820267,0.950526,0.690535,1.778017,1.337952,0.940797,0.913371,1.112941,0.802894,1.148781,FALSE
0.313432,0.893135,1.183513,0.509896,1.147971,0.858503,0.920402,0.984207,1.149747,0.758424,0.95395,1.351812,1.060959,FALSE
0.537917,1.387759,0.919475,0.551766,0.904977,0.750345,1.35767,1.656647,0.940497,0.538236,0.781597,0.951925,1.117509,TURE
0.29649,0.78681,1.334552,0.539033,1.142183,0.948813,0.524415,0.673968,0.992247,1.027542,0.932907,1.290366,1.01374,TURE
0.321903,0.773006,1.229192,1.06388,0.953384,1.177874,0.149833,0.074885,0.992247,0.085629,0.785605,0.812453,0.893976,TURE
0.283783,0.767237,0.61001,1.20679,1.156034,0.948197,1.380603,1.230259,2.000244,0.856285,1.367795,0.948999,1.014062,TURE
0.749696,1.244671,1.319472,0.883161,0.677566,1.12571,0.738392,1.17663,0.440999,0.501458,0.222075,0.453549,0.92125,TURE
0.364259,1.110073,1.561503,0.501426,0.842526,1.040912,1.39844,1.078349,0.940797,1.324388,0.314242,0.968571,0.965587,FALSE
0.897941,1.073822,0.991471,0.813634,0.96641,0.926241,0.889917,0.816931,0.988906,0.643511,1.035571,0.996377,1.025542,FALSE
0.351552,0.796289,0.422072,1.558649,1.053595,1.043744,1.058819,0.599083,0.749698,1.621233,1.361716,0.420564,0.964106,FALSE
0.330374,0.941482,1.12282,0.483747,1.153165,0.814477,0.849053,0.98183,1.261746,0.723085,1.058385,1.43374,1.083978,FALSE
1.177488,1.003796,0.924105,0.853145,1.024575,0.91409,1.036939,0.988962,0.944997,0.641534,1.016299,0.958861,1.031896,FALSE
0.961474,1.083741,1.131723,1.187297,0.726443,1.195784,0.816946,0.86653,0.787498,0.913371,0.848735,0.666803,0.884612,FALSE
0.330374,0.847334,1.721657,0.621961,0.896906,1.184694,0.549387,0.84038,0.998372,1.417627,0.747416,0.923966,0.89041,TURE
0.478619,0.649872,1.188401,0.71553,1.216096,0.971082,0.34961,0.70277,1.345611,0.746505,1.100351,1.360215,1.002097,FALSE
0.402379,0.811656,0.491677,1.191546,1.183511,0.881506,0.779131,0.758838,1.455296,0.936205,1.571211,1.006804,1.048932,TURE
0.207543,1.273882,0.834095,1.32008,0.662874,1.119717,1.365144,0.499236,0.293999,0.989485,0.632849,0.063722,0.924383,FALSE
0.470148,1.025452,0.841609,0.874107,1.035424,0.884518,0.871755,1.012087,0.905384,0.731734,1.008789,0.944241,1.047357,FALSE
0.309197,0.754475,0.239945,0.812241,1.50596,0.553804,1.020016,0.789176,1.628303,0.777243,2.118869,1.628581,1.22027,TURE
0.948768,0.917945,0.755898,1.131006,1.02618,0.979753,0.874025,0.374427,0.771748,0.913371,1.096574,0.844313,0.997564,FALSE
0.525211,1.095611,1.318408,0.782467,0.826125,1.071241,1.070235,1.069791,1.007997,0.685028,0.757548,0.791971,0.949729,TURE
0.453206,1.406943,0.873071,0.957161,0.723872,0.944572,1.44125,1.098318,0.724498,0.505616,0.551794,0.500671,1.015958,TURE
1.15631,1.04908,1.047965,0.829281,0.951819,0.962564,0.91217,1.189936,1.016478,0.611632,0.983086,0.888604,1.006551,TURE
1.397738,1.190546,0.760796,0.784048,0.99941,0.796303,1.251545,1.233406,1.024673,0.705176,1.201514,1.000807,1.09348,FALSE
0.664984,0.841936,1.375991,1.029999,0.859365,1.232327,0.956286,0.537412,0.671226,1.108134,0.537216,0.573496,0.865505,TURE
0.304961,0.815951,1.297481,0.673791,1.075753,1.002671,0.34961,0.524197,0.863622,0.827742,0.801972,1.08327,0.985581,FALSE
0.351552,0.929004,1.195871,0.844268,0.963286,1.043744,0.599332,0.718899,0.999597,0.959039,0.890353,1.019548,0.964106,FALSE
0.368495,0.9707,0.671111,0.867409,1.148747,0.796605,1.018864,1.360774,0.919797,0.802461,1.251357,1.14153,1.093322,TURE
0.393908,0.592222,0.878939,1.217171,1.155232,1.086766,0.419532,0.815674,1.377273,0.727184,1.266033,0.902888,0.941612,TURE
0.504033,1.141645,0.981288,1.223015,0.73486,1.140517,1.148719,0.80666,0.522235,0.751127,0.759763,0.384007,0.913508,FALSE
0.978417,0.667596,0.530788,2.893509,0.475909,1.81262,0.656086,2.067289,0.581316,3.056678,0.403218,1.313537,0.5621,TURE
0.601451,1.318737,0.452291,1.138801,0.879762,0.83377,1.835453,1.160723,0.881997,1.370056,0.957457,0.931931,1.07389,TURE
1.817059,0.830216,0.979916,1.093143,1.007563,1.070263,0.84754,0.77911,1.154837,0.800929,1.066321,0.799419,0.95024,TURE
0.440499,0.812028,0.954397,0.881111,1.129141,0.944053,0.799109,0.898624,0.881997,1.370056,1.112941,1.146992,1.016229,TURE
0.41085,0.946335,0.481539,1.166978,1.107593,0.863331,1.061169,0.630799,1.089526,0.902625,1.430264,0.888356,1.058435,TURE
0.622629,0.999123,1.231283,0.770047,0.934822,1.021496,0.931104,0.850484,0.791435,0.850169,0.683898,0.812453,0.975738,FALSE
0.41085,1.022041,1.203848,0.722415,0.953045,0.982411,1.040017,0.838716,0.464346,1.05172,0.938105,0.937834,0.996174,TURE
0.453206,1.063786,0.763937,1.158668,0.910677,0.998548,1.234338,1.091186,1.238996,0.619787,0.818339,0.632666,0.987737,FALSE
0.605686,0.79598,0.530788,1.3947,1.083276,1.009683,1.036344,0.449312,1.019809,1.441413,1.342076,0.645183,0.981915,TURE
1.804353,1.232545,0.918288,0.695934,0.944278,0.826992,1.28039,1.252628,0.868634,0.560477,0.91654,1.013755,1.077435,TURE
0.37273,0.625871,0.796181,0.796298,1.362831,0.820367,0.509432,0.119817,1.521445,0.582274,1.531931,1.395507,1.080898,FALSE
0.385437,1.04908,1.090739,0.710812,0.988427,0.920253,0.708301,1.176381,0.777761,1.195685,0.84274,0.917593,1.028673,TURE
0.330374,0.894408,0.973111,0.829281,1.0891,0.925542,0.790785,0.549159,0.839123,0.789685,1.069296,1.07796,1.025908,FALSE
0.461677,1.111639,0.910617,0.791241,0.985656,0.874255,0.860152,0.909718,1.090247,0.285428,1.011103,1.016008,1.052723,FALSE
0.656513,0.450089,0.791045,1.147618,1.3218,1.006035,0.761651,0.69893,1.791557,0.813471,1.554844,1.202748,0.983822,FALSE
1.342676,0.857134,0.73674,1.190293,1.048277,1.002038,0.721622,0.823739,1.153568,0.910432,1.168299,1.023999,0.985912,TURE
0.355788,0.830521,0.417047,1.540093,1.041052,1.031319,0.779131,1.138257,1.234796,1.507062,1.37481,0.87936,0.970603,TURE
0.330374,0.941482,0.973111,0.691068,1.121133,0.851499,0.69922,0.773815,0.826873,0.256886,1.096574,1.210714,1.064621,TURE
0.529446,1.086846,1.121023,0.905575,0.859492,1.039569,0.984616,1.026999,0.787498,0.636097,0.617261,0.682733,0.966289,TURE
0.470148,1.124689,0.578606,1.311161,0.87786,0.988579,1.230446,0.490159,0.551248,1.167661,0.970104,0.47212,0.992949,FALSE
0.381201,0.775153,0.64874,0.658818,1.388069,0.673795,0.599332,0.778808,1.367096,0.342514,1.610491,1.529322,1.157533,FALSE
1.266435,0.871894,1.113056,0.775197,1.069602,0.965783,1.079848,0.960634,1.077739,1.008313,0.934457,1.13693,1.004868,TURE
0.317668,1.272883,0.622791,0.862452,0.966096,0.770051,1.498329,1.472745,0.422624,0.713571,1.096574,0.955827,1.107206,FALSE
0.415086,0.861744,0.774517,1.15507,1.045301,1.001852,1.105434,0.366106,0.886897,0.981874,1.112941,0.764661,0.986009,TURE
0.550624,1.101534,0.80843,0.580497,1.133946,0.710816,0.898997,1.454915,0.787498,0.83182,1.234523,1.22892,1.138177,FALSE
1.821295,1.016143,0.936902,0.68946,1.086568,0.83273,0.844513,0.939471,1.032338,0.700597,1.098062,1.181749,1.074434,FALSE
0.381201,1.142331,0.64874,0.658818,1.138217,0.673795,1.258596,1.138257,0.881997,0.548022,1.296249,1.185225,1.157533,FALSE
0.402379,1.120859,0.614596,0.737624,1.130911,0.699125,1.178685,1.098318,0.676198,0.274011,1.37481,1.185225,1.144289,FALSE
0.419321,0.593419,1.120552,1.19785,1.05998,1.195913,0.908461,0.599083,1.165165,0.764347,0.913783,0.780759,0.884545,TURE
0.715811,0.912513,0.760063,0.924967,1.123597,0.871434,0.96189,0.754401,1.197774,0.465142,1.178408,1.06675,1.054198,TURE
0.360023,1.036737,0.686902,1.01465,1.028804,0.883294,1.078797,0.838716,1.234796,0.548022,1.099848,0.99406,1.047997,FALSE
0.542153,0.917945,1.231593,0.589567,1.073585,0.924964,0.877593,1.005603,0.881997,0.83182,0.827691,1.160646,1.02621,TURE
0.376966,0.701351,1.11525,0.969047,1.094859,1.070717,0.552717,0.685617,0.970197,0.289234,0.912175,0.972819,0.950003,TURE
0.304961,0.968942,1.459666,0.898388,0.79814,1.203205,0.824081,1.12328,0.734998,1.370056,0.801972,0.589426,0.880732,TURE
0.571802,0.897546,1.297481,0.71871,0.99941,1.026735,0.756299,0.727458,1.217996,0.619787,0.701433,1.028651,0.972999,FALSE
0.470148,0.893135,1.052012,0.776984,1.080443,0.936549,0.771866,0.630852,0.771748,0.617563,0.996886,1.071684,1.020153,TURE
0.360023,0.777553,0.686902,1.395143,1.028804,1.087131,0.479465,1.018441,0.749698,1.027542,0.982007,0.688195,0.941421,TURE
2.028838,0.881533,0.706978,1.125329,1.074522,0.952516,0.811595,0.637182,1.059461,0.799951,1.213726,0.86234,1.011804,FALSE
0.520975,1.044815,1.18672,1.095595,0.771902,1.173859,0.68495,0.855833,0.902997,0.391445,0.579852,0.564393,0.896076,TURE
0.694633,1.164222,1.068048,0.690225,0.929329,0.898002,1.065478,1.231448,0.906497,0.570857,0.807428,0.977067,1.040307,FALSE
0.326139,1.192136,1.137402,0.630038,0.908554,0.90006,0.912218,1.237811,0.285352,0.574215,0.852035,0.924903,1.039231,FALSE
0.402379,0.811656,0.860435,0.907844,1.157211,0.911903,0.419532,0.69893,1.087797,0.31968,1.243875,1.108759,1.033039,FALSE
0.978417,1.064975,0.732992,1.143403,0.930187,0.975065,1.060181,0.639929,0.606373,0.973051,0.97308,0.711077,1.000015,FALSE
0.398144,1.05466,1.180155,0.573439,1.010042,0.890884,1.181539,1.309424,1.190696,0.949253,0.892223,1.103297,1.044029,FALSE
0.402379,1.004908,1.475031,0.680883,0.867908,1.094283,0.87902,1.03841,0.617398,1.004708,0.523737,0.815639,0.937682,TURE
0.330374,0.847334,1.347384,0.621961,1.057068,0.999586,0.61598,0.70725,0.826873,0.789685,0.747416,1.168232,0.987194,FALSE
0.508268,0.979141,1.167733,0.898388,0.916126,1.05882,0.499443,0.998471,0.661498,0.799199,0.654671,0.764661,0.956223,FALSE
0.330374,1.129778,1.571948,0.483747,0.832841,1.036607,0.382906,1.306333,0.777873,1.227342,0.441903,0.923966,0.967837,FALSE
0.364259,0.725817,1.561503,0.626782,1.045894,1.108068,0.859042,0.798777,0.926097,1.164548,0.680858,1.159736,0.930474,TURE
0.360023,1.511909,0.892972,0.697572,0.764254,0.815348,1.678128,1.797248,1.322996,0.411017,0.707045,0.764661,1.083522,TURE
1.126661,1.076687,0.768245,0.891633,1.023831,0.857623,1.234338,0.898624,0.708748,0.872595,1.103589,0.887553,1.061419,TURE
0.470148,0.694661,0.736408,0.776984,1.350554,0.780457,0.449499,0.349465,1.52345,0.456685,1.58609,1.480083,1.101765,FALSE
0.92759,1.005967,0.95978,0.812241,1.026791,0.909821,0.762786,0.844162,0.973784,0.65389,1.045908,1.07016,1.034128,TURE
0.546388,0.825439,1.267307,0.877495,0.987789,1.096875,0.865701,0.82255,1.109497,0.657844,0.645319,0.886036,0.936326,FALSE
0.419321,1.075572,0.82567,0.980059,0.95903,0.933395,0.902152,1.15087,1.032865,0.840061,1.118454,0.77271,1.021802,TURE
2.435452,0.836527,0.710794,1.190559,1.073279,0.989348,0.840442,0.822878,1.077152,0.90156,1.207756,0.817396,0.992547,FALSE
1.22408,0.902063,0.787917,1.100447,1.03745,0.979217,0.998886,0.639022,1.244596,0.913371,1.187137,1.002556,0.997844,TURE
0.571802,0.761554,0.64874,1.117994,1.184486,0.919783,0.756299,0.613347,1.175997,0.84813,1.393514,1.010445,1.028919,FALSE
0.432028,1.259924,0.915869,0.369924,1.077795,0.651146,1.39844,1.39786,1.102497,1.370056,0.91654,1.529322,1.169375,TURE
0.376966,1.196422,0.918442,0.787351,0.926419,0.876041,1.045501,1.104975,0.494899,0.753531,0.968913,0.904849,1.051789,FALSE
0.364259,0.426951,0.882589,0.814817,1.45263,0.873023,0.938953,0.69893,2.146194,0.822034,1.45337,1.414623,1.053367,FALSE
0.834407,1.043754,0.859499,0.93031,0.989263,0.923475,1.11934,0.963818,0.773045,0.656821,0.97623,0.857995,1.026988,TURE
0.923354,1.212698,1.044532,1.013777,0.756434,1.059703,1.183529,1.240525,0.612498,0.937589,0.555479,0.78204,0.955762,FALSE
0.902176,0.930873,0.712701,1.138801,1.032254,0.962564,0.995393,0.601177,0.983766,0.795207,1.116604,0.851555,1.006551,FALSE
0.37273,0.959669,0.663485,0.857552,1.164085,0.787552,0.869031,0.718899,1.036347,0.787782,1.217689,1.089642,1.098055,FALSE
0.355788,0.830521,1.181634,0.577535,1.160029,0.893809,0.958931,1.078349,1.146597,0.959039,1.021287,1.146992,1.042499,FALSE
0.347317,0.492556,1.068048,1.183242,1.157853,1.16212,1.018864,0.419358,1.675795,1.370056,0.903446,1.185225,0.902213,FALSE
0.402379,0.734356,2.151087,0.510663,0.841608,1.337457,1.038841,0.738869,0.779098,1.849576,0.432083,1.146992,0.810538,TURE
0.364259,0.981987,1.018372,0.68946,1.074946,0.873023,0.619309,0.838716,0.808498,0.981874,0.864166,1.159736,1.053367,FALSE
0.423557,1.101534,1.05096,0.808549,0.924454,0.952938,0.719198,0.898624,1.102497,0.342514,0.746325,0.841127,1.011584,TURE
0.720047,1.252724,0.755592,1.01465,0.852438,0.917267,1.298552,0.865342,0.318499,0.646971,0.872895,0.573496,1.030234,TURE
0.499797,1.026853,1.237005,0.456807,1.058697,0.856519,0.715868,1.164883,1.00858,0.856285,0.974733,1.299216,1.061996,FALSE
0.41085,1.589842,0.481539,0.500133,0.978803,0.50609,2.080033,2.008689,0.529198,0.628614,1.206135,1.129,1.245217,FALSE
0.330374,0.659037,0.823401,1.174815,1.153165,1.036607,0.69922,0.532518,1.237246,0.723085,1.265698,0.923966,0.967837,FALSE
0.351552,0.973243,0.844144,1.039099,0.993389,0.974161,0.719198,0.838716,1.264196,0.822034,1.204595,0.943082,1.000487,FALSE
0.279548,0.723229,1.680827,0.571701,1.022124,1.137576,0.92397,0.773815,0.771748,1.027542,0.703772,1.06734,0.915046,TURE
0.402379,0.927607,0.491677,1.361767,1.02571,0.972696,1.018864,0.639022,0.896697,1.210216,1.309342,0.598985,1.001253,FALSE
0.347317,1.029889,1.210455,0.854564,0.883624,1.056473,1.258596,0.718899,1.014297,1.027542,0.628484,1.032293,0.957451,FALSE
0.393908,1.026519,1.381189,0.985329,0.752244,1.210968,0.239733,0.843324,0.424037,0.827303,0.456255,0.670549,0.876673,FALSE
0.986888,1.103109,0.877053,0.763437,1.018712,0.84276,1.15064,1.050315,0.986593,0.803591,1.043697,1.013421,1.06919,FALSE
0.376966,1.443958,0.590427,0.423958,1.066786,0.519136,1.971135,1.970317,0.734998,0.411017,1.187137,1.231954,1.238397,FALSE
0.96571,1.01457,1.306017,1.465791,0.569839,1.431181,0.811595,0.56164,0.716623,0.799199,0.400986,0.454018,0.761535,TURE
0.29649,0.78681,1.167733,0.693042,1.142183,0.948813,0.824081,0.823739,1.543495,0.856285,1.129308,1.290366,1.01374,TURE
0.292254,0.851427,1.269275,0.859327,0.977683,1.088116,0.557711,0.465953,0.606373,0.827742,0.905629,0.823073,0.940906,TURE
0.41085,1.022041,0.902886,0.944696,0.978803,0.952641,0.849641,0.599083,0.957227,0.423106,0.924242,0.829882,1.011739,FALSE
0.292254,1.383569,0.930801,1.015569,0.687999,1.004415,1.306876,0.973509,0.894247,0.551828,0.452814,0.440742,0.984669,TURE
0.465913,0.834495,0.955418,1.372083,0.88584,1.20758,0.69922,0.848701,0.698248,0.856285,0.883806,0.509774,0.878444,FALSE
0.580273,0.804039,1.108068,1.141018,0.948345,1.159292,0.435649,0.571394,0.778233,0.644732,0.754247,0.711649,0.903692,FALSE
0.330374,1.365148,0.748547,1.105708,0.736744,0.962564,1.456709,1.131601,0.790123,0.561342,0.64376,0.73811,1.006551,TURE
0.504033,0.647961,1.324739,0.543562,1.238764,0.946386,1.508844,0.554414,1.406167,1.433151,1.062979,1.5092,1.015009,TURE
0.376966,1.443958,0.459221,1.090178,0.814126,0.811149,1.824632,1.211478,0.529198,0.837256,0.960184,0.620225,1.085718,FALSE
0.313432,1.240466,0.86791,1.019792,0.810332,0.975572,1.59465,1.005603,0.968622,0.672795,0.701433,0.580323,0.99975,TURE
0.432028,1.043937,0.457934,0.898388,1.175776,0.707768,1.498329,0.69893,1.322996,1.484227,1.309342,1.593044,1.139771,FALSE
0.512504,1.274502,1.68887,0.400933,0.722714,1.05007,0.898997,2.310748,0.409499,2.299737,0.224459,1.283538,0.960798,FALSE
0.389672,0.718391,1.396202,0.820267,1.031999,1.129966,0.799109,0.758838,1.117197,0.776365,0.628484,0.968571,0.919025,FALSE
0.338846,0.917945,0.8758,0.74117,1.155567,0.830211,0.599332,0.673968,0.937122,0.5994,1.227509,1.242574,1.075751,FALSE
0.343081,0.679959,0.792905,0.865114,1.295531,0.855612,0.479465,1.37789,1.278896,1.71257,1.217689,1.911653,1.06247,TURE
2.299914,0.696488,0.967734,1.10189,1.099719,1.068925,0.781272,0.66327,1.351871,0.868518,1.098912,0.994515,0.95094,TURE
0.37273,1.418642,0.464439,0.796298,0.965339,0.656294,1.827961,1.347936,1.102497,0.548022,1.237329,0.974943,1.166684,FALSE
0.88947,0.996626,0.778489,0.87272,1.082694,0.852557,1.38936,0.626314,1.00227,1.120955,1.231972,1.060098,1.064068,TURE
0.406615,0.726706,1.03393,1.179134,1.015025,1.143045,0.494449,1.033418,0.948147,0.753531,0.913266,0.697753,0.912187,TURE
0.355788,1.223926,0.625571,0.834217,1.011307,0.7563,1.618195,0.898624,0.881997,0.822034,1.45337,1.032293,1.114396,TURE
0.343081,0.951943,1.153316,0.73202,1.017917,0.962564,0.779131,1.857157,0.705598,1.918079,0.667765,1.644022,1.006551,FALSE
0.321903,1.062883,1.229192,0.638328,0.953384,0.949899,0.486957,1.029674,0.620154,0.620807,0.67513,1.003618,1.013173,FALSE
0.343081,0.679959,0.432494,1.19785,1.295531,0.855612,0.779131,1.677432,1.190696,2.260593,1.41409,1.720488,1.06247,FALSE
0.525211,1.243667,0.517946,1.347582,0.805976,0.978089,1.327091,1.069791,1.133997,1.272195,0.982007,0.901208,0.998433,TURE
0.432028,0.719957,0.858627,1.162619,1.10229,1.047496,0.998886,0.798777,1.322996,1.484227,0.982007,1.08327,0.962144,FALSE
0.440499,0.812028,0.898256,0.881111,1.153165,0.916287,1.248607,0.69893,1.359746,1.084628,1.047474,1.370018,1.030747,FALSE
0.482855,1.191718,0.512164,0.803821,1.095844,0.683927,1.41271,1.062659,0.845247,0.513771,1.351428,1.092373,1.152236,TURE
0.48709,1.117498,0.761565,0.984321,0.955957,0.903973,1.032182,1.015112,0.894247,1.084628,1.01474,0.828383,1.037185,FALSE
0.33461,1.208433,0.443443,0.887016,1.075314,0.694508,1.506215,1.280934,0.449703,0.617427,1.387731,1.006133,1.146703,FALSE
0.300725,0.724013,1.39799,0.911041,0.985334,1.17948,0.497173,0.299541,0.81685,0.568262,0.678477,0.803763,0.893137,FALSE
0.491326,1.012904,1.057,0.789962,0.990794,0.945968,0.649276,0.973509,0.790123,0.5994,0.867439,0.955827,1.015228,FALSE
0.453206,1.063786,0.927638,0.856407,0.980729,0.917584,0.884728,0.88436,0.766498,0.228343,0.87913,0.855692,1.030068,FALSE
0.605686,0.898687,1.020745,0.753892,1.100748,0.908714,0.948942,0.998471,1.74562,0.799199,1.080208,1.210714,1.034706,FALSE
0.385437,0.766635,1.475706,1.066218,0.851146,1.301048,0.528501,0.708007,0.65348,0.753531,0.314242,0.49703,0.829575,TURE
0.304961,1.121932,0.567648,0.973253,1.041052,0.802137,1.173691,0.873662,1.359746,0.799199,1.292976,0.908035,1.09043,TURE
1.016537,1.086235,0.827144,1.010686,0.936947,0.950532,1.123747,0.748853,0.643123,0.827742,0.949273,0.812453,1.012842,FALSE
3.26986,0.936969,0.605043,1.207936,1.042131,0.946355,0.980957,0.619564,0.876344,0.957283,1.242197,0.772831,1.015026,FALSE
0.355788,0.655675,0.834095,0.962558,1.249262,0.928187,0.659265,0.479266,1.367096,1.301553,1.49265,1.185225,1.024525,FALSE
0.292254,1.27714,1.861603,1.249931,0.253473,1.590323,0.39123,0.84038,1.004497,0.513771,0.856528,0.546945,0.678328,TURE
0.309197,1.257458,0.95978,1.107601,0.718754,1.06805,1.135272,0.789176,0.500364,0.90898,0.592981,0.694812,0.951397,TURE
0.605686,1.181132,0.694107,0.527724,1.153165,0.626003,1.298552,1.198166,0.551248,0.884828,1.342076,1.242574,1.182521,FALSE
0.944532,0.790338,1.021112,1.087734,1.019577,1.08774,0.524415,0.624045,1.041247,0.685028,1.009285,0.982377,0.941102,TURE
0.343081,0.951943,0.792905,0.865114,1.110455,0.855612,0.599332,1.73734,0.749698,1.986581,0.982007,1.758721,1.06247,FALSE
0.529446,0.793104,0.840768,1.207433,1.039386,1.062671,0.72776,1.026999,1.102497,1.027542,1.234523,1.065064,0.95421,FALSE
0.495562,1.03563,1.247578,1.243922,0.683357,1.283419,0.625773,0.72536,0.484234,1.027542,0.568024,0.489158,0.838792,TURE
0.368495,0.844087,0.268444,1.425029,1.148747,0.89618,0.958931,0.650433,1.045797,1.428773,1.559988,0.720966,1.041259,FALSE
0.385437,1.04908,1.026578,0.710812,1.015883,0.888521,0.599332,1.007548,0.966188,0.741076,1.017716,1.112234,1.045264,FALSE
0.529446,1.057472,1.167733,0.948697,0.839504,1.085772,0.642141,0.984207,0.440999,0.978611,0.645319,0.682733,0.942132,FALSE
1.050421,0.93275,0.824005,1.043289,1.027619,0.966445,0.910523,0.714291,0.856555,0.961674,1.087761,0.874949,1.004521,FALSE
0.343081,1.042604,0.93707,0.465831,1.172147,0.71301,1.438396,2.216606,0.926097,2.123587,0.982007,1.988119,1.13703,TURE
0.626864,0.744279,0.749558,1.493266,0.979151,1.170686,1.105018,0.767575,0.964685,1.455685,0.994282,0.943879,0.897734,TURE
0.355788,0.961656,1.042619,0.705876,1.070796,0.893809,0.779131,0.898624,1.146597,0.548022,1.060567,1.185225,1.042499,TURE
1.075835,0.867349,0.758567,1.252084,1.003344,1.045936,1.001081,1.030291,1.121881,1.193153,1.068337,0.638618,0.96296,FALSE
1.37656,0.881227,0.988082,0.862452,1.076287,0.950717,0.916625,0.722423,0.920909,0.66488,0.982007,0.989562,1.012745,FALSE
0.537917,1.040819,1.011422,1.018644,0.885304,1.045936,0.678835,0.849719,0.593998,0.685028,0.749532,0.784168,0.96296,FALSE
0.360023,1.511909,0.618211,0.887818,0.793649,0.781375,1.738062,1.437799,0.485099,0.890536,0.707045,0.573496,1.101285,FALSE
0.351552,1.81377,0.844144,0.649437,0.602054,0.765412,1.738062,1.857157,1.175997,0.411017,0.851073,0.675451,1.109631,FALSE
0.389672,0.558749,0.825029,1.11322,1.249262,1.004415,0.499443,0.459297,1.499396,1.096045,1.322436,1.134247,0.984669,FALSE
2.011895,0.973988,0.848143,0.862452,1.07305,0.881506,0.790785,0.723892,0.986122,0.561342,1.118397,1.030169,1.048932,FALSE
0.355788,0.917945,1.459666,0.320853,1.10054,0.893809,0.359599,0.958532,0.793798,1.096045,0.628484,1.223458,1.042499,TURE
0.580273,0.884443,0.980214,0.983636,1.021295,1.011746,0.863743,0.855833,0.872733,0.987246,0.940746,0.865866,0.980836,FALSE
0.440499,1.200389,1.066679,0.621961,0.936947,0.860754,1.04883,1.39786,0.992247,0.627942,0.851073,1.051409,1.059782,TURE
2.206732,1.275608,0.818085,0.74492,0.935148,0.803676,1.442835,1.619742,0.783998,0.887999,0.901991,1.062029,1.089625,FALSE
0.398144,0.898414,0.683248,0.745471,1.249262,0.737283,0.770569,0.744574,1.152897,0.440375,1.531931,1.398238,1.124339,FALSE
0.423557,1.174969,0.8758,1.131969,0.799528,1.039569,1.13873,1.258074,1.411196,0.685028,0.824886,0.420564,0.966289,FALSE
0.567566,1.068652,0.915014,0.925205,0.950931,0.948197,0.996847,0.843606,0.517498,0.803859,0.889818,0.823181,1.014062,TURE
0.326139,1.04908,1.061575,0.910055,0.908554,1.012567,0.612552,1.162925,0.580432,0.8311,0.722064,0.71687,0.980407,FALSE
0.427793,0.399897,1.792065,0.587065,1.187417,1.200822,0.998886,1.447783,1.359746,2.340512,0.621938,1.847931,0.881978,TURE
0.940296,0.926214,1.104612,1.505407,0.697786,1.352793,0.824081,0.449312,0.569623,0.884828,0.523737,0.461983,0.80252,TURE
0.351552,1.017481,1.05518,0.779324,0.993389,0.93937,0.719198,0.658991,0.867297,0.753531,1.008194,1.096014,1.018678,FALSE
0.614158,0.962259,0.926133,0.706319,1.120028,0.836435,0.786623,0.898624,0.854435,0.813471,1.080208,1.218679,1.072497,TURE
0.343081,1.178596,1.369563,0.998209,0.647766,1.212118,1.018864,1.917065,0.396899,2.397598,0.314242,1.108759,0.876072,TURE
0.474384,1.278566,0.521309,0.721919,1.070796,0.644574,1.548273,1.198166,0.698248,0.742114,1.37481,1.115131,1.172811,FALSE
0.88947,0.629448,0.834095,1.026729,1.237364,0.962564,0.572089,0.871393,1.423223,0.902992,1.356955,1.129613,1.006551,FALSE
2.596404,1.060204,1.190592,0.826575,0.884469,1.031655,1.277483,0.9566,0.885827,0.874558,0.6818,0.811148,0.970427,FALSE
0.440499,0.812028,1.178961,0.725621,1.105116,0.971819,0.998886,0.948548,1.065747,0.856285,1.211142,1.210714,1.001712,TURE
[truncated: 220,947 more chars]
