# Supplementary material for: Comparative Analyses between Retained Introns and Constitutively Spliced Introns in Arabidopsis thaliana Using Random Forest and Support Vector Machine
Source: PLoS One. 2014 Aug 11;9(8):e104049. doi: 10.1371/journal.pone.0104049 (PMC4128822; doi:10.1371/journal.pone.0104049)
Supplement: File S2 — All extracted data used in the article. (ZIP) [file pone.0104049.s002.zip › data/weka_data/featureAC60.arff]

@relation ranscalefeall-weka.filters.unsupervised.attribute.Remove-R14-32-weka.filters.supervised.instance.Resample-B0.0-S1-Z60.0

@attribute Length numeric
@attribute a. numeric
@attribute c. numeric
@attribute g. numeric
@attribute t. numeric
@attribute GC numeric
@attribute Vac numeric
@attribute Vag numeric
@attribute Vat numeric
@attribute Vcg numeric
@attribute Vct numeric
@attribute Vgt numeric
@attribute AT numeric
@attribute SFvalue numeric
@attribute SFaccvalue numeric
@attribute IDdonv numeric
@attribute IDacceptv numeric
@attribute Group {FALSE,TURE}

@data
0.37273,1.084844,0.796181,0.857552,1.022124,0.853182,1.13873,0.808762,0.595348,0.650777,1.001647,0.841127,1.063741,0.369852,1.062591,1.020782,0.722082,FALSE
0.360023,0.691158,1.030352,1.078065,1.087593,1.087131,0.299666,0.539174,1.058397,0.274011,1.139128,1.032293,0.941421,0.877692,1.421893,0.945849,1.097285,FALSE
0.343081,0.77062,1.369563,0.73202,1.048763,1.069516,0.359599,1.73734,0.837898,1.986581,0.589204,1.682255,0.950631,1.55754,0.927479,0.711133,1.022244,FALSE
0.563331,1.021472,0.921894,0.932162,0.976867,0.955327,1.165733,0.776833,1.061305,0.933445,0.884885,0.861294,1.010335,1.334523,0.317317,1.170649,0.965597,FALSE
0.389672,1.27714,0.888492,0.527315,1.004841,0.721923,1.238619,1.497707,0.602698,0.936205,1.139128,1.121503,1.13237,1.012667,1.381791,0.935933,0.975527,FALSE
0.385437,1.089429,1.154901,0.770047,0.906058,0.983719,0.588435,1.127365,0.56528,0.890536,0.653481,0.827224,0.99549,1.069624,0.263813,1.123999,0.947204,FALSE
1.033479,1.038331,0.502508,1.811503,0.737269,1.218985,1.290868,0.990791,0.79719,1.817959,0.830929,0.764661,0.872482,0.391981,0.686922,0.757783,0.62587,TURE
0.495562,1.03563,0.898256,1.56642,0.683357,1.283419,0.948942,0.557969,0.650689,1.151787,0.546843,0.590363,0.838792,1.245505,0.767383,1.095716,1.27569,TURE
0.482855,1.030675,1.382841,0.803821,0.832841,1.114548,0.670681,1.091186,1.034247,0.986767,0.640643,0.710043,0.927086,1.192322,1.221254,1.002415,1.172325,TURE
0.70734,1.055362,1.468406,1.387928,0.508682,1.469783,0.723003,0.689421,0.437499,1.386366,0.476975,0.564393,0.741352,0.992463,0.120623,0.992499,0.618718,TURE
0.470148,0.893135,1.052012,0.776984,1.080443,0.936549,0.531226,0.7897,0.831884,1.074249,1.023668,1.097752,1.020153,0.898237,1.1648,0.739416,0.872163,FALSE
0.724282,1.030675,1.024327,0.851104,0.964343,0.962564,0.799109,0.925855,0.913179,1.05868,0.987958,0.915276,1.006551,0.647581,1.179229,1.095716,0.84384,TURE
0.508268,1.132132,0.778489,1.167904,0.853662,1.010692,1.04883,0.848701,0.734998,0.913371,0.818339,0.669079,0.981387,1.068281,1.040821,0.795983,0.91888,TURE
0.321903,0.966258,1.075543,0.851104,0.98626,0.987895,0.786623,0.767575,0.950903,0.706435,0.920631,0.908035,0.993307,1.015265,1.31972,0.81435,0.840093,FALSE
0.567566,1.23306,1.002159,1.568826,0.503434,1.336096,0.996847,1.130922,0.971997,1.411997,0.517057,0.557891,0.81125,0.297066,0.17172,0.964216,0.797123,TURE
0.571802,0.897546,0.735239,1.038137,1.091948,0.919783,0.71349,0.385125,0.829498,0.472996,1.206466,0.910311,1.028919,1.252994,1.33656,0.992499,0.750406,FALSE
0.279548,0.778862,0.530788,1.143403,1.211406,0.875058,0.92397,0.624045,1.249496,1.084628,1.620311,0.971757,1.052303,1.304701,1.070806,1.170649,1.050568,TURE
0.381201,0.611963,1.037985,1.257743,1.054932,1.187162,0.719198,0.658991,1.102497,0.890536,0.903446,0.764661,0.88912,0.749112,0.879146,0.967255,1.200649,TURE
0.376966,0.907631,1.246456,0.726786,1.010639,1.005825,0.952271,0.818746,1.185796,0.700251,0.824886,1.040789,0.983932,0.920632,1.18282,1.049065,1.048998,FALSE
0.406615,0.841449,0.729833,1.347582,0.988999,1.082884,0.854048,0.494243,0.926097,0.993291,1.070387,0.563938,0.943641,1.15644,0.917836,1.123999,0.618718,TURE
0.330374,0.847334,1.871367,0.552854,0.864874,1.221716,0.557711,0.773815,0.502249,1.522285,0.605571,0.929276,0.871054,-1.17249,0.217551,0.689025,0.915133,TURE
0.368495,0.590861,0.872444,0.681536,1.407215,0.796605,0.762007,0.419358,1.625395,0.665456,1.5656,1.523861,1.093322,0.613043,1.550561,1.198932,1.003851,TURE
0.245663,1.202824,0.402666,0.929367,1.07695,0.697029,1.609316,1.198166,1.527162,0.697714,1.396632,0.969987,1.145385,0.56201,0.328769,0.514617,0.825446,TURE
0.216014,0.791952,1.60277,0.951234,0.832841,1.302292,0.381393,0.199694,0.561271,0.66427,0.3809,0.614046,0.828924,1.252786,0.485241,0.795983,0.900487,FALSE
0.44897,0.969904,0.716063,0.966191,1.084265,0.871756,0.865701,0.765495,0.661498,0.799199,1.156586,0.934586,1.05403,1.068961,0.752851,1.273865,0.900487,FALSE
0.33461,1.068999,0.665164,1.02348,1.01206,0.877274,1.056716,0.756736,0.957431,0.513771,1.152566,0.835091,1.051145,0.717323,1.701208,1.123999,1.27569,TURE
0.300725,0.672297,1.726929,0.835121,0.914953,1.301495,0.660627,0.599083,0.806827,0.926345,0.285675,0.795074,0.829341,0.975485,0.420204,0.767699,0.84384,TURE
0.953003,0.603804,1.245582,0.766624,1.199292,1.026735,0.824081,0.773815,1.469996,0.970456,1.031107,1.258505,0.972999,0.804131,0.789654,0.927482,0.647041,TURE
0.309197,0.90537,1.119744,0.812241,1.026791,0.988936,1.360022,1.054155,0.91168,0.691615,0.864921,0.933769,0.992762,1.068961,0.581078,1.123999,1.097285,FALSE
0.864056,0.971941,0.858627,0.951234,1.028804,0.934253,1.089694,0.980317,1.162633,0.809579,1.07128,1.007962,1.021353,0.850313,1.045093,1.123999,1.215295,FALSE
0.37273,1.251743,0.729833,1.163821,0.794985,0.98444,1.378463,1.198166,0.926097,1.575564,0.785605,0.573496,0.995113,1.753256,0.917047,0.992499,0.815516,FALSE
0.48709,0.63857,0.558481,1.265555,1.238399,0.954194,0.566035,0.782136,1.457746,1.046571,1.582122,1.019548,1.010927,0.660801,1.33733,1.123999,1.068961,FALSE
0.300725,0.517152,0.575643,0.911041,1.478,0.772763,0.524415,0.510582,2.034608,0.669459,1.95955,1.62925,1.105788,1.302612,1.648721,1.348798,0.676334,TURE
0.482855,0.837423,0.665813,1.844059,0.789008,1.317193,0.770569,0.891492,0.530248,1.557623,0.846396,0.746455,0.821134,0.549187,0.376152,1.123999,0.693758,TURE
0.385437,0.968381,0.57745,0.94775,1.153165,0.793322,1.144178,1.10558,1.094479,1.139638,1.424803,1.056623,1.095039,0.876797,1.123206,1.049065,0.975527,FALSE
0.419321,1.186838,1.061575,0.762268,0.883317,0.933395,0.839064,1.084655,0.752019,0.692239,0.669832,0.808931,1.021802,1.418587,0.732062,0.945849,1.097285,FALSE
0.37273,1.043119,0.729833,1.041313,0.993731,0.918811,1.078797,1.198166,1.322996,0.411017,0.942727,0.764661,1.029427,1.203998,0.474292,0.73481,1.200649,TURE
0.343081,0.997273,0.720823,0.865114,1.110455,0.819962,0.719198,1.797248,0.617398,1.781073,1.021287,1.682255,1.08111,0.92708,0.956749,1.095716,1.200649,FALSE
0.368495,0.801883,1.207999,0.681536,1.120028,0.962564,0.299666,0.941416,0.963897,1.00797,0.897835,1.217996,1.006551,1.293017,0.939706,1.020782,0.872163,FALSE
0.347317,0.806,0.854439,0.9203,1.157853,0.91561,1.498329,0.239633,1.455296,1.71257,1.021287,1.338157,1.031101,1.123822,0.975641,1.198932,0.900487,FALSE
0.423557,0.697638,1.167733,0.646839,1.224277,0.924061,0.659265,0.658991,1.499396,0.548022,1.139128,1.414623,1.026682,0.733829,1.193153,0.870916,1.35073,TURE
0.70734,0.945428,1.153748,0.87149,0.957518,1.037494,1.127314,0.860587,0.706998,0.913371,0.932127,0.864795,0.967374,0.921618,0.988136,1.020782,1.125608,FALSE
1.922949,1.148442,1.208886,1.044821,0.715436,1.157621,1.033009,1.090256,0.817628,0.810546,0.512351,0.385893,0.904565,0.746036,0.804026,1.002415,0.993921,TURE
3.007254,0.744699,0.986816,0.949001,1.129614,0.996457,0.69922,0.549159,1.139247,0.723085,1.145675,1.051409,0.98883,1.009854,0.924631,0.972564,0.815516,TURE
2.130491,0.934369,0.673246,0.900174,1.157368,0.815213,0.922049,0.852541,1.226881,0.76407,1.379846,1.181304,1.083593,1.414415,1.115369,0.792241,0.947204,FALSE
0.525211,1.095611,1.318408,0.782467,0.826125,1.071241,1.070235,1.069791,1.007997,0.685028,0.757548,0.791971,0.949729,0.191853,0.872653,1.198932,0.712152,TURE
0.597215,1.119762,0.828179,1.108649,0.868281,1.003524,0.936456,1.310494,0.551248,1.370056,0.761055,1.123096,0.985135,1.067409,1.140039,0.81435,0.84384,TURE
1.685757,1.005588,0.836191,1.083483,0.95421,0.994005,0.907321,0.67896,0.763173,0.740211,0.940544,0.750855,0.990112,1.296997,1.256028,1.273865,1.097285,FALSE
0.33461,0.929564,0.812979,0.614088,1.233449,0.731061,1.12769,1.131163,1.06478,0.175764,1.392899,1.453862,1.127592,0.63357,1.139724,1.245582,1.097285,TURE
0.317668,1.32184,0.544942,1.149936,0.832841,0.885559,1.673134,0.923586,0.661498,1.198799,0.900173,0.653148,1.046813,1.196322,0.690068,1.273865,1.022244,TURE
0.571802,0.897546,1.297481,0.71871,0.99941,1.026735,0.756299,0.727458,1.217996,0.619787,0.701433,1.028651,0.972999,1.03089,0.807743,1.091974,1.200649,FALSE
0.360023,0.863948,1.305113,0.507325,1.116987,0.917267,0.719198,0.838716,0.970197,0.959039,0.942727,1.146992,1.030234,0.582551,0.620747,1.170649,0.872163,FALSE
0.66922,0.604217,1.108607,0.921132,1.186008,1.041762,0.749164,0.41603,1.359746,0.732599,1.112941,1.157612,0.965142,0.84423,0.745881,0.824266,1.097285,TURE
3.629883,1.045407,0.892491,0.735902,1.064132,0.835645,0.887519,0.997379,0.899191,0.625522,1.099418,1.112211,1.07291,1.294213,1.195821,1.077348,0.797123,FALSE
0.393908,0.987037,0.565032,0.927368,1.155232,0.776261,0.958931,0.571433,0.84129,0.653411,1.377831,1.094054,1.103959,1.116338,1.283919,1.049065,0.890557,FALSE
0.389672,0.957855,0.444246,1.523353,0.950526,1.035803,1.13873,0.599083,1.190696,1.301553,1.41409,0.649962,0.968258,1.322699,0.491351,0.870916,0.947204,TURE
0.360023,1.123132,1.099043,0.697572,0.940621,0.917267,1.018864,1.078349,0.661498,0.342514,0.628484,0.802894,1.030234,0.856904,1.107891,0.795983,0.890557,FALSE
0.504033,1.018224,1.079417,0.770047,0.986812,0.946386,0.762308,0.801405,0.7408,0.754132,0.821785,1.086624,1.015009,1.077621,0.413695,1.095716,0.732981,TURE
1.22408,0.889358,0.828323,0.876628,1.132549,0.879297,0.883459,0.587989,0.96203,0.667268,1.194411,1.070526,1.050087,1.168929,0.656389,0.992499,0.947204,FALSE
0.317668,0.979141,0.778489,0.574968,1.232605,0.693046,1.148719,0.973509,0.973872,0.713571,1.42391,1.465601,1.147468,1.119593,1.155182,0.660742,1.172325,TURE
0.381201,0.775153,1.037985,0.838495,1.138217,0.962564,0.599332,0.419358,1.102497,1.027542,1.139128,1.146992,1.006551,1.275255,1.191428,0.899199,1.097285,FALSE
0.360023,0.950343,1.167733,0.887818,0.940621,1.053158,0.839064,1.258074,1.102497,0.753531,0.982007,1.070526,0.959184,1.477742,0.798798,1.095716,0.778729,FALSE
0.37273,1.043119,1.127924,0.735045,0.965339,0.951626,0.839064,1.198166,0.970197,1.370056,0.864166,0.841127,1.01227,0.347484,0.979524,0.842633,0.993921,FALSE
0.343081,0.453306,0.792905,1.19785,1.295531,1.033865,0.419532,1.73734,1.411196,1.781073,1.217689,1.720488,0.969271,0.924192,0.932526,0.786067,0.900487,TURE
0.364259,0.725817,0.543132,0.814817,1.394525,0.705134,0.679242,0.718899,1.558195,0.63936,1.571211,1.503834,1.141148,0.677103,0.815773,1.095716,1.022244,TURE
0.33461,0.883086,1.330328,0.887016,0.91718,1.133145,0.378525,1.06416,0.574459,1.306961,0.759763,0.774723,0.917363,0.40965,1.446409,1.123999,1.200649,FALSE
0.59298,1.180215,0.79239,1.15507,0.820944,1.010692,1.198663,0.984207,0.598498,0.83182,0.813663,0.491568,0.981387,1.15042,0.803965,1.198932,0.993921,TURE
0.648042,0.575965,0.992191,1.092158,1.175776,1.075807,0.714588,0.921666,1.382361,1.007782,1.155747,0.992589,0.947342,0.150541,0.852051,0.880832,1.200649,FALSE
0.376966,1.196422,0.852839,0.908482,0.898346,0.908487,1.49167,1.131601,0.911397,0.685028,0.794334,0.696691,1.034825,1.03757,0.770204,1.067432,1.125608,FALSE
0.313432,0.793898,1.025711,1.311161,0.911624,1.209709,0.620736,0.481406,0.606373,0.574934,0.750534,0.641769,0.877331,1.228257,0.86415,0.899199,0.665435,TURE
0.37273,1.168293,1.459666,0.612537,0.794985,1.05007,0.359599,1.078349,0.352799,0.959039,0.314242,0.688195,0.960798,1.18255,0.629942,1.198932,1.125608,TURE
0.393908,0.78963,0.878939,0.753487,1.235829,0.838362,0.968151,0.483875,1.217835,0.827303,1.405025,1.364626,1.07149,0.866274,1.323576,0.974132,0.890557,FALSE
0.436264,0.926857,1.020349,0.994332,0.970301,1.037326,0.799109,0.549159,1.163747,0.627942,1.10203,0.913345,0.967461,0.797883,0.566363,1.020782,0.993921,TURE
0.338846,0.688458,0.8758,0.943307,1.218031,0.9385,0.674248,0.524197,1.322996,0.685028,1.325709,1.194783,1.019133,1.193911,1.301665,1.198932,0.872163,FALSE
0.360023,0.820751,0.824282,1.078065,1.087593,0.985213,0.539398,0.718899,0.926097,0.47952,1.099848,0.87936,0.994709,0.748888,0.824328,0.974132,1.022244,FALSE
0.330374,0.941482,1.422239,0.760174,0.896906,1.110651,0.707544,0.673968,0.587998,0.723085,0.452814,0.844313,0.929124,0.82373,1.076675,1.123999,1.068961,FALSE
2.138963,0.887044,0.739949,1.152783,1.043938,0.983531,0.864421,0.576041,0.958324,0.803591,1.148193,0.830834,0.995588,0.119756,0.902429,1.198932,0.947204,FALSE
0.317668,1.32184,1.245582,0.862452,0.666273,1.078072,1.123747,1.996943,1.157622,1.341513,0.687405,0.398261,0.946158,1.124417,1.369392,0.974132,1.125608,TURE
0.262605,1.302889,0.282516,1.477993,0.805976,0.931514,2.097661,0.823739,1.70887,1.969456,0.834706,1.43374,1.022785,0.852803,-0.3772,0.745591,1.247366,TURE
0.381201,1.183129,1.232607,0.658818,0.860603,0.962564,0.958931,1.258074,0.573298,0.616525,0.589204,0.841127,1.006551,0.893818,-0.08015,0.842633,1.27569,TURE
0.283783,1.64408,1.132875,1.448147,0.223748,1.336096,1.830102,1.037697,1.732495,1.418987,0.343702,0.839762,0.81125,0.563713,-0.072157,0.763958,0.618718,TURE
0.542153,0.774516,1.094749,0.673791,1.190703,0.902404,0.72776,0.470708,1.259996,0.685028,1.038122,1.22892,1.038005,0.464909,0.857072,0.870916,0.647041,TURE
0.559095,0.723229,0.57502,2.899342,0.416421,1.837622,0.784839,1.954151,0.503999,2.935834,0.38345,1.410982,0.549028,0.167238,-0.226544,0.711133,1.00482,TURE
0.364259,1.280853,0.611023,0.877495,0.958736,0.77229,1.917861,1.857157,1.514096,0.616525,1.112941,0.892105,1.106035,1.309816,0.846324,1.123999,1.200649,FALSE
1.473978,0.991802,1.090555,0.728004,1.019513,0.929372,0.832405,0.815418,0.845247,0.932399,0.883806,1.062029,1.023905,1.008389,1.105577,1.170649,1.35073,TURE
0.70734,1.055362,1.468406,1.387928,0.508682,1.469783,0.723003,0.689421,0.437499,1.386366,0.476975,0.564393,0.741352,0.992463,0.120623,0.992499,0.618718,TURE
0.432028,0.82795,0.858627,0.845541,1.175776,0.877632,1.348496,0.848701,1.690495,1.255885,1.080208,1.370018,1.050957,0.428236,1.844802,1.273865,1.144002,FALSE
0.423557,0.697638,1.167733,0.646839,1.224277,0.924061,0.659265,0.658991,1.499396,0.548022,1.139128,1.414623,1.026682,0.733829,1.193153,0.870916,1.35073,TURE
0.139774,1.66899,0.353858,1.470089,0.52999,0.962564,2.351224,1.221207,1.238189,1.291014,0.740282,0.2941,1.006551,0.970781,-0.08414,0.870916,1.125608,FALSE
0.321903,1.159509,0.691421,0.780179,1.05201,0.759919,1.142476,1.310494,0.592592,0.749249,1.178408,1.015566,1.112503,0.629057,0.977945,1.002415,1.172325,TURE
0.478619,1.16977,1.033392,0.572424,0.994988,0.817753,1.00657,1.225047,0.517325,0.891415,0.853591,1.132287,1.082265,1.003538,0.94172,0.945849,0.91888,TURE
0.720047,1.058336,1.099043,0.919526,0.881832,1.036172,0.998886,0.765495,0.759498,1.027542,0.807428,0.72218,0.968065,0.884355,0.782202,1.095716,1.068961,TURE
0.160952,1.159509,0.921894,0.709253,0.98626,0.835911,0.982238,1.148242,1.028997,0.190286,0.905629,0.987687,1.072771,0.579629,0.461435,0.439683,1.022244,TURE
1.075835,0.939628,0.965448,1.124753,0.924651,1.080042,0.688243,0.582624,0.600921,0.820528,0.865461,0.70374,0.945127,0.978087,1.051938,1.049065,0.890557,FALSE
0.364259,0.896597,1.018372,0.564104,1.191157,0.805868,0.599332,0.958532,1.087797,0.411017,1.204595,1.401879,1.088479,0.958235,1.595912,1.273865,1.068961,FALSE
1.266435,0.871894,1.113056,0.775197,1.069602,0.965783,1.079848,0.960634,1.077739,1.008313,0.934457,1.13693,1.004868,1.118233,0.996307,1.202673,1.200649,TURE
0.406615,0.688458,0.669014,1.235283,1.171183,0.992644,0.419532,0.778808,1.278896,0.822034,1.41409,0.917593,0.990823,0.879923,1.721117,0.842633,1.35073,TURE
0.402379,1.043558,0.245838,1.078065,1.183511,0.699125,1.438396,0.718899,0.999597,1.096045,1.675958,1.019548,1.144289,0.777184,1.056024,1.095716,0.693758,FALSE
0.868292,1.164222,0.797476,0.788828,0.99941,0.817006,1.307633,1.143703,0.761725,0.996404,1.07128,0.903691,1.082656,1.171965,0.944681,0.899199,0.900487,TURE
0.360023,0.777553,0.686902,1.395143,1.028804,1.087131,0.479465,1.018441,0.749698,1.027542,0.982007,0.688195,0.941421,1.223118,1.465212,1.123999,0.618718,TURE
0.457442,0.815951,0.864987,1.447403,0.902245,1.203205,0.574359,0.723892,0.624748,1.484227,0.867439,0.430122,0.880732,0.593199,0.534426,1.095716,1.097285,TURE
0.393908,1.144963,1.067283,1.391052,0.617915,1.273069,1.32775,0.843324,0.600437,0.827303,0.413954,0.364685,0.844204,1.202254,0.547986,1.123999,0.91888,TURE
0.542153,0.803202,0.592989,1.431805,1.034545,1.060324,1.113044,0.770249,1.196996,1.66364,1.122294,0.710043,0.955437,1.27207,0.859685,0.865606,0.872163,TURE
0.330374,0.611963,0.973111,0.829281,1.281294,0.925542,0.607656,0.074885,1.518995,0.608914,1.347532,1.364708,1.025908,1.207884,0.754152,1.198932,1.125608,FALSE
0.33461,1.115477,0.960793,0.750552,0.980434,0.877274,0.83591,1.127222,0.51063,0.874312,0.90448,0.965888,1.051145,0.554315,0.966091,0.664483,0.618718,FALSE
0.41085,0.643508,0.662117,1.166978,1.236383,0.952641,0.740351,0.250205,1.382661,1.132311,1.481097,1.03904,1.011739,1.119593,0.581261,1.273865,0.768799,TURE
0.753931,1.052026,1.180853,0.817634,0.898346,1.022048,1.106174,0.86904,0.876553,0.803428,0.666795,0.800062,0.975449,1.001152,0.821148,1.123999,0.740475,TURE
0.825936,1.073289,0.898256,1.02278,0.909719,0.992181,0.839064,0.668976,0.360149,0.696445,0.831432,0.649962,0.991065,1.334719,1.189004,1.067432,1.111931,FALSE
0.398144,1.484336,0.372681,1.376254,0.691081,0.921604,1.969232,1.198166,0.957597,1.565778,0.886612,0.600805,1.027967,0.887392,0.975933,1.245582,1.247366,TURE
0.402379,0.927607,0.614596,1.248286,1.02571,0.972696,0.918975,0.259603,0.690898,1.073211,1.217689,0.662706,1.001253,1.100724,0.831107,0.692766,0.797123,FALSE
0.825936,0.696696,1.347384,0.746353,1.101913,1.066225,0.739176,0.50922,1.124547,0.901954,0.870713,1.146992,0.952352,1.054,1.307709,0.945849,0.797123,FALSE
0.491326,0.569759,1.610666,0.55762,1.163106,1.095331,0.811595,0.324503,1.387308,1.155985,0.785605,1.409844,0.937133,0.709681,1.458263,0.899199,0.965597,TURE
0.37273,0.834495,0.995227,0.796298,1.135693,0.918811,1.078797,0.50922,1.036347,0.650777,1.040927,1.032293,1.029427,1.169007,0.9602,0.889283,0.84384,FALSE
0.355788,0.830521,1.042619,1.15507,0.951819,1.13445,0.479465,1.138257,0.837898,0.890536,0.903446,0.99406,0.91668,1.29051,0.647521,1.123999,0.840093,TURE
0.271076,0.688458,1.642124,0.842239,0.936947,1.263365,0.898997,0.898624,1.322996,0.685028,0.589204,0.955827,0.849277,1.031336,0.846143,0.842633,1.050568,TURE
0.385437,0.968381,0.769934,1.006984,1.04334,0.920253,0.81727,0.51739,0.74168,0.890536,1.053426,0.834176,1.028673,0.674745,1.052108,0.913824,0.825446,FALSE
0.724282,0.966258,1.092615,0.693492,1.05201,0.911903,0.753705,0.792726,0.897588,0.550098,0.872895,1.114165,1.033039,0.905095,1.018471,0.786067,0.825446,TURE
1.313027,1.137067,0.866382,0.973736,0.902693,0.950144,1.142476,0.973509,0.730404,0.792064,0.883806,0.776609,1.013045,0.873161,0.819064,0.49625,0.872163,TURE
0.508268,0.856748,0.681177,1.122985,1.103515,0.9385,0.69922,0.449312,1.139247,0.856285,1.276609,1.019548,1.019133,1.05718,1.482355,1.002415,0.975527,FALSE
2.89713,1.331288,0.793853,0.764418,0.898592,0.802137,1.446958,1.32654,0.818998,0.626311,0.959561,0.923055,1.09043,0.406618,1.207682,0.757783,1.27569,FALSE
0.70734,1.099335,1.153748,0.774658,0.897673,0.985619,1.094018,0.931907,0.734998,1.174334,0.629731,0.764661,0.994496,1.016509,0.954227,1.123999,0.947204,TURE
1.122426,0.956048,1.123667,1.240792,0.791985,1.220458,0.877593,0.727458,0.582748,0.856285,0.729491,0.669079,0.871711,0.709099,0.482043,0.974132,0.91888,TURE
0.872527,1.265516,0.340116,0.654166,1.188618,0.518663,1.607298,1.543092,0.902043,0.92375,1.535502,1.419258,1.238644,1.419403,1.012465,1.095716,0.665435,TURE
0.368495,1.139518,0.604,0.867409,1.062591,0.763413,1.301406,0.898624,0.611098,1.144975,1.318695,0.950365,1.110677,0.94184,1.055914,0.974132,0.85377,TURE
1.986482,0.837698,0.90879,0.976925,1.086778,0.972826,0.639564,0.589375,1.031039,0.513771,1.072024,0.963792,1.001185,0.922957,0.63952,0.870916,1.022244,TURE
0.393908,1.026519,1.381189,0.985329,0.752244,1.210968,0.239733,0.843324,0.424037,0.827303,0.456255,0.670549,0.876673,-0.105251,0.590513,1.049065,1.200649,FALSE
0.317668,0.930184,0.467093,1.365549,1.032723,0.962564,1.04883,0.174732,0.716623,1.170256,1.325709,0.637218,1.006551,1.559815,0.893482,1.095716,0.797123,TURE
0.525211,0.740278,1.130064,0.782467,1.148515,0.978089,0.813379,0.813041,1.574995,0.685028,1.150351,1.22892,0.998433,1.021659,1.178885,1.067432,1.35073,TURE
0.321903,0.773006,1.075543,1.06388,1.019135,1.101882,0.318395,0.56164,0.923341,0.792064,0.932907,0.872192,0.933708,1.39284,1.355689,1.002415,0.947204,FALSE
0.427793,1.126982,0.635894,1.2275,0.890563,0.972094,1.098775,1.647478,0.624748,2.226341,0.818339,1.08327,1.001568,1.022894,1.067135,1.198932,1.172325,FALSE
0.330374,0.753185,1.197675,0.829281,1.0891,1.036607,0.92397,0.765495,1.047372,1.037056,1.112941,1.08858,0.967837,1.165922,1.145104,1.123999,1.144002,FALSE
0.37273,1.502091,0.995227,0.918806,0.624631,0.98444,1.468362,1.258074,1.477346,0.650777,0.628484,0.630845,0.995113,1.309714,1.214201,1.049065,1.247366,FALSE
1.152075,0.985441,1.094749,0.693608,1.03799,0.91302,0.72776,0.88436,0.703498,0.750269,0.935245,1.092373,1.032455,1.339169,1.428408,0.795983,0.600324,FALSE
0.474384,1.278566,0.521309,1.058814,0.914638,0.825055,1.581569,1.015112,0.342999,0.761142,1.058385,0.605357,1.078447,1.753256,0.377992,0.945849,0.590394,FALSE
0.787816,0.730408,0.910329,0.956348,1.168665,0.962564,0.569365,0.609067,1.293596,0.776365,1.184955,1.115131,1.006551,0.61031,0.818611,1.142366,0.807053,TURE
0.368495,1.055109,0.939555,0.929367,0.947716,0.962564,0.881874,0.710341,0.781198,0.469734,0.746325,0.835665,1.006551,1.256879,0.954985,1.049065,1.050568,FALSE
0.427793,0.908856,1.329597,0.587065,1.03899,0.972094,0.599332,1.747325,0.698248,1.883827,0.621938,1.656766,1.001568,0.233344,0.696484,0.799724,1.050568,FALSE
0.389672,0.758302,0.444246,1.11322,1.27642,0.816087,0.799109,0.918594,1.352396,1.278719,1.728332,1.121503,1.083136,1.097301,1.062526,1.020782,1.172325,FALSE
0.953003,0.750675,1.141783,0.838495,1.110455,1.013901,1.098775,0.723892,1.414871,0.656485,0.998374,1.115131,0.979709,1.212647,0.814242,0.960474,1.022244,FALSE
0.44897,1.039183,0.605899,1.373008,0.895697,1.03521,1.065478,0.965189,1.102497,0.913371,1.091119,0.615977,0.968568,0.664112,1.034402,1.095716,1.27569,TURE
0.804758,0.695705,1.014084,1.191546,1.03886,1.139878,0.988897,0.599083,1.168647,0.993291,1.021287,0.974943,0.913842,0.278479,1.195763,1.170649,1.125608,FALSE
0.376966,1.072654,0.721633,0.847917,1.066786,0.811149,0.972249,0.718899,0.636998,0.563245,1.204595,1.011052,1.085718,1.023102,0.94425,0.795983,1.200649,FALSE
0.364259,1.024682,0.611023,1.190886,0.987789,0.940179,1.038841,0.67896,0.529198,0.685028,1.073661,0.662706,1.018255,0.680151,0.876465,0.974132,0.872163,FALSE
0.351552,1.061719,1.336562,0.714381,0.872978,1.043744,0.539398,0.778808,1.087797,0.548022,0.693952,0.981315,0.964106,1.270159,1.23399,1.123999,1.097285,TURE
0.427793,1.19969,0.982745,0.480326,1.03899,0.743366,0.799109,2.24656,1.433246,1.655484,1.080208,1.720488,1.121158,1.049924,1.894989,0.735675,1.247366,FALSE
0.338846,1.147431,0.802816,0.943307,0.936947,0.902404,1.04883,1.12328,0.606373,0.770657,0.932907,0.860244,1.038005,1.408549,0.706428,1.170649,0.96185,FALSE
0.355788,1.136503,0.764587,0.577535,1.130285,0.687546,1.258596,1.018441,1.234796,0.548022,1.531931,1.338157,1.150344,1.186,1.024179,0.81435,1.125608,TURE
1.486685,1.349457,0.831719,0.629639,0.932498,0.748661,1.381792,1.511322,0.685998,0.681568,0.927451,1.028238,1.11839,1.54511,0.605551,1.077348,1.200649,FALSE
0.343081,0.815951,0.864987,1.131303,1.048763,1.033865,0.479465,1.917065,0.705598,2.19209,0.864166,1.452856,0.969271,0.928611,0.916387,0.992499,1.050568,TURE
0.368495,0.801883,0.335555,1.363071,1.177465,0.89618,0.839064,0.761691,1.052097,1.418987,1.487039,0.873899,1.041259,0.804871,1.267098,0.945849,1.228973,FALSE
0.326139,0.810652,1.061575,0.700042,1.168141,0.90006,0.23797,0.687183,1.096011,0.71525,1.132196,1.27631,1.039231,0.715948,1.003977,0.899199,0.890557,TURE
0.330374,0.847334,1.347384,0.691068,1.025036,1.036607,1.090451,0.757174,0.771748,1.408113,0.714683,1.056719,0.967837,0.261385,0.77958,0.945849,0.735759,TURE
0.364259,1.238158,0.746806,0.752139,0.987789,0.77229,1.218641,1.158227,0.485099,0.890536,0.9951,0.930338,1.106035,1.317921,1.146403,0.889283,0.618718,FALSE
0.37273,0.959669,0.663485,0.857552,1.164085,0.787552,0.869031,0.718899,1.036347,0.787782,1.217689,1.089642,1.098055,0.928106,0.880697,1.170649,1.097285,FALSE
0.271076,0.917945,1.094749,1.600253,0.663671,1.398726,1.198663,0.224656,0.826873,1.455685,0.343702,0.669079,0.778504,0.987804,0.193259,1.049065,0.91888,FALSE
0.364259,0.725817,0.543132,0.814817,1.394525,0.705134,0.679242,0.718899,1.558195,0.63936,1.571211,1.503834,1.141148,0.677103,0.815773,1.095716,1.022244,TURE
0.118596,0.26227,1.459666,2.117628,0.713864,1.856373,0.749164,1.797248,0.992247,1.198799,0.589204,0.286748,0.539224,0.046969,-0.459711,1.170649,0.872163,FALSE
0.288019,0.593964,1.287941,0.792695,1.175776,1.061651,1.311038,0.524197,1.240309,0.899099,0.982007,1.123096,0.954743,0.220625,0.975475,0.910083,0.91888,TURE
0.37273,1.001394,0.995227,0.918806,0.965339,0.98444,1.288563,0.838716,1.168647,0.650777,0.746325,0.860244,0.995113,1.074031,0.627757,1.198932,1.125608,TURE
0.461677,0.875837,1.446275,0.59343,1.008579,1.033211,0.571585,0.920812,1.016747,0.856285,0.661945,1.122211,0.969613,0.72183,0.676647,0.684315,0.947204,TURE
0.792051,0.981759,1.155244,0.605331,1.055526,0.895648,0.625017,1.104024,1.165497,0.812248,1.054956,1.108759,1.041538,0.803866,1.100652,0.767699,1.097285,FALSE
0.48709,0.798213,1.116962,0.890576,1.064589,1.029525,0.566035,0.798777,0.930997,0.5328,0.938362,0.998308,0.97154,0.802087,1.29148,1.095716,1.068961,FALSE
0.338846,1.101534,1.094749,0.943307,0.843252,1.046788,0.824081,0.748853,0.496124,0.428143,0.982007,0.71687,0.962514,1.108363,1.25258,1.273865,1.050568,TURE
0.347317,0.761222,0.925642,1.117507,1.066443,1.056473,1.13873,0.718899,1.455296,1.438559,0.864166,1.108759,0.957451,0.790355,1.139923,1.049065,1.200649,TURE
0.343081,0.77062,1.369563,0.73202,1.048763,1.069516,0.359599,1.73734,0.837898,1.986581,0.589204,1.682255,0.950631,1.55754,0.927479,0.711133,1.022244,FALSE
0.660749,1.082704,1.571948,1.278475,0.496502,1.462357,0.683613,0.580361,0.695951,0.652917,0.466453,0.292722,0.745235,0.01496,0.30442,0.992499,1.247366,TURE
0.423557,1.248405,0.934186,1.239775,0.674602,1.1262,1.198663,1.138257,0.926097,1.027542,0.510644,0.611729,0.920994,-0.056274,0.61869,1.095716,1.247366,FALSE
2.363448,0.671185,0.533641,1.661534,1.043291,1.154042,0.891862,0.815418,1.205746,1.481509,1.306225,0.66301,0.906437,0.757945,0.383763,1.067432,0.872163,TURE
0.415086,0.899211,1.370299,0.82505,0.917825,1.119717,0.572695,1.417829,0.896697,1.240662,0.755054,0.968571,0.924383,0.730321,0.597224,1.170649,1.125608,TURE
0.902176,1.103257,0.630466,1.164108,0.938413,0.93545,1.284581,0.668208,0.582858,0.953291,1.182529,0.757977,1.020728,0.546741,0.964048,1.049065,1.050568,TURE
0.415086,0.936678,1.370299,0.935057,0.84134,1.17865,0.992227,0.725556,0.558598,1.004708,0.397167,0.641466,0.893571,0.315395,0.709266,0.795983,0.811769,TURE
0.393908,1.144963,1.004501,1.15921,0.752244,1.117816,1.018864,1.290332,0.837898,0.995925,0.628484,0.402918,0.925377,1.243849,0.4839,1.123999,0.84384,FALSE
0.74546,0.87622,1.094749,0.918806,1.007927,1.033662,0.715868,1.031754,0.820748,0.970456,0.851073,0.987687,0.969377,1.252994,1.507412,1.095716,0.600324,FALSE
0.842878,1.273129,1.173601,0.839699,0.740768,1.030282,1.051985,1.199742,0.928418,0.789585,0.569564,0.612735,0.971144,1.086226,0.658791,0.945849,0.965597,TURE
0.986888,1.103109,0.776818,1.087319,0.911479,0.966695,0.98736,0.624045,0.589412,1.042911,1.041179,0.686234,1.004391,0.929598,1.156357,0.646116,0.947204,FALSE
0.639571,1.021289,0.850666,1.213716,0.876965,1.070932,0.885376,0.810123,0.766736,0.825147,0.830242,0.656045,0.949891,1.582444,0.658533,0.917566,0.515354,FALSE
0.389672,1.117498,1.078884,0.937448,0.841894,1.035803,0.938953,0.998471,0.485099,0.433851,0.576111,0.675451,0.968258,1.281783,0.640927,1.123999,1.022244,FALSE
1.554454,1.120543,0.811367,0.881252,0.980347,0.873389,1.049957,0.975199,0.92676,0.914229,1.144444,0.865275,1.053176,1.336958,0.812119,1.198932,0.975527,FALSE
0.313432,0.992373,0.631207,1.092634,1.046679,0.897526,0.898997,0.738156,1.252121,0.672795,1.21348,1.092373,1.040556,1.312054,1.316484,1.348798,1.27569,FALSE
0.393908,0.987037,0.565032,0.927368,1.155232,0.776261,0.958931,0.571433,0.84129,0.653411,1.377831,1.094054,1.103959,1.116338,1.283919,1.049065,0.890557,FALSE
0.355788,0.961656,0.556063,0.898388,1.189773,0.7563,1.318529,0.718899,1.058397,0.822034,1.41409,0.99406,1.114396,0.776266,1.251129,0.964216,1.200649,FALSE
0.74546,1.147431,0.597136,0.735045,1.121497,0.689108,1.490005,1.131601,0.986122,0.485228,1.363898,1.184163,1.149527,1.311017,0.918307,0.711133,1.200649,TURE
0.533682,0.932515,1.019449,1.069509,0.931989,1.077155,0.799109,0.385125,0.535498,0.668718,0.832368,0.600805,0.946637,0.187603,0.692704,0.945849,0.947204,TURE
0.423557,1.174969,0.8758,1.131969,0.799528,1.039569,1.13873,1.258074,1.411196,0.685028,0.824886,0.420564,0.966289,1.336958,0.825705,1.123999,1.097285,FALSE
0.351552,1.371387,1.477252,0.714381,0.602054,1.113327,0.599332,1.198166,0.823198,0.685028,0.576111,0.79015,0.927725,0.727401,0.817504,0.870916,1.172325,TURE
0.393908,0.987037,1.569533,0.985329,0.698512,1.304119,0.57628,0.631341,0.508845,0.621795,0.395824,0.344098,0.827969,0.726426,0.58846,0.899199,1.200649,TURE
0.41085,0.794921,1.083463,0.889126,1.081835,1.012181,1.061169,0.42993,1.341155,1.132311,0.970454,1.194221,0.980609,0.342367,0.654669,1.049065,1.27569,TURE
0.880998,1.129778,0.982467,0.855196,0.912922,0.944053,1.04883,1.170935,1.132565,0.79401,0.892734,0.825487,1.016229,0.268274,1.501737,0.657,0.600324,TURE
0.601451,0.64644,1.439107,0.835121,1.055714,1.159144,0.936456,0.411869,1.433246,1.198799,0.711955,1.26647,0.903769,1.193936,0.838798,0.745591,0.793376,TURE
0.313432,0.694661,1.025711,1.092634,1.080443,1.09264,0.074916,0.524197,1.039497,0.685028,0.974993,0.853417,0.938541,0.800245,0.386955,0.754042,0.740475,TURE
1.418916,0.756277,0.923729,0.91716,1.163492,0.948197,0.793233,0.640196,1.271114,0.899939,1.213067,1.12825,1.014062,0.671408,1.059471,0.805899,0.945634,TURE
0.343081,0.72529,0.288329,1.464039,1.202993,0.926913,0.719198,1.73734,1.014297,2.534604,1.37481,1.452856,1.025191,0.545482,0.97573,0.782925,1.172325,TURE
0.368495,1.055109,1.275111,0.743493,0.890279,1.028948,0.479465,1.48059,1.215896,1.144975,1.318695,0.873899,0.971842,0.682407,0.999758,1.049065,1.068961,TURE
0.474384,0.754026,1.094749,1.106942,1.003871,1.13445,0.799109,0.399389,0.808498,1.027542,0.785605,0.700939,0.91668,0.821058,0.413931,1.273865,1.200649,TURE
0.465913,1.134913,0.84926,0.83305,0.976696,0.866308,1.448385,1.248089,0.881997,0.456685,0.949273,0.923966,1.056878,0.870949,0.895582,0.664483,1.153932,TURE
0.364259,1.280853,0.882589,0.814817,0.871578,0.873023,1.018864,1.018441,0.999597,0.411017,0.851073,0.828383,1.053367,1.559815,0.979708,0.988758,1.27569,TURE
0.59298,1.180215,0.79239,1.15507,0.820944,1.010692,1.198663,0.984207,0.598498,0.83182,0.813663,0.491568,0.981387,1.15042,0.803965,1.198932,0.993921,TURE
0.948768,0.917945,0.755898,1.131006,1.02618,0.979753,0.874025,0.374427,0.771748,0.913371,1.096574,0.844313,0.997564,1.221008,1.06057,1.049065,0.947204,FALSE
0.317668,0.783313,0.70064,1.006194,1.199292,0.885559,0.69922,0.649006,1.175997,0.799199,1.37481,1.08327,1.046813,1.084757,1.100087,0.617833,0.915133,FALSE
0.571802,0.815951,0.821738,0.998209,1.128963,0.941174,0.470903,0.385125,1.007997,0.489306,1.206466,1.010445,1.017735,1.396118,0.804722,0.824266,0.965597,FALSE
0.508268,1.040337,1.119077,1.167904,0.770378,1.179141,0.649276,0.69893,0.551248,0.742114,0.45827,0.477913,0.893314,0.861184,0.778571,0.870916,1.003851,TURE
2.647231,0.834228,0.859451,0.914199,1.139327,0.914821,0.777258,0.636525,1.205856,0.78136,1.239784,1.152966,1.031513,0.959329,1.408795,0.81435,0.505424,TURE
0.368495,0.717474,1.140888,0.743493,1.177465,0.962564,1.198663,0.761691,1.140297,1.281981,1.015676,1.256229,1.006551,0.92564,0.570539,1.198932,1.125608,TURE
0.385437,0.968381,0.898256,0.888515,1.04334,0.920253,0.768234,0.708007,0.725643,0.865626,1.07128,0.941924,1.028673,0.830417,1.361926,0.945849,1.172325,TURE
0.876763,1.294878,0.676947,0.677046,1.013894,0.69751,1.38936,1.279859,1.013724,0.622753,1.170756,1.104786,1.145134,0.984583,1.683911,1.198932,1.125608,FALSE
3.481638,1.308797,0.667682,0.793467,0.954424,0.755297,1.526869,1.298013,0.766498,0.86444,1.084884,0.928517,1.11492,1.021659,1.249067,0.992499,1.35073,TURE
0.398144,1.093721,1.242269,0.802815,0.850561,1.044484,0.744884,1.395007,1.133997,1.350484,1.026899,0.781047,0.963719,0.661193,1.29838,1.198932,1.172325,TURE
0.419321,0.667596,0.766693,1.361194,1.085218,1.108407,0.422686,0.66845,1.118744,0.96625,1.190813,0.696244,0.930297,0.629606,0.974623,0.767699,1.172325,TURE
0.37273,1.001394,0.995227,0.918806,0.965339,0.98444,1.288563,0.838716,1.168647,0.650777,0.746325,0.860244,0.995113,1.074031,0.627757,1.198932,1.125608,TURE
0.978417,0.937814,0.935197,2.26347,0.411013,1.675111,1.28039,1.288936,0.688225,1.759277,0.389827,1.016652,0.633996,0.268274,-0.02814,1.067432,0.91888,TURE
0.749696,0.850525,0.956617,1.096338,1.002233,1.060452,0.949921,0.777241,0.743645,1.186486,0.935795,0.97082,0.95537,0.819698,0.990279,1.123999,1.144002,TURE
0.389672,0.878034,1.142347,0.527315,1.167789,0.847475,0.918975,0.938563,1.249496,0.844868,0.982007,1.350901,1.066725,0.799949,0.829915,0.824266,1.022244,TURE
0.360023,1.252724,1.099043,0.824403,0.793649,0.985213,1.258596,1.258074,0.881997,1.096045,0.589204,0.802894,0.994709,1.585228,0.849498,1.198932,1.125608,FALSE
0.800523,0.699386,0.957664,0.741526,1.269092,0.870891,0.882349,0.552487,1.349946,0.582274,1.348623,1.408251,1.054482,0.839194,1.011049,1.227215,0.797123,FALSE
0.326139,0.715282,0.379134,1.610098,1.103244,1.05007,0.788826,0.638728,1.316511,1.631979,1.493228,0.82932,0.960798,0.931784,1.019587,0.917566,0.862233,FALSE
1.00383,1.053506,0.985429,1.091712,0.853926,1.072223,0.970976,0.757664,0.459374,0.871396,0.78368,0.563188,0.949216,0.778851,0.474407,1.227215,1.144002,TURE
0.423557,1.138251,1.226119,0.592936,0.924454,0.924061,0.839064,1.198166,0.705598,0.685028,0.628484,0.99406,1.026682,1.188847,0.878848,1.198932,1.27569,FALSE
2.295679,1.029724,0.904885,0.924908,0.981892,0.943029,1.187961,0.887926,0.960747,0.905216,0.974993,0.935345,1.016765,0.848451,1.234853,1.020782,0.947204,FALSE
0.393908,0.987037,1.130064,0.985329,0.886573,1.086766,0.963541,0.663599,0.641144,1.164548,0.966899,0.67349,0.941612,1.243849,0.232851,1.198932,1.172325,FALSE
0.724282,1.116564,0.614596,0.819582,1.095844,0.743032,1.186555,0.959138,0.946588,0.411709,1.315294,1.092925,1.121333,0.690927,1.31187,0.824266,1.247366,FALSE
0.376966,0.577583,1.312059,0.66622,1.235225,1.005825,0.79245,0.492579,1.484696,0.616525,1.134763,1.448608,0.983932,0.975156,1.076186,0.824266,0.722082,FALSE
0.415086,1.124014,1.251142,0.715043,0.866835,1.001852,1.05216,1.045067,0.710498,0.692639,0.528101,0.815639,0.986009,0.745807,0.993096,1.198932,0.797123,TURE
1.444329,0.893717,1.147186,0.948445,0.959844,1.075475,0.69922,0.965189,0.759498,0.875314,0.720138,0.998308,0.947516,1.439753,1.305364,0.795983,1.097285,TURE
0.609922,0.790452,0.608194,1.010686,1.231911,0.842243,1.04883,0.748853,1.433246,0.685028,1.47301,1.051409,1.06946,1.053199,1.192288,0.974132,0.91888,TURE
0.317668,0.930184,1.167733,0.862452,0.966096,1.039569,0.474471,1.273051,1.139247,1.141713,0.900173,0.844313,0.966289,1.317348,0.760675,1.170649,0.993921,FALSE
0.533682,1.107362,1.019449,0.770047,0.951819,0.916728,1.384171,1.39786,1.102497,0.701338,0.972654,0.93762,1.030516,1.275255,0.803778,1.123999,0.675365,FALSE
0.465913,0.834495,0.955418,1.372083,0.88584,1.20758,0.69922,0.848701,0.698248,0.856285,0.883806,0.509774,0.878444,1.310668,0.514171,1.123999,1.125608,FALSE
0.48709,0.63857,0.558481,1.265555,1.238399,0.954194,0.566035,0.782136,1.457746,1.046571,1.582122,1.019548,1.010927,0.660801,1.33733,1.123999,1.068961,FALSE
0.41085,0.832775,0.842694,1.111408,1.056077,1.012181,0.958931,0.620227,1.037644,0.709206,1.081363,0.809641,0.980609,0.931784,0.673752,1.095716,1.125608,FALSE
0.402379,1.004908,1.475031,0.680883,0.867908,1.094283,0.87902,1.03841,0.617398,1.004708,0.523737,0.815639,0.937682,0.938295,0.305909,1.348798,0.815516,TURE
0.597215,1.119762,1.159451,0.993961,0.779681,1.105925,0.861539,1.647478,0.68906,1.327242,0.638304,1.075305,0.931595,0.92348,0.88586,1.020782,0.947204,TURE
0.520975,0.656741,0.901907,1.27089,1.0766,1.126904,0.299666,0.556291,1.217996,0.782889,1.169056,0.919414,0.920626,0.894844,0.895655,1.049065,1.125608,FALSE
0.254134,1.223926,0.583866,2.335808,0.333137,1.540102,1.39844,0.798777,0.881997,2.283427,0.130934,1.146992,0.704586,0.80929,0.100806,0.777615,0.04297,TURE
0.398144,0.781229,1.428609,0.688127,1.036622,1.075204,0.470903,0.556291,1.033197,0.782889,0.881,1.065064,0.947657,0.618412,0.791388,0.988758,0.900487,TURE
0.385437,0.847334,0.641611,0.888515,1.235534,0.793322,0.659265,0.599083,1.166642,0.753531,1.471225,1.240837,1.095039,1.039165,0.866612,0.6362,1.27569,TURE
0.385437,0.443841,1.66819,0.829281,1.098252,1.269315,1.187766,0.876839,1.35106,1.538199,0.646339,0.99406,0.846166,0.226124,1.082323,0.780757,0.890557,TURE
1.575632,1.05613,0.878939,0.941858,0.967171,0.939276,1.077745,0.714695,0.77755,0.667001,0.923431,0.888751,1.018727,0.745681,1.261789,0.795983,1.125608,TURE
0.338846,1.147431,0.8758,1.145444,0.81202,1.046788,1.123747,1.647478,0.826873,0.941914,0.785605,0.71687,0.962514,1.084295,0.55362,0.974132,1.27569,FALSE
0.537917,0.780614,1.287264,0.84887,1.023018,1.091411,0.556522,0.635761,0.904497,0.775899,0.945933,0.924616,0.939183,1.344445,1.575996,0.692766,1.097285,FALSE
6.493128,1.099378,0.841712,0.889597,0.977896,0.892868,1.033712,1.159264,0.810407,0.870143,1.016735,0.891277,1.042991,1.217787,0.867781,1.095716,0.84384,TURE
0.398144,0.429676,1.366496,0.573439,1.355582,0.983044,0.779131,0.2054,1.858494,0.988398,1.2233,1.633098,0.995843,0.30742,0.807232,0.992499,1.153932,TURE
0.626864,0.744279,0.94681,1.056213,1.097325,1.034106,1.011372,0.786296,1.157622,1.027542,1.006557,0.931931,0.969145,0.959153,0.773354,0.514617,0.740475,TURE
0.317668,0.930184,1.245582,0.71871,0.99941,1.001067,0.724192,0.69893,0.643123,0.770657,0.687405,1.003618,0.98642,1.212647,0.980839,0.899199,0.825446,FALSE
0.465913,1.034774,1.008496,0.882053,0.953982,0.971315,0.998886,0.898624,1.028997,0.570857,0.785605,0.764661,1.001976,1.032666,0.007301,0.414593,1.022244,TURE
0.283783,1.260461,1.045731,1.689505,0.410205,1.422296,1.113044,1.166072,1.094622,1.088705,0.526075,1.0241,0.76618,-0.433742,-0.458709,0.585808,1.125608,TURE
0.864056,1.115933,1.001732,1.268312,0.722612,1.174894,1.062451,0.762469,0.661498,0.591615,0.464221,0.573496,0.895534,-0.724787,0.473286,1.020782,0.511607,TURE
0.347317,0.895556,0.783235,0.854564,1.157853,0.845178,1.078797,0.539174,1.543495,1.164548,1.060567,1.37639,1.067926,1.396118,1.041545,0.739416,1.097285,FALSE
2.647231,0.834228,0.859451,0.914199,1.139327,0.914821,0.777258,0.636525,1.205856,0.78136,1.239784,1.152966,1.031513,0.959329,1.408795,0.81435,0.505424,TURE
0.326139,0.810652,1.061575,0.700042,1.168141,0.90006,0.23797,0.687183,1.096011,0.71525,1.132196,1.27631,1.039231,0.715948,1.003977,0.899199,0.890557,TURE
0.516739,0.842703,1.005016,0.751111,1.146864,0.899445,0.856188,0.556291,1.228496,0.83182,0.982007,1.365466,1.039552,1.116338,0.917953,0.870916,0.947204,FALSE
0.499797,0.684569,0.841163,0.959295,1.228088,0.929935,0.96559,0.754401,1.723162,0.938742,1.382084,1.203633,1.023611,0.753543,1.148533,1.273865,1.068961,TURE
0.368495,0.886291,0.671111,1.177198,1.062591,0.962564,0.770569,0.599083,0.970197,0.743745,1.133516,0.688195,1.006551,0.843147,1.048706,0.81435,1.050568,FALSE
0.37273,0.834495,0.928878,0.673791,1.22087,0.820367,0.539398,0.629037,1.168647,0.856285,1.198048,1.223458,1.080898,0.861146,1.284313,1.095716,0.866846,FALSE
0.33461,0.650695,1.55205,0.477624,1.170195,1.023486,1.285409,0.524197,1.401331,1.212319,0.798527,1.453862,0.974698,0.394095,1.206039,1.020782,1.172325,TURE
0.461677,1.044267,0.589223,0.692336,1.214879,0.662315,1.059929,1.009565,0.853414,0.995828,1.454825,1.242574,1.163536,0.760078,0.938069,1.049065,1.125608,FALSE
0.330374,1.412223,0.224564,1.036601,0.960971,0.66639,2.064364,1.131601,0.575748,1.065599,1.37481,0.743421,1.161405,1.559815,1.063097,0.889283,0.947204,TURE
1.109719,1.163197,1.002824,0.781803,0.91549,0.914803,1.391305,1.133978,1.039497,0.733959,0.715462,0.942172,1.031522,1.089051,0.435654,0.692766,1.097285,TURE
0.402379,1.043558,0.491677,1.078065,1.07831,0.820712,1.278574,1.437799,0.881997,0.913371,1.387903,0.841127,1.080718,0.660972,0.954562,1.170649,1.247366,FALSE
0.677691,1.147431,0.802816,0.808549,0.99941,0.830211,1.04883,0.973509,0.551248,0.770657,1.031107,1.051409,1.075751,-0.047534,0.5382,0.650826,0.618718,FALSE
0.690398,0.653261,0.752221,1.025154,1.256926,0.921227,0.399554,0.332824,1.584329,0.456685,1.49847,1.246115,1.028164,0.57963,1.699771,1.170649,0.973957,TURE
0.355788,1.092791,0.764587,0.898388,1.011307,0.859432,1.078797,0.898624,1.014297,0.205508,1.139128,0.99406,1.060473,1.309714,1.196093,1.002415,1.050568,FALSE
0.470148,1.09161,1.052012,2.476637,0.157565,1.847082,0.912619,1.021164,1.07577,2.096601,0.425536,1.584355,0.544082,-0.162306,-0.390089,0.445858,0.88681,TURE
0.343081,1.133265,1.009152,1.530587,0.586074,1.319069,0.659265,1.857157,0.529198,1.918079,0.274962,0.87936,0.820152,0.608707,0.182627,1.095716,0.797123,TURE
3.147028,1.10697,0.958704,0.921361,0.907943,0.967746,0.977857,1.111456,0.845247,0.802204,0.814893,0.768015,1.003841,1.252994,0.540732,1.049065,0.647041,FALSE
0.736989,0.886291,0.973111,0.712514,1.148747,0.862988,1.008399,0.713194,1.147997,0.641534,1.159703,1.238023,1.058614,0.834649,1.322883,0.81435,0.613401,TURE
0.457442,0.985941,0.756864,1.14794,0.971648,0.989302,1.023858,0.773815,1.065747,1.027542,1.162041,0.812453,0.992571,0.387776,1.078129,0.646116,1.228973,TURE
0.427793,0.618022,0.80932,1.067391,1.236893,0.972094,0.549387,1.497707,1.212746,1.769656,1.178408,1.624905,1.001568,0.57819,1.04788,0.81435,0.947204,TURE
0.330374,0.329519,1.272529,0.691068,1.409424,0.999586,0.907321,0.690609,2.070244,0.780171,1.358443,1.662076,0.987194,0.612313,1.164216,1.273865,1.129355,TURE
1.063128,0.906973,0.86068,1.116721,0.995428,1.023923,0.825653,0.563473,0.754015,1.017961,0.976513,0.705841,0.974469,0.610062,1.333303,1.067432,0.543677,FALSE
1.321498,1.106241,0.692406,0.863834,1.04906,0.805222,1.379711,1.12328,0.767154,0.635078,1.178408,0.983705,1.088817,1.302666,1.352806,1.170649,0.890557,FALSE
0.381201,0.775153,0.713614,1.018173,1.193739,0.898393,0.958931,0.599083,1.322996,0.822034,1.49265,1.146992,1.040102,1.093865,1.664,0.988758,0.913563,FALSE
0.533682,0.932515,0.880433,0.684486,1.169944,0.802137,0.898997,0.784513,1.049997,0.84813,1.243875,1.174301,1.09043,0.592168,0.490493,0.617833,0.947204,FALSE
0.309197,0.553282,0.719835,1.550642,1.095244,1.186723,0.380345,0.950468,1.216987,1.521553,1.235062,0.889654,0.88935,0.885549,0.560881,0.739416,0.96185,TURE
0.432028,1.367918,1.373803,1.479697,0.293944,1.472157,1.74805,1.198166,1.286246,1.655484,0.654671,0.796522,0.740111,0.744871,-0.048127,0.739416,0.925063,TURE
0.330374,0.847334,0.673692,0.898388,1.21723,0.814477,0.832405,1.156563,1.133122,0.542314,1.445732,1.200093,1.083978,1.104059,0.63465,1.123999,0.637111,TURE
1.020772,0.8989,1.017526,1.006493,0.984895,1.042445,0.806793,1.036874,0.67846,1.211973,0.800713,1.044057,0.964785,1.212673,0.905142,1.123999,1.050568,TURE
1.622223,0.795712,0.914673,1.013325,1.095958,0.995236,0.78912,0.554152,1.025322,0.884828,1.175135,0.917593,0.989468,0.688434,1.81756,1.123999,1.27569,FALSE
1.105484,0.830019,1.051407,1.011977,1.014726,1.06214,0.642141,1.17677,0.960747,1.052007,0.855749,1.065064,0.954488,0.83799,-0.131811,1.170649,0.858486,TURE
0.724282,1.245399,0.88775,0.693492,0.949731,0.81058,1.159313,1.291961,0.583544,0.685028,0.886782,0.948103,1.086015,1.18658,1.144116,1.020782,0.693758,FALSE
0.914883,0.815951,0.864987,0.998209,1.110455,0.962564,0.660627,0.558236,1.027326,0.630537,1.160554,1.020996,1.006551,1.109661,1.123269,0.842633,1.022244,FALSE
0.33461,0.79013,0.886886,1.02348,1.106941,0.986933,0.374582,0.610907,1.015458,0.61292,1.149982,0.968403,0.99381,0.992796,1.211817,0.945849,0.768799,FALSE
0.681927,1.185916,0.50771,1.17181,0.931127,0.878863,1.265256,1.464425,0.489999,1.598399,1.003829,0.977067,1.050314,0.992796,0.774474,0.889283,1.247366,FALSE
0.792051,0.962124,0.874238,0.749457,1.122332,0.833879,1.044549,0.688945,1.118247,0.954146,1.372004,1.179763,1.073834,1.214443,1.387683,0.786067,0.872163,TURE
0.516739,1.083476,1.100732,0.618562,1.003506,0.875775,1.198663,1.198166,0.944997,1.467917,0.729491,1.256229,1.051928,0.622001,0.679441,0.992499,1.125608,TURE
1.190195,0.993079,0.748014,0.844037,1.111443,0.822119,0.958931,1.218135,0.837898,0.844868,1.165315,1.299924,1.079982,1.089051,1.244207,0.795983,1.068961,TURE
0.512504,1.122775,0.916815,0.846415,0.949852,0.906878,0.941807,1.668873,0.598498,1.71257,0.813663,1.310848,1.035666,1.243849,1.007127,1.095716,1.125608,FALSE
0.368495,1.266131,1.476444,0.619578,0.717967,1.06214,0.710636,1.660315,0.220499,1.086259,0.347911,0.868437,0.954488,1.202767,0.073905,1.049065,1.172325,TURE
0.504033,0.709671,1.177546,0.770047,1.15478,0.994919,0.856939,0.599083,1.19147,0.97947,1.023355,1.224129,0.989634,0.804558,1.123562,0.5429,0.693758,TURE
0.355788,1.180215,0.764587,0.898388,0.951819,0.859432,0.958931,0.898624,0.661498,0.342514,0.824886,0.688195,1.060473,0.799416,0.691113,0.767699,0.618718,FALSE
0.96571,0.998466,1.40845,1.418507,0.55888,1.456511,0.611818,0.798777,0.76256,0.927642,0.605571,0.501809,0.748291,0.224569,-0.046959,0.974132,1.125608,TURE
0.893705,1.218126,0.774799,0.766397,0.982832,0.793773,1.307633,1.482854,1.128009,0.761457,1.07615,0.935288,1.094803,1.210151,0.94147,1.017041,0.890557,FALSE
0.48709,0.925927,0.913878,0.984321,1.021136,0.979304,0.582683,0.665648,0.673748,0.551828,0.982007,0.881484,0.997798,1.377081,1.074972,0.842633,0.736728,FALSE
0.677691,1.147431,0.693341,1.111755,0.905715,0.9385,1.161205,0.861181,0.826873,0.5994,0.957457,0.692974,1.019133,1.023448,1.19438,0.739416,0.768799,FALSE
0.724282,0.837423,0.853606,1.040238,1.081233,0.979451,0.720409,0.72011,1.073542,0.685028,1.26173,1.270573,0.997721,1.119853,1.005699,1.067432,1.022244,TURE
0.22025,0.706111,0.449128,1.243922,1.249262,0.888521,0.665924,0.931907,1.322996,1.217828,1.614856,1.104511,1.045264,0.409192,1.145579,0.509907,0.645471,TURE
0.343081,0.861281,0.792905,0.865114,1.172147,0.855612,0.479465,1.617523,1.102497,1.71257,1.060567,1.758721,1.06247,1.082012,1.907411,0.842633,0.91888,FALSE
0.343081,1.133265,0.864987,0.865114,0.956225,0.891263,0.779131,1.976973,0.264599,1.918079,0.746325,1.491089,1.04383,0.790698,0.637882,0.870916,1.27569,FALSE
0.389672,1.037677,0.825029,1.288991,0.841894,1.098578,1.018864,0.519205,0.720298,1.073211,0.733232,0.726428,0.935436,1.431078,0.711,1.020782,0.872163,TURE
0.330374,1.223926,0.823401,0.967495,0.864874,0.925542,1.165367,0.923586,0.728873,0.275914,0.801972,0.626597,1.025908,0.826505,1.027693,0.795983,1.125608,TURE
0.364259,1.280853,1.018372,0.68946,0.871578,0.873023,1.158708,1.138257,1.543495,0.570857,1.034381,0.99406,1.053367,1.104417,1.823694,0.767699,1.005647,TURE
0.402379,0.888957,0.921894,0.964585,1.05201,0.972696,0.87902,0.639022,0.793798,1.050376,1.047474,0.892105,1.001253,0.902752,0.699042,1.049065,1.050568,TURE
0.347317,1.164222,0.783235,0.9203,0.944564,0.880394,1.558262,0.718899,1.146597,0.959039,0.785605,1.070526,1.049513,1.160824,1.125416,0.842633,1.022244,FALSE
0.317668,1.077055,0.70064,1.581162,0.7329,1.193579,1.023858,0.474274,0.624748,1.370056,0.834706,0.430122,0.885765,0.434717,1.128281,1.198932,0.975527,TURE
0.343081,1.133265,1.441645,1.19785,0.555228,1.35472,0.539398,2.036881,0.837898,2.260593,0.707045,1.338157,0.801513,0.315212,0.308989,0.721049,0.890557,TURE
0.461677,1.111639,1.232012,1.186861,0.664745,1.245152,0.599332,0.51033,0.824831,0.811885,0.538285,0.516854,0.8588,0.456309,0.252018,1.020782,1.200649,TURE
0.347317,0.761222,1.281658,0.723093,1.096913,1.021257,1.318529,0.479266,1.411196,1.644067,0.707045,1.37639,0.975863,1.097303,0.597852,1.020782,1.022244,FALSE
0.368495,1.139518,0.738222,0.929367,0.976435,0.862988,1.181539,0.949974,1.089897,0.538236,0.903446,0.873899,1.058614,1.175788,0.526245,1.170649,1.172325,TURE
0.660749,1.082704,1.571948,1.278475,0.496502,1.462357,0.683613,0.580361,0.695951,0.652917,0.466453,0.292722,0.745235,0.01496,0.30442,0.992499,1.247366,TURE
0.436264,1.318988,0.906977,0.680332,0.897528,0.813039,1.04883,1.198166,0.428749,0.513771,0.938362,1.008928,1.084729,0.776436,0.769005,0.767699,1.247366,FALSE
1.22408,0.889358,1.15157,0.913931,0.976932,1.059153,0.803548,0.867561,0.779098,1.179771,0.853982,0.948746,0.956049,0.744853,0.875117,1.198932,0.825446,FALSE
0.74546,0.79277,0.696659,0.918806,1.235066,0.836774,0.582683,0.690609,1.243371,0.770657,1.489377,1.231954,1.07232,1.067409,1.380078,0.945849,1.172325,TURE
0.597215,0.80727,1.283678,0.688127,1.080922,1.003524,0.749164,1.497707,1.047372,1.883827,0.736505,1.529322,0.985135,1.317348,0.515961,1.123999,0.965597,FALSE
0.385437,0.645587,0.962417,1.184687,1.098252,1.110651,0.348702,0.577298,1.058397,0.535567,1.092706,0.980157,0.929124,1.27207,0.445686,1.273865,0.900487,TURE
1.207137,0.876073,0.921894,0.907844,1.087077,0.942299,0.759153,0.858685,1.043697,0.662194,1.034381,0.968571,1.017146,1.128811,1.56504,0.810608,0.868416,FALSE
1.164782,1.001394,0.976649,0.960458,0.953982,0.997566,0.799109,0.941416,0.755998,0.86444,0.832368,0.764661,0.98825,0.570535,0.728649,0.870916,1.200649,FALSE
2.295679,1.293929,0.743299,0.735949,0.958843,0.761882,1.487627,1.337238,0.850497,0.856285,0.974993,1.003618,1.111477,1.582444,0.874603,0.964216,1.022244,FALSE
1.279142,0.875391,0.986,0.963833,1.034157,1.003999,0.898997,0.56164,1.102497,0.813471,0.908356,1.051409,0.984887,1.255259,1.015504,1.020782,0.947204,FALSE
0.355788,1.005368,0.764587,0.898388,1.070796,0.859432,1.438396,1.138257,0.837898,0.753531,1.139128,0.841127,1.060473,0.87287,0.849656,0.974132,0.91888,FALSE
0.529446,1.086846,1.121023,0.905575,0.859492,1.039569,0.984616,1.026999,0.787498,0.636097,0.617261,0.682733,0.966289,0.80991,0.55219,0.974132,1.125608,TURE
2.291443,1.133433,0.895765,0.787127,0.979089,0.864706,0.984616,1.294447,0.795373,0.868518,0.960964,1.065064,1.057716,1.185248,1.277347,0.917566,0.84384,FALSE
0.385437,0.968381,0.57745,0.94775,1.153165,0.793322,1.144178,1.10558,1.094479,1.139638,1.424803,1.056623,1.095039,0.876797,1.123206,1.049065,0.975527,FALSE
0.457442,0.713957,1.405604,1.696955,0.624631,1.604273,0.973914,0.998471,0.753373,1.227342,0.556471,0.653148,0.671034,0.30248,0.126729,0.795983,1.097285,TURE
0.453206,0.995155,1.036772,0.80603,1.00408,0.944572,1.184393,0.841569,0.797998,0.619787,0.785605,0.983136,1.015958,1.417744,0.881069,0.870916,0.990174,FALSE
0.376966,1.402702,0.984044,0.969047,0.673759,1.005825,1.13873,1.078349,1.151497,0.205508,0.82925,0.692443,0.983932,1.212445,0.781677,0.852549,1.022244,TURE
0.37273,1.376917,0.464439,0.735045,1.022124,0.623479,1.648162,1.467753,0.749698,0.822034,1.43373,1.089642,1.183841,0.975156,1.496009,0.917566,0.990174,FALSE
0.504033,0.863948,0.883159,0.951234,1.091792,0.946386,0.804366,0.551787,0.889734,0.751127,1.123278,0.992718,1.015009,0.830936,0.90381,1.123999,0.92978,TURE
0.525211,0.681056,0.753376,1.086759,1.208963,0.954801,0.642141,0.684666,1.165497,0.83182,1.346752,1.174301,1.010609,1.367031,0.728603,1.123999,0.890557,TURE
0.478619,0.844834,1.188401,0.95404,0.972877,1.098856,0.34961,0.752694,0.720863,0.803591,0.740282,0.781817,0.935291,0.976669,0.535125,0.917566,0.797123,TURE
0.436264,1.06945,1.020349,1.255998,0.751983,1.177505,0.599332,0.399389,0.832998,0.570857,0.676494,0.658458,0.894169,1.040012,1.223783,1.077348,0.915133,TURE
0.419321,0.964305,0.82567,1.088955,0.984267,0.991733,0.842219,0.838716,0.661498,0.688633,0.984074,0.726428,0.9913,1.127425,0.283384,1.049065,1.050568,FALSE
0.436264,0.998153,0.963663,0.889666,0.994558,0.953219,1.415088,1.131601,1.114747,0.894342,0.785605,1.008928,1.011437,1.290666,0.348196,0.945849,0.947204,TURE
0.33461,1.022521,0.51735,1.159944,1.043687,0.877274,1.139519,0.673968,1.166325,0.874312,1.294699,0.772207,1.051145,1.377081,0.817989,0.870916,0.872163,FALSE
0.343081,1.359918,0.64874,0.865114,0.894533,0.784311,1.258596,2.396331,0.396899,1.575564,0.785605,1.414623,1.09975,0.621964,0.580817,1.049065,1.200649,TURE
0.29649,0.891718,0.750685,1.001061,1.106489,0.90756,0.749164,0.524197,0.937122,0.5994,1.129308,0.955827,1.035309,0.968989,0.945263,1.170649,1.35073,TURE
0.70734,0.967415,1.223672,0.710103,0.987441,0.985619,1.227203,0.860587,1.025497,0.875314,0.676494,0.934586,0.994496,1.111722,0.761476,1.123999,1.125608,TURE
0.389672,0.758302,0.444246,1.11322,1.27642,0.816087,0.799109,0.918594,1.352396,1.278719,1.728332,1.121503,1.083136,1.097301,1.062526,1.020782,1.172325,FALSE
1.986482,0.955132,0.784298,0.827513,1.129397,0.831212,1.11681,0.863955,1.56187,0.865799,1.38663,1.204518,1.075228,1.156883,0.298085,1.024524,0.647041,TURE
0.393908,0.947556,0.878939,0.753487,1.128366,0.838362,0.631603,0.755766,0.817544,0.690297,1.14215,1.191107,1.07149,1.4036,1.055052,0.899199,1.050568,FALSE
1.097012,0.935666,0.879181,0.832483,1.099737,0.880802,0.905063,0.784629,1.225691,0.980394,1.141036,1.092815,1.0493,0.960861,1.292803,0.842633,0.975527,FALSE
2.609111,0.977551,0.928878,0.971309,0.985619,0.979753,0.819248,0.864805,0.873106,0.853523,0.950329,0.834036,0.997564,0.847647,0.793059,0.749332,1.022244,FALSE
0.444735,0.804294,1.167733,0.616037,1.165978,0.90756,0.898997,0.69893,0.955497,1.027542,1.243875,1.274435,1.035309,0.645411,1.036013,1.273865,1.35073,FALSE
0.78358,1.032068,0.88369,1.252887,0.837343,1.108249,0.839064,1.138257,0.661498,0.822034,0.667765,0.535263,0.930379,1.26931,0.648351,1.142366,1.125608,FALSE
0.423557,0.734356,0.934186,0.862452,1.199292,0.924061,0.719198,0.35945,1.234796,0.548022,1.256969,1.223458,1.026682,0.931205,0.868657,0.867174,0.933527,TURE
0.355788,0.917945,1.042619,1.090899,0.922074,1.100073,1.078797,0.838716,0.617398,1.23305,0.785605,0.764661,0.934654,1.282026,0.546579,1.198932,0.91888,FALSE
0.432028,0.431974,0.973111,1.109773,1.273757,1.075807,1.098775,0.649006,1.874244,1.655484,1.145675,1.529322,0.947342,0.575222,1.095696,0.992499,0.41199,TURE
0.402379,0.734356,0.553137,1.248286,1.183511,0.942299,0.739176,0.858685,1.264196,1.278719,1.531931,0.930338,1.017146,0.546092,1.147244,0.945849,0.815516,FALSE
0.376966,1.11391,1.11525,0.545089,1.010639,0.843595,0.745835,1.224791,0.803598,0.548022,1.047474,1.172481,1.068753,0.754903,0.400214,0.721049,1.200649,FALSE
0.635335,1.052577,0.661715,0.790581,1.132664,0.7508,1.311038,1.010952,0.937122,0.941914,1.350259,1.170887,1.117271,0.514143,1.455516,1.348798,1.003851,FALSE
0.351552,1.105957,1.688288,0.714381,0.692362,1.217701,0.659265,0.958532,0.867297,0.890536,0.41899,0.751917,0.873152,0.7022,0.388021,1.049065,0.768799,TURE
0.470148,1.058531,1.104612,0.922669,0.87786,1.04061,0.889917,0.930394,0.771748,0.617563,0.681453,0.944241,0.965745,0.891377,0.555545,1.198932,1.050568,FALSE
3.494345,0.858974,0.976649,1.012728,1.026666,1.025568,0.806244,0.641874,0.908247,0.937836,1.010064,0.896656,0.973609,1.152648,1.173505,0.945849,1.022244,FALSE
0.520975,0.806,0.901907,1.227066,0.995347,1.103427,0.428094,0.641874,0.934497,0.733959,1.056826,0.782867,0.932901,0.675839,0.89337,0.974132,0.947204,TURE
1.948362,0.949873,1.104269,0.949166,0.939662,1.054635,0.807795,0.833506,0.671085,0.833947,0.785605,0.81453,0.958411,0.76664,0.886756,0.945849,1.097285,TURE
0.338846,1.606403,0.65685,0.74117,0.780789,0.721923,1.947828,1.797248,0.551248,0.856285,0.785605,0.669079,1.13237,1.10167,0.811391,1.123999,0.900487,FALSE
0.321903,1.304448,1.152368,0.92203,0.690382,1.063887,0.936456,1.104559,0.482342,0.535178,0.503279,0.382331,0.953574,1.384563,0.000054,1.170649,1.200649,FALSE
0.8217,0.908481,1.294137,0.639059,1.030319,0.982411,0.809098,0.761691,0.733948,0.836713,0.948338,1.122413,0.996174,0.792547,1.08463,0.571183,0.825446,FALSE
1.067364,0.845092,1.019449,0.834217,1.10054,0.951105,0.645434,0.637486,0.966805,0.676246,1.133085,1.078368,1.012542,1.324487,1.156604,1.020782,1.097285,FALSE
0.37273,1.210018,0.663485,0.796298,1.022124,0.754738,1.588229,1.677432,0.859947,0.993291,1.139128,0.93671,1.115213,0.40965,0.818864,0.795983,0.915133,FALSE
1.745055,1.140747,1.062864,0.889666,0.855077,1.002281,1.013156,0.969944,0.787498,0.799199,0.673376,0.682733,0.985785,1.131023,0.597093,1.020782,1.050568,FALSE
0.300725,1.448025,0.657878,0.607361,0.950143,0.650747,1.682215,1.742786,0.365828,0.755088,0.97308,0.986239,1.169584,1.275255,0.717417,1.049065,1.097285,FALSE
0.96571,1.062883,1.203584,0.685612,0.942426,0.962564,1.036344,0.973509,0.87281,1.155985,0.785605,0.963792,1.006551,1.194233,0.467008,0.749332,1.022244,TURE
0.389672,1.436783,1.205811,0.527315,0.76042,0.878863,1.018864,1.657462,0.793798,0.730697,0.746325,0.930338,1.050314,0.821572,0.443398,1.095716,0.91888,FALSE
2.016131,0.987369,0.858627,1.098449,0.950069,1.013119,0.880268,0.670848,0.672982,0.702867,0.930861,0.692974,0.980118,1.15617,0.73247,0.861,1.050568,TURE
0.317668,0.979141,0.934186,1.006194,0.966096,1.001067,0.624304,0.973509,1.028997,1.141713,1.129308,0.748731,0.98642,0.651718,1.522001,1.170649,1.003851,TURE
0.381201,1.060736,1.037985,1.078065,0.832841,1.090906,0.599332,0.898624,1.102497,0.47952,0.746325,0.611729,0.939447,-0.094496,0.892859,0.974132,1.125608,TURE
0.376966,1.567726,0.590427,0.908482,0.757979,0.778703,2.031068,1.597554,0.877097,0.631748,0.707045,0.581992,1.102682,1.401985,0.64638,0.974132,0.900487,FALSE
0.419321,0.704685,0.943622,1.143403,1.085218,1.079238,1.03779,0.482419,1.239438,0.771558,1.068837,0.919606,0.945548,0.785033,0.98185,1.002415,0.872163,TURE
0.419321,1.001394,1.238504,1.578985,0.555228,1.45843,0.981011,1.330594,0.675424,1.106861,0.277029,0.424588,0.747288,-0.315486,-0.060075,1.123999,1.050568,TURE
1.93142,0.86158,0.781049,1.06388,1.084886,0.956231,0.892483,0.667456,1.076133,0.919576,1.201891,0.92258,1.009862,1.00588,0.81994,1.002415,1.078891,TURE
0.338846,0.596664,1.605633,0.808549,1.030641,1.227269,1.423413,0.224656,1.543495,1.883827,0.540104,1.481531,0.86815,1.183911,0.312149,1.020782,0.797123,TURE
0.440499,0.882639,1.010538,1.036601,0.984995,1.055118,1.04883,0.649006,1.249496,0.685028,0.949273,0.923966,0.958159,0.788961,1.167152,1.049065,1.27569,FALSE
0.44897,1.247019,0.605899,1.118747,0.872126,0.898998,1.465033,1.11496,0.477749,0.970456,0.992918,0.807142,1.039786,1.124473,0.756996,1.227215,0.91888,FALSE
1.482449,1.279877,0.667276,0.893254,0.928023,0.808554,1.481681,1.331295,0.869747,0.780171,1.003829,0.796522,1.087075,1.206171,1.122967,0.689025,0.618718,FALSE
0.368495,1.434948,0.268444,1.239156,0.832841,0.796605,1.797995,1.069791,0.560698,1.223264,1.127905,0.491568,1.093322,0.94184,0.870792,0.964216,1.068961,TURE
0.279548,1.001394,1.238504,0.571701,1.022124,0.918811,0.92397,0.973509,1.433246,0.970456,1.096574,1.290366,1.029427,0.433366,1.021725,1.170649,0.947204,FALSE
0.461677,0.808465,0.910617,1.186861,1.008579,1.086196,0.449499,1.059489,1.175997,0.697714,0.883806,0.739881,0.94191,0.799874,0.623448,1.273865,0.993921,TURE
1.541747,1.281088,0.914296,0.94775,0.796233,0.95992,1.356382,1.276992,1.056076,0.811217,0.733921,0.744539,1.007933,0.490992,0.557555,1.170649,1.097285,FALSE
0.330374,0.800259,0.748547,0.967495,1.185197,0.888521,0.541063,0.232977,1.133122,0.352028,1.363898,1.131061,1.045264,0.706926,1.089567,1.123999,1.022244,TURE
1.867886,0.965819,0.900293,1.124513,0.934822,1.047689,0.833853,1.054907,0.814889,1.146677,0.913693,0.930892,0.962043,0.795725,0.418537,1.077348,1.022244,TURE
0.491326,0.981251,1.006666,0.975835,0.947716,1.02065,0.836567,1.173204,0.79931,0.642214,0.818339,0.820418,0.976181,0.560127,0.950971,0.870916,0.975527,TURE
1.78741,0.887492,0.913156,0.93245,1.071642,0.951159,0.967103,0.776084,1.142588,0.965267,1.026644,1.03403,1.012514,1.126377,1.293619,0.870916,1.022244,FALSE
0.37273,1.126568,1.061575,0.796298,0.908554,0.951626,0.958931,1.108303,0.948147,0.719279,0.765965,0.726428,1.01227,0.980819,0.906708,0.992499,1.27569,TURE
0.703105,0.77417,0.703453,1.006627,1.204108,0.887182,0.632628,0.532518,1.314829,0.646971,1.49847,1.224874,1.045964,0.275151,0.816486,0.767699,1.003851,TURE
0.457442,0.543967,0.702802,1.048119,1.3418,0.909088,0.524415,0.549159,1.59862,0.542314,1.571211,1.226644,1.034511,0.489676,1.214262,0.739416,0.750406,TURE
0.465913,1.034774,1.220812,0.637039,0.976696,0.945063,0.499443,1.597554,1.175997,1.255885,0.982007,1.08327,1.015701,0.938823,1.23524,1.198932,0.91888,TURE
0.364259,1.323548,0.882589,0.438748,1.016841,0.671556,1.358485,1.577585,0.808498,0.707862,1.139128,1.248947,1.158704,1.272813,1.861379,1.049065,1.040638,FALSE
0.406615,1.185679,0.669014,1.45988,0.728736,1.112965,1.468362,1.392867,1.289921,1.044668,0.677585,0.611729,0.927914,0.593245,-0.090585,0.617833,0.94259,FALSE
0.453206,0.789261,1.091339,0.856407,1.097483,0.998548,0.934672,0.299541,1.023747,0.954146,1.066179,1.014997,0.987737,1.309816,1.084958,1.020782,0.947204,FALSE
0.364259,0.896597,1.493612,1.06553,0.755368,1.309535,0.799109,0.758838,0.499799,1.050376,0.654671,0.841127,0.825138,0.483786,0.669903,1.020782,0.768799,TURE
0.41085,0.681361,0.601924,0.833556,1.390931,0.744251,0.609908,0.560319,1.649854,0.37878,1.790718,1.531571,1.120696,0.59386,1.187078,1.123999,1.050568,FALSE
0.304961,1.070935,0.810926,1.497313,0.728736,1.203205,0.973914,0.574121,0.330749,0.970456,0.638304,0.270818,0.880732,1.016509,0.531984,0.945849,0.872163,TURE
0.787816,0.769889,1.852049,0.347763,1.020902,1.102291,1.028853,0.938563,0.904047,1.609816,0.49755,1.306296,0.933495,0.732073,1.086383,1.067432,1.125608,TURE
0.423557,0.99138,0.934186,0.808549,1.04938,0.895185,0.659265,0.718899,1.190696,0.205508,1.021287,1.032293,1.04178,0.863973,1.650362,0.721049,1.068961,FALSE
0.313432,0.793898,1.578017,0.946949,0.844096,1.287755,0.449499,0.556291,0.519748,0.807354,0.266545,0.573496,0.836525,1.185728,0.459827,0.721049,0.993921,FALSE
0.385437,1.089429,1.154901,0.770047,0.906058,0.983719,0.588435,1.127365,0.56528,0.890536,0.653481,0.827224,0.99549,1.069624,0.263813,1.123999,0.947204,FALSE
4.095796,1.112545,0.712474,1.04239,0.953418,0.910803,1.203031,0.978094,0.827355,0.913704,1.04442,0.81092,1.033614,0.509417,0.796713,1.245582,1.068961,FALSE
0.842878,1.107069,1.114921,1.11057,0.753324,1.14637,1.266482,0.999522,0.398059,0.585879,0.71118,0.522183,0.910448,0.244654,0.726803,1.123999,0.5829,TURE
0.415086,0.936678,1.370299,0.935057,0.84134,1.17865,0.992227,0.725556,0.558598,1.004708,0.397167,0.641466,0.893571,0.315395,0.709266,0.795983,0.811769,TURE
0.406615,0.726706,0.973111,1.010686,1.119131,1.022724,0.329632,0.584106,1.091472,0.907662,1.109668,0.955827,0.975096,0.37611,1.676667,0.974132,0.947204,FALSE
0.364259,1.323548,0.746806,0.877495,0.871578,0.839445,1.897883,1.697401,1.175997,0.913371,0.746325,0.777406,1.070923,1.009854,0.903059,1.123999,1.022244,TURE
0.406615,0.917945,1.155569,0.617642,1.093104,0.902404,0.419532,0.913601,1.003272,0.976165,0.932907,1.204341,1.038005,1.439753,0.88684,1.095716,1.022244,TURE
0.393908,0.710667,1.506752,0.695526,1.047768,1.117816,0.663875,0.391708,0.926097,0.995925,0.710067,1.05288,0.925377,0.624002,0.699254,0.767699,0.797123,FALSE
0.317668,1.077055,0.467093,1.149936,1.032723,0.847056,1.348496,0.574121,0.753373,0.884828,1.292976,0.764661,1.066944,0.850774,1.1054,0.899199,1.27569,TURE
0.37273,0.625871,0.995227,0.918806,1.22087,0.98444,0.779131,0.718899,1.367096,1.164548,1.099848,1.185225,0.995113,1.109556,1.284612,0.932791,1.247366,TURE
1.846708,0.951631,0.950792,0.877783,1.037231,0.940487,0.851323,0.816931,0.826873,0.72395,1.008789,0.960171,1.018094,0.823401,1.122678,1.095716,0.768799,TURE
0.364259,1.110073,0.339457,1.441599,0.929683,0.940179,1.258596,1.05838,0.440999,1.55273,1.060567,0.675451,1.018255,1.34318,1.009118,1.245582,1.125608,TURE
0.453206,0.651998,1.091339,0.906784,1.167535,1.025535,0.542252,0.841569,1.343996,1.353746,1.22517,1.137889,0.973626,0.828226,1.161412,0.768667,0.665435,TURE
0.419321,1.075572,1.120552,1.306746,0.681416,1.25425,0.848527,0.548634,0.35512,1.027542,0.715314,0.428613,0.854043,0.905272,0.500776,1.020782,0.797123,TURE
0.300725,1.086019,0.904582,0.683281,1.055714,0.813434,0.749164,1.109665,1.097485,0.583831,1.173945,1.199128,1.084523,1.178927,1.152131,1.067432,1.050568,FALSE
0.635335,1.003619,0.973111,0.862452,0.99941,0.943313,1.011372,0.748853,1.240309,0.727842,0.883806,0.931931,1.016616,0.542051,1.116846,0.792241,1.022244,TURE
1.728112,1.088934,0.872938,1.030504,0.906327,0.983797,0.913267,0.755985,0.577498,0.668718,0.813663,0.691836,0.995449,1.012667,0.37007,1.123999,1.097285,FALSE
0.360023,0.99354,1.099043,0.760987,0.99941,0.95124,0.839064,0.658991,0.573298,0.890536,0.903446,0.841127,1.012472,1.252786,1.575447,1.198932,0.979274,FALSE
0.601451,0.620582,1.151286,0.645321,1.284453,0.915114,1.086288,0.56164,1.653745,1.455685,1.104758,1.601009,1.03136,0.822973,1.170669,0.764926,0.91888,TURE
0.520975,0.686593,1.424064,0.964123,0.975034,1.220813,1.041695,0.798777,1.333496,1.060162,0.561147,1.08327,0.871526,0.680918,0.395418,0.899199,0.947204,TURE
0.381201,1.142331,0.778489,0.95828,0.943887,0.898393,1.318529,1.138257,1.278896,0.47952,0.982007,0.841127,1.040102,1.1622,1.126118,1.020782,1.125608,TURE
0.165187,1.129778,0.898256,1.796776,0.512518,1.406824,1.253865,1.686891,0.690511,1.216826,0.206738,0.477913,0.77427,0.468078,0.13359,0.5429,1.153932,TURE
0.355788,1.005368,1.529174,0.577535,0.89233,1.065696,0.659265,0.838716,1.014297,0.890536,0.471363,0.955827,0.952628,1.214443,0.610489,0.861,0.84384,TURE
0.33461,1.347868,0.665164,0.818784,0.91718,0.767614,1.510158,1.580475,1.003852,1.135704,1.000096,0.817483,1.10848,1.181903,1.266675,1.198932,1.022244,TURE
0.859821,0.922467,1.265523,0.823153,0.947716,1.066881,0.626574,0.925855,0.755043,0.778441,0.868927,0.967412,0.952009,0.874773,0.768677,1.077348,1.27569,TURE
0.559095,1.029211,2.609706,0.735045,0.340708,1.684487,0.970346,0.841569,0.598498,2.071394,1.169056,0.2913,0.629094,-0.678105,-0.514654,0.771441,0.872163,TURE
0.343081,1.269257,1.009152,0.931661,0.771149,0.998215,0.839064,2.09679,0.573298,1.71257,0.589204,1.223458,0.987911,1.186,0.85521,1.198932,1.125608,TURE
0.402379,0.850307,1.290652,0.907844,0.946809,1.12468,0.619309,0.858685,0.734998,1.689736,0.746325,0.777406,0.921789,0.284647,0.91939,1.123999,0.815516,TURE
0.177894,1.04908,0.417047,1.540093,0.89233,1.031319,1.797995,0.798777,1.028997,2.055084,0.785605,1.019548,0.970603,0.36767,0.442018,0.735675,1.022244,TURE
0.317668,1.272883,0.622791,0.862452,0.966096,0.770051,1.498329,1.472745,0.422624,0.713571,1.096574,0.955827,1.107206,1.029666,0.901576,0.974132,0.768799,FALSE
0.381201,0.734356,1.751599,0.778603,0.888364,1.283419,0.839064,0.539174,1.014297,1.027542,0.510644,0.841127,0.838792,1.118389,0.348569,0.617833,1.200649,TURE
0.351552,0.796289,1.266216,0.844268,1.023492,1.078536,0.839064,0.658991,1.043697,0.890536,1.008194,1.096014,0.945915,0.913965,1.03873,0.632458,0.811769,TURE
0.978417,1.08087,0.85937,1.096733,0.886922,1.012567,0.889917,0.844162,0.618066,0.908181,0.785605,0.634321,0.980407,1.54511,0.95123,0.795983,0.872163,FALSE
0.127067,1.591104,0.583866,1.617098,0.416421,1.155077,1.797995,0.599083,0.881997,1.370056,0.392803,0.382331,0.905896,-2.184969,0.538077,0.646116,0.740475,TURE
0.317668,0.587485,1.32343,0.934323,1.099351,1.155077,0.724192,0.574121,1.286246,0.342514,0.867439,1.035479,0.905896,1.068961,1.305762,0.945849,1.35073,FALSE
0.601451,1.241165,1.233521,1.100841,0.615833,1.199816,1.385954,1.085838,0.881997,1.113171,0.417353,0.5496,0.882504,-0.131882,0.264211,0.992499,0.975527,TURE
0.432028,1.295922,1.030352,0.951234,0.73486,1.019185,1.548273,1.39786,1.286246,1.883827,0.589204,0.796522,0.976946,1.629168,0.913844,1.170649,1.068961,FALSE
0.957239,0.893574,0.981722,0.906338,1.050265,0.971082,0.932294,0.98183,0.955497,0.742114,0.971096,0.977067,1.002097,1.192322,0.603661,0.632458,1.125608,TURE
0.470148,1.058531,1.104612,0.922669,0.87786,1.04061,0.889917,0.930394,0.771748,0.617563,0.681453,0.944241,0.965745,0.891377,0.555545,1.198932,1.050568,FALSE
0.44897,0.831346,1.377043,0.864486,0.942839,1.14418,0.449499,0.449312,1.053497,0.799199,0.774694,1.008928,0.911593,0.76635,0.73588,0.852549,1.27569,TURE
1.334204,1.387116,0.722882,0.427804,1.047001,0.586706,1.610704,1.803489,0.748779,0.863421,1.149766,1.290366,1.203068,1.18658,0.440262,0.795983,0.947204,FALSE
0.389672,0.917945,0.380782,1.054629,1.222104,0.753311,1.098775,0.579113,1.058397,0.867702,1.662865,1.134247,1.115958,0.572329,0.91316,1.348798,0.947204,FALSE
0.313432,1.290084,1.262414,0.509896,0.844096,0.897526,0.749164,1.551196,0.543373,1.088705,0.68039,0.901208,1.040556,1.055434,0.297341,0.721049,0.993921,TURE
0.304961,0.815951,1.054203,0.898388,1.075753,1.002671,0.424527,0.449312,0.937122,0.827742,0.949273,1.003618,0.985581,0.376352,1.143811,1.198932,1.172325,TURE
0.402379,0.811656,0.860435,1.021325,1.104611,0.972696,0.419532,0.738869,1.028997,0.502354,1.191502,0.955827,1.001253,0.619337,1.247934,0.861,1.078891,FALSE
0.440499,0.988556,0.56141,1.036601,1.105116,0.832988,1.298552,0.998471,1.249496,1.141713,1.178408,1.210714,1.074299,0.820921,0.808227,0.664483,0.825446,FALSE
0.398144,1.406213,0.559021,0.630783,1.010042,0.614403,1.695252,1.549057,0.585898,0.577381,1.240134,1.114221,1.188587,0.570535,1.544225,1.123999,1.050568,FALSE
0.660749,0.776722,1.010538,0.829281,1.153165,0.944053,0.552509,1.132641,1.240309,1.091763,1.172271,1.176861,1.016229,0.442434,1.527906,1.049065,0.975527,FALSE
0.321903,0.67638,0.614596,1.418507,1.117761,1.063887,0.449499,0.786296,1.130059,1.070356,1.301159,0.669079,0.953574,0.411699,0.686452,0.992499,1.022244,TURE
3.147028,1.10697,0.958704,0.921361,0.907943,0.967746,0.977857,1.111456,0.845247,0.802204,0.814893,0.768015,1.003841,1.252994,0.540732,1.049065,0.647041,FALSE
0.880998,1.235695,0.701762,0.958856,0.912922,0.860754,1.225906,1.116472,0.681543,0.996404,0.910588,0.747283,1.059782,1.27207,0.666064,0.945849,0.900487,TURE
1.249493,0.90861,1.009396,0.730892,1.109514,0.89078,0.765813,0.985158,1.092697,0.997096,1.08239,1.185225,1.044083,0.893442,1.445512,0.507133,0.750406,TURE
0.643807,1.183665,0.691421,1.170268,0.854758,0.968897,1.261094,0.873662,0.670686,1.041813,1.01474,0.5496,1.00324,1.441114,0.952667,1.123999,0.900487,TURE
0.355788,0.611963,0.973111,0.962558,1.219518,0.996941,0.839064,0.539174,1.190696,0.342514,1.060567,0.99406,0.988577,0.838146,0.932592,1.348798,1.050568,FALSE
0.313432,1.09161,0.86791,0.801265,1.012915,0.858503,1.006021,0.823739,0.669373,0.721726,1.017079,1.010445,1.060959,0.76157,0.944617,0.992499,0.947204,FALSE
0.385437,1.371873,0.769934,0.94775,0.796233,0.888521,1.416602,1.416014,1.034342,1.457241,1.064138,0.604777,1.045264,1.193936,1.082971,1.020782,1.172325,TURE
0.406615,1.49166,0.547375,0.786089,0.884894,0.691843,1.872911,1.512684,0.418949,0.959039,1.050747,0.793336,1.148097,0.582367,1.046133,1.123999,0.88524,TURE
0.813229,0.99444,1.216388,0.954537,0.858868,1.112965,0.799109,0.818746,0.587998,0.707862,0.667765,0.624473,0.927914,1.336958,0.557674,0.945849,1.022244,FALSE
0.415086,0.899211,1.370299,0.82505,0.917825,1.119717,0.572695,1.417829,0.896697,1.240662,0.755054,0.968571,0.924383,0.730321,0.597224,1.170649,1.125608,TURE
0.37273,1.001394,0.796181,0.857552,1.078908,0.853182,0.928964,1.288028,0.705598,0.890536,1.080208,1.051409,1.063741,1.03089,1.280436,1.095716,1.27569,FALSE
0.364259,0.597731,1.086263,0.68946,1.307367,0.906601,0.639287,0.299541,1.367096,1.073211,1.322436,1.299924,1.035811,0.998198,1.001207,0.870916,0.608788,FALSE
0.567566,0.657632,0.958587,0.884979,1.230616,0.948197,0.978501,0.550178,1.403996,0.964631,1.33072,1.248426,1.014062,0.197257,1.230162,0.795983,1.35073,TURE
0.902176,0.655059,1.425402,0.632667,1.149556,1.043907,0.737639,0.532053,1.304493,1.264667,0.966899,1.278,0.96402,0.519525,1.026514,0.820524,0.768799,TURE
0.792051,0.765772,1.124021,0.835933,1.108971,1.003743,0.385285,0.654712,1.055247,0.846499,0.923086,1.179763,0.98502,1.09143,1.207192,0.992499,1.097285,FALSE
0.127067,1.223926,0.389244,1.617098,0.749557,1.05882,1.648162,0.599083,0.11025,1.883827,0.982007,0.286748,0.956223,-0.105348,0.471032,0.767699,0.965597,TURE
0.304961,1.019939,0.729833,0.898388,1.075753,0.842243,0.92397,0.599083,1.267871,0.371057,1.342076,1.0992,1.06946,1.109151,1.618935,1.245582,1.144002,FALSE
1.075835,0.939628,0.965448,1.124753,0.924651,1.080042,0.688243,0.582624,0.600921,0.820528,0.865461,0.70374,0.945127,0.978087,1.051938,1.049065,0.890557,FALSE
0.461677,0.741093,1.446275,1.186861,0.825201,1.351122,0.671473,0.920812,1.073913,0.627942,0.661945,0.548715,0.803394,0.997803,1.080298,1.198932,0.765052,FALSE
0.355788,1.005368,0.764587,0.898388,1.070796,0.859432,1.438396,1.138257,0.837898,0.753531,1.139128,0.841127,1.060473,0.87287,0.849656,0.974132,0.91888,FALSE
0.37273,0.584147,1.194272,0.49003,1.362831,0.853182,1.22863,0.449312,1.499396,1.164548,1.355169,1.586672,1.063741,0.439622,0.865103,1.198932,0.91888,TURE
0.326139,1.14445,1.061575,1.470089,0.584071,1.312587,0.802047,0.387642,0.330749,0.846211,0.525662,0.342973,0.823542,1.012956,0.284643,0.795983,1.050568,TURE
0.41085,0.794921,0.782501,0.833556,1.236383,0.833561,0.729774,0.609655,1.198479,0.298189,1.388673,1.261691,1.074,0.764004,0.917771,1.273865,0.618718,FALSE
0.453206,1.063786,0.763937,1.158668,0.910677,0.998548,1.234338,1.091186,1.238996,0.619787,0.818339,0.632666,0.987737,0.816772,0.44528,1.095716,0.947204,FALSE
0.304961,1.223926,1.054203,0.748656,0.867543,0.922457,1.023858,1.048395,1.267871,0.485228,0.752872,1.003618,1.027521,0.691721,1.316815,0.81435,0.92881,FALSE
0.440499,0.847334,1.12282,0.881111,1.033044,1.027352,1.098775,0.349465,0.845247,1.084628,1.145675,0.955827,0.972676,1.309816,0.873065,0.692766,1.144002,FALSE
0.419321,0.815951,1.061575,0.980059,1.034742,1.05007,0.611949,0.967992,1.018939,0.688633,0.915851,0.889422,0.960798,0.624774,1.453343,0.870916,1.097285,FALSE
0.37273,0.834495,1.127924,0.857552,1.050516,1.017255,0.988897,0.35945,0.948147,1.130296,1.060567,1.051409,0.977956,0.523771,1.366419,0.824266,0.947204,FALSE
0.504033,1.203356,1.373803,0.498265,0.860836,0.946386,1.064602,1.413625,0.524169,1.31297,0.62366,0.957503,1.015009,0.37353,0.48605,0.717308,1.172325,FALSE
2.469337,0.837644,1.131679,0.980059,0.989981,1.084742,0.635957,0.52919,0.837898,0.875314,0.84889,0.872988,0.94267,0.975156,0.82106,1.105632,0.797123,FALSE
2.371919,0.773696,0.8758,1.029937,1.119874,0.984909,0.898997,0.673968,1.189121,0.892983,1.171394,1.051409,0.994868,0.43732,1.251538,0.974132,1.35073,TURE
0.368495,1.181722,1.073777,0.495662,1.005153,0.796605,0.958931,1.660315,0.743398,1.076473,0.819274,1.179763,1.093322,1.294213,0.802198,0.721049,0.797123,FALSE
0.385437,0.685937,1.090739,1.006984,1.098252,1.078918,0.408635,0.408466,1.050379,0.274011,0.903446,0.87936,0.945715,1.604265,1.402638,1.123999,1.065214,FALSE
0.601451,0.64644,1.439107,0.835121,1.055714,1.159144,0.936456,0.411869,1.433246,1.198799,0.711955,1.26647,0.903769,1.193936,0.838798,0.745591,0.793376,TURE
0.368495,1.097313,1.073777,0.805451,0.918997,0.962564,0.839064,1.240957,0.699298,1.144975,0.701433,0.873899,1.006551,0.094165,0.665612,0.870916,1.022244,TURE
0.376966,1.072654,0.721633,1.090178,0.954492,0.940933,1.045501,0.672304,0.705598,0.974262,0.999465,0.81139,1.01786,1.461046,0.907148,1.198932,1.153932,FALSE
0.368495,1.350539,0.805333,1.053282,0.746685,0.962564,1.198663,1.009882,0.440999,0.606739,0.549924,0.415102,1.006551,1.107066,1.07526,0.870916,0.993921,FALSE
1.185959,0.839264,1.167733,0.808549,1.05295,1.010692,0.856188,0.813041,1.007997,0.88075,0.982007,1.065064,0.981387,1.145422,0.720412,0.964216,1.125608,TURE
0.368495,1.139518,0.469778,0.681536,1.206184,0.597454,1.198663,1.189607,1.089897,0.538236,1.520708,1.256229,1.197448,0.609413,1.387491,0.992499,0.797123,TURE
0.381201,1.305521,0.908237,0.47914,0.99941,0.70588,1.078797,1.437799,0.881997,0.411017,1.099848,1.146992,1.140758,0.639955,1.403985,1.202673,1.172325,TURE
0.300725,0.827443,0.986816,0.911041,1.090905,0.976121,0.510794,0.721622,0.917077,0.755088,1.053426,1.064443,0.999462,0.959902,0.664719,1.077348,0.84384,TURE
0.59298,0.944172,1.876713,1.232075,0.481858,1.588231,0.556522,0.684666,0.661498,0.929681,0.617261,0.136547,0.679422,-0.289528,0.168691,0.974132,1.068961,TURE
0.457442,0.543967,0.756864,1.098029,1.295531,0.962564,0.874025,0.723892,1.580245,1.370056,1.522111,1.194783,1.006551,0.822878,1.518724,1.049065,1.078891,FALSE
0.364259,0.853902,0.95048,0.877495,1.103999,0.940179,0.719198,0.619052,0.984897,0.707862,1.112941,0.917593,1.018255,1.258651,1.047277,1.049065,0.947204,TURE
0.495562,0.941482,0.748547,1.336064,0.918261,1.08597,1.075271,0.666626,0.724189,0.923445,0.987783,0.775906,0.942028,1.192316,0.636618,0.786067,0.736728,TURE
0.29649,0.996626,0.750685,1.001061,1.035103,0.90756,0.898997,0.673968,0.716623,0.5994,1.227509,0.860244,1.035309,1.054942,0.963762,0.795983,0.768799,FALSE
0.313432,1.09161,1.341315,0.728423,0.844096,1.053617,1.187961,0.930718,0.740248,0.807354,0.554132,0.757834,0.958944,0.680524,1.0669,1.138624,0.975527,TURE
1.656108,1.098716,0.851161,0.951234,0.945733,0.930561,1.007967,0.863224,0.813843,0.713052,0.933799,0.85503,1.023284,0.972383,1.154502,0.917566,0.993921,TURE
0.37273,1.293467,0.928878,0.49003,0.993731,0.721923,1.288563,1.647478,0.661498,0.548022,0.883806,1.089642,1.13237,1.141788,0.647726,0.90294,0.825446,FALSE
0.360023,1.771093,0.824282,0.634156,0.646677,0.747403,1.738062,2.036881,1.102497,0.753531,0.785605,0.726428,1.119048,1.414415,-0.051134,1.170649,0.900487,FALSE
0.652278,1.04908,0.985748,0.910055,0.941003,0.975065,1.246824,1.096535,1.102497,0.5994,0.81717,0.843176,1.000015,0.675711,1.034321,0.792241,0.825446,FALSE
0.825936,0.922652,0.838372,1.078065,1.012223,0.992181,0.948942,0.738869,0.815848,0.901954,1.034381,0.809266,0.991065,1.165922,1.165243,0.945849,1.068961,FALSE
0.432028,0.82795,0.858627,0.845541,1.175776,0.877632,1.348496,0.848701,1.690495,1.255885,1.080208,1.370018,1.050957,0.428236,1.844802,1.273865,1.144002,FALSE
0.347317,0.985111,0.925642,1.051771,0.944564,1.021257,1.198663,0.35945,0.881997,1.23305,0.707045,0.99406,0.975863,0.694526,0.280691,1.049065,1.35073,FALSE
0.216014,0.791952,1.60277,0.951234,0.832841,1.302292,0.381393,0.199694,0.561271,0.66427,0.3809,0.614046,0.828924,1.252786,0.485241,0.795983,0.900487,FALSE
0.381201,0.979141,0.908237,0.898388,1.027171,0.930479,0.719198,0.718899,0.617398,0.685028,1.021287,0.917593,1.023327,1.196076,0.939394,0.861,0.778729,TURE
0.376966,0.948887,1.246456,0.726786,0.982566,1.005825,0.552717,0.805433,0.705598,0.563245,0.676494,0.972819,0.983932,1.066265,0.926049,0.870916,0.750406,FALSE
0.381201,1.468711,0.973111,0.71871,0.749557,0.866308,2.037727,1.976973,0.661498,0.753531,0.824886,0.764661,1.056878,0.76664,0.718155,0.763958,0.872163,TURE
2.89713,1.331288,0.793853,0.764418,0.898592,0.802137,1.446958,1.32654,0.818998,0.626311,0.959561,0.923055,1.09043,0.406618,1.207682,0.757783,1.27569,FALSE
0.698869,1.201673,0.84926,1.012728,0.847984,0.962564,1.165367,0.931907,0.906497,1.103656,0.82925,0.785902,1.006551,1.389512,1.239986,0.899199,1.172325,FALSE
0.385437,1.170127,0.962417,0.533109,1.04334,0.761589,1.874273,1.345213,1.527459,1.152093,0.967723,1.216506,1.11163,0.766369,1.286865,0.739416,1.022244,TURE
0.478619,1.007302,0.930053,0.810934,1.039209,0.894418,0.649276,1.025353,1.034651,0.772852,1.019776,1.007294,1.042181,0.612888,1.359694,0.945849,1.200649,TURE
2.109314,1.37876,0.75035,0.93086,0.807756,0.869787,1.622191,1.331295,1.293596,0.962084,0.927014,0.824135,1.055059,1.077675,1.095641,0.692766,0.975527,FALSE
0.753931,0.660095,0.787236,0.969047,1.263299,0.908487,0.603031,0.539914,1.494496,0.849942,1.508169,1.248475,1.034825,0.874625,1.518712,1.273865,0.988604,TURE
0.288019,0.431974,1.373803,0.554887,1.359491,0.976719,1.123747,0.224656,1.763995,1.370056,1.325709,1.577114,0.99915,0.680553,1.243857,1.063691,1.35073,TURE
0.978417,0.826548,1.086851,0.816716,1.092428,0.975065,1.064722,0.823739,1.306292,0.78882,0.989446,1.116579,1.000015,1.097726,1.085595,1.067432,0.736728,TURE
0.330374,1.082704,0.598837,1.105708,0.993003,0.888521,1.132071,1.281371,1.028997,0.875314,1.167497,0.743421,1.045264,0.969143,0.949465,0.992499,1.247366,TURE
0.364259,1.323548,0.95048,1.378921,0.552,1.208801,1.278574,0.778808,0.720298,0.981874,0.196401,0.509774,0.877806,0.865423,0.799006,0.81435,0.872163,TURE
1.93142,1.038727,1.344429,1.418507,0.55888,1.424848,0.758936,0.6642,0.654308,0.733427,0.397072,0.425966,0.764846,0.034413,-0.395406,0.974132,0.975527,TURE
0.41085,0.378534,1.625195,0.777985,1.184867,1.220571,1.389039,0.250205,1.610942,1.301553,0.760189,1.236952,0.871652,0.448487,0.793946,0.794415,0.872163,TURE
0.508268,0.734356,1.313699,0.808549,1.061873,1.082884,0.649276,0.898624,1.286246,1.084628,0.785605,1.051409,0.943641,0.42668,0.630633,0.707392,0.975527,TURE
0.271076,0.803202,0.821062,0.926462,1.171183,0.902404,0.524415,1.273051,1.212746,1.370056,1.325709,1.481531,1.038005,0.562199,1.585569,0.721049,0.88681,TURE
0.419321,0.741773,0.82567,0.816716,1.261881,0.84589,0.611949,0.545481,1.334601,0.912169,1.432696,1.344194,1.067554,1.312377,0.86904,0.852549,1.172325,TURE
0.398144,0.937475,0.745361,0.974846,1.089782,0.890884,0.796255,0.539174,0.856797,0.841606,1.206466,0.933979,1.044029,0.924287,1.168618,0.824266,0.92881,TURE
0.880998,0.847334,0.58948,1.269837,1.081092,0.971819,0.885376,0.462928,1.032338,0.91856,1.285536,0.773351,1.001712,1.058172,1.601817,1.020782,0.85377,FALSE
0.321903,1.062883,0.998719,0.92203,0.920509,0.987895,1.161205,0.673968,1.019809,0.556585,0.785605,0.740766,0.993307,1.14224,0.925572,1.123999,0.872163,TURE
0.461677,0.943209,0.910617,1.087956,0.962734,1.033211,0.549387,1.02066,0.722748,0.881656,0.938362,0.676159,0.969613,1.292445,1.190413,0.692766,1.27569,FALSE
0.393908,0.987037,0.565032,0.927368,1.155232,0.776261,0.958931,0.571433,0.84129,0.653411,1.377831,1.094054,1.103959,1.116338,1.283919,1.049065,0.890557,FALSE
0.330374,1.506371,1.347384,0.691068,0.576583,1.036607,1.057154,1.655798,0.771748,1.027542,0.398258,0.387641,0.967837,1.233749,0.539298,0.992499,0.947204,FALSE
0.402379,1.198159,1.229192,0.794364,0.789008,1.03349,0.87902,1.098318,1.161297,0.570857,0.563017,0.611729,0.969467,1.309816,1.001981,0.795983,0.862233,FALSE
0.660749,0.894408,1.010538,0.829281,1.073084,0.944053,0.496321,0.936067,1.178293,0.588696,1.018832,1.045435,1.016229,1.107226,0.984815,1.198932,1.200649,FALSE
0.389672,0.917945,0.571174,1.054629,1.140631,0.847475,0.918975,0.978502,1.396496,1.210216,1.531931,0.968571,1.066725,1.282026,1.383603,1.049065,0.53993,FALSE
0.444735,1.084049,0.500457,1.078065,1.047001,0.825055,1.098775,1.098318,0.734998,1.141713,1.309342,1.210714,1.078447,1.282026,1.070415,1.077348,1.27569,FALSE
1.194431,1.028619,0.703952,1.682088,0.717661,1.249285,1.118752,0.858685,0.749698,1.803907,0.772512,0.662706,0.856639,0.531576,0.383478,0.617833,1.125608,TURE
0.957239,0.633626,0.981722,1.240252,1.072375,1.149966,0.990562,0.873662,1.175997,1.274913,1.042018,0.908035,0.908568,0.815517,0.689662,0.992499,0.642694,TURE
0.41085,0.719214,1.50481,0.889126,0.953045,1.220571,0.860217,0.78938,0.840492,0.902625,0.499091,0.989562,0.871652,0.850993,1.038789,1.049065,0.778729,TURE
0.741225,0.965153,0.734003,0.98566,1.070796,0.891059,1.109873,0.954095,0.865664,0.710399,1.192956,0.934586,1.043937,0.920632,0.846827,0.889283,0.768799,FALSE
0.385437,0.887683,0.641611,1.184687,1.070796,0.951986,1.345772,0.648099,0.962179,1.046225,1.267682,0.726428,1.012081,0.789998,1.108601,0.795983,0.91888,FALSE
0.432028,1.007939,0.858627,0.792695,1.077795,0.849321,1.39844,0.848701,1.139247,1.31297,0.949273,1.274435,1.06576,0.931784,1.139978,0.795983,0.993921,FALSE
1.177488,1.003796,0.924105,0.853145,1.024575,0.91409,1.036939,0.988962,0.944997,0.641534,1.016299,0.958861,1.031896,0.468542,0.945974,0.721049,1.172325,FALSE
0.44897,0.831346,0.991471,0.864486,1.107836,0.953483,0.649276,0.5658,1.237246,0.780171,1.025652,1.09389,1.011299,1.055793,1.067556,0.945849,0.46332,FALSE
0.343081,1.178596,1.369563,0.865114,0.709458,1.140817,0.659265,2.036881,0.661498,2.123587,0.314242,1.261691,0.913352,0.58281,0.184908,0.767699,0.48703,TURE
0.326139,0.906023,0.909922,1.120068,0.973451,1.05007,0.687469,0.99994,1.105739,0.357625,0.92713,0.702814,0.960798,0.383058,0.858805,0.81435,0.84384,TURE
0.135538,0.917945,1.094749,2.526716,0.234237,1.895048,0.399554,1.248089,0.624748,1.883827,0.294602,1.338157,0.519003,0.311336,-0.28452,1.067432,1.172325,TURE
0.419321,0.741773,1.120552,0.980059,1.05998,1.079238,1.028327,1.210778,1.165165,0.620131,0.913783,0.925643,0.945548,1.143453,1.353188,0.974132,0.750406,FALSE
1.15631,1.210476,0.598837,0.730557,1.079948,0.687546,1.361668,1.308436,0.850497,0.624806,1.285242,1.162747,1.150344,1.052928,0.464266,0.6362,1.050568,TURE
0.694633,1.253778,0.961243,0.9203,0.80745,0.968433,1.098775,1.198166,0.857497,1.179771,0.82925,0.913345,1.003482,1.119593,1.189604,1.123999,1.247366,TURE
0.775109,0.842703,1.308116,0.913115,0.942067,1.136141,0.449499,0.50922,0.896697,0.890536,0.93618,0.949454,0.915796,0.653442,1.032722,0.917566,1.040638,TURE
0.597215,1.041639,1.283678,0.611668,0.956882,0.962564,0.561873,1.68492,0.440999,1.541313,0.564654,1.409844,1.006551,1.079911,0.877161,0.824266,0.84384,TURE
0.567566,1.013849,0.82787,0.643621,1.156034,0.754248,0.960154,0.898624,0.980997,0.657068,1.254564,1.314749,1.115469,0.684205,1.408812,0.795983,0.872163,FALSE
0.423557,0.954662,1.109346,0.646839,1.074365,0.895185,0.898997,0.838716,0.926097,0.753531,0.942727,1.185225,1.04178,1.155458,0.812559,1.020782,1.068961,TURE
0.321903,1.111196,0.691421,0.992955,0.98626,0.873907,1.105018,0.84246,0.496124,0.470957,1.067932,0.776609,1.052905,1.265424,1.052545,0.692766,0.975527,FALSE
0.355788,1.04908,0.834095,0.834217,1.041052,0.859432,0.839064,1.138257,0.837898,0.616525,1.139128,1.299924,1.060473,0.963049,0.716843,1.152282,0.975527,FALSE
0.465913,0.467317,1.380048,1.078065,1.090265,1.260084,0.948942,0.649006,1.322996,1.255885,0.949273,0.923966,0.850993,0.441354,0.684794,0.992499,0.937274,TURE
0.419321,0.630507,1.120552,0.707821,1.261881,0.933395,0.602486,0.362603,1.462259,0.555233,1.221823,1.422672,1.021802,0.990864,0.856745,1.152282,1.097285,FALSE
1.766232,1.003796,0.952108,0.814366,1.030566,0.907165,0.840239,0.825627,0.92585,0.701338,0.997961,1.016871,1.035516,1.206171,0.660288,0.842633,0.993921,FALSE
0.614158,0.936937,1.449599,0.631969,0.947716,1.055501,0.786623,1.160723,0.992247,1.198799,0.515554,1.027513,0.957959,0.963656,0.792512,1.348798,0.872163,TURE
0.313432,0.992373,1.420216,0.65558,0.911624,1.053617,0.813379,1.005603,0.456749,0.807354,0.462946,0.901208,0.958944,1.074031,0.870229,0.870916,0.84384,TURE
0.546388,1.081609,0.814697,0.961066,0.96842,0.917794,1.098775,0.950925,0.794498,0.657844,1.035004,0.913345,1.029959,1.057524,0.85042,0.964216,0.933527,TURE
0.402379,1.120859,1.044814,1.134806,0.762707,1.12468,0.859042,0.559144,0.279299,0.936205,0.654671,0.420564,0.921789,1.136222,0.472633,1.170649,1.200649,TURE
0.465913,1.168293,0.636945,0.686042,1.112979,0.682545,1.148719,1.497707,1.139247,0.513771,1.309342,1.115131,1.152958,0.99576,1.493417,1.170649,0.793376,FALSE
0.381201,0.938343,1.492103,0.838495,0.832841,1.187162,1.198663,0.539174,0.837898,1.027542,0.746325,0.764661,0.88912,0.202544,1.274224,1.067432,0.975527,TURE
0.470148,1.521638,0.368204,1.991022,0.382657,1.248732,2.029555,0.889547,1.186019,2.081032,0.577301,0.895001,0.856928,0.755279,-0.379806,0.899199,1.078891,TURE
0.355788,0.743098,1.112126,0.962558,1.070796,1.065696,0.659265,0.119817,0.837898,0.616525,0.942727,0.802894,0.952628,1.107066,1.514539,0.81435,0.975527,FALSE
0.402379,0.734356,0.860435,0.851104,1.236112,0.881506,0.43951,1.118288,1.322996,0.913371,1.387903,1.325413,1.048932,0.671515,1.393713,1.105632,0.91888,TURE
0.321903,0.531442,1.229192,0.496477,1.380763,0.873907,0.524415,0.636525,1.791557,0.813471,1.350259,1.768279,1.052905,0.720756,0.974585,0.759248,0.915133,TURE
0.33461,0.929564,1.182514,0.818784,0.980434,1.023486,0.453442,1.056278,0.84428,0.869805,0.754595,0.918097,0.974698,0.57009,1.368579,0.721049,1.050568,TURE
0.41085,1.059895,0.963079,0.833556,0.978803,0.922871,1.022389,0.810524,0.632963,0.926803,0.970454,0.886107,1.027304,0.689762,0.540005,0.899199,0.91888,FALSE
0.33461,0.976042,0.51735,0.818784,1.233449,0.694508,1.064602,0.673968,1.000951,0.44617,1.589301,1.297912,1.146703,1.080029,1.087342,1.198932,1.125608,TURE
5.180101,1.179893,1.140998,0.929975,0.77632,1.06252,1.011775,1.21588,0.648458,0.882066,0.586036,0.692717,0.954289,0.893851,0.261413,1.020782,0.85534,FALSE
0.347317,1.029889,0.569626,0.854564,1.157853,0.739531,1.678128,0.958532,1.234796,1.370056,1.178408,1.37639,1.123163,1.053524,0.668071,0.599466,1.172325,TURE
0.406615,0.879697,1.216388,0.673791,1.067078,0.962564,0.659265,0.688945,0.904047,0.719279,0.844526,1.146992,1.006551,0.380454,0.974866,1.198932,0.975527,TURE
0.842878,1.273129,1.173601,0.839699,0.740768,1.030282,1.051985,1.199742,0.928418,0.789585,0.569564,0.612735,0.971144,1.086226,0.658791,0.945849,0.965597,TURE
0.317668,1.028098,1.245582,0.862452,0.866155,1.078072,1.04883,0.848701,0.771748,0.742114,0.491003,0.700939,0.946158,1.131657,1.044509,1.123999,0.947204,TURE
0.78358,1.131305,1.041491,0.786696,0.918376,0.936549,1.018864,0.988487,0.815848,0.582274,0.805246,0.841127,1.020153,0.680524,0.433863,1.123999,0.965597,TURE
0.842878,1.273129,1.173601,0.839699,0.740768,1.030282,1.051985,1.199742,0.928418,0.789585,0.569564,0.612735,0.971144,1.086226,0.658791,0.945849,0.965597,TURE
0.635335,0.783313,1.440204,0.682775,1.032723,1.078072,1.04883,0.711411,1.130059,1.241613,0.761055,1.051409,0.946158,0.781941,0.853411,0.974132,1.022244,FALSE
0.529446,0.469988,1.167733,1.034943,1.199292,1.131975,0.556522,0.727458,1.448996,0.587167,0.982007,1.119682,0.917974,0.885819,0.859807,0.960474,0.740475,TURE
0.461677,0.707407,0.910617,1.087956,1.12319,1.033211,0.199777,0.571347,1.163747,0.653314,1.167497,0.899185,0.969613,0.794881,1.516746,0.964216,0.722082,TURE
0.355788,0.830521,1.390158,0.577535,1.070796,0.996941,0.419532,0.958532,0.749698,0.753531,0.628484,1.032293,0.988577,0.786771,0.897793,0.927482,1.022244,FALSE
0.529446,0.469988,1.167733,1.034943,1.199292,1.131975,0.556522,0.727458,1.448996,0.587167,0.982007,1.119682,0.917974,0.885819,0.859807,0.960474,0.740475,TURE
0.59298,0.839264,1.126028,0.808549,1.070796,0.990066,0.72776,0.984207,0.881997,1.076473,0.925892,1.065064,0.992171,1.290233,1.115371,1.123999,0.703689,FALSE
0.29649,0.996626,0.750685,0.770047,1.142183,0.783802,0.824081,0.898624,1.047372,0.770657,1.276609,1.0992,1.100016,1.161676,0.954679,1.067432,1.022244,FALSE
0.817465,1.19856,0.695799,0.837875,0.996821,0.792993,1.247071,1.423974,1.005816,1.135566,1.281141,0.919064,1.095211,1.217787,0.743576,1.198932,1.050568,TURE
0.37273,1.210018,0.86253,0.857552,0.908554,0.885996,1.04883,1.018441,0.727648,0.993291,0.864166,0.745545,1.046584,1.312054,1.245897,1.348798,1.125608,FALSE
1.948362,0.949873,1.104269,0.949166,0.939662,1.054635,0.807795,0.833506,0.671085,0.833947,0.785605,0.81453,0.958411,0.76664,0.886756,0.945849,1.097285,TURE
0.317668,0.48957,1.012035,1.149936,1.199292,1.116574,0.874025,0.449312,1.52512,0.827742,1.243875,1.035479,0.926027,1.109567,1.097502,1.198932,0.975527,FALSE
0.491326,0.981251,1.006666,0.975835,0.947716,1.02065,0.836567,1.173204,0.79931,0.642214,0.818339,0.820418,0.976181,0.560127,0.950971,0.870916,0.975527,TURE
0.351552,0.840528,0.984835,0.909212,1.083697,0.974161,0.539398,0.419358,1.087797,0.411017,1.165315,1.134247,1.000487,0.961011,0.978503,1.170649,0.825446,FALSE
0.389672,0.63857,0.380782,1.17181,1.357894,0.816087,0.679242,0.559144,1.616995,1.278719,1.885453,1.197969,1.083136,0.973216,1.302311,0.945849,0.840093,FALSE
0.686162,1.359918,0.468535,0.665472,1.064186,0.588234,1.864587,1.331295,0.783998,1.065599,1.222053,1.274435,1.202269,1.55754,0.614881,1.170649,1.200649,FALSE
0.542153,1.262174,0.684218,0.88435,0.936947,0.812163,1.241473,1.283749,0.661498,0.733959,1.010064,0.791971,1.085188,1.324487,0.841546,1.002415,1.35073,FALSE
1.016537,0.795552,1.094749,0.943307,1.051462,1.046788,0.824081,0.748853,1.047372,0.998999,0.91654,1.0992,0.962514,1.418587,1.186191,0.917566,1.35073,FALSE
0.368495,0.29543,1.87911,0.619578,1.206184,1.261291,1.369901,0.419358,1.707295,1.36027,0.779994,1.365466,0.850362,0.633301,0.695345,1.142366,0.458003,TURE
0.343081,1.178596,0.864987,0.399283,1.141301,0.641709,0.839064,2.456239,0.837898,1.849576,0.982007,1.988119,1.174309,0.821544,0.796084,1.020782,0.900487,FALSE
0.313432,1.09161,0.94681,0.437054,1.147971,0.702412,0.781272,1.262353,1.000122,0.550469,1.206466,1.481531,1.142571,1.109556,1.104895,0.870916,0.91888,TURE
0.906412,0.754945,1.064056,1.057915,1.039106,1.093005,0.61879,0.762469,1.079588,1.018646,0.908038,0.935965,0.93835,1.052928,0.778249,0.974132,1.27569,TURE
0.288019,0.809951,1.631391,1.189043,0.698117,1.443846,0.711706,0.711411,0.716623,0.513771,0.711955,0.692974,0.754913,0.903143,-0.263471,1.198932,1.050568,FALSE
0.415086,1.498685,1.131986,0.440027,0.79035,0.795589,1.285233,1.957004,0.504699,1.042765,0.471363,0.887857,1.093854,0.964669,0.383017,1.017041,1.200649,FALSE
0.355788,0.917945,1.459666,0.320853,1.10054,0.893809,0.359599,0.958532,0.793798,1.096045,0.628484,1.223458,1.042499,0.809437,1.103422,0.917566,1.097285,TURE
0.355788,0.874233,0.695079,0.962558,1.160029,0.859432,0.599332,1.258074,1.102497,1.027542,1.37481,1.37639,1.060473,0.886541,1.475148,1.123999,0.740475,FALSE
0.338846,0.780253,1.167733,1.010686,0.99941,1.118981,0.524415,0.299541,0.826873,0.5994,0.785605,0.812453,0.924769,1.167543,1.183059,0.767699,0.990174,FALSE
0.343081,0.951943,1.009152,1.264398,0.832841,1.176467,0.659265,2.09679,0.881997,1.918079,0.510644,1.108759,0.894712,1.021659,0.593604,1.123999,1.097285,TURE
0.474384,1.147431,0.677702,1.010686,0.959255,0.876621,1.165367,0.798777,0.661498,0.723085,1.069296,0.700939,1.051486,0.740989,0.778016,0.964216,0.643294,TURE
0.601451,1.241165,1.233521,1.100841,0.615833,1.199816,1.385954,1.085838,0.881997,1.113171,0.417353,0.5496,0.882504,-0.131882,0.264211,0.992499,0.975527,TURE
2.498986,0.977067,0.831267,1.014112,1.007879,0.954407,0.869031,0.848701,0.749698,0.776365,1.027834,0.8475,1.010816,1.277728,1.221392,1.123999,0.975527,FALSE
0.516739,0.932993,1.244305,0.706928,1.003506,0.994123,0.941807,0.641874,0.976497,1.125403,0.869778,1.20161,0.99005,0.595998,1.582279,1.170649,1.200649,TURE
0.724282,1.030675,1.024327,0.851104,0.964343,0.962564,0.799109,0.925855,0.913179,1.05868,0.987958,0.915276,1.006551,0.647581,1.179229,1.095716,0.84384,TURE
0.37273,0.87622,1.061575,0.551283,1.192477,0.820367,0.809098,0.808762,1.102497,0.959039,1.198048,1.319041,1.080898,1.184694,1.018424,0.899199,0.525284,FALSE
0.33461,0.79013,0.739071,0.887016,1.233449,0.84072,0.682134,0.603024,1.7756,0.61292,1.439415,1.25012,1.070257,0.755279,1.055451,1.227215,0.92881,TURE
0.360023,0.950343,0.961662,0.697572,1.116987,0.849321,1.018864,0.778808,0.793798,1.096045,1.139128,1.032293,1.06576,0.733672,1.116537,1.049065,1.125608,FALSE
0.292254,0.851427,1.01542,0.781207,1.122525,0.920713,0.541063,0.540839,0.894247,0.723085,0.932907,1.120441,1.028432,0.941513,0.463247,0.6362,0.91888,FALSE
0.563331,1.435583,0.702396,0.810575,0.845365,0.781631,1.587241,1.454915,0.901382,0.737723,1.001431,0.726848,1.101151,1.091371,0.694782,1.105632,0.947204,TURE
0.461677,0.943209,0.910617,1.087956,0.962734,1.033211,0.549387,1.02066,0.722748,0.881656,0.938362,0.676159,0.969613,1.292445,1.190413,0.692766,1.27569,FALSE
1.211373,1.373707,0.918671,0.678503,0.856138,0.817843,1.458374,1.597554,0.886897,0.936205,0.82925,0.896353,1.082218,1.201112,0.83521,1.198932,0.947204,FALSE
0.415086,0.936678,1.191564,0.880053,0.94332,1.060785,0.665924,0.918594,0.548798,1.263496,0.768148,0.807142,0.955196,1.377081,1.291919,0.992499,1.172325,FALSE
0.398144,0.429676,1.552836,0.688127,1.222682,1.136645,0.86475,0.179725,1.562395,0.919895,0.824886,1.31631,0.915533,0.794881,0.911006,0.842633,1.050568,TURE
0.343081,1.178596,0.720823,0.532378,1.141301,0.641709,0.958931,2.336423,0.485099,1.71257,1.060567,1.911653,1.174309,1.408549,0.864702,1.198932,0.947204,FALSE
0.614158,0.987582,0.805333,0.892192,1.068335,0.876265,0.711706,0.748853,0.68906,0.899099,1.031107,1.027513,1.051672,0.924287,1.646357,0.692766,0.91888,TURE
0.495562,0.878716,0.998062,0.921423,1.04639,0.987245,0.508257,0.508046,0.804174,0.476833,0.972379,0.957701,0.993646,0.696548,1.098181,0.899199,1.125608,FALSE
0.313432,0.793898,1.025711,1.311161,0.911624,1.209709,0.620736,0.481406,0.606373,0.574934,0.750534,0.641769,0.877331,1.228257,0.86415,0.899199,0.665435,TURE
1.850944,0.983062,0.721483,1.245819,0.943379,1.024239,1.110526,0.547023,0.767031,0.960688,1.053951,0.576563,0.974304,1.137966,1.149731,0.992499,0.993921,FALSE
0.402379,1.043558,0.245838,1.078065,1.183511,0.699125,1.438396,0.718899,0.999597,1.096045,1.675958,1.019548,1.144289,0.777184,1.056024,1.095716,0.693758,FALSE
0.415086,1.348817,0.834095,0.82505,0.84134,0.854521,1.338507,1.26473,0.847697,0.631748,0.768148,0.700939,1.063041,0.860452,0.67323,0.767699,1.050568,TURE
0.275312,0.847334,1.077907,1.32685,0.845654,1.243929,1.123747,0.224656,0.881997,1.541313,0.638304,0.908035,0.85944,0.989818,-0.599425,0.917566,0.872163,FALSE
0.520975,0.686593,1.139252,0.788828,1.178166,0.986041,1.384171,0.627611,1.585495,0.962301,0.95395,1.301745,0.994276,0.836564,0.973232,0.552816,1.27569,TURE
0.402379,1.004908,1.475031,0.680883,0.867908,1.094283,0.87902,1.03841,0.617398,1.004708,0.523737,0.815639,0.937682,0.938295,0.305909,1.348798,0.815516,TURE
0.432028,1.043937,1.202078,0.475617,1.053299,0.849321,1.248607,0.998471,1.286246,1.427142,0.720138,1.43374,1.06576,0.486169,0.814697,0.870916,0.797123,FALSE
0.364259,1.067378,1.086263,0.752139,0.958736,0.940179,0.799109,0.778808,0.984897,0.707862,0.824886,0.892105,1.018255,1.043361,0.967802,1.170649,0.947204,FALSE
0.525211,0.917945,0.70629,1.564934,0.846274,1.18768,0.68495,0.556291,0.535498,1.125403,0.757548,0.273093,0.888849,1.068011,0.258244,0.842633,1.097285,TURE
0.355788,0.917945,1.181634,0.641706,1.070796,0.928187,0.719198,1.018441,0.926097,1.027542,0.982007,1.452856,1.024525,0.81745,1.285465,1.227215,1.27569,FALSE
0.580273,0.696834,0.894978,1.062327,1.148956,1.011746,0.735314,0.563843,1.404525,1.093742,1.227921,1.076309,0.980836,0.93588,1.696185,1.095716,0.858486,FALSE
0.842878,1.254678,0.52812,1.191831,0.866322,0.899683,1.501483,1.079926,0.77639,0.895945,1.007849,0.633864,1.039428,0.406445,0.585659,1.095716,1.022244,FALSE
0.266841,1.04908,0.834095,2.566822,0.237955,1.787619,1.098775,1.322974,0.973872,2.768655,0.147301,1.688627,0.575172,0.527971,-0.162323,0.239425,0.04297,TURE
0.330374,0.706111,1.272529,0.967495,1.025036,1.147672,0.457823,0.69893,0.961622,0.979971,0.763783,0.865554,0.909767,0.777563,0.661324,1.227215,0.890557,TURE
1.478214,0.915314,0.602269,0.695028,1.295796,0.670209,1.035882,0.798777,1.431885,0.575085,1.62213,1.496281,1.159408,1.137126,0.784296,0.561267,0.778729,TURE
0.686162,1.087934,0.864987,1.031482,0.909956,0.980389,1.165367,0.765495,0.636998,1.065599,0.763783,0.870864,0.997231,1.461046,0.866806,1.049065,1.022244,FALSE
0.419321,1.075572,0.82567,0.980059,0.95903,0.933395,0.902152,1.15087,1.032865,0.840061,1.118454,0.77271,1.021802,0.782545,1.35192,1.020782,0.665435,TURE
0.406615,0.688458,1.338027,0.561492,1.19721,0.962564,0.734181,0.494243,1.300946,0.959039,1.011467,1.443298,1.006551,0.865191,1.266935,0.974132,0.965597,TURE
0.792051,0.844313,1.373803,1.008885,0.868471,1.219934,0.744884,0.539174,0.661498,1.125403,0.684599,0.611729,0.871985,1.304701,0.600517,1.063691,0.872163,TURE
0.520975,0.895556,1.044314,0.613533,1.157853,0.845178,0.770569,0.855833,1.217996,0.587167,1.197113,1.383673,1.067926,0.936375,0.950814,1.198932,0.84384,TURE
0.453206,1.166733,0.491103,1.158668,0.957378,0.863609,1.341361,0.941416,0.766498,1.027542,1.169056,0.946723,1.058289,1.268753,0.647045,0.899199,0.778729,FALSE
0.368495,1.012904,0.805333,1.177198,0.918997,1.028948,1.172978,1.121141,0.705598,0.88075,1.004453,0.639038,0.971842,1.342902,1.191241,1.348798,1.097285,FALSE
0.419321,0.964305,0.64874,1.252298,0.984267,0.991733,0.898997,0.419358,1.295144,0.822034,1.27144,0.855213,0.9913,1.10167,1.592271,0.974132,1.050568,FALSE
0.436264,0.998153,0.963663,1.046665,0.921786,1.037326,0.749164,0.69893,1.310746,0.627942,0.938362,1.07265,0.967461,0.825409,1.278227,1.273865,1.172325,FALSE
0.330374,1.176852,1.047965,0.829281,0.864874,0.962564,1.881235,1.273051,1.476121,1.037056,0.681949,0.754041,1.006551,1.233247,1.273922,1.123999,1.247366,TURE
0.313432,1.389322,0.94681,0.437054,0.945388,0.702412,1.380603,2.011206,0.937122,0.721726,0.911864,1.153819,1.142571,0.985646,1.196069,1.245582,1.022244,FALSE
0.440499,0.917945,0.673692,1.036601,1.105116,0.888521,0.69922,0.69893,0.881997,0.456685,1.112941,0.828383,1.045264,0.90014,0.524163,0.81435,1.125608,TURE
0.389672,0.997766,1.01542,0.644496,1.086315,0.847475,0.739176,0.998471,0.955497,0.525188,0.968913,1.108759,1.066725,0.820401,0.36867,1.198932,1.125608,FALSE
0.537917,1.127554,0.73558,0.806427,1.042691,0.795821,1.235357,1.106469,1.003497,0.538236,1.038122,0.928517,1.093732,0.964669,0.887902,1.123999,0.947204,FALSE
0.474384,1.278566,0.521309,1.058814,0.914638,0.825055,1.581569,1.015112,0.342999,0.761142,1.058385,0.605357,1.078447,1.753256,0.377992,0.945849,0.590394,FALSE
0.520975,1.194074,0.949376,0.788828,0.914094,0.892132,0.856188,0.941416,1.028997,0.489306,0.91654,1.001342,1.043376,0.955836,1.309866,0.917566,0.811769,FALSE
0.355788,0.611963,1.042619,1.090899,1.130285,1.100073,0.539398,0.898624,1.587595,0.548022,1.139128,1.032293,0.934654,0.963049,0.723853,1.063691,0.768799,FALSE
0.381201,1.346319,0.908237,0.359355,1.027171,0.641709,1.618195,1.73734,0.881997,0.822034,0.903446,1.185225,1.174309,0.416138,0.870828,0.81435,0.543677,FALSE
0.465913,0.867875,1.380048,1.127068,0.794985,1.286336,0.898997,0.499236,0.955497,0.570857,0.589204,0.573496,0.837267,0.370701,0.062147,1.049065,1.097285,TURE
0.33461,0.743651,1.0347,0.750552,1.201822,0.913827,0.453442,0.82768,1.238858,0.5994,1.199082,1.310488,1.032033,0.669172,1.394577,0.897128,1.003851,TURE
0.360023,0.777553,0.892972,0.951234,1.146382,0.95124,0.479465,0.479266,1.058397,0.959039,1.256969,0.917593,1.012472,0.846377,1.144367,1.020782,0.712152,FALSE
0.351552,1.282911,0.422072,1.298874,0.842876,0.904578,1.378463,0.658991,0.558598,0.959039,1.165315,0.598985,1.036869,0.908894,0.718781,0.945849,1.097285,FALSE
1.643401,0.927408,0.662117,1.153085,1.049638,0.945198,0.921472,0.771319,0.771748,0.907662,1.212778,0.798115,1.01563,0.994198,1.383765,0.767699,0.993921,TURE
0.41085,1.022041,1.203848,0.722415,0.953045,0.982411,1.040017,0.838716,0.464346,1.05172,0.938105,0.937834,0.996174,0.885877,1.140873,1.020782,0.993921,TURE
0.105889,1.32184,0.233547,2.156131,0.499705,1.270584,2.097661,0.599083,1.102497,3.082626,0.392803,1.338157,0.845503,0.329451,0.146434,1.348798,1.125608,TURE
0.423557,1.064816,0.70064,0.862452,1.074365,0.808554,1.018864,1.138257,1.058397,0.685028,1.217689,1.032293,1.087075,0.772626,1.122485,1.039149,1.097285,FALSE
0.470148,1.058531,0.999411,0.922669,0.922878,0.988579,0.790028,0.930394,0.671521,0.845906,0.800484,0.753075,0.992949,1.233286,1.279572,1.049065,1.097285,FALSE
0.432028,1.043937,0.915869,1.056927,0.906327,1.019185,1.39844,0.948548,1.212746,0.970456,0.687405,0.892105,0.976946,0.933229,0.987618,1.095716,1.068961,TURE
0.360023,1.209527,1.373803,0.443909,0.881832,0.917267,0.479465,1.258074,0.926097,0.890536,0.824886,0.99406,1.030234,0.771129,1.086965,1.049065,1.200649,TURE
1.105484,1.167654,1.029037,0.846756,0.871133,0.962564,0.877593,1.604686,1.007997,1.076473,0.687405,0.969481,1.006551,1.183901,1.71735,0.917566,1.27569,TURE
1.723877,1.019437,0.903774,1.311161,0.810332,1.149401,0.82561,0.770249,0.619498,1.008902,0.718802,0.464259,0.908863,0.887245,0.567094,1.095716,1.097285,TURE
1.592574,0.937475,0.823003,1.132542,0.983462,1.013764,0.804366,0.681851,0.786254,0.905859,1.041444,0.729447,0.979781,1.209598,1.674961,1.198932,0.937274,FALSE
2.050016,1.039326,0.928878,0.946648,0.955014,0.966542,0.910984,0.934569,0.811438,0.712429,0.879878,0.810541,1.004471,1.604265,0.928652,1.198932,1.097285,FALSE
0.571802,1.060736,0.735239,0.798567,1.091948,0.791442,0.984616,0.912888,0.871497,0.505616,1.253228,1.101476,1.096022,1.015265,1.510665,1.123999,1.050568,FALSE
0.504033,0.678816,1.177546,0.770047,1.175776,0.994919,1.106661,0.454567,1.249496,0.973461,1.052642,1.245928,0.989634,1.11634,0.471831,1.348798,0.768799,FALSE
0.304961,1.070935,0.810926,0.748656,1.075753,0.802137,1.573245,1.073357,0.587998,0.570857,1.260242,1.0992,1.09043,1.071862,1.489871,0.917566,1.125608,FALSE
0.402379,1.198159,0.798975,0.624143,1.05201,0.729522,1.078797,1.198166,1.117197,0.411017,1.152221,1.197969,1.128396,1.604265,0.988396,1.198932,1.050568,FALSE
0.271076,1.319545,1.550895,0.589567,0.663671,1.082884,0.449499,1.647478,0.992247,1.370056,0.589204,1.051409,0.943641,1.136682,1.126527,1.273865,0.590394,FALSE
0.37273,0.834495,0.928878,0.673791,1.22087,0.820367,0.539398,0.629037,1.168647,0.856285,1.198048,1.223458,1.080898,0.861146,1.284313,1.095716,0.866846,FALSE
0.232956,1.401952,1.167733,1.372083,0.408849,1.312587,1.165367,0.832059,1.224996,0.380571,0.720138,0.785902,0.823542,-0.169055,-0.389391,1.067432,0.943457,TURE
1.092777,0.83967,1.063633,0.898388,1.055578,1.007334,0.786303,0.599083,1.094958,0.793344,1.003829,0.978701,0.983143,1.281783,0.974786,1.170649,1.022244,FALSE
0.419321,0.815951,1.061575,0.816716,1.110455,0.962564,0.485774,0.422511,1.248723,0.620131,1.194947,1.122845,1.006551,1.160824,0.733643,0.664483,1.068961,FALSE
0.376966,1.072654,0.524824,1.393006,0.898346,1.005825,1.2253,0.612396,0.460599,1.278719,1.134763,0.467293,0.983932,1.260124,0.806452,0.763958,1.097285,TURE
0.432028,1.367918,0.973111,0.845541,0.759355,0.934253,1.598218,1.39786,1.028997,1.598399,0.45827,1.146992,1.021353,0.915676,0.609733,0.917566,0.993921,FALSE
0.330374,1.082704,0.898256,1.105708,0.864874,1.036607,0.857377,0.532518,0.349124,0.713571,0.774694,0.546945,0.967837,1.441114,1.149509,0.674399,0.993921,TURE
0.999594,1.275787,0.816423,0.708051,0.952827,0.783103,1.267337,1.304253,0.900372,0.413871,1.076116,1.039461,1.100382,1.059391,1.120371,1.020782,0.746659,FALSE
0.419321,0.815951,0.884646,0.980059,1.110455,0.962564,0.542553,0.851328,0.988765,0.908564,1.157734,1.002109,1.006551,0.63371,1.322837,0.870916,1.125608,FALSE
1.050421,0.888334,1.17715,0.717261,1.057843,0.966445,0.622383,0.783416,1.204266,0.869459,1.087761,1.220517,1.004521,0.957636,0.541962,1.170649,0.900487,TURE
0.465913,0.600837,1.433127,0.83305,1.090265,1.155077,1.648162,0.499236,1.433246,1.655484,0.91654,1.051409,0.905896,0.769407,1.143275,1.213557,0.890557,TURE
2.651466,1.02059,0.680867,1.093565,1.005796,0.922585,1.020737,0.70205,0.98306,0.685028,1.127262,0.894096,1.027454,0.565978,1.797615,0.867174,1.001834,FALSE
0.360023,1.771093,0.824282,0.634156,0.646677,0.747403,1.738062,2.036881,1.102497,0.753531,0.785605,0.726428,1.119048,1.414415,-0.051134,1.170649,0.900487,FALSE
0.834407,1.081031,1.155878,1.368103,0.634143,1.304592,0.715672,0.620227,0.448781,0.999335,0.540681,0.389078,0.827722,0.519712,0.404745,1.095716,1.125608,TURE
0.389672,1.077587,0.888492,0.644496,1.086315,0.784699,1.178685,1.198166,1.102497,0.251177,1.073661,1.185225,1.099547,0.974304,1.355237,1.142366,1.022244,FALSE
0.512504,0.940704,0.723801,1.069156,1.053097,0.930744,0.856188,1.454915,1.322996,1.565778,1.010064,1.529322,1.023188,0.376247,1.200031,0.889283,0.703689,FALSE
0.37273,0.79277,0.663485,0.918806,1.249262,0.820367,0.539398,0.778808,1.234796,0.822034,1.45337,1.108759,1.080898,0.989572,0.896555,1.123999,1.247366,FALSE
0.491326,0.569759,1.610666,0.55762,1.163106,1.095331,0.811595,0.324503,1.387308,1.155985,0.785605,1.409844,0.937133,0.709681,1.458263,0.899199,0.965597,TURE
0.385437,0.685937,0.962417,0.94775,1.180621,0.983719,0.457671,0.348557,1.21876,0.535567,1.228401,1.126137,0.99549,0.968989,0.933178,1.095716,1.200649,TURE
0.389672,1.037677,0.888492,1.054629,0.923368,1.004415,0.87902,0.918594,0.617398,0.411017,0.890353,0.637218,0.984669,0.886411,1.211617,0.767699,0.8108,TURE
0.381201,1.264724,1.362355,0.778603,0.694035,1.090906,0.898997,1.258074,0.264599,0.548022,0.589204,0.573496,0.939447,1.250285,0.565657,1.020782,0.872163,FALSE
0.389672,0.558749,1.269275,0.644496,1.27642,0.973027,0.599332,0.539174,1.572895,1.301553,1.165315,1.478345,1.00108,1.252994,1.460882,1.142366,0.840093,FALSE
0.29649,0.996626,0.750685,0.770047,1.142183,0.783802,0.824081,0.898624,1.047372,0.770657,1.276609,1.0992,1.100016,1.161676,0.954679,1.067432,1.022244,FALSE
0.355788,0.78681,1.181634,0.705876,1.130285,0.962564,0.659265,0.539174,0.881997,0.959039,0.824886,1.032293,1.006551,0.590882,0.921018,0.870916,1.003851,FALSE
0.389672,0.997766,0.698101,0.703086,1.194946,0.721923,1.118752,1.37789,0.896697,0.662194,1.37481,1.325413,1.13237,1.185532,0.483917,0.942107,1.068961,FALSE
0.406615,1.376917,1.03393,0.954537,0.676684,1.022724,1.213646,1.198166,0.915072,0.565148,0.530284,0.353656,0.975096,0.386726,-0.019743,1.002415,0.600324,FALSE
1.207137,0.953374,0.819462,0.907844,1.07831,0.891638,0.839064,0.778808,0.837898,0.570857,1.086754,1.019548,1.043634,0.724337,0.941511,0.945849,0.722082,TURE
0.355788,1.005368,1.529174,0.577535,0.89233,1.065696,0.659265,0.838716,1.014297,0.890536,0.471363,0.955827,0.952628,1.214443,0.610489,0.861,0.84384,TURE
0.364259,1.366243,0.47524,0.814817,0.987789,0.671556,1.498329,1.138257,0.646798,0.411017,1.243875,0.981315,1.158704,1.629168,1.268414,1.170649,0.712152,FALSE
0.321903,1.207822,1.152368,1.276656,0.591756,1.253866,0.824081,0.580361,0.509905,0.44955,0.67513,0.406226,0.854244,0.099115,0.635163,1.095716,0.91888,TURE
0.351552,1.194434,0.773799,0.779324,0.993389,0.800204,1.758039,1.837187,1.734595,1.415725,0.864166,1.096014,1.091441,1.29051,1.276313,0.917566,0.91888,TURE
0.343081,1.087934,0.93707,1.19785,0.801995,1.105166,0.779131,2.09679,0.264599,1.918079,0.510644,1.185225,0.931991,1.125016,0.585598,0.945849,0.975527,TURE
0.283783,1.64408,1.132875,1.448147,0.223748,1.336096,1.830102,1.037697,1.732495,1.418987,0.343702,0.839762,0.81125,0.563713,-0.072157,0.763958,0.618718,TURE
0.330374,0.988556,0.823401,1.105708,0.960971,0.999586,1.35682,1.298013,0.986122,0.979971,0.982007,0.695629,0.987194,0.846377,1.439665,1.095716,1.172325,FALSE
0.398144,1.210906,0.869588,1.204222,0.744241,1.075204,1.044549,1.035557,0.560698,0.733959,0.634096,0.284017,0.947657,0.811781,0.710999,0.749332,1.022244,TURE
0.368495,1.097313,0.738222,1.177198,0.890279,0.995756,1.010302,0.419358,0.396899,1.086259,0.858555,0.535263,0.989196,1.194233,0.91369,0.842633,1.050568,TURE
0.508268,1.009739,0.973111,0.673791,1.082694,0.842243,1.148719,0.998471,1.580245,0.742114,1.112941,1.178853,1.06946,0.815305,1.268549,0.739416,1.35073,TURE
0.360023,0.777553,1.167733,0.951234,1.028804,1.087131,0.958931,1.37789,1.190696,1.301553,0.903446,0.764661,0.941421,1.123822,0.758857,1.123999,0.993921,FALSE
0.385437,1.250826,0.769934,0.651578,1.015883,0.729856,1.187766,1.366998,1.078442,0.865626,1.11056,1.056623,1.128222,0.671969,0.812672,1.348798,1.097285,FALSE
0.533682,0.699386,1.204804,0.855607,1.110455,1.054237,0.72776,1.055527,1.207496,0.994922,0.972654,1.046858,0.95862,1.066265,1.107266,1.002415,1.120291,FALSE
0.817465,1.084411,0.968069,1.117166,0.828526,1.077274,1.064966,0.900928,0.622487,0.977482,0.759922,0.538204,0.946575,0.180321,0.505385,0.964216,0.765052,TURE
0.385437,0.685937,0.962417,0.94775,1.180621,0.983719,0.457671,0.348557,1.21876,0.535567,1.228401,1.126137,0.99549,0.968989,0.933178,1.095716,1.200649,TURE
1.160546,1.299863,1.150686,0.904945,0.70214,1.053902,1.094697,1.25624,0.884247,0.695513,0.575175,0.593003,0.958795,0.766186,0.070539,1.049065,0.758869,TURE
0.59298,1.285123,1.334552,0.50053,0.820944,0.928187,0.72776,1.540499,0.283499,0.929681,0.561147,0.901208,1.024525,1.039856,1.017987,0.917566,1.054315,FALSE
0.423557,0.954662,0.8758,1.078065,0.974424,1.010692,0.659265,1.078349,1.367096,0.753531,1.099848,0.802894,0.981387,0.918198,0.825468,0.824266,0.947204,FALSE
0.355788,1.092791,0.625571,1.219241,0.922074,0.962564,1.438396,0.35945,0.440999,1.23305,1.178408,0.611729,1.006551,0.861841,0.758953,0.917566,0.993921,TURE
0.432028,0.647961,1.144836,0.792695,1.200271,0.990875,0.849053,0.748853,1.543495,1.027542,0.949273,1.43374,0.991749,0.956688,1.086109,1.152282,0.900487,FALSE
0.330374,0.753185,0.823401,0.552854,1.377392,0.703412,0.857377,0.607403,1.506746,0.799199,1.6094,1.693937,1.142048,0.680096,1.051956,1.063691,0.947204,TURE
0.461677,0.842151,0.910617,1.038503,1.054423,1.006718,0.460597,0.621271,1.171913,0.551828,1.149312,0.874404,0.983465,0.932869,1.099822,0.767699,0.703689,FALSE
0.482855,1.320552,1.382841,0.520119,0.767091,0.962564,0.763434,1.561894,0.587998,0.913371,0.500356,0.805625,1.006551,0.766394,0.961713,1.198932,0.825446,TURE
0.41085,0.946335,0.902886,0.889126,1.056077,0.922871,0.599332,0.799952,1.201073,0.503697,1.06981,0.989562,1.027304,1.233438,0.866222,0.777615,0.768799,FALSE
0.571802,1.251125,1.081234,0.71871,0.851349,0.919783,0.898997,1.212429,0.608998,0.750269,0.851073,0.810177,1.028919,1.322315,1.317669,0.646116,1.35073,TURE
0.770874,1.00873,0.930337,0.94775,0.974699,0.967853,1.198663,0.658991,0.970197,0.753531,0.824886,0.955827,1.003786,0.880733,0.183523,1.170649,1.050568,TURE
1.33844,0.848227,1.293375,0.733494,1.027874,1.032624,0.983278,0.973509,1.109387,0.974024,0.810156,1.069331,0.96992,0.555104,0.730557,1.049065,0.943457,TURE
0.398144,1.05466,1.180155,0.573439,1.010042,0.890884,1.181539,1.309424,1.190696,0.949253,0.892223,1.103297,1.044029,1.029118,0.811376,0.974132,1.068961,FALSE
0.343081,1.087934,1.009152,0.598925,1.048763,0.819962,1.078797,2.156698,1.146597,1.781073,0.785605,1.758721,1.08111,1.401985,0.459454,0.792241,0.872163,FALSE
0.406615,1.223926,0.790652,0.449194,1.119131,0.631683,1.13873,1.467753,0.815848,0.513771,1.237329,1.414623,1.179552,0.57819,1.465425,1.273865,1.097285,TURE
0.588744,0.950964,0.96611,0.775587,1.0785,0.893315,0.905757,0.686918,0.820655,0.646399,1.153304,1.095248,1.042758,1.221008,0.52041,0.824266,1.097285,FALSE
0.482855,0.869632,0.973111,0.992955,1.030093,1.013225,0.420959,0.599083,0.929247,0.823665,0.972654,0.869347,0.980063,1.079911,0.601188,0.992499,0.872163,TURE
6.933627,1.291964,0.766837,0.734296,0.950874,0.772638,1.385686,1.363193,0.854791,0.669794,1.037236,0.985448,1.105853,0.683675,1.523934,1.095716,0.613401,FALSE
0.440499,0.812028,0.954397,0.881111,1.129141,0.944053,0.799109,0.898624,0.881997,1.370056,1.112941,1.146992,1.016229,0.876759,1.115333,1.095716,0.750406,TURE
0.643807,0.869632,1.19078,0.744716,1.05201,0.987895,0.961428,0.811258,1.231121,0.770657,0.94109,1.107166,0.993307,1.04793,1.232874,0.692766,1.054315,TURE
0.313432,0.843517,0.710108,0.946949,1.181734,0.858503,0.963211,0.962812,1.149747,0.342514,1.360781,1.133337,1.060959,0.955836,1.006967,1.123999,1.200649,FALSE
1.372325,1.065269,1.153316,0.632199,0.987071,0.909088,1.163408,1.233406,1.115467,0.846211,0.924242,1.079522,1.034511,0.82537,0.916333,1.123999,0.947204,TURE
1.592574,0.898414,1.102514,0.96051,0.970172,1.059844,0.709735,0.551787,0.823971,0.757136,0.806279,0.885397,0.955688,1.079822,0.995463,0.870916,1.27569,FALSE
0.241427,0.773006,0.921894,1.607641,0.832841,1.317193,0.76973,0.499236,0.527469,0.993962,0.712436,0.138689,0.821134,1.173078,0.524878,0.899199,0.768799,TURE
0.825936,0.922652,0.688663,0.967495,1.127539,0.858903,0.859042,0.848701,1.095147,0.719279,1.342076,1.057781,1.06075,1.047113,1.614707,1.095716,1.35073,FALSE
0.715811,0.912513,0.760063,0.924967,1.123597,0.871434,0.96189,0.754401,1.197774,0.465142,1.178408,1.06675,1.054198,0.200915,0.57943,1.020782,0.947204,TURE
0.37273,0.87622,1.526014,0.49003,1.022124,1.017255,0.629298,1.018441,0.904047,1.47281,0.942727,1.127875,0.977956,1.126185,1.126146,1.020782,1.097285,FALSE
0.326139,0.572225,1.744017,0.630038,1.070796,1.20008,0.824081,0.224656,1.206261,1.198799,0.730729,1.189161,0.882366,0.611783,0.735035,1.095716,0.872163,TURE
0.279548,1.11266,0.442323,1.715104,0.757129,1.137576,1.298552,0.998471,0.808498,1.769656,1.080208,0.35047,0.915046,1.039165,0.741986,0.692766,0.947204,TURE
0.461677,0.673721,0.857052,1.384671,1.031501,1.165674,0.69922,0.759948,1.00858,1.439827,1.029289,1.104511,0.900355,0.282518,1.279855,1.095716,1.247366,TURE
0.588744,1.083043,0.96611,1.16338,0.808875,1.101062,0.772822,1.078799,0.951629,1.040419,0.736874,0.737352,0.934137,0.760196,1.004624,0.571183,1.172325,FALSE
0.326139,1.335192,0.379134,0.980059,0.973451,0.712547,1.828843,1.1409,0.59016,0.785767,1.262168,0.789962,1.137272,0.90128,0.73122,0.49625,1.27569,FALSE
1.22408,0.927473,0.989946,0.746066,1.097967,0.889289,0.663704,0.827622,1.159663,0.654582,1.258424,1.216378,1.044862,0.900597,1.348611,0.842633,1.200649,TURE
1.334204,1.387116,0.722882,0.427804,1.047001,0.586706,1.610704,1.803489,0.748779,0.863421,1.149766,1.290366,1.203068,1.18658,0.440262,0.795983,0.947204,FALSE
1.613752,0.76134,0.996098,0.976201,1.101711,1.015619,0.689231,1.003464,1.091472,1.010416,1.011467,1.223458,0.978811,0.952193,0.875546,0.556557,0.905203,TURE
0.41085,1.400575,0.963079,1.111408,0.618192,1.071721,1.498329,1.258074,1.406008,0.411017,0.506022,0.492532,0.949478,0.22341,1.000343,0.899199,0.872163,TURE
2.0839,0.858241,0.759501,1.073683,1.091835,0.950825,0.875024,0.858685,1.152477,0.831167,1.207214,0.97112,1.012688,1.477742,1.031867,1.198932,1.172325,FALSE
0.478619,0.779847,1.343409,0.71553,1.06132,1.047747,0.326559,0.602923,0.881997,0.658681,0.737764,1.085721,0.962013,1.017235,0.915485,1.049065,1.068961,FALSE
0.787816,1.32263,0.565032,1.680855,0.577616,1.179917,1.678128,0.50922,0.771748,1.609816,0.491003,0.726428,0.892908,0.610171,0.059506,0.579634,0.600324,TURE
0.432028,0.539967,1.316561,1.056927,1.077795,1.21736,1.148719,0.449312,1.469996,1.598399,0.687405,1.115131,0.873331,0.438235,0.785074,1.020782,0.975527,FALSE
0.313432,0.545805,0.552306,1.60253,1.147971,1.131663,0.36388,1.069791,1.385996,1.467917,1.47301,0.805625,0.918138,0.846377,1.13028,0.795983,1.022244,FALSE
1.185959,0.799923,1.084323,0.385023,1.311725,0.742549,0.663546,1.133978,1.354496,0.88075,1.332724,1.734142,1.121585,0.963656,0.985997,0.824266,1.097285,TURE
0.440499,0.741417,0.898256,1.243922,1.033044,1.110651,0.948942,0.349465,1.028997,0.685028,0.883806,0.796522,0.929124,1.038999,0.979002,0.482592,1.200649,TURE
0.482855,1.320552,1.382841,0.520119,0.767091,0.962564,0.763434,1.561894,0.587998,0.913371,0.500356,0.805625,1.006551,0.766394,0.961713,1.198932,0.825446,TURE
0.986888,1.024316,0.952228,0.83284,1.007988,0.917121,0.887472,0.900544,0.903199,0.731136,1.026071,0.941121,1.030311,1.118233,1.209407,0.687457,1.172325,TURE
2.376154,1.348282,0.832608,0.691807,0.904101,0.782405,1.363996,1.621655,0.661498,0.933055,0.873647,1.028337,1.100747,1.399276,1.709791,1.123999,1.025991,FALSE
0.385437,1.00873,0.769934,0.829281,1.098252,0.825055,0.948034,0.658991,0.733661,0.741076,1.131986,1.056623,1.078447,1.055793,1.465228,0.81435,1.200649,FALSE
0.415086,0.899211,1.131986,0.715043,1.070796,0.94292,0.665924,0.67896,0.803598,0.42624,0.91654,1.129999,1.016822,1.281783,0.925292,1.095716,0.48703,FALSE
1.126661,1.076687,0.768245,0.891633,1.023831,0.857623,1.234338,0.898624,0.708748,0.872595,1.103589,0.887553,1.061419,1.38886,1.108249,1.273865,1.172325,TURE
0.304961,1.070935,0.810926,1.497313,0.728736,1.203205,0.973914,0.574121,0.330749,0.970456,0.638304,0.270818,0.880732,1.016509,0.531984,0.945849,0.872163,TURE
0.360023,0.99354,1.030352,0.697572,1.058199,0.883294,1.198663,0.718899,1.234796,0.548022,0.942727,1.070526,1.047997,1.078603,1.167129,1.123999,1.35073,TURE
0.351552,1.105957,0.91449,0.714381,1.023492,0.834995,1.518307,1.178196,1.514096,0.799199,0.903446,1.172481,1.07325,0.890924,0.234681,0.974132,0.643294,TURE
0.355788,1.180215,0.973111,0.962558,0.832841,0.996941,1.258596,1.078349,1.190696,0.890536,0.785605,1.032293,0.988577,1.084066,1.254765,0.992499,0.511607,TURE
0.48709,0.63857,0.558481,1.265555,1.238399,0.954194,0.566035,0.782136,1.457746,1.046571,1.582122,1.019548,1.010927,0.660801,1.33733,1.123999,1.068961,FALSE
0.376966,0.825119,0.918442,1.029613,1.066786,1.005825,0.938953,0.852029,0.847697,0.783977,1.134763,0.896353,0.983932,1.312054,0.304598,0.945849,1.022244,FALSE
0.436264,0.64167,0.680233,1.203665,1.212876,0.981255,0.882349,0.449312,1.175997,0.951428,1.494833,1.115131,0.996778,1.39284,0.762384,1.170649,1.097285,FALSE
0.343081,1.450579,1.081234,0.998209,0.586074,1.069516,1.018864,2.276515,0.573298,1.71257,0.157121,0.955827,0.950631,0.834032,0.813745,1.245582,1.050568,TURE
1.2622,0.825534,0.881677,0.922506,1.131882,0.930263,0.843504,0.761057,1.213563,0.738308,1.20896,1.104511,1.023439,0.610077,1.144584,0.763958,1.022244,TURE
0.326139,0.762967,1.289056,1.050064,0.941003,1.20008,0.890184,0.700398,0.846328,0.559104,0.9098,0.669079,0.882366,0.829373,0.090842,0.945849,1.247366,FALSE
0.288019,1.295922,0.686902,1.58539,0.587888,1.18905,1.535787,0.786296,0.606373,1.027542,0.466453,0.358435,0.888133,0.307732,0.35141,1.273865,0.661688,TURE
2.465101,0.958952,0.892854,0.889126,1.051784,0.917909,1.178685,0.838716,1.117197,0.776365,1.034381,1.032293,1.029899,0.742853,1.09879,1.017041,0.91888,TURE
0.406615,1.070935,1.094749,0.898388,0.884894,1.022724,0.599332,0.718899,0.485099,0.274011,0.667765,0.726428,0.975096,0.918198,1.301159,0.992499,0.572001,FALSE
1.228315,1.202824,0.986533,1.282526,0.663401,1.174992,1.078797,0.718899,0.646798,0.776365,0.445176,0.407819,0.895483,0.048515,-0.001385,0.824266,1.050568,TURE
0.381201,0.652761,1.946221,0.539033,0.971648,1.251333,1.13873,0.778808,1.234796,1.644067,0.510644,1.338157,0.855568,0.245861,0.611315,1.020782,1.125608,FALSE
0.152481,1.121932,1.297481,1.347582,0.555228,1.363632,0.486957,0.636525,0.330749,0.5994,0.220952,0.119478,0.796853,-0.255518,0.057146,1.166907,0.84384,TURE
0.453206,1.166733,0.491103,1.158668,0.957378,0.863609,1.341361,0.941416,0.766498,1.027542,1.169056,0.946723,1.058289,1.268753,0.647045,0.899199,0.778729,FALSE
0.419321,0.853039,1.238504,0.653373,1.085218,0.962564,0.608795,0.665297,0.900566,0.757136,0.886907,1.205348,1.006551,0.435118,1.15198,1.198932,1.153932,FALSE
0.376966,0.660095,1.11525,1.453571,0.898346,1.330285,0.87902,0.718899,0.881997,1.004708,0.733232,0.458797,0.814288,0.734632,0.270033,0.810608,0.947204,TURE
0.817465,1.084411,0.786556,1.228883,0.854418,1.047349,1.097238,0.84102,1.015993,0.977482,0.877763,0.652903,0.962221,1.155458,1.138947,1.020782,1.022244,TURE
0.22025,0.706111,0.449128,1.243922,1.249262,0.888521,0.665924,0.931907,1.322996,1.217828,1.614856,1.104511,1.045264,0.409192,1.145579,0.509907,0.645471,TURE
0.37273,0.834495,0.729833,1.102567,1.107301,0.951626,0.958931,0.479266,0.970197,0.959039,1.099848,0.917593,1.01227,1.408549,1.133668,1.123999,1.050568,FALSE
0.546388,1.081609,0.814697,0.961066,0.96842,0.917794,1.098775,0.950925,0.794498,0.657844,1.035004,0.913345,1.029959,1.057524,0.85042,0.964216,0.933527,TURE
0.859821,0.994817,0.488952,1.221453,1.04618,0.89618,1.39844,0.617237,1.109179,1.141713,1.214118,0.811004,1.041259,0.802274,0.964629,0.960474,0.947204,FALSE
0.300725,0.672297,1.726929,0.835121,0.914953,1.301495,0.660627,0.599083,0.806827,0.926345,0.285675,0.795074,0.829341,0.975485,0.420204,0.767699,0.84384,TURE
0.351552,0.884766,1.477252,0.584493,0.993389,1.043744,0.179799,0.658991,0.911397,0.822034,0.772512,1.210714,0.964106,0.978874,1.210291,1.020782,0.947204,FALSE
1.287613,0.760928,0.576184,1.276656,1.142417,0.968897,0.730435,0.655247,1.130059,1.241613,1.411635,0.99167,1.00324,1.461046,1.235251,1.198932,0.91888,FALSE
0.482855,0.998466,0.870678,0.851104,1.05201,0.886572,0.820513,0.834437,0.713998,0.929681,1.01474,0.99679,1.046283,0.900663,0.105661,0.852549,0.975527,TURE
0.770874,0.928032,0.834095,0.770047,1.153165,0.825055,1.04883,0.898624,1.124547,0.787782,1.139128,1.319041,1.078447,1.389512,1.507762,0.842633,0.768799,FALSE
0.406615,0.879697,1.216388,0.673791,1.067078,0.962564,0.659265,0.688945,0.904047,0.719279,0.844526,1.146992,1.006551,0.380454,0.974866,1.198932,0.975527,TURE
0.432028,1.115933,0.62966,1.056927,0.979813,0.877632,1.548273,0.748853,0.955497,1.141713,0.949273,0.987687,1.050957,1.322699,1.021568,1.170649,0.947204,TURE
0.758167,0.861535,0.652365,1.023861,1.158534,0.871147,0.741279,0.674406,1.155365,0.5328,1.377107,1.043025,1.054348,0.749112,0.558127,1.002415,0.91888,TURE
0.389672,1.037677,0.888492,1.054629,0.923368,1.004415,0.87902,0.918594,0.617398,0.411017,0.890353,0.637218,0.984669,0.886411,1.211617,0.767699,0.8108,TURE
0.326139,0.715282,0.834095,0.840051,1.265486,0.862557,0.788826,0.713613,1.391091,0.428143,1.409469,1.324101,1.058839,1.073517,0.949889,1.095716,0.975527,TURE
0.37273,1.293467,0.928878,0.49003,0.993731,0.721923,1.288563,1.647478,0.661498,0.548022,0.883806,1.089642,1.13237,1.141788,0.647726,0.90294,0.825446,FALSE
0.385437,0.685937,0.962417,0.94775,1.180621,0.983719,0.457671,0.348557,1.21876,0.535567,1.228401,1.126137,0.99549,0.968989,0.933178,1.095716,1.200649,TURE
0.351552,0.840528,0.633108,1.104043,1.143903,0.904578,0.599332,0.599083,1.264196,0.548022,1.440277,1.096014,1.036869,1.128451,1.49504,1.198932,0.900487,TURE
1.622223,0.795712,0.914673,1.013325,1.095958,0.995236,0.78912,0.554152,1.025322,0.884828,1.175135,0.917593,0.989468,0.688434,1.81756,1.123999,1.27569,FALSE
0.355788,0.874233,1.251142,1.219241,0.803097,1.27196,0.239733,0.419358,0.661498,0.753531,0.589204,0.841127,0.844784,0.721452,1.064484,1.095716,1.050568,FALSE
0.516739,0.812607,1.100732,0.972026,1.023985,1.065132,0.984616,0.470708,1.133997,1.076473,0.757548,1.065064,0.952923,0.559889,0.743536,0.945849,0.825446,FALSE
0.343081,0.906612,1.153316,0.665472,1.079609,0.926913,1.078797,1.857157,0.661498,1.849576,0.746325,1.758721,1.025191,1.172782,0.907641,0.870916,0.91888,TURE
0.444735,0.804294,1.167733,0.616037,1.165978,0.90756,0.898997,0.69893,0.955497,1.027542,1.243875,1.274435,1.035309,0.645411,1.036013,1.273865,1.35073,FALSE
0.406615,0.803202,1.398847,0.72994,1.015025,1.082884,0.749164,0.629037,0.793798,0.822034,0.648125,1.013176,0.943641,0.791561,0.673016,0.945849,1.153932,TURE
0.432028,1.043937,0.457934,0.898388,1.175776,0.707768,1.498329,0.69893,1.322996,1.484227,1.309342,1.593044,1.139771,1.064667,0.214295,0.899199,0.797123,FALSE
0.321903,0.773006,0.614596,0.992955,1.249262,0.835911,0.767894,0.617804,1.405683,0.513771,1.534386,1.206731,1.072771,1.141788,0.997522,0.945849,0.900487,FALSE
0.533682,1.04908,0.64874,1.711215,0.713864,1.237582,1.327091,0.599083,0.787498,1.810431,0.617261,0.682733,0.862758,0.202352,0.083312,1.198932,0.633364,TURE
0.419321,1.11266,0.707717,1.306746,0.832841,1.05007,1.08826,0.845022,0.847182,0.962645,0.839357,0.662036,0.960798,1.610131,1.338574,0.824266,1.125608,FALSE
0.41085,1.589842,0.481539,0.500133,0.978803,0.50609,2.080033,2.008689,0.529198,0.628614,1.206135,1.129,1.245217,0.726761,0.926205,1.020782,1.228973,FALSE
0.338846,0.642561,1.386683,0.606412,1.186799,1.010692,0.674248,0.524197,1.322996,1.198799,1.031107,1.385948,0.981387,0.944489,1.071089,1.067432,0.797123,TURE
1.00383,0.96055,1.404236,0.887016,0.832841,1.169698,0.778543,1.041053,0.973872,0.88147,0.559359,0.712184,0.898251,0.770443,0.381012,1.049065,0.975527,TURE
0.279548,1.557724,0.884646,0.49003,0.832841,0.700047,1.523301,1.996943,1.59862,0.542314,1.01474,0.971757,1.143808,1.109556,0.740668,0.664483,1.022244,TURE
0.402379,0.888957,0.921894,0.964585,1.05201,0.972696,0.87902,0.639022,0.793798,1.050376,1.047474,0.892105,1.001253,0.902752,0.699042,1.049065,1.050568,TURE
0.605686,0.847334,0.898256,1.093143,1.03086,1.029876,0.711706,0.599083,0.927935,0.470957,1.096574,0.90007,0.971357,0.93178,0.613915,0.870916,0.787192,TURE
0.351552,0.929004,1.125526,0.779324,1.023492,0.974161,0.419532,0.658991,0.911397,0.685028,1.008194,1.134247,1.000487,1.047996,0.70469,1.067432,1.050568,TURE
0.385437,0.645587,1.026578,0.710812,1.290447,0.888521,0.577538,0.816931,1.491377,0.548022,1.249827,1.369439,1.045264,0.581241,0.728381,0.795983,0.48703,TURE
0.360023,0.647961,0.618211,1.204897,1.234565,0.95124,1.018864,0.958532,1.631695,0.890536,1.41409,0.87936,1.012472,1.26533,1.256213,0.842633,0.947204,FALSE
0.347317,1.164222,1.068048,0.657357,0.944564,0.880394,1.198663,0.958532,1.146597,1.644067,1.021287,1.223458,1.049513,1.113754,1.437253,0.870916,1.050568,FALSE
3.930608,1.254261,0.6795,0.766727,0.998871,0.746817,1.402691,1.34475,0.849157,0.779766,1.165872,1.07378,1.119354,1.489929,1.633438,0.889283,1.172325,FALSE
0.351552,1.194434,0.91449,0.649437,0.993389,0.800204,0.839064,1.018441,0.955497,0.753531,1.086754,1.172481,1.091441,1.090408,1.35087,0.974132,1.125608,TURE
0.385437,0.968381,0.962417,1.36239,0.796233,1.205849,0.539398,0.708007,0.396899,1.015087,0.549924,0.719477,0.879349,1.194233,0.730888,1.049065,1.172325,TURE
0.351552,1.282911,0.422072,1.298874,0.842876,0.904578,1.378463,0.658991,0.558598,0.959039,1.165315,0.598985,1.036869,0.908894,0.718781,0.945849,1.097285,FALSE
0.398144,0.703107,0.683248,1.089534,1.222682,0.921604,0.419532,0.736016,1.367096,0.773103,1.49265,1.097835,1.027967,1.252994,1.602877,1.348798,1.050568,FALSE
0.37273,1.126568,1.526014,0.49003,0.85177,1.017255,0.809098,1.138257,0.551248,1.267302,0.549924,0.898477,0.977956,0.590785,0.763488,1.123999,0.91888,TURE
0.944532,1.284299,1.152023,0.870187,0.728269,1.035943,0.898997,1.098318,0.783998,0.856285,0.632849,0.584116,0.968184,1.155458,0.52588,0.870916,0.900487,TURE
0.499797,0.497868,1.434926,0.959295,1.101045,1.223598,0.754714,0.571347,1.335246,1.059256,0.963822,1.054949,0.870069,0.633458,0.729331,0.945849,0.84384,TURE
0.33461,1.022521,0.886886,0.887016,1.01206,0.913827,1.226264,0.693675,1.117003,0.608413,0.987175,0.908035,1.032033,0.133321,0.721199,0.81435,1.050568,TURE
2.473573,0.987105,0.889796,0.941461,1.009678,0.944434,0.938953,0.768823,0.918747,0.742114,1.001647,0.866616,1.01603,1.173708,0.705093,0.964216,1.068961,FALSE
0.817465,1.065387,0.816808,0.949591,0.983875,0.91269,1.025779,1.099086,1.149989,0.874728,1.179919,0.813188,1.032627,0.957583,0.960563,1.123999,0.91888,FALSE
0.292254,0.798213,1.269275,0.703086,1.086315,1.004415,0.39123,0.540839,1.028997,0.513771,0.976551,1.237264,0.984669,0.559361,1.103087,0.820524,1.050568,TURE
0.368495,1.055109,0.402666,1.239156,1.033872,0.862988,1.361339,1.249515,0.913497,1.223264,1.470205,0.901208,1.058614,1.016666,1.056968,1.020782,1.097285,FALSE
0.317668,1.077055,0.70064,1.581162,0.7329,1.193579,1.023858,0.474274,0.624748,1.370056,0.834706,0.430122,0.885765,0.434717,1.128281,1.198932,0.975527,TURE
0.482855,0.708589,1.229192,0.803821,1.117761,1.038556,0.542252,0.449312,1.275746,0.905216,0.911864,1.137889,0.966819,1.209598,1.053394,1.077348,0.993921,FALSE
0.427793,1.090627,1.040554,0.853913,0.915301,0.972094,0.799109,1.747325,0.771748,1.655484,0.621938,1.338157,1.001568,1.294213,0.709164,0.899199,0.975527,FALSE
0.376966,0.825119,0.984044,1.090178,1.010639,1.070717,0.759153,0.432671,1.131897,0.509965,0.824886,0.934586,0.950003,1.167543,0.69261,0.974132,1.050568,FALSE
0.508268,0.642561,1.216388,1.167904,0.99941,1.227269,0.998886,0.748853,0.992247,0.742114,0.752872,0.700939,0.86815,1.419403,0.639272,0.842633,1.200649,TURE
0.368495,1.139518,0.738222,0.929367,0.976435,0.862988,1.181539,0.949974,1.089897,0.538236,0.903446,0.873899,1.058614,1.175788,0.526245,1.170649,1.172325,TURE
0.347317,0.806,1.281658,0.723093,1.066443,1.021257,1.498329,0.658991,1.587595,1.23305,0.667765,1.338157,0.975863,0.423995,0.72059,1.095716,1.200649,TURE
0.364259,0.640427,1.086263,0.752139,1.249262,0.940179,0.539398,0.179725,1.440596,0.685028,1.243875,1.363646,1.018255,0.661735,1.158713,1.123999,1.040638,FALSE
0.385437,1.170127,0.513289,1.36239,0.851146,0.983719,1.307633,0.816931,0.922088,1.195685,1.128415,0.507457,0.99549,1.458705,1.134988,0.58955,1.228973,FALSE
3.341864,0.921435,1.228413,1.052104,0.858175,1.171181,0.887344,0.778808,0.775423,1.031348,0.67322,0.786964,0.897476,1.055434,1.186162,1.095716,1.050568,TURE
0.415086,1.198948,0.953251,0.605037,0.994311,0.795589,1.085456,1.384547,0.877097,0.342514,0.933998,1.100263,1.093854,0.991784,0.966231,0.945849,1.200649,FALSE
0.385437,0.887683,0.384967,0.829281,1.345359,0.634658,1.225906,0.838716,1.26286,0.990177,1.849744,1.40072,1.177996,1.401985,0.981945,0.786067,0.712152,FALSE
0.292254,1.383569,0.930801,1.015569,0.687999,1.004415,1.306876,0.973509,0.894247,0.551828,0.452814,0.440742,0.984669,0.810086,0.558031,1.198932,0.768799,TURE
1.550218,0.852735,1.005016,2.385882,0.382288,1.77522,0.977857,1.64485,0.738866,2.025039,0.472052,1.214067,0.581654,0.344396,-1.392987,1.020782,0.693758,TURE
2.609111,0.977551,0.928878,0.971309,0.985619,0.979753,0.819248,0.864805,0.873106,0.853523,0.950329,0.834036,0.997564,0.847647,0.793059,0.749332,1.022244,FALSE
0.385437,0.928032,1.026578,0.888515,1.015883,0.983719,1.116936,0.838716,1.182678,1.002632,0.921301,0.872409,0.99549,0.313478,1.086577,0.885541,1.022244,FALSE
0.499797,1.026853,1.237005,0.456807,1.058697,0.856519,0.715868,1.164883,1.00858,0.856285,0.974733,1.299216,1.061996,0.813439,1.349476,1.170649,0.943457,FALSE
0.127067,0.367178,2.140843,1.257743,0.749557,1.732615,1.498329,0.898624,0.881997,0.685028,0.196401,0.191165,0.60393,0.117432,0.368196,1.142366,0.965597,TURE
0.300725,0.930873,1.315755,0.607361,1.020524,0.976121,0.721922,0.810123,0.917077,0.895207,0.638304,1.120924,0.999462,0.949996,1.099999,1.049065,1.200649,TURE
0.347317,0.761222,0.783235,0.723093,1.310202,0.774747,1.018864,0.35945,1.631695,0.890536,1.256969,1.644022,1.104751,1.290235,1.829851,0.992499,0.947204,FALSE
0.343081,0.815951,0.93707,1.131303,1.017917,1.069516,0.898997,1.917065,0.926097,1.71257,0.785605,1.414623,0.950631,0.813243,1.015592,0.996241,1.200649,TURE
0.444735,0.734356,0.889701,1.386084,0.975614,1.182579,0.449499,0.549159,1.322996,1.027542,1.145675,0.987687,0.891516,0.711467,1.075466,1.245582,0.975527,TURE
1.130897,1.127662,1.290192,1.150744,0.645686,1.254578,0.834783,1.002547,0.767248,0.681533,0.697425,0.598855,0.853872,1.118389,1.416055,1.170649,1.125608,TURE
1.296084,1.199928,0.744143,1.127389,0.841007,0.972001,1.223635,0.861181,0.927935,0.970456,0.785605,0.661113,1.001617,0.854555,0.960657,1.020782,0.840093,FALSE
0.313432,0.942754,1.578017,0.65558,0.87786,1.131663,0.107023,1.112582,0.677248,1.149868,0.533089,0.832935,0.918138,1.002005,1.028531,0.842633,0.900487,FALSE
1.232551,0.984188,0.702245,1.185501,0.978803,0.982411,1.011599,0.711638,0.62408,0.890536,1.045093,0.647645,0.996174,1.281783,0.735394,1.123999,1.125608,FALSE
0.360023,0.820751,0.824282,0.824403,1.205171,0.849321,0.539398,0.539174,1.411196,0.822034,1.531931,1.261691,1.06576,1.042005,0.801416,0.795983,1.27569,TURE
0.529446,1.086846,1.121023,0.905575,0.859492,1.039569,0.984616,1.026999,0.787498,0.636097,0.617261,0.682733,0.966289,0.80991,0.55219,0.974132,1.125608,TURE
2.422746,1.03349,1.071783,0.772739,0.978443,0.944053,0.971331,1.050116,1.0366,1.011794,0.950402,1.045916,1.016229,1.604265,0.397594,0.974132,1.068961,FALSE
1.063128,0.994745,0.767633,0.880492,1.085017,0.851351,1.047782,0.863014,0.844991,0.632334,1.197636,1.048067,1.064698,1.197125,1.032912,0.992499,1.200649,FALSE
0.402379,1.082208,0.798975,0.851104,1.02571,0.851109,0.938953,1.05838,0.617398,0.822034,1.086754,1.134247,1.064825,0.881807,1.212188,1.123999,1.097285,FALSE
0.389672,0.997766,1.142347,0.820267,0.950526,1.004415,0.779131,0.658991,0.558598,0.959039,0.720138,0.904849,0.984669,1.148931,0.711261,0.899199,0.740475,TURE
0.402379,1.043558,1.229192,1.134806,0.736407,1.21587,0.69922,0.579113,0.499799,0.548022,0.484457,0.318609,0.87411,1.629168,1.016706,0.964216,0.993921,FALSE
0.355788,0.961656,1.042619,0.577535,1.130285,0.825055,1.258596,1.258074,1.499396,0.822034,0.903446,1.338157,1.078447,0.94831,0.523191,0.945849,0.750406,FALSE
0.37273,1.084844,0.398091,0.551283,1.334439,0.49222,1.797995,1.647478,1.168647,0.445268,1.787252,1.567555,1.252469,0.117854,0.810409,0.529842,1.172325,TURE
1.016537,1.086235,0.827144,1.010686,0.936947,0.950532,1.123747,0.748853,0.643123,0.827742,0.949273,0.812453,1.012842,1.09143,1.166327,1.049065,0.787192,FALSE
0.368495,0.590861,0.939555,1.053282,1.206184,1.028948,0.59077,0.4108,1.316696,0.47952,1.099848,0.955827,0.971842,0.949298,1.22398,1.348798,0.890557,FALSE
0.33461,1.115477,0.739071,1.228176,0.853926,1.023486,1.052773,0.603024,0.835576,1.207813,0.845043,0.913066,0.974698,1.068739,0.59363,0.795983,1.125608,FALSE
0.766638,0.912873,0.838703,0.595616,1.24236,0.733889,0.629298,1.37789,1.168647,1.130296,1.256969,1.739604,1.126113,1.331374,1.048605,0.960474,1.247366,TURE
0.343081,1.087934,1.009152,0.598925,1.048763,0.819962,1.078797,2.156698,1.146597,1.781073,0.785605,1.758721,1.08111,1.401985,0.459454,0.792241,0.872163,FALSE
0.440499,1.023861,0.954397,0.984771,0.936947,0.999586,0.599332,0.798777,0.440999,0.799199,0.785605,0.637218,0.987194,0.888935,0.690148,0.974132,0.725829,FALSE
0.44897,1.247019,0.605899,1.118747,0.872126,0.898998,1.465033,1.11496,0.477749,0.970456,0.992918,0.807142,1.039786,1.124473,0.756996,1.227215,0.91888,FALSE
0.279548,0.834495,1.061575,1.960119,0.567846,1.575105,0.724192,0.848701,0.238874,1.626942,0.360069,0.653148,0.686285,1.244478,0.442454,0.899199,1.050568,TURE
0.48709,1.181355,0.761565,0.984321,0.912505,0.903973,1.182015,0.815418,0.563498,0.761142,0.949273,0.690319,1.037185,1.256879,1.146762,0.917566,0.947204,FALSE
0.495562,1.318074,0.848353,0.460712,1.025036,0.66639,1.275049,1.623984,0.754454,0.513771,1.049399,1.244449,1.161405,1.023102,1.196486,0.824266,1.040638,FALSE
0.355788,0.874233,1.251142,1.219241,0.803097,1.27196,0.239733,0.419358,0.661498,0.753531,0.589204,0.841127,0.844784,0.721452,1.064484,1.095716,1.050568,FALSE
0.381201,0.734356,1.751599,0.778603,0.888364,1.283419,0.839064,0.539174,1.014297,1.027542,0.510644,0.841127,0.838792,1.118389,0.348569,0.617833,1.200649,TURE
0.720047,1.252724,0.755592,1.01465,0.852438,0.917267,1.298552,0.865342,0.318499,0.646971,0.872895,0.573496,1.030234,0.798862,0.80302,1.123999,0.91888,TURE
0.406615,0.535468,1.398847,0.673791,1.223236,1.052804,0.554382,0.658991,1.53247,1.215925,1.001647,1.366832,0.959369,0.382535,1.065345,1.123999,1.097285,FALSE
0.381201,0.938343,0.64874,1.19785,1.027171,0.962564,0.958931,0.898624,0.749698,0.753531,1.217689,0.917593,1.006551,1.04472,0.975903,0.899199,1.200649,FALSE
0.343081,1.042604,1.657892,0.931661,0.647766,1.319069,0.719198,1.917065,0.617398,2.055084,0.235682,1.146992,0.820152,1.332735,0.72159,0.870916,0.84384,TURE
0.364259,0.896597,1.018372,0.564104,1.191157,0.805868,0.599332,0.958532,1.087797,0.411017,1.204595,1.401879,1.088479,0.958235,1.595912,1.273865,1.068961,FALSE
0.313432,1.389322,0.94681,0.437054,0.945388,0.702412,1.380603,2.011206,0.937122,0.721726,0.911864,1.153819,1.142571,0.985646,1.196069,1.245582,1.022244,FALSE
0.326139,0.906023,1.289056,0.770047,0.973451,1.05007,0.48916,0.612298,0.655013,0.886507,0.904024,0.958638,0.960798,0.609463,1.778382,1.198932,1.040638,FALSE
0.864056,0.953942,0.915869,0.951234,1.016556,0.962564,0.681059,1.116472,0.681543,1.120955,0.982007,1.060098,1.006551,1.185532,1.507284,0.81435,0.665435,FALSE
0.364259,1.323548,0.95048,1.378921,0.552,1.208801,1.278574,0.778808,0.720298,0.981874,0.196401,0.509774,0.877806,0.865423,0.799006,0.81435,0.872163,TURE
0.808994,0.884303,1.069912,0.677319,1.12499,0.89201,0.629298,0.827823,1.325001,0.84383,1.160554,1.232147,1.04344,1.302666,0.839022,1.049065,1.050568,FALSE
0.419321,1.11266,1.238504,0.762268,0.858079,1.020901,0.78544,0.967992,0.538483,0.483125,0.523048,0.778747,0.976049,0.717323,1.177947,0.824266,1.091968,TURE
0.440499,0.847334,1.066679,0.932941,1.033044,1.027352,0.649276,0.798777,0.918747,0.3996,0.785605,0.796522,0.972676,0.983241,0.769316,1.095716,1.097285,FALSE
0.368495,0.886291,0.671111,0.929367,1.177465,0.829797,0.659265,1.181049,0.963897,1.144975,1.290638,1.14153,1.075968,1.250559,1.403432,1.095716,0.761305,FALSE
0.368495,0.801883,1.275111,0.619578,1.120028,0.962564,0.950369,1.009882,1.304096,1.144975,1.155962,1.250767,1.006551,0.782702,1.458803,1.049065,1.172325,FALSE
0.216014,1.367918,1.030352,1.691083,0.342935,1.415535,1.16234,0.944009,1.122542,1.120955,0.499931,0.625632,0.769715,-0.662581,-0.298972,0.660742,1.200649,TURE
0.393908,0.868593,1.255627,0.811447,0.994037,1.055715,0.544009,1.414757,1.46208,0.995925,1.024309,0.899947,0.957847,0.447501,1.241075,1.020782,0.763482,TURE
1.994953,1.153765,0.694194,1.052888,0.928326,0.907385,1.229311,0.808989,0.696577,0.651296,1.036315,0.708905,1.035401,0.756918,1.333064,0.899199,0.722082,FALSE
0.313432,0.942754,1.578017,0.65558,0.87786,1.131663,0.107023,1.112582,0.677248,1.149868,0.533089,0.832935,0.918138,1.002005,1.028531,0.842633,0.900487,FALSE
0.41085,0.719214,1.50481,0.889126,0.953045,1.220571,0.860217,0.78938,0.840492,0.902625,0.499091,0.989562,0.871652,0.850993,1.038789,1.049065,0.778729,TURE
0.368495,0.844087,1.207999,0.867409,1.005153,1.06214,0.702074,0.599083,0.831598,0.802461,0.965172,0.873899,0.954488,1.196104,1.11746,0.870916,0.618718,FALSE
0.571802,1.006339,0.69199,0.558997,1.258516,0.641709,0.941807,0.998471,1.007997,0.717648,1.515096,1.511116,1.174309,1.336958,1.476737,0.889283,1.097285,FALSE
0.44897,1.039183,0.605899,1.373008,0.895697,1.03521,1.065478,0.965189,1.102497,0.913371,1.091119,0.615977,0.968568,0.664112,1.034402,1.095716,1.27569,TURE
0.355788,1.04908,0.556063,1.475923,0.862586,1.065696,0.958931,0.778808,0.573298,1.301553,1.060567,0.688195,0.952628,1.559815,1.034709,1.049065,1.27569,TURE
0.427793,0.872502,0.924937,0.907283,1.088466,0.943503,0.399554,1.497707,0.734998,1.71257,0.91654,1.529322,1.016517,1.367031,1.030764,0.899199,1.172325,TURE
0.364259,0.853902,1.086263,0.752139,1.103999,0.940179,0.479465,1.357921,1.058397,1.004708,0.864166,1.325413,1.018255,1.312377,1.166279,0.524533,1.35073,TURE
0.609922,1.172929,1.175842,0.973253,0.746087,1.102938,1.011372,0.973509,0.79931,0.727842,0.491003,0.597392,0.933156,1.245505,0.127843,0.604175,1.27569,TURE
0.432028,0.755954,1.202078,0.687002,1.151281,0.962564,1.148719,0.599083,1.433246,1.427142,0.851073,1.43374,1.006551,1.312054,1.013717,0.945849,1.125608,FALSE
0.953003,0.979141,1.167733,0.790581,0.966096,1.001067,0.574359,0.748853,0.826873,0.770657,0.851073,0.939896,0.98642,1.08769,1.04951,1.198932,1.27569,TURE
2.770062,1.454114,0.71421,0.725304,0.867225,0.741792,1.66308,1.622192,0.804679,0.481892,0.920791,0.882174,1.121981,0.682745,0.901423,0.664483,0.947204,FALSE
0.597215,0.80727,1.283678,0.688127,1.080922,1.003524,0.749164,1.497707,1.047372,1.883827,0.736505,1.529322,0.985135,1.317348,0.515961,1.123999,0.965597,FALSE
0.368495,0.759678,0.939555,0.805451,1.206184,0.89618,0.941807,0.641874,1.228496,0.616525,1.172797,1.179763,1.041259,0.711189,1.332083,1.170649,0.740475,TURE
0.292254,0.904641,1.100038,0.859327,1.013894,1.004415,0.39123,0.540839,0.783998,0.171257,0.736505,0.812453,0.984669,1.293017,0.635772,1.049065,0.947204,FALSE
0.304961,0.866948,0.973111,0.898388,1.075753,0.962564,0.524415,0.374427,1.028997,0.513771,1.063841,1.035479,1.006551,1.309816,1.18663,0.913824,1.022244,FALSE
0.343081,1.042604,1.081234,0.798567,0.956225,0.962564,0.839064,1.917065,0.793798,2.19209,0.864166,1.529322,1.006551,0.046406,1.199318,1.095716,0.840093,FALSE
0.368495,1.012904,0.872444,1.177198,0.890279,1.06214,0.659265,0.530616,0.472499,0.538236,0.852943,0.529801,0.954488,0.256463,0.816832,0.945849,0.975527,FALSE
0.347317,0.895556,0.783235,0.986035,1.096913,0.91561,1.318529,0.778808,1.896294,0.890536,1.139128,1.37639,1.031101,1.48816,1.399718,1.020782,1.022244,FALSE
0.300725,1.086019,0.904582,0.683281,1.055714,0.813434,0.749164,1.109665,1.097485,0.583831,1.173945,1.199128,1.084523,1.178927,1.152131,1.067432,1.050568,FALSE
0.453206,0.686314,1.25504,0.604523,1.214236,0.944572,0.34961,0.88436,1.244246,1.068318,1.010064,1.397327,1.015958,0.744369,1.593507,0.945849,1.050568,FALSE
0.364259,0.384256,0.814697,1.06553,1.394525,0.973757,0.779131,0.619052,1.822795,1.324388,1.505744,1.185225,1.000699,0.917941,1.960061,0.777615,0.854739,FALSE
0.478619,1.072289,1.498418,0.71553,0.79599,1.124411,1.23324,1.1252,0.610614,1.49301,0.657189,0.70339,0.921929,1.408549,0.268523,0.899199,1.003851,FALSE
0.609922,1.172929,1.175842,0.973253,0.746087,1.102938,1.011372,0.973509,0.79931,0.727842,0.491003,0.597392,0.933156,1.245505,0.127843,0.604175,1.27569,TURE
0.376966,0.948887,0.918442,0.787351,1.094859,0.876041,0.852383,0.672304,1.200496,0.205508,0.982007,0.99406,1.051789,1.04472,1.084391,1.002415,1.068961,FALSE
1.698463,1.071317,0.888176,1.707161,0.59815,1.353831,1.198663,0.984207,0.829498,1.582089,0.626614,0.837486,0.801977,0.802896,-0.38801,1.348798,0.720512,TURE
0.406615,0.803202,0.851472,0.898388,1.171183,0.902404,0.779131,0.554152,1.135572,0.702154,1.286429,1.166108,1.038005,1.097301,1.415156,1.170649,1.097285,FALSE
0.74546,0.87622,1.094749,0.918806,1.007927,1.033662,0.715868,1.031754,0.820748,0.970456,0.851073,0.987687,0.969377,1.252994,1.507412,1.095716,0.600324,FALSE
0.474384,1.147431,0.938357,1.010686,0.847714,1.005536,0.882349,1.031754,0.575748,0.818228,0.763783,0.605357,0.984083,1.753256,0.80693,0.795983,0.722082,FALSE
0.283783,1.150856,1.132875,1.045884,0.745828,1.120597,0.877593,0.599083,1.133997,0.83182,0.63129,1.078718,0.923923,0.547761,0.849668,1.020782,1.050568,TURE
0.389672,0.838123,1.142347,1.230401,0.869052,1.22413,0.299666,0.838716,0.984897,0.616525,0.91654,0.624473,0.869791,0.945518,1.383659,0.81435,0.647041,FALSE
0.419321,0.853039,0.82567,1.143403,1.034742,1.020901,0.662419,0.731512,0.984123,0.764347,1.070904,0.768686,0.976049,0.880733,0.974026,1.123999,0.975527,TURE
0.427793,0.908856,1.329597,0.587065,1.03899,0.972094,0.599332,1.747325,0.698248,1.883827,0.621938,1.656766,1.001568,0.233344,0.696484,0.799724,1.050568,FALSE
0.368495,1.097313,0.738222,1.177198,0.890279,0.995756,1.010302,0.419358,0.396899,1.086259,0.858555,0.535263,0.989196,1.194233,0.91369,0.842633,1.050568,TURE
0.834407,0.7269,1.481894,0.738776,1.027312,1.128692,0.69452,0.539174,1.029862,1.067838,0.697803,1.045787,0.919691,1.104785,0.941876,1.138624,0.947204,FALSE
0.376966,0.866375,1.508868,0.908482,0.842199,1.232947,0.865701,0.865342,0.627198,0.548022,0.715774,0.849624,0.865181,1.15617,0.391924,1.170649,1.022244,TURE
2.130491,0.934369,0.673246,0.900174,1.157368,0.815213,0.922049,0.852541,1.226881,0.76407,1.379846,1.181304,1.083593,1.414415,1.115369,0.792241,0.947204,FALSE
0.304961,1.019939,1.297481,0.748656,0.902245,1.042778,0.549387,0.998471,0.661498,0.513771,0.654671,0.828383,0.964611,1.054,0.696548,1.035408,1.35073,FALSE
1.046186,0.862199,1.087363,0.872927,1.041895,1.005431,0.734346,0.599083,0.79719,0.944736,0.919417,0.926416,0.984138,1.06734,1.199783,1.142366,1.200649,TURE
0.33461,0.79013,0.739071,0.887016,1.233449,0.84072,0.682134,0.603024,1.7756,0.61292,1.439415,1.25012,1.070257,0.755279,1.055451,1.227215,0.92881,TURE
1.808588,0.877099,1.0392,1.32549,0.842594,1.224057,0.869809,0.585467,0.936406,1.165437,0.814938,0.646735,0.86983,0.140783,0.88805,1.123999,0.947204,TURE
0.736989,0.801883,1.174444,0.929367,1.019513,1.078736,0.846675,0.641874,0.878497,0.907934,0.813663,0.91638,0.945811,0.639955,1.20863,1.170649,0.88681,TURE
0.292254,0.851427,1.100038,0.703086,1.122525,0.920713,0.765813,0.765495,1.004497,1.065599,1.003829,1.051409,1.028432,0.790727,1.076404,0.92374,1.050568,TURE
0.559095,1.168293,0.796181,0.939224,0.927482,0.896935,1.170124,0.95568,0.556498,0.538236,0.982007,0.81928,1.040865,-0.017122,0.832247,1.142366,1.200649,TURE
0.597215,0.989557,0.828179,0.726356,1.134082,0.798723,1.04883,1.722363,0.826873,1.113171,1.080208,1.577114,1.092215,1.233286,0.819631,1.095716,0.947204,FALSE
0.406615,0.726706,1.03393,1.179134,1.015025,1.143045,0.494449,1.033418,0.948147,0.753531,0.913266,0.697753,0.912187,0.941461,0.671502,0.992499,1.125608,TURE
0.355788,0.874233,0.834095,0.962558,1.10054,0.928187,0.958931,0.539174,0.837898,0.616525,0.982007,0.841127,1.024525,0.963049,1.090981,0.974132,1.27569,FALSE
0.516739,0.722317,0.622153,1.369673,1.105904,1.041463,1.198663,0.898624,1.291496,1.321126,1.150351,0.983136,0.965299,0.600577,0.587808,0.617833,1.200649,TURE
0.389672,0.798213,0.951956,0.585905,1.27642,0.784699,0.459488,0.599083,1.278896,0.388183,1.309342,1.491089,1.099547,0.921334,1.133553,0.870916,0.807053,FALSE
0.364259,0.939292,0.47524,1.316243,1.045894,0.940179,1.178685,0.658991,0.793798,1.415725,1.322436,0.573496,1.018255,1.209396,0.931999,0.945849,0.91888,TURE
0.364259,1.110073,1.42572,0.564104,0.871578,1.007334,1.058819,1.39786,0.720298,0.981874,0.864166,1.134247,0.983143,1.111389,0.630705,0.974132,1.078891,FALSE
0.415086,0.936678,1.191564,0.880053,0.94332,1.060785,0.665924,0.918594,0.548798,1.263496,0.768148,0.807142,0.955196,1.377081,1.291919,0.992499,1.172325,FALSE
1.075835,1.243201,0.827527,0.763983,0.944324,0.818558,1.16244,1.161957,1.148535,0.526945,0.969057,0.913812,1.081844,1.396118,1.731326,0.917566,1.022244,FALSE
0.398144,0.781229,0.683248,1.376254,1.036622,1.075204,0.565084,0.316658,0.913497,1.00797,1.18402,0.589881,0.947657,0.829103,1.489719,1.049065,1.050568,FALSE
0.364259,1.110073,1.357829,0.564104,0.900631,0.973757,1.098775,1.278043,0.573298,1.027542,0.9951,1.006804,1.000699,0.58281,0.559394,1.095716,1.200649,TURE
0.550624,1.666423,0.404215,0.373176,1.018629,0.399834,2.354517,2.225165,1.165497,0.733959,1.402867,1.283538,1.300773,0.917563,0.855395,1.348798,0.91888,TURE
0.999594,0.684569,1.014344,0.867934,1.196327,0.966643,0.586846,0.649006,1.442433,0.4995,1.194775,1.218679,1.004418,0.843556,1.343458,0.735675,0.96185,TURE
0.266841,1.04908,0.834095,2.566822,0.237955,1.787619,1.098775,1.322974,0.973872,2.768655,0.147301,1.688627,0.575172,0.527971,-0.162323,0.239425,0.04297,TURE
0.385437,0.968381,0.834095,0.888515,1.070796,0.888521,1.171421,1.361552,1.407187,0.741076,1.085564,0.948875,1.045264,0.512796,0.653759,0.870916,1.125608,TURE
0.343081,0.951943,0.504576,1.131303,1.110455,0.855612,0.958931,1.617523,0.926097,1.986581,1.139128,1.529322,1.06247,0.975156,1.442545,0.974132,0.84384,FALSE
0.520975,0.985111,1.471533,0.876476,0.792215,1.197336,0.513713,0.556291,0.808498,0.83182,0.551794,0.728249,0.883801,0.930767,0.741826,1.170649,0.975527,TURE
0.406615,0.879697,1.459666,0.786089,0.91092,1.143045,1.288563,1.183188,0.915072,1.113171,0.441903,0.802894,0.912187,0.486043,0.794649,0.94054,1.125608,TURE
0.398144,0.781229,0.869588,0.917502,1.169522,0.921604,0.530837,0.530616,1.096197,0.137006,1.245746,1.136068,1.027967,0.709208,0.354852,1.049065,1.022244,FALSE
1.00383,0.96055,1.404236,0.887016,0.832841,1.169698,0.778543,1.041053,0.973872,0.88147,0.559359,0.712184,0.898251,0.770443,0.381012,1.049065,0.975527,TURE
0.317668,0.685399,1.167733,1.149936,0.99941,1.193579,0.099889,0.798777,0.881997,1.027542,0.851073,0.700939,0.885765,0.486965,0.641323,0.974132,0.872163,TURE
0.364259,0.853902,1.086263,0.752139,1.103999,0.940179,0.479465,1.357921,1.058397,1.004708,0.864166,1.325413,1.018255,1.312377,1.166279,0.524533,1.35073,TURE
0.406615,0.458972,0.973111,0.954537,1.327341,0.992644,0.869031,0.658991,1.741945,0.787782,1.41409,1.319041,0.990823,0.296069,1.256714,0.711133,0.947204,TURE
0.292254,0.532142,0.846183,1.328051,1.158736,1.129966,0.299666,0.615724,1.482246,0.704057,1.320254,0.892105,0.919025,1.017503,1.203478,0.795983,1.125608,FALSE
0.664984,0.841936,1.375991,1.029999,0.859365,1.232327,0.956286,0.537412,0.671226,1.108134,0.537216,0.573496,0.865505,1.148931,0.88997,1.077348,1.27569,TURE
4.320281,1.177129,0.62966,0.782126,1.065547,0.730416,1.474826,1.133559,1.054938,0.779051,1.251577,1.113257,1.127929,0.724248,0.90534,1.020782,1.247366,TURE
0.732754,0.848966,0.809988,1.028213,1.097618,0.951436,0.665924,0.770615,0.996959,0.957283,1.193516,0.967264,1.012369,0.758686,0.852873,1.095716,1.068961,TURE
2.672644,0.965951,0.906797,1.050729,0.966149,1.011379,0.847067,0.75481,0.771748,0.790118,0.997072,0.816254,0.981028,1.035473,1.080196,1.273865,1.125608,TURE
0.355788,1.267638,1.529174,0.577535,0.713864,1.065696,1.018864,1.557615,1.102497,1.301553,0.785605,1.108759,0.952628,1.093865,1.051825,1.020782,0.947204,FALSE
0.338846,0.734356,1.094749,0.875928,1.124336,1.010692,0.224749,0.374427,1.212746,0.685028,1.129308,1.0992,0.981387,1.238294,0.425024,0.782325,0.947204,TURE
0.338846,0.688458,1.386683,0.539033,1.186799,0.974596,0.898997,0.524197,1.267871,0.941914,1.031107,1.43374,1.00026,0.784051,1.15839,1.095716,0.797123,TURE
1.418916,1.01933,0.766869,0.997613,1.014326,0.913717,1.040017,0.763537,0.791204,0.852927,1.062878,0.88086,1.03209,0.378544,0.474082,0.861,0.975527,TURE
0.33461,0.464782,0.739071,1.228176,1.296702,1.023486,0.768879,0.906507,1.714673,0.869805,1.5402,1.109262,0.974698,0.698975,1.282546,1.039149,1.200649,FALSE
1.025008,0.834495,1.085702,0.846415,1.073746,0.990407,0.898997,0.576041,1.119458,0.737723,0.89136,1.132287,0.991993,0.809376,0.755622,1.273865,0.900487,TURE
3.799306,0.982416,0.839674,1.009559,1.002752,0.956125,0.859042,0.852029,0.817721,0.646971,1.012045,0.836379,1.009917,0.753543,0.933453,0.992499,0.975527,TURE
0.304961,1.274923,0.810926,0.673791,0.971648,0.76203,1.223635,1.248089,0.826873,0.313971,1.047474,1.035479,1.1114,1.426681,1.292117,1.198932,0.92881,FALSE
0.343081,0.815951,0.720823,1.064756,1.141301,0.926913,0.599332,1.73734,1.102497,2.123587,1.060567,1.605789,1.025191,1.214963,0.828048,0.912257,1.125608,TURE
2.515928,1.063209,0.81584,0.871164,1.022124,0.870197,1.021718,0.851553,0.859947,0.673611,1.082078,1.008625,1.054845,1.27207,0.876558,0.747867,0.815516,TURE
0.304961,0.968942,1.459666,0.823522,0.832841,1.163098,0.674248,0.998471,1.378121,0.656485,0.785605,0.844313,0.901702,1.252899,0.440486,1.049065,0.872163,FALSE
0.292254,1.011069,0.592328,0.468724,1.339788,0.544058,1.082126,1.248089,1.347496,0.704057,1.47301,1.539943,1.225366,0.863716,0.794926,1.198932,0.346879,FALSE
0.326139,1.239821,0.758268,0.560034,1.070796,0.675045,1.225104,1.387581,0.554491,0.871396,1.198626,1.270687,1.15688,0.822172,1.419292,1.348798,0.993921,TURE
1.050421,0.991972,1.082978,0.673791,1.047768,0.896582,0.922049,1.002312,0.754786,0.988021,0.944237,1.073467,1.04105,1.338503,0.86574,1.198932,1.27569,FALSE
0.432028,0.539967,1.316561,1.056927,1.077795,1.21736,1.148719,0.449312,1.469996,1.598399,0.687405,1.115131,0.873331,0.438235,0.785074,1.020782,0.975527,FALSE
0.330374,0.753185,0.823401,1.036601,1.153165,0.962564,0.541063,0.540839,1.114747,0.685028,1.249331,1.024858,1.006551,1.461046,0.947496,1.273865,0.84384,FALSE
1.075835,1.170922,0.827527,0.657875,1.042691,0.761714,1.149268,1.244249,0.86019,0.681264,1.096394,1.128085,1.111565,0.965016,0.751355,1.067432,0.965597,TURE
0.360023,1.209527,1.373803,0.443909,0.881832,0.917267,0.479465,1.258074,0.926097,0.890536,0.824886,0.99406,1.030234,0.771129,1.086965,1.049065,1.200649,TURE
0.321903,0.966258,0.691421,1.06388,1.05201,0.911903,0.992643,0.711411,0.730404,0.877692,1.178408,0.848296,1.033039,0.728092,1.101008,1.12774,1.172325,FALSE
1.11819,0.737137,0.597136,1.286328,1.145157,0.98444,0.72776,0.470708,1.165497,1.076473,1.402867,0.955827,0.995113,1.582444,1.452202,1.123999,1.172325,FALSE
0.495562,0.753185,1.746609,0.552854,0.982326,1.160013,0.766792,0.798777,0.827953,1.333118,0.49678,1.100138,0.903315,1.335024,0.421545,0.899199,0.993921,TURE
0.393908,0.750148,1.318408,0.695526,1.1015,1.024665,0.239733,0.723508,1.041435,0.964309,0.849058,1.129346,0.974081,0.247271,0.700685,1.095716,0.693758,TURE
0.330374,0.847334,0.598837,1.036601,1.185197,0.851499,0.757489,0.990151,1.188246,0.951428,1.456644,1.08858,1.064621,0.610144,1.390109,0.89389,1.200649,FALSE
1.249493,0.846376,0.672931,1.151154,1.101045,0.949512,0.932294,0.852029,0.979997,1.004708,1.256969,0.892105,1.013375,0.84152,0.444297,0.664483,0.975527,TURE
0.559095,1.251743,0.928878,1.510925,0.548918,1.268834,1.141584,1.169638,0.881997,1.337436,0.542442,0.619011,0.846418,-0.225036,-0.200989,0.899199,0.807053,TURE
0.300725,0.672297,1.069051,1.214721,1.020524,1.17948,0.898997,0.496966,0.9271,1.25329,0.825778,0.755972,0.893137,1.255259,1.332209,1.020782,0.900487,FALSE
0.398144,0.976537,0.931702,0.630783,1.142942,0.798723,0.676389,0.941416,1.379696,0.714386,1.178408,1.239844,1.092215,1.252899,1.120646,1.152282,0.872163,FALSE
0.389672,1.27714,0.888492,0.527315,1.004841,0.721923,1.238619,1.497707,0.602698,0.936205,1.139128,1.121503,1.13237,1.012667,1.381791,0.935933,0.975527,FALSE
0.461677,1.044267,0.589223,0.692336,1.214879,0.662315,1.059929,1.009565,0.853414,0.995828,1.454825,1.242574,1.163536,0.760078,0.938069,1.049065,1.125608,FALSE
0.491326,0.917945,1.107333,0.882898,0.990794,1.02065,0.549387,0.611564,0.744185,0.642214,0.826522,0.908035,0.976181,0.928077,0.970139,0.945849,1.022244,TURE
0.355788,0.961656,1.042619,0.705876,1.070796,0.893809,0.779131,0.898624,1.146597,0.548022,1.060567,1.185225,1.042499,0.550279,1.165344,1.273865,1.172325,TURE
0.96571,1.01457,1.382841,1.394865,0.569839,1.431181,0.861539,0.786296,0.587998,0.542314,0.384619,0.326574,0.761535,0.616227,0.163904,0.824266,0.947204,TURE
1.829766,0.892446,1.000142,0.611403,1.179859,0.82219,1.130557,0.916778,1.573564,0.814768,1.214118,1.370018,1.079945,0.416131,1.429133,0.837923,1.097285,TURE
0.313432,1.190847,0.710108,1.238318,0.810332,1.014594,1.187961,0.673968,0.661498,1.443452,0.974993,0.334539,0.979347,1.035473,0.703137,1.170649,1.022244,TURE
0.351552,0.884766,1.477252,0.584493,0.993389,1.043744,0.179799,0.658991,0.911397,0.822034,0.772512,1.210714,0.964106,0.978874,1.210291,1.020782,0.947204,FALSE
0.41085,1.059895,1.264041,0.889126,0.824255,1.101491,1.040017,0.969104,0.928691,0.628614,0.45981,0.645464,0.933913,0.790698,0.894804,1.170649,0.947204,FALSE
0.37273,1.043119,0.729833,1.041313,0.993731,0.918811,1.078797,1.198166,1.322996,0.411017,0.942727,0.764661,1.029427,1.203998,0.474292,0.73481,1.200649,TURE
0.432028,0.50397,1.25932,1.00408,1.151281,1.160739,1.148719,0.349465,1.616995,1.255885,0.883806,1.242574,0.902935,0.751474,0.977932,1.198932,1.050568,FALSE
0.559095,0.917945,1.415434,0.939224,0.832841,1.203205,0.499443,0.684666,0.619498,1.158024,0.430213,0.646321,0.880732,0.834649,1.01836,1.170649,0.975527,TURE
0.368495,0.717474,0.738222,1.734818,0.890279,1.294483,0.710636,0.770249,0.963897,1.164548,0.785605,0.344098,0.833008,0.871766,0.881143,0.974132,1.097285,TURE
0.690398,0.946102,0.5373,1.157432,1.088314,0.885795,0.898997,0.765495,1.19233,1.065599,1.389358,0.927506,1.046689,0.900933,1.235478,0.646116,0.937274,FALSE
0.393908,0.592222,0.878939,1.217171,1.155232,1.086766,0.419532,0.815674,1.377273,0.727184,1.266033,0.902888,0.941612,0.694635,1.352301,0.945849,0.890557,TURE
0.402379,0.811656,0.860435,1.021325,1.104611,0.972696,0.419532,0.738869,1.028997,0.502354,1.191502,0.955827,1.001253,0.619337,1.247934,0.861,1.078891,FALSE
0.304961,0.866948,0.567648,0.898388,1.249262,0.76203,1.348496,0.624045,1.084122,0.827742,1.554844,1.242574,1.1114,0.427755,1.237296,0.866097,0.479536,TURE
1.889064,1.012621,1.282935,1.16025,0.722667,1.256081,0.799109,0.642495,0.613563,0.685028,0.370032,0.493151,0.853086,1.025788,-0.06257,0.81435,1.022244,FALSE
0.923354,0.943209,0.74992,0.989051,1.077345,0.900748,1.050344,0.656571,0.926543,0.768062,1.192295,0.940379,1.038871,0.628337,0.920288,0.913824,0.947204,TURE
2.185554,1.124304,0.792067,1.034191,0.915157,0.945775,1.138154,0.783416,0.790829,0.622453,0.932907,0.770176,1.015329,0.38587,0.268874,0.974132,1.097285,FALSE
0.423557,0.771074,0.934186,1.401485,0.924454,1.212831,0.779131,1.138257,1.411196,0.959039,0.824886,0.49703,0.875699,1.064699,0.673869,0.974132,0.91888,TURE
0.385437,0.928032,1.475706,0.651578,0.933515,1.078918,0.648368,0.887732,0.785779,0.959039,0.810602,0.941924,0.945715,0.737983,0.729336,1.020782,1.172325,TURE
0.817465,0.951238,0.937816,1.00545,0.983875,1.002463,0.737639,0.479266,0.573298,0.911614,0.915533,0.764661,0.98569,1.047498,0.960038,0.795983,0.815516,TURE
0.279548,0.834495,1.061575,1.960119,0.567846,1.575105,0.724192,0.848701,0.238874,1.626942,0.360069,0.653148,0.686285,1.244478,0.442454,0.899199,1.050568,TURE
0.321903,0.917945,0.921894,0.780179,1.117761,0.873907,0.711706,0.673968,0.964685,0.470957,1.129308,1.170887,1.052905,0.989119,0.84142,0.974132,0.768799,TURE
1.190195,0.888544,1.080465,0.671393,1.120335,0.894054,0.559376,1.238104,1.175997,1.187382,0.968913,1.452856,1.042371,1.02887,1.197839,0.454309,1.35073,TURE
0.775109,1.42457,0.893347,0.736383,0.805535,0.836326,1.288563,1.437799,0.786448,0.582274,0.759419,0.796522,1.072554,1.311023,1.012551,0.58955,1.022244,TURE
0.402379,1.198159,1.044814,0.851104,0.841608,0.972696,1.258596,1.198166,1.308296,0.753531,0.654671,0.751917,1.001253,0.949305,0.840007,0.917566,1.050568,FALSE
0.368495,0.9707,1.275111,0.619578,1.005153,0.962564,0.239733,0.778808,0.699298,0.753531,0.779994,1.103297,1.006551,1.396118,0.705152,1.067432,1.200649,FALSE
0.419321,1.11266,0.82567,0.871164,0.984267,0.875058,0.968394,0.848175,0.48742,0.548022,0.990276,0.887409,1.052303,1.099012,0.520677,0.739416,0.975527,TURE
0.364259,1.366243,1.086263,0.752139,0.755368,0.940179,1.218641,1.457768,0.617398,0.274011,0.563017,0.700939,1.018255,1.477742,0.925559,1.348798,0.975527,FALSE
0.804758,1.024233,1.044814,1.049695,0.867908,1.079085,0.629298,0.688945,0.485099,0.753531,0.687405,0.554379,0.945628,1.364073,0.786837,1.020782,1.022244,FALSE
0.381201,0.856748,1.232607,1.078065,0.888364,1.187162,0.419532,0.718899,0.926097,0.890536,0.707045,0.573496,0.88912,0.969938,1.282259,0.945849,0.811769,FALSE
0.326139,1.239821,0.909922,0.910055,0.843658,0.937562,1.062051,0.973509,0.460455,0.271996,0.713399,0.638155,1.019623,0.800314,1.100357,1.170649,0.947204,FALSE
0.360023,0.691158,0.755592,1.078065,1.205171,0.95124,0.719198,0.599083,1.411196,0.822034,1.41409,1.070526,1.012472,0.791819,1.486523,0.557525,0.975527,TURE
1.232551,0.731832,1.304169,0.685368,1.124765,1.012181,0.859042,0.914963,1.733258,0.932053,1.111751,1.326571,0.980609,1.421022,2.620485,0.767699,1.35073,FALSE
0.533682,1.019939,0.695079,0.727266,1.169944,0.733382,1.355631,1.340804,1.438496,0.701338,1.234523,1.265332,1.126378,0.339255,0.78088,0.945849,0.690011,FALSE
1.190195,1.149881,1.059686,0.93995,0.826914,1.027648,1.298552,1.278043,0.867297,1.666902,0.576111,1.057781,0.972521,0.595511,0.212189,0.885541,1.27569,TURE
0.546388,0.910829,1.222046,0.877495,0.949052,1.07449,0.627871,0.608592,0.965997,0.706775,0.729491,0.940655,0.94803,0.416219,0.565539,1.170649,0.947204,TURE
0.368495,0.801883,0.805333,1.177198,1.062591,1.028948,0.770569,0.479266,0.793798,0.606739,1.054956,0.688195,0.971842,1.344445,1.066363,1.020782,1.125608,FALSE
0.787816,0.848852,0.816157,1.10125,1.061201,0.993614,0.69922,0.629037,1.065747,0.901954,1.119488,0.866616,0.990316,1.268753,1.71028,1.123999,1.050568,FALSE
0.59298,0.944172,1.876713,1.232075,0.481858,1.588231,0.556522,0.684666,0.661498,0.929681,0.617261,0.136547,0.679422,-0.289528,0.168691,0.974132,1.068961,TURE
1.418916,1.01933,0.766869,0.997613,1.014326,0.913717,1.040017,0.763537,0.791204,0.852927,1.062878,0.88086,1.03209,0.378544,0.474082,0.861,0.975527,TURE
0.652278,1.04908,0.985748,0.910055,0.941003,0.975065,1.246824,1.096535,1.102497,0.5994,0.81717,0.843176,1.000015,0.675711,1.034321,0.792241,0.825446,FALSE
0.546388,1.166999,1.267307,0.668568,0.85221,0.984949,0.799109,1.364577,1.193496,0.744832,0.932127,0.764661,0.994847,0.513414,1.059551,1.095716,0.947204,TURE
0.385437,0.806984,1.475706,0.888515,0.906058,1.205849,0.877204,1.236289,0.946143,1.096045,0.660623,0.719477,0.879349,1.262989,0.735606,1.020782,1.050568,FALSE
0.326139,0.572225,0.606614,1.050064,1.362831,0.862557,0.462719,0.99994,1.751024,0.785767,1.747395,1.357836,1.058839,1.268753,1.388566,0.974132,1.172325,FALSE
0.368495,1.012904,0.939555,1.177198,0.86156,1.095331,1.181539,0.881508,0.875697,0.753531,0.701433,0.568034,0.937133,1.10051,0.37454,0.992499,0.872163,TURE
0.6311,1.133569,0.783713,0.506474,1.157035,0.658936,1.123747,1.560111,0.756435,1.013271,1.361171,1.391259,1.165302,1.174874,1.128067,0.795983,1.228973,FALSE
0.360023,1.295922,1.099043,0.760987,0.793649,0.95124,0.839064,1.078349,0.529198,0.959039,0.628484,0.688195,1.012472,1.389512,0.601197,1.198932,0.872163,FALSE
0.677691,1.239225,1.021766,0.842239,0.827636,0.956548,1.123747,1.385379,1.074934,0.813471,0.908356,0.71687,1.009696,1.399276,-0.149568,1.002415,0.815516,FALSE
0.338846,1.239225,0.802816,0.673791,0.99941,0.758019,1.348496,1.422822,1.378121,0.256886,1.031107,1.051409,1.113497,1.206344,0.7254,1.123999,1.27569,FALSE
0.343081,0.906612,1.153316,1.19785,0.832841,1.212118,0.359599,1.617523,0.308699,1.575564,0.432083,1.223458,0.876072,0.496406,0.223894,0.870916,1.022244,TURE
0.470148,1.157768,1.104612,1.456845,0.562731,1.326777,0.740084,0.590006,0.471067,0.856285,0.249965,0.530049,0.816122,0.370701,-0.379116,1.095716,1.125608,TURE
0.504033,0.678816,0.834095,0.905937,1.25976,0.897854,0.249721,0.399389,1.417772,0.3996,1.426494,1.292881,1.040384,0.847768,1.413478,1.170649,0.668252,TURE
0.321903,0.773006,1.152368,0.638328,1.183511,0.911903,0.524415,0.748853,1.102497,0.770657,1.031107,1.338157,1.033039,0.977099,1.041587,0.674399,1.097285,FALSE
0.330374,1.223926,0.523983,0.967495,0.993003,0.777456,1.456709,1.214807,0.520623,1.341513,1.222053,0.823073,1.103335,1.141788,0.974799,0.945849,1.022244,FALSE
0.546388,0.996219,0.905219,1.044637,0.949052,1.007334,0.813379,0.5658,0.909997,0.793763,0.950832,0.755558,0.983143,0.810311,0.967746,0.721049,1.068961,FALSE
0.567566,1.068652,0.915014,0.925205,0.950931,0.948197,0.996847,0.843606,0.517498,0.803859,0.889818,0.823181,1.014062,0.807199,0.635596,1.273865,0.768799,TURE
0.368495,0.9707,1.275111,0.743493,0.947716,1.028948,0.719198,0.778808,1.039497,0.753531,0.768771,1.015907,0.971842,0.390489,0.532141,0.945849,1.125608,TURE
0.44897,0.831346,1.377043,0.864486,0.942839,1.14418,0.449499,0.449312,1.053497,0.799199,0.774694,1.008928,0.911593,0.76635,0.73588,0.852549,1.27569,TURE
1.139368,1.03738,1.172074,0.781497,0.928819,0.998347,1.079748,1.186279,0.649248,0.807354,0.752872,0.93762,0.987842,0.736525,1.177877,1.273865,0.92881,FALSE
0.347317,1.074667,1.352861,0.525886,0.944564,0.950825,1.078797,0.958532,1.146597,1.507062,0.628484,1.299924,1.012688,0.486009,1.354809,1.123999,1.27569,FALSE
0.347317,0.537333,0.854439,1.117507,1.249262,1.021257,1.258596,0.419358,1.763995,1.507062,1.139128,1.338157,0.975863,0.819698,1.336356,0.988758,1.27569,TURE
2.185554,1.124304,0.792067,1.034191,0.915157,0.945775,1.138154,0.783416,0.790829,0.622453,0.932907,0.770176,1.015329,0.38587,0.268874,0.974132,1.097285,FALSE
1.00383,1.068999,1.0347,0.773296,0.969891,0.926011,0.824081,0.98232,0.739321,0.98053,0.936758,0.938022,1.025663,1.010629,1.463969,0.870916,0.84384,FALSE
0.427793,0.872502,0.924937,0.853913,1.113204,0.914912,0.499443,1.447783,0.771748,1.655484,0.949273,1.593044,1.031465,1.070476,1.010831,0.974132,0.84384,FALSE
0.419321,1.11266,1.061575,0.762268,0.933792,0.933395,0.842219,0.971145,0.582582,0.558839,0.756662,0.895459,1.021802,1.113998,1.633446,1.273865,1.125608,FALSE
0.376966,1.11391,1.049647,0.66622,0.982566,0.876041,0.659265,0.958532,0.406699,0.342514,0.794334,0.964323,1.051789,0.85868,1.037507,0.870916,0.750406,TURE
0.381201,1.468711,0.973111,0.71871,0.749557,0.866308,2.037727,1.976973,0.661498,0.753531,0.824886,0.764661,1.056878,0.76664,0.718155,0.763958,0.872163,TURE
0.402379,1.004908,0.921894,0.964585,0.973109,0.972696,1.038841,0.898624,1.131897,0.570857,0.877259,0.79015,1.001253,1.093865,0.802216,1.198932,0.722082,FALSE
0.482855,0.547546,1.024327,0.945671,1.249262,1.013225,0.470903,0.591951,1.580245,0.823665,1.295314,1.247126,0.980063,1.153368,1.786045,0.81435,0.975527,TURE
0.491326,0.443146,1.157666,0.929367,1.270801,1.070438,0.549387,0.42435,1.74562,1.113171,1.260242,1.306296,0.950149,1.047498,1.611451,0.717308,0.947204,TURE
0.470148,1.521638,0.683807,0.776984,0.810332,0.754442,1.770752,1.620247,0.544567,0.742114,0.86,0.74149,1.115367,1.115408,1.101442,0.852549,0.84384,FALSE
0.436264,0.819912,1.077035,0.575666,1.212876,0.841075,0.599332,0.599083,1.273996,0.570857,1.265698,1.486841,1.070071,1.116338,1.323787,1.095716,0.825446,FALSE
0.385437,0.806984,1.283223,0.651578,1.098252,0.983719,0.937137,0.539174,1.006279,1.002632,0.882021,1.14004,0.99549,0.656026,1.29125,0.599466,0.85377,TURE
0.190601,1.223926,1.037985,1.67699,0.444182,1.411761,0.998886,0.798777,0.734998,0.685028,0.261868,0.382331,0.771689,0.439401,-0.175042,0.842633,1.050568,TURE
1.49092,0.855358,0.912291,0.964746,1.078908,0.968033,0.627078,0.515877,0.947331,0.697714,1.10203,0.980607,1.003691,0.466024,1.553912,0.842633,1.097285,FALSE
0.398144,0.898414,0.993815,0.745471,1.116362,0.890884,1.241473,0.770249,0.837898,0.675242,1.088625,1.14153,1.044029,0.489337,0.606924,1.049065,0.736728,FALSE
1.215608,1.177016,0.813751,0.69492,1.027268,0.774747,1.312822,1.175343,0.965997,0.841606,1.021287,1.157916,1.104751,1.02887,0.567062,0.777615,0.975527,TURE
0.944532,1.383091,0.78547,1.643687,0.45937,1.269031,1.448385,0.549159,1.188246,1.141713,0.567382,0.679699,0.846315,-0.474903,-0.299901,0.721049,0.650788,TURE
0.8217,0.908481,1.294137,0.639059,1.030319,0.982411,0.809098,0.761691,0.733948,0.836713,0.948338,1.122413,0.996174,0.792547,1.08463,0.571183,0.825446,FALSE
0.406615,0.956192,1.581305,1.122985,0.650657,1.383686,0.419532,0.928578,0.639448,0.993291,0.294602,0.841127,0.786368,1.110453,-0.077715,1.123999,0.768799,TURE
0.419321,0.741773,1.356457,0.762268,1.05998,1.079238,0.425841,0.728359,1.346207,0.757136,0.998546,1.161078,0.945548,1.277689,1.536095,0.870916,1.078891,FALSE
0.419321,0.667596,1.533386,0.762268,1.034742,1.166744,0.479465,0.242786,1.014297,0.825639,0.589204,1.034305,0.899795,1.059672,0.517287,0.917566,1.125608,TURE
0.22025,1.129778,1.459666,1.140261,0.576583,1.332781,0.96559,1.164883,1.077997,0.228343,0.327336,0.191165,0.812983,0.330498,0.045188,1.123999,0.91888,TURE
0.453206,0.857892,0.873071,0.957161,1.097483,0.944572,0.642141,0.891492,1.307246,0.839975,1.257904,1.074167,1.015958,1.334523,1.575849,0.917566,0.990174,FALSE
0.389672,0.957855,0.888492,0.761677,1.113473,0.847475,0.679242,0.738869,0.867297,0.342514,1.217689,1.223458,1.066725,1.233438,1.343395,0.945849,1.27569,FALSE
0.859821,0.994817,0.488952,1.221453,1.04618,0.89618,1.39844,0.617237,1.109179,1.141713,1.214118,0.811004,1.041259,0.802274,0.964629,0.960474,0.947204,FALSE
0.419321,1.11266,1.238504,0.762268,0.858079,1.020901,0.78544,0.967992,0.538483,0.483125,0.523048,0.778747,0.976049,0.717323,1.177947,0.824266,1.091968,TURE
0.37273,1.502091,0.995227,0.918806,0.624631,0.98444,1.468362,1.258074,1.477346,0.650777,0.628484,0.630845,0.995113,1.309714,1.214201,1.049065,1.247366,FALSE
1.2622,0.985712,0.999234,1.031036,0.922274,1.046546,0.659265,0.741088,0.831364,0.687565,0.936907,0.681115,0.962641,0.985332,1.380383,1.198932,0.665435,FALSE
16.455187,1.232432,0.868661,0.85052,0.893938,0.885262,1.367705,1.281115,0.816413,0.723671,0.936683,0.880341,1.046968,0.371018,1.173177,0.874057,0.708405,FALSE
0.368495,0.801883,0.604,1.11524,1.177465,0.89618,0.933245,0.881508,0.970197,0.743745,1.475816,1.021369,1.041259,1.336958,0.987075,1.095716,1.003851,FALSE
1.012301,0.860333,0.684028,1.35322,0.993137,1.063251,0.803052,0.800091,0.938089,1.204808,1.10002,0.685009,0.953907,1.047498,1.203346,1.049065,0.675365,TURE
0.364259,1.366243,1.018372,0.68946,0.813473,0.873023,1.018864,1.517676,0.632098,0.844868,0.602298,0.649962,1.053367,0.573491,0.887461,0.974132,1.125608,FALSE
0.381201,0.48957,0.843363,1.257743,1.221501,1.090906,0.719198,1.317982,1.940394,1.096045,1.335529,0.99406,0.939447,1.136944,0.476808,1.002415,0.965597,FALSE
0.304961,1.019939,0.729833,0.898388,1.075753,0.842243,0.874025,0.998471,0.716623,0.941914,1.211142,0.939896,1.06946,1.477742,1.091918,1.095716,1.050568,FALSE
0.347317,1.388111,0.427219,1.183242,0.822685,0.845178,2.037727,1.138257,1.014297,1.438559,0.824886,0.764661,1.067926,1.058725,1.139353,0.842633,1.27569,FALSE
0.385437,1.331524,0.834095,0.829281,0.851146,0.856788,1.198663,1.236289,0.56528,0.591615,0.739183,0.743807,1.061856,0.522973,0.705767,0.792241,0.91888,FALSE
0.775109,0.822639,1.084779,0.765839,1.119557,0.946784,0.569365,0.86867,1.073097,0.685028,1.093301,1.217086,1.014801,0.803866,0.346237,0.945849,1.050568,FALSE
0.355788,0.611963,1.042619,1.090899,1.130285,1.100073,0.539398,0.898624,1.587595,0.548022,1.139128,1.032293,0.934654,0.963049,0.723853,1.063691,0.768799,FALSE
0.389672,0.838123,1.142347,1.230401,0.869052,1.22413,0.299666,0.838716,0.984897,0.616525,0.91654,0.624473,0.869791,0.945518,1.383659,0.81435,0.647041,FALSE
0.351552,0.929004,0.703453,0.844268,1.174005,0.800204,0.659265,0.718899,1.661095,0.47952,1.440277,1.28718,1.091441,0.54185,1.381973,1.067432,1.200649,TURE
3.096201,0.879017,1.022365,0.752139,1.114253,0.908576,0.776039,0.743334,1.043444,0.740571,1.077071,1.182689,1.034778,1.280475,1.321662,1.152282,0.84384,TURE
0.254134,1.223926,0.583866,2.335808,0.333137,1.540102,1.39844,0.798777,0.881997,2.283427,0.130934,1.146992,0.704586,0.80929,0.100806,0.777615,0.04297,TURE
0.406615,0.879697,0.547375,1.403731,1.015025,1.022724,0.884014,0.763831,0.727648,1.096045,1.227509,0.583054,0.975096,0.621005,0.651258,1.049065,0.91888,FALSE
1.715406,1.142331,0.89382,1.064756,0.84518,1.012475,1.170124,0.870096,0.514498,0.733959,0.720138,0.655424,0.980455,0.587559,0.489768,1.273865,0.900487,FALSE
1.418916,0.701474,1.010873,0.981522,1.133659,1.025777,0.675717,0.740043,1.32732,0.718608,1.155302,1.10576,0.9735,0.75839,0.934895,1.030698,1.247366,TURE
0.432028,0.719957,1.60277,0.898388,0.906327,1.273982,1.248607,0.449312,1.175997,1.255885,0.491003,1.051409,0.843726,0.518849,0.176016,1.095716,0.993921,TURE
0.393908,1.144963,1.004501,1.15921,0.752244,1.117816,1.018864,1.290332,0.837898,0.995925,0.628484,0.402918,0.925377,1.243849,0.4839,1.123999,0.84384,FALSE
0.427793,0.836148,1.098363,0.640435,1.16268,0.886321,0.69922,1.697401,0.881997,1.71257,0.91654,1.784209,1.046414,1.004214,1.126212,1.245582,1.200649,FALSE
0.321903,1.062883,0.998719,0.92203,0.920509,0.987895,1.161205,0.673968,1.019809,0.556585,0.785605,0.740766,0.993307,1.14224,0.925572,1.123999,0.872163,TURE
0.309197,1.005967,1.359689,1.107601,0.718754,1.265838,0.564755,0.41475,0.695421,0.342514,0.498557,0.580848,0.847985,0.416628,0.058637,1.049065,1.050568,TURE
0.385437,1.00873,0.834095,1.006984,0.988427,0.951986,0.719198,0.599083,1.00227,0.411017,1.128415,0.945399,1.012081,0.898149,1.312579,0.992499,1.200649,FALSE
0.29649,0.891718,0.917504,1.15507,0.963716,1.072571,0.599332,0.374427,0.716623,0.941914,1.031107,0.669079,0.949034,1.165922,0.472914,1.123999,1.078891,FALSE
0.33461,0.976042,0.812979,1.228176,0.91718,1.060039,0.90294,0.677909,0.890701,0.77967,0.894143,0.530735,0.955586,1.317348,0.749014,0.974132,0.722082,FALSE
0.37273,0.667596,1.194272,0.612537,1.249262,0.918811,0.239733,0.599083,1.499396,0.959039,1.256969,1.529322,1.029427,0.59395,0.865437,0.869348,0.84384,TURE
0.321903,0.483129,1.306017,0.780179,1.249262,1.063887,0.973914,0.580361,1.612401,1.091763,1.092483,1.314261,0.953574,1.13859,1.090401,1.273865,0.993921,TURE
0.360023,1.339119,0.824282,1.078065,0.73486,0.985213,1.13873,1.677432,0.661498,1.301553,0.707045,0.87936,0.994709,0.566325,0.680804,1.170649,1.125608,FALSE
0.343081,0.861281,0.792905,0.865114,1.172147,0.855612,0.479465,1.617523,1.102497,1.71257,1.060567,1.758721,1.06247,1.082012,1.907411,0.842633,0.91888,FALSE
0.597215,0.80727,1.283678,0.688127,1.080922,1.003524,0.749164,1.497707,1.047372,1.883827,0.736505,1.529322,0.985135,1.317348,0.515961,1.123999,0.965597,FALSE
0.381201,1.060736,0.843363,1.078065,0.916126,0.994649,0.839064,0.479266,0.881997,0.685028,0.942727,0.764661,0.989775,0.893553,1.201709,0.913824,1.200649,TURE
0.491326,0.791332,0.906,0.697025,1.249262,0.821499,1.448385,1.435302,1.258684,0.784928,1.350259,1.385948,1.080307,0.264316,1.224704,0.727224,1.200649,FALSE
0.402379,1.004908,1.475031,0.680883,0.867908,1.094283,0.87902,1.03841,0.617398,1.004708,0.523737,0.815639,0.937682,0.938295,0.305909,1.348798,0.815516,TURE
0.504033,1.388488,1.079417,0.679453,0.776852,0.897854,1.359011,1.600182,0.812366,1.09965,0.566807,0.702616,1.040384,0.73112,0.727481,1.142366,1.144002,FALSE
0.576037,1.025938,0.858627,1.070138,0.936947,0.997952,0.86689,0.652572,0.803248,0.342514,0.876792,0.771489,0.988048,1.233749,1.088582,1.049065,1.200649,FALSE
0.313432,1.09161,1.262414,0.946949,0.776568,1.131663,0.813379,0.855833,0.566998,0.807354,0.364745,0.61446,0.918138,1.258652,0.83991,0.945849,1.097285,FALSE
0.504033,1.388488,1.079417,0.679453,0.776852,0.897854,1.359011,1.600182,0.812366,1.09965,0.566807,0.702616,1.040384,0.73112,0.727481,1.142366,1.144002,FALSE
1.215608,0.921143,1.200283,0.619794,1.070796,0.925671,0.938953,0.93571,0.892497,0.955777,1.043733,1.17066,1.02584,0.509191,0.950021,1.095716,1.022244,TURE
2.295679,1.368449,0.764843,0.477372,1.018771,0.634014,1.605352,1.668873,1.055247,0.660563,1.05215,1.256229,1.178333,0.772483,1.145176,0.788499,1.050568,TURE
0.338846,0.872047,0.802816,1.010686,1.093104,0.9385,0.599332,0.449312,0.992247,0.513771,1.178408,0.955827,1.019133,0.960575,0.695816,1.123999,0.91888,FALSE
0.364259,1.280853,1.561503,0.626782,0.66821,1.108068,0.419532,1.337952,0.852597,1.324388,0.641578,0.49703,0.930474,1.080029,0.154008,1.049065,0.765052,TURE
0.419321,0.778862,1.002599,0.707821,1.211406,0.875058,0.842219,0.485572,1.204623,1.09965,1.23216,1.354255,1.052303,0.834053,1.033507,1.198932,1.022244,FALSE
0.292254,0.904641,1.01542,0.703086,1.122525,0.878863,0.524415,0.748853,1.169872,0.256886,0.992918,1.109821,1.050314,0.927598,1.227903,1.198932,0.797123,TURE
0.304961,1.019939,0.729833,0.898388,1.075753,0.842243,0.92397,0.599083,1.267871,0.371057,1.342076,1.0992,1.06946,1.109151,1.618935,1.245582,1.144002,FALSE
0.415086,0.674408,0.953251,1.100067,1.121786,1.060785,0.739176,1.218135,1.352396,1.689736,1.139128,0.930338,0.955196,0.561822,0.980641,0.58955,0.872163,TURE
0.41085,0.870628,1.324233,1.000267,0.875771,1.190801,0.440685,0.951484,0.708192,0.8583,0.734772,0.694942,0.887217,0.87411,1.390643,0.992499,1.022244,FALSE
0.393908,1.57926,0.94172,1.15921,0.483585,1.086766,1.595144,1.262682,1.017689,0.927423,0.296113,0.305864,0.941612,1.257187,0.652616,0.824266,0.797123,TURE
0.304961,1.172929,1.297481,0.823522,0.763438,1.082884,0.674248,1.098318,0.679873,0.656485,0.556471,0.653148,0.943641,0.790491,0.008805,1.035408,1.125608,TURE
0.715811,0.782154,1.209191,1.690457,0.665288,1.50365,0.632628,1.138997,0.612498,1.188228,0.392803,0.493254,0.723644,0.785033,-0.12171,1.348798,1.097285,TURE
0.444735,0.909202,1.000914,0.975392,0.99941,1.017568,1.148719,0.748853,0.881997,1.027542,1.080208,0.923966,0.977792,1.414415,0.777504,1.020782,0.797123,FALSE
0.398144,0.937475,0.807475,0.802815,1.142942,0.829443,0.762007,0.890066,1.014297,0.538236,1.245746,1.14153,1.076153,1.473478,1.199091,0.870916,1.097285,FALSE
0.537917,1.272112,1.10337,0.976201,0.708243,1.068673,0.935691,0.898624,0.503999,0.629107,0.613253,0.573496,0.951072,0.619337,0.120393,0.870916,1.050568,FALSE
0.364259,0.811207,0.814697,1.002851,1.133052,0.940179,0.419532,0.299541,1.264196,0.411017,1.400996,1.210714,1.018255,1.281783,0.583855,0.974132,0.872163,FALSE
0.364259,0.683122,1.289937,0.814817,1.103999,1.07449,0.799109,0.559144,1.352396,1.004708,1.256969,1.121503,0.94803,0.509667,0.924615,0.974132,0.712152,FALSE
0.37273,0.584147,1.194272,0.49003,1.362831,0.853182,1.22863,0.449312,1.499396,1.164548,1.355169,1.586672,1.063741,0.439622,0.865103,1.198932,0.91888,TURE
3.01149,1.136134,1.026488,0.689901,0.966377,0.877274,1.207744,1.273807,1.086906,0.837256,1.034579,1.049478,1.051145,1.210151,0.7161,1.049065,1.200649,FALSE
0.389672,0.758302,1.142347,0.703086,1.167789,0.941639,0.938953,0.69893,1.058397,0.411017,1.086754,1.28718,1.017492,0.543952,1.418209,0.992499,0.904234,FALSE
0.29649,0.944172,1.251142,0.847051,0.928023,1.072571,0.224749,0.973509,0.881997,0.856285,0.736505,0.812453,0.949034,0.745807,1.080407,1.095716,0.92881,TURE
0.351552,0.884766,1.477252,0.584493,0.993389,1.043744,0.179799,0.658991,0.911397,0.822034,0.772512,1.210714,0.964106,0.978874,1.210291,1.020782,0.947204,FALSE
0.33461,0.697173,1.182514,0.818784,1.138568,1.023486,0.228692,0.524197,1.169227,0.689535,0.994928,1.157053,0.974698,1.109567,1.130522,1.049065,1.200649,FALSE
0.457442,1.019939,1.459666,0.698746,0.855976,1.096253,0.449499,0.873662,0.679873,0.941914,0.703772,0.828383,0.936651,0.73112,0.997921,0.992499,1.172325,FALSE
0.300725,1.086019,1.151286,0.911041,0.844572,1.057465,0.524415,0.673968,0.52118,0.171257,0.611522,0.690802,0.956932,1.054377,0.744729,0.870916,1.172325,TURE
0.588744,0.79247,1.134129,0.58169,1.204325,0.87254,0.820138,1.16213,1.167154,0.587167,1.1282,1.425834,1.05362,0.523691,0.750217,0.974132,0.900487,TURE
0.512504,1.274502,1.68887,0.400933,0.722714,1.05007,0.898997,2.310748,0.409499,2.299737,0.224459,1.283538,0.960798,1.431018,0.478988,1.198932,1.200649,FALSE
1.478214,0.894273,0.886674,0.911259,1.088182,0.926709,0.78616,0.69893,0.899692,0.974685,1.120215,1.013648,1.025297,1.143453,1.552777,0.81435,1.125608,FALSE
0.415086,1.198948,0.357469,1.15507,0.994311,0.795589,1.564921,1.03841,1.141697,1.057988,1.335529,0.709436,1.093854,1.433452,1.326018,1.039149,1.065214,FALSE
0.355788,0.917945,0.695079,0.962558,1.130285,0.859432,0.898997,0.479266,0.926097,0.616525,1.41409,1.032293,1.060473,1.185248,0.927926,0.889283,0.665435,FALSE
2.537106,0.876568,1.062461,1.016873,0.976051,1.07023,0.921078,0.520256,0.861882,0.914573,0.834534,0.773381,0.950258,1.276501,1.325021,0.692766,0.947204,TURE
0.419321,1.11266,0.530788,1.19785,0.95903,0.904227,1.501483,0.722052,1.070002,0.890536,1.151532,0.623803,1.037052,0.553423,0.712415,1.020782,0.708405,FALSE
0.419321,1.186838,1.061575,0.762268,0.883317,0.933395,0.839064,1.084655,0.752019,0.692239,0.669832,0.808931,1.021802,1.418587,0.732062,0.945849,1.097285,FALSE
0.402379,1.198159,1.106273,0.624143,0.920509,0.881506,0.918975,1.337952,0.896697,0.753531,0.746325,0.917593,1.048932,1.134637,0.626924,1.020782,1.003851,FALSE
0.360023,1.252724,0.618211,1.01465,0.911226,0.849321,1.198663,1.078349,0.529198,0.685028,0.864166,0.764661,1.06576,0.900314,0.59378,1.170649,0.825446,FALSE
0.520975,0.686593,1.281658,0.832652,1.096913,1.07995,0.256856,0.427916,1.217996,0.391445,0.972654,1.165198,0.945176,0.399706,1.421172,0.964216,1.065214,FALSE
0.279548,1.168293,0.796181,0.898388,0.946411,0.875058,1.073802,0.923586,0.551248,0.171257,0.900173,0.780592,1.052303,0.932232,0.569726,0.992499,0.768799,TURE
0.368495,1.097313,0.671111,0.929367,1.033872,0.829797,1.070235,1.138257,0.793798,0.88075,1.094236,0.802894,1.075968,0.054759,1.029981,1.035408,0.947204,TURE
0.309197,1.005967,0.95978,1.402962,0.75298,1.22628,0.599332,0.754614,0.419797,1.034129,0.66852,0.749956,0.868667,1.001596,0.925279,1.348798,1.144002,TURE
0.44897,1.039183,0.605899,1.373008,0.895697,1.03521,1.065478,0.965189,1.102497,0.913371,1.091119,0.615977,0.968568,0.664112,1.034402,1.095716,1.27569,TURE
0.415086,0.711875,1.072408,0.82505,1.172777,0.972386,0.546058,0.479266,1.411196,0.624137,1.213324,1.223458,1.001415,0.190545,1.123942,0.604175,1.172325,TURE
0.711576,0.808666,0.938357,0.802132,1.174901,0.893809,0.516091,0.665648,1.065747,0.742114,1.200231,1.178853,1.042499,0.802089,1.022654,0.992499,1.200649,FALSE
0.842878,1.107069,1.114921,1.11057,0.753324,1.14637,1.266482,0.999522,0.398059,0.585879,0.71118,0.522183,0.910448,0.244654,0.726803,1.123999,0.5829,TURE
0.317668,0.930184,0.856337,0.790581,1.132664,0.847056,0.774137,0.948548,1.52512,0.371057,1.243875,1.194783,1.066944,0.805262,1.433215,0.899199,0.720512,FALSE
1.101248,0.861456,0.830887,1.098797,1.047458,0.999586,0.875946,0.691249,0.983766,0.632334,1.087761,0.941121,0.987194,1.143333,1.161164,1.020782,0.825446,TURE
0.360023,0.647961,1.717254,0.697572,0.99941,1.223022,0.599332,0.658991,1.278896,1.438559,0.746325,1.070526,0.87037,0.95776,0.314122,0.721049,0.993921,TURE
0.338846,1.101534,0.65685,0.943307,1.030641,0.830211,1.123747,1.048395,0.937122,0.5994,1.178408,0.908035,1.075751,1.017454,0.782081,1.095716,1.247366,TURE
0.457442,0.985941,0.919049,0.798567,1.064186,0.88235,1.148719,0.649006,1.102497,1.255885,1.407543,1.306296,1.04849,0.847756,0.920315,0.824266,1.27569,TURE
0.457442,0.985941,0.919049,0.798567,1.064186,0.88235,1.148719,0.649006,1.102497,1.255885,1.407543,1.306296,1.04849,0.847756,0.920315,0.824266,1.27569,TURE
0.465913,0.767736,1.167733,0.931056,1.044837,1.076322,1.098775,0.748853,1.065747,1.084628,0.949273,0.955827,0.947073,0.177793,0.586307,0.842633,0.947204,FALSE
0.376966,0.948887,0.393618,1.211309,1.122932,0.843595,1.092115,0.612396,0.803598,1.126491,1.431548,0.764661,1.068753,1.46114,0.970987,1.348798,0.872163,FALSE
0.402379,1.043558,0.983354,0.851104,0.973109,0.942299,0.938953,0.738869,0.617398,0.822034,0.95582,0.930338,1.017146,0.176942,1.146987,0.945849,1.200649,FALSE
0.321903,1.111196,0.84507,0.780179,1.019135,0.835911,0.936456,0.936067,0.496124,0.513771,1.055657,1.027513,1.072771,1.088851,0.998287,1.348798,1.200649,FALSE
0.986888,1.024316,0.952228,0.83284,1.007988,0.917121,0.887472,0.900544,0.903199,0.731136,1.026071,0.941121,1.030311,1.118233,1.209407,0.687457,1.172325,TURE
0.427793,1.054273,1.156171,0.747174,0.940039,0.972094,0.549387,1.897095,0.551248,1.541313,0.589204,1.43374,1.001568,1.433452,0.569367,1.245582,0.768799,FALSE
0.533682,0.815951,0.64874,1.283411,1.070796,1.0084,1.227203,0.599083,0.818998,1.402676,1.253228,0.655424,0.982585,0.817224,0.884305,1.020782,0.839226,TURE
0.440499,0.882639,1.010538,1.036601,0.984995,1.055118,1.04883,0.649006,1.249496,0.685028,0.949273,0.923966,0.958159,0.788961,1.167152,1.049065,1.27569,FALSE
0.402379,1.31411,0.860435,0.737624,0.894209,0.820712,1.358485,1.298013,0.367499,0.890536,0.798699,0.815639,1.080718,1.090695,0.707517,1.198932,0.84384,TURE
0.432028,0.863948,0.801385,1.109773,1.053299,0.990875,0.948942,0.549159,1.102497,1.141713,0.949273,1.051409,0.991749,0.955793,0.459984,1.049065,1.172325,FALSE
0.381201,0.938343,0.64874,1.19785,1.027171,0.962564,0.958931,0.898624,0.749698,0.753531,1.217689,0.917593,1.006551,1.04472,0.975903,0.899199,1.200649,FALSE
0.29649,0.734356,0.917504,1.232075,1.035103,1.113824,0.973914,0.823739,0.992247,0.856285,0.932907,0.71687,0.927465,1.016509,0.964363,1.170649,1.125608,TURE
0.520975,0.985111,0.759501,2.717075,0.243758,1.831219,0.970346,1.483443,0.839998,2.805353,0.168344,1.674972,0.552375,0.527971,-0.516586,0.042909,0.750406,TURE
0.385437,0.685937,0.962417,0.94775,1.180621,0.983719,0.457671,0.348557,1.21876,0.535567,1.228401,1.126137,0.99549,0.968989,0.933178,1.095716,1.200649,TURE
0.393908,1.026519,1.004501,0.811447,0.994037,0.931514,0.631603,0.870974,0.868428,0.621795,0.951791,0.961709,1.022785,0.420936,1.112636,0.749332,1.050568,FALSE
0.152481,1.121932,1.297481,1.347582,0.555228,1.363632,0.486957,0.636525,0.330749,0.5994,0.220952,0.119478,0.796853,-0.255518,0.057146,1.166907,0.84384,TURE
0.614158,1.114195,0.4832,1.003716,1.068335,0.77669,1.311038,0.898624,0.964685,0.984728,1.37481,0.931931,1.103735,1.126185,0.951546,0.964216,0.91888,FALSE
0.423557,1.138251,0.642253,0.970259,0.99941,0.837431,1.198663,0.778808,0.573298,0.753531,1.139128,0.841127,1.071977,1.00568,1.399617,1.170649,0.975527,FALSE
0.385437,1.250826,0.962417,1.006984,0.768777,1.015452,0.958931,1.007548,0.557262,0.467065,0.57492,0.528311,0.978898,0.746483,0.906899,1.123999,0.947204,TURE
0.368495,1.350539,0.738222,0.743493,0.918997,0.763413,1.481205,1.309424,0.781198,0.743745,0.824886,0.912132,1.110677,0.749587,0.761315,0.889283,1.125608,FALSE
0.529446,0.675607,1.401279,0.862452,1.039386,1.155077,0.642141,0.385125,1.007997,0.782889,0.701433,0.955827,0.905896,0.734362,1.316026,0.739416,1.025991,TURE
0.779345,0.838123,1.554862,1.11322,0.746841,1.365376,1.22863,0.599083,0.859947,0.924788,0.628484,0.43968,0.795941,0.475753,0.095575,0.824266,1.125608,FALSE
0.495562,1.067013,0.948159,1.704633,0.576583,1.382143,1.157533,0.875131,0.484234,1.638695,0.45827,0.659708,0.787174,1.104059,-0.06862,1.049065,0.665435,TURE
0.37273,1.001394,0.663485,1.225074,0.965339,0.98444,0.928964,0.688945,0.881997,0.890536,1.237329,0.707312,0.995113,1.439753,0.965188,1.198932,1.35073,TURE
0.355788,1.005368,1.390158,0.641706,0.922074,1.031319,0.179799,1.138257,0.793798,1.23305,0.667765,0.802894,0.970603,0.765794,1.123118,0.899199,1.27569,FALSE
0.368495,1.055109,0.939555,0.929367,0.947716,0.962564,0.881874,0.710341,0.781198,0.469734,0.746325,0.835665,1.006551,1.256879,0.954985,1.049065,1.050568,FALSE
0.732754,0.848966,0.911237,0.841265,1.140945,0.90136,0.566035,0.583722,0.981882,0.629406,1.201909,1.138822,1.038551,1.629168,1.006048,1.245582,1.068961,FALSE
0.406615,0.917945,1.094749,0.898388,0.988999,1.022724,0.719198,0.958532,0.837898,0.274011,0.824886,0.87936,0.975096,0.179751,1.141736,0.988758,1.050568,FALSE
0.393908,0.987037,1.130064,0.985329,0.886573,1.086766,0.963541,0.663599,0.641144,1.164548,0.966899,0.67349,0.941612,1.243849,0.232851,1.198932,1.172325,FALSE
0.37273,0.834495,0.995227,0.918806,1.078908,0.98444,0.539398,1.078349,0.926097,0.890536,1.021287,0.87936,0.995113,1.084447,0.665513,0.739416,1.097285,FALSE
0.559095,1.307376,0.398091,1.633432,0.681416,1.071946,1.683836,1.240957,1.060497,1.647329,0.925892,0.728249,0.94936,0.466959,0.366259,0.692766,1.125608,TURE
1.944126,1.087934,0.763224,1.115645,0.914493,0.975147,1.226778,1.004183,0.884016,0.968758,0.925379,0.692482,0.999972,1.074828,1.147678,0.974132,1.200649,FALSE
0.389672,0.957855,0.888492,0.761677,1.113473,0.847475,0.679242,0.738869,0.867297,0.342514,1.217689,1.223458,1.066725,1.233438,1.343395,0.945849,1.27569,FALSE
0.368495,1.139518,0.872444,1.239156,0.775404,1.095331,0.950369,0.419358,0.264599,0.743745,0.622873,0.267631,0.937133,0.344534,0.788907,1.095716,0.797123,TURE
0.520975,1.104519,1.18672,0.788828,0.873468,1.009518,0.856188,0.984207,0.997497,0.342514,0.944597,1.001342,0.982001,1.016931,0.950472,0.899199,0.900487,FALSE
1.020772,0.8989,1.017526,1.006493,0.984895,1.042445,0.806793,1.036874,0.67846,1.211973,0.800713,1.044057,0.964785,1.212673,0.905142,1.123999,1.050568,TURE
0.457442,0.985941,0.919049,0.798567,1.064186,0.88235,1.148719,0.649006,1.102497,1.255885,1.407543,1.306296,1.04849,0.847756,0.920315,0.824266,1.27569,TURE
0.830172,0.974145,0.774517,0.907555,1.083544,0.869254,0.913981,0.576617,0.876485,0.796345,1.183318,1.051409,1.055338,0.847756,0.714715,1.049065,0.890557,TURE
0.385437,0.726286,0.384967,1.480859,1.153165,0.983719,0.768234,0.58819,1.166642,1.413649,1.542644,0.712525,0.99549,1.280163,1.369887,1.123999,0.726798,FALSE
0.364259,1.366243,1.357829,0.376069,0.813473,0.873023,1.618195,1.976973,1.558195,1.096045,0.563017,1.006804,1.053367,1.55754,0.59363,1.273865,0.622465,FALSE
1.270671,1.174969,0.836875,0.988227,0.882812,0.943313,1.058819,0.898624,0.558598,0.548022,0.824886,0.675451,1.016616,0.674745,0.692757,1.198932,1.022244,FALSE
0.427793,1.19969,0.751511,0.853913,0.964777,0.829139,0.998886,1.897095,0.367499,1.71257,0.851073,1.401879,1.076312,1.107226,0.633737,0.945849,0.815516,FALSE
0.44897,0.484952,0.936389,1.067895,1.272833,1.03521,0.366258,0.682289,1.629245,0.361543,1.494833,1.465601,0.968568,1.048767,0.682948,1.049065,0.947204,TURE
0.368495,0.633065,0.604,2.850058,0.488217,1.825552,0.82194,2.190931,0.516598,3.170701,0.314242,1.46378,0.555338,0.333582,0.014425,0.945849,0.400749,TURE
0.376966,0.742607,1.180853,0.726786,1.151006,0.973379,0.745835,0.552487,1.386696,0.631748,0.903446,1.231954,1.000896,1.465025,1.452555,0.749332,0.85377,FALSE
0.402379,0.888957,1.229192,0.737624,1.02571,1.003093,0.479465,0.818746,1.220096,0.799199,0.929633,0.99406,0.98536,0.188295,0.258416,1.198932,1.097285,TURE
1.139368,1.03738,1.172074,0.781497,0.928819,0.998347,1.079748,1.186279,0.649248,0.807354,0.752872,0.93762,0.987842,0.736525,1.177877,1.273865,0.92881,FALSE
0.567566,1.178257,0.871442,0.884979,0.913639,0.905097,1.02131,0.898624,0.494999,0.629107,0.88581,0.784168,1.036597,1.221008,1.602537,1.198932,1.050568,FALSE
0.542153,1.204802,1.00352,0.88435,0.839348,0.970084,1.177258,1.283749,0.771748,0.611632,0.701433,0.696388,1.002619,1.072017,1.339429,1.245582,0.590394,FALSE
0.360023,1.036737,1.099043,0.951234,0.881832,1.053158,0.839064,0.898624,1.014297,0.616525,0.824886,0.764661,0.959184,1.186982,0.669652,0.739416,1.35073,TURE
0.355788,0.874233,0.625571,1.026729,1.160029,0.859432,1.018864,1.078349,1.896294,0.753531,1.41409,1.338157,1.060473,0.942788,1.519353,0.899199,1.003851,FALSE
0.406615,1.032688,1.155569,0.898388,0.884894,1.052804,0.614315,0.928578,0.452024,0.35964,0.628484,0.71687,0.959369,0.479402,1.010403,1.020782,1.125608,FALSE
0.347317,1.253778,0.783235,0.723093,0.975034,0.774747,1.558262,1.018441,1.014297,1.164548,0.824886,1.223458,1.104751,0.933229,0.820168,1.170649,0.993921,TURE
0.474384,0.655675,0.781964,1.106942,1.204646,0.979753,0.715868,0.881983,1.273996,0.913371,1.342076,0.987687,0.997564,1.485949,1.069972,1.123999,1.144002,FALSE
0.559095,0.751046,0.928878,0.980059,1.135693,0.98444,0.884728,0.584819,1.060497,1.092783,1.318695,1.019548,0.995113,-0.827074,-0.588107,1.245582,1.097285,TURE
1.181724,1.05284,0.816157,0.908048,1.011947,0.890113,1.437495,1.007855,1.184562,0.833107,1.071347,0.932829,1.044432,0.320838,1.318607,1.020782,0.900487,TURE
1.622223,1.025797,0.929918,1.632579,0.645833,1.334521,1.223635,0.818746,0.878322,1.410016,0.392803,0.576682,0.812074,0.058387,0.147688,1.095716,0.965597,TURE
2.465101,1.154528,0.862758,0.777985,0.983096,0.843484,1.158708,1.028425,0.815848,0.673611,0.962367,1.070526,1.068812,1.110003,1.109117,1.020782,1.27569,FALSE
0.402379,0.773006,0.983354,0.907844,1.130911,0.972696,0.359599,0.658991,1.131897,1.027542,1.165315,1.096014,1.001253,1.1578,1.686535,1.049065,1.215295,TURE
0.381201,1.305521,0.908237,0.47914,0.99941,0.70588,1.078797,1.437799,0.881997,0.411017,1.099848,1.146992,1.140758,0.639955,1.403985,1.202673,1.172325,TURE
0.376966,1.196422,0.852839,0.908482,0.898346,0.908487,1.49167,1.131601,0.911397,0.685028,0.794334,0.696691,1.034825,1.03757,0.770204,1.067432,1.125608,FALSE
0.385437,0.887683,1.154901,0.888515,0.988427,1.047185,0.8881,0.58819,0.902043,1.413649,0.835599,1.01839,0.962307,0.720389,1.204374,0.917566,1.200649,FALSE
0.673456,1.01609,1.028192,0.745831,1.021409,0.908079,0.753107,0.900595,0.86604,0.516024,0.916109,1.036317,1.035038,0.958545,1.514513,1.095716,0.91888,FALSE
0.440499,0.988556,1.12282,0.829281,0.960971,0.999586,0.799109,0.898624,1.028997,1.141713,0.851073,1.146992,0.987194,0.736347,1.292304,1.095716,1.050568,TURE
0.347317,0.671667,0.854439,0.854564,1.279732,0.880394,0.839064,0.119817,1.675795,0.959039,1.178408,1.529322,1.049513,0.860144,1.083359,1.020782,1.27569,TURE
0.910647,0.768512,0.86901,1.002851,1.138862,0.967041,0.590251,0.417543,1.089133,0.633132,1.190311,1.025341,1.00421,1.02629,0.713626,0.974132,1.003851,TURE
2.194025,0.935666,0.890453,1.15507,0.945388,1.059192,0.887472,0.636205,0.898959,0.846039,0.944237,0.685417,0.956029,0.781197,0.70856,0.767699,0.947204,FALSE
1.016537,1.361618,0.681177,0.875928,0.874483,0.806147,1.523301,1.298013,0.716623,0.485228,0.949273,0.748731,1.088333,0.98333,0.68169,1.348798,0.965597,FALSE
0.317668,1.223926,0.622791,1.006194,0.932782,0.847056,1.373468,0.998471,0.790123,0.5994,1.112941,0.748731,1.066944,1.377081,1.082436,0.992499,0.797123,FALSE
0.338846,0.688458,1.386683,0.539033,1.186799,0.974596,0.898997,0.524197,1.267871,0.941914,1.031107,1.43374,1.00026,0.784051,1.15839,1.095716,0.797123,TURE
0.347317,0.761222,0.925642,1.117507,1.066443,1.056473,1.13873,0.718899,1.455296,1.438559,0.864166,1.108759,0.957451,0.790355,1.139923,1.049065,1.200649,TURE
0.389672,1.077587,0.825029,0.703086,1.086315,0.784699,1.238619,0.978502,0.808498,0.707862,1.217689,1.172481,1.099547,1.141423,1.191648,1.123999,1.35073,TURE
0.406615,1.338669,0.912291,0.336895,1.041052,0.631683,1.27358,1.827202,0.407924,0.770657,1.021287,1.347715,1.179552,1.209598,1.278202,1.095716,1.200649,FALSE
2.12202,1.048033,1.025554,1.097432,0.837828,1.095133,0.933574,1.059916,0.754786,0.829938,0.634528,0.742604,0.937237,1.336488,1.13712,1.198932,1.200649,TURE
1.346911,0.923718,0.844587,0.745831,1.162835,0.817271,0.674248,0.827899,1.136184,0.646971,1.282065,1.298331,1.082517,1.346956,0.71224,1.049065,1.125608,FALSE
0.393908,1.618741,0.251125,0.927368,0.859707,0.621009,2.378885,1.529965,0.420645,0.969578,1.184451,0.611729,1.185132,0.961328,0.426392,0.842633,0.768799,TURE
0.343081,0.679959,0.64874,1.19785,1.202993,0.962564,0.479465,1.677432,1.058397,1.918079,1.178408,1.605789,1.006551,1.166691,0.63259,1.095716,1.097285,FALSE
0.317668,1.223926,0.622791,1.006194,0.932782,0.847056,1.373468,0.998471,0.790123,0.5994,1.112941,0.748731,1.066944,1.377081,1.082436,0.992499,0.797123,FALSE
0.355788,1.398773,0.973111,1.219241,0.565142,1.13445,1.558262,0.778808,0.926097,0.890536,0.274962,0.764661,0.91668,0.621964,-0.315387,0.824266,0.778729,TURE
0.838643,1.223926,0.560276,0.735045,1.085218,0.670878,1.554933,1.49105,1.021647,0.483325,1.3268,1.136372,1.159058,0.749056,1.015934,0.945849,1.097285,TURE
3.634119,1.108381,0.939086,0.910953,0.920202,0.952467,1.025988,0.989957,0.756649,0.518639,0.862238,0.798745,1.01183,1.258652,1.246857,0.899199,1.35073,FALSE
0.393908,1.144963,0.376688,1.15921,1.020902,0.807312,1.507549,0.603691,0.732736,1.032812,1.405025,0.867596,1.087724,0.765769,1.292206,1.198932,0.91888,FALSE
0.360023,0.863948,0.961662,1.331728,0.881832,1.18905,0.479465,0.599083,0.440999,0.685028,0.628484,0.535263,0.888133,1.110003,0.848063,0.767699,0.975527,FALSE
0.423557,0.954662,1.05096,0.862452,0.99941,0.981815,0.839064,0.838716,0.970197,0.411017,1.021287,1.070526,0.996485,0.985646,0.331011,1.020782,0.975527,FALSE
0.347317,1.029889,0.640829,1.183242,0.975034,0.950825,1.378463,0.299541,0.970197,1.507062,0.903446,1.032293,1.012688,0.913904,1.10591,0.927482,0.647041,TURE
0.419321,0.741773,0.82567,0.816716,1.261881,0.84589,0.611949,0.545481,1.334601,0.912169,1.432696,1.344194,1.067554,1.312377,0.86904,0.852549,1.172325,TURE
0.41085,1.022041,0.902886,0.944696,0.978803,0.952641,0.849641,0.599083,0.957227,0.423106,0.924242,0.829882,1.011739,1.604265,0.991,1.348798,1.200649,FALSE
0.364259,0.853902,0.95048,0.940173,1.074946,0.973757,0.719198,0.539174,1.131897,0.205508,1.086754,1.019548,1.000699,1.252786,1.463377,1.020782,0.487896,FALSE
0.461677,0.741093,1.446275,1.186861,0.825201,1.351122,0.671473,0.920812,1.073913,0.627942,0.661945,0.548715,0.803394,0.997803,1.080298,1.198932,0.765052,FALSE
0.906412,0.754945,1.064056,1.057915,1.039106,1.093005,0.61879,0.762469,1.079588,1.018646,0.908038,0.935965,0.93835,1.052928,0.778249,0.974132,1.27569,TURE
0.355788,1.267638,1.112126,0.770047,0.803097,0.962564,0.779131,1.37789,0.440999,0.685028,0.667765,1.032293,1.006551,1.125016,1.114988,0.974132,0.572001,TURE
2.003424,1.304141,1.024544,0.980059,0.718392,1.031755,1.29471,1.279771,0.923694,0.929838,0.63138,0.605357,0.970375,0.546132,0.429702,1.049065,0.890557,FALSE
0.313432,0.992373,0.789009,1.238318,0.911624,1.053617,0.931104,1.315843,1.118247,0.782889,0.876792,0.826107,0.958944,1.221008,1.353728,1.198932,0.740475,FALSE
0.351552,1.061719,1.195871,0.844268,0.872978,1.043744,0.898997,0.658991,0.911397,0.411017,0.772512,0.904849,0.964106,1.136944,0.714604,0.992499,1.022244,FALSE
0.546388,0.825439,0.995741,1.044637,1.026525,1.052105,0.746786,0.736967,0.755998,0.695902,0.938362,0.798039,0.959734,1.202638,0.560355,1.123999,1.27569,TURE
2.596404,1.024265,0.704831,1.143136,0.970063,0.960994,1.020202,0.807201,0.829471,0.817614,1.052672,0.76561,1.007372,0.524902,0.718894,0.917566,0.750406,FALSE
0.525211,0.947556,1.17715,0.956348,0.906723,1.094528,0.470903,0.684666,0.850497,0.733959,0.729491,0.955827,0.937553,0.898255,0.882766,1.049065,0.872163,TURE
0.55486,0.840865,1.069679,0.822951,1.087144,0.969912,0.377501,0.599083,1.142588,0.52934,1.096787,1.099821,1.002709,1.168929,1.464659,1.245582,0.791806,FALSE
0.389672,1.157408,1.142347,0.410134,1.031999,0.784699,0.69922,1.357921,0.632098,0.753531,0.864166,1.261691,1.099547,0.285995,1.353319,0.945849,1.35073,FALSE
0.304961,0.866948,0.973111,0.898388,1.075753,0.962564,0.524415,0.374427,1.028997,0.513771,1.063841,1.035479,1.006551,1.309816,1.18663,0.913824,1.022244,FALSE
0.741225,0.902208,1.23446,0.83165,0.970855,1.05607,0.776911,0.798777,1.028997,0.634285,0.683768,0.892105,0.957661,1.334523,0.887456,0.711133,0.975527,FALSE
0.368495,0.844087,1.073777,0.929367,1.033872,1.028948,0.710636,0.770249,1.316696,0.616525,0.785605,0.955827,0.971842,1.249716,1.25495,0.749332,1.097285,FALSE
0.732754,0.912639,1.147483,0.872423,0.982079,1.034895,0.983518,1.134161,1.302265,0.822619,0.844358,0.914979,0.968732,0.839092,0.781029,0.737146,0.765052,TURE
0.563331,0.717791,1.448691,0.283701,1.258655,0.868479,0.813379,0.813041,1.308458,1.272195,1.025172,1.653265,1.055743,0.561461,0.911807,1.095716,0.614971,TURE
0.364259,1.195463,0.611023,0.940173,0.987789,0.805868,1.278574,0.918594,0.705598,0.548022,1.073661,0.815639,1.088479,1.270159,1.367704,1.049065,1.068961,TURE
0.432028,1.043937,1.202078,0.475617,1.053299,0.849321,1.248607,0.998471,1.286246,1.427142,0.720138,1.43374,1.06576,0.486169,0.814697,0.870916,0.797123,FALSE
0.313432,0.992373,1.420216,0.65558,0.911624,1.053617,0.813379,1.005603,0.456749,0.807354,0.462946,0.901208,0.958944,1.074031,0.870229,0.870916,0.84384,TURE
0.423557,1.174969,0.992573,1.131969,0.749557,1.097323,0.898997,0.658991,0.617398,0.959039,0.589204,0.573496,0.936092,0.926613,1.017163,0.795983,0.943457,TURE
0.393908,0.868593,0.878939,0.811447,1.155232,0.869413,0.903608,0.718899,0.997336,0.621795,1.160279,1.17052,1.055255,0.846241,0.949234,0.721049,1.200649,TURE
0.41085,1.287015,1.143656,0.666845,0.824255,0.922871,1.159883,1.339126,0.536981,0.527875,0.596136,0.784902,1.027304,1.004214,0.584366,1.020782,1.050568,FALSE
0.728518,1.067378,0.678914,0.877495,1.074946,0.805868,1.354045,1.065036,1.077997,0.405943,1.207505,1.019548,1.088479,0.756698,1.287029,1.105632,0.787192,TURE
1.173253,1.020675,0.927441,0.934064,0.974154,0.959089,1.02113,0.838212,0.808806,0.64905,0.940746,0.881127,1.008368,0.846407,1.076297,1.123999,1.27569,FALSE
0.393908,0.868593,1.004501,0.927368,1.047768,0.993614,1.055746,0.479266,0.926097,1.069698,0.966899,0.87936,0.990316,0.838812,1.052858,1.067432,1.247366,FALSE
0.677691,0.940893,1.313699,0.70748,0.968178,1.02874,0.786623,0.973509,0.90956,0.899099,0.932907,0.979722,0.971951,1.248329,0.054133,0.992499,1.172325,TURE
0.427793,0.908856,1.329597,0.426957,1.113204,0.886321,0.799109,1.897095,0.734998,2.283427,0.720138,1.847931,1.046414,0.423349,1.141191,0.885541,1.078891,TURE
0.728518,1.024682,0.780752,1.096869,0.958736,0.973757,1.098775,0.965189,0.751331,0.608914,0.996555,0.800062,1.000699,1.191476,1.086822,1.273865,0.993921,FALSE
4.095796,1.112545,0.712474,1.04239,0.953418,0.910803,1.203031,0.978094,0.827355,0.913704,1.04442,0.81092,1.033614,0.509417,0.796713,1.245582,1.068961,FALSE
16.391654,1.331138,0.754349,0.724282,0.934203,0.761097,1.46898,1.409697,0.759245,0.685028,1.001242,0.946958,1.111887,0.589597,1.463424,1.198932,1.153932,FALSE
0.444735,1.01411,0.834095,0.71871,1.118387,0.797553,0.69922,0.998471,0.881997,0.342514,1.047474,1.210714,1.092827,0.916324,1.540076,0.945849,0.947204,FALSE
1.00383,0.914071,0.788343,1.25092,0.959349,1.060039,0.93719,0.720955,0.84849,0.951987,0.977193,0.717807,0.955586,1.221008,1.035921,1.273865,1.097285,FALSE
0.427793,0.94521,0.924937,1.067391,0.964777,1.029276,0.898997,1.647478,0.624748,2.226341,0.752872,1.338157,0.97167,0.475215,0.646846,1.198932,0.797123,FALSE
0.529446,1.086846,1.121023,0.905575,0.859492,1.039569,0.984616,1.026999,0.787498,0.636097,0.617261,0.682733,0.966289,0.80991,0.55219,0.974132,1.125608,TURE
0.419321,1.186838,1.061575,0.762268,0.883317,0.933395,0.839064,1.084655,0.752019,0.692239,0.669832,0.808931,1.021802,1.418587,0.732062,0.945849,1.097285,FALSE
0.360023,0.950343,1.167733,0.824403,0.970015,1.019185,0.659265,0.958532,0.485099,0.890536,0.628484,0.955827,0.976946,0.769941,0.619691,0.767699,1.153932,FALSE
0.376966,0.701351,1.705677,0.545089,1.038712,1.135609,0.779131,0.552487,1.077997,1.385279,0.685223,1.210714,0.916074,0.190031,1.112702,0.981615,0.92881,TURE
0.542153,0.975316,0.821062,0.926462,1.054065,0.902404,0.920402,0.599083,0.960747,0.660563,1.094236,0.99679,1.038005,1.130357,1.304349,1.095716,0.975527,FALSE
0.724282,1.138037,0.990183,0.914149,0.876675,0.979451,1.092721,1.052933,0.995588,0.702327,0.773702,0.700939,0.997721,0.789027,0.98108,0.927482,0.840093,TURE
0.355788,0.743098,1.737698,0.320853,1.10054,1.031319,0.719198,0.718899,0.881997,1.370056,0.549924,1.223458,0.970603,0.929722,1.210557,0.735675,1.35073,FALSE
0.478619,0.779847,0.878383,0.810934,1.216096,0.868863,1.056514,0.456993,1.453034,0.799199,1.332004,1.423936,1.055542,0.767331,1.045769,1.198932,0.91888,TURE
0.309197,1.005967,1.199725,0.812241,0.924112,1.028493,0.864421,0.794937,0.805671,0.9485,0.838483,0.764661,0.97208,1.131657,0.473159,0.81435,0.797123,TURE
0.800523,1.262781,1.019449,0.713006,0.872501,0.88617,1.128741,1.367906,0.798698,0.685028,0.735414,0.830507,1.046493,0.959153,0.789784,0.974132,0.91888,TURE
4.582886,1.214877,0.782446,0.846909,0.944451,0.840687,1.514674,1.176381,0.890016,0.983949,0.978436,0.987108,1.070274,1.161585,1.677252,0.921308,0.847587,FALSE
1.105484,1.083245,1.319851,0.764146,0.842414,1.06214,0.642141,1.390728,0.771748,1.24773,0.519061,0.983136,0.954488,0.248224,0.997069,0.945849,1.27569,TURE
0.385437,1.089429,1.090739,0.829281,0.906058,0.983719,0.8881,0.94764,0.549244,0.865626,0.757038,0.788991,0.99549,0.675118,0.963433,0.917566,1.172325,FALSE
0.529446,1.057472,1.167733,0.948697,0.839504,1.085772,0.642141,0.984207,0.440999,0.978611,0.645319,0.682733,0.942132,1.408549,1.213328,1.170649,0.797123,FALSE
3.091966,1.337936,0.559872,1.004225,0.88304,0.814883,1.595518,1.24674,0.840281,0.953485,1.061629,0.790494,1.083766,1.143453,1.142487,0.824266,1.195332,FALSE
0.33461,0.929564,0.812979,0.614088,1.233449,0.731061,1.12769,1.131163,1.06478,0.175764,1.392899,1.453862,1.127592,0.63357,1.139724,1.245582,1.097285,TURE
0.461677,1.010581,0.857052,1.038503,0.962734,0.980226,0.882349,1.131601,0.559415,0.970456,0.931088,0.874404,0.997316,0.756918,0.609848,0.767699,1.097285,FALSE
0.292254,1.383569,0.676947,1.953017,0.362105,1.38107,1.897883,1.248089,1.286246,1.769656,0.098201,0.892105,0.787735,0.371076,-0.043296,0.724791,0.975527,TURE
1.088541,1.157253,1.067771,0.943832,0.816638,1.033726,1.12273,1.013832,0.698414,0.967098,0.723397,0.576091,0.969344,1.582444,0.530951,0.889283,0.768799,FALSE
0.427793,0.981565,0.289043,1.28087,1.113204,0.829139,1.098775,1.697401,0.734998,2.169255,1.309342,1.465601,1.076312,1.255259,1.083989,0.837323,0.750406,FALSE
0.402379,0.888957,0.921894,0.964585,1.05201,0.972696,0.87902,0.639022,0.793798,1.050376,1.047474,0.892105,1.001253,0.902752,0.699042,1.049065,1.050568,TURE
0.711576,1.442484,1.285896,0.673791,0.654375,0.996941,0.96559,1.96366,0.685998,1.370056,0.501915,0.785902,0.988577,1.080029,0.025566,1.002415,1.022244,TURE
0.338846,0.917945,0.8758,0.74117,1.155567,0.830211,0.599332,0.673968,0.937122,0.5994,1.227509,1.242574,1.075751,1.290235,0.953649,0.917566,0.947204,FALSE
0.381201,1.223926,0.713614,0.898388,0.943887,0.834222,1.258596,1.018441,0.881997,0.548022,0.903446,0.726428,1.073654,0.850313,0.778865,0.870916,0.862233,FALSE
0.957239,1.039796,0.775044,1.168699,0.9176,1.009414,1.198663,0.940227,1.120872,1.189285,0.867439,0.902725,0.982055,0.579535,1.391152,0.842633,1.247366,TURE
0.37273,0.751046,0.796181,1.225074,1.078908,1.05007,0.689231,1.138257,1.300946,0.924788,1.021287,0.822011,0.960798,1.134637,1.399108,0.988758,0.85377,FALSE
0.326139,1.001394,0.606614,1.330081,0.941003,1.012567,1.053237,0.325972,0.450727,1.173614,1.091761,0.503215,0.980407,0.95366,1.05012,1.020782,0.947204,FALSE
0.355788,1.661043,0.695079,1.026729,0.594887,0.893809,1.678128,1.317982,0.793798,0.411017,0.392803,0.305864,1.042499,1.367031,0.783437,0.917566,0.900487,TURE
0.406615,0.764954,0.669014,0.954537,1.249262,0.842243,1.198663,0.673968,1.62067,0.770657,1.522111,1.204341,1.06946,0.893037,0.980265,0.565873,0.740475,FALSE
0.48709,0.798213,0.609252,1.078065,1.194946,0.878863,0.915645,0.316183,1.102497,0.913371,1.451188,1.030169,1.050314,1.11204,1.329187,0.571183,1.200649,FALSE
0.355788,0.830521,1.390158,0.641706,1.041052,1.031319,0.779131,0.658991,0.793798,0.685028,0.589204,0.955827,0.970603,0.973216,1.04793,0.974132,1.125608,FALSE
0.376966,0.866375,0.65603,1.029613,1.151006,0.876041,1.118752,0.386076,1.166197,0.837256,1.265698,0.917593,1.051789,0.51494,0.978315,1.043756,1.022244,TURE
0.542153,0.774516,1.094749,0.673791,1.190703,0.902404,0.72776,0.470708,1.259996,0.685028,1.038122,1.22892,1.038005,0.464909,0.857072,0.870916,0.647041,TURE
0.385437,1.04908,1.090739,0.710812,0.988427,0.920253,0.708301,1.176381,0.777761,1.195685,0.84274,0.917593,1.028673,0.680553,1.16764,1.095716,0.947204,TURE
0.338846,0.642561,1.386683,0.606412,1.186799,1.010692,0.674248,0.524197,1.322996,1.198799,1.031107,1.385948,0.981387,0.944489,1.071089,1.067432,0.797123,TURE
0.982652,1.092038,1.258333,0.789962,0.850791,1.045544,0.474471,0.990151,0.489999,0.932399,0.551015,0.73811,0.963165,0.734871,0.707566,0.945849,1.097285,FALSE
0.385437,0.968381,0.641611,1.243922,0.988427,0.983719,0.839064,1.045672,0.849925,0.921674,1.149841,0.604777,0.99549,1.232796,1.358175,0.870916,1.050568,TURE
0.639571,0.778125,1.005333,0.856741,1.14171,0.956189,0.735543,0.510582,1.087463,0.770657,1.15609,1.17306,1.009884,0.991117,1.155204,1.123999,0.947204,TURE
0.393908,0.947556,0.753376,0.869408,1.128366,0.838362,1.198663,0.658991,0.905743,0.616525,1.199559,1.05288,1.07149,1.570013,0.959012,0.899199,0.872163,FALSE
0.368495,0.548657,0.805333,0.867409,1.378496,0.862988,0.530837,0.761691,1.883694,1.203692,1.5656,1.889806,1.058614,1.059672,0.779614,1.020782,1.050568,TURE
0.385437,1.170127,1.090739,0.829281,0.851146,0.983719,0.866307,0.996656,0.440999,0.535567,0.646339,0.712525,0.99549,1.007718,1.347889,0.842633,0.825446,FALSE
2.12202,1.048033,1.025554,1.097432,0.837828,1.095133,0.933574,1.059916,0.754786,0.829938,0.634528,0.742604,0.937237,1.336488,1.13712,1.198932,1.200649,TURE
1.817059,0.838775,1.075185,0.854411,1.071628,0.989489,0.89143,0.7897,1.154837,0.863205,0.966136,1.070719,0.992473,0.948287,1.237513,0.646116,1.200649,TURE
0.457442,1.019939,1.351543,0.848477,0.832841,1.122991,0.998886,1.198166,1.175997,1.484227,0.785605,0.828383,0.922672,1.116775,0.451578,1.067432,0.872163,TURE
0.453206,0.995155,1.309607,0.957161,0.817274,1.160474,0.642141,0.499236,0.587998,1.076473,0.551794,0.637218,0.903074,1.192576,0.677848,1.095716,0.947204,TURE
0.601451,0.853301,1.192403,0.759201,1.055714,0.996457,0.861539,0.56164,1.157622,1.027542,0.810156,1.218679,0.98883,1.256879,0.897504,0.974132,0.84384,FALSE
0.355788,0.699386,0.834095,1.411752,1.011307,1.168828,0.239733,1.078349,1.058397,1.096045,1.099848,0.917593,0.898706,1.027433,1.090851,1.273865,1.125608,TURE
0.360023,0.691158,0.824282,1.01465,1.205171,0.95124,0.779131,0.658991,1.322996,0.685028,1.139128,0.955827,1.012472,1.339169,0.875514,1.067432,1.003851,FALSE
0.127067,0.48957,0,3.234196,0.666273,1.732615,1.04883,2.695872,1.433246,4.281425,0.785605,1.624905,0.60393,0.548322,0.354033,1.202673,0.568254,TURE
0.364259,0.981987,1.357829,1.06553,0.755368,1.242379,0.43951,0.878655,0.881997,0.776365,0.576111,0.509774,0.86025,0.823401,0.277151,1.202673,0.947204,TURE
0.571802,0.897546,1.297481,0.71871,0.99941,1.026735,0.756299,0.727458,1.217996,0.619787,0.701433,1.028651,0.972999,1.03089,0.807743,1.091974,1.200649,FALSE
0.376966,0.866375,0.65603,1.029613,1.151006,0.876041,1.118752,0.386076,1.166197,0.837256,1.265698,0.917593,1.051789,0.51494,0.978315,1.043756,1.022244,TURE
0.465913,1.134913,0.84926,0.83305,0.976696,0.866308,1.448385,1.248089,0.881997,0.456685,0.949273,0.923966,1.056878,0.870949,0.895582,0.664483,1.153932,TURE
0.355788,1.136503,0.556063,0.962558,1.041052,0.790678,1.318529,1.018441,0.926097,1.027542,1.217689,0.99406,1.096421,0.427431,1.537842,1.142366,1.097285,FALSE
1.685757,1.005588,0.836191,1.083483,0.95421,0.994005,0.907321,0.67896,0.763173,0.740211,0.940544,0.750855,0.990112,1.296997,1.256028,1.273865,1.097285,FALSE
0.355788,0.743098,0.625571,0.962558,1.279006,0.825055,0.719198,0.479266,1.411196,0.959039,1.649772,1.223458,1.078447,0.934227,0.873805,0.899199,1.022244,TURE
0.436264,1.247692,0.680233,0.732666,1.018816,0.728932,2.01442,1.331295,1.188246,0.894342,0.982007,1.136372,1.128705,1.124417,0.714474,1.198932,0.91888,TURE
0.381201,0.815951,1.492103,0.539033,1.054932,1.026735,0.898997,0.718899,0.926097,1.438559,1.178408,1.261691,0.972999,1.433452,1.005301,1.348798,1.068961,FALSE
0.542153,0.917945,1.231593,0.589567,1.073585,0.924964,0.877593,1.005603,0.881997,0.83182,0.827691,1.160646,1.02621,0.190333,0.666664,0.870916,1.144002,TURE
0.37273,0.625871,0.796181,0.796298,1.362831,0.820367,0.509432,0.119817,1.521445,0.582274,1.531931,1.395507,1.080898,1.233438,2.289877,0.842633,1.35073,FALSE
0.508268,0.979141,0.729833,2.695163,0.270673,1.804807,0.849053,1.39786,0.698248,2.568855,0.196401,1.497462,0.566185,0.527971,0.037359,0.042909,0.389849,TURE
0.457442,0.985941,0.756864,1.14794,0.971648,0.989302,1.023858,0.773815,1.065747,1.027542,1.162041,0.812453,0.992571,0.387776,1.078129,0.646116,1.228973,TURE
0.33461,0.650695,1.55205,0.477624,1.170195,1.023486,1.285409,0.524197,1.401331,1.212319,0.798527,1.453862,0.974698,0.394095,1.206039,1.020782,1.172325,TURE
0.368495,1.097313,1.207999,1.239156,0.660529,1.261291,0.950369,1.181049,0.749698,0.675242,0.426472,0.486106,0.850362,1.141423,0.619,1.123999,1.172325,TURE
0.491326,1.076211,0.906,0.929367,0.947716,0.945968,1.098775,1.060876,0.83606,0.613671,0.89199,0.780592,1.015228,1.168929,1.039774,0.646116,0.91731,FALSE
0.347317,0.761222,0.783235,0.723093,1.310202,0.774747,1.018864,0.35945,1.631695,0.890536,1.256969,1.644022,1.104751,1.290235,1.829851,0.992499,0.947204,FALSE
0.279548,1.223926,1.238504,1.143403,0.605703,1.225081,1.123747,0.599083,0.937122,1.113171,0.196401,0.71687,0.869294,1.365566,0.366846,0.870916,0.797123,TURE
0.444735,0.839264,0.945307,1.129402,0.99941,1.072571,0.599332,0.299541,0.734998,0.570857,0.982007,0.637218,0.949034,1.48816,1.491403,1.049065,0.80087,FALSE
0.360023,0.863948,0.824282,0.887818,1.146382,0.883294,0.719198,1.138257,1.102497,0.753531,1.060567,1.146992,1.047997,1.19113,0.581786,0.964216,1.172325,FALSE
0.432028,0.539967,1.316561,1.056927,1.077795,1.21736,1.148719,0.449312,1.469996,1.598399,0.687405,1.115131,0.873331,0.438235,0.785074,1.020782,0.975527,FALSE
0.364259,1.067378,1.018372,1.002851,0.871578,1.040912,1.218641,1.03841,1.014297,0.342514,0.680858,0.624473,0.965587,0.498868,1.006911,0.964216,1.172325,TURE
1.270671,1.052577,0.778489,0.736678,1.107679,0.779677,0.958931,1.018441,1.043697,0.433851,1.243875,1.172481,1.102173,0.706845,0.871339,0.632458,0.900487,TURE
0.232956,1.268433,0.743103,2.254137,0.272566,1.575105,1.231959,1.031754,0.979997,1.902856,0.065467,1.125751,0.686285,-0.225409,0.178044,1.123999,0.92881,TURE
0.465913,0.901255,1.433127,0.637039,0.976696,1.05007,0.34961,0.69893,0.698248,0.856285,0.523737,0.987687,0.960798,1.38886,0.842345,1.095716,0.947204,TURE
0.368495,0.548657,0.805333,0.867409,1.378496,0.862988,0.530837,0.761691,1.883694,1.203692,1.5656,1.889806,1.058614,1.059672,0.779614,1.020782,1.050568,TURE
0.618393,0.880221,1.519652,0.516881,1.009678,1.028493,0.886511,0.786296,0.661498,1.398599,0.728322,1.075305,0.97208,0.99416,0.749438,0.964216,0.797123,TURE
1.152075,0.985441,1.094749,0.693608,1.03799,0.91302,0.72776,0.88436,0.703498,0.750269,0.935245,1.092373,1.032455,1.339169,1.428408,0.795983,0.600324,FALSE
0.343081,0.951943,0.576658,0.865114,1.202993,0.748661,0.779131,1.976973,0.793798,2.055084,1.217689,1.796954,1.11839,0.941513,0.953412,1.036008,0.947204,FALSE
0.542153,0.975316,0.821062,0.926462,1.054065,0.902404,0.920402,0.599083,0.960747,0.660563,1.094236,0.99679,1.038005,1.130357,1.304349,1.095716,0.975527,FALSE
0.364259,0.811207,0.95048,0.877495,1.133052,0.940179,0.419532,0.419358,1.087797,0,1.165315,1.134247,1.018255,0.955836,1.321618,1.245582,1.093538,FALSE
0.813229,0.99444,1.216388,0.954537,0.858868,1.112965,0.799109,0.818746,0.587998,0.707862,0.667765,0.624473,0.927914,1.336958,0.557674,0.945849,1.022244,FALSE
0.559095,0.472881,1.061575,1.102567,1.211406,1.115699,0.72776,0.798777,1.543495,1.060162,1.402867,1.046858,0.926484,0.965016,1.240848,0.992499,1.097285,TURE
0.626864,0.967563,1.025711,0.874107,0.996033,0.975572,0.861539,0.692689,0.730404,1.177392,0.969732,0.908035,0.99975,0.570535,1.222047,1.170649,1.022244,FALSE
0.415086,0.936678,0.893673,0.82505,1.096291,0.883987,0.725857,0.852029,0.828098,0.692639,1.126035,1.091766,1.047634,1.26931,1.30919,0.870916,1.200649,FALSE
0.37273,0.667596,1.194272,0.612537,1.249262,0.918811,0.239733,0.599083,1.499396,0.959039,1.256969,1.529322,1.029427,0.59395,0.865437,0.869348,0.84384,TURE
0.343081,0.815951,0.720823,0.532378,1.388069,0.641709,0.479465,1.857157,1.190696,1.575564,1.37481,2.217517,1.174309,0.945518,1.285647,0.767699,0.740475,FALSE
0.292254,1.011069,0.676947,1.249931,0.941473,1.004415,0.824081,0.316183,0.741123,0.960942,1.200231,0.631908,0.984669,1.002005,0.978992,0.917566,0.947204,FALSE
0.351552,0.973243,1.758634,0.454606,0.872978,1.113327,0.659265,0.898624,0.646798,1.23305,0.615391,1.134247,0.927725,0.257984,0.756845,0.561267,1.097285,FALSE
0.321903,0.773006,1.229192,1.06388,0.953384,1.177874,0.149833,0.074885,0.992247,0.085629,0.785605,0.812453,0.893976,0.802896,1.007768,0.747765,0.975527,TURE
0.288019,1.295922,0.515176,1.58539,0.661374,1.104118,1.573245,1.160723,0.68906,1.926641,0.761055,0.860244,0.93254,0.359699,-0.167919,0.739416,1.097285,TURE
0.343081,0.997273,0.504576,1.19785,1.048763,0.891263,0.898997,1.617523,0.793798,2.19209,1.060567,1.491089,1.04383,1.311017,1.103944,1.198932,1.140255,TURE
0.601451,1.008446,0.904582,1.138801,0.897357,1.057465,1.04883,0.711411,1.074934,1.327242,0.761055,0.860244,0.956932,0.086405,0.854096,0.917566,1.125608,TURE
0.355788,0.874233,1.251142,1.219241,0.803097,1.27196,0.119866,0.658991,0.661498,0.753531,0.589204,0.764661,0.844784,0.895282,1.132189,1.049065,1.200649,TURE
0.326139,0.619911,1.440709,0.770047,1.103244,1.125075,0.749164,0.638728,1.157622,1.244132,0.736505,1.124502,0.921582,1.172815,0.720283,1.227215,1.200649,FALSE
2.431217,0.953127,1.017189,1.089334,0.909741,1.086658,0.783855,0.861735,0.876566,0.902685,0.781736,0.710984,0.941669,1.016161,0.365492,0.899199,1.022244,TURE
0.321903,0.966258,0.921894,0.92203,1.019135,0.949899,1.27358,0.711411,0.854435,0.813471,1.006557,0.908035,1.013173,1.389512,0.920242,0.974132,1.097285,FALSE
0.423557,1.431994,0.467093,0.539033,1.074365,0.519785,1.857928,1.73734,0.793798,0.548022,1.37481,1.261691,1.238057,1.421022,0.830555,0.692766,1.200649,FALSE
1.296084,0.815951,1.316561,1.180235,0.832841,1.283419,0.92397,0.773815,0.661498,0.685028,0.728322,0.661113,0.838792,1.1578,0.877576,1.020782,1.125608,TURE
0.330374,0.753185,1.721657,0.483747,1.025036,1.110651,0.840729,0.70725,0.881997,1.389085,0.649216,1.216024,0.929124,0.488166,0.642451,0.945849,0.702119,TURE
0.376966,0.866375,0.984044,0.847917,1.094859,0.940933,1.105434,0.732212,1.146597,0.700251,1.117306,1.002556,1.01786,0.963656,0.986908,1.348798,1.022244,TURE
0.792051,0.844313,1.373803,1.008885,0.868471,1.219934,0.744884,0.539174,0.661498,1.125403,0.684599,0.611729,0.871985,1.304701,0.600517,1.063691,0.872163,TURE
0.385437,1.250826,0.769934,0.651578,1.015883,0.729856,1.187766,1.366998,1.078442,0.865626,1.11056,1.056623,1.128222,0.671969,0.812672,1.348798,1.097285,FALSE
0.664984,1.169356,0.632212,0.720999,1.098078,0.698932,1.262562,1.10566,0.68906,0.692583,1.293938,1.159642,1.144391,1.352857,0.970737,0.763958,1.200649,TURE
0.381201,1.142331,0.973111,1.018173,0.832841,1.026735,0.958931,0.838716,0.529198,0.959039,0.707045,0.535263,0.972999,1.072017,0.859233,0.870916,0.947204,FALSE
0.22025,0.776722,0.673692,2.384183,0.576583,1.610444,0.632628,1.464425,0.612498,2.397598,0.392803,0.955827,0.667808,0.075041,-0.322581,1.067432,0.736728,TURE
1.279142,0.826758,0.928,0.749648,1.191349,0.86057,0.655519,0.636525,1.419465,0.749249,1.178408,1.350105,1.059878,1.153492,1.532695,1.273865,0.947204,FALSE
0.376966,0.990143,1.508868,0.66622,0.870272,1.103163,0.852383,0.92525,0.308699,1.179771,0.519373,0.85812,0.933039,0.679288,1.099128,0.974132,0.915133,FALSE
0.271076,1.319545,1.550895,0.589567,0.663671,1.082884,0.449499,1.647478,0.992247,1.370056,0.589204,1.051409,0.943641,1.136682,1.126527,1.273865,0.590394,FALSE
0.355788,0.917945,1.390158,0.705876,0.951819,1.065696,0.779131,0.718899,0.749698,1.027542,0.785605,0.955827,0.952628,1.036108,0.165071,1.348798,1.125608,TURE
0.398144,0.742168,0.993815,0.974846,1.116362,1.013764,0.710636,0.35945,1.014297,0.675242,1.054956,0.955827,0.979781,0.224684,0.726557,0.795983,0.947204,FALSE
0.855585,1.108804,0.838224,0.907283,0.964777,0.900617,1.116936,1.06201,0.841907,1.120955,0.874879,0.955827,1.03894,1.485949,0.719952,0.692766,0.947204,FALSE
0.465913,0.734356,1.061575,1.029062,1.067551,1.076322,1.248607,0.948548,1.249496,0.913371,0.949273,0.860244,0.947073,1.031336,0.397313,0.739416,1.125608,TURE
0.326139,1.14445,1.213229,0.840051,0.811209,1.05007,0.762385,1.224596,0.976034,1.072875,0.681628,0.733737,0.960798,1.016931,0.814586,1.049065,0.975527,FALSE
0.415086,0.824277,0.893673,1.430087,0.89233,1.208116,0.559376,0.35945,0.578198,1.050376,0.803063,0.348346,0.878164,1.249716,0.853068,1.170649,0.768799,FALSE
0.41085,0.984188,1.083463,0.833556,0.978803,0.982411,0.620484,0.658991,0.640745,0.503697,0.820265,0.899601,0.996174,1.290014,1.040461,1.273865,1.125608,FALSE
0.393908,0.592222,0.816157,0.869408,1.343293,0.869413,0.511737,0.119817,1.590988,0.447903,1.516823,1.379331,1.055255,1.002005,1.116251,0.735675,1.068961,FALSE
1.287613,0.760928,0.576184,1.276656,1.142417,0.968897,0.730435,0.655247,1.130059,1.241613,1.411635,0.99167,1.00324,1.461046,1.235251,1.198932,0.91888,FALSE
1.241022,0.964938,1.255412,0.791072,0.938013,1.044694,0.599332,0.910913,0.853728,0.85892,0.681865,0.886223,0.963609,0.918198,0.730138,1.020782,1.125608,FALSE
0.376966,1.031398,1.508868,0.423958,0.954492,0.973379,0.745835,1.15157,0.661498,1.316776,0.920904,1.079022,1.000896,0.843556,1.161776,1.020782,1.125608,TURE
1.457036,0.811207,0.984426,1.034191,1.045894,1.040912,0.799109,0.5658,1.102497,0.723085,1.069296,1.019548,0.965587,1.042139,0.863768,0.842633,0.85377,FALSE
0.360023,0.647961,1.717254,0.697572,0.99941,1.223022,0.599332,0.658991,1.278896,1.438559,0.746325,1.070526,0.87037,0.95776,0.314122,0.721049,0.993921,TURE
0.41085,1.173455,1.083463,0.833556,0.850013,0.982411,1.279749,1.339126,1.273708,0.938891,0.637727,0.784902,0.996174,0.469197,1.158294,0.869348,0.690011,FALSE
0.427793,0.872502,0.924937,0.853913,1.113204,0.914912,0.499443,1.447783,0.771748,1.655484,0.949273,1.593044,1.031465,1.070476,1.010831,0.974132,0.84384,FALSE
0.389672,0.758302,0.698101,0.878858,1.27642,0.816087,0.639287,0.35945,1.499396,0.456685,1.466464,1.299924,1.083136,0.343008,1.344723,1.273865,1.022244,FALSE
0.999594,1.275787,0.816423,0.708051,0.952827,0.783103,1.267337,1.304253,0.900372,0.413871,1.076116,1.039461,1.100382,1.059391,1.120371,1.020782,0.746659,FALSE
0.351552,0.796289,0.422072,1.168986,1.234211,0.834995,1.058819,0.718899,1.014297,1.210216,1.597398,0.87936,1.07325,0.908732,1.060111,1.049065,0.740475,TURE
0.347317,0.895556,0.854439,0.9203,1.096913,0.91561,1.13873,0.718899,1.190696,1.027542,0.942727,1.261691,1.031101,1.194612,1.179846,0.838891,0.84384,TURE
0.355788,1.267638,1.529174,0.577535,0.713864,1.065696,1.018864,1.557615,1.102497,1.301553,0.785605,1.108759,0.952628,1.093865,1.051825,1.020782,0.947204,FALSE
2.079665,1.278766,0.761048,0.669674,0.992286,0.735156,1.383911,1.351749,0.868367,0.556741,1.067709,1.049671,1.125451,0.844055,0.984412,0.670658,1.050568,FALSE
0.347317,0.626889,1.281658,0.657357,1.218792,0.986041,1.498329,0.479266,1.896294,1.438559,0.864166,1.567555,0.994276,0.578531,1.032064,0.992499,1.022244,TURE
0.364259,0.896597,0.882589,0.940173,1.074946,0.940179,0.859042,0.619052,0.911397,0.867702,1.217689,0.930338,1.018255,1.120861,0.720473,0.689025,0.590394,TURE
0.406615,1.49166,0.547375,0.786089,0.884894,0.691843,1.872911,1.512684,0.418949,0.959039,1.050747,0.793336,1.148097,0.582367,1.046133,1.123999,0.88524,TURE
0.686162,0.906612,0.864987,0.865114,1.110455,0.891263,1.165367,0.665648,1.298496,0.723085,1.091119,1.295676,1.04383,1.197964,1.342729,0.992499,1.097285,FALSE
0.588744,0.845302,0.924105,0.969483,1.0785,0.976414,0.599332,0.470708,0.893603,0.342514,1.076516,0.965888,0.999309,0.595421,1.377795,1.123999,0.900487,FALSE
0.427793,1.236044,0.635894,0.533696,1.137942,0.600411,1.148719,2.24656,0.661498,1.598399,1.145675,1.81607,1.195902,0.863009,1.025332,0.917566,1.125608,FALSE
1.681521,0.93413,1.294213,0.719615,0.975494,1.025603,0.989778,1.336483,1.09212,1.116193,0.736505,1.091329,0.973591,1.207752,0.775066,0.964216,1.078891,TURE
0.355788,0.655675,0.903603,0.962558,1.219518,0.962564,1.078797,0.718899,1.411196,0.685028,1.256969,0.99406,1.006551,0.557765,1.116341,0.899199,1.068961,TURE
0.423557,0.917945,1.167733,0.646839,1.074365,0.924061,0.299666,1.138257,0.970197,1.096045,0.982007,1.185225,1.026682,1.309816,0.96054,0.870916,1.125608,FALSE
0.406615,0.99444,0.608194,1.122985,1.041052,0.902404,1.123747,0.733876,0.815848,0.890536,1.227509,0.774219,1.038005,0.591228,0.903942,1.198932,1.022244,TURE
0.931825,1.118223,0.796181,1.004561,0.931268,0.931937,1.062451,0.980317,0.902043,0.840716,0.928443,0.78204,1.022564,0.873023,1.552229,0.870916,0.778729,FALSE
0.432028,1.007939,0.457934,0.898388,1.200271,0.707768,1.448385,0.649006,1.175997,1.027542,1.342076,1.370018,1.139771,1.489929,1.63407,0.974132,0.614971,FALSE
1.207137,0.953374,0.819462,0.907844,1.07831,0.891638,0.839064,0.778808,0.837898,0.570857,1.086754,1.019548,1.043634,0.724337,0.941511,0.945849,0.722082,TURE
0.355788,1.31135,0.834095,0.577535,0.981563,0.721923,1.797995,1.497707,0.749698,0.890536,0.982007,0.917593,1.13237,0.660972,0.636637,0.992499,1.35073,FALSE
0.880998,0.706111,0.729833,0.803366,1.333347,0.791339,0.531226,0.503774,1.543495,0.747303,1.651557,1.468497,1.096076,0.846407,1.581914,1.198932,1.144002,FALSE
0.33461,0.883086,0.51735,0.477624,1.454837,0.511743,1.052773,1.206048,1.523186,0.689535,1.94334,1.889015,1.242262,1.04714,1.701641,0.707392,1.099721,FALSE
0.864056,1.115933,1.001732,1.268312,0.722612,1.174894,1.062451,0.762469,0.661498,0.591615,0.464221,0.573496,0.895534,-0.724787,0.473286,1.020782,0.511607,TURE
0.525211,1.066,0.753376,0.869408,1.047768,0.838362,0.941807,1.283749,1.196996,0.685028,1.178408,1.20161,1.07149,1.041361,1.083378,1.245582,0.993921,FALSE
0.59298,0.970399,0.708981,0.924056,1.106489,0.845681,1.284282,0.556291,1.102497,1.125403,1.26258,1.092373,1.067663,1.570013,1.691398,1.198932,1.050568,FALSE
0.571802,0.707157,1.124483,2.595342,0.333137,1.946518,0.428094,1.797248,0.398999,2.055084,0.467622,1.34726,0.492091,0.413269,0.072291,0.899199,0.872163,TURE
0.406615,0.99444,0.851472,1.235283,0.884894,1.082884,0.719198,0.86867,0.771748,0.856285,0.923086,0.49703,0.943641,1.088066,0.886237,0.692766,0.768799,TURE
0.660749,1.082704,1.571948,1.278475,0.496502,1.462357,0.683613,0.580361,0.695951,0.652917,0.466453,0.292722,0.745235,0.01496,0.30442,0.992499,1.247366,TURE
0.321903,1.159509,0.998719,0.709253,0.953384,0.873907,0.824081,1.067116,0.895779,0.792064,0.846981,0.979722,1.052905,1.431018,0.640619,1.095716,0.91888,FALSE
0.453206,0.857892,1.091339,1.309799,0.840625,1.241438,0.74203,0.634742,0.404249,1.133558,0.649995,0.755558,0.860742,1.131657,1.037599,1.020782,1.022244,TURE
0.33461,0.79013,0.886886,1.02348,1.106941,0.986933,0.374582,0.610907,1.015458,0.61292,1.149982,0.968403,0.99381,0.992796,1.211817,0.945849,0.768799,FALSE
0.343081,1.767893,0.144165,0.998209,0.771149,0.606059,2.217527,2.935506,1.146597,2.19209,0.903446,1.261691,1.192949,1.300701,0.735869,0.824266,0.797123,TURE
0.381201,1.183129,0.713614,0.778603,1.027171,0.770051,1.258596,1.138257,0.529198,0.411017,1.139128,1.032293,1.107206,1.0177,1.378053,1.198932,1.27569,FALSE
0.690398,1.148839,0.967141,0.727529,0.965687,0.868079,1.120972,0.965189,0.783998,0.710399,1.0402,0.998308,1.055952,0.138801,0.936983,1.273865,1.200649,FALSE
0.343081,1.133265,0.864987,0.865114,0.956225,0.891263,0.779131,1.976973,0.264599,1.918079,0.746325,1.491089,1.04383,0.790698,0.637882,0.870916,1.27569,FALSE
0.398144,1.05466,0.683248,1.03219,1.010042,0.890884,1.035987,0.975649,0.699298,1.203692,1.144739,0.857513,1.044029,1.197964,1.048169,0.917566,0.91888,FALSE
1.406209,1.470923,0.685867,0.535785,0.955761,0.626246,1.69223,1.762008,0.622586,0.76562,1.178408,1.079522,1.182394,1.552591,1.288027,0.964216,0.872163,FALSE
0.415086,1.124014,1.072408,0.605037,0.994311,0.854521,0.745835,1.184853,0.676198,0.63936,0.82925,1.087518,1.063041,1.252786,0.494887,0.795983,0.890557,FALSE
0.792051,0.844313,1.373803,1.008885,0.868471,1.219934,0.744884,0.539174,0.661498,1.125403,0.684599,0.611729,0.871985,1.304701,0.600517,1.063691,0.872163,TURE
1.105484,0.858155,0.917185,1.094587,1.014726,1.040012,0.856188,1.262353,0.992247,1.29666,0.939921,1.037754,0.966057,-0.251832,1.153531,1.273865,0.91888,FALSE
0.398144,1.093721,0.931702,0.917502,0.930302,0.952324,0.924683,0.718899,0.755998,0.919895,0.852943,0.961288,1.011905,0.812897,1.297958,1.142366,1.27569,TURE
0.368495,0.844087,1.207999,0.867409,1.005153,1.06214,0.702074,0.599083,0.831598,0.802461,0.965172,0.873899,0.954488,1.196104,1.11746,0.870916,0.618718,FALSE
0.559095,0.917945,1.415434,0.939224,0.832841,1.203205,0.499443,0.684666,0.619498,1.158024,0.430213,0.646321,0.880732,0.834649,1.01836,1.170649,0.975527,TURE
0.597215,1.119762,1.159451,0.993961,0.779681,1.105925,0.861539,1.647478,0.68906,1.327242,0.638304,1.075305,0.931595,0.92348,0.88586,1.020782,0.947204,TURE
0.275312,1.073289,0.988082,0.829281,0.960971,0.932947,0.599332,1.048395,0.440999,0.856285,0.687405,0.955827,1.022036,0.878886,1.222494,1.273865,1.200649,TURE
1.071599,1.015907,0.992342,0.83092,0.997435,0.935932,0.890132,1.061688,0.815456,1.019435,0.977358,0.911711,1.020475,0.893442,0.724838,0.824266,1.172325,TURE
0.321903,0.869632,0.384123,1.347582,1.117761,0.911903,1.030101,0.243377,0.90956,1.284428,1.485285,0.728818,1.033039,0.80441,1.234423,1.095716,0.993921,FALSE
0.664984,0.841936,1.375991,1.029999,0.859365,1.232327,0.956286,0.537412,0.671226,1.108134,0.537216,0.573496,0.865505,1.148931,0.88997,1.077348,1.27569,TURE
2.12202,1.048033,1.025554,1.097432,0.837828,1.095133,0.933574,1.059916,0.754786,0.829938,0.634528,0.742604,0.937237,1.336488,1.13712,1.198932,1.200649,TURE
0.465913,1.201673,0.84926,0.539033,1.067551,0.708797,1.198663,1.298013,0.808498,0.685028,1.112941,1.210714,1.139232,1.321052,1.196815,0.842633,0.84384,TURE
1.846708,0.960052,0.575832,1.45885,0.92262,1.066327,0.997751,0.633122,0.929605,1.179338,1.10699,0.67994,0.952299,0.965915,1.03044,0.674399,0.768799,TURE
0.37273,0.834495,0.663485,1.041313,1.164085,0.885996,1.108763,0.539174,1.345046,1.061793,1.335529,1.051409,1.046584,0.980603,1.055255,1.002415,0.92881,FALSE
0.444735,0.874233,0.889701,1.180738,0.975614,1.072571,0.948942,0.449312,1.028997,1.484227,0.818339,1.178853,0.949034,0.056023,0.615029,0.974132,0.787192,TURE
0.432028,0.611963,0.915869,0.898388,1.273757,0.934253,0.69922,0.798777,1.690495,1.484227,1.178408,1.465601,1.021353,0.187123,1.079498,1.049065,0.693758,TURE
0.393908,0.947556,0.878939,0.985329,1.020902,0.962564,0.75147,0.963141,0.936274,0.790417,1.048481,1.038175,1.006551,0.877184,0.870096,1.095716,0.665435,TURE
0.550624,1.666423,0.404215,0.373176,1.018629,0.399834,2.354517,2.225165,1.165497,0.733959,1.402867,1.283538,1.300773,0.917563,0.855395,1.348798,0.91888,TURE
1.397738,1.190546,0.760796,0.784048,0.99941,0.796303,1.251545,1.233406,1.024673,0.705176,1.201514,1.000807,1.09348,1.101281,1.580135,0.870916,0.92881,FALSE
0.355788,0.743098,1.112126,0.834217,1.130285,0.996941,0.659265,0.838716,1.719895,0.47952,1.099848,1.185225,0.988577,1.54511,1.443189,0.810608,0.947204,FALSE
0.588744,0.950964,0.96611,0.775587,1.0785,0.893315,0.905757,0.686918,0.820655,0.646399,1.153304,1.095248,1.042758,1.221008,0.52041,0.824266,1.097285,FALSE
0.381201,1.142331,0.64874,0.658818,1.138217,0.673795,1.258596,1.138257,0.881997,0.548022,1.296249,1.185225,1.157533,1.142787,1.056823,1.123999,1.200649,FALSE
0.326139,1.096765,1.061575,1.050064,0.811209,1.087572,0.700689,0.911839,0.810659,0.785767,0.690293,0.520082,0.94119,0.913631,0.962109,0.899199,0.693758,FALSE
0.317668,0.734356,1.32343,0.790581,1.066037,1.078072,0.324638,0.649006,1.047372,1.113171,0.851073,1.06734,0.946158,0.429893,1.864724,0.739416,0.947204,FALSE
0.406615,0.841449,0.729833,1.347582,0.988999,1.082884,0.854048,0.494243,0.926097,0.993291,1.070387,0.563938,0.943641,1.15644,0.917836,1.123999,0.618718,TURE
0.326139,0.762967,1.061575,0.910055,1.103244,1.012567,0.599332,0.237871,1.011703,0.785767,0.999336,1.028919,0.980407,1.069428,0.773021,1.049065,0.85377,FALSE
0.292254,1.383569,1.269275,0.781207,0.651789,1.046265,1.306876,1.439463,0.796248,0.5328,0.147301,0.440742,0.962788,1.126185,0.915808,1.091974,1.050568,FALSE
0.381201,0.734356,1.167733,0.838495,1.110455,1.026735,0.659265,0.599083,1.014297,0.890536,0.864166,1.032293,0.972999,0.900663,0.520135,0.945849,1.068961,TURE
0.304961,1.172929,1.297481,0.823522,0.763438,1.082884,0.674248,1.098318,0.679873,0.656485,0.556471,0.653148,0.943641,0.790491,0.008805,1.035408,1.125608,TURE
0.37273,0.834495,1.526014,0.551283,1.022124,1.05007,0.539398,0.658991,0.705598,0.959039,0.589204,1.032293,0.960798,0.874773,0.814898,1.198932,0.975527,TURE
0.364259,1.024682,0.611023,1.378921,0.900631,1.040912,1.038841,0.599083,0.793798,1.050376,1.230782,0.764661,0.965587,0.50188,1.145159,0.552816,0.732981,TURE
1.30032,0.753492,0.893867,1.035926,1.123115,0.997053,0.674248,0.518848,1.193059,0.850169,1.259073,0.989963,0.988518,0.668902,1.039593,1.095716,1.247366,TURE
0.533682,1.194785,1.251142,0.727266,0.813012,1.0084,0.784839,1.212429,1.028997,1.109093,0.794958,1.010445,0.982585,1.013503,0.782876,0.974132,1.022244,TURE
0.368495,0.801883,1.207999,0.681536,1.120028,0.962564,0.299666,0.941416,0.963897,1.00797,0.897835,1.217996,1.006551,1.293017,0.939706,1.020782,0.872163,FALSE
0.931825,1.218363,0.371551,1.004561,1.044837,0.721923,1.607298,1.034779,0.982224,0.965267,1.392664,0.955827,1.13237,1.144026,0.88336,1.198932,0.975527,FALSE
1.33844,0.848227,1.293375,0.733494,1.027874,1.032624,0.983278,0.973509,1.109387,0.974024,0.810156,1.069331,0.96992,0.555104,0.730557,1.049065,0.943457,TURE
0.715811,0.477983,1.070998,0.893072,1.301007,1.008129,0.754714,0.639761,1.64694,0.739999,1.350563,1.326357,0.982727,0.839342,1.201977,0.942107,1.022244,TURE
2.570991,0.979948,0.990745,1.056753,0.917909,1.056125,0.933521,0.818562,0.785465,0.882329,0.7847,0.750566,0.957633,0.690644,0.940582,0.974132,1.022244,FALSE
0.512504,1.062085,0.820308,0.935511,0.99115,0.906878,0.856188,1.754457,0.724498,1.418987,0.869778,1.310848,1.035666,1.083717,1.14364,1.020782,0.872163,TURE
0.402379,1.198159,1.229192,0.794364,0.789008,1.03349,0.87902,1.098318,1.161297,0.570857,0.563017,0.611729,0.969467,1.309816,1.001981,0.795983,0.862233,FALSE
0.232956,0.734356,0.743103,1.274077,1.090265,1.05007,0.432851,0.865342,1.543495,1.027542,1.396632,0.785902,0.960798,0.439153,1.03044,1.198932,0.768799,TURE
0.309197,1.005967,1.039762,1.033761,0.889885,1.06805,0.754927,0.449312,0.530047,0.691615,0.770498,0.650697,0.951397,1.054625,0.954235,0.992499,1.125608,TURE
0.406615,0.803202,0.851472,0.898388,1.171183,0.902404,0.779131,0.554152,1.135572,0.702154,1.286429,1.166108,1.038005,1.097301,1.415156,1.170649,1.097285,FALSE
0.427793,0.94521,0.924937,1.067391,0.964777,1.029276,0.898997,1.647478,0.624748,2.226341,0.752872,1.338157,0.97167,0.475215,0.646846,1.198932,0.797123,FALSE
1.181724,1.026519,1.171918,0.927368,0.868663,1.076416,0.68833,0.942542,1.153891,0.78804,0.91777,0.671953,0.947024,1.421022,1.496318,1.273865,1.125608,FALSE
0.88947,0.961656,0.834095,0.898388,1.070796,0.893809,0.953482,0.844162,1.042361,0.685028,1.089135,0.955827,1.042499,0.989572,0.858113,1.273865,1.097285,FALSE
0.364259,0.896597,0.882589,1.190886,0.958736,1.07449,1.13873,0.599083,1.278896,1.027542,0.785605,1.032293,0.94803,0.889151,0.392665,0.795983,0.797123,FALSE
0.732754,1.018759,0.911237,1.059371,0.92431,1.018204,0.783741,0.617004,0.872574,0.646971,0.830929,0.787536,0.97746,1.309816,1.372024,1.095716,0.965597,FALSE
0.432028,0.683959,0.686902,1.268312,1.151281,1.019185,1.098775,0.649006,1.506746,1.198799,1.145675,1.08327,0.976946,0.311462,1.106783,0.692766,1.097285,FALSE
0.779345,1.037677,1.047152,0.761677,0.991262,0.925945,1.04883,0.958532,0.992247,1.061793,0.942727,1.013176,1.025697,1.302666,0.819951,0.810608,1.097285,FALSE
0.33461,1.068999,0.812979,0.614088,1.138568,0.731061,0.910826,1.052336,0.725327,0.522785,1.243014,1.300427,1.127592,1.302666,0.838042,1.170649,1.097285,FALSE
0.376966,1.072654,0.524824,1.393006,0.898346,1.005825,1.2253,0.612396,0.460599,1.278719,1.134763,0.467293,0.983932,1.260124,0.806452,0.763958,1.097285,TURE
0.385437,1.210476,1.347384,0.651578,0.796233,1.015452,0.877204,1.426906,0.469062,1.127183,0.471363,1.087904,0.978898,0.939759,0.955244,1.049065,1.27569,TURE
0.55486,0.840865,1.069679,0.822951,1.087144,0.969912,0.377501,0.599083,1.142588,0.52934,1.096787,1.099821,1.002709,1.168929,1.464659,1.245582,0.791806,FALSE
1.15631,0.726286,0.919643,1.164942,1.070796,1.078918,0.612504,0.363729,1.023747,0.969202,1.060783,0.873899,0.945715,0.833937,0.708544,0.646116,0.750406,TURE
0.360023,0.99354,0.961662,1.01465,0.940621,1.019185,0.958931,0.718899,0.617398,0.685028,0.707045,0.611729,0.976946,0.650234,1.05518,1.049065,0.91888,FALSE
0.347317,1.164222,0.712032,1.117507,0.883624,0.950825,1.498329,0.658991,1.058397,1.096045,0.746325,0.87936,1.012688,1.367031,1.172987,1.095716,1.172325,TURE
0.427793,0.545314,0.982745,1.174131,1.16268,1.115049,0.69922,1.39786,1.175997,1.71257,0.982007,1.465601,0.926824,1.03471,1.575455,0.824266,1.040638,FALSE
0.639571,0.559278,1.044,1.035228,1.191349,1.070932,0.449499,0.524197,1.418212,0.856285,1.165017,1.086166,0.949891,0.912896,0.520367,0.899199,0.92881,TURE
1.236786,0.867646,1.079753,0.886081,1.035347,1.008714,0.725857,0.685617,0.911397,0.593691,0.894717,0.94733,0.982421,1.003657,0.548545,1.067432,0.975527,FALSE
0.59298,1.285123,1.334552,0.50053,0.820944,0.928187,0.72776,1.540499,0.283499,0.929681,0.561147,0.901208,1.024525,1.039856,1.017987,0.917566,1.054315,FALSE
0.876763,0.904641,0.846183,1.015569,1.050104,0.962564,0.898997,0.918075,0.798952,1.080921,1.050875,0.901208,1.006551,0.874801,1.044159,0.927482,0.815516,TURE
0.559095,0.862312,1.326969,0.816716,0.965339,1.093823,0.499443,0.813041,0.629998,0.554547,0.607909,0.901208,0.937922,0.977761,0.242975,1.273865,1.050568,FALSE
0.364259,0.811207,0.95048,0.814817,1.162104,0.906601,1.058819,0.718899,1.014297,0.936205,1.204595,1.032293,1.035811,0.891152,0.812895,1.077348,1.050568,TURE
0.423557,1.138251,0.817413,0.431226,1.174306,0.635292,1.13873,1.37789,0.881997,0.411017,1.296249,1.491089,1.177664,1.185532,0.834428,1.273865,0.793376,FALSE
0.376966,0.618839,1.443265,0.423958,1.263299,0.940933,1.118752,0.938563,1.465096,1.027542,0.999465,1.546315,1.01786,-0.027187,0.543831,1.273865,1.089371,TURE
0.37273,0.87622,0.86253,0.918806,1.107301,0.918811,1.018864,1.018441,0.793798,1.096045,1.139128,1.032293,1.029427,1.000979,1.689345,0.964216,1.200649,FALSE
0.351552,1.282911,0.91449,1.039099,0.752568,1.008953,1.298552,1.018441,0.705598,1.004708,0.693952,0.420564,0.982297,1.300701,0.405482,0.749332,0.900487,TURE
0.381201,1.305521,0.843363,0.658818,0.943887,0.770051,1.558262,1.258074,1.102497,0.753531,0.824886,0.99406,1.107206,1.401777,1.322621,0.889283,1.200649,FALSE
0.525211,0.740278,1.130064,0.782467,1.148515,0.978089,0.813379,0.813041,1.574995,0.685028,1.150351,1.22892,0.998433,1.021659,1.178885,1.067432,1.35073,TURE
0.304961,1.070935,1.135296,0.823522,0.902245,1.002671,0.724192,0.948548,0.569623,0.256886,0.621938,0.748731,0.985581,1.146903,0.963236,0.945849,1.125608,FALSE
0.317668,1.174969,1.167733,0.646839,0.899469,0.924061,0.849053,1.647478,0.955497,0.913371,0.883806,0.923966,1.026682,1.214963,1.186706,1.273865,0.511607,TURE
1.537512,0.758632,0.981153,0.861264,1.163225,0.946654,0.841167,0.9249,1.292049,0.841263,1.116387,1.193945,1.014869,0.693122,0.555738,1.095716,1.172325,FALSE
0.974181,0.846106,0.863107,0.960884,1.108041,0.941639,0.649276,0.973509,1.047372,0.713571,1.227509,1.08327,1.017492,1.173078,0.314874,1.227215,1.200649,TURE
1.054657,1.061719,1.172422,0.714381,0.943218,0.962564,0.581403,0.926786,0.69919,0.76407,0.785605,0.897006,1.006551,1.197964,0.410075,0.941242,1.125608,FALSE
0.326139,0.429169,1.061575,0.840051,1.362831,0.975065,0.550856,0.237871,1.877487,0.528882,1.409469,1.475909,1.000015,0.987952,1.464715,0.974132,1.27569,FALSE
1.617988,0.922751,0.978205,1.015978,0.981096,1.028079,0.884014,0.748853,1.003272,1.044668,0.864166,0.850686,0.972296,0.944489,0.899883,1.198932,1.125608,TURE
0.368495,1.266131,1.140888,0.743493,0.804123,0.962564,0.890435,1.189607,0.951297,0.342514,0.735102,0.90667,1.006551,0.99416,0.876375,0.795983,0.91888,TURE
0.33461,1.208433,0.443443,0.887016,1.075314,0.694508,1.506215,1.280934,0.449703,0.617427,1.387731,1.006133,1.146703,1.144026,0.689282,1.348798,0.618718,FALSE
0.317668,1.028098,0.856337,1.149936,0.899469,1.039569,1.098775,0.898624,1.102497,0.456685,0.949273,0.669079,0.966289,1.118389,1.417232,1.020782,0.943457,TURE
0.343081,1.042604,0.93707,0.465831,1.172147,0.71301,1.438396,2.216606,0.926097,2.123587,0.982007,1.988119,1.13703,0.858768,1.273349,0.70365,1.050568,TURE
0.347317,0.895556,0.925642,0.9203,1.066443,0.950825,1.438396,0.718899,1.234796,1.23305,0.864166,1.223458,1.012688,0.821336,1.296318,0.664483,1.172325,FALSE
0.330374,0.894408,1.047965,1.036601,0.960971,1.073629,1.00721,0.607403,0.734998,1.503256,0.889262,1.024858,0.948481,0.792547,0.766833,0.974132,0.797123,FALSE
0.33461,0.557739,0.665164,0.955248,1.391583,0.84072,0.386411,0.603024,1.790107,0.959941,1.749523,1.453862,1.070257,0.931784,1.620711,1.020782,1.022244,FALSE
0.292254,0.851427,1.353893,0.859327,0.941473,1.129966,0.840729,0.374427,0.551248,1.046571,0.649216,0.71687,0.919025,1.21038,0.018867,0.917566,0.872163,TURE
3.9772,1.02059,0.789681,0.774967,1.106907,0.805724,1.033897,0.956319,1.113608,0.816971,1.260004,1.152772,1.088554,0.980603,1.555547,0.795983,0.993921,FALSE
0.508268,0.734356,1.313699,0.808549,1.061873,1.082884,0.649276,0.898624,1.286246,1.084628,0.785605,1.051409,0.943641,0.42668,0.630633,0.707392,0.975527,TURE
0.482855,0.547546,1.024327,0.945671,1.249262,1.013225,0.470903,0.591951,1.580245,0.823665,1.295314,1.247126,0.980063,1.153368,1.786045,0.81435,0.975527,TURE
0.360023,0.691158,0.549521,1.268312,1.205171,0.95124,0.659265,0.539174,1.234796,1.23305,1.531931,0.802894,1.012472,1.290235,1.35328,0.617833,0.722082,FALSE
0.542153,0.774516,1.094749,0.673791,1.190703,0.902404,0.72776,0.470708,1.259996,0.685028,1.038122,1.22892,1.038005,0.464909,0.857072,0.870916,0.647041,TURE
0.690398,0.923576,0.788041,0.925946,1.103643,0.885795,1.154268,0.632365,0.955497,0.672342,1.214779,0.934586,1.046689,1.212673,1.06047,0.945849,1.200649,TURE
1.643401,0.823311,0.993175,0.958589,1.068956,1.004738,0.63679,0.658991,1.052884,0.727842,1.011467,0.970164,0.9845,1.077807,0.828198,1.198932,0.815516,FALSE
0.453206,1.166733,0.491103,1.158668,0.957378,0.863609,1.341361,0.941416,0.766498,1.027542,1.169056,0.946723,1.058289,1.268753,0.647045,0.899199,0.778729,FALSE
0.961474,0.744061,0.874514,1.187297,1.067651,1.068573,0.599332,0.741722,1.044747,1.076473,1.061503,0.905759,0.951124,1.073875,1.051862,1.245582,0.890557,TURE
0.321903,1.062883,1.229192,0.638328,0.953384,0.949899,0.486957,1.029674,0.620154,0.620807,0.67513,1.003618,1.013173,0.73112,1.102105,0.870916,1.050568,FALSE
0.338846,0.780253,1.094749,1.145444,0.968178,1.155077,0.898997,1.347936,1.102497,0.685028,0.785605,0.860244,0.905896,1.016687,1.587155,1.049065,1.27569,FALSE
0.169423,0.642561,0.729833,1.347582,1.124336,1.082884,0.898997,1.048395,1.212746,0.856285,1.276609,0.764661,0.943641,0.656272,0.80832,1.020782,1.200649,FALSE
0.326139,1.14445,0.834095,0.770047,1.005899,0.825055,0.973914,1.299481,0.745807,0.886507,1.008001,0.96426,1.078447,0.553894,0.919241,1.273865,1.27569,TURE
0.360023,0.950343,0.892972,0.887818,1.058199,0.917267,0.539398,0.599083,0.749698,0.205508,1.021287,0.955827,1.030234,1.582444,0.920759,0.945849,1.050568,FALSE
1.296084,0.815951,1.316561,1.180235,0.832841,1.283419,0.92397,0.773815,0.661498,0.685028,0.728322,0.661113,0.838792,1.1578,0.877576,1.020782,1.125608,TURE
0.41085,0.757068,1.023271,0.944696,1.107593,1.012181,0.571128,1.039585,1.045426,0.971128,1.028219,1.007554,0.980609,1.22809,0.595177,0.795983,1.097285,FALSE
0.385437,1.170127,0.834095,0.710812,1.015883,0.793322,1.155075,1.067457,0.705598,0.647663,1.07128,0.987108,1.095039,-0.052264,1.269708,0.917566,1.018497,FALSE
0.96571,0.90184,0.793853,1.016597,1.073927,0.937233,0.92397,0.574121,0.918747,0.685028,1.096574,0.908035,1.019795,0.610006,0.559681,1.049065,1.022244,FALSE
0.389672,0.758302,1.142347,0.703086,1.167789,0.941639,0.938953,0.69893,1.058397,0.411017,1.086754,1.28718,1.017492,0.543952,1.418209,0.992499,0.904234,FALSE
1.507863,1.000457,0.902041,1.135603,0.905364,1.054494,0.915645,1.081677,0.979997,1.065599,0.949273,0.902725,0.958485,0.268578,0.912122,1.348798,1.27569,TURE
0.300725,0.672297,1.233521,0.683281,1.196476,0.976121,0.749164,0.360811,1.33803,1.097602,1.093599,1.390293,0.999462,1.031336,0.526006,1.273865,0.900487,TURE
1.249493,0.858823,0.831267,0.968432,1.109514,0.929935,0.659265,0.798777,0.984897,0.753531,1.178408,1.006804,1.023611,1.196104,0.688242,0.5429,0.722082,FALSE
0.321903,1.159509,0.614596,0.425552,1.249262,0.531943,1.27358,1.4041,0.868216,0.535178,1.608036,1.648801,1.2317,0.754711,1.301036,1.142366,1.048998,TURE
0.389672,0.997766,1.396202,0.878858,0.814736,1.161354,0.779131,1.03841,0.573298,0.662194,0.314242,0.598985,0.902613,1.054672,1.000095,0.927482,0.947204,FALSE
1.139368,1.283075,1.085254,1.222342,0.594444,1.191575,1.250986,0.92002,0.932747,0.916089,0.60635,0.631149,0.886812,1.175788,0.290485,1.017041,1.125608,TURE
0.360023,1.123132,0.892972,0.887818,0.940621,0.917267,1.13873,0.718899,0.837898,0.47952,0.864166,0.802894,1.030234,1.401985,1.144549,0.945849,1.172325,FALSE
0.313432,0.843517,0.789009,0.728423,1.249262,0.780457,0.556522,0.887926,1.126122,0.721726,1.367795,1.351812,1.101765,0.975156,0.857972,1.020782,1.022244,FALSE
0.37273,1.043119,0.597136,1.102567,1.022124,0.885996,1.22863,0.838716,0.948147,1.267302,1.060567,1.357274,1.046584,0.271033,0.310713,0.868742,0.947204,TURE
0.402379,1.31411,0.921894,0.851104,0.815308,0.911903,1.518307,1.278043,1.528795,0.411017,0.759419,0.815639,1.033039,0.712391,1.35021,0.842633,0.693758,TURE
0.317668,1.028098,0.856337,0.934323,0.99941,0.924061,1.248607,0.624045,0.532873,0.884828,0.998374,0.860244,1.026682,1.108196,1.240773,0.974132,1.050568,TURE
0.70734,1.429135,0.664279,0.806935,0.867751,0.760829,1.717133,1.454915,0.843497,0.603477,0.935245,0.907277,1.112028,0.764338,0.676432,0.735675,0.993921,TURE
0.393908,0.987037,0.565032,0.927368,1.155232,0.776261,0.958931,0.571433,0.84129,0.653411,1.377831,1.094054,1.103959,1.116338,1.283919,1.049065,0.890557,FALSE
0.470148,0.926214,0.89421,0.679861,1.17048,0.806473,1.330335,0.739776,0.942134,1.245506,1.31827,1.288918,1.088163,0.769407,1.504784,0.532984,0.768799,TURE
1.939891,0.954021,1.032602,0.81208,1.03105,0.945751,0.809242,0.888495,0.893715,0.627115,1.000034,1.022319,1.015342,0.838812,1.208515,1.170649,1.144002,FALSE
0.525211,0.947556,0.894634,1.086759,0.967171,1.024665,0.984616,1.240957,1.133997,0.978611,0.982007,0.791971,0.974081,1.183294,0.904952,0.992499,1.050568,FALSE
0.330374,1.03563,1.12282,0.760174,0.960971,0.962564,1.173691,0.857021,0.906497,0.875314,0.747416,0.908035,1.006551,1.252786,0.790127,0.917566,0.947204,FALSE
0.792051,0.844313,1.373803,1.008885,0.868471,1.219934,0.744884,0.539174,0.661498,1.125403,0.684599,0.611729,0.871985,1.304701,0.600517,1.063691,0.872163,TURE
6.493128,1.099378,0.841712,0.889597,0.977896,0.892868,1.033712,1.159264,0.810407,0.870143,1.016735,0.891277,1.042991,1.217787,0.867781,1.095716,0.84384,TURE
0.279548,1.446458,0.707717,1.388417,0.567846,1.093823,1.872911,1.023433,0.734998,1.141713,0.572837,0.493844,0.937922,1.312377,0.128932,0.945849,1.125608,TURE
0.313432,1.09161,0.86791,0.801265,1.012915,0.858503,1.006021,0.823739,0.669373,0.721726,1.017079,1.010445,1.060959,0.76157,0.944617,0.992499,0.947204,FALSE
0.37273,1.210018,0.86253,0.857552,0.908554,0.885996,1.04883,1.018441,0.727648,0.993291,0.864166,0.745545,1.046584,1.312054,1.245897,1.348798,1.125608,FALSE
0.351552,1.194434,0.773799,0.909212,0.933184,0.869787,1.298552,0.778808,0.705598,1.004708,1.008194,0.649962,1.055059,1.113062,1.602671,1.198932,1.097285,FALSE
0.347317,0.806,0.427219,1.248978,1.188323,0.880394,1.258596,0.179725,1.411196,1.507062,1.296249,1.185225,1.049513,1.272813,0.713673,0.842633,0.758869,FALSE
1.473978,0.991802,1.090555,0.728004,1.019513,0.929372,0.832405,0.815418,0.845247,0.932399,0.883806,1.062029,1.023905,1.008389,1.105577,1.170649,1.35073,TURE
0.762403,0.99954,1.005548,0.898388,0.971648,0.978607,0.865701,1.031754,0.857497,0.570857,0.851073,0.849624,0.998163,1.206171,1.438098,1.095716,0.91888,FALSE
0.478619,0.81234,0.775044,0.71553,1.282428,0.766644,0.553229,0.952388,1.232535,0.685028,1.46042,1.421486,1.108987,0.674324,0.92069,1.002415,1.097285,TURE
1.520569,1.073919,0.731866,0.93092,1.023073,0.860677,1.136452,0.916141,0.809142,0.936405,1.116387,0.903843,1.059822,1.187269,1.161629,0.464225,1.144002,TURE
0.304961,0.917945,0.810926,1.122985,1.00635,1.002671,0.599332,0.973509,1.304621,0.5994,1.063841,0.796522,0.985581,1.065496,0.606896,0.960474,1.200649,TURE
0.343081,0.77062,1.081234,1.064756,1.017917,1.105166,0.599332,1.917065,0.705598,1.644067,0.707045,1.452856,0.931991,1.021659,0.536076,0.842633,1.022244,TURE
0.851349,0.96818,1.103827,0.938614,0.932285,1.048764,0.46312,1.279859,0.841907,0.996404,0.696332,1.094856,0.961481,1.112795,0.466136,1.095716,0.975527,TURE
1.152075,0.715457,1.051818,0.911599,1.139033,1.008569,0.442364,0.363729,1.149747,0.481151,1.070855,1.092373,0.982497,1.324487,1.038345,1.123999,1.050568,FALSE
0.283783,1.64408,1.132875,1.448147,0.223748,1.336096,1.830102,1.037697,1.732495,1.418987,0.343702,0.839762,0.81125,0.563713,-0.072157,0.763958,0.618718,TURE
0.559095,0.890128,0.884646,0.694209,1.192477,0.809429,0.998886,1.012735,1.228496,1.158024,1.243875,1.274435,1.086617,1.042181,0.654806,1.152282,0.890557,TURE
0.969945,1.138412,0.611912,1.082773,0.960132,0.882701,1.204213,0.723892,0.61454,0.834085,1.107486,0.835463,1.048307,1.252899,1.469975,1.273865,0.91888,FALSE
0.376966,0.990143,1.049647,0.726786,1.038712,0.908487,0.865701,0.838716,0.823198,0.989485,0.872895,1.096014,1.034825,1.310668,0.569685,1.273865,0.91888,FALSE
0.398144,1.015598,1.180155,0.688127,0.983462,0.952324,0.976054,1.129699,0.768598,1.448345,0.897835,1.234382,1.011905,1.311023,0.799646,1.198932,0.979274,TURE
0.381201,1.631902,0.583866,0.71871,0.80508,0.673795,2.097661,1.857157,0.881997,0.274011,0.824886,0.649962,1.157533,0.59386,0.676772,1.273865,1.003851,FALSE
1.04195,1.000037,2.729457,0.569709,0.385951,1.655141,1.352338,1.044555,0.633229,2.687418,1.228768,0.362724,0.644438,0.392333,-0.589402,0.599466,0.597185,TURE
0.304961,1.070935,0.64874,0.748656,1.145157,0.721923,1.123747,1.223127,0.698248,0.970456,1.358443,1.226644,1.13237,0.984583,0.921262,1.020782,1.125608,FALSE
0.59298,1.180215,0.667276,1.001061,0.94587,0.866308,1.241473,0.898624,0.944997,0.587167,1.038122,0.737352,1.056878,1.465025,0.577046,0.974132,0.825446,FALSE
1.139368,0.832634,1.041843,0.901727,1.068142,0.998347,0.706355,0.924775,1.203996,0.837256,1.00227,1.005894,0.987842,0.619631,1.140612,0.899199,1.200649,TURE
0.677691,0.940893,0.583866,0.943307,1.171183,0.794115,1.161205,1.010952,1.102497,0.5994,1.44846,1.123096,1.094624,0.732659,1.488183,0.992499,0.868416,TURE
0.330374,0.941482,0.673692,1.036601,1.0891,0.888521,0.832405,0.682289,1.604745,0.5328,1.28752,1.146992,1.045264,1.226618,1.407185,0.945849,1.27569,TURE
0.406615,0.650211,0.912291,1.010686,1.19721,0.992644,0.254716,0.539174,1.422221,0.633651,1.276609,1.118317,0.990823,1.128737,1.179259,1.067432,0.973957,FALSE
0.389672,0.758302,0.888492,0.820267,1.222104,0.878863,0.419532,0.619052,1.175997,1.050376,1.322436,1.28718,1.050314,1.081375,0.613593,0.945849,0.993921,TURE
2.443924,1.005444,1.123209,0.878147,0.926662,1.025956,0.838821,0.86946,0.858293,0.795494,0.770069,0.903479,0.973406,1.24052,0.897701,1.020782,0.92881,FALSE
0.626864,0.967563,1.025711,0.874107,0.996033,0.975572,0.861539,0.692689,0.730404,1.177392,0.969732,0.908035,0.99975,0.570535,1.222047,1.170649,1.022244,FALSE
0.504033,0.802237,0.834095,0.815344,1.217768,0.849321,1.351125,0.901252,1.344272,0.976465,1.36275,1.291204,1.06576,0.758929,1.546405,1.348798,0.826415,TURE
0.313432,0.793898,0.94681,1.238318,0.979151,1.131663,0.631439,0.074885,0.787498,0.807354,0.918878,0.730525,0.918138,0.223573,1.062738,1.198932,1.125608,TURE
1.321498,0.988556,1.309957,0.932941,0.832841,1.147672,0.749164,1.060876,0.83606,0.827742,0.523737,0.685009,0.909767,0.99581,0.993293,0.885541,1.172325,TURE
0.232956,0.734356,0.743103,1.274077,1.090265,1.05007,0.432851,0.865342,1.543495,1.027542,1.396632,0.785902,0.960798,0.439153,1.03044,1.198932,0.768799,TURE
0.436264,0.606022,0.906977,0.941999,1.261391,0.953219,0.249721,0.549159,1.567995,0.456685,1.429366,1.327537,1.011437,1.103908,1.254561,1.273865,0.740475,FALSE
0.393908,0.473778,1.757877,0.579605,1.155232,1.179917,0.991202,0.815674,1.485826,1.580834,0.830929,1.302865,0.892908,0.804558,0.713788,0.686592,0.858486,TURE
0.550624,0.819089,0.988082,0.829281,1.133946,0.932947,0.898997,0.813041,1.259996,0.685028,1.038122,1.065064,1.022036,0.848119,0.734708,1.095716,0.693758,FALSE
0.326139,1.096765,0.682441,1.050064,0.973451,0.90006,1.04883,1.237811,1.326239,0.559104,1.083096,0.742171,1.039231,0.637234,1.591356,1.123999,1.097285,FALSE
0.508268,0.979141,0.729833,2.695163,0.270673,1.804807,0.849053,1.39786,0.698248,2.568855,0.196401,1.497462,0.566185,0.527971,0.037359,0.042909,0.389849,TURE
0.508268,1.040337,1.119077,1.167904,0.770378,1.179141,0.649276,0.69893,0.551248,0.742114,0.45827,0.477913,0.893314,0.861184,0.778571,0.870916,1.003851,TURE
0.355788,1.398773,0.556063,0.705876,0.981563,0.653168,1.678128,1.617523,1.014297,0.753531,1.217689,1.070526,1.168318,1.250559,1.155482,1.123999,0.797123,FALSE
1.296084,1.199928,0.744143,1.127389,0.841007,0.972001,1.223635,0.861181,0.927935,0.970456,0.785605,0.661113,1.001617,0.854555,0.960657,1.020782,0.840093,FALSE
0.364259,1.280853,1.561503,0.626782,0.66821,1.108068,0.419532,1.337952,0.852597,1.324388,0.641578,0.49703,0.930474,1.080029,0.154008,1.049065,0.765052,TURE
0.33461,1.022521,0.886886,0.887016,1.01206,0.913827,1.226264,0.693675,1.117003,0.608413,0.987175,0.908035,1.032033,0.133321,0.721199,0.81435,1.050568,TURE
0.48709,1.181355,0.761565,0.984321,0.912505,0.903973,1.182015,0.815418,0.563498,0.761142,0.949273,0.690319,1.037185,1.256879,1.146762,0.917566,0.947204,FALSE
1.554454,1.120543,0.811367,0.881252,0.980347,0.873389,1.049957,0.975199,0.92676,0.914229,1.144444,0.865275,1.053176,1.336958,0.812119,1.198932,0.975527,FALSE
0.389672,0.718391,1.396202,0.820267,1.031999,1.129966,0.799109,0.758838,1.117197,0.776365,0.628484,0.968571,0.919025,1.401985,0.952722,0.917566,0.993921,FALSE
0.330374,0.988556,0.598837,1.036601,1.0891,0.851499,0.998886,0.449312,0.722748,0.970456,1.298431,0.913345,1.064621,1.582444,0.634713,0.749332,0.993921,FALSE
0.398144,0.898414,0.993815,0.745471,1.116362,0.890884,1.241473,0.770249,0.837898,0.675242,1.088625,1.14153,1.044029,0.489337,0.606924,1.049065,0.736728,FALSE
0.470148,0.661582,0.999411,1.019792,1.147971,1.04061,0.671978,0.730699,1.139247,0.91856,1.12782,1.135406,0.965745,1.312054,0.819437,1.170649,0.872163,FALSE
0.419321,0.778862,1.356457,1.415641,0.731891,1.429262,0.968394,0.539174,0.974839,0.627341,0.630552,0.57752,0.762538,0.835295,-0.0891,0.945849,0.872163,TURE
1.198666,1.219601,0.928409,0.533319,1.02413,0.744882,1.251937,1.39786,0.676198,1.019931,1.056203,1.172481,1.120366,1.184694,1.492233,1.095716,0.740475,FALSE
0.59298,0.970399,0.959209,0.847051,1.035103,0.928187,1.027426,0.641874,0.850497,0.636097,0.982007,0.983136,1.024525,1.03089,0.883512,1.039149,1.247366,FALSE
1.427387,0.882534,1.126152,0.831742,1.030549,1.002552,0.573409,0.655052,0.815619,0.833174,0.89434,0.990223,0.985643,1.202638,1.13361,0.945849,1.172325,TURE
0.474384,1.278566,0.521309,0.721919,1.070796,0.644574,1.548273,1.198166,0.698248,0.742114,1.37481,1.115131,1.172811,0.982486,1.654901,1.245582,1.050568,FALSE
0.338846,0.688458,1.386683,0.539033,1.186799,0.974596,0.898997,0.524197,1.267871,0.941914,1.031107,1.43374,1.00026,0.784051,1.15839,1.095716,0.797123,TURE
0.406615,1.070935,1.03393,0.786089,0.962973,0.932484,1.078797,0.988487,0.595348,0.924788,0.844526,0.917593,1.022278,1.233286,1.068231,1.095716,1.050568,FALSE
0.499797,1.089087,0.890644,0.959295,0.931653,0.954407,0.96559,0.721118,0.939164,0.634285,0.880169,0.955827,1.010816,0.948638,1.324223,1.049065,0.84384,TURE
0.694633,1.253778,0.961243,0.9203,0.80745,0.968433,1.098775,1.198166,0.857497,1.179771,0.82925,0.913345,1.003482,1.119593,1.189604,1.123999,1.247366,TURE
0.436264,0.64167,0.680233,1.203665,1.212876,0.981255,0.882349,0.449312,1.175997,0.951428,1.494833,1.115131,0.996778,1.39284,0.762384,1.170649,1.097285,FALSE
0.41085,0.870628,1.324233,1.000267,0.875771,1.190801,0.440685,0.951484,0.708192,0.8583,0.734772,0.694942,0.887217,0.87411,1.390643,0.992499,1.022244,FALSE
0.567566,0.520625,1.176447,1.045884,1.156034,1.142147,0.636025,0.57463,1.457996,0.657068,0.994031,1.006544,0.912656,1.19595,0.470763,0.992499,0.947204,FALSE
3.261388,1.249358,0.705189,0.714043,1.015634,0.731299,1.352338,1.359457,0.887651,0.676246,1.133085,1.088172,1.127468,0.777043,0.525968,1.095716,0.872163,FALSE
0.550624,0.932067,1.12282,0.663425,1.076287,0.910734,0.513713,0.770249,0.755998,0.685028,0.95395,1.146992,1.03365,1.252786,0.877625,1.348798,1.022244,FALSE
0.330374,0.564889,1.047965,0.898388,1.249262,0.999586,0.915645,0.232977,1.531245,0.951428,1.254787,1.274435,0.987194,1.03757,1.05673,0.917566,0.84384,FALSE
0.436264,0.998153,0.736919,1.046665,1.018816,0.925183,0.749164,0.599083,0.943247,0.742114,1.200231,0.945206,1.026095,0.792547,0.936018,0.617833,0.947204,FALSE
0.376966,0.783863,0.787236,0.969047,1.179079,0.908487,0.852383,0.5658,1.122097,0.631748,1.226417,0.99406,1.034825,0.968342,1.204834,0.945849,0.637111,FALSE
0.317668,0.48957,1.012035,1.149936,1.199292,1.116574,0.874025,0.449312,1.52512,0.827742,1.243875,1.035479,0.926027,1.109567,1.097502,1.198932,0.975527,FALSE
0.944532,1.020853,1.099659,0.894359,0.91874,1.022994,0.998886,0.773815,0.802373,0.5994,0.976551,0.839003,0.974955,1.228257,0.946763,0.945849,1.125608,TURE
0.495562,1.318074,0.848353,0.460712,1.025036,0.66639,1.275049,1.623984,0.754454,0.513771,1.049399,1.244449,1.161405,1.023102,1.196486,0.824266,1.040638,FALSE
0.415086,0.824277,1.131986,0.880053,1.045301,1.031319,0.546058,0.845372,0.955497,1.179771,0.885988,1.062029,0.970603,0.812002,1.044541,1.020782,1.35073,FALSE
0.906412,0.754945,0.62752,1.209045,1.155859,0.958066,0.790028,0.665215,1.248542,0.978611,1.379911,0.916104,1.008903,1.421022,1.293667,1.067432,1.27569,FALSE
0.343081,0.815951,1.225399,0.665472,1.110455,0.962564,0.299666,1.73734,0.793798,1.918079,0.746325,1.796954,1.006551,1.290235,1.033047,1.049065,1.247366,FALSE
0.398144,0.937475,1.180155,0.917502,0.930302,1.075204,0.445218,0.479266,0.541798,0.508878,0.695822,0.775585,0.947657,1.069582,0.998796,0.721049,0.975527,FALSE
0.520975,1.104519,1.18672,0.788828,0.873468,1.009518,0.856188,0.984207,0.997497,0.342514,0.944597,1.001342,0.982001,1.016931,0.950472,0.899199,0.900487,FALSE
0.436264,1.06945,1.020349,1.255998,0.751983,1.177505,0.599332,0.399389,0.832998,0.570857,0.676494,0.658458,0.894169,1.040012,1.223783,1.077348,0.915133,TURE
0.343081,0.815951,0.720823,0.532378,1.388069,0.641709,0.479465,1.857157,1.190696,1.575564,1.37481,2.217517,1.174309,0.945518,1.285647,0.767699,0.740475,FALSE
1.770468,0.957473,0.81015,1.083224,0.998214,0.980986,0.987787,0.787683,0.800331,0.95324,1.023573,0.791971,0.996919,0.913904,0.933094,0.889283,0.787192,TURE
0.351552,1.105957,0.984835,0.714381,0.993389,0.869787,0.659265,0.958532,1.131897,0.616525,1.204595,1.134247,1.055059,1.238294,1.140584,1.095716,1.097285,TURE
0.520975,0.985111,1.471533,0.876476,0.792215,1.197336,0.513713,0.556291,0.808498,0.83182,0.551794,0.728249,0.883801,0.930767,0.741826,1.170649,0.975527,TURE
0.330374,0.517815,1.12282,1.520349,0.960971,1.369803,0.607656,1.006792,1.212746,0.627942,0.78015,0.408881,0.793627,0.781962,0.681715,0.838891,0.825446,TURE
0.326139,0.762967,1.061575,0.910055,1.103244,1.012567,0.599332,0.237871,1.011703,0.785767,0.999336,1.028919,0.980407,1.069428,0.773021,1.049065,0.85377,FALSE
2.473573,0.987105,0.889796,0.941461,1.009678,0.944434,0.938953,0.768823,0.918747,0.742114,1.001647,0.866616,1.01603,1.173708,0.705093,0.964216,1.068961,FALSE
0.338846,0.688458,1.021766,1.414961,0.936947,1.263365,1.123747,1.048395,1.047372,0.941914,0.785605,0.621287,0.849277,0.731652,0.883949,0.870916,0.647041,TURE
0.648042,0.959942,1.297481,0.810311,0.914493,1.075807,0.694418,1.221207,1.227588,1.030835,0.812044,0.840024,0.947342,1.461046,0.79292,0.870916,0.947204,FALSE
0.292254,1.27714,1.100038,0.781207,0.796631,0.962564,0.915645,1.289692,0.508373,0.808714,0.660127,0.573496,1.006551,1.104785,1.310103,0.889283,1.200649,FALSE
0.29649,0.996626,0.750685,0.770047,1.142183,0.783802,0.824081,0.898624,1.047372,0.770657,1.276609,1.0992,1.100016,1.161676,0.954679,1.067432,1.022244,FALSE
0.37273,1.543816,0.995227,0.735045,0.681416,0.885996,1.498329,1.767294,1.036347,0.856285,0.569564,0.611729,1.046584,1.389512,0.517817,1.348798,1.097285,FALSE
0.559095,0.806679,0.973111,0.980059,1.078908,1.006317,0.556522,0.841569,0.965997,0.717648,1.056826,1.046858,0.983675,0.974304,0.800328,1.049065,1.172325,FALSE
0.470148,1.157768,1.104612,1.456845,0.562731,1.326777,0.740084,0.590006,0.471067,0.856285,0.249965,0.530049,0.816122,0.370701,-0.379116,1.095716,1.125608,TURE
0.309197,1.005967,1.359689,1.107601,0.718754,1.265838,0.564755,0.41475,0.695421,0.342514,0.498557,0.580848,0.847985,0.416628,0.058637,1.049065,1.050568,TURE
0.37273,1.084844,0.796181,0.857552,1.022124,0.853182,1.13873,0.808762,0.595348,0.650777,1.001647,0.841127,1.063741,0.369852,1.062591,1.020782,0.722082,FALSE
0.364259,0.768512,1.018372,1.06553,1.045894,1.07449,1.418418,1.158227,1.543495,0.707862,0.9951,1.057781,0.94803,1.300701,0.632356,0.842633,0.91888,TURE
0.309197,0.754475,0.719835,1.402962,1.026791,1.107608,0.680011,0.529958,0.856555,1.040716,1.110423,0.647021,0.930715,0.386416,0.723532,0.857258,1.003851,TURE
0.254134,1.346319,1.362355,0.808549,0.624631,1.106949,0.799109,1.298013,0.955497,1.255885,0.720138,0.382331,0.931059,1.067586,0.149049,0.945849,1.022244,TURE
0.381201,0.775153,1.037985,0.838495,1.138217,0.962564,0.599332,0.419358,1.102497,1.027542,1.139128,1.146992,1.006551,1.275255,1.191428,0.899199,1.097285,FALSE
1.550218,0.842703,0.861442,1.089847,1.051292,1.009903,0.725507,0.704185,0.951629,0.913371,1.095713,0.892105,0.9818,0.640567,0.949865,1.020782,1.125608,FALSE
0.355788,1.31135,1.251142,0.962558,0.624631,1.13445,1.318529,0.898624,1.102497,1.301553,0.196401,0.841127,0.91668,0.921391,0.651756,1.024524,0.712152,TURE
0.364259,0.683122,0.814697,0.752139,1.33642,0.805868,0.479465,0.479266,1.528795,0.411017,1.518837,1.478345,1.088479,1.021659,1.325674,0.795983,1.125608,TURE
0.389672,1.037677,0.761565,1.17181,0.923368,1.004415,0.87902,0.519205,0.764398,0.548022,0.968913,0.637218,0.984669,0.867073,0.523593,1.020782,1.068961,TURE
0.470148,1.09161,1.052012,2.476637,0.157565,1.847082,0.912619,1.021164,1.07577,2.096601,0.425536,1.584355,0.544082,-0.162306,-0.390089,0.445858,0.88681,TURE
0.563331,0.911043,0.790195,1.053748,1.05201,0.955327,0.796913,0.431208,0.88442,0.515653,1.081287,0.81928,1.010335,0.963049,0.95328,1.198932,0.750406,FALSE
0.741225,0.52454,1.000914,0.924056,1.284955,0.990066,0.643727,0.366106,1.657828,0.773828,1.418454,1.331077,0.992171,0.769703,1.665512,1.095716,0.944218,TURE
1.185959,0.891718,0.729833,1.135819,1.05295,0.969439,0.920402,0.962812,0.850497,1.272195,1.16438,0.969481,1.002956,1.021388,0.683626,0.945849,0.787192,TURE
0.368495,0.29543,1.87911,0.619578,1.206184,1.261291,1.369901,0.419358,1.707295,1.36027,0.779994,1.365466,0.850362,0.633301,0.695345,1.142366,0.458003,TURE
0.368495,1.266131,0.872444,0.805451,0.890279,0.862988,1.481205,1.249515,0.825298,1.36027,0.707045,0.835665,1.058614,1.610131,0.721881,0.846374,0.975527,FALSE
0.385437,1.170127,0.834095,0.710812,1.015883,0.793322,1.155075,1.067457,0.705598,0.647663,1.07128,0.987108,1.095039,-0.052264,1.269708,0.917566,1.018497,FALSE
0.944532,0.708011,1.413847,0.604297,1.131619,1.022994,0.715868,0.649006,1.065747,1.331999,0.927451,1.242574,0.974955,0.860144,0.844099,1.198932,0.91888,TURE
0.368495,1.434948,0.268444,1.239156,0.832841,0.796605,1.797995,1.069791,0.560698,1.223264,1.127905,0.491568,1.093322,0.94184,0.870792,0.964216,1.068961,TURE
0.330374,1.082704,0.598837,1.105708,0.993003,0.888521,1.132071,1.281371,1.028997,0.875314,1.167497,0.743421,1.045264,0.969143,0.949465,0.992499,1.247366,TURE
0.360023,0.647961,1.717254,0.697572,0.99941,1.223022,0.599332,0.658991,1.278896,1.438559,0.746325,1.070526,0.87037,0.95776,0.314122,0.721049,0.993921,TURE
0.432028,0.82795,1.202078,0.739849,1.077795,0.990875,0.849053,0.449312,1.175997,1.370056,0.752872,1.306296,0.991749,1.109556,1.27122,1.245582,1.228973,TURE
0.542153,0.659773,1.231593,1.052798,1.034545,1.173125,0.749164,0.641874,1.086747,1.100938,0.95395,0.805625,0.896459,1.138504,0.981796,1.273865,0.840093,FALSE
0.105889,1.32184,0.233547,2.156131,0.499705,1.270584,2.097661,0.599083,1.102497,3.082626,0.392803,1.338157,0.845503,0.329451,0.146434,1.348798,1.125608,TURE
0.457442,1.223926,1.459666,1.048119,0.555228,1.283419,0.749164,0.748853,0.514498,0.799199,0.491003,0.223026,0.838792,1.202254,0.458805,0.992499,0.712152,TURE
0.343081,0.679959,0.93707,0.998209,1.172147,0.998215,0.719198,1.617523,1.014297,1.986581,0.982007,1.682255,0.987911,0.932777,1.616601,1.348798,1.172325,FALSE
0.48709,1.213283,0.761565,1.640534,0.58661,1.255518,1.165367,0.98183,0.575748,1.541313,0.534648,0.743421,0.85338,0.360755,-0.099295,0.632458,0.900487,TURE
0.313432,0.942754,1.578017,0.65558,0.87786,1.131663,0.107023,1.112582,0.677248,1.149868,0.533089,0.832935,0.918138,1.002005,1.028531,0.842633,0.900487,FALSE
0.37273,1.251743,0.729833,1.163821,0.794985,0.98444,1.378463,1.198166,0.926097,1.575564,0.785605,0.573496,0.995113,1.753256,0.917047,0.992499,0.815516,FALSE
0.931825,0.917945,1.008496,0.857552,1.044837,0.958189,0.790028,0.762469,0.942134,0.902992,0.964152,0.990584,1.008838,-0.062478,0.772366,1.049065,1.35073,TURE
1.4528,0.920621,0.646849,1.225789,1.02709,0.976596,0.998886,0.599083,1.037164,0.875314,1.207505,0.877944,0.999214,1.113754,0.913646,1.348798,0.712152,FALSE
0.37273,1.376917,0.464439,0.735045,1.022124,0.623479,1.648162,1.467753,0.749698,0.822034,1.43373,1.089642,1.183841,0.975156,1.496009,0.917566,0.990174,FALSE
0.436264,0.570373,0.793605,0.680332,1.455451,0.756968,0.782461,0.449312,1.616995,0.951428,1.691234,1.497462,1.114046,1.093865,1.592263,0.824266,1.112532,FALSE
0.381201,0.571166,0.64874,1.137958,1.304785,0.930479,0.719198,0.838716,1.587595,0.822034,1.649772,1.146992,1.023327,1.185532,1.253478,1.095716,0.862233,FALSE
1.884828,1.097408,1.508868,0.847917,0.713062,1.200501,0.846882,1.237236,0.958693,1.250921,0.555047,0.905957,0.882146,0.573862,1.191597,1.079142,0.564397,TURE
0.864056,0.971941,0.858627,0.951234,1.028804,0.934253,1.089694,0.980317,1.162633,0.809579,1.07128,1.007962,1.021353,0.850313,1.045093,1.123999,1.215295,FALSE
0.360023,1.382317,1.442493,0.507325,0.705466,0.985213,1.198663,1.797248,0.970197,1.23305,0.707045,0.611729,0.994709,0.902686,0.155767,0.927482,0.88681,TURE
0.465913,0.867875,1.27389,0.49003,1.135693,0.892559,0.399554,0.848701,1.139247,0.856285,1.01474,1.274435,1.043153,0.681262,1.310092,0.571183,0.993921,TURE
0.279548,1.446458,0.707717,1.388417,0.567846,1.093823,1.872911,1.023433,0.734998,1.141713,0.572837,0.493844,0.937922,1.312377,0.128932,0.945849,1.125608,TURE
0.364259,0.725817,1.493612,0.564104,1.103999,1.040912,0.659265,0.479266,1.131897,0.890536,0.811792,1.28718,0.965587,1.130063,1.017411,0.571183,1.153932,TURE
0.385437,0.887683,0.641611,1.184687,1.070796,0.951986,1.345772,0.648099,0.962179,1.046225,1.267682,0.726428,1.012081,0.789998,1.108601,0.795983,0.91888,FALSE
0.465913,1.435332,0.955418,0.784048,0.749557,0.892559,1.39844,1.54763,0.624748,0.285428,0.491003,0.573496,1.043153,1.309816,0.969592,1.020782,1.022244,FALSE
1.537512,0.890128,0.981153,0.905812,1.053097,0.970519,0.925284,0.551787,0.77755,0.895344,1.009572,0.925643,1.002391,0.73112,1.044005,0.992499,1.27569,FALSE
0.292254,0.851427,1.01542,0.781207,1.122525,0.920713,0.632628,0.931907,1.359746,0.513771,1.091119,1.157612,1.028432,0.541873,0.540645,0.917566,1.125608,TURE
0.546388,1.195463,0.859958,0.919281,0.890947,0.917794,1.260499,1.0793,0.503999,0.695902,0.826133,0.688802,1.029959,0.513205,1.370688,0.870916,0.947204,FALSE
0.360023,0.99354,1.030352,0.951234,0.940621,1.019185,0.479465,0.898624,0.485099,0.753531,0.667765,0.841127,0.976946,1.248329,0.752401,0.692766,0.91888,TURE
0.44897,0.831346,1.377043,0.864486,0.942839,1.14418,0.449499,0.449312,1.053497,0.799199,0.774694,1.008928,0.911593,0.76635,0.73588,0.852549,1.27569,TURE
0.461677,0.842151,0.910617,1.038503,1.054423,1.006718,0.460597,0.621271,1.171913,0.551828,1.149312,0.874404,0.983465,0.932869,1.099822,0.767699,0.703689,FALSE
0.338846,0.734356,1.167733,0.808549,1.124336,1.010692,0.898997,1.198166,1.322996,0.685028,0.982007,1.146992,0.981387,1.604265,1.545023,1.123999,1.050568,FALSE
0.415086,1.04908,0.893673,0.605037,1.121786,0.766122,0.79245,1.018441,0.901597,0.700251,1.165315,1.278683,1.10926,0.502227,0.653438,1.020782,0.975527,TURE
0.92759,1.274225,0.93312,0.566107,0.969747,0.764777,1.339176,1.446111,0.826081,0.686667,0.899312,1.082965,1.109964,1.025788,1.144287,0.974132,0.683828,FALSE
0.444735,1.01411,0.834095,0.71871,1.118387,0.797553,0.69922,0.998471,0.881997,0.342514,1.047474,1.210714,1.092827,0.916324,1.540076,0.945849,0.947204,FALSE
1.342676,1.100375,0.97618,1.156285,0.79606,1.102242,0.908913,0.808321,0.636368,0.713991,0.72062,0.517974,0.93352,1.290014,0.72742,1.020782,0.872163,FALSE
0.376966,0.783863,0.787236,0.969047,1.179079,0.908487,0.852383,0.5658,1.122097,0.631748,1.226417,0.99406,1.034825,0.968342,1.204834,0.945849,0.637111,FALSE
0.766638,0.852015,1.387086,0.774301,0.96628,1.100833,0.749164,1.407845,0.881997,1.71257,0.569564,1.242574,0.934257,0.965016,1.256471,1.142366,0.91888,TURE
0.288019,1.133932,1.030352,0.713426,0.955318,0.891787,0.674248,1.12328,0.661498,0.685028,1.031107,0.812453,1.043556,0.774843,0.248107,0.917566,0.993921,FALSE
0.474384,1.278566,1.042619,1.058814,0.691556,1.082884,1.182015,1.11496,1.126997,0.799199,0.621938,0.923966,0.943641,0.867108,0.546226,1.123999,1.35073,TURE
0.957239,0.844834,1.188401,0.524722,1.171874,0.868863,1.057154,0.898624,1.304621,1.208313,1.265698,1.44967,1.055542,0.963656,1.430727,0.870916,1.27569,TURE
0.33461,0.976042,0.812979,1.432872,0.822299,1.169698,0.90294,0.914389,0.513531,1.212319,0.749426,0.33957,0.898251,0.749118,0.917075,1.095716,0.768799,TURE
1.829766,0.892446,1.000142,0.611403,1.179859,0.82219,1.130557,0.916778,1.573564,0.814768,1.214118,1.370018,1.079945,0.416131,1.429133,0.837923,1.097285,TURE
0.398144,1.093721,1.055929,0.917502,0.877141,1.013764,1.309968,1.155374,0.755998,0.782889,0.678988,0.682733,0.979781,0.985619,1.064761,1.170649,0.661688,TURE
0.470148,1.058531,1.104612,0.922669,0.87786,1.04061,0.889917,0.930394,0.771748,0.617563,0.681453,0.944241,0.965745,0.891377,0.555545,1.198932,1.050568,FALSE
4.460055,1.401762,0.776271,0.711544,0.88267,0.765115,1.716663,1.610741,0.824392,0.663155,0.932978,0.898671,1.109787,-0.279233,0.97454,1.123999,0.84384,FALSE
1.401973,0.909625,0.98781,0.960813,1.011487,1.003277,1.036812,0.892217,0.929163,0.956109,0.929493,0.865866,0.985264,0.465359,0.972577,0.992499,0.572001,FALSE
0.914883,0.815951,0.864987,0.998209,1.110455,0.962564,0.660627,0.558236,1.027326,0.630537,1.160554,1.020996,1.006551,1.109661,1.123269,0.842633,1.022244,FALSE
1.025008,0.834495,1.085702,0.846415,1.073746,0.990407,0.898997,0.576041,1.119458,0.737723,0.89136,1.132287,0.991993,0.809376,0.755622,1.273865,0.900487,TURE
0.364259,1.323548,0.95048,1.378921,0.552,1.208801,1.278574,0.778808,0.720298,0.981874,0.196401,0.509774,0.877806,0.865423,0.799006,0.81435,0.872163,TURE
0.766638,0.953445,0.870961,1.072109,0.980084,1.005108,0.719198,1.317982,0.926097,1.23305,0.903446,1.070526,0.984307,0.98654,1.433509,0.795983,0.96185,FALSE
0.753931,0.990143,1.11525,0.969047,0.898346,1.070717,0.810208,0.950397,0.936442,0.693485,0.700741,0.814223,0.950003,-1.153494,-0.954421,0.899199,1.27569,TURE
0.385437,0.968381,0.898256,0.888515,1.04334,0.920253,0.768234,0.708007,0.725643,0.865626,1.07128,0.941924,1.028673,0.830417,1.361926,0.945849,1.172325,TURE
0.376966,1.402702,0.984044,0.969047,0.673759,1.005825,1.13873,1.078349,1.151497,0.205508,0.82925,0.692443,0.983932,1.212445,0.781677,0.852549,1.022244,TURE
0.559095,1.363009,0.530788,1.347582,0.719272,0.98444,1.783725,1.198166,0.871497,1.060162,0.729491,0.373227,0.995113,0.690884,0.179824,0.945849,0.872163,TURE
0.41085,0.794921,0.782501,0.833556,1.236383,0.833561,0.729774,0.609655,1.198479,0.298189,1.388673,1.261691,1.074,0.764004,0.917771,1.273865,0.618718,FALSE
0.29649,0.78681,1.000914,1.078065,1.035103,1.072571,0.524415,0.973509,1.102497,1.370056,1.031107,0.812453,0.949034,0.841038,1.098373,1.077348,1.022244,TURE
0.817465,0.951238,0.937816,1.00545,0.983875,1.002463,0.737639,0.479266,0.573298,0.911614,0.915533,0.764661,0.98569,1.047498,0.960038,0.795983,0.815516,TURE
0.563331,0.966258,1.053593,0.972691,0.939295,1.042175,0.750811,0.687958,0.666344,0.861931,1.085603,0.794071,0.964927,0.746982,0.772251,0.674399,0.722082,TURE
1.478214,0.894273,0.886674,0.911259,1.088182,0.926709,0.78616,0.69893,0.899692,0.974685,1.120215,1.013648,1.025297,1.143453,1.552777,0.81435,1.125608,FALSE
0.368495,0.886291,1.073777,0.867409,1.033872,0.995756,0.299666,0.770249,1.014297,0.538236,0.785605,0.912132,0.989196,0.891935,0.883389,1.095716,1.35073,FALSE
0.88947,0.629448,0.834095,1.026729,1.237364,0.962564,0.572089,0.871393,1.423223,0.902992,1.356955,1.129613,1.006551,0.84197,1.257378,0.767699,1.172325,FALSE
0.724282,1.138037,0.990183,0.914149,0.876675,0.979451,1.092721,1.052933,0.995588,0.702327,0.773702,0.700939,0.997721,0.789027,0.98108,0.927482,0.840093,TURE
0.427793,0.908856,1.329597,0.426957,1.113204,0.886321,0.799109,1.897095,0.734998,2.283427,0.720138,1.847931,1.046414,0.423349,1.141191,0.885541,1.078891,TURE
0.559095,1.168293,1.238504,1.26591,0.586775,1.290711,1.055965,0.870096,0.682498,0.570857,0.196401,0.236681,0.83498,1.065496,0.44517,0.899199,0.84384,TURE
0.398144,1.05466,0.621134,1.605629,0.770821,1.167365,1.044549,0.710341,0.195299,1.458131,0.779994,0.436949,0.899471,1.077675,0.630608,1.348798,1.27569,FALSE
0.360023,0.907145,1.511184,0.697572,0.911226,1.121104,0.659265,0.898624,0.440999,1.644067,0.589204,0.955827,0.923658,0.752183,1.193119,1.020782,1.247366,TURE
1.08007,0.763154,0.595315,1.226035,1.15618,0.95124,0.676169,0.691249,1.164689,1.247102,1.420133,0.892105,1.012472,1.252899,1.1121,1.049065,1.097285,FALSE
0.432028,0.359978,1.431045,1.109773,1.126785,1.302292,1.298552,0.748853,1.727245,1.198799,0.883806,1.146992,0.828924,0.976943,0.458008,1.067432,0.882093,TURE
0.546388,1.280853,1.222046,1.086422,0.600421,1.186416,1.079748,0.898624,0.580998,0.989485,0.595439,0.531015,0.88951,0.762376,0.597224,0.945849,1.050568,TURE
0.66922,0.836608,0.812979,0.989364,1.122755,0.932103,0.682572,0.56164,1.197434,0.822985,1.219325,1.062029,1.022477,0.740989,1.192386,0.988758,1.125608,TURE
0.711576,1.04908,1.077373,1.026729,0.847714,1.082884,0.69922,0.599083,0.612498,0.494742,0.567382,0.658458,0.943641,-0.871206,0.671992,1.123999,1.097285,FALSE
0.351552,1.017481,1.336562,0.649437,0.933184,1.008953,0.239733,0.778808,0.690898,0.616525,0.772512,1.096014,0.982297,0.291503,1.055051,1.039149,1.097285,FALSE
0.415086,0.749343,0.536204,0.99006,1.300252,0.795589,0.799109,0.605739,1.396496,1.042765,1.689052,1.291428,1.093854,1.336958,1.30068,1.067432,1.144002,FALSE
0.758167,0.861535,0.652365,1.023861,1.158534,0.871147,0.741279,0.674406,1.155365,0.5328,1.377107,1.043025,1.054348,0.749112,0.558127,1.002415,0.91888,TURE
2.846303,1.278566,0.660325,0.762025,0.992717,0.734814,1.480702,1.300949,0.758777,0.607794,1.12642,0.982065,1.125629,1.377081,0.428243,0.945849,1.050568,FALSE
0.355788,1.661043,0.834095,0.705876,0.68412,0.790678,1.797995,1.857157,1.367096,0.205508,0.746325,0.688195,1.096421,1.054,1.075103,1.020782,0.768799,FALSE
0.482855,0.934049,1.075543,0.851104,1.008176,0.987895,0.74203,0.670402,1.039497,0.81551,1.084884,0.919414,0.993307,0.935924,0.966958,0.852549,0.890557,TURE
0.406615,0.956192,0.973111,0.898388,1.015025,0.962564,0.539398,0.658991,1.190696,0.822034,1.256969,0.917593,1.006551,1.235571,0.915603,0.945849,0.872163,FALSE
0.368495,1.055109,1.006666,1.053282,0.86156,1.06214,0.958931,1.069791,0.661498,1.086259,0.667765,0.720966,0.954488,1.209396,1.05405,0.945849,1.200649,TURE
0.474384,1.147431,0.938357,1.010686,0.847714,1.005536,0.882349,1.031754,0.575748,0.818228,0.763783,0.605357,0.984083,1.753256,0.80693,0.795983,0.722082,FALSE
0.520975,1.074667,1.139252,1.183242,0.731275,1.197336,0.941807,0.727458,0.619498,0.538236,0.551794,0.455155,0.883801,1.212673,0.575504,0.842633,0.872163,TURE
0.360023,0.99354,0.824282,1.078065,0.970015,0.985213,0.779131,0.35945,0.926097,0.47952,0.942727,0.802894,0.994709,0.904367,0.913024,1.049065,0.821699,FALSE
0.546388,0.825439,0.995741,1.044637,1.026525,1.052105,0.746786,0.736967,0.755998,0.695902,0.938362,0.798039,0.959734,1.202638,0.560355,1.123999,1.27569,TURE
0.910647,1.007604,0.787541,1.052994,0.987789,0.95361,0.81727,0.798777,0.841907,0.539719,1.035571,0.776247,1.011232,1.193578,1.335371,0.992499,1.068961,TURE
0.330374,0.753185,1.197675,0.829281,1.0891,1.036607,0.92397,0.765495,1.047372,1.037056,1.112941,1.08858,0.967837,1.165922,1.145104,1.123999,1.144002,FALSE
0.525211,1.095611,1.318408,0.782467,0.826125,1.071241,1.070235,1.069791,1.007997,0.685028,0.757548,0.791971,0.949729,0.191853,0.872653,1.198932,0.712152,TURE
0.432028,0.719957,0.744143,0.845541,1.298253,0.82101,0.898997,0.599083,1.616995,0.913371,1.309342,1.529322,1.080562,1.148931,1.300562,1.152282,0.91888,TURE
0.165187,1.03563,0.449128,0.829281,1.21723,0.66639,1.230207,0.772501,0.893603,0.522785,1.602222,1.267728,1.161405,0.734206,0.640556,0.721049,0.866846,TURE
0.41085,0.794921,0.782501,0.833556,1.236383,0.833561,0.729774,0.609655,1.198479,0.298189,1.388673,1.261691,1.074,0.764004,0.917771,1.273865,0.618718,FALSE
1.228315,0.962259,1.207999,0.910779,0.904638,1.085374,0.679242,0.67896,0.823198,0.913371,0.759419,0.739172,0.94234,0.904367,1.157317,1.170649,1.050568,FALSE
0.470148,0.893135,0.841609,1.068353,1.035424,0.988579,0.549387,1.030241,0.728316,1.120955,1.008789,0.854451,0.992949,1.153368,0.703205,0.824266,1.27569,TURE
0.37273,1.126568,0.928878,0.49003,1.107301,0.721923,0.869031,1.138257,1.036347,0.650777,1.099848,1.242574,1.13237,1.111389,1.240127,0.992499,0.53993,FALSE
0.398144,1.05466,0.621134,0.974846,1.063202,0.829443,1.070235,0.890066,0.611098,1.00797,1.245746,0.87936,1.076153,1.082012,1.021145,1.123999,1.27569,FALSE
0.351552,1.061719,1.195871,0.51955,1.023492,0.869787,0.539398,0.958532,0.779098,0.616525,0.968913,1.28718,1.055059,0.934493,0.855919,1.067432,1.200649,FALSE
0.376966,1.072654,0.524824,0.908482,1.122932,0.746257,1.2253,0.732212,1.362196,0.563245,1.545024,1.189473,1.119646,1.165922,1.551105,0.974132,1.27569,FALSE
0.419321,0.853039,0.707717,1.088955,1.110455,0.933395,0.788594,0.66845,1.285859,0.569655,1.269373,0.917593,1.021802,1.057975,0.922315,0.870916,1.022244,TURE
0.504033,0.833093,1.030352,0.905937,1.070796,0.994919,0.502072,0.551787,1.119905,0.627942,0.995789,1.001102,0.989634,1.017503,1.624307,1.020782,0.84384,FALSE
0.381201,0.693558,0.583866,1.018173,1.304785,0.834222,0.839064,0.658991,1.455296,0.753531,1.531931,1.223458,1.073654,1.052903,1.570048,1.049065,1.200649,FALSE
0.37273,0.959669,1.592363,0.428776,0.965339,1.017255,0.629298,1.048395,1.058397,1.164548,0.530284,1.166108,0.977956,0.924138,0.866532,0.870916,1.097285,TURE
2.579462,0.934525,0.834095,1.009027,1.037975,0.953081,0.97096,0.639881,0.899384,0.753776,1.051698,0.877031,1.011509,0.69548,0.879527,1.273865,1.050568,FALSE
0.516739,0.8728,1.005016,1.016209,1.003506,1.041463,1.155854,0.684666,1.102497,1.321126,1.010064,1.010445,0.965299,1.18658,1.0057,0.739416,1.097285,FALSE
0.533682,1.04908,0.64874,1.711215,0.713864,1.237582,1.327091,0.599083,0.787498,1.810431,0.617261,0.682733,0.862758,0.202352,0.083312,1.198932,0.633364,TURE
0.512504,0.971049,0.965068,0.980059,0.970501,1.002339,0.68495,1.58329,0.535498,1.321126,0.757548,1.256229,0.985754,0.570517,0.857943,1.049065,0.933527,FALSE
0.304961,1.019939,0.486555,0.898388,1.179859,0.721923,1.04883,0.748853,0.918747,0.513771,1.505744,1.178853,1.13237,1.477742,0.77917,1.170649,0.797123,FALSE
0.491326,0.569759,1.610666,0.55762,1.163106,1.095331,0.811595,0.324503,1.387308,1.155985,0.785605,1.409844,0.937133,0.709681,1.458263,0.899199,0.965597,TURE
0.563331,0.911043,0.790195,1.053748,1.05201,0.955327,0.796913,0.431208,0.88442,0.515653,1.081287,0.81928,1.010335,0.963049,0.95328,1.198932,0.750406,FALSE
0.605686,1.181132,0.694107,0.527724,1.153165,0.626003,1.298552,1.198166,0.551248,0.884828,1.342076,1.242574,1.182521,1.265332,0.749869,0.945849,1.022244,FALSE
1.651872,1.261585,0.628779,0.71871,1.037849,0.696008,1.453379,1.332959,0.815848,0.685028,1.227509,1.137434,1.145919,0.867813,0.769112,0.838891,0.937274,TURE
0.402379,1.043558,1.167733,0.510663,1.05201,0.851109,0.799109,1.158227,0.676198,1.096045,0.864166,1.223458,1.064825,1.029096,1.121161,0.945849,0.947204,FALSE
2.918307,1.081816,0.813515,0.954456,0.97185,0.913667,1.114947,1.018441,0.815498,0.696989,1.053085,0.876326,1.032116,1.300701,0.936778,0.664483,1.27569,TURE
0.986888,1.197662,0.902111,0.809706,0.922202,0.87994,1.189058,1.12328,0.624748,0.816764,0.844778,0.812453,1.04975,1.188847,0.707528,0.692766,1.172325,FALSE
0.96571,1.01457,1.306017,1.465791,0.569839,1.431181,0.811595,0.56164,0.716623,0.799199,0.400986,0.454018,0.761535,0.743666,-0.144931,1.095716,0.890557,TURE
0.232956,0.801115,2.123151,0.882053,0.635988,1.522601,2.230845,0.499236,1.126997,1.97897,0.45827,0.658458,0.713736,0.153286,0.190817,0.861,1.204396,TURE
0.381201,1.183129,0.713614,0.778603,1.027171,0.770051,1.258596,1.138257,0.529198,0.411017,1.139128,1.032293,1.107206,1.0177,1.378053,1.198932,1.27569,FALSE
0.351552,1.282911,0.91449,0.649437,0.933184,0.800204,0.958931,1.138257,0.690898,0.47952,1.008194,1.096014,1.091441,1.013239,1.160827,1.273865,0.872163,FALSE
0.470148,0.793898,0.89421,0.728423,1.238008,0.832488,0.531226,0.630852,1.242814,0.570857,1.270657,1.300503,1.074561,0.984604,1.330709,0.838891,0.810353,TURE
2.151669,0.961312,1.091876,0.997423,0.914814,1.074358,0.80103,0.70277,0.648777,0.744309,0.815821,0.760985,0.9481,1.242856,0.902544,0.842633,1.097285,FALSE
0.347317,0.806,1.922487,0.262943,1.005504,1.091688,1.318529,0.958532,1.146597,2.329095,0.314242,1.529322,0.939038,1.409211,0.699257,0.964216,0.750406,TURE
0.550624,0.847334,0.988082,0.953673,1.057068,0.999586,0.385285,0.342333,0.787498,0.244653,0.95395,0.901208,0.987194,1.294213,1.124306,1.095716,1.068961,FALSE
1.270671,1.126012,1.167733,0.772613,0.874483,0.991441,1.038841,1.138257,0.632098,0.936205,0.746325,0.815639,0.991453,1.396118,1.004536,0.974132,0.91888,FALSE
0.347317,0.447778,1.851284,0.328678,1.249262,1.091688,1.618195,0.419358,1.852195,2.19209,0.589204,1.796954,0.939038,0.71229,0.83219,1.273865,1.35073,FALSE
0.389672,0.838123,1.459666,1.11322,0.787578,1.318294,0.799109,0.67896,0.529198,0.867702,0.523737,0.509774,0.820558,0.327162,0.871653,0.824266,0.543677,TURE
0.495562,1.004247,1.047965,0.829281,0.982326,0.962564,0.549387,0.71655,0.607454,0.305576,0.835669,0.920217,1.006551,1.023835,0.855745,0.749332,0.872163,TURE
0.406615,0.956192,0.973111,0.898388,1.015025,0.962564,0.539398,0.658991,1.190696,0.822034,1.256969,0.917593,1.006551,1.235571,0.915603,0.945849,0.872163,FALSE
0.423557,1.431994,0.467093,0.539033,1.074365,0.519785,1.857928,1.73734,0.793798,0.548022,1.37481,1.261691,1.238057,1.421022,0.830555,0.692766,1.200649,FALSE
0.749696,1.244671,1.319472,0.883161,0.677566,1.12571,0.738392,1.17663,0.440999,0.501458,0.222075,0.453549,0.92125,0.864303,0.534831,0.974132,0.975527,TURE
0.41085,0.719214,0.963079,0.833556,1.210625,0.922871,1.02944,0.740043,1.265926,1.313642,1.252348,1.26394,1.027304,1.266318,0.965383,1.198932,0.975527,FALSE
0.381201,0.938343,1.037985,1.078065,0.916126,1.090906,0.539398,0.778808,0.881997,0.548022,0.667765,0.573496,0.939447,0.945998,0.617424,0.842633,1.022244,TURE
0.847114,0.715997,0.729833,1.051114,1.211784,0.924061,0.958931,0.718899,1.322996,0.890536,1.41409,1.108759,1.026682,0.917941,1.088667,1.348798,0.872163,FALSE
0.368495,1.097313,0.671111,0.929367,1.033872,0.829797,1.070235,1.138257,0.793798,0.88075,1.094236,0.802894,1.075968,0.054759,1.029981,1.035408,0.947204,TURE
0.406615,0.879697,1.216388,1.403731,0.728736,1.353606,0.554382,0.913601,0.374849,0.959039,0.520464,0.353656,0.802095,1.124417,1.292097,1.067432,0.84384,TURE
0.389672,1.396872,0.825029,0.761677,0.841894,0.816087,1.39844,1.39786,0.529198,0.411017,0.759419,0.739172,1.083136,1.088851,0.980693,1.123999,0.965597,FALSE
0.432028,1.33192,0.572418,2.272393,0.293944,1.500467,1.797995,0.499236,1.249496,2.397598,0.130934,1.274435,0.725309,0.80929,-0.241881,0.777615,0.314809,TURE
0.376966,0.783863,0.852839,1.029613,1.122932,0.973379,0.912316,0.718899,1.210296,0.905759,1.204595,0.972819,1.000896,1.309816,0.999379,0.646116,1.172325,FALSE
0.656513,0.805422,0.791045,1.321499,0.99941,1.099186,0.561873,0.586602,0.826873,0.884828,1.055657,0.581461,0.935118,1.280475,1.0878,0.786067,0.91888,TURE
0.474384,1.409701,0.729833,0.818175,0.847714,0.799272,1.781347,1.431142,1.090247,1.084628,0.894717,0.902725,1.091928,1.012956,0.771035,1.104167,1.200649,TURE
0.398144,1.093721,0.869588,0.974846,0.930302,0.952324,1.087359,0.804483,1.001697,0.870964,0.84172,0.96675,1.011905,0.964669,0.677707,0.870916,1.022244,FALSE
0.677691,0.734356,1.058258,1.179134,0.99941,1.155077,0.786623,0.336984,0.937122,0.941914,0.859256,0.692974,0.905896,0.899462,0.973144,1.095716,0.975527,FALSE
0.292254,1.27714,1.100038,0.781207,0.796631,0.962564,0.915645,1.289692,0.508373,0.808714,0.660127,0.573496,1.006551,1.104785,1.310103,0.889283,1.200649,FALSE
0.444735,1.084049,0.722882,0.616037,1.165978,0.687546,1.298552,1.098318,0.734998,0.456685,1.37481,1.274435,1.150344,1.029096,1.349571,1.095716,0.89517,FALSE
0.478619,1.332238,1.085061,0.95404,0.685436,1.047747,1.279342,1.474665,1.122285,1.09341,0.558989,0.639669,0.962013,1.15644,0.669543,1.002415,1.097285,TURE
0.355788,1.31135,0.625571,1.026729,0.862586,0.859432,1.258596,1.198166,0.749698,1.027542,1.021287,1.032293,1.060473,1.433452,1.25916,0.6362,1.022244,FALSE
0.504033,1.018224,0.981288,0.905937,0.965816,0.970653,0.75705,0.651634,1.067681,0.462694,0.854518,0.828383,1.002322,1.421022,0.908931,1.123999,0.872163,FALSE
1.058892,1.013411,0.794058,1.099627,0.959433,0.981815,1.037305,0.944707,1.119458,0.737723,1.072654,0.749956,0.996485,0.929598,0.981567,1.123999,1.172325,FALSE
0.681927,1.185916,0.50771,1.17181,0.931127,0.878863,1.265256,1.464425,0.489999,1.598399,1.003829,0.977067,1.050314,0.992796,0.774474,0.889283,1.247366,FALSE
0.317668,0.930184,0.70064,1.078065,1.066037,0.924061,0.774137,0.798777,1.157622,0.770657,1.243875,0.876174,1.026682,0.811928,1.247972,1.123999,1.050568,TURE
0.338846,0.872047,0.802816,1.010686,1.093104,0.9385,0.599332,0.449312,0.992247,0.513771,1.178408,0.955827,1.019133,0.960575,0.695816,1.123999,0.91888,FALSE
0.326139,1.287507,0.834095,0.910055,0.843658,0.90006,1.225104,1.06161,0.385874,0.357625,0.753835,0.629721,1.039231,1.610131,0.760021,0.974132,1.200649,FALSE
0.355788,1.398773,0.556063,0.705876,0.981563,0.653168,1.678128,1.617523,1.014297,0.753531,1.217689,1.070526,1.168318,1.250559,1.155482,1.123999,0.797123,FALSE
0.338846,1.101534,0.65685,0.943307,1.030641,0.830211,1.123747,1.048395,0.937122,0.5994,1.178408,0.908035,1.075751,1.017454,0.782081,1.095716,1.247366,TURE
0.326139,0.858338,1.440709,0.560034,1.038348,1.012567,0.850522,0.748853,0.800931,1.314649,0.681628,1.172293,0.980407,0.985479,0.835906,0.974132,0.84384,FALSE
0.37273,1.210018,0.729833,1.041313,0.880162,0.918811,1.288563,1.37789,1.168647,0.856285,1.021287,0.592612,1.029427,0.776266,0.641109,0.945849,0.722082,FALSE
0.957239,0.974808,0.904218,1.025593,0.972877,0.996637,0.832405,0.682289,0.857497,0.989485,1.047474,0.881484,0.988736,1.335024,1.277722,1.123999,1.172325,TURE
0.37273,1.001394,0.663485,1.163821,0.993731,0.951626,1.22863,0.629037,0.573298,0.822034,1.158768,0.669079,1.01227,0.605338,1.164821,1.273865,0.91888,TURE
1.999189,0.902386,0.977234,0.845094,1.074577,0.936053,0.736678,0.956868,0.99531,0.651728,1.058385,1.048754,1.020412,0.949996,0.751055,0.627749,0.872163,TURE
0.880998,0.776722,0.898256,1.088431,1.081092,1.027352,0.599332,0.51739,0.982224,0.716166,1.089135,0.834176,0.972676,1.116768,0.735089,1.123999,0.797123,TURE
0.37273,1.210018,0.86253,0.857552,0.908554,0.885996,1.04883,1.018441,0.727648,0.993291,0.864166,0.745545,1.046584,1.312054,1.245897,1.348798,1.125608,FALSE
0.711576,1.04908,1.077373,1.026729,0.847714,1.082884,0.69922,0.599083,0.612498,0.494742,0.567382,0.658458,0.943641,-0.871206,0.671992,1.123999,1.097285,FALSE
0.304961,1.019939,0.486555,0.898388,1.179859,0.721923,1.04883,0.748853,0.918747,0.513771,1.505744,1.178853,1.13237,1.477742,0.77917,1.170649,0.797123,FALSE
1.029243,0.679959,1.705947,0.73202,0.966507,1.235885,0.783741,0.460833,1.028997,1.106584,0.584168,1.009745,0.863645,0.920307,0.656584,0.833582,1.022244,TURE
0.321903,0.773006,0.460947,1.347582,1.150636,0.949899,0.786623,0.599083,1.130059,1.241613,1.522111,0.788557,1.013173,0.582246,1.079303,0.917566,0.821699,FALSE
0.491326,1.044558,0.956333,1.347582,0.753865,1.194907,0.92397,0.69893,1.084122,0.5994,0.589204,0.557565,0.885071,0.334152,0.79409,1.245582,1.022244,TURE
0.381201,1.346319,0.713614,0.778603,0.916126,0.770051,1.438396,1.317982,0.617398,0.411017,0.864166,0.764661,1.107206,1.418587,0.820072,0.477883,1.200649,FALSE
0.393908,0.868593,0.690595,1.275131,1.020902,1.024665,0.659265,0.760374,0.888782,1.074967,1.145171,0.708782,0.974081,0.621421,1.130504,0.945849,0.990174,FALSE
0.982652,0.997078,1.031833,0.952601,0.936947,1.02065,0.948942,0.815418,0.551248,0.837256,0.785605,0.743421,0.976181,0.707912,0.950778,0.58955,1.022244,FALSE
0.59298,0.839264,1.126028,0.808549,1.070796,0.990066,0.72776,0.984207,0.881997,1.076473,0.925892,1.065064,0.992171,1.290233,1.115371,1.123999,0.703689,FALSE
0.338846,0.642561,1.021766,1.078065,1.124336,1.082884,0.449499,0.449312,1.212746,1.027542,1.080208,1.146992,0.943641,0.964071,0.858211,0.824266,1.050568,FALSE
0.389672,0.997766,0.698101,0.703086,1.194946,0.721923,1.118752,1.37789,0.896697,0.662194,1.37481,1.325413,1.13237,1.185532,0.483917,0.942107,1.068961,FALSE
0.419321,1.001394,0.766693,1.088955,0.984267,0.962564,0.848527,0.539174,0.533841,0.490336,1.031624,0.730453,1.006551,0.824604,0.961384,1.030698,1.097285,TURE
2.105078,0.783116,0.763608,0.921887,1.211558,0.871537,0.785477,0.709032,1.336485,0.831705,1.390984,1.19557,1.054144,0.915022,1.229368,0.486334,0.647041,TURE
0.525211,1.154834,0.800462,0.695526,1.047768,0.768499,0.941807,1.240957,0.850497,0.440375,1.150351,1.310848,1.108018,1.142639,1.451987,1.049065,0.750406,FALSE
0.406615,0.688458,1.03393,0.898388,1.171183,0.992644,0.179799,0.119817,1.234796,0.342514,1.139128,1.146992,0.990823,1.287496,0.905405,0.870916,0.975527,FALSE
0.376966,1.11391,0.787236,1.029613,0.926419,0.940933,1.045501,0.911937,0.440999,0.837256,0.920904,0.658458,1.01786,1.489929,0.383761,0.992499,1.050568,FALSE
0.368495,0.886291,1.140888,0.867409,1.005153,1.028948,0.830502,0.530616,0.699298,0.616525,0.852943,0.944903,0.971842,1.334523,1.242406,0.974132,1.097285,FALSE
0.326139,1.621305,0.909922,0.630038,0.713864,0.787552,1.648162,1.898564,1.021431,0.287107,0.615198,0.759039,1.098055,1.054,1.1805,0.749332,1.200649,FALSE
0.355788,0.52454,1.112126,0.962558,1.219518,1.065696,0.479465,0.539174,1.543495,0.47952,1.060567,0.99406,0.952628,0.863973,1.568196,1.123999,1.200649,FALSE
0.48709,0.893998,0.812336,1.17181,0.99941,1.029525,0.649276,0.69893,0.992247,0.513771,0.982007,0.7328,0.97154,0.920593,0.801421,0.739416,0.815516,TURE
3.629883,1.045407,0.892491,0.735902,1.064132,0.835645,0.887519,0.997379,0.899191,0.625522,1.099418,1.112211,1.07291,1.294213,1.195821,1.077348,0.797123,FALSE
1.270671,1.052577,0.778489,0.736678,1.107679,0.779677,0.958931,1.018441,1.043697,0.433851,1.243875,1.172481,1.102173,0.706845,0.871339,0.632458,0.900487,TURE
0.427793,0.545314,0.924937,1.2275,1.16268,1.115049,0.449499,1.447783,1.175997,2.055084,1.01474,1.43374,0.926824,0.542954,1.157007,1.273865,1.27569,TURE
0.326139,0.858338,1.440709,0.560034,1.038348,1.012567,0.850522,0.748853,0.800931,1.314649,0.681628,1.172293,0.980407,0.985479,0.835906,0.974132,0.84384,FALSE
1.00383,1.007028,1.010064,0.773296,1.022603,0.913827,1.003293,0.927991,1.00846,1.066159,0.960826,1.084207,1.032033,0.879923,1.283444,0.617833,1.050568,TURE
1.541747,0.877595,0.737853,1.095836,1.07766,0.951986,0.772822,0.646379,0.974839,0.79319,1.209419,0.996072,1.012081,1.070476,0.908593,1.020782,0.975527,FALSE
0.478619,1.332238,1.085061,0.95404,0.685436,1.047747,1.279342,1.474665,1.122285,1.09341,0.558989,0.639669,0.962013,1.15644,0.669543,1.002415,1.097285,TURE
0.317668,0.685399,1.167733,1.149936,0.99941,1.193579,0.099889,0.798777,0.881997,1.027542,0.851073,0.700939,0.885765,0.486965,0.641323,0.974132,0.872163,TURE
0.364259,1.323548,0.95048,1.378921,0.552,1.208801,1.278574,0.778808,0.720298,0.981874,0.196401,0.509774,0.877806,0.865423,0.799006,0.81435,0.872163,TURE
0.749696,1.535094,0.758696,0.852707,0.73403,0.832047,1.703982,1.748304,1.157261,0.902177,0.794591,0.60973,1.074792,1.192316,1.009044,1.095716,1.200649,TURE
2.147434,1.354285,0.760063,0.701699,0.926474,0.751825,1.504915,1.417061,0.837171,0.758424,1.041359,0.983136,1.116735,0.736003,0.309418,1.002415,0.825446,TURE
2.964899,0.996626,0.850777,0.970259,1.006548,0.940563,0.907559,0.872949,0.907197,0.548022,1.021287,0.852051,1.018054,0.596272,1.141596,0.974132,0.600324,FALSE
0.33461,1.30139,0.886886,1.296408,0.632538,1.133145,1.214435,0.697616,0.449703,0.950927,0.395387,0.246503,0.917363,1.073517,0.347774,0.870916,0.787192,TURE
0.313432,1.041991,0.394504,1.966741,0.709041,1.248732,1.262877,0.930718,1.063122,1.993921,0.890821,0.710043,0.856928,1.300701,1.350463,0.49625,0.965597,TURE
0.432028,0.719957,1.030352,1.056927,1.077795,1.075807,0.948942,0.399389,1.286246,1.198799,0.851073,1.115131,0.947342,0.797533,1.157779,0.739416,1.200649,FALSE
0.368495,1.139518,0.872444,1.239156,0.775404,1.095331,0.950369,0.419358,0.264599,0.743745,0.622873,0.267631,0.937133,0.344534,0.788907,1.095716,0.797123,TURE
0.343081,0.815951,0.93707,1.131303,1.017917,1.069516,0.898997,1.917065,0.926097,1.71257,0.785605,1.414623,0.950631,0.813243,1.015592,0.996241,1.200649,TURE
0.495562,1.098395,1.097868,1.013566,0.811487,1.08597,0.86668,0.657816,0.871189,0.71525,0.600757,0.66533,0.942028,0.945518,0.822216,1.095716,1.247366,FALSE
0.504033,0.802237,0.834095,0.815344,1.217768,0.849321,1.351125,0.901252,1.344272,0.976465,1.36275,1.291204,1.06576,0.758929,1.546405,1.348798,0.826415,TURE
0.33461,0.929564,0.960793,0.614088,1.170195,0.804167,0.524415,0.993216,0.937122,0.707562,1.178408,1.350734,1.089368,1.10051,0.695965,1.142366,1.125608,TURE
0.478619,1.16977,1.033392,0.572424,0.994988,0.817753,1.00657,1.225047,0.517325,0.891415,0.853591,1.132287,1.082265,1.003538,0.94172,0.945849,0.91888,TURE
0.766638,0.852015,1.387086,0.774301,0.96628,1.100833,0.749164,1.407845,0.881997,1.71257,0.569564,1.242574,0.934257,0.965016,1.256471,1.142366,0.91888,TURE
0.495562,0.659037,1.44719,0.322498,1.281294,0.888521,0.816736,0.71655,1.465672,1.296181,1.03207,1.727984,1.045264,0.804131,0.93229,0.794415,0.479536,TURE
0.326139,1.096765,0.682441,1.050064,0.973451,0.90006,1.04883,1.237811,1.326239,0.559104,1.083096,0.742171,1.039231,0.637234,1.591356,1.123999,1.097285,FALSE
0.533682,0.932515,1.019449,1.069509,0.931989,1.077155,0.799109,0.385125,0.535498,0.668718,0.832368,0.600805,0.946637,0.187603,0.692704,0.945849,0.947204,TURE
0.427793,1.19969,1.21398,0.693804,0.841087,0.972094,0.69922,2.046866,0.551248,1.655484,0.425536,1.338157,1.001568,0.610099,0.611681,0.739416,0.768799,TURE
1.524805,0.907745,1.135296,1.497313,0.700975,1.363632,0.715868,0.582442,0.538998,1.179771,0.469181,0.605357,0.796853,-0.800944,0.055994,0.702682,0.965597,TURE
0.576037,0.512969,0.686902,0.951234,1.414606,0.849321,0.385285,0.684666,1.889994,0.83182,1.767612,1.474704,1.06576,1.118233,0.972373,0.870916,0.787192,TURE
0.385437,1.250826,0.320806,1.066218,1.015883,0.729856,1.803443,1.285305,0.829879,1.139638,1.385522,0.788991,1.128222,0.634059,0.694317,0.810608,1.200649,FALSE
0.618393,0.90537,0.91979,0.627641,1.197923,0.791148,0.874025,0.936067,1.221934,0.784928,1.153858,1.322227,1.096175,0.536893,1.240509,1.273865,1.125608,FALSE
0.787816,1.32263,0.565032,1.680855,0.577616,1.179917,1.678128,0.50922,0.771748,1.609816,0.491003,0.726428,0.892908,0.610171,0.059506,0.579634,0.600324,TURE
0.48709,0.510856,0.863107,1.17181,1.238399,1.054635,0.382906,0.881983,1.543495,0.685028,1.320254,1.09389,0.958411,0.555689,0.502988,0.960474,0.943457,FALSE
0.88947,0.891718,1.529174,0.71871,0.904228,1.141326,0.735543,0.708007,0.861952,1.027542,0.821315,1.025341,0.913085,0.883361,1.334833,0.842633,0.628648,TURE
0.402379,0.888957,1.044814,1.078065,0.946809,1.094283,0.859042,0.479266,0.573298,0.844868,0.759419,0.649962,0.937682,1.418587,0.943779,0.974132,0.975527,FALSE
1.139368,1.146578,0.781383,0.981881,0.928819,0.912468,1.148719,0.886738,0.920497,0.788326,0.983566,0.845072,1.032744,0.788867,1.241979,1.142366,1.27569,FALSE
0.37273,0.917945,1.459666,0.673791,0.936947,1.082884,0.239733,1.108303,1.212746,1.267302,0.923086,0.955827,0.943641,0.999532,0.90666,1.077348,1.022244,TURE
0.355788,1.092791,0.625571,1.219241,0.922074,0.962564,1.438396,0.35945,0.440999,1.23305,1.178408,0.611729,1.006551,0.861841,0.758953,0.917566,0.993921,TURE
1.956833,0.985499,0.935197,1.750106,0.616519,1.400093,0.9864,0.798777,0.652311,1.355785,0.491003,0.565531,0.777789,-0.313064,0.102746,0.773874,0.975527,TURE
0.398144,1.249967,1.490723,0.745471,0.664501,1.136645,0.556522,1.189607,0.503999,0.919895,0.308631,0.475182,0.915533,0.026311,0.258566,0.914584,1.140255,FALSE
0.364259,0.939292,0.814697,1.128208,0.987789,1.007334,0.998886,0.738869,1.631695,0.570857,1.112941,1.019548,0.983143,0.479105,1.081108,0.777615,0.815516,TURE
0.580273,0.911244,0.894978,0.944291,1.057769,0.948512,0.571631,0.614186,1.035791,0.572776,1.072781,0.942975,1.013898,1.101568,1.07046,0.917566,0.675365,FALSE
0.364259,1.323548,0.746806,0.877495,0.871578,0.839445,1.897883,1.697401,1.175997,0.913371,0.746325,0.777406,1.070923,1.009854,0.903059,1.123999,1.022244,TURE
0.44897,0.519591,1.101635,1.017043,1.20212,1.089695,0.449499,0.765495,1.408746,1.160742,1.091119,0.987687,0.94008,0.723716,1.330754,1.002415,0.815516,TURE
0.347317,1.343334,0.356016,1.314714,0.822685,0.880394,2.037727,0.838716,0.793798,1.644067,0.864166,0.688195,1.049513,0.694526,0.663691,0.58955,1.097285,FALSE
0.474384,1.147431,0.677702,1.010686,0.959255,0.876621,1.165367,0.798777,0.661498,0.723085,1.069296,0.700939,1.051486,0.740989,0.778016,0.964216,0.643294,TURE
0.37273,0.79277,0.86253,0.918806,1.164085,0.918811,0.569365,0.35945,1.036347,1.061793,1.217689,1.051409,1.029427,1.020195,1.217343,0.870916,1.27569,TURE
0.520975,1.074667,1.139252,1.183242,0.731275,1.197336,0.941807,0.727458,0.619498,0.538236,0.551794,0.455155,0.883801,1.212673,0.575504,0.842633,0.872163,TURE
1.215608,0.921143,1.200283,0.619794,1.070796,0.925671,0.938953,0.93571,0.892497,0.955777,1.043733,1.17066,1.02584,0.509191,0.950021,1.095716,1.022244,TURE
0.398144,1.210906,0.807475,0.802815,0.956882,0.829443,1.130168,1.138257,1.001697,0.675242,1.004453,0.90667,1.076153,1.077621,1.138323,0.719482,0.862233,TURE
0.360023,1.16633,0.686902,0.887818,0.99941,0.815348,1.198663,1.078349,0.617398,0.959039,1.178408,0.764661,1.083522,1.19993,0.793053,1.123999,0.975527,FALSE
0.321903,1.062883,1.229192,0.92203,0.821883,1.101882,0.767894,0.711411,0.289405,0.792064,0.540104,0.585444,0.933708,0.898255,0.299704,0.842633,1.172325,TURE
0.385437,1.170127,0.384967,0.888515,1.125709,0.66639,1.476535,1.176381,0.813843,0.840716,1.535502,1.025341,1.161405,0.774513,1.219593,0.824266,1.068961,FALSE
0.368495,0.844087,0.738222,0.681536,1.29234,0.730221,0.881874,0.650433,1.530895,0.401231,1.627326,1.512937,1.128031,0.733099,1.565656,1.123999,1.27569,FALSE
0.457442,1.053936,0.756864,1.048119,0.971648,0.935826,1.248607,1.023433,0.532873,1.227342,0.96564,0.892105,1.020531,0.629188,0.546441,1.198932,1.125608,FALSE
0.432028,1.115933,0.62966,1.056927,0.979813,0.877632,1.548273,0.748853,0.955497,1.141713,0.949273,0.987687,1.050957,1.322699,1.021568,1.170649,0.947204,TURE
3.511287,1.235737,0.838119,0.988335,0.840878,0.943986,1.333434,1.083262,0.827748,0.823665,0.791321,0.75657,1.016264,0.946072,0.572283,1.123999,0.965597,FALSE
0.364259,0.853902,1.086263,0.752139,1.103999,0.940179,0.479465,1.357921,1.058397,1.004708,0.864166,1.325413,1.018255,1.312377,1.166279,0.524533,1.35073,TURE
0.321903,1.207822,1.152368,1.276656,0.591756,1.253866,0.824081,0.580361,0.509905,0.44955,0.67513,0.406226,0.854244,0.099115,0.635163,1.095716,0.91888,TURE
0.423557,1.285123,0.759026,0.970259,0.849498,0.895185,1.318529,1.018441,0.485099,0.890536,0.824886,0.611729,1.04178,1.280163,0.782611,1.273865,0.84384,FALSE
0.457442,0.543967,0.756864,1.098029,1.295531,0.962564,0.874025,0.723892,1.580245,1.370056,1.522111,1.194783,1.006551,0.822878,1.518724,1.049065,1.078891,FALSE
0.355788,0.611963,0.973111,0.962558,1.219518,0.996941,0.839064,0.539174,1.190696,0.342514,1.060567,0.99406,0.988577,0.838146,0.932592,1.348798,1.050568,FALSE
0.55486,1.037067,0.757689,1.110983,0.953635,0.969912,0.856188,0.805261,0.713043,1.018646,0.971804,0.650459,1.002709,0.955242,1.266516,1.049065,0.890557,TURE
0.444735,1.433742,0.667276,0.71871,0.904228,0.715048,1.698106,1.597554,1.763995,0.456685,0.91654,0.892105,1.135964,1.039165,1.363041,0.749332,1.172325,TURE
0.355788,1.529908,0.834095,0.641706,0.803097,0.7563,1.618195,1.857157,1.499396,0.548022,0.824886,0.87936,1.114396,1.069707,1.036384,1.166907,1.27569,TURE
1.075835,1.243201,0.827527,0.763983,0.944324,0.818558,1.16244,1.161957,1.148535,0.526945,0.969057,0.913812,1.081844,1.396118,1.731326,0.917566,1.022244,FALSE
0.427793,1.19969,0.751511,0.853913,0.964777,0.829139,0.998886,1.897095,0.367499,1.71257,0.851073,1.401879,1.076312,1.107226,0.633737,0.945849,0.815516,FALSE
0.343081,1.269257,0.792905,0.532378,1.048763,0.67736,1.018864,2.456239,0.793798,1.644067,0.903446,1.796954,1.155669,0.990864,0.775004,1.348798,1.172325,FALSE
0.317668,1.126012,0.934186,0.790581,0.966096,0.885559,0.824081,0.948548,0.349124,0.313971,0.851073,0.908035,1.046813,0.873333,0.405906,1.049065,1.200649,FALSE
0.33461,1.022521,1.108607,0.887016,0.91718,1.023486,0.985743,1.288816,0.629584,0.689535,0.700326,0.774723,0.974698,0.980024,1.21317,0.899199,1.172325,TURE
0.453206,0.789261,1.746142,0.403015,1.027431,1.079511,1.03456,0.941416,1.275746,1.590244,0.897835,1.324502,0.945405,0.752183,1.113383,1.198932,0.866846,TURE
0.474384,0.78681,0.781964,0.91443,1.204646,0.876621,0.682572,0.449312,1.224996,0.494742,1.407543,1.221334,1.051486,0.9729,1.309137,1.170649,1.125608,FALSE
0.304961,1.070935,1.297481,0.449194,1.00635,0.88235,0.774137,1.322974,0.734998,0.913371,0.736505,1.226644,1.04849,1.334523,1.178636,0.945849,0.633364,FALSE
0.33461,0.929564,0.812979,0.614088,1.233449,0.731061,1.12769,1.131163,1.06478,0.175764,1.392899,1.453862,1.127592,0.63357,1.139724,1.245582,1.097285,TURE
0.504033,1.481054,0.834095,0.543562,0.881832,0.703723,1.556159,1.810386,0.520301,0.748123,0.828676,0.969242,1.141885,1.192322,0.778563,0.899199,1.172325,TURE
0.419321,1.298104,1.238504,0.598925,0.807604,0.933395,0.842219,1.570227,0.758982,0.969855,0.599541,0.818992,1.021802,0.874736,0.90239,0.945849,1.172325,TURE
0.321903,0.966258,0.921894,0.92203,1.019135,0.949899,1.27358,0.711411,0.854435,0.813471,1.006557,0.908035,1.013173,1.389512,0.920242,0.974132,1.097285,FALSE
0.343081,0.906612,1.081234,0.798567,1.048763,0.962564,0.299666,1.73734,0.881997,1.781073,0.903446,1.644022,1.006551,1.013799,1.347036,0.711133,1.200649,TURE
0.732754,0.997535,0.776239,0.965897,1.039848,0.90136,1.052672,0.599083,0.861267,0.746505,1.15155,0.916613,1.038551,1.111917,1.344666,1.245582,1.125608,TURE
1.050421,1.006778,0.965263,0.999819,0.936947,1.013021,0.714588,0.944707,0.881997,0.632334,0.830929,0.749956,0.980169,1.46114,0.80897,0.945849,0.872163,FALSE
0.453206,0.686314,1.25504,0.604523,1.214236,0.944572,0.34961,0.88436,1.244246,1.068318,1.010064,1.397327,1.015958,0.744369,1.593507,0.945849,1.050568,FALSE
0.169423,1.101534,0.583866,1.347582,0.874483,1.010692,1.198663,0.599083,0.440999,1.027542,0.982007,0.764661,0.981387,0.326172,0.223364,1.030698,0.947204,TURE
0.457442,1.053936,1.081234,0.449194,1.110455,0.775399,0.69922,1.248089,1.139247,0.627942,1.01474,1.338157,1.10441,1.610131,1.522672,1.049065,1.097285,FALSE
0.338846,1.101534,1.459666,1.078065,0.624631,1.299461,0.749164,1.347936,0.551248,1.883827,0.883806,0.573496,0.830404,0.789582,0.060087,1.020782,0.840093,FALSE
0.461677,0.673721,0.857052,1.384671,1.031501,1.165674,0.69922,0.759948,1.00858,1.439827,1.029289,1.104511,0.900355,0.282518,1.279855,1.095716,1.247366,TURE
0.321903,0.628067,1.766964,0.567403,1.05201,1.177874,0.767894,0.542919,1.130059,1.284428,0.503279,1.206731,0.893976,0.306911,1.259919,0.749332,0.533747,TURE
0.537917,1.040819,0.459737,1.527967,0.885304,1.045936,1.272051,1.020886,0.409499,1.642669,1.08622,0.624213,0.96296,0.559277,-0.32368,0.767699,1.050568,FALSE
0.622629,0.999123,1.231283,0.770047,0.934822,1.021496,0.931104,0.850484,0.791435,0.850169,0.683898,0.812453,0.975738,1.4036,1.039241,1.123999,1.097285,FALSE
0.406615,0.917945,0.851472,0.72994,1.171183,0.812163,0.869031,0.913601,0.981222,0.496645,1.247149,1.261691,1.085188,1.414415,1.19589,0.917566,1.125608,FALSE
0.415086,0.974145,0.774517,0.605037,1.223767,0.70719,1.025523,0.911937,0.975097,0.966651,1.383539,1.427368,1.140073,0.649191,0.619867,1.152282,1.200649,FALSE
0.398144,0.937475,1.180155,1.089534,0.850561,1.167365,0.804817,0.590524,0.762298,1.125403,0.701433,0.589881,0.899471,1.417744,0.103847,0.917566,1.050568,FALSE
0.427793,1.381461,0.80932,0.426957,1.014252,0.629002,1.198663,2.546102,0.845247,1.541313,0.883806,1.720488,1.180953,0.524902,1.249496,1.049065,0.91888,FALSE
2.422746,1.03349,1.071783,0.772739,0.978443,0.944053,0.971331,1.050116,1.0366,1.011794,0.950402,1.045916,1.016229,1.604265,0.397594,0.974132,1.068961,FALSE
0.33461,0.836608,1.182514,1.02348,0.948807,1.133145,0.607218,0.232539,0.774649,0.5994,0.689989,0.719385,0.917363,0.854692,0.472203,1.095716,1.125608,FALSE
0.216014,1.151931,1.144836,1.691083,0.440916,1.472157,1.289471,0.680776,0.875316,1.380435,0.065467,0.834176,0.740111,0.871248,-0.33124,1.1791,0.702119,TURE
0.338846,1.285123,0.65685,0.673791,1.030641,0.685827,1.573245,1.347936,0.716623,0.770657,1.178408,1.0992,1.151242,1.138809,1.230141,0.992499,1.097285,FALSE
0.326139,0.762967,1.289056,1.050064,0.941003,1.20008,0.890184,0.700398,0.846328,0.559104,0.9098,0.669079,0.882366,0.829373,0.090842,0.945849,1.247366,FALSE
1.08007,0.935944,1.19063,0.887818,0.940621,1.064483,0.599332,0.814138,0.780228,1.01876,0.725174,0.931318,0.953263,1.418587,1.564261,0.935933,1.050568,FALSE
0.364259,1.323548,0.746806,0.877495,0.871578,0.839445,1.897883,1.697401,1.175997,0.913371,0.746325,0.777406,1.070923,1.009854,0.903059,1.123999,1.022244,TURE
0.893705,0.904893,1.272884,0.81749,0.959149,1.067488,0.829653,0.599083,0.6943,1.072833,0.697955,0.91475,0.951691,1.184694,1.006001,1.095716,0.787192,FALSE
0.880998,1.288653,0.757903,1.295752,0.696704,1.069001,1.416602,1.048395,0.992247,0.825147,0.66955,0.503981,0.9509,0.593571,0.960258,0.646116,0.96185,TURE
0.309197,0.855072,0.47989,0.959921,1.266375,0.751591,0.90476,0.829499,1.25091,0.5994,1.707181,1.327128,1.116858,1.559815,0.714174,1.170649,1.125608,TURE
0.41085,1.400575,1.264041,0.611274,0.721223,0.952641,0.99066,1.578759,0.500663,0.834122,0.674696,0.649962,1.011739,0.852238,0.784283,0.974132,0.947204,FALSE
0.304961,1.070935,0.64874,2.021372,0.555228,1.403739,1.673134,0.649006,1.084122,1.969456,0.425536,1.06734,0.775883,1.352857,0.120152,0.988758,0.84384,TURE
1.253729,0.731875,0.86791,1.056213,1.13953,0.995083,0.719198,0.429343,1.124547,0.787782,1.211142,0.99406,0.989548,0.668902,1.211013,1.095716,1.125608,TURE
0.398144,0.937475,0.807475,0.802815,1.142942,0.829443,0.762007,0.890066,1.014297,0.538236,1.245746,1.14153,1.076153,1.473478,1.199091,0.870916,1.097285,FALSE
0.804758,0.695705,1.014084,1.191546,1.03886,1.139878,0.988897,0.599083,1.168647,0.993291,1.021287,0.974943,0.913842,0.278479,1.195763,1.170649,1.125608,FALSE
0.423557,0.807791,1.167733,0.916356,1.024395,1.068446,0.479465,0.419358,0.837898,0.47952,0.824886,0.917593,0.95119,1.016687,1.13514,0.824266,0.736728,FALSE
1.579867,0.846576,0.751356,1.170553,1.058356,0.998692,0.828631,0.677909,1.035543,0.820924,1.176023,0.807228,0.987661,1.312054,1.525185,1.020782,1.200649,FALSE
0.182129,1.024682,1.357829,0.752139,0.871578,1.07449,2.730288,1.164883,1.641495,2.24537,0.327336,1.062029,0.94803,1.077097,0.419052,0.795983,0.96185,FALSE
1.342676,0.845552,0.773577,1.088268,1.087686,0.9656,0.730435,0.59688,0.942797,1.174873,1.195738,0.890465,1.004963,1.212445,1.439922,1.095716,0.975527,TURE
0.338846,1.101534,1.094749,0.943307,0.843252,1.046788,0.824081,0.748853,0.496124,0.428143,0.982007,0.71687,0.962514,1.108363,1.25258,1.273865,1.050568,TURE
0.355788,1.005368,0.625571,1.796776,0.713864,1.27196,1.078797,0.778808,0.573298,1.849576,0.746325,0.764661,0.844784,0.979627,0.941518,0.885541,1.247366,TURE
0.444735,0.664417,0.722882,1.129402,1.213569,0.962564,0.799109,0.449312,1.359746,0.856285,1.342076,1.08327,1.006551,0.887424,0.825026,0.885541,0.872163,TURE
0.338846,1.468711,1.094749,0.74117,0.687094,0.9385,1.27358,1.572592,0.881997,0.685028,0.540104,0.525705,1.019133,0.736525,1.08715,1.049065,0.628648,FALSE
0.432028,1.115933,0.744143,0.845541,1.028804,0.82101,1.548273,0.948548,1.028997,1.255885,0.949273,1.178853,1.080562,1.19113,1.209956,0.767699,0.722082,FALSE
1.609516,0.850307,0.891164,0.907844,1.117761,0.927101,0.693963,0.693675,1.137312,0.61292,1.157734,1.066501,1.025093,1.000385,0.535943,0.799724,0.900487,FALSE
0.465913,0.734356,1.061575,1.029062,1.067551,1.076322,1.248607,0.948548,1.249496,0.913371,0.949273,0.860244,0.947073,1.031336,0.397313,0.739416,1.125608,TURE
0.415086,0.599474,0.774517,1.375083,1.121786,1.119717,0.426191,0.81209,1.254396,0.852479,1.230782,0.807142,0.924383,0.950252,0.874251,1.198932,0.975527,FALSE
0.376966,0.866375,0.984044,0.847917,1.094859,0.940933,1.105434,0.732212,1.146597,0.700251,1.117306,1.002556,1.01786,0.963656,0.986908,1.348798,1.022244,TURE
0.364259,0.896597,0.882589,0.940173,1.074946,0.940179,0.859042,0.619052,0.911397,0.867702,1.217689,0.930338,1.018255,1.120861,0.720473,0.689025,0.590394,TURE
0.351552,1.238672,0.492417,1.104043,0.933184,0.834995,1.598218,0.778808,0.749698,1.210216,1.243875,0.535263,1.07325,1.55754,1.234595,1.198932,0.975527,FALSE
0.351552,0.619336,1.266216,1.039099,1.053595,1.18291,0.819087,0.35945,1.102497,1.210216,1.047474,0.726428,0.891343,0.587027,0.756952,0.692766,0.763482,TURE
0.770874,1.089429,0.962417,1.006984,0.878602,1.015452,1.22863,1.018441,1.036347,0.993291,0.707045,0.93671,0.978898,1.031336,0.96364,1.095716,1.050568,TURE
0.33461,1.161955,0.739071,1.02348,0.91718,0.913827,1.585074,1.20999,1.018359,0.428143,0.948412,0.875336,1.032033,1.117334,1.082972,0.945849,1.200649,FALSE
0.393908,1.421334,0.627813,1.217171,0.698512,0.962564,1.719621,0.995399,0.512237,0.827303,0.670786,0.191165,1.006551,1.116099,0.341898,0.899199,0.703689,TURE
0.571802,0.870348,0.951486,0.838495,1.110455,0.919783,0.542252,0.584819,1.081497,0.342514,1.150351,1.146992,1.028919,1.19595,1.699672,0.721049,1.172325,FALSE
0.232956,1.401952,1.167733,1.372083,0.408849,1.312587,1.165367,0.832059,1.224996,0.380571,0.720138,0.785902,0.823542,-0.169055,-0.389391,1.067432,0.943457,TURE
0.800523,1.087934,0.957664,0.969688,0.89894,0.993122,0.869031,0.75551,0.759498,0.761142,0.813975,0.758289,0.990574,0.684205,0.606871,0.870916,0.643294,FALSE
0.432028,1.043937,1.60277,0.898388,0.685869,1.273982,1.298552,0.599083,1.102497,1.255885,0.196401,0.764661,0.843726,0.740989,0.459946,0.917566,1.022244,TURE
0.283783,0.876843,1.394308,0.965432,0.857702,1.206797,0.438796,1.17677,0.496124,1.186566,0.533089,0.894381,0.878854,1.312054,0.734929,1.198932,0.975527,FALSE
0.432028,1.043937,0.915869,0.845541,1.004309,0.905943,1.298552,0.848701,0.918747,0.970456,0.818339,1.210714,1.036155,1.079349,1.018225,1.020782,0.947204,FALSE
0.550624,0.819089,0.988082,0.829281,1.133946,0.932947,0.898997,0.813041,1.259996,0.685028,1.038122,1.065064,1.022036,0.848119,0.734708,1.095716,0.693758,FALSE
0.304961,1.019939,1.297481,0.598925,0.971648,0.962564,0.749164,0.948548,0.808498,1.141713,0.818339,1.115131,1.006551,1.015757,1.22904,1.049065,1.35073,TURE
0.525211,0.769889,1.17715,0.738996,1.128366,0.978089,0.385285,0.813041,0.944997,0.782889,0.869778,1.065064,0.998433,0.293363,1.356335,1.245582,0.795553,TURE
0.381201,0.979141,0.973111,1.19785,0.860603,1.122991,1.198663,0.658991,1.102497,0.890536,0.667765,0.99406,0.922672,0.918585,0.750864,1.067432,0.811769,TURE
0.347317,1.074667,1.139252,0.591621,1.005504,0.880394,1.378463,0.898624,1.322996,1.23305,0.746325,1.338157,1.049513,0.94831,1.520189,0.795983,1.144002,FALSE
2.465101,1.154528,0.862758,0.777985,0.983096,0.843484,1.158708,1.028425,0.815848,0.673611,0.962367,1.070526,1.068812,1.110003,1.109117,1.020782,1.27569,FALSE
0.402379,1.082208,0.737515,0.567403,1.183511,0.668729,0.958931,1.218135,1.690495,0.570857,1.584304,1.452856,1.160182,0.727686,2.316901,1.170649,1.247366,FALSE
0.453206,0.892208,1.418741,0.755653,0.934028,1.106499,0.884728,0.834437,0.729748,0.970456,0.584528,0.855692,0.931295,0.420413,0.298509,0.81435,0.993921,TURE
1.219844,1.058186,1.054203,0.99197,0.867543,1.052804,1.018864,0.808762,0.977547,0.55944,0.726685,0.764661,0.959369,1.441114,0.796233,0.992499,0.778729,TURE
0.33461,1.022521,0.886886,0.887016,1.01206,0.913827,1.226264,0.693675,1.117003,0.608413,0.987175,0.908035,1.032033,0.133321,0.721199,0.81435,1.050568,TURE
0.37273,0.87622,0.86253,0.918806,1.107301,0.918811,1.018864,1.018441,0.793798,1.096045,1.139128,1.032293,1.029427,1.000979,1.689345,0.964216,1.200649,FALSE
0.453206,0.926524,0.927638,1.007538,1.00408,0.998548,0.884728,0.542027,0.797998,0.619787,1.290638,0.910311,0.987737,0.564556,0.969816,0.889283,1.050568,TURE
0.427793,1.19969,1.21398,0.693804,0.841087,0.972094,0.69922,2.046866,0.551248,1.655484,0.425536,1.338157,1.001568,0.610099,0.611681,0.739416,0.768799,TURE
0.389672,0.917945,0.571174,1.288991,1.031999,0.973027,0.958931,0.33948,0.661498,0.981874,1.217689,0.637218,1.00108,1.290014,1.144822,0.664483,1.125608,FALSE
0.436264,0.819912,1.020349,0.627999,1.212876,0.841075,0.749164,0.549159,1.273996,0.799199,1.298431,1.45498,1.070071,1.05718,0.684078,0.945849,0.872163,FALSE
0.88947,0.839264,0.861898,1.052397,1.070796,0.990066,0.844513,0.626314,1.00227,0.685028,1.053426,0.886312,0.992171,0.487273,1.16249,1.273865,1.050568,TURE
0.516739,0.8728,1.292163,0.839477,0.962546,1.088802,1.155854,0.770249,1.354496,1.027542,0.617261,1.065064,0.940547,0.769703,0.79541,0.945849,0.872163,TURE
0.381201,1.183129,0.713614,0.778603,1.027171,0.770051,1.258596,1.138257,0.529198,0.411017,1.139128,1.032293,1.107206,1.0177,1.378053,1.198932,1.27569,FALSE
0.741225,1.258896,1.167733,0.708443,0.813805,0.957064,0.843504,1.309107,0.685998,0.710399,0.727412,0.73634,1.009427,0.809357,0.753023,0.945849,0.91888,FALSE
0.427793,0.908856,1.329597,0.426957,1.113204,0.886321,0.799109,1.897095,0.734998,2.283427,0.720138,1.847931,1.046414,0.423349,1.141191,0.885541,1.078891,TURE
0.355788,1.223926,0.973111,0.834217,0.862586,0.928187,1.318529,1.138257,1.014297,0.753531,0.746325,0.688195,1.024525,1.1622,0.031747,0.58955,0.722082,TURE
2.270265,1.123455,0.795191,0.774357,1.034837,0.808123,1.218086,1.056715,0.812581,0.900685,1.143856,1.049639,1.0873,0.395974,1.309814,1.348798,0.665435,FALSE
0.499797,0.653452,1.830768,1.416103,0.614044,1.664094,1.098775,0.721118,0.743164,1.281256,0.727412,0.453133,0.639757,0.64293,-0.223809,1.123999,1.040638,TURE
0.368495,0.717474,0.738222,1.734818,0.890279,1.294483,0.710636,0.770249,0.963897,1.164548,0.785605,0.344098,0.833008,0.871766,0.881143,0.974132,1.097285,TURE
0.453206,0.651998,0.70937,1.158668,1.214236,0.97156,0.777704,0.691798,1.354496,1.011232,1.398191,0.923966,1.001847,0.620227,0.279791,1.348798,0.91888,TURE
0.766638,0.994017,0.903219,0.804082,1.062908,0.877475,0.749164,1.347936,0.793798,1.301553,0.962367,1.395507,1.051039,0.931784,1.347855,0.917566,1.097285,FALSE
0.330374,1.03563,0.673692,0.967495,1.057068,0.851499,1.62319,0.607403,1.053497,1.503256,1.216597,0.918655,1.064621,0.769407,0.849711,1.273865,0.91888,TURE
0.495562,0.941482,0.79845,0.691068,1.195875,0.765115,1.051768,0.983788,1.182482,0.64809,1.338225,1.323164,1.109787,1.377081,0.861205,0.763958,1.125608,FALSE
0.376966,1.11391,0.918442,0.969047,0.898346,0.973379,0.779131,0.658991,0.715398,0.411017,0.833615,0.658458,1.000896,0.506717,1.571522,0.917566,1.27569,FALSE
0.330374,1.082704,0.898256,1.105708,0.864874,1.036607,0.857377,0.532518,0.349124,0.713571,0.774694,0.546945,0.967837,1.441114,1.149509,0.674399,0.993921,TURE
0.393908,0.829111,1.506752,0.463684,1.074634,0.993614,0.451804,0.930882,0.956628,1.169817,0.713088,1.34698,0.990316,0.72183,0.509891,0.684315,1.022244,TURE
0.338846,0.872047,0.4379,1.145444,1.186799,0.830211,0.973914,0.449312,1.047372,0.941914,1.571211,1.003618,1.075751,1.334719,0.95008,0.889283,1.153932,FALSE
0.525211,1.066,0.753376,0.869408,1.047768,0.838362,0.941807,1.283749,1.196996,0.685028,1.178408,1.20161,1.07149,1.041361,1.083378,1.245582,0.993921,FALSE
1.058892,0.822478,1.588117,1.185872,0.709581,1.420744,0.852895,0.760374,0.712383,1.370056,0.438126,0.661726,0.766992,0.859146,0.309859,0.992499,0.890557,TURE
0.419321,0.815951,0.766693,1.19785,1.05998,1.020901,0.542553,0.848175,1.158202,1.178969,1.151532,0.768686,0.976049,1.4036,0.858286,0.870916,0.900487,FALSE
0.474384,1.278566,0.521309,1.058814,0.914638,0.825055,1.581569,1.015112,0.342999,0.761142,1.058385,0.605357,1.078447,1.753256,0.377992,0.945849,0.590394,FALSE
1.105484,0.858155,0.917185,1.094587,1.014726,1.040012,0.856188,1.262353,0.992247,1.29666,0.939921,1.037754,0.966057,-0.251832,1.153531,1.273865,0.91888,FALSE
0.432028,0.539967,1.316561,1.056927,1.077795,1.21736,1.148719,0.449312,1.469996,1.598399,0.687405,1.115131,0.873331,0.438235,0.785074,1.020782,0.975527,FALSE
0.313432,0.992373,0.473405,1.019792,1.147971,0.780457,1.113044,1.112582,0.818998,0.83182,1.458982,0.955827,1.101765,1.113062,1.607195,0.889283,0.91888,FALSE
0.381201,0.856748,0.778489,0.838495,1.193739,0.834222,0.719198,1.138257,1.014297,0.753531,1.296249,1.223458,1.073654,0.941231,1.162404,1.245582,1.200649,TURE
0.402379,0.888957,1.229192,0.737624,1.02571,1.003093,0.479465,0.818746,1.220096,0.799199,0.929633,0.99406,0.98536,0.188295,0.258416,1.198932,1.097285,TURE
1.241022,0.852153,0.77716,1.085424,1.082978,0.965849,0.840601,0.680497,0.995074,0.685028,1.173372,0.912692,1.004833,1.118233,1.373615,1.091974,0.776713,TURE
3.9772,1.02059,0.789681,0.774967,1.106907,0.805724,1.033897,0.956319,1.113608,0.816971,1.260004,1.152772,1.088554,0.980603,1.555547,0.795983,0.993921,FALSE
0.855585,1.126982,1.01165,0.880598,0.890563,0.972094,1.144178,0.844162,1.142588,0.902992,0.696332,0.903691,1.001568,1.477742,0.678549,1.245582,0.722082,FALSE
1.770468,0.957473,0.81015,1.083224,0.998214,0.980986,0.987787,0.787683,0.800331,0.95324,1.023573,0.791971,0.996919,0.913904,0.933094,0.889283,0.787192,TURE
2.443924,1.005444,1.123209,0.878147,0.926662,1.025956,0.838821,0.86946,0.858293,0.795494,0.770069,0.903479,0.973406,1.24052,0.897701,1.020782,0.92881,FALSE
0.55486,0.756779,0.757689,1.563606,0.934563,1.21239,0.805595,1.089241,0.97077,1.187678,0.943747,0.618184,0.87593,-1.048155,0.135086,0.992499,1.125608,TURE
0.559095,1.363009,0.840414,0.77588,0.85177,0.831305,1.341361,1.283749,0.608998,0.554547,0.80431,0.801074,1.075179,0.748036,1.221836,1.049065,1.068961,FALSE
0.457442,0.781953,1.297481,0.499104,1.179859,0.909088,0.69922,1.173204,1.414871,1.113171,0.998374,1.306296,1.034511,0.903398,1.052882,1.017041,0.993921,TURE
0.338846,1.33102,0.802816,0.875928,0.843252,0.866308,1.498329,1.347936,0.771748,0.342514,0.785605,0.669079,1.056878,1.570013,0.93918,0.842633,1.125608,FALSE
0.37273,1.043119,1.127924,0.735045,0.965339,0.951626,0.839064,1.198166,0.970197,1.370056,0.864166,0.841127,1.01227,0.347484,0.979524,0.842633,0.993921,FALSE
0.232956,0.801115,2.123151,0.882053,0.635988,1.522601,2.230845,0.499236,1.126997,1.97897,0.45827,0.658458,0.713736,0.153286,0.190817,0.861,1.204396,TURE
1.207137,0.747239,1.188219,0.907844,1.060777,1.074019,1.098775,0.718899,1.131897,0.753531,0.942727,1.006804,0.948277,0.989652,0.778425,0.833582,1.050568,TURE
0.491326,1.012904,1.057,0.789962,0.990794,0.945968,0.649276,0.973509,0.790123,0.5994,0.867439,0.955827,1.015228,1.294213,1.483863,0.749332,0.608788,FALSE
0.330374,0.941482,0.748547,0.898388,1.121133,0.851499,0.757489,0.998471,0.875872,0.808714,1.276609,1.07796,1.064621,1.262989,1.570545,0.735675,0.793376,FALSE
0.427793,0.872502,0.924937,0.853913,1.113204,0.914912,0.499443,1.447783,0.771748,1.655484,0.949273,1.593044,1.031465,1.070476,1.010831,0.974132,0.84384,FALSE
0.360023,1.036737,0.755592,1.078065,0.970015,0.95124,0.779131,0.838716,0.573298,1.164548,0.864166,0.802894,1.012472,0.714986,0.869229,0.870916,1.022244,TURE
0.724282,0.815951,0.717029,1.19785,1.081233,0.996338,1.101802,0.931907,1.501177,0.878773,1.174441,1.004101,0.988892,0.320012,0.666487,0.960474,0.965597,TURE
0.92759,1.274225,0.93312,0.566107,0.969747,0.764777,1.339176,1.446111,0.826081,0.686667,0.899312,1.082965,1.109964,1.025788,1.144287,0.974132,0.683828,FALSE
0.156716,0.893135,2.051422,1.60253,0.270111,1.873097,0.625773,0.299541,0.629072,0.372736,0.970454,0.736549,0.530479,-0.333788,-0.473678,0.767699,1.022244,TURE
0.614158,1.266131,0.926133,0.743493,0.896022,0.85635,1.236121,1.347936,0.90956,0.642214,1.031107,0.88414,1.062085,1.069394,0.90966,1.049065,1.050568,FALSE
0.385437,1.210476,1.347384,0.651578,0.796233,1.015452,0.877204,1.426906,0.469062,1.127183,0.471363,1.087904,0.978898,0.939759,0.955244,1.049065,1.27569,TURE
0.326139,0.715282,0.985748,1.120068,1.070796,1.087572,0.47594,0.414072,1.07007,0.271996,1.033995,0.854621,0.94119,0.764672,1.306024,1.273865,0.825446,FALSE
0.953003,0.979141,1.167733,0.790581,0.966096,1.001067,0.574359,0.748853,0.826873,0.770657,0.851073,0.939896,0.98642,1.08769,1.04951,1.198932,1.27569,TURE
0.478619,0.649872,0.723374,1.097146,1.238207,0.945527,0.599332,0.476194,1.362573,1.115366,1.410061,1.102877,1.015458,1.043361,1.261302,1.017041,1.27569,FALSE
0.432028,1.043937,0.457934,0.898388,1.175776,0.707768,1.498329,0.69893,1.322996,1.484227,1.309342,1.593044,1.139771,1.064667,0.214295,0.899199,0.797123,FALSE
0.686162,1.359918,0.468535,0.665472,1.064186,0.588234,1.864587,1.331295,0.783998,1.065599,1.222053,1.274435,1.202269,1.55754,0.614881,1.170649,1.200649,FALSE
1.067364,1.31135,0.973111,0.598925,0.91216,0.802137,1.321603,1.566832,1.074228,0.50938,0.785605,0.960728,1.09043,1.384563,0.447284,0.945849,1.125608,FALSE
0.432028,0.719957,1.60277,0.898388,0.906327,1.273982,1.248607,0.449312,1.175997,1.255885,0.491003,1.051409,0.843726,0.518849,0.176016,1.095716,0.993921,TURE
0.385437,0.968381,0.641611,1.243922,0.988427,0.983719,0.839064,1.045672,0.849925,0.921674,1.149841,0.604777,0.99549,1.232796,1.358175,0.870916,1.050568,TURE
0.453206,1.406943,0.873071,0.957161,0.723872,0.944572,1.44125,1.098318,0.724498,0.505616,0.551794,0.500671,1.015958,1.192322,0.622256,1.020782,1.050568,TURE
0.393908,1.263408,0.565032,0.695526,1.074634,0.652059,1.410734,1.806465,1.105889,0.800956,1.281141,1.264632,1.168898,1.150395,1.128403,1.348798,1.27569,TURE
1.228315,1.202824,0.986533,1.282526,0.663401,1.174992,1.078797,0.718899,0.646798,0.776365,0.445176,0.407819,0.895483,0.048515,-0.001385,0.824266,1.050568,TURE
0.326139,1.096765,1.137402,0.770047,0.908554,0.975065,0.652214,0.925054,0.616101,0.71525,0.8607,0.820886,1.000015,1.419403,0.843772,0.889283,1.050568,TURE
0.453206,0.686314,1.091339,1.007538,1.097483,1.079511,0.499443,0.684666,1.207496,1.125403,0.944597,0.983136,0.945405,1.281783,1.164995,0.692766,1.050568,FALSE
0.775109,1.10354,0.861442,0.913115,0.95572,0.915225,0.839064,0.718899,0.632098,0.548022,0.9951,0.892105,1.031302,1.071862,1.349908,1.123999,1.247366,FALSE
0.584509,1.037677,0.803874,1.249931,0.869052,1.067191,1.041695,0.470708,0.853997,1.043852,0.826133,0.713077,0.951847,1.352857,0.810338,0.974132,1.125608,TURE
0.880998,0.776722,0.898256,1.088431,1.081092,1.027352,0.599332,0.51739,0.982224,0.716166,1.089135,0.834176,0.972676,1.116768,0.735089,1.123999,0.797123,TURE
0.381201,0.815951,1.816473,0.47914,0.943887,1.155077,1.018864,0.898624,0.881997,1.781073,0.667765,1.032293,0.905896,0.69949,1.049435,0.90294,1.172325,TURE
0.465913,0.834495,0.902339,0.784048,1.181121,0.866308,0.898997,0.898624,1.175997,0.342514,1.37481,1.338157,1.056878,0.621421,1.38682,0.735675,1.068961,FALSE
0.41085,1.059895,0.782501,0.833556,1.056077,0.833561,0.930727,0.778808,0.869027,0.8583,1.14837,1.021048,1.074,0.774222,1.066682,0.974132,1.27569,FALSE
0.508268,1.193328,1.119077,0.943307,0.770378,1.05882,0.799109,0.998471,0.587998,0.456685,0.523737,0.573496,0.956223,1.186,0.882618,1.198932,0.943457,TURE
0.41085,1.173455,0.722309,0.833556,1.004561,0.803791,1.202189,1.000821,0.448781,0.914714,1.095226,0.937834,1.089565,0.965109,0.777395,0.721049,0.900487,FALSE
0.37273,0.625871,1.260621,0.735045,1.192477,1.017255,0.779131,0.629037,1.345046,1.061793,1.315889,1.146992,0.977956,0.351206,0.879776,0.899199,1.172325,FALSE
0.364259,0.896597,0.814697,0.940173,1.103999,0.906601,1.058819,0.858685,0.940797,1.050376,1.296249,1.057781,1.035811,0.643781,0.881423,1.123999,0.890557,TURE
0.355788,1.092791,1.042619,0.770047,0.951819,0.928187,0.719198,0.778808,0.308699,0.47952,0.667765,0.764661,1.024525,1.202767,0.57044,0.992499,1.27569,TURE
0.364259,0.725817,1.086263,0.626782,1.249262,0.873023,0.659265,0.419358,1.352396,0.548022,1.322436,1.440112,1.053367,0.429476,0.862671,0.889283,1.050568,TURE
0.360023,0.777553,1.030352,1.141481,0.99941,1.121104,0.599332,0.479266,1.058397,0.959039,1.099848,0.841127,0.923658,1.431018,1.014913,0.838891,1.022244,FALSE
0.440499,0.847334,1.347384,0.881111,0.936947,1.138417,1.098775,0.549159,1.286246,0.742114,0.752872,0.828383,0.914606,0.61031,0.733817,1.348798,0.797123,TURE
0.381201,0.530368,1.297481,0.71871,1.249262,1.026735,0.479465,0.718899,1.587595,0.959039,1.099848,1.37639,0.972999,0.979181,1.196861,1.095716,0.703689,TURE
1.478214,0.915314,0.602269,0.695028,1.295796,0.670209,1.035882,0.798777,1.431885,0.575085,1.62213,1.496281,1.159408,1.137126,0.784296,0.561267,0.778729,TURE
0.37273,0.709321,1.592363,0.918806,0.908554,1.279773,0.659265,0.599083,0.661498,0.890536,0.392803,0.649962,0.840699,0.693182,0.543156,1.049065,0.947204,TURE
0.304961,0.917945,0.486555,1.19785,1.110455,0.88235,0.948942,1.098318,0.918747,0.970456,1.440277,0.860244,1.04849,1.125016,1.338866,0.927482,0.993921,TURE
2.151669,0.9324,0.976942,0.901925,1.027936,0.966354,0.691536,0.668208,0.949843,0.605986,1.02733,0.985237,1.004569,0.908612,1.224662,0.945849,0.890557,FALSE
0.347317,0.716445,1.424064,0.788828,1.035973,1.126904,1.258596,0.599083,1.278896,1.438559,0.549924,1.261691,0.920626,0.72183,1.043614,0.578931,0.900487,TURE
0.364259,1.067378,1.086263,0.752139,0.958736,0.940179,0.799109,0.778808,0.984897,0.707862,0.824886,0.892105,1.018255,1.043361,0.967802,1.170649,0.947204,FALSE
1.211373,0.898687,0.877841,1.168532,0.969707,1.060167,0.752494,0.35945,0.690898,0.58608,0.951456,0.624473,0.955519,1.485949,1.399178,0.945849,1.200649,FALSE
0.37273,1.084844,0.995227,1.102567,0.823377,1.082884,0.659265,1.258074,0.529198,1.096045,0.667765,0.573496,0.943641,0.918146,0.474958,1.095716,1.125608,TURE
0.381201,0.734356,1.297481,0.778603,1.082694,1.05882,0.599332,0.479266,1.058397,0.822034,0.864166,0.99406,0.956223,0.363355,0.293512,0.870916,0.797123,TURE
0.542153,1.032688,1.231593,0.715903,0.936947,0.992644,0.642141,1.133978,0.866247,0.856285,0.63129,0.928517,0.990823,0.860452,0.835918,0.824266,0.91888,TURE
3.634119,1.108381,0.939086,0.910953,0.920202,0.952467,1.025988,0.989957,0.756649,0.518639,0.862238,0.798745,1.01183,1.258652,1.246857,0.899199,1.35073,FALSE
0.59298,0.629448,1.126028,0.770047,1.231416,0.969439,0.385285,0.684666,1.480496,0.636097,1.234523,1.338157,1.002956,0.537455,1.273832,0.838891,1.200649,TURE
2.189789,0.98719,1.038989,0.969633,0.932718,1.033313,0.962727,0.789515,0.934378,0.685803,0.874031,0.884896,0.96956,0.584792,-0.309367,1.095716,0.558324,FALSE
0.533682,0.757669,1.065788,0.898388,1.110455,1.0084,1.284282,1.098318,1.207496,0.701338,1.056826,1.019548,0.982585,0.873091,0.737506,0.711133,0.562071,TURE
0.470148,1.09161,0.473405,1.699653,0.765314,1.144671,1.339415,1.021164,0.775089,1.671053,0.979031,0.402606,0.911337,1.089051,1.007161,0.899199,1.144002,TURE
0.436264,0.962505,0.963663,1.308332,0.824756,1.177505,1.281904,0.898624,0.624748,1.465199,0.741961,0.477913,0.894169,1.465025,-0.083093,0.870916,1.050568,FALSE
0.406615,0.841449,0.729833,1.347582,0.988999,1.082884,0.854048,0.494243,0.926097,0.993291,1.070387,0.563938,0.943641,1.15644,0.917836,1.123999,0.618718,TURE
0.33461,1.068999,1.330328,0.750552,0.853926,1.060039,0.528358,1.517414,0.33365,1.131198,0.447072,0.875336,0.955586,0.555689,1.067366,1.198932,1.097285,FALSE
0.542153,0.917945,1.049135,1.010686,0.956466,1.060324,0.749164,0.40652,0.535498,0.782889,0.855749,0.723697,0.955437,0.472331,0.764747,0.870916,0.890557,FALSE
0.525211,1.184445,0.753376,0.695526,1.047768,0.745211,1.626757,1.369332,1.259996,0.978611,1.010064,1.146992,1.120194,1.13845,1.123658,0.889283,1.097285,FALSE
1.427387,0.947907,0.970223,0.943707,1.000893,0.985414,0.90833,0.816743,0.817908,0.803545,1.000356,0.885049,0.994604,1.250559,1.195175,1.198932,1.125608,FALSE
0.986888,0.898246,1.052463,0.83284,1.050881,0.966695,0.674248,0.737333,0.866449,0.871654,0.984525,1.013421,1.004391,1.181903,1.437301,1.020782,0.750406,TURE
0.398144,0.859352,1.739176,1.03219,0.691081,1.413126,1.104482,0.676108,0.390599,1.154762,0.566758,0.32225,0.770975,0.415294,0.493587,0.842633,0.665435,TURE
0.33461,1.254912,0.812979,0.887016,0.885553,0.877274,1.659991,1.048395,0.850083,0.698548,0.847627,0.736993,1.051145,0.882377,1.197552,0.81435,1.078891,TURE
0.546388,0.683122,1.176785,1.211779,0.96842,1.231186,0.428094,0.523009,0.818998,0.304457,0.673376,0.661493,0.866102,0.975593,0.562359,0.992499,0.91888,TURE
0.355788,0.743098,1.529174,0.705876,1.011307,1.13445,0.299666,0.718899,1.014297,1.164548,0.707045,1.338157,0.91668,1.086226,0.899089,0.899199,1.022244,TURE
0.245663,0.696372,1.811999,1.11524,0.732326,1.493634,0.710319,0.51033,0.440999,0.685028,0.33461,0.453133,0.728882,0.116643,0.358371,0.767699,0.96185,TURE
0.402379,1.004908,0.491677,1.248286,1.02571,0.911903,1.178685,0.499236,0.676198,1.050376,1.296249,0.675451,1.033039,1.059672,0.638781,0.81435,1.200649,TURE
0.406615,0.917945,1.155569,0.617642,1.093104,0.902404,0.419532,0.913601,1.003272,0.976165,0.932907,1.204341,1.038005,1.439753,0.88684,1.095716,1.022244,TURE
0.360023,1.252724,1.030352,0.824403,0.823043,0.95124,1.198663,1.437799,0.881997,0.548022,0.707045,0.764661,1.012472,0.563091,0.890131,0.945849,0.91888,FALSE
0.533682,0.932515,1.019449,1.069509,0.931989,1.077155,0.799109,0.385125,0.535498,0.668718,0.832368,0.600805,0.946637,0.187603,0.692704,0.945849,0.947204,TURE
0.304961,1.019939,1.297481,0.598925,0.971648,0.962564,0.749164,0.948548,0.808498,1.141713,0.818339,1.115131,1.006551,1.015757,1.22904,1.049065,1.35073,TURE
0.317668,1.32184,0.544942,1.149936,0.832841,0.885559,1.673134,0.923586,0.661498,1.198799,0.900173,0.653148,1.046813,1.196322,0.690068,1.273865,1.022244,TURE
0.432028,0.719957,1.60277,0.898388,0.906327,1.273982,1.248607,0.449312,1.175997,1.255885,0.491003,1.051409,0.843726,0.518849,0.176016,1.095716,0.993921,TURE
2.105078,0.783116,0.763608,0.921887,1.211558,0.871537,0.785477,0.709032,1.336485,0.831705,1.390984,1.19557,1.054144,0.915022,1.229368,0.486334,0.647041,TURE
0.792051,1.256652,0.967907,0.749457,0.881832,0.880206,1.45552,1.42924,1.102497,0.645884,0.796828,0.912132,1.049612,0.917407,0.75939,0.964216,1.068961,TURE
1.092777,0.83967,1.063633,0.898388,1.055578,1.007334,0.786303,0.599083,1.094958,0.793344,1.003829,0.978701,0.983143,1.281783,0.974786,1.170649,1.022244,FALSE
1.537512,0.890128,0.981153,0.905812,1.053097,0.970519,0.925284,0.551787,0.77755,0.895344,1.009572,0.925643,1.002391,0.73112,1.044005,0.992499,1.27569,FALSE
0.444735,0.944172,1.334552,0.924056,0.856637,1.155077,0.34961,0.898624,0.404249,1.084628,0.392803,0.923966,0.905896,0.966442,0.65705,0.917566,0.797123,FALSE
0.44897,0.865986,0.716063,0.915338,1.178549,0.844514,0.599332,0.665648,1.077997,0.761142,1.352987,1.019548,1.068273,0.656271,1.116815,1.170649,1.125608,FALSE
0.546388,1.110073,1.176785,0.710353,0.910315,0.962564,0.95132,1.046018,0.755998,0.989485,0.79184,1.159129,1.006551,0.259571,0.581042,0.974132,0.778729,TURE
1.105484,0.830019,1.051407,1.011977,1.014726,1.06214,0.642141,1.17677,0.960747,1.052007,0.855749,1.065064,0.954488,0.83799,-0.131811,1.170649,0.858486,TURE
0.330374,0.894408,0.973111,0.829281,1.0891,0.925542,0.790785,0.549159,0.839123,0.789685,1.069296,1.07796,1.025908,0.690741,1.027291,0.992499,0.900487,FALSE
1.122426,0.845202,1.211798,0.71193,1.074837,0.980726,0.749164,0.770249,1.118247,0.709493,1.010064,1.187956,0.997055,1.212445,1.061776,0.945849,0.819263,TURE
0.461677,0.741093,1.446275,1.186861,0.825201,1.351122,0.671473,0.920812,1.073913,0.627942,0.661945,0.548715,0.803394,0.997803,1.080298,1.198932,0.765052,FALSE
0.321903,0.724693,1.613315,0.709253,0.98626,1.177874,1.067559,0.580361,1.047372,1.669756,0.454178,1.278418,0.893976,0.761137,0.283405,1.123999,1.35073,TURE
0.37273,0.751046,0.331742,1.592596,1.107301,1.017255,0.779131,1.108303,0.992247,1.746822,1.39445,0.841127,0.977956,1.34939,1.479001,1.123999,0.925063,FALSE
1.37656,0.994205,0.880291,1.06148,0.953283,1.004028,0.793233,0.863384,0.93388,0.725324,0.982007,0.753416,0.984871,0.634908,0.486999,0.824266,0.811769,TURE
0.347317,0.671667,0.854439,0.854564,1.279732,0.880394,0.839064,0.119817,1.675795,0.959039,1.178408,1.529322,1.049513,0.860144,1.083359,1.020782,1.27569,TURE
0.41085,0.681361,0.601924,0.833556,1.390931,0.744251,0.609908,0.560319,1.649854,0.37878,1.790718,1.531571,1.120696,0.59386,1.187078,1.123999,1.050568,FALSE
0.279548,1.168293,0.796181,0.898388,0.946411,0.875058,1.073802,0.923586,0.551248,0.171257,0.900173,0.780592,1.052303,0.932232,0.569726,0.992499,0.768799,TURE
0.33461,0.976042,0.812979,1.432872,0.822299,1.169698,0.90294,0.914389,0.513531,1.212319,0.749426,0.33957,0.898251,0.749118,0.917075,1.095716,0.768799,TURE
0.347317,0.716445,0.712032,0.986035,1.249262,0.880394,1.13873,0.419358,1.587595,1.370056,1.217689,1.414623,1.049513,1.477742,1.598864,0.561267,0.838523,FALSE
0.639571,1.094239,1.005333,0.713951,0.992791,0.879694,0.847918,1.116472,0.844412,0.634429,0.915052,1.014479,1.049879,1.08066,1.240447,0.692766,0.947204,TURE
0.360023,0.907145,0.755592,0.887818,1.146382,0.849321,0.599332,1.078349,1.499396,0.548022,1.256969,1.299924,1.06576,1.181903,0.980686,0.749332,0.85377,TURE
1.486685,1.349457,0.831719,0.629639,0.932498,0.748661,1.381792,1.511322,0.685998,0.681568,0.927451,1.028238,1.11839,1.54511,0.605551,1.077348,1.200649,FALSE
0.444735,1.084049,0.722882,0.616037,1.165978,0.687546,1.298552,1.098318,0.734998,0.456685,1.37481,1.274435,1.150344,1.029096,1.349571,1.095716,0.89517,FALSE
0.343081,1.359918,1.081234,0.598925,0.832841,0.855612,1.018864,2.635964,0.661498,1.849576,0.471363,1.491089,1.06247,1.334719,0.755905,1.077348,1.050568,FALSE
9.906997,1.161657,0.871182,0.884945,0.925063,0.90495,1.201359,1.106268,0.830022,0.700128,0.955767,0.892965,1.036674,1.233749,1.621532,0.917566,0.91888,FALSE
0.393908,0.868593,0.878939,0.811447,1.155232,0.869413,0.903608,0.718899,0.997336,0.621795,1.160279,1.17052,1.055255,0.846241,0.949234,0.721049,1.200649,TURE
0.440499,0.882639,1.010538,1.036601,0.984995,1.055118,1.04883,0.649006,1.249496,0.685028,0.949273,0.923966,0.958159,0.788961,1.167152,1.049065,1.27569,FALSE
0.271076,0.803202,0.821062,0.926462,1.171183,0.902404,0.524415,1.273051,1.212746,1.370056,1.325709,1.481531,1.038005,0.562199,1.585569,0.721049,0.88681,TURE
0.389672,0.878034,1.142347,0.527315,1.167789,0.847475,0.918975,0.938563,1.249496,0.844868,0.982007,1.350901,1.066725,0.799949,0.829915,0.824266,1.022244,TURE
0.465913,1.168293,0.902339,0.83305,0.931268,0.892559,1.448385,1.148242,0.955497,0.342514,0.818339,0.796522,1.043153,0.968989,0.967223,1.020782,0.975527,TURE
0.444735,1.084049,0.500457,1.078065,1.047001,0.825055,1.098775,1.098318,0.734998,1.141713,1.309342,1.210714,1.078447,1.282026,1.070415,1.077348,1.27569,FALSE
0.559095,0.472881,1.061575,1.102567,1.211406,1.115699,0.72776,0.798777,1.543495,1.060162,1.402867,1.046858,0.926484,0.965016,1.240848,0.992499,1.097285,TURE
0.389672,0.758302,0.444246,1.11322,1.27642,0.816087,0.799109,0.918594,1.352396,1.278719,1.728332,1.121503,1.083136,1.097301,1.062526,1.020782,1.172325,FALSE
1.291849,0.734356,0.995444,1.131085,1.048561,1.09827,0.580602,0.580361,0.964685,1.027542,1.018832,0.800505,0.935597,0.898967,0.873762,0.945849,1.27569,TURE
0.618393,1.031116,0.999771,0.923001,0.941225,0.988936,0.824081,0.673968,0.845247,0.770657,0.900173,0.876174,0.992762,0.752195,0.91253,1.198932,1.125608,TURE
1.287613,0.760928,0.576184,1.276656,1.142417,0.968897,0.730435,0.655247,1.130059,1.241613,1.411635,0.99167,1.00324,1.461046,1.235251,1.198932,0.91888,FALSE
0.622629,1.024102,0.953251,0.880053,0.985812,0.94292,0.850837,0.780947,0.681185,0.593283,1.017079,0.945586,1.016822,1.056964,0.869231,0.664483,1.153932,FALSE
0.864056,0.98994,1.173457,1.030504,0.845089,1.132428,0.653816,1.034779,0.601362,0.809579,0.607059,0.868933,0.917737,0.6913,0.663723,0.945849,0.712152,TURE
0.465913,1.034774,1.008496,0.882053,0.953982,0.971315,0.998886,0.898624,1.028997,0.570857,0.785605,0.764661,1.001976,1.032666,0.007301,0.414593,1.022244,TURE
0.436264,1.140747,0.566861,0.889666,1.067331,0.756968,1.381792,0.748853,0.440999,1.065599,1.298431,0.860244,1.114046,1.156883,0.682664,0.795983,1.050568,TURE
0.381201,0.530368,1.102859,0.658818,1.360308,0.898393,0.239733,0.479266,1.587595,0.685028,1.256969,1.529322,1.040102,1.117327,0.824864,1.273865,1.022244,FALSE
0.41085,0.946335,1.143656,0.555704,1.107593,0.863331,0.750927,1.029013,1.040238,0.640703,0.984317,1.315667,1.058435,0.386726,1.126973,1.170649,1.200649,FALSE
0.364259,0.853902,1.222046,0.68946,1.074946,0.973757,0.859042,0.539174,1.028997,0.913371,0.746325,1.08327,1.000699,0.640567,0.872034,0.974132,1.003851,FALSE
0.355788,1.092791,0.625571,1.219241,0.922074,0.962564,1.438396,0.35945,0.440999,1.23305,1.178408,0.611729,1.006551,0.861841,0.758953,0.917566,0.993921,TURE
0.796287,1.32809,0.621134,0.544767,1.076492,0.599042,1.528296,1.557615,0.683548,0.513771,1.256969,1.280808,1.196618,1.401985,1.169988,0.692766,0.947204,FALSE
0.44897,0.900625,1.101635,1.169599,0.872126,1.171422,0.499443,0.782136,0.404249,0.665999,0.556471,0.72218,0.89735,0.274803,1.057443,1.123999,0.815516,FALSE
0.66922,0.604217,1.108607,0.921132,1.186008,1.041762,0.749164,0.41603,1.359746,0.732599,1.112941,1.157612,0.965142,0.84423,0.745881,0.824266,1.097285,TURE
0.288019,1.187928,0.686902,1.268312,0.808346,1.019185,1.04883,1.12328,0.606373,0.941914,0.834706,0.286748,0.976946,1.312637,1.161833,1.198932,1.172325,TURE
0.542153,0.803202,0.592989,1.431805,1.034545,1.060324,1.113044,0.770249,1.196996,1.66364,1.122294,0.710043,0.955437,1.27207,0.859685,0.865606,0.872163,TURE
0.343081,0.679959,0.792905,1.19785,1.141301,1.033865,0.599332,2.036881,1.058397,1.918079,1.021287,1.529322,0.969271,0.61757,1.237846,0.974132,1.097285,TURE
0.29649,0.996626,0.750685,1.001061,1.035103,0.90756,0.898997,0.673968,0.716623,0.5994,1.227509,0.860244,1.035309,1.054942,0.963762,0.795983,0.768799,FALSE
0.444735,1.01411,0.834095,0.71871,1.118387,0.797553,0.69922,0.998471,0.881997,0.342514,1.047474,1.210714,1.092827,0.916324,1.540076,0.945849,0.947204,FALSE
0.457442,1.359918,1.135296,1.297671,0.485824,1.256681,1.04883,1.048395,0.955497,0.685028,0.425536,0.286748,0.852772,0.603173,0.228079,0.945849,1.022244,TURE
0.355788,0.917945,1.112126,0.449194,1.189773,0.790678,0.659265,1.198166,1.102497,1.027542,1.178408,1.720488,1.096421,0.862329,0.958725,1.095716,1.022244,FALSE
0.444735,0.804294,2.168647,0.616037,0.73766,1.402593,1.248607,1.098318,0.698248,1.541313,0.45827,0.605357,0.776482,1.073875,0.590594,1.123999,0.815516,TURE
0.406615,0.726706,0.973111,1.010686,1.119131,1.022724,0.329632,0.584106,1.091472,0.907662,1.109668,0.955827,0.975096,0.37611,1.676667,0.974132,0.947204,FALSE
0.326139,0.953709,1.289056,0.560034,1.038348,0.937562,0.674248,0.911839,1.271114,0.785767,0.788494,1.206028,1.019623,1.055793,1.275768,1.273865,0.900487,FALSE
0.232956,0.734356,0.743103,1.274077,1.090265,1.05007,0.432851,0.865342,1.543495,1.027542,1.396632,0.785902,0.960798,0.439153,1.03044,1.198932,0.768799,TURE
0.292254,1.27714,1.861603,1.249931,0.253473,1.590323,0.39123,0.84038,1.004497,0.513771,0.856528,0.546945,0.678328,0.320275,-0.675285,1.067432,1.27569,TURE
0.461677,1.010581,0.857052,1.038503,0.962734,0.980226,0.882349,1.131601,0.559415,0.970456,0.931088,0.874404,0.997316,0.756918,0.609848,0.767699,1.097285,FALSE
1.770468,1.045315,1.033639,0.954268,0.902577,1.022436,1.130485,1.07296,0.863331,0.717648,0.738843,0.737352,0.975247,0.234988,-0.159545,1.049065,1.010847,TURE
0.398144,0.820291,1.118042,1.146878,0.930302,1.167365,0.419532,0.616199,1.014297,0.773103,0.785605,0.791971,0.899471,0.610315,1.667677,1.049065,0.993921,FALSE
0.360023,0.777553,1.030352,1.395143,0.881832,1.256995,1.018864,0.778808,0.970197,1.918079,0.667765,0.955827,0.852608,1.008389,0.492142,1.049065,0.91888,TURE
0.698869,0.600837,1.344662,0.751379,1.165978,1.067571,0.566035,0.432671,1.224996,0.989485,0.851073,1.253195,0.951648,0.789228,1.128426,0.611556,0.768799,TURE
2.189789,0.98719,1.038989,0.969633,0.932718,1.033313,0.962727,0.789515,0.934378,0.685803,0.874031,0.884896,0.96956,0.584792,-0.309367,1.095716,0.558324,FALSE
0.542153,0.975316,0.821062,0.926462,1.054065,0.902404,0.920402,0.599083,0.960747,0.660563,1.094236,0.99679,1.038005,1.130357,1.304349,1.095716,0.975527,FALSE
0.537917,0.982996,0.965448,0.763983,1.062365,0.886772,0.892882,0.684666,0.746998,0.922691,0.977999,1.08457,1.046179,1.54511,1.28092,0.795983,0.895874,FALSE
0.347317,1.343334,0.925642,0.657357,0.883624,0.809962,1.678128,1.198166,1.058397,1.23305,0.628484,1.146992,1.086338,0.61757,0.713243,0.988758,0.975527,TURE
0.868292,1.092578,0.911401,1.446185,0.694712,1.225508,1.116936,0.435697,0.701589,1.089817,0.607059,0.608253,0.869071,-0.717587,0.082591,0.795983,0.675365,TURE
0.326139,1.14445,1.061575,0.840051,0.876106,0.975065,1.374937,1.06161,1.215989,0.871396,0.672964,0.759039,1.000015,1.054672,0.869481,0.945849,1.068961,FALSE
0.385437,1.089429,1.026578,0.651578,1.015883,0.856788,0.708301,1.056564,0.513162,0.809579,0.921301,1.119186,1.061856,1.4036,1.194958,0.945849,1.228973,FALSE
0.237192,0.983512,1.355404,0.866302,0.847714,1.13445,0.92397,0.624045,0.330749,1.484227,0.769239,0.685009,0.91668,0.932869,0.800332,1.095716,0.84384,FALSE
0.360023,0.99354,1.030352,0.697572,1.058199,0.883294,1.198663,0.718899,1.234796,0.548022,0.942727,1.070526,1.047997,1.078603,1.167129,1.123999,1.35073,TURE
0.830172,0.730609,0.863884,1.15507,1.096291,1.046052,0.494449,0.336984,1.063909,0.659339,1.134218,0.860244,0.962899,1.181268,1.059578,1.049065,0.975527,FALSE
0.101654,0.611963,0.973111,2.695163,0.416421,1.925128,0.898997,1.797248,0,2.740112,0.589204,1.146992,0.503275,-0.172545,-0.357528,0,0.8637,TURE
0.440499,0.6355,1.178961,0.673791,1.249262,0.944053,0.749164,0.549159,1.469996,0.456685,1.01474,1.242574,1.016229,0.920491,0.622518,1.095716,1.27569,TURE
0.70734,1.099335,0.909014,0.839213,0.972479,0.899162,0.984616,1.055527,0.955497,0.603477,0.972654,0.949758,1.039701,0.843147,1.509319,0.795983,1.200649,FALSE
3.511287,1.235737,0.838119,0.988335,0.840878,0.943986,1.333434,1.083262,0.827748,0.823665,0.791321,0.75657,1.016264,0.946072,0.572283,1.123999,0.965597,FALSE
0.186365,0.917945,1.061575,1.470089,0.7382,1.312587,0.499443,0.69893,0.587998,0.913371,0.720138,0.828383,0.823542,0.23678,0.101111,0.899199,1.35073,FALSE
1.410445,0.716714,0.981877,0.987417,1.132964,1.014594,0.805437,0.441857,1.193291,0.778018,1.267278,1.024162,0.979347,0.924192,0.970027,0.664483,0.797123,TURE
0.317668,1.174969,0.934186,1.078065,0.799528,1.039569,1.423413,1.372898,1.175997,0.627942,0.605571,0.621287,0.966289,1.244478,0.927699,0.692766,0.975527,TURE
0.520975,0.686593,1.139252,0.788828,1.178166,0.986041,1.384171,0.627611,1.585495,0.962301,0.95395,1.301745,0.994276,0.836564,0.973232,0.552816,1.27569,TURE
0.982652,1.092038,1.258333,0.789962,0.850791,1.045544,0.474471,0.990151,0.489999,0.932399,0.551015,0.73811,0.963165,0.734871,0.707566,0.945849,1.097285,FALSE
0.643807,1.111196,0.576184,0.886567,1.084886,0.759919,1.360982,0.936067,0.716623,0.913371,1.333893,1.027513,1.112503,1.336958,0.961658,0.974132,1.200649,FALSE
0.232956,1.268433,0.636945,1.470089,0.681416,1.102573,1.39844,0.465953,0.293999,1.065599,0.654671,0.297368,0.933347,0.840064,0.565289,0.664483,1.172325,TURE
0.864056,0.971941,0.858627,0.951234,1.028804,0.934253,1.089694,0.980317,1.162633,0.809579,1.07128,1.007962,1.021353,0.850313,1.045093,1.123999,1.215295,FALSE
0.33461,1.254912,0.665164,0.68232,1.043687,0.694508,1.356382,1.273051,0.565755,0.950927,1.196498,1.111777,1.146703,0.904367,1.168711,1.095716,0.91888,FALSE
0.436264,0.819912,0.906977,1.151332,1.018816,1.065362,0.549387,0.249618,0.979997,0.456685,1.10203,0.881484,0.952803,0.680151,1.03074,1.095716,0.993921,FALSE
0.698869,0.823369,1.132347,0.751379,1.105408,0.962564,0.632628,0.931907,0.955497,0.799199,0.960184,1.125751,1.006551,0.753609,1.275758,1.020782,1.003851,TURE
0.732754,0.742845,1.248732,0.997055,0.996521,1.151738,0.737639,0.819258,1.130766,1.048034,0.698316,0.83982,0.907641,1.207752,0.450622,0.795983,1.022244,TURE
0.22025,1.129778,1.459666,1.140261,0.576583,1.332781,0.96559,1.164883,1.077997,0.228343,0.327336,0.191165,0.812983,0.330498,0.045188,1.123999,0.91888,TURE
0.660749,0.776722,1.010538,0.829281,1.153165,0.944053,0.552509,1.132641,1.240309,1.091763,1.172271,1.176861,1.016229,0.442434,1.527906,1.049065,0.975527,FALSE
0.389672,1.037677,0.825029,1.288991,0.841894,1.098578,1.018864,0.519205,0.720298,1.073211,0.733232,0.726428,0.935436,1.431078,0.711,1.020782,0.872163,TURE
0.364259,0.768512,1.42572,0.877495,0.958736,1.175223,0.419532,0.35945,0.867297,0.890536,0.654671,0.904849,0.895362,0.922957,1.220291,0.945849,0.975527,TURE
0.559095,0.751046,0.57502,1.225074,1.173549,0.940688,1.227203,0.755985,1.207496,1.484227,1.487039,0.892105,1.017989,1.54511,1.337615,1.273865,1.200649,FALSE
0.537917,1.127554,0.643632,0.297105,1.318119,0.477492,1.149738,1.528272,1.124997,0.531246,1.59526,1.63856,1.26017,0.468957,1.32529,0.945849,0.768799,FALSE
0.48709,0.893998,1.066191,0.984321,0.977683,1.054635,0.599332,0.69893,0.881997,0.685028,0.785605,0.764661,0.958411,0.935667,0.379096,0.870916,1.050568,TURE
0.355788,0.917945,1.042619,1.090899,0.922074,1.100073,1.078797,0.838716,0.617398,1.23305,0.785605,0.764661,0.934654,1.282026,0.546579,1.198932,0.91888,FALSE
0.360023,0.777553,0.686902,1.395143,1.028804,1.087131,0.479465,1.018441,0.749698,1.027542,0.982007,0.688195,0.941421,1.223118,1.465212,1.123999,0.618718,TURE
1.22408,0.927473,0.989946,0.746066,1.097967,0.889289,0.663704,0.827622,1.159663,0.654582,1.258424,1.216378,1.044862,0.900597,1.348611,0.842633,1.200649,TURE
0.355788,0.961656,0.834095,0.898388,1.070796,0.893809,0.839064,0.838716,1.058397,0.822034,1.178408,1.299924,1.042499,1.238294,1.041137,1.067432,0.947204,TURE
0.368495,0.548657,0.805333,0.867409,1.378496,0.862988,0.530837,0.761691,1.883694,1.203692,1.5656,1.889806,1.058614,1.059672,0.779614,1.020782,1.050568,TURE
0.364259,1.408938,0.678914,1.441599,0.581052,1.108068,1.518307,0.718899,0.764398,1.050376,0.392803,0.58624,0.930474,1.307043,0.621104,0.614091,0.990174,TURE
0.355788,0.961656,1.181634,0.962558,0.89233,1.100073,0.539398,0.778808,0.881997,1.096045,0.903446,1.032293,0.934654,0.791561,1.380006,1.273865,0.613401,TURE
0.601451,0.620582,1.151286,0.645321,1.284453,0.915114,1.086288,0.56164,1.653745,1.455685,1.104758,1.601009,1.03136,0.822973,1.170669,0.764926,0.91888,TURE
0.330374,0.753185,0.973111,1.036601,1.0891,1.036607,0.69922,0.382747,1.028997,0.5328,1.047474,1.030169,0.967837,1.114739,0.741054,1.198932,1.050568,TURE
0.330374,0.753185,0.823401,1.036601,1.153165,0.962564,0.541063,0.540839,1.114747,0.685028,1.249331,1.024858,1.006551,1.461046,0.947496,1.273865,0.84384,FALSE
0.41085,1.324869,0.541732,1.000267,0.901529,0.803791,1.600568,1.081873,0.56811,0.914714,1.106779,0.656709,1.089565,0.732285,0.620013,0.795983,0.975527,FALSE
2.117785,1.013411,0.759026,0.851672,1.089357,0.831655,0.99489,0.802771,0.917277,0.548022,1.201976,1.062879,1.074996,1.109661,1.151986,1.039149,1.068961,FALSE
1.253729,1.079205,1.183513,0.65558,0.953829,0.936549,0.754159,1.153234,0.845247,0.685028,0.756145,0.990873,1.020153,1.067201,0.892675,0.739416,1.172325,TURE
0.321903,1.062883,1.229192,0.92203,0.821883,1.101882,0.767894,0.711411,0.289405,0.792064,0.540104,0.585444,0.933708,0.898255,0.299704,0.842633,1.172325,TURE
0.279548,0.834495,1.238504,0.816716,1.022124,1.05007,0.973914,0.69893,1.120872,0.884828,0.752872,0.812453,0.960798,0.915411,0.696,0.838891,1.172325,TURE
0.830172,1.030346,0.744728,1.292578,0.879583,1.060785,1.026355,0.681457,0.815848,0.907662,0.878896,0.501809,0.955196,0.8088,0.749126,0.824266,0.91888,TURE
0.33461,0.976042,0.591257,0.955248,1.138568,0.804167,0.985743,0.536021,0.940024,0.513771,1.385147,1.06147,1.089368,1.334523,0.87444,1.123999,0.947204,FALSE
0.389672,0.59866,0.888492,1.230401,1.140631,1.098578,0.419532,0.838716,1.308296,0.47952,1.204595,0.904849,0.935436,0.909069,1.011732,1.273865,0.947204,FALSE
0.440499,0.812028,1.235102,0.673791,1.105116,0.971819,0.449499,0.898624,0.992247,0.856285,0.785605,1.051409,1.001712,1.414415,1.454148,0.842633,1.124038,FALSE
0.626864,0.744279,0.749558,1.493266,0.979151,1.170686,1.105018,0.767575,0.964685,1.455685,0.994282,0.943879,0.897734,0.922957,0.677816,0.992499,1.200649,TURE
0.355788,1.005368,0.764587,0.898388,1.070796,0.859432,1.438396,1.138257,0.837898,0.753531,1.139128,0.841127,1.060473,0.87287,0.849656,0.974132,0.91888,FALSE
0.470148,0.793898,0.89421,0.728423,1.238008,0.832488,0.531226,0.630852,1.242814,0.570857,1.270657,1.300503,1.074561,0.984604,1.330709,0.838891,0.810353,TURE
1.249493,0.846376,0.672931,1.151154,1.101045,0.949512,0.932294,0.852029,0.979997,1.004708,1.256969,0.892105,1.013375,0.84152,0.444297,0.664483,0.975527,TURE
0.559095,0.806679,0.973111,0.980059,1.078908,1.006317,0.556522,0.841569,0.965997,0.717648,1.056826,1.046858,0.983675,0.974304,0.800328,1.049065,1.172325,FALSE
0.406615,0.803202,0.851472,0.898388,1.171183,0.902404,0.779131,0.554152,1.135572,0.702154,1.286429,1.166108,1.038005,1.097301,1.415156,1.170649,1.097285,FALSE
0.533682,0.932515,1.251142,1.15507,0.793182,1.237582,0.470903,0.841569,0.566998,0.717648,0.589204,0.864795,0.862758,0.730032,1.198029,0.58955,0.872163,TURE
0.55486,0.924952,0.846829,0.946393,1.068071,0.925825,0.669383,0.7897,0.724498,0.920784,1.084034,0.96824,1.02576,1.77816,1.006243,0.945849,1.125608,FALSE
0.355788,1.180215,0.973111,0.962558,0.832841,0.996941,1.258596,1.078349,1.190696,0.890536,0.785605,1.032293,0.988577,1.084066,1.254765,0.992499,0.511607,TURE
0.355788,1.180215,0.973111,0.962558,0.832841,0.996941,1.258596,1.078349,1.190696,0.890536,0.785605,1.032293,0.988577,1.084066,1.254765,0.992499,0.511607,TURE
0.389672,0.917945,0.571174,1.054629,1.140631,0.847475,0.918975,0.978502,1.396496,1.210216,1.531931,0.968571,1.066725,1.282026,1.383603,1.049065,0.53993,FALSE
0.37273,1.043119,0.995227,0.735045,1.022124,0.885996,1.108763,1.018441,0.904047,0.924788,0.942727,1.051409,1.046584,1.03089,0.910386,0.81435,0.633364,FALSE
0.33461,0.697173,1.182514,0.818784,1.138568,1.023486,0.228692,0.524197,1.169227,0.689535,0.994928,1.157053,0.974698,1.109567,1.130522,1.049065,1.200649,FALSE
0.355788,0.917945,1.042619,1.090899,0.922074,1.100073,1.078797,0.838716,0.617398,1.23305,0.785605,0.764661,0.934654,1.282026,0.546579,1.198932,0.91888,FALSE
0.355788,0.961656,0.764587,0.898388,1.10054,0.859432,1.018864,0.479266,0.926097,0.616525,1.49265,1.108759,1.060473,0.920436,1.772384,0.942107,1.200649,FALSE
0.300725,1.034304,0.822347,1.138801,0.914953,1.016793,0.93305,0.585467,0.486101,1.222152,0.946298,0.525705,0.978197,1.224812,0.672091,1.170649,0.665435,FALSE
0.453206,1.26968,0.600236,0.705276,1.050781,0.674694,1.484059,1.240957,0.944997,0.505616,1.112941,1.110579,1.157063,1.202254,1.038984,1.095716,1.022244,TURE
0.41085,0.832775,1.023271,0.722415,1.159109,0.893101,0.853166,0.831668,1.022079,0.5722,1.155302,1.26394,1.04287,0.688434,1.154603,1.049065,0.868416,FALSE
0.355788,1.31135,0.834095,0.577535,0.981563,0.721923,1.797995,1.497707,0.749698,0.890536,0.982007,0.917593,1.13237,0.660972,0.636637,0.992499,1.35073,FALSE
0.444735,1.398773,0.61167,0.513364,1.047001,0.577538,1.598218,1.747325,0.771748,0.742114,1.276609,1.08327,1.207861,1.212673,0.874462,0.842633,0.750406,TURE
0.872527,0.85556,0.878634,0.837332,1.152232,0.883129,0.635655,0.60816,0.942134,0.467065,1.220069,1.170163,1.048083,1.461046,1.680329,0.869348,0.975527,FALSE
0.529446,1.380589,0.794058,0.776207,0.859492,0.808554,1.626757,1.58329,0.724498,1.027542,1.038122,0.81928,1.087075,1.258652,0.898536,1.049065,0.825446,FALSE
0.364259,1.280853,0.47524,1.06553,0.929683,0.805868,1.378463,0.778808,1.264196,0.685028,1.165315,0.751917,1.088479,1.389512,1.094355,1.049065,0.947204,FALSE
1.457036,0.811207,0.984426,1.034191,1.045894,1.040912,0.799109,0.5658,1.102497,0.723085,1.069296,1.019548,0.965587,1.042139,0.863768,0.842633,0.85377,FALSE
0.351552,1.238672,1.195871,0.51955,0.903081,0.869787,1.018864,1.557615,1.043697,0.753531,0.968913,1.134247,1.055059,0.975681,1.370645,1.049065,0.866846,TURE
0.360023,0.777553,1.030352,1.268312,0.940621,1.18905,0.419532,0.778808,0.617398,0.548022,0.667765,0.649962,0.888133,0.624151,0.983226,0.870916,1.200649,TURE
0.762403,1.203527,1.070422,0.748656,0.874483,0.930479,1.198663,1.331295,0.734998,0.837256,0.872895,0.807142,1.023327,0.397474,1.090739,0.767699,0.993921,FALSE
0.376966,0.825119,0.918442,1.029613,1.066786,1.005825,0.938953,0.852029,0.847697,0.783977,1.134763,0.896353,0.983932,1.312054,0.304598,0.945849,1.022244,FALSE
0.982652,1.012904,0.9815,0.789962,1.023103,0.908627,0.74084,0.881983,0.839123,0.618428,0.91654,0.982377,1.034752,1.281835,0.49046,1.142366,0.797123,TURE
0.288019,1.295922,0.94449,0.713426,0.881832,0.849321,1.760537,1.12328,0.413436,1.070356,0.982007,0.788557,1.06576,1.15042,0.695566,1.198932,1.125608,TURE
0.33461,1.022521,1.330328,0.750552,0.885553,1.060039,0.299666,0.831621,0.786254,0.608413,0.700326,0.83006,0.955586,0.984092,1.236526,0.917566,1.35073,FALSE
0.432028,0.971941,1.030352,0.634156,1.10229,0.849321,0.898997,1.148242,1.286246,1.427142,0.883806,1.401879,1.06576,0.876218,1.467582,1.020782,1.200649,TURE
0.376966,0.990143,0.852839,1.33244,0.842199,1.135609,0.87902,0.818746,0.494899,0.616525,0.763783,0.399323,0.916074,0.952193,0.638431,0.945849,1.200649,TURE
0.44897,0.865986,0.936389,1.169599,0.96641,1.089695,0.599332,0.515877,0.747248,1.160742,0.861984,0.637218,0.94008,1.233438,1.495474,0.945849,1.068961,FALSE
0.758167,1.435891,0.717601,0.722725,0.879369,0.742088,1.610485,1.536244,0.812366,0.464697,0.899312,0.828383,1.121826,1.26931,0.742758,1.123999,1.097285,FALSE
0.470148,1.157768,1.104612,1.456845,0.562731,1.326777,0.740084,0.590006,0.471067,0.856285,0.249965,0.530049,0.816122,0.370701,-0.379116,1.095716,1.125608,TURE
0.330374,0.941482,0.673692,1.036601,1.0891,0.888521,0.832405,0.682289,1.604745,0.5328,1.28752,1.146992,1.045264,1.226618,1.407185,0.945849,1.27569,TURE
0.465913,0.968014,0.636945,1.127068,1.044837,0.918811,0.849053,0.549159,1.469996,0.685028,1.276609,0.923966,1.029427,0.365085,0.425183,0.917566,1.050568,TURE
1.499392,1.161693,0.973111,0.898388,0.875189,0.962564,1.022669,1.095941,1.093747,0.502898,0.871336,0.822314,1.006551,1.128737,0.240786,1.198932,1.200649,FALSE
0.440499,1.129778,0.954397,0.829281,0.936947,0.916287,1.648162,0.998471,1.286246,0.970456,0.91654,0.987687,1.030747,0.887392,0.793123,0.852549,1.022244,TURE
0.474384,1.081863,0.57344,0.818175,1.137721,0.721923,1.231959,0.898624,1.249496,0.608914,1.352987,1.146992,1.13237,0.784159,1.000237,1.020782,0.890557,TURE
0.402379,1.004908,0.921894,0.964585,0.973109,0.972696,1.038841,0.898624,1.131897,0.570857,0.877259,0.79015,1.001253,1.093865,0.802216,1.198932,0.722082,FALSE
2.498986,0.977067,0.831267,1.014112,1.007879,0.954407,0.869031,0.848701,0.749698,0.776365,1.027834,0.8475,1.010816,1.277728,1.221392,1.123999,0.975527,FALSE
0.321903,0.821319,0.768245,1.205731,1.05201,1.025891,0.824081,0.505476,0.895779,1.006135,1.141583,0.740766,0.973441,0.912398,1.11333,0.749332,1.050568,FALSE
0.389672,1.157408,0.951956,0.996039,0.841894,1.004415,0.87902,0.878655,0.823198,0.776365,0.759419,0.611729,0.984669,1.39284,1.081493,1.142366,1.068961,FALSE
1.109719,0.840865,0.757689,1.110983,1.087144,0.969912,1.09164,0.556291,1.181246,0.954146,1.122294,0.969481,1.002709,1.207752,0.860635,1.123999,1.200649,TURE
0.427793,1.236044,0.578086,0.587065,1.137942,0.600411,1.198663,2.196637,0.587998,1.598399,1.178408,1.784209,1.195902,0.841617,1.336931,1.348798,0.91888,TURE
0.364259,0.896597,1.493612,1.06553,0.755368,1.309535,0.799109,0.758838,0.499799,1.050376,0.654671,0.841127,0.825138,0.483786,0.669903,1.020782,0.768799,TURE
0.520975,0.686593,0.617095,0.964123,1.320358,0.821701,0.513713,0.299541,1.564495,0.440375,1.674088,1.383673,1.080201,0.903894,0.925875,1.020782,0.947204,FALSE
0.402379,0.734356,1.044814,0.737624,1.209812,0.911903,0.659265,0.998471,1.278896,0.707862,1.178408,1.312668,1.033039,1.128811,1.23377,1.007725,1.200649,FALSE
0.326139,1.239821,0.530788,1.120068,0.908554,0.862557,1.449854,0.762069,0.70041,0.957024,1.083096,0.80683,1.058839,1.22809,1.264322,1.142366,1.097285,FALSE
0.355788,0.961656,1.042619,0.577535,1.130285,0.825055,1.258596,1.258074,1.499396,0.822034,0.903446,1.338157,1.078447,0.94831,0.523191,0.945849,0.750406,FALSE
0.376966,1.031398,1.11525,0.787351,0.954492,0.973379,0.912316,0.792121,0.450799,0.989485,0.667765,0.896353,1.000896,0.673886,0.668697,0.945849,1.125608,FALSE
0.381201,0.815951,1.167733,0.71871,1.110455,0.962564,0.479465,0.778808,1.014297,0.753531,0.982007,1.223458,1.006551,1.433452,1.223018,0.880832,1.022244,FALSE
0.453206,0.857892,0.982205,1.259422,0.910677,1.160474,1.03456,0.584819,1.023747,0.742114,0.748196,0.76011,0.903074,0.929779,0.750431,1.273865,1.050568,TURE
0.355788,0.961656,0.556063,1.090899,1.10054,0.859432,1.198663,1.138257,1.278896,0.890536,1.45337,0.917593,1.060473,1.30733,0.994342,0.913824,1.016927,TURE
0.537917,1.011907,0.73558,1.061088,1.003344,0.932247,1.155854,1.014773,1.003497,0.719978,1.034113,0.869997,1.022402,1.270159,1.476271,0.945849,0.882093,TURE
2.12202,1.048033,1.025554,1.097432,0.837828,1.095133,0.933574,1.059916,0.754786,0.829938,0.634528,0.742604,0.937237,1.336488,1.13712,1.198932,1.200649,TURE
0.830172,1.142747,0.774517,0.935057,0.956068,0.883987,1.071305,0.883647,0.88751,0.693591,1.021287,0.874581,1.047634,0.778172,1.510482,1.063691,1.35073,FALSE
0.381201,0.897546,0.908237,1.317635,0.888364,1.155077,0.779131,0.838716,0.661498,1.164548,0.864166,0.802894,0.905896,0.639821,0.659484,0.842633,0.661688,FALSE
0.559095,1.363009,0.530788,1.347582,0.719272,0.98444,1.783725,1.198166,0.871497,1.060162,0.729491,0.373227,0.995113,0.690884,0.179824,0.945849,0.872163,TURE
0.470148,0.826977,0.94681,1.165476,0.990406,1.09264,0.830892,0.7897,0.831884,0.617563,0.958201,0.715422,0.938541,1.202638,0.613052,1.095716,1.050568,TURE
1.393502,1.0714,0.745361,0.966654,1.002447,0.886495,1.030224,0.828144,1.001615,0.754426,1.053892,0.94708,1.046323,1.196322,1.011164,1.170649,1.125608,TURE
1.59681,0.90577,0.851794,0.843579,1.126655,0.873201,0.733856,0.699239,0.975522,0.543993,1.205163,1.131012,1.053274,0.928611,1.03805,0.992499,0.750406,TURE
1.706934,1.047778,0.999672,1.07004,0.861774,1.067658,0.879971,1.069791,0.776998,0.891624,0.745078,0.55529,0.951603,0.956688,1.252698,1.170649,1.247366,FALSE
0.389672,0.678481,0.698101,0.878858,1.330736,0.816087,1.078797,0.918594,1.587595,0.913371,1.649772,1.401879,1.083136,0.524561,1.358093,0.76299,0.890557,FALSE
0.304961,1.070935,1.135296,0.823522,0.902245,1.002671,0.724192,0.948548,0.569623,0.256886,0.621938,0.748731,0.985581,1.146903,0.963236,0.945849,1.125608,FALSE
0.508268,0.734356,1.119077,0.76363,1.165978,0.962564,0.549387,0.649006,1.175997,0.685028,1.080208,1.242574,1.006551,0.963078,1.322871,0.974132,0.941887,FALSE
0.326139,1.096765,0.454961,1.470089,0.876106,1.012567,1.300021,0.638728,0.330749,1.359982,1.048437,0.598797,0.980407,0.985619,0.74959,1.273865,0.797123,TURE
1.029243,0.679959,1.705947,0.73202,0.966507,1.235885,0.783741,0.460833,1.028997,1.106584,0.584168,1.009745,0.863645,0.920307,0.656584,0.833582,1.022244,TURE
1.817059,0.967158,1.197675,0.942365,0.891082,1.097188,0.902024,0.888034,0.894247,0.700597,0.615986,0.799419,0.936163,0.604206,0.91779,0.721049,0.990174,FALSE
0.351552,1.017481,0.91449,0.844268,1.023492,0.904578,1.178685,0.718899,0.485099,1.210216,1.047474,0.802894,1.036869,1.056964,0.724641,0.945849,1.35073,FALSE
0.677691,0.757304,1.094749,0.909618,1.093104,1.02874,0.561873,0.823739,1.185184,0.727842,0.982007,1.027513,0.971951,0.935373,1.301846,0.767699,0.947204,TURE
0.381201,0.775153,1.037985,0.838495,1.138217,0.962564,0.419532,0.898624,1.234796,0.685028,1.217689,1.108759,1.006551,0.805586,1.773401,0.917566,1.097285,TURE
0.376966,1.11391,1.049647,0.66622,0.982566,0.876041,0.659265,0.958532,0.406699,0.342514,0.794334,0.964323,1.051789,0.85868,1.037507,0.870916,0.750406,TURE
2.609111,0.977551,0.928878,0.971309,0.985619,0.979753,0.819248,0.864805,0.873106,0.853523,0.950329,0.834036,0.997564,0.847647,0.793059,0.749332,1.022244,FALSE
0.317668,1.32184,1.245582,0.862452,0.666273,1.078072,1.123747,1.996943,1.157622,1.341513,0.687405,0.398261,0.946158,1.124417,1.369392,0.974132,1.125608,TURE
0.986888,1.103109,0.776818,1.087319,0.911479,0.966695,0.98736,0.624045,0.589412,1.042911,1.041179,0.686234,1.004391,0.929598,1.156357,0.646116,0.947204,FALSE
0.351552,0.575098,1.125526,1.298874,1.023492,1.252493,0.87902,1.018441,1.014297,1.073211,0.929633,0.611729,0.854962,0.955836,0.756596,0.992499,0.947204,FALSE
0.37273,0.751046,0.331742,1.592596,1.107301,1.017255,0.779131,1.108303,0.992247,1.746822,1.39445,0.841127,0.977956,1.34939,1.479001,1.123999,0.925063,FALSE
1.266435,0.785933,0.898256,1.17181,1.036177,1.072019,0.681345,0.580164,0.883545,0.84607,1.102604,0.753929,0.949322,0.473138,0.607264,0.964216,0.825446,TURE
0.677691,0.66551,0.547375,1.347582,1.186799,0.992644,0.749164,0.861181,1.405683,1.241613,1.49756,0.860244,0.990823,0.320729,0.81097,0.830221,0.934127,TURE
0.897941,1.17774,0.660981,0.83906,1.025338,0.776408,1.253148,0.989394,0.674862,0.612374,1.172457,0.973205,1.103882,1.007718,1.212953,0.992499,0.797123,FALSE
0.351552,0.884766,0.773799,1.363818,0.933184,1.113327,0.87902,0.179725,0.661498,1.073211,1.008194,0.535263,0.927725,0.967275,0.717186,1.198932,1.172325,TURE
0.351552,0.752051,0.773799,0.714381,1.324519,0.765412,1.038841,0.938563,1.866894,1.073211,1.296249,1.554811,1.109631,0.74702,1.043543,0.646116,0.947204,TURE
0.165187,1.03563,0.449128,0.829281,1.21723,0.66639,1.230207,0.772501,0.893603,0.522785,1.602222,1.267728,1.161405,0.734206,0.640556,0.721049,0.866846,TURE
0.360023,0.863948,0.824282,0.887818,1.146382,0.883294,0.719198,1.138257,1.102497,0.753531,1.060567,1.146992,1.047997,1.19113,0.581786,0.964216,1.172325,FALSE
2.287208,0.958742,0.962298,1.038137,0.953141,1.032082,0.688121,0.743306,0.841164,0.672342,0.894717,0.807142,0.970203,0.831061,1.539874,1.198932,1.35073,FALSE
0.423557,1.431994,0.759026,1.185872,0.649616,1.010692,1.558262,1.258074,0.837898,1.027542,0.746325,0.229398,0.981387,0.974304,0.716904,0.795983,0.84384,FALSE
0.33461,0.79013,0.739071,0.887016,1.233449,0.84072,0.682134,0.603024,1.7756,0.61292,1.439415,1.25012,1.070257,0.755279,1.055451,1.227215,0.92881,TURE
0.41085,0.946335,1.143656,0.555704,1.107593,0.863331,0.750927,1.029013,1.040238,0.640703,0.984317,1.315667,1.058435,0.386726,1.126973,1.170649,1.200649,FALSE
0.330374,0.800259,0.898256,0.760174,1.21723,0.851499,1.173691,0.649006,1.390371,0.5994,1.298431,1.311606,1.064621,0.617694,0.800814,0.842633,0.811769,TURE
0.381201,0.652761,1.102859,1.137958,1.054932,1.155077,0.419532,0.658991,1.234796,0.411017,0.824886,0.726428,0.905896,0.897624,0.883634,0.870916,0.947204,TURE
0.343081,0.951943,1.874139,0.665472,0.740303,1.283419,0.659265,1.917065,0.573298,2.534604,0.471363,1.338157,0.838792,0.355692,0.2266,1.095716,0.975527,TURE
0.406615,0.688458,1.03393,1.291432,0.988999,1.203205,0.434515,0.688945,0.893022,1.147422,0.824886,0.755103,0.880732,1.137966,1.011817,1.123999,0.900487,FALSE
0.292254,0.851427,1.01542,0.781207,1.122525,0.920713,0.632628,0.931907,1.359746,0.513771,1.091119,1.157612,1.028432,0.541873,0.540645,0.917566,1.125608,TURE
0.309197,1.307757,0.879799,0.959921,0.787206,0.949378,1.244766,1.54379,0.305307,1.304188,0.89136,0.720546,1.013445,0.757499,0.230241,1.095716,1.050568,TURE
0.597215,0.937475,1.242269,0.841044,0.939162,1.064964,0.374582,1.385379,0.523686,1.241613,0.564654,1.242574,0.953011,0.829775,1.208353,1.198932,0.825446,FALSE
1.736583,1.029889,0.683551,1.156948,0.96894,0.957869,1.084505,0.870096,0.682498,0.83182,1.094236,0.710043,1.009006,0.9729,0.679177,1.198932,1.200649,FALSE
0.37273,1.251743,1.260621,0.612537,0.823377,0.951626,1.648162,1.37789,1.389146,0.993291,0.392803,0.860244,1.01227,0.760078,0.798594,0.842633,0.947204,FALSE
0.389672,0.997766,1.396202,0.878858,0.814736,1.161354,0.779131,1.03841,0.573298,0.662194,0.314242,0.598985,0.902613,1.054672,1.000095,0.927482,0.947204,FALSE
0.440499,1.412223,0.729833,0.621961,0.936947,0.694157,1.74805,1.597554,0.404249,0.856285,0.982007,0.860244,1.146887,1.290666,0.74194,1.002415,0.787192,TURE
0.614158,0.987582,0.805333,0.892192,1.068335,0.876265,0.711706,0.748853,0.68906,0.899099,1.031107,1.027513,1.051672,0.924287,1.646357,0.692766,0.91888,TURE
0.360023,1.295922,1.099043,1.331728,0.529099,1.256995,1.318529,0.898624,1.102497,0.890536,0.510644,0.382331,0.852608,0.590857,0.652671,1.170649,0.91888,TURE
0.470148,0.992373,0.473405,1.553968,0.900369,1.066625,1.189582,0.381234,0.841907,1.681432,1.267682,0.677768,0.952143,0.862026,1.406435,0.824266,0.605041,TURE
0.402379,0.618405,2.028167,0.567403,0.946809,1.307061,1.078797,0.619052,0.896697,1.666902,0.45827,1.019548,0.826431,0.802685,0.557254,1.020782,0.915133,TURE
0.266841,1.573619,0.64874,0.513364,0.91216,0.595873,1.498329,1.572592,0.643123,0.256886,1.162041,1.178853,1.198275,0.999686,1.207392,1.020782,0.768799,TURE
1.380796,0.844734,0.7164,1.124363,1.095978,0.956659,0.898997,0.587336,0.964144,0.812631,1.216918,0.843376,1.009638,1.234801,1.128936,0.992499,0.797123,TURE
0.309197,0.855072,0.47989,0.959921,1.266375,0.751591,0.90476,0.829499,1.25091,0.5994,1.707181,1.327128,1.116858,1.559815,0.714174,1.170649,1.125608,TURE
1.215608,1.151429,0.630657,0.9203,1.018562,0.804932,1.292844,1.018441,0.747598,0.861178,1.198984,0.915773,1.088969,0.841038,1.120146,0.749332,0.890557,TURE
0.825936,1.073289,0.628779,1.133351,0.973784,0.918138,1.22863,0.898624,0.918747,1.130296,1.112941,0.872988,1.029779,0.860144,1.129103,1.020782,1.228973,TURE
0.847114,1.083175,0.70064,0.99721,0.99941,0.880746,1.288563,0.658991,0.595348,0.924788,1.099848,0.822011,1.049329,0.992734,0.650432,0.692766,0.900487,TURE
0.279548,1.223926,1.238504,1.143403,0.605703,1.225081,1.123747,0.599083,0.937122,1.113171,0.196401,0.71687,0.869294,1.365566,0.366846,0.870916,0.797123,TURE
0.304961,1.121932,0.405463,1.422447,0.902245,0.962564,1.373468,0.524197,0.514498,1.31297,1.031107,0.589426,1.006551,1.012956,0.101895,1.110341,1.125608,TURE
0.512504,1.335192,0.723801,1.603734,0.536873,1.217126,1.241473,1.240957,0.566998,1.957223,0.364745,0.955827,0.873453,0.799347,0.473729,0.749332,1.022244,TURE
0.461677,0.707407,1.017749,1.087956,1.077345,1.086196,0.460597,0.610177,1.147413,0.767485,0.996555,0.796522,0.94191,0.949996,1.177766,0.749332,1.050568,TURE
0.48709,1.117498,0.863107,0.796831,0.99941,0.853752,0.915645,1.015112,0.587998,0.380571,0.992918,0.945206,1.063443,0.926269,1.290379,1.095716,1.068961,FALSE
0.385437,1.089429,1.090739,0.829281,0.906058,0.983719,0.8881,0.94764,0.549244,0.865626,0.757038,0.788991,0.99549,0.675118,0.963433,0.917566,1.172325,FALSE
0.804758,1.004908,1.044814,0.992955,0.907359,1.048688,1.198663,0.958532,1.058397,1.096045,0.785605,0.649962,0.961521,1.529273,0.703265,0.885541,1.247366,TURE
0.304961,1.070935,0.64874,0.748656,1.145157,0.721923,1.123747,1.223127,0.698248,0.970456,1.358443,1.226644,1.13237,0.984583,0.921262,1.020782,1.125608,FALSE
0.360023,1.252724,0.618211,1.01465,0.911226,0.849321,1.198663,1.078349,0.529198,0.685028,0.864166,0.764661,1.06576,0.900314,0.59378,1.170649,0.825446,FALSE
0.381201,1.346319,0.908237,0.898388,0.777319,0.930479,1.318529,1.138257,0.661498,0.890536,0.667765,0.611729,1.023327,0.341756,0.312536,0.961074,1.200649,TURE
0.385437,1.089429,1.219062,0.829281,0.851146,1.047185,0.81727,0.778808,1.006279,0.728621,0.882021,0.910642,0.962307,1.068961,1.092447,0.743158,1.140255,FALSE
0.478619,0.81234,0.775044,0.71553,1.282428,0.766644,0.553229,0.952388,1.232535,0.685028,1.46042,1.421486,1.108987,0.674324,0.92069,1.002415,1.097285,TURE
0.37273,1.251743,0.86253,0.918806,0.85177,0.918811,1.108763,0.988487,0.485099,0.685028,0.805246,0.707312,1.029427,1.011214,0.463284,0.711133,0.993921,TURE
0.309197,1.005967,0.559872,1.255282,0.992564,0.949378,0.973914,0.864062,0.945603,0.902393,1.185962,0.650697,1.013445,0.236349,0.973549,0.899199,0.797123,TURE
0.385437,1.452572,1.026578,0.355406,0.906058,0.698123,1.367566,1.966081,0.930106,0.685028,0.796318,1.157419,1.144813,1.00787,1.290612,1.198932,0.990174,FALSE
0.169423,1.101534,0.583866,1.347582,0.874483,1.010692,1.198663,0.599083,0.440999,1.027542,0.982007,0.764661,0.981387,0.326172,0.223364,1.030698,0.947204,TURE
0.381201,0.530368,1.297481,0.71871,1.249262,1.026735,0.479465,0.718899,1.587595,0.959039,1.099848,1.37639,0.972999,0.979181,1.196861,1.095716,0.703689,TURE
0.491326,1.012904,1.057,0.789962,0.990794,0.945968,0.649276,0.973509,0.790123,0.5994,0.867439,0.955827,1.015228,1.294213,1.483863,0.749332,0.608788,FALSE
0.385437,0.806984,1.283223,0.651578,1.098252,0.983719,0.937137,0.539174,1.006279,1.002632,0.882021,1.14004,0.99549,0.656026,1.29125,0.599466,0.85377,TURE
1.016537,0.795552,0.851472,1.033146,1.113925,0.974596,0.973914,0.599083,1.047372,0.998999,1.178408,0.971757,1.00026,1.013799,1.66777,0.792241,1.022244,TURE
0.393908,1.381852,0.565032,0.985329,0.859707,0.807312,1.655077,1.110607,1.038043,0.7588,1.066611,0.844068,1.087724,0.945518,1.859066,1.049065,1.125608,FALSE
0.508268,1.468711,0.486555,1.122985,0.770378,0.842243,1.897883,1.248089,1.065747,1.084628,0.883806,0.764661,1.06946,1.300701,1.138311,0.932791,1.078891,TURE
0.804758,1.024233,1.044814,1.049695,0.867908,1.079085,0.629298,0.688945,0.485099,0.753531,0.687405,0.554379,0.945628,1.364073,0.786837,1.020782,1.022244,FALSE
0.351552,1.81377,0.844144,0.649437,0.602054,0.765412,1.738062,1.857157,1.175997,0.411017,0.851073,0.675451,1.109631,1.109151,1.186487,1.039149,0.872163,FALSE
0.724282,0.751534,0.88775,1.576119,0.876675,1.283419,0.65987,0.69893,0.857497,1.020623,0.759815,0.424812,0.838792,0.738607,0.789985,0.992499,0.825446,TURE
0.317668,0.685399,1.167733,1.006194,1.066037,1.116574,0.724192,0.773815,1.065747,0.285428,0.867439,0.908035,0.926027,0.992796,0.746523,1.273865,1.097285,FALSE
0.749696,1.535094,0.758696,0.852707,0.73403,0.832047,1.703982,1.748304,1.157261,0.902177,0.794591,0.60973,1.074792,1.192316,1.009044,1.095716,1.200649,TURE
2.422746,1.03349,1.071783,0.772739,0.978443,0.944053,0.971331,1.050116,1.0366,1.011794,0.950402,1.045916,1.016229,1.604265,0.397594,0.974132,1.068961,FALSE
0.728518,0.832554,1.018372,0.971512,1.045894,1.024123,1.009985,0.976283,1.396496,0.824571,1.032926,0.941666,0.974365,1.364073,0.367008,1.049065,1.125608,FALSE
0.465913,0.968014,1.008496,0.83305,1.022124,0.945063,0.649276,0.948548,0.661498,1.141713,0.949273,0.923966,1.015701,1.277762,0.504952,0.899199,1.27569,FALSE
0.381201,0.938343,0.778489,1.19785,0.971648,1.026735,0.719198,0.539174,0.661498,0.753531,1.060567,0.841127,0.972999,1.238294,1.058976,0.899199,0.915133,TURE
0.749696,1.265415,0.890644,0.791799,0.889305,0.864676,1.155574,1.254941,0.445322,0.646971,0.804861,0.889606,1.057731,-0.023849,0.630223,1.020782,0.740475,TURE
3.570585,1.132458,0.713384,1.087017,0.918793,0.93516,1.342689,0.90559,0.85123,0.865578,1.062699,0.737987,1.020879,1.157866,1.221545,0.960474,1.27569,TURE
0.495562,0.564889,1.197675,0.78321,1.238585,1.011926,0.898997,0.666626,1.761833,0.990604,1.176483,1.356899,0.980742,1.175965,1.537326,0.692766,1.200649,TURE
0.368495,1.139518,0.939555,0.681536,1.005153,0.829797,0.890435,1.189607,0.699298,0.753531,0.970784,1.059602,1.075968,0.805262,1.65291,1.170649,0.88741,FALSE
0.736989,1.012904,1.174444,0.83643,0.918997,1.028948,0.74203,0.808286,0.587998,0.837256,0.748196,0.813211,0.971842,1.196322,0.645203,0.992499,1.050568,TURE
0.207543,1.273882,0.834095,1.32008,0.662874,1.119717,1.365144,0.499236,0.293999,0.989485,0.632849,0.063722,0.924383,1.170475,0.35382,1.123999,1.097285,FALSE
0.393908,1.263408,0.816157,0.811447,0.913439,0.838362,1.171002,1.230424,0.464745,0.690297,0.867188,0.764661,1.07149,0.686502,1.3665,0.917566,1.200649,TURE
0.309197,1.056265,1.119744,0.738401,0.958338,0.949378,0.795267,0.864062,0.746305,0.9485,0.793159,0.911711,1.013445,1.136944,1.126383,1.123999,1.247366,FALSE
0.330374,0.753185,1.12282,0.967495,1.057068,1.073629,0.682572,0.765495,0.967747,0.627942,0.91654,0.923966,0.948481,0.887424,1.052289,0.945849,0.693758,TURE
0.478619,0.974808,1.033392,0.95404,0.950766,1.022192,0.753006,0.952388,0.644537,1.027542,0.805749,0.84799,0.975374,0.805579,1.289858,1.348798,0.872163,TURE
0.571802,0.897546,1.081234,0.998209,0.962395,1.069516,0.527983,0.527763,0.608998,0.978611,0.776253,0.755558,0.950631,0.545043,0.594906,1.273865,1.200649,TURE
0.55486,0.868894,0.668549,1.234426,1.048999,0.991955,0.719976,0.867503,0.818998,1.03199,1.14525,0.990584,0.991184,1.012482,1.011272,0.810608,1.068961,TURE
0.563331,1.435583,0.702396,0.810575,0.845365,0.781631,1.587241,1.454915,0.901382,0.737723,1.001431,0.726848,1.101151,1.091371,0.694782,1.105632,0.947204,TURE
0.364259,0.853902,1.222046,0.68946,1.074946,0.973757,0.859042,0.539174,1.028997,0.913371,0.746325,1.08327,1.000699,0.640567,0.872034,0.974132,1.003851,FALSE
0.22025,0.776722,0.673692,2.384183,0.576583,1.610444,0.632628,1.464425,0.612498,2.397598,0.392803,0.955827,0.667808,0.075041,-0.322581,1.067432,0.736728,TURE
0.317668,0.783313,0.70064,1.006194,1.199292,0.885559,0.69922,0.649006,1.175997,0.799199,1.37481,1.08327,1.046813,1.084757,1.100087,0.617833,0.915133,FALSE
0.508268,0.856748,0.583866,1.212823,1.103515,0.9385,0.799109,0.748853,0.918747,1.427142,1.342076,0.828383,1.019133,1.46114,1.39673,1.273865,1.27569,FALSE
0.432028,0.647961,1.144836,0.792695,1.200271,0.990875,0.849053,0.748853,1.543495,1.027542,0.949273,1.43374,0.991749,0.956688,1.086109,1.152282,0.900487,FALSE
0.491326,0.917945,1.107333,0.882898,0.990794,1.02065,0.549387,0.611564,0.744185,0.642214,0.826522,0.908035,0.976181,0.928077,0.970139,0.945849,1.022244,TURE
0.474384,0.852377,0.677702,1.299454,1.02618,1.031319,0.782461,0.915265,1.371996,0.951428,1.232964,0.7328,0.970603,0.475207,1.319419,0.614091,0.872163,TURE
0.355788,0.874233,0.834095,1.090899,1.041052,0.996941,0.719198,0.658991,1.190696,0.47952,1.139128,0.917593,0.988577,0.925837,0.531781,0.646116,0.975527,FALSE
0.546388,0.825439,1.267307,0.877495,0.987789,1.096875,0.865701,0.82255,1.109497,0.657844,0.645319,0.886036,0.936326,0.754903,0.334162,0.945849,0.815516,FALSE
0.389672,1.037677,0.761565,1.17181,0.923368,1.004415,0.87902,0.519205,0.764398,0.548022,0.968913,0.637218,0.984669,0.867073,0.523593,1.020782,1.068961,TURE
0.351552,0.796289,0.422072,1.558649,1.053595,1.043744,1.058819,0.599083,0.749698,1.621233,1.361716,0.420564,0.964106,1.001222,0.874632,1.198932,0.858486,FALSE
2.12202,0.974744,1.025554,0.903767,0.977467,0.991383,0.887472,1.059916,0.924401,1.040716,0.846037,0.992589,0.991483,1.257187,1.108974,1.095716,0.890557,TURE
0.385437,1.04908,0.962417,1.006984,0.906058,1.015452,0.877204,1.715555,0.962179,1.457241,0.974865,0.934972,0.978898,1.064551,0.898219,0.964216,0.768799,TURE
0.70734,0.901455,1.0139,0.74238,1.107131,0.899162,1.184393,0.984207,1.091997,0.837256,0.982007,1.08327,1.039701,0.846377,1.077641,0.974132,1.125608,FALSE
0.351552,1.105957,0.984835,0.714381,0.993389,0.869787,0.659265,0.958532,1.131897,0.616525,1.204595,1.134247,1.055059,1.238294,1.140584,1.095716,1.097285,TURE
0.618393,0.779624,0.879799,1.661402,0.821433,1.325174,0.799109,0.973509,0.863622,1.084628,0.638304,0.700939,0.816961,1.203998,0.478723,0.674399,0.847587,TURE
0.241427,1.674846,0.921894,1.513074,0.263003,1.266532,1.768616,1.650414,1.547819,1.39692,0.481376,0.738423,0.847622,0.38764,-0.787352,1.020782,1.200649,TURE
1.033479,1.264055,0.741797,0.662745,1.013745,0.721923,1.221714,1.244249,0.593652,0.553292,1.087761,1.014647,1.13237,1.074171,1.249149,1.273865,0.600324,TURE
0.440499,0.988556,0.898256,0.725621,1.105116,0.832988,1.298552,1.098318,1.175997,0.456685,1.178408,1.210714,1.074299,0.416307,0.752925,1.123999,1.27569,TURE
0.44897,0.900625,1.156716,0.610226,1.107836,0.898998,0.682572,0.798777,0.992247,1.008514,1.003829,1.115131,1.039786,1.281783,1.22729,0.721049,0.947204,FALSE
0.580273,1.286463,0.63927,0.944291,0.91187,0.822044,1.435374,1.03455,0.783792,0.751228,1.021617,0.902814,1.080022,0.385566,1.380874,0.767699,0.703689,FALSE
0.419321,1.075572,0.82567,0.980059,0.95903,0.933395,0.902152,1.15087,1.032865,0.840061,1.118454,0.77271,1.021802,0.782545,1.35192,1.020782,0.665435,TURE
0.817465,1.19856,0.695799,0.837875,0.996821,0.792993,1.247071,1.423974,1.005816,1.135566,1.281141,0.919064,1.095211,1.217787,0.743576,1.198932,1.050568,TURE
0.355788,0.611963,0.834095,1.283411,1.130285,1.100073,0.839064,0.479266,1.234796,0.959039,1.335529,0.841127,0.934654,0.974134,0.696974,0.571183,1.022244,TURE
3.08773,0.846171,0.889015,0.961238,1.096746,0.954642,0.834205,0.900423,1.206456,0.798171,1.154227,1.05227,1.010693,0.78378,1.239163,0.617833,0.483283,TURE
0.300725,0.982589,0.575643,1.518402,0.879762,1.098136,1.021588,0.823739,0.81685,1.25329,1.004325,0.373641,0.935667,1.175788,0.345087,1.049065,0.665435,TURE
0.351552,0.929004,0.773799,0.779324,1.174005,0.800204,1.178685,0.778808,1.058397,1.141713,1.322436,1.032293,1.091441,0.833974,1.218158,0.692766,0.88681,FALSE
0.474384,0.78681,0.781964,0.91443,1.204646,0.876621,0.682572,0.449312,1.224996,0.494742,1.407543,1.221334,1.051486,0.9729,1.309137,1.170649,1.125608,FALSE
0.376966,1.11391,1.11525,0.545089,1.010639,0.843595,0.745835,1.224791,0.803598,0.548022,1.047474,1.172481,1.068753,0.754903,0.400214,0.721049,1.200649,FALSE
0.37273,1.001394,0.796181,0.735045,1.135693,0.787552,1.288563,1.317982,1.345046,0.787782,1.217689,1.127875,1.098055,1.610131,0.867366,0.767699,1.247366,FALSE
0.406615,1.032688,1.155569,0.898388,0.884894,1.052804,0.614315,0.928578,0.452024,0.35964,0.628484,0.71687,0.959369,0.479402,1.010403,1.020782,1.125608,FALSE
0.338846,0.413075,0.510883,1.010686,1.530346,0.794115,0.449499,0.748853,2.204993,0.685028,2.062214,1.624905,1.094624,0.713144,2.013214,1.245582,1.084855,TURE
0.360023,0.691158,0.549521,1.268312,1.205171,0.95124,0.659265,0.539174,1.234796,1.23305,1.531931,0.802894,1.012472,1.290235,1.35328,0.617833,0.722082,FALSE
0.381201,0.448773,1.621851,0.838495,1.110455,1.251333,0.898997,0.658991,1.411196,1.23305,0.667765,1.032293,0.855568,0.75839,1.265837,0.450567,0.722082,TURE
0.330374,0.753185,0.973111,1.036601,1.0891,1.036607,0.69922,0.382747,1.028997,0.5328,1.047474,1.030169,0.967837,1.114739,0.741054,1.198932,1.050568,TURE
0.364259,1.110073,1.561503,0.501426,0.842526,1.040912,1.39844,1.078349,0.940797,1.324388,0.314242,0.968571,0.965587,1.185532,0.782595,0.992499,0.947204,FALSE
0.495562,0.972864,0.998062,0.691068,1.0891,0.863839,0.749164,0.907434,0.760939,0.638016,1.037846,1.163859,1.058169,0.807697,0.451417,0.974132,0.84384,FALSE
0.326139,0.667596,1.061575,0.770047,1.233038,0.937562,0.625773,0.224656,1.35218,0.458364,1.187073,1.315667,1.019623,0.81452,0.995048,0.838891,1.068961,FALSE
0.398144,0.781229,1.242269,0.917502,1.010042,1.105925,1.087359,0.35945,1.241096,1.379842,0.707045,1.075988,0.931595,0.884984,0.840733,0.974132,1.172325,TURE
0.470148,1.058531,1.104612,0.922669,0.87786,1.04061,0.889917,0.930394,0.771748,0.617563,0.681453,0.944241,0.965745,0.891377,0.555545,1.198932,1.050568,FALSE
0.415086,1.124014,1.251142,0.715043,0.866835,1.001852,1.05216,1.045067,0.710498,0.692639,0.528101,0.815639,0.986009,0.745807,0.993096,1.198932,0.797123,TURE
0.766638,0.852015,1.387086,0.774301,0.96628,1.100833,0.749164,1.407845,0.881997,1.71257,0.569564,1.242574,0.934257,0.965016,1.256471,1.142366,0.91888,TURE
0.351552,1.017481,0.844144,1.23393,0.872978,1.078536,0.659265,0.838716,0.867297,0.47952,0.968913,0.828383,0.945915,1.082012,0.21832,1.020782,1.097285,FALSE
0.427793,0.908856,1.329597,0.587065,1.03899,0.972094,0.599332,1.747325,0.698248,1.883827,0.621938,1.656766,1.001568,0.233344,0.696484,0.799724,1.050568,FALSE
0.944532,1.020853,1.099659,0.894359,0.91874,1.022994,0.998886,0.773815,0.802373,0.5994,0.976551,0.839003,0.974955,1.228257,0.946763,0.945849,1.125608,TURE
0.343081,1.178596,1.009152,0.865114,0.863687,0.962564,0.958931,2.036881,0.970197,1.644067,0.549924,1.452856,1.006551,1.090319,0.674854,1.123999,1.097285,TURE
0.465913,0.834495,0.902339,0.784048,1.181121,0.866308,0.898997,0.898624,1.175997,0.342514,1.37481,1.338157,1.056878,0.621421,1.38682,0.735675,1.068961,FALSE
0.351552,1.105957,0.703453,0.974155,0.993389,0.869787,1.018864,0.958532,0.955497,0.342514,1.204595,0.981315,1.055059,1.290666,1.644243,1.198932,0.80087,TURE
0.529446,1.057472,1.167733,0.948697,0.839504,1.085772,0.642141,0.984207,0.440999,0.978611,0.645319,0.682733,0.942132,1.408549,1.213328,1.170649,0.797123,FALSE
0.482855,0.837423,0.921894,0.709253,1.205428,0.835911,0.642141,0.770249,1.081497,0.88075,1.253228,1.301745,1.072771,0.167415,1.035143,0.917566,1.144002,FALSE
1.266435,0.822773,0.624874,2.505871,0.509732,1.651489,0.787543,1.599656,0.681614,2.450477,0.406585,0.997413,0.646347,0.454264,-0.270484,0.464225,1.050568,TURE
0.470148,1.124689,0.578606,1.311161,0.87786,0.988579,1.230446,0.490159,0.551248,1.167661,0.970104,0.47212,0.992949,1.77816,0.510679,0.68285,0.840093,FALSE
1.651872,1.0168,1.631832,1.160993,0.570176,1.429037,0.884014,0.778808,0.937122,1.147422,0.648125,0.544821,0.762656,0.855146,0.338228,1.170649,0.543677,TURE
0.478619,0.844834,1.29174,1.049444,0.884433,1.201075,0.476392,0.652847,0.814151,0.605986,0.841001,0.671529,0.881845,0.632857,0.506475,1.198932,0.768799,TURE
0.415086,0.936678,0.893673,0.82505,1.096291,0.883987,0.725857,0.852029,0.828098,0.692639,1.126035,1.091766,1.047634,1.26931,1.30919,0.870916,1.200649,FALSE
0.419321,1.038483,1.061575,0.980059,0.883317,1.05007,0.845373,0.599083,1.025902,0.555233,0.673967,0.812956,0.960798,1.317348,0.948452,0.899199,1.050568,FALSE
1.736583,1.029889,0.683551,1.156948,0.96894,0.957869,1.084505,0.870096,0.682498,0.83182,1.094236,0.710043,1.009006,0.9729,0.679177,1.198932,1.200649,FALSE
0.969945,0.801698,1.657263,0.470771,1.025595,1.071851,0.804658,0.879209,0.912622,1.284428,0.678312,1.217794,0.94941,0.690927,0.854469,0.721049,0.900487,FALSE
0.29649,0.734356,0.500457,1.15507,1.249262,0.866308,0.898997,0.898624,1.322996,1.541313,1.571211,0.955827,1.056878,0.475215,1.021404,0.81435,0.97178,FALSE
1.643401,0.927408,0.662117,1.153085,1.049638,0.945198,0.921472,0.771319,0.771748,0.907662,1.212778,0.798115,1.01563,0.994198,1.383765,0.767699,0.993921,TURE
1.342676,0.857134,0.73674,1.190293,1.048277,1.002038,0.721622,0.823739,1.153568,0.910432,1.168299,1.023999,0.985912,1.109556,0.267459,0.889283,1.022244,TURE
0.825936,0.979141,1.167733,0.635782,1.037849,0.918138,0.639287,0.938563,0.705598,0.844868,0.851073,1.121503,1.029779,0.824832,1.218047,1.077348,0.91888,FALSE
6.310999,1.042391,1.058013,1.088918,0.831724,1.106626,0.99489,0.878655,0.890817,0.835734,0.79608,0.670353,0.931228,0.592092,0.77859,1.020782,1.172325,FALSE
0.326139,1.096765,0.454961,1.470089,0.876106,1.012567,1.300021,0.638728,0.330749,1.359982,1.048437,0.598797,0.980407,0.985619,0.74959,1.273865,0.797123,TURE
1.266435,0.798213,1.074002,0.793225,1.128096,0.956125,0.599332,0.500287,1.030544,0.617727,1.127413,1.160407,1.009917,1.04793,0.650694,1.049065,0.947204,TURE
0.389672,0.878034,0.698101,0.820267,1.222104,0.784699,1.058819,1.03841,1.161297,0.662194,1.440277,1.261691,1.099547,1.224478,1.529262,0.889283,0.900487,TURE
0.300725,0.672297,1.233521,0.683281,1.196476,0.976121,0.749164,0.360811,1.33803,1.097602,1.093599,1.390293,0.999462,1.031336,0.526006,1.273865,0.900487,TURE
0.360023,0.907145,1.030352,0.760987,1.087593,0.917267,0.898997,0.838716,0.926097,0.47952,0.864166,0.955827,1.030234,1.13845,1.075853,1.123999,1.097285,FALSE
0.406615,0.688458,1.338027,0.561492,1.19721,0.962564,0.734181,0.494243,1.300946,0.959039,1.011467,1.443298,1.006551,0.865191,1.266935,0.974132,0.965597,TURE
0.364259,0.853902,0.95048,0.877495,1.103999,0.940179,0.719198,0.619052,0.984897,0.707862,1.112941,0.917593,1.018255,1.258651,1.047277,1.049065,0.947204,TURE
0.48709,1.117498,0.761565,0.984321,0.955957,0.903973,1.032182,1.015112,0.894247,1.084628,1.01474,0.828383,1.037185,1.309714,0.970908,1.067432,0.965597,FALSE
0.376966,1.072654,0.852839,0.66622,1.094859,0.778703,0.998886,1.018441,0.837898,1.073211,1.165315,1.070526,1.102682,1.300701,0.632225,0.76239,1.27569,TURE
0.343081,0.951943,1.153316,0.73202,1.017917,0.962564,0.779131,1.857157,0.705598,1.918079,0.667765,1.644022,1.006551,1.408549,1.04575,1.273865,1.097285,FALSE
0.313432,1.43894,1.262414,0.801265,0.607749,1.053617,1.155854,1.38003,0.874122,0.501538,0.217444,0.395985,0.958944,1.552591,0.700018,1.170649,1.228973,FALSE
0.419321,1.223926,1.061575,0.598925,0.933792,0.84589,0.908461,1.321135,0.624361,0.760742,0.75873,1.002109,1.067554,0.574099,1.276948,0.949591,0.993921,FALSE
0.622629,1.17397,0.953251,0.843384,0.900828,0.923276,1.155854,0.898624,0.826873,0.807354,0.855749,0.764661,1.027093,1.032276,1.210972,0.824266,1.200649,FALSE
0.432028,1.367918,0.973111,0.845541,0.759355,0.934253,1.598218,1.39786,1.028997,1.598399,0.45827,1.146992,1.021353,0.915676,0.609733,0.917566,0.993921,FALSE
1.219844,1.058186,1.054203,0.99197,0.867543,1.052804,1.018864,0.808762,0.977547,0.55944,0.726685,0.764661,0.959369,1.441114,0.796233,0.992499,0.778729,TURE
1.427387,1.144026,0.952898,0.639801,1.015721,0.814038,0.973655,1.157743,0.778233,0.756138,0.984725,1.143684,1.084208,1.275255,0.958767,0.945849,1.125608,FALSE
1.291849,0.734356,0.995444,1.131085,1.048561,1.09827,0.580602,0.580361,0.964685,1.027542,1.018832,0.800505,0.935597,0.898967,0.873762,0.945849,1.27569,TURE
0.283783,1.260461,1.045731,1.689505,0.410205,1.422296,1.113044,1.166072,1.094622,1.088705,0.526075,1.0241,0.76618,-0.433742,-0.458709,0.585808,1.125608,TURE
0.601451,0.982589,0.698995,0.986961,1.07331,0.874442,1.198663,0.599083,1.267871,1.113171,1.080208,1.0992,1.052625,1.193911,0.940214,0.795983,0.975527,FALSE
0.389672,0.758302,0.444246,1.11322,1.27642,0.816087,0.799109,0.918594,1.352396,1.278719,1.728332,1.121503,1.083136,1.097301,1.062526,1.020782,1.172325,FALSE
0.313432,0.992373,0.631207,1.092634,1.046679,0.897526,0.898997,0.738156,1.252121,0.672795,1.21348,1.092373,1.040556,1.312054,1.316484,1.348798,1.27569,FALSE
1.986482,0.837698,0.90879,0.976925,1.086778,0.972826,0.639564,0.589375,1.031039,0.513771,1.072024,0.963792,1.001185,0.922957,0.63952,0.870916,1.022244,TURE
0.360023,0.863948,1.305113,0.507325,1.116987,0.917267,0.719198,0.838716,0.970197,0.959039,0.942727,1.146992,1.030234,0.582551,0.620747,1.170649,0.872163,FALSE
0.504033,1.018224,1.079417,0.770047,0.986812,0.946386,0.762308,0.801405,0.7408,0.754132,0.821785,1.086624,1.015009,1.077621,0.413695,1.095716,0.732981,TURE
0.817465,1.065387,0.816808,0.949591,0.983875,0.91269,1.025779,1.099086,1.149989,0.874728,1.179919,0.813188,1.032627,0.957583,0.960563,1.123999,0.91888,FALSE
0.376966,1.11391,0.787236,0.66622,1.094859,0.746257,1.4051,1.078349,0.847697,0.509965,1.108577,1.193721,1.119646,0.734006,1.029903,1.170649,1.097285,FALSE
0.37273,1.043119,0.86253,1.163821,0.880162,1.05007,0.958931,1.108303,0.595348,1.130296,0.765965,0.726428,0.960798,0.928797,1.133919,0.824266,1.050568,TURE
1.630694,1.106302,1.076741,0.966059,0.837168,1.05007,0.913981,0.988487,0.672523,0.667902,0.589204,0.793336,0.960798,0.70753,0.873491,1.049065,0.872163,FALSE
0.364259,1.366243,1.018372,0.68946,0.813473,0.873023,1.018864,1.517676,0.632098,0.844868,0.602298,0.649962,1.053367,0.573491,0.887461,0.974132,1.125608,FALSE
0.347317,0.895556,0.854439,0.9203,1.096913,0.91561,1.13873,0.718899,1.190696,1.027542,0.942727,1.261691,1.031101,1.194612,1.179846,0.838891,0.84384,TURE
2.194025,0.935666,0.890453,1.15507,0.945388,1.059192,0.887472,0.636205,0.898959,0.846039,0.944237,0.685417,0.956029,0.781197,0.70856,0.767699,0.947204,FALSE
0.504033,1.141645,0.834095,0.634156,1.070796,0.752256,1.101403,1.250717,0.818169,0.627942,1.119832,1.18556,1.11651,1.114739,1.134819,0.927482,1.050568,TURE
0.338846,0.872047,0.802816,1.078065,1.061873,0.974596,0.898997,0.673968,0.826873,0.770657,1.129308,0.860244,1.00026,1.266318,1.446582,0.721049,1.200649,FALSE
0.292254,1.011069,0.930801,0.859327,1.013894,0.920713,1.04883,0.84038,0.496124,0.789685,0.834706,0.966447,1.028432,0.441354,0.598657,1.077348,0.797123,TURE
0.385437,1.089429,0.769934,0.888515,1.015883,0.856788,1.454741,0.936748,0.990243,0.865626,1.014145,0.948875,1.061856,1.262989,0.649666,1.020782,0.900487,FALSE
0.351552,0.752051,0.773799,0.714381,1.324519,0.765412,1.038841,0.938563,1.866894,1.073211,1.296249,1.554811,1.109631,0.74702,1.043543,0.646116,0.947204,TURE
0.444735,1.153988,1.000914,0.924056,0.856637,0.990066,0.948942,1.198166,0.918747,0.970456,0.589204,0.860244,0.992171,0.982486,0.728774,1.095716,0.84384,FALSE
0.436264,1.318988,0.906977,0.680332,0.897528,0.813039,1.04883,1.198166,0.428749,0.513771,0.938362,1.008928,1.084729,0.776436,0.769005,0.767699,1.247366,FALSE
0.406615,0.764954,1.398847,0.617642,1.093104,1.022724,0.779131,0.554152,1.025322,0.976165,0.795426,1.242574,0.975096,0.802087,0.885204,1.198932,1.172325,FALSE
1.012301,0.860333,0.684028,1.35322,0.993137,1.063251,0.803052,0.800091,0.938089,1.204808,1.10002,0.685009,0.953907,1.047498,1.203346,1.049065,0.675365,TURE
0.787816,1.026519,0.753376,1.014309,1.007469,0.915988,1.028853,0.69893,0.815848,0.719279,1.047474,0.923966,1.030903,1.346956,0.780661,1.198932,1.022244,FALSE
0.41085,0.794921,1.083463,0.777985,1.133351,0.952641,0.690994,0.669563,1.172538,0.846211,1.141439,1.200968,1.011739,1.008389,1.089338,0.945849,0.623331,TURE
0.677691,1.262174,0.65685,0.909618,0.936947,0.812163,1.385954,1.048395,0.744185,0.813471,1.031107,0.88414,1.085188,0.71769,1.232898,0.935933,0.975527,FALSE
0.571802,0.48957,1.167733,0.998209,1.202993,1.112296,0.941807,0.641874,1.690495,0.733959,1.112941,1.165198,0.928264,1.238294,0.531874,0.810608,0.872163,TURE
0.508268,1.193328,1.265044,0.673791,0.832841,0.986628,0.649276,1.198166,0.551248,0.742114,0.45827,0.796522,0.993969,0.671408,0.268246,1.198932,0.900487,TURE
0.96571,1.062883,1.203584,0.685612,0.942426,0.962564,1.036344,0.973509,0.87281,1.155985,0.785605,0.963792,1.006551,1.194233,0.467008,0.749332,1.022244,TURE
0.385437,1.170127,0.834095,0.710812,1.015883,0.793322,1.155075,1.067457,0.705598,0.647663,1.07128,0.987108,1.095039,-0.052264,1.269708,0.917566,1.018497,FALSE
0.271076,1.090059,1.185979,0.673791,0.936947,0.947524,1.348496,1.273051,1.157622,0.941914,0.736505,0.764661,1.014414,1.126185,0.834328,0.964216,1.27569,FALSE
0.525211,1.154834,0.800462,0.695526,1.047768,0.768499,0.941807,1.240957,0.850497,0.440375,1.150351,1.310848,1.108018,1.142639,1.451987,1.049065,0.750406,FALSE
0.084711,1.101534,1.167733,1.617098,0.499705,1.443846,0.599332,0,0.440999,0.685028,0,0.382331,0.754913,0.075649,-0.156617,1.091974,1.27569,TURE
0.360023,1.252724,1.030352,0.824403,0.823043,0.95124,1.198663,1.437799,0.881997,0.548022,0.707045,0.764661,1.012472,0.563091,0.890131,0.945849,0.91888,FALSE
1.817059,0.830216,0.979916,1.093143,1.007563,1.070263,0.84754,0.77911,1.154837,0.800929,1.066321,0.799419,0.95024,0.815901,1.103352,1.245582,0.979274,TURE
0.381201,0.938343,0.778489,1.078065,1.027171,0.962564,0.839064,0.419358,1.190696,0.616525,1.139128,0.99406,1.006551,1.280163,1.607385,1.020782,1.097285,FALSE
0.241427,1.030675,0.614596,2.269611,0.482171,1.519838,1.016513,0.904498,0.367499,2.196119,0.338889,0.895853,0.715181,0.041863,-0.108229,0.852549,0.665435,TURE
0.321903,1.01457,1.766964,0.92203,0.624631,1.367854,0.805352,1.104559,0.744185,0.856285,0.331427,0.609339,0.794645,0.386315,0.181041,0.974132,0.947204,FALSE
0.381201,0.775153,0.713614,1.018173,1.193739,0.898393,0.958931,0.599083,1.322996,0.822034,1.49265,1.146992,1.040102,1.093865,1.664,0.988758,0.913563,FALSE
2.109314,1.37876,0.75035,0.93086,0.807756,0.869787,1.622191,1.331295,1.293596,0.962084,0.927014,0.824135,1.055059,1.077675,1.095641,0.692766,0.975527,FALSE
0.381201,0.979141,1.556977,0.898388,0.749557,1.251333,1.198663,0.838716,0.881997,0.822034,0.549924,0.458797,0.855568,0.782605,0.569958,1.095716,1.228973,TURE
0.355788,0.917945,1.112126,0.449194,1.189773,0.790678,0.659265,1.198166,1.102497,1.027542,1.178408,1.720488,1.096421,0.862329,0.958725,1.095716,1.022244,FALSE
1.067364,1.31135,1.019449,0.876998,0.763438,0.974023,1.383073,1.344096,0.865036,0.623551,0.528773,0.598004,1.000559,1.309816,0.934104,0.717308,1.068961,FALSE
0.364259,1.195463,0.611023,0.940173,0.987789,0.805868,1.278574,0.918594,0.705598,0.548022,1.073661,0.815639,1.088479,1.270159,1.367704,1.049065,1.068961,TURE
0.368495,0.886291,0.671111,1.053282,1.120028,0.89618,1.010302,0.710341,0.875697,0.47952,1.139128,0.841127,1.041259,1.004787,1.42781,1.198932,0.722082,FALSE
0.398144,0.937475,0.745361,0.974846,1.089782,0.890884,0.796255,0.539174,0.856797,0.841606,1.206466,0.933979,1.044029,0.924287,1.168618,0.824266,0.92881,TURE
1.173253,1.020675,0.927441,0.934064,0.974154,0.959089,1.02113,0.838212,0.808806,0.64905,0.940746,0.881127,1.008368,0.846407,1.076297,1.123999,1.27569,FALSE
0.419321,0.853039,1.061575,1.306746,0.858079,1.225081,0.78544,0.79142,0.575619,0.692239,0.634687,0.545324,0.869294,0.76635,0.73279,0.767699,1.172325,TURE
2.350741,1.243774,0.715368,0.6313,1.053432,0.692005,1.41271,1.404992,1.034247,0.823665,1.173732,1.165198,1.148012,1.252899,0.49853,1.348798,0.815516,FALSE
0.415086,1.273882,1.072408,0.605037,0.89233,0.854521,1.338507,1.37789,1.401396,0.63936,0.685223,0.94733,1.063041,0.87343,0.577805,0.842633,1.097285,TURE
0.389672,0.878034,0.698101,0.820267,1.222104,0.784699,1.058819,1.03841,1.161297,0.662194,1.440277,1.261691,1.099547,1.224478,1.529262,0.889283,0.900487,TURE
0.656513,1.2792,1.017058,0.869408,0.789856,0.968774,1.036344,1.110799,0.587998,0.770657,0.548287,0.629252,1.003304,0.82485,0.6562,1.142366,0.900487,TURE
0.779345,0.758302,0.666369,1.288991,1.099894,1.020109,0.749164,0.838716,1.212746,1.061793,1.256969,0.898477,0.976464,0.656701,1.373112,1.020782,0.768799,TURE
0.440499,0.847334,1.347384,0.881111,0.936947,1.138417,1.098775,0.549159,1.286246,0.742114,0.752872,0.828383,0.914606,0.61031,0.733817,1.348798,0.797123,TURE
0.364259,0.981987,0.746806,1.128208,0.987789,0.973757,0.719198,0.818746,0.485099,0.936205,0.903446,0.943082,1.000699,0.945518,0.950288,0.795983,0.572001,FALSE
0.415086,1.348817,0.834095,0.82505,0.84134,0.854521,1.338507,1.26473,0.847697,0.631748,0.768148,0.700939,1.063041,0.860452,0.67323,0.767699,1.050568,TURE
0.368495,0.9707,1.006666,1.363071,0.775404,1.228099,0.710636,0.419358,0.705598,0.606739,0.544312,0.344098,0.867716,0.82113,0.6827,1.123999,0.665435,TURE
0.29649,0.734356,0.500457,1.15507,1.249262,0.866308,0.898997,0.898624,1.322996,1.541313,1.571211,0.955827,1.056878,0.475215,1.021404,0.81435,0.97178,FALSE
0.326139,0.906023,0.909922,1.120068,0.973451,1.05007,0.687469,0.99994,1.105739,0.357625,0.92713,0.702814,0.960798,0.383058,0.858805,0.81435,0.84384,TURE
0.343081,0.815951,0.864987,1.131303,1.048763,1.033865,0.479465,1.917065,0.705598,2.19209,0.864166,1.452856,0.969271,0.928611,0.916387,0.992499,1.050568,TURE
0.495562,0.564889,1.197675,0.78321,1.238585,1.011926,0.898997,0.666626,1.761833,0.990604,1.176483,1.356899,0.980742,1.175965,1.537326,0.692766,1.200649,TURE
0.165187,0.376593,1.047965,2.76427,0.512518,1.999171,0.465271,2.45151,0.452604,2.271409,0.098201,1.172145,0.464562,0.324045,-0.141813,0.413833,0.890557,TURE
0.351552,0.973243,0.844144,1.039099,0.993389,0.974161,0.719198,0.838716,1.264196,0.822034,1.204595,0.943082,1.000487,1.101281,1.073884,0.899199,1.200649,FALSE
0.326139,1.239821,0.758268,0.560034,1.070796,0.675045,1.225104,1.387581,0.554491,0.871396,1.198626,1.270687,1.15688,0.822172,1.419292,1.348798,0.993921,TURE
0.660749,0.776722,1.010538,0.829281,1.153165,0.944053,0.552509,1.132641,1.240309,1.091763,1.172271,1.176861,1.016229,0.442434,1.527906,1.049065,0.975527,FALSE
0.537917,1.011907,0.73558,1.061088,1.003344,0.932247,1.155854,1.014773,1.003497,0.719978,1.034113,0.869997,1.022402,1.270159,1.476271,0.945849,0.882093,TURE
0.347317,1.164222,0.712032,1.248978,0.822685,1.021257,1.498329,0.778808,1.058397,1.644067,0.824886,0.726428,0.975863,0.980603,-0.224385,0.992499,1.050568,FALSE
0.351552,0.752051,0.844144,1.298874,1.023492,1.113327,1.458374,0.639022,1.425896,1.347222,0.864166,0.828383,0.927725,-0.027187,0.527887,0.899199,0.993921,TURE
0.415086,0.824277,0.893673,1.430087,0.89233,1.208116,0.559376,0.35945,0.578198,1.050376,0.803063,0.348346,0.878164,1.249716,0.853068,1.170649,0.768799,FALSE
0.880998,1.129778,1.178961,0.751536,0.876886,0.985703,1.212284,1.089241,0.992247,0.762872,0.732041,0.825487,0.994453,0.299407,0.538473,0.615137,1.27569,TURE
1.050421,0.962361,1.035892,0.956348,0.957096,1.024665,0.841369,0.944707,0.975286,0.513771,0.815821,0.830834,0.974081,0.991117,0.844694,0.992499,0.815516,TURE
5.366467,1.257736,0.815662,0.914696,0.869652,0.89343,1.306356,1.183456,0.739756,0.759188,0.889067,0.782156,1.042698,0.964669,1.079738,0.735675,0.900487,FALSE
0.326139,1.04908,1.061575,0.910055,0.908554,1.012567,0.612552,1.162925,0.580432,0.8311,0.722064,0.71687,0.980407,1.414415,0.970014,0.974132,0.993921,FALSE
0.444735,0.909202,1.000914,0.975392,0.99941,1.017568,1.148719,0.748853,0.881997,1.027542,1.080208,0.923966,0.977792,1.414415,0.777504,1.020782,0.797123,FALSE
0.376966,1.072654,0.721633,0.847917,1.066786,0.811149,0.972249,0.718899,0.636998,0.563245,1.204595,1.011052,1.085718,1.023102,0.94425,0.795983,1.200649,FALSE
0.326139,0.810652,0.758268,1.120068,1.103244,0.975065,0.550856,0.414072,0.956578,0.700139,1.213067,0.902413,1.000015,1.09829,0.966368,0.899199,0.947204,FALSE
0.571802,0.761554,0.64874,1.117994,1.184486,0.919783,0.756299,0.613347,1.175997,0.84813,1.393514,1.010445,1.028919,1.243849,1.227625,1.273865,1.068961,FALSE
0.360023,1.16633,0.824282,0.951234,0.911226,0.917267,1.018864,0.838716,0.837898,0.342514,0.942727,0.802894,1.030234,0.856688,1.17563,0.842633,0.975527,FALSE
0.232956,1.268433,0.743103,2.254137,0.272566,1.575105,1.231959,1.031754,0.979997,1.902856,0.065467,1.125751,0.686285,-0.225409,0.178044,1.123999,0.92881,TURE
0.499797,0.746802,0.940124,1.004976,1.122219,1.003351,0.654825,0.898624,1.29033,0.520114,1.112941,0.991227,0.985226,0.899237,0.923513,0.81435,1.200649,TURE
0.461677,1.111639,0.910617,0.791241,0.985656,0.874255,0.860152,0.909718,1.090247,0.285428,1.011103,1.016008,1.052723,1.414415,1.380418,1.035408,1.003851,FALSE
0.444735,0.874233,0.889701,1.180738,0.975614,1.072571,0.948942,0.449312,1.028997,1.484227,0.818339,1.178853,0.949034,0.056023,0.615029,0.974132,0.787192,TURE
[truncated: 82,320 more chars]
