# Supplementary material for: Comparative Analyses between Retained Introns and Constitutively Spliced Introns in Arabidopsis thaliana Using Random Forest and Support Vector Machine
Source: PLoS One. 2014 Aug 11;9(8):e104049. doi: 10.1371/journal.pone.0104049 (PMC4128822; doi:10.1371/journal.pone.0104049)
Supplement: File S2 — All extracted data used in the article. (ZIP) [file pone.0104049.s002.zip › data/weka_data/optimized_feature27.arff]

@relation 'feature98-weka.filters.unsupervised.attribute.Remove-R19-22-weka.filters.unsupervised.attribute.Remove-R19-22-weka.filters.unsupervised.attribute.Remove-R19-20-weka.filters.unsupervised.attribute.Remove-R20-weka.filters.unsupervised.attribute.Remove-R21-weka.filters.unsupervised.attribute.Remove-R22-weka.filters.unsupervised.attribute.Remove-R22-27,29,33,35-43,45,47,49,51-53,58-59,61-65,67-69-weka.filters.unsupervised.attribute.Remove-R2-3,6,8,11-12,15-16,18-22,24-25,27,29-31,34-35,37-38,43,46'

@attribute Length numeric
@attribute g. numeric
@attribute t. numeric
@attribute Vac numeric
@attribute Vat numeric
@attribute Vcg numeric
@attribute AT numeric
@attribute cg numeric
@attribute ta numeric
@attribute cga numeric
@attribute cta numeric
@attribute gga numeric
@attribute tac numeric
@attribute tag numeric
@attribute tta numeric
@attribute gaag numeric
@attribute ttcg numeric
@attribute atgt numeric
@attribute taat numeric
@attribute attat numeric
@attribute tatat numeric
@attribute aaata numeric
@attribute SFvalue numeric
@attribute SFaccvalue numeric
@attribute IDdonv numeric
@attribute IDacceptv numeric
@attribute Group {FALSE,TURE}

@data
0.88947,1.026729,1.237364,0.572089,1.423223,0.902992,1.006551,0.65022,0.775528,0,0.556137,0,0.557393,0.54382,0.979396,0.654845,0,0.4156,0.387019,0,0,0,0.84197,1.257378,0.767699,1.172325,FALSE
0.393908,0.579605,1.047768,0.935879,1.329781,0.653411,1.03902,0,0.755056,0,1.271169,0.654081,1.91106,0,0.959408,0,0,0,0.890144,0,0,0,1.224812,0.946249,1.002415,1.172325,FALSE
0.563331,0.851104,1.14594,0.642141,1.182458,0.88075,0.964927,0.343172,0.701668,0.823232,0.883026,0.454362,0.88502,0.431735,1.110765,0,0,0,0.616254,1.365694,0,0,0.631121,0.969028,0.985016,0.872163,TURE
1.207137,0.907844,1.087077,0.759153,1.043697,0.662194,1.017146,0,1.019149,0,0.613126,0.210323,1.229021,1.199095,1.336843,0,0,1.220272,0.852265,0.626956,0.36217,0,1.128811,1.56504,0.810608,0.868416,FALSE
0.37273,0.796298,0.908554,0.659265,0.705598,0.822034,0.857856,1.562023,0.5323,1.253992,0,0,1.348112,0,0,0,1.870695,1.012108,0,0,0,0,0.889469,0.702619,1.049065,0.907981,TURE
1.050421,1.043289,1.027619,0.910523,0.856555,0.961674,1.004521,0.550186,0.937452,0.876775,0.235115,0.241957,0.235646,1.379446,1.301311,0,0,0,0.326992,0.722027,0,0,0.784667,1.094324,1.095716,1.172325,FALSE
0.465913,1.029062,1.067551,1.248607,1.249496,0.913371,0.947073,0.415584,0.637295,0,0.535539,0.551124,1.073497,0.523679,0.538927,0,1.486066,0,0,0,0,0,1.031336,0.397313,0.739416,1.125608,TURE
0.41085,0.611274,0.721223,0.99066,0.500663,0.834122,1.011739,0.471861,1.326592,1.135193,0.608823,0,0.610198,0,0.612675,0,1.691586,0.915204,0.852265,0,1.0943,0,0.852238,0.784283,0.974132,0.947204,FALSE
0.381201,1.43742,0.749557,1.078797,0.352799,0.959039,0.905896,1.526921,0.650423,1.225493,0,2.029137,1.97621,1.285393,0.66141,1.55808,0,0,0,0,0,0,0.608706,0.151465,0.870916,1.125608,TURE
2.384626,1.148915,0.860948,0.816331,0.582929,0.779515,0.941295,0.564218,1.05063,0,1.030984,0.530493,0.723319,1.814673,0.933755,0,0.56789,1.228988,0.429177,0.31516,0.364114,0,1.224812,0.607715,0.842633,1.172325,FALSE
0.300725,0.835121,0.985334,0.871755,1.117531,0.926345,0.829341,0.647124,0.165393,0,0,1.725257,0,0,0.421769,0,0,1.265135,0,0,0,0,0.849034,0.937057,0.805299,1.068961,FALSE
0.622629,0.733378,1.070796,0.81873,1.043434,0.813471,0.986009,0.62053,1.030876,0.743747,0,0,0.399785,0.39005,0.200704,0,0,1.194849,0.55634,1.23199,4.981744,0,0.192789,1.293843,1.095716,1.050568,FALSE
0.639571,1.213716,0.876965,0.885376,0.766736,0.825147,0.949891,0.301991,0.849019,0,1.164528,0,0,0.379579,0.585947,0,0,0,0,0,0.692312,1.471915,1.582444,0.658533,0.917566,0.515354,FALSE
0.360023,0.760987,0.793649,0.839064,0.529198,0.959039,1.012472,1.078539,1.240449,0,0,0,1.396839,1.362826,1.402508,0,0,2.098272,0,0,0,2.671253,1.389512,0.601197,1.198932,0.872163,FALSE
1.198666,0.533319,1.02413,1.251937,0.676198,1.019931,1.120366,0.481901,1.436927,0.383784,0.82332,0.21182,1.650358,0.805086,1.346358,0,0,0.614494,1.144471,1.89435,1.459067,0.775525,1.184694,1.492233,1.095716,0.740475,FALSE
0.830172,0.935057,1.007058,1.026355,0.88751,0.505208,1.047634,0.696902,1.009323,0,0.894405,0.613622,0.298808,1.749195,1.350095,0.702347,0.823881,0.445747,0,0,0,0,0.850993,0.808593,1.198932,0.91888,TURE
0.948768,0.721919,0.936947,1.148719,1.010622,0.656485,1.058226,0.812532,1.090261,0,1.04213,0.536229,1.044484,0.509525,1.835264,0,0,1.167817,0,1.601587,0,0.983507,0.454499,0.893715,1.198932,0.722082,FALSE
0.309197,1.329122,0.855659,1.198663,0.530047,1.034129,0.992762,0.629148,0.964794,0,0.814623,0.838329,0,1.593163,1.229664,1.936471,0,0,0,0,0,0,0.898967,0.419905,0.974132,1.125608,TURE
0.33461,0.409392,1.170195,1.81771,0.615077,0.694042,1.280485,0,1.929588,0,0,0,1.505684,0,3.023589,0,0,1.131963,4.216471,9.395977,0,0,1.183901,1.449878,1.245582,1.097285,TURE
0.22025,1.762222,0.816825,1.66481,0.465499,1.864799,0.958159,0,0.908041,0,1.156764,3.571282,1.159377,1.131146,0.582041,2.766387,0,0,0,0,0,0,0.339098,0.393752,0.798156,1.215295,TURE
0.360023,0.887818,0.881832,1.558262,0.573298,0.616525,1.047997,0,1.102622,0,1.393692,0,0.69842,1.362826,1.051881,1.653085,0,0,0.976987,0,0,2.671253,1.069624,0.240219,0.842633,1.050568,FALSE
0.385437,1.006984,1.098252,1.007967,1.142588,0.60407,1.045264,0,1.157753,0,1.299735,0.668779,1.30267,0.635475,1.307957,0,0,3.910416,1.820749,0,0,0,1.122207,1.37243,0.795983,0.669182,FALSE
1.067364,1.048119,0.991478,0.791425,0.763267,0.781635,0.988577,0.541418,1.060889,0,1.156764,0.476171,0.695626,0.678688,0.814857,0,0.638591,1.727493,0.965216,0,0.820725,0.872466,1.465025,1.338,1.198932,0.993921,FALSE
1.257964,1.161552,1.009505,0.819087,0.93388,0.738756,1.001467,0.459108,1.056058,0,0.588185,1.412371,0.196505,0.958598,0.98651,0.461064,0.540847,0.585232,0.817479,1.803835,1.042013,0,1.208535,0.610527,1.095716,1.068961,FALSE
0.343081,0.798567,0.956225,0.599332,0.617398,2.055084,1.006551,0,1.157753,0,1.464258,0,0.733783,0.715915,1.105141,0,0,2.205876,1.027089,0,0,0,1.080029,0.936247,0.945849,0.91888,TURE
0.304961,0.449194,1.00635,1.323524,1.267871,0.428143,1.153339,0,1.141446,0,2.47878,0,0,1.615923,0.415743,0,0,1.246799,2.322115,0,0,0,1.401777,1.173104,1.138624,1.125608,FALSE
0.351552,0.584493,1.264313,0.599332,1.528795,0.548022,1.036869,0,0.423568,0,0.714052,0,0,0.698238,0.359284,0,0,0,0,0,0,0,0.614765,1.309269,0.721049,1.200649,FALSE
0.440499,0.881111,1.129141,0.799109,0.881997,1.370056,1.016229,0.879586,1.236435,1.057288,0,0,2.273288,1.66345,1.711885,0,1.574347,0,0,0,0,0,0.876759,1.115333,1.095716,0.750406,TURE
1.122426,1.261133,0.971125,0.513713,1.055247,1.003077,0.928686,0.857929,0.701668,0,0.879668,0.678951,0.881655,0.64514,0.885233,0,0,2.298489,0.305775,0,0,0,0.681085,0.736355,0.721049,0.825446,TURE
0.33461,0.818784,1.233449,1.064602,1.000951,0.44617,1.146703,0.580752,1.781158,0,0,0.773005,0,1.469021,1.511794,0,2.092225,0,3.162354,2.348994,0,0,1.080029,1.087342,1.198932,1.125608,TURE
0.961474,2.065896,0.462282,0.595764,0.524998,1.198799,0.618563,2.204802,0.409824,1.437911,0.257059,2.380855,0.257639,0.251366,0.258685,0,0.709862,0,0,0,0,0,0.724641,0.066848,0.795983,0.450243,TURE
0.444735,0.770047,0.594887,0.898997,0.808498,1.027542,0.905896,1.742256,0.667934,1.047023,1.123072,0,2.251217,0,0.282544,0,0,0,0,0,0,0,1.077621,0.070078,0.6362,0.900487,TURE
0.508268,0.943307,0.770378,0.799109,0.587998,0.456685,0.956223,0.380661,0.681031,0,1.470463,0.504418,0.491261,0,0.493255,1.158572,0,0,0,1.518746,0,0,1.186,0.882618,1.198932,0.943457,TURE
0.389672,0.820267,0.950526,0.539398,0.999597,0.502354,0.951847,0.497787,0.508902,1.198259,1.285293,0,0.644098,0,0,0,1.786619,0,0.900146,0,0,0,1.217953,0.614256,0.917566,0.872163,FALSE
0.41085,0.889126,1.159109,0.839064,1.053209,0.411017,1.04287,0,0.964794,0,2.435293,0.626541,1.830595,1.19068,0.919012,0,0,0,0.852265,0,0,0,1.336958,1.071456,1.245582,0.858486,FALSE
0.559095,0.939224,0.832841,0.499443,0.619498,1.158024,0.880732,0.691583,0.707025,0.829564,1.779637,0.457857,0,1.305168,0.447724,0,1.232628,0,0,0,0,0,0.834649,1.01836,1.170649,0.975527,TURE
2.028838,0.843997,1.069306,1.316295,0.920198,0.672259,1.122126,0.758137,1.356363,0.904347,0.363762,0.748696,0.121528,1.304256,1.342233,0.56955,0.334053,1.084401,1.178132,1.854469,1.285515,1.366557,1.262989,0.417151,1.198932,0.665435,FALSE
1.516334,1.475564,0.683954,0.765813,0.59072,0.951428,0.835044,1.26887,0.583741,0.605862,0.487401,1.504754,0.814169,0.476606,0.326989,1.909197,0.447913,0.727007,0.22567,0,0,0,0.590137,0.298511,0.974132,0.92881,TURE
0.720047,1.078065,1.087593,0.532739,1.200496,1.027542,0.923658,0.268039,0.753567,0.641925,1.032825,0,0,1.346602,0.692906,0,0,0.515145,1.439155,1.061293,0,0,0.735838,1.237599,0.81435,1.065214,TURE
0.859821,1.221453,1.04618,1.39844,1.109179,1.141713,1.041259,1.121254,0.917032,1.073068,1.151009,0.296126,1.730413,0.562759,0.579145,1.35553,0,1.290437,0,0,0.511407,1.087294,0.802274,0.964629,0.960474,0.947204,FALSE
1.609516,1.134806,1.045435,0.709735,1.067681,0.829244,0.961521,1.075694,0.794237,1.426499,1.224089,0.944784,0.46007,1.346602,0.846885,0.359557,0.843549,0.456388,0.212501,0,0,0,1.03237,1.396288,0.917566,1.125608,TURE
0.37273,0.735045,1.135693,1.378463,0.904047,0.376765,1.166684,0,2.262276,0,1.345074,0.692109,2.696225,1.972929,2.707167,1.594741,0,2.024215,0.942505,2.097316,1.211546,0,0.99416,1.317705,1.123999,0.975527,TURE
0.29649,1.15507,0.963716,0.599332,0.716623,0.941914,0.949034,1.313005,0.671161,1.585932,0,0,0,2.495175,0.855942,0,0,1.284017,0,0,0,0,1.165922,0.472914,1.123999,1.078891,FALSE
1.922949,0.866727,1.078658,0.930639,0.992932,0.802036,1.054218,0.299991,1.022298,0.477183,0.383882,0.526738,0.384749,1.251268,1.287701,0.601122,0.70514,0.572256,0.532902,0,0.678466,0.480825,0.887422,1.155206,0.617833,1.27569,TURE
0.300725,0.911041,0.985334,0.497173,0.81685,0.568262,0.893137,0,1.157753,0,2.514704,0,0.840128,1.639342,1.265306,0,0,1.265135,1.178132,0,0,0,1.477742,0.567781,1.020782,0.84384,FALSE
0.66922,0.989364,1.122755,0.682572,1.197434,0.822985,1.022477,1.154106,0.589938,1.382607,0.370758,0.381547,0.74319,1.08764,0.559655,0,1.025865,0,0,0,0.660844,0,0.740989,1.192386,0.988758,1.125608,TURE
1.270671,0.610904,1.032723,1.438396,0.793798,0.228343,1.157533,0.606002,1.587554,0.36189,0.194088,0.199736,0.778105,0.759158,1.562526,0,0,0.28966,1.888184,1.190369,0.687634,2.923939,1.280014,1.315321,1.067432,0.92881,FALSE
0.385437,0.592344,0.74132,1.563711,0.681543,0.548022,1.078447,1.006637,1.54367,1.211723,0.649867,0.668779,1.30267,0,1.961936,0,0,0,0.910374,2.024995,1.169769,0,1.30545,0.601551,1.198932,1.172325,FALSE
0.368495,0.619578,1.005153,0.239733,0.699298,0.753531,1.006551,0.526729,1.615469,1.268745,2.041348,0,3.409931,1.99614,2.054262,0,0,0,0,2.122585,1.226143,0,1.396118,0.705152,1.067432,1.200649,FALSE
0.381201,0.539033,1.054932,0.898997,0.926097,1.438559,0.972999,1.017947,1.300846,1.225493,0,0,0.658737,1.285393,0.992115,0,1.82769,0,0,2.048541,3.550113,0,1.433452,1.005301,1.348798,1.068961,FALSE
0.330374,0.691068,1.025036,1.090451,0.771748,1.408113,0.967837,1.764883,1.353218,1.418991,1.522058,0,2.288243,0.744175,0.765843,0,0,0,0,0,2.750538,0,0.261385,0.77958,0.945849,0.735759,TURE
0.330374,1.105708,0.928939,1.015534,0.502249,0.646971,0.987194,0.588294,0.902145,0,0,0,0.762748,1.48835,0.765843,0,0,1.147055,0,0,0,0,1.250285,0.130855,0.992499,1.022244,FALSE
0.304961,0.598925,0.971648,0.749164,0.808498,1.141713,1.006551,1.276019,1.30451,0,0.82626,0,2.484379,0.807961,1.24723,0,0,0,1.161057,0,0,0,1.015757,1.22904,1.049065,1.35073,TURE
0.415086,0.82505,1.172777,0.546058,1.411196,0.624137,1.001415,0.466996,0.716136,1.123368,0.602481,0,1.207684,1.178277,0.606293,0,0,0,0,0,0,0,0.190545,1.123942,0.604175,1.172325,TURE
0.313432,0.801265,1.012915,1.402008,0.897747,1.052007,0.99975,0,0.792981,0,0,0.826686,0,0,0.80839,0,0,0,0,0,0,0,1.201112,0.531383,0.885541,0.993921,FALSE
0.37273,1.347582,1.050516,0.629298,0.992247,0.856285,0.909327,1.562023,0.79845,1.253992,0,0,1.348112,0,0.676792,0,1.870695,1.012108,0,0,0,0,0.375654,1.275965,1.049065,0.815516,TURE
0.376966,0.66622,0.786053,0.599332,0.592898,1.042765,0.89911,1.029515,0.526251,2.479157,0,0.684154,0.666308,0,0.669012,0,0,0,0.931546,0,0,0,0.773156,1.179224,0.870916,0.84384,TURE
0.292254,2.812344,0.289684,0.857377,0.563498,3.025541,0.547038,1.99847,0.340516,0,1.726513,10.660543,1.730413,0,0,0,0,0,0,0,0,0,0.527971,0.040575,0.042909,0.14948,TURE
0.288019,1.58539,0.661374,1.573245,0.68906,1.926641,0.93254,1.352199,1.036794,0,0.876336,1.803678,0,0.856929,0.44094,2.08543,2.446293,0,1.232507,0,0,3.380804,0.359699,-0.167919,0.739416,1.097285,TURE
0.902176,0.632667,1.149556,0.737639,1.304493,1.264667,0.96402,1.068365,0.54611,1.022212,0.822344,0.846275,0.824201,0,0.137924,0,1.514372,0.409663,0.38149,0.842941,0,0,0.519525,1.026514,0.820524,0.768799,TURE
0.427793,1.2275,1.16268,0.449499,1.175997,2.055084,0.926824,0.905973,0.578876,0,0,0.601226,0.585544,1.142572,0.58792,0,0,0.877849,0,0,0,0,0.542954,1.157007,1.273865,1.27569,TURE
0.355788,0.834217,1.011307,1.618195,0.881997,0.822034,1.114396,0,1.394883,0,0.705344,0.72587,0.706937,0,2.839224,0,0,0,0.989049,0,1.272124,0,1.077375,0.440666,1.245582,1.050568,TURE
0.364259,0.564104,1.103999,0.659265,1.131897,0.890536,0.965587,1.598776,0.272412,2.567699,0,0,0,0,0.346453,0,3.831544,2.072992,0,0,0,0,1.130063,1.017411,0.571183,1.153932,TURE
1.643401,0.958589,1.068956,0.63679,1.052884,0.727842,0.9845,0.936406,0.897483,0.838161,0.749199,0.462601,0.600713,0.879129,0.829333,0,1.239032,0.893809,1.248514,0.458788,0.265026,0.563467,1.077807,0.828198,1.198932,0.815516,FALSE
0.326139,1.120068,0.973451,0.687469,1.105739,0.357625,0.960798,0.596035,0.609344,0,0.771176,0,0,0.754097,0.776054,0,0,0,0,0,0,0,0.383058,0.858805,0.81435,0.84384,TURE
0.37273,1.102567,1.107301,0.958931,0.970197,0.959039,1.01227,0,0.665375,0,0.672537,0.692109,0,0,0,0,0,0,0,0,1.211546,0,1.408549,1.133668,1.123999,1.050568,FALSE
0.351552,0.974155,0.963286,0.239733,1.043697,0.342514,0.909534,2.209691,0.282379,1.331399,0.714052,0,0,0,0,0,0,0,1.001412,0,0,0,0.365085,1.205824,0.992499,0.957134,TURE
0.41085,0.944696,0.978803,0.849641,0.957227,0.423106,1.011739,0.471861,0.844195,0,0.608823,0,0.610198,0,0.612675,0,0,1.830408,0.852265,0,1.0943,0,1.604265,0.991,1.348798,1.200649,FALSE
1.444329,0.948445,0.959844,0.69922,0.759498,0.875314,0.947516,0.532925,0.851289,0,1.023685,0.526738,0.512999,0.834178,0.686774,0,0.470441,0.509048,0.711062,1.045546,0.301988,0,1.439753,1.305364,0.795983,1.097285,TURE
0.59298,0.808549,1.160029,0.68495,1.165497,0.636097,1.002956,0.977669,1.249374,0.781474,0.838235,0,0.840128,1.229506,1.265306,0,1.16065,0.62795,0,2.590802,0.748308,0,0.774816,1.440023,0.824266,0.740475,FALSE
0.601451,0.645321,1.284453,1.086288,1.653745,1.455685,1.03136,1.285068,0.656881,1.540619,0.41313,0,0.828126,1.211942,1.039359,0,3.43185,0,0.576352,0,0,0,0.822973,1.170669,0.764926,0.91888,TURE
0.347317,1.248978,0.731275,1.318529,0.749698,1.027542,0.773326,3.355456,0.285865,2.696084,0.722977,0,0,0,0,0,2.012773,1.088977,1.014088,0,0,0,0.985619,0.534089,0.945849,0.91888,TURE
0.326139,1.120068,1.005899,0.462719,0.765262,0.372736,0.960798,1.788105,0.914015,2.875823,0.771176,0,0,0.754097,1.164082,0,0,1.162556,0,0,0,0,1.629168,0.691342,1.273865,1.200649,FALSE
1.071599,0.852226,1.135693,0.531951,1.077707,0.766096,1.00854,2.516592,0.735081,3.007583,0.691293,0,0.461903,0.675984,0.463778,0,5.08829,0,0,0,0,0.868962,0.874773,0.861047,0.945849,0.915133,TURE
0.432028,0.687002,0.832841,1.198663,0.881997,1.027542,1.021353,0.897003,0.802403,1.078433,0,0,0.579688,0.565573,0.873061,1.369222,0,0,0.809222,0,0,2.207872,1.233438,0.977284,0.467967,1.050568,FALSE
1.850944,0.752425,1.017706,1.396571,1.074787,0.618174,1.105594,1.246752,1.380806,0.743747,0.664807,0.684154,0.932832,0.520067,1.404926,0.312334,0.36638,0.792895,0.92296,0.813739,0.705103,1.998813,0.176033,1.21758,0.992499,1.050568,FALSE
1.351147,1.098342,1.010375,0.9956,0.955255,0.816851,1.02706,0.712243,1.128627,1.0206,1.277184,0.563294,0.365734,1.784142,1.285264,1.71586,0,0.816732,0.253522,0.559284,0.323079,0.686894,0.944489,1.33785,1.123999,1.097285,TURE
0.364259,0.68946,0.813473,1.278574,1.308296,1.484227,1.070923,0.532925,0.953444,1.283849,0,0,0.690105,1.346602,0.692906,0,0,1.036496,0.965216,4.296941,0,2.638676,1.173078,1.319681,0.810608,1.27569,TURE
0.720047,1.712221,0.661374,0.566035,0.538998,0.913371,0.657218,3.752551,0.34253,0.641925,1.032825,1.062882,0.690105,0.336651,0.173226,0,0.95215,0,0,0,0,0,-0.029893,0.132297,0.917566,1.27569,TURE
0.376966,1.33244,1.122932,0.925634,0.989797,1.278719,1.01786,0.514757,1.315628,1.239579,0.664807,0.684154,0.666308,0,1.338025,1.576197,0,0,1.863092,0,0,0,1.610131,0.879205,1.170649,1.068961,FALSE
0.37273,0.918806,1.164085,0.569365,1.036347,1.061793,1.029427,0,0.665375,0,0,1.384218,0.674056,0,0.676792,0,0,1.012108,0.942505,0,0,2.575851,1.020195,1.217343,0.870916,1.27569,TURE
0.156716,1.60253,0.270111,0.625773,0.629072,0.372736,0.530479,7.549776,0,6.162477,0,0,0,0,0,3.986852,0,0,0,0,0,0,-0.333788,-0.473678,0.767699,1.022244,TURE
0.681927,1.13833,0.543157,1.265256,0.734998,1.370056,0.93778,2.264933,0.723596,4.06956,0,0.374348,0.364584,1.067119,0.366063,0,2.012773,0.544488,0.507044,0,0,0,0.500995,0.609301,0.524533,0.84384,TURE
0.461677,0.989051,1.100268,1.093225,1.886494,0.697714,0.886503,0.838864,0.428797,0,1.081088,0,0.541765,0,0.543963,0,1.500086,0.811596,0,0,0,0,0.813243,0.263291,1.049065,1.125608,TURE
1.609516,0.723439,1.150636,0.946313,1.218549,0.522785,1.116477,1.195215,1.221903,0.5706,0.612044,0.314928,1.073497,0.897735,1.539791,0,0.843549,0.456388,0.850005,0.468549,0.811994,1.150912,1.307043,1.413028,1.198932,0.993921,TURE
0.415086,1.375083,1.096291,0.719198,1.347496,1.408113,0.862758,1.400989,0.358068,2.246736,0,0.620014,0.603842,0.589138,0.909439,0,1.67378,0,0,0,0,0,0.963049,0.979044,1.049065,0.704658,FALSE
0.444735,1.129402,0.975614,0.898997,0.992247,1.427142,0.934654,0.871128,1.001901,0,0.561536,1.155755,1.688413,0,0.565088,1.328951,0,0.843423,0.785421,1.744303,0,0,1.419403,0.575476,1.020782,1.022244,TURE
0.402379,0.567403,0.946809,1.078797,0.896697,1.666902,0.826431,1.927602,0.615826,1.159606,1.243832,0,0,0.608143,0.312925,0,0,0,0.870793,0,0,0,0.802685,0.557254,1.020782,0.915133,TURE
2.194025,1.15507,0.945388,0.887472,0.898959,0.846039,0.956029,0.700946,0.738991,0.208999,0.896716,0.692109,0.561714,1.096072,0.676792,0.26321,0.308755,0.835235,0.466677,0.342752,0,0,0.781197,0.70856,0.767699,0.947204,FALSE
0.326139,1.680102,0.811209,0.625773,0.535035,1.274354,0.84315,2.980175,0.761679,0,0.771176,0.793618,0.772918,2.262292,0.388027,1.831797,2.148771,0,0,0,0,0,0.82505,0.759761,1.245582,1.097285,TURE
0.309197,0.886081,1.12947,0.530178,1.195785,0.342514,0.97208,1.258296,0.803995,0,0,0,0.816462,0,0.409888,0,4.543116,0,0,0,0,0,1.183294,1.24569,1.273865,1.228973,FALSE
0.440499,0.725621,0.936947,1.448385,1.139247,1.084628,1.059782,0.439793,1.236435,1.057288,0.567041,1.167086,1.136644,1.108967,1.711885,0,1.574347,0.851774,0,0,0,0,1.014435,0.974052,1.002415,0.890557,FALSE
0.398144,1.089534,1.222682,0.419532,1.367096,0.773103,1.027967,0,0.746937,0,0,0,0.630096,1.229506,0.94898,0,0,0.945375,0,0,0,0,1.252994,1.602877,1.348798,1.050568,FALSE
0.491326,0.882898,0.990794,0.549387,0.744185,0.642214,0.976181,1.181704,1.409438,0,1.522058,0,2.033994,0.496117,0.255281,0,0,0,0.708964,0,0,0,0.928077,0.970139,0.945849,1.022244,TURE
0.326139,0.630038,0.908554,0.912218,0.285352,0.574215,1.039231,0,0.914015,0,0,0,0,0,0.776054,0,0,1.162556,1.082608,0,1.394108,2.963993,0.909069,0.717437,1.095716,0.84384,FALSE
0.398144,0.974846,1.063202,0.710636,1.077297,0.910109,0.899471,0.487082,0.497958,0,0,0.646971,1.260192,0.614753,0.94898,0,1.747352,0,0,0,0,0,0.472616,0.744564,0.795983,0.993921,FALSE
0.406615,1.010686,1.19721,0.254716,1.422221,0.633651,0.990823,0,0.609344,0,0,0,0.61669,1.203347,0,0,0,0,0,0,0,0,1.128737,1.179259,1.067432,0.973957,FALSE
0.389672,0.644496,1.086315,0.739176,0.955497,0.525188,1.066725,0,0.763354,0,0,0,0.644098,0.628414,0.646712,0,0,0.96662,0.900146,0,0,0,0.820401,0.36867,1.198932,1.125608,FALSE
1.986482,0.804526,0.969577,0.811595,0.693144,0.731014,1.001185,0.871128,1.088486,0.461856,1.114655,0.127455,1.117172,0.968862,0.685487,0.581772,0.341221,0.738448,0.687665,0,0.43772,0.93063,1.068961,0.922779,0.692766,1.125608,FALSE
0.355788,1.090899,0.981563,0.599332,0.705598,0.411017,0.898706,1.091534,0.557953,0,0,1.451741,0.706937,0,0.709806,0,0,0,0.989049,0,0,0,0.987952,0.926392,0.571183,0.900487,FALSE
0.495562,0.460712,1.025036,1.275049,0.754454,0.513771,1.161405,0.781011,2.095932,1.875536,0.502941,0,1.008154,0.491803,1.518367,0,0,1.509283,3.513726,3.118134,2.701856,1.914792,1.023102,1.196486,0.824266,1.040638,FALSE
0.321903,0.851104,1.05201,0.786623,1.006028,0.44955,1.013173,0.603982,0.926202,0,1.563195,0.804343,0.783363,0,0.786542,0,0,3.535445,1.097438,2.446869,0,0,1.15124,1.394759,1.049065,1.018497,FALSE
0.326139,0.770047,1.005899,1.136967,1.031159,0.473475,1.098055,0.596035,1.066351,0,0,0.793618,0,0,1.552109,0,0,0,1.082608,0,0,0,1.141242,1.345107,1.067432,0.84384,FALSE
0.343081,1.19785,1.202993,0.479465,1.058397,1.918079,1.006551,0.566233,0.723596,0,0,0.753435,0.733783,0.715915,1.105141,0,2.038578,0,0,0,0,0,1.166691,0.63259,1.095716,1.097285,FALSE
0.364259,1.128208,0.987789,0.998886,1.631695,0.570857,0.983143,0.532925,0.544825,1.283849,0.68855,0,0,0.673301,0.346453,0,0,2.072992,0,0,0,0,0.479105,1.081108,0.777615,0.815516,TURE
0.406615,0.72994,1.171183,0.809098,1.212746,0.650777,1.053733,0.476828,1.096818,1.14727,0,0.633206,1.233379,0,1.547981,1.457559,0,0,1.722859,1.914941,0,0,1.281783,0.571444,1.020782,0.91888,FALSE
0.381201,0.539033,1.054932,0.419532,0.749698,1.027542,1.006551,0,1.561015,0,1.971757,0,2.634947,1.92809,1.653525,0,0,0,0,2.048541,0,0,0.938175,0.575136,1.198932,0.993921,FALSE
2.545577,1.112147,0.8855,1.198663,0.675724,0.961249,0.997339,0.150996,1.196345,0,1.255253,0.695575,0.96776,1.321873,0.728766,0.906709,0,1.294753,0.535873,1.180399,0.170469,1.087294,1.414415,0.625453,1.020782,1.172325,FALSE
0.330374,1.243922,1.025036,1.348496,0.532873,1.113171,1.064621,0.588294,1.653933,1.418991,1.522058,1.566352,0,2.9767,0.765843,0,0,0,1.068173,0,1.375269,0,0.805262,1.137644,1.273865,0.900487,FALSE
0.330374,1.313028,0.832841,0.382906,0.404249,0.780171,0.871054,0,0.451073,0,1.522058,2.349528,0.762748,0,0,1.807373,0,0,0,0,0,0,1.55754,1.363752,0.749332,1.022244,FALSE
0.470148,0.728423,1.238008,0.531226,1.242814,0.570857,1.074561,1.235418,0.421001,2.968166,0,0.546068,0.531824,0,0,0,0,0,0,0,0,0,0.984604,1.330709,0.838891,0.810353,TURE
0.309197,0.812241,1.163696,1.700027,0.831113,0.645507,1.199588,0,1.768789,0,0.814623,0.838329,0.816462,1.593163,1.639552,0,0,1.228988,1.144471,0,2.949852,0,0.90128,0.760498,1.049065,1.022244,FALSE
0.851349,0.965432,0.957146,0.653816,0.541226,1.401194,0.999039,0.905973,1.331416,0.541926,1.162577,0.897307,1.747804,1.705245,1.02369,2.053833,0,0,0.404611,0,1.033197,0,1.277689,1.320585,1.020782,0.91888,FALSE
0.338846,0.943307,0.780789,0.224749,0.992247,0.685028,0.86815,0.573401,0.293102,1.382607,0,0,0,0.725094,0.373103,0,0,1.117262,0,0,0,0,0.795725,0.690534,1.049065,1.125608,TURE
0.563331,0.283701,1.258655,0.813379,1.308458,1.272195,1.055743,0.686343,0.789377,0.823232,0,0,0,0,0.666459,0,2.446293,0,1.848761,0,2.366742,0,0.561461,0.911807,1.095716,0.614971,TURE
1.681521,0.964013,1.095071,0.691875,1.07915,0.62257,1.000212,0.457562,0.526251,0.273021,0.585703,0.753435,0.146757,0.429549,0.736761,0,0.403576,0.873392,0.609997,1.344844,0,0,0.852353,1.097907,0.5429,1.172325,TURE
0.415086,1.045063,1.019806,0.546058,0.818298,0.433851,0.986009,0.933993,0.954848,0,1.807444,0.620014,1.811526,0.589138,0.303146,0,1.67378,0,0,0,1.082659,0,0.884084,0.819302,0.992499,1.153932,TURE
0.37273,0.673791,1.22087,1.04883,1.433246,1.267302,0.943641,0.520674,0.399225,0,0.672537,0,0,0,0.676792,0,0,0,0,0,0,0,-0.463699,1.576837,0.824266,0.767229,FALSE
0.656513,0.765079,1.031649,1.111261,0.964685,0.984728,1.003304,0.588294,1.052503,1.409717,0.756055,0.389029,1.515525,0.739311,0.760838,0,1.046112,1.131963,0.527059,1.166719,0,0,0.818996,1.28852,1.198932,1.003851,FALSE
0.402379,1.361767,1.02571,1.018864,0.896697,1.210216,1.001253,0.481901,0.985322,0,1.243832,0.640015,0,1.216286,0.312925,0,1.728359,0.9351,0.870793,0,0,0,0.342914,1.136866,0.927482,0.740475,FALSE
0.482855,1.040238,0.98626,0.870458,0.923997,1.109093,0.993307,0.400873,1.331928,0,0.516412,0,0.517579,1.009952,0.779519,1.221198,0,3.10015,1.443477,0,0.925181,0,1.334523,1.013308,1.273865,0.900487,FALSE
0.300725,1.062881,1.055714,0.58571,0.806827,1.066464,0.999462,0.647124,0.826966,0,1.67647,0.862628,0.840128,1.639342,1.265306,0,0,0,0,0,0,0,0.999532,0.992069,1.273865,1.125608,TURE
0.78358,1.252887,0.837343,0.839064,0.661498,0.822034,0.930379,0.492377,0.880899,1.178616,0.632111,0.97576,1.267078,0.309056,0.477083,0.744796,0,0.472688,0,0,0.562265,0,1.26931,0.648351,1.142366,1.125608,FALSE
0.364259,0.752139,0.987789,1.218641,0.485099,0.890536,1.106035,0,0.817237,0,0,0,0,1.346602,1.385812,0,0,0,0,0,1.241096,0,1.317921,1.146403,0.889283,0.618718,FALSE
1.207137,0.643057,1.122144,1.598218,0.896697,0.799199,1.191968,0.638009,1.875233,0.762144,0.204375,0,0.614511,0.599547,2.159516,0,0,1.220272,1.420442,1.253911,1.448682,1.54001,1.451436,1.29539,1.067432,0.793376,TURE
0.423557,0.700742,1.249262,1.018864,1.367096,0.47952,1.102173,0,0.701668,0,1.180371,0.607361,0.591519,1.154231,1.187839,0,0,0,0,0,0,0,0.821336,1.560456,0.899199,1.125608,FALSE
0.381201,1.137958,1.054932,0.419532,1.234796,0.411017,0.905896,1.017947,0.780508,0,1.971757,1.352758,1.317474,1.285393,0.66141,1.55808,3.655381,0,0,0,0,0,0.897624,0.883634,0.870916,0.947204,TURE
0.533682,1.15507,0.793182,0.470903,0.566998,0.717648,0.862758,1.087168,0.555721,0.869704,0.466437,0.960022,0.467491,0.912214,0.469388,1.102057,1.292757,0.699424,0,1.444054,0,0,0.730032,1.198029,0.58955,0.872163,TURE
0.381201,0.71871,1.110455,0.479465,1.014297,0.753531,1.006551,0,1.43093,0,2.629009,0,1.97621,1.285393,0.992115,0,0,0.988841,0,0,2.366742,0,1.433452,1.223018,0.880832,1.022244,FALSE
0.427793,0.587065,0.791612,0.998886,0.918747,1.769656,1.061363,0.452987,0.463101,0,0,0,0.585544,0,0.58792,0,0,0,0,0,0,0,1.426681,1.445705,1.020782,1.054315,FALSE
0.393908,0.637566,1.208963,0.995812,0.949843,0.7588,1.120194,0.492377,1.635955,1.185092,0.635585,0.654081,2.548081,0.621509,1.599013,0,0,1.911759,0,0,1.143482,0,0.809357,0.707427,1.020782,1.200649,FALSE
0.330374,0.967495,0.896906,0.790785,0.814623,1.056085,0.812983,1.764883,0.60143,1.418991,0.761029,0,0,0,0.765843,0,0,0,1.068173,0,0,0,1.091371,0.662959,1.049065,0.947204,TURE
0.444735,1.283411,1.165978,0.799109,1.616995,1.484227,1.006551,0,0.556612,0,0.561536,0.577877,0,0.5491,0.847632,1.328951,0,0,0.785421,0,0,0,1.257187,1.288479,0.777615,1.050568,TURE
2.918307,0.954456,0.97185,1.114947,0.815498,0.696989,1.032116,0.987616,1.127463,0.627909,0.841895,0.259919,0.590658,1.399526,1.228471,0.395198,0,0.376221,1.167827,0.257189,0.445708,0.631741,1.300701,0.936778,0.664483,1.27569,TURE
0.533682,1.026729,1.110455,0.69922,1.175997,0.358824,0.946637,0.724779,0.463101,0,0,0.480011,1.402472,0.456107,0.704082,1.102057,2.585513,0,0,0,0,0,1.00787,1.012806,0.945849,1.050568,FALSE
0.355788,1.411752,1.011307,0.239733,1.058397,1.096045,0.898706,0.545767,0.418465,1.315163,0,0.72587,0,0,0,0,0,1.062088,0,0,0,2.704643,1.027433,1.090851,1.273865,1.125608,TURE
0.978417,0.746712,1.081612,1.135098,0.694907,0.560477,1.117664,0.393901,1.459775,0.470932,0.757706,0,0.506278,0.740925,1.143748,0,0,1.509283,1.054118,3.104398,2.689953,0,0.752664,1.275009,0.974132,1.003851,FALSE
0.402379,0.737624,1.130911,1.178685,0.676198,0.274011,1.144289,1.445702,1.601148,2.319212,0.621916,0,0,0.608143,1.564626,0,0,1.870199,0.870793,0,1.118351,0,1.396118,1.407947,0.899199,1.200649,FALSE
0.364259,0.501426,0.813473,0.739176,0.587998,1.050376,1.000699,0,0.681031,0,1.3771,0,0,0,0.692906,0,0,1.036496,1.930433,0,0,0,0.884084,0.912939,1.198932,0.590394,TURE
0.41085,1.166978,1.236383,0.740351,1.382661,1.132311,1.011739,1.415583,0.241199,2.270386,0,0,0,0,0,0,1.691586,0,0,0,0,0,1.119593,0.581261,1.273865,0.768799,TURE
0.415086,1.210073,0.994311,1.058819,0.798698,0.707862,0.986009,0,0.954848,0,0.602481,0,0,1.178277,0.909439,0,0,0.90557,0.843294,0,0,0,0.852238,0.787618,1.123999,0.722082,FALSE
0.37273,1.041313,0.880162,1.288563,1.168647,0.856285,1.029427,1.041348,0.79845,0,0,0.692109,0,1.315286,1.015188,0,0,1.012108,0.942505,0,0,0,0.776266,0.641109,0.945849,0.722082,FALSE
0.37273,0.796298,1.362831,0.509432,1.521445,0.582274,1.080898,0,0.5323,0,0.672537,0,0.674056,0.657643,0.676792,1.594741,0,0,0,0,0,0,1.233438,2.289877,0.842633,1.35073,FALSE
0.127067,1.257743,0.749557,1.498329,0.881997,0.685028,0.60393,3.124045,0.399225,0,2.06565,0,2.070316,0,0,0,0,0,0,0,0,0,0.117432,0.368196,1.142366,0.965597,TURE
0.330374,1.036601,0.736744,0.757489,0.618623,0.789685,0.871054,2.353177,0.751788,2.837983,0,0.783176,0.762748,0,0.382922,0,0,0,0,0,0,0,0.924138,0.417799,0.870916,1.200649,TURE
0.368495,1.425029,0.832841,0.779131,0.692998,0.88075,0.798299,2.106914,0.673112,0,0.680449,1.400503,0.681986,1.33076,0.342377,0,3.78593,0,0,0,0,0,0.683546,0.179037,1.095716,0.825446,TURE
0.923354,0.989051,1.077345,1.050344,0.926543,0.768062,1.038871,1.043748,0.853643,1.997099,0.267769,0.275562,0.268374,0.785518,1.347317,0.630479,0,0.800271,1.117855,2.469737,0,0,0.628337,0.920288,0.913824,0.947204,TURE
1.355382,0.960152,0.983794,0.805352,0.68906,0.556585,0.981387,0.142002,0.943623,0,1.091287,0.187174,0.364584,0.177853,0.732127,0.427612,0.501606,1.356927,0.505445,1.115029,0.644113,0,1.212673,1.18643,1.123999,1.27569,TURE
0.393908,0.869408,1.262695,0.659265,1.597772,0.995925,0.990316,0.492377,0.503371,0,0.635585,0.654081,0,1.243017,0.319803,1.506144,1.766767,0,0,0,0,0,0.782702,1.336081,1.020782,1.078891,FALSE
1.181724,1.874056,0.47463,1.27189,0.917642,1.600545,0.779265,0.977669,0.29152,1.167979,0,2.363664,0.837095,0,0.315185,2.45567,0,0,0,0,0,0,1.107917,0.185809,1.077348,0.268092,TURE
1.207137,0.907844,1.060777,1.098775,1.131897,0.753531,0.948277,0.797512,0.937617,0.762144,0.817501,0,0.409674,1.199095,0.822673,0,0.563862,0.305068,0.852265,1.253911,0,0,0.989652,0.778425,0.833582,1.050568,TURE
0.351552,1.168986,0.872978,0.958931,1.087797,0.548022,1.000487,0,0.988326,0,0,0.734832,1.431329,2.094715,1.077853,0,0,0,0,0,0,2.738879,0.887435,1.317781,1.123999,1.144002,FALSE
0.550624,1.202457,0.903313,1.155854,0.629998,0.782889,0.987194,1.053457,1.346224,0.842526,0.451861,0.930021,1.358645,0.883708,1.364158,1.067346,0,2.032185,2.523243,0,0,0,0.785751,0.87564,0.49625,0.84384,FALSE
0.436264,1.255998,1.188618,0.599332,1.494496,0.685028,0.952803,1.776418,0.454021,0,0,0.58932,0,1.119946,0.288139,0,0,0.860292,1.602259,0,0,0,1.055434,1.420336,0.81435,0.689042,TURE
0.470148,0.679861,1.17048,1.330335,0.942134,1.245506,1.088163,0,1.368253,0,1.061251,0.546068,0,1.037749,1.334956,0,0,0,0.741787,3.292983,1.902241,0,0.769407,1.504784,0.532984,0.768799,TURE
0.381201,0.658818,0.943887,1.558262,1.102497,0.753531,1.107206,0,1.300846,0,0.657252,0,0.658737,0,0.66141,0,0,1.977682,1.841677,0,0,0,1.401777,1.322621,0.889283,1.200649,FALSE
0.360023,0.887818,1.146382,0.659265,1.278896,0.890536,0.959184,0,0.826966,0,0,0.717125,0.69842,0.681413,0.701254,0,0,0,0,0,1.256419,0,0.611981,1.231126,1.142366,0.665435,FALSE
0.381201,0.838495,1.193739,0.719198,1.014297,0.753531,1.073654,1.017947,0.520338,0,0,0,0,0,0.992115,0,1.82769,0.988841,0.920839,0,0,0,0.941231,1.162404,1.245582,1.200649,TURE
0.347317,0.723093,0.853155,1.078797,0.661498,1.301553,0.994276,0,0.714662,0,0.722977,0,1.449221,0.706966,0.727551,0,0,0,0,2.258648,0,2.773993,0.695147,0.802027,1.123999,0.91888,FALSE
0.288019,0.713426,0.881832,1.760537,0.413436,1.070356,1.06576,0.676099,1.382391,0,0,0,0.878316,0,1.32282,0,0,0,1.232507,2.752728,0,0,1.15042,0.695566,1.198932,1.125608,TURE
0.419321,1.306746,0.757129,1.148193,0.800761,1.171758,0.945548,1.848925,1.063242,1.111787,0,0.613622,0,0.583065,0.900063,1.41201,0,1.792274,0,0,0,0,0.596272,0.591993,1.049065,1.172325,FALSE
1.008066,0.905937,1.018306,1.076577,1.061664,0.723085,1.021353,0.764534,0.781605,0.913927,0.980308,0.252209,0.736892,0.479299,0.863196,0,0,0.732163,1.022719,0,0,0.924664,0.709208,1.077105,0.899199,0.92881,FALSE
1.270671,1.006194,1.066037,0.839064,0.881997,0.867702,1.006551,0.454502,0.813137,0.36189,0.97044,0.599208,0.194526,1.328527,0.976579,0.456407,1.070768,0.868981,1.618444,0.595184,0,0,0.758686,0.767725,1.067432,0.91888,TURE
0.385437,1.184687,0.74132,1.035209,0.954161,1.170775,0.862758,1.006637,0.643196,1.211723,0,1.337559,1.954006,0,0.980968,3.080749,1.806921,0,0,0,0,0,0.92564,0.504186,0.945849,0.91888,TURE
0.368495,0.929367,0.86156,0.941807,0.566998,0.822034,0.954488,1.053457,0.53849,1.268745,0.680449,0,0.681986,0,0,3.227451,1.892965,0,0.953726,0,0,0,0.438606,0.695697,0.992499,1.065214,TURE
0.376966,0.726786,0.757979,1.152048,0.661498,0.631748,1.034825,0.514757,1.447191,0,1.329614,0,2.665234,1.300168,1.003519,0,0,0,0.931546,0,0,0,1.245505,0.768796,0.899199,1.068961,TURE
0.588744,0.659249,0.89875,1.200916,0.765945,0.44295,1.086206,0,1.174532,0,0.844353,0.434463,0.84626,1.238481,0.637271,0,0,0.632567,1.178132,0,0,0,0.846951,1.264384,1.198932,0.679112,TURE
0.355788,0.577535,0.713864,1.018864,1.102497,1.301553,0.952628,0,0.418465,0,0.705344,0,0,0,0,0,0,0,0.989049,0,0,0,1.093865,1.051825,1.020782,0.947204,FALSE
0.576037,0.792695,0.900204,0.824081,0.716623,1.088705,0.99915,1.342182,1.200633,0.804801,0.863257,0,1.29781,0,1.303077,0,0,0.646836,0.602353,1.334656,1.541968,1.639178,0.846377,0.949263,1.273865,1.172325,FALSE
0.389672,1.11322,0.787578,0.799109,0.529198,0.867702,0.820558,1.493362,0.381677,1.198259,0,0.661348,1.288196,0,0.646712,3.046134,0,0,0,0,0,0,0.327162,0.871653,0.824266,0.543677,TURE
1.63493,0.642371,0.912673,1.09378,0.988572,0.667902,1.01307,0.705953,1.20286,0.561684,1.054342,0.155004,1.660566,0.294569,1.061012,0,0.830335,0.449238,0,0.46119,0.532827,1.132835,1.39284,1.080578,1.020782,0.943457,FALSE
0.309197,1.107601,0.718754,1.135272,0.500364,0.90898,0.951397,1.258296,1.125593,1.51892,0,0,0,1.593163,1.639552,0,0,0,2.288942,0,0,0,0.912891,0.788964,0.749332,0.975527,TURE
0.6311,1.012947,1.173803,0.861539,1.243371,0.856285,1.043705,0.612144,0.704039,1.467256,0.393457,1.214722,0,1.538974,1.187839,0,0,0.589241,0.548719,0,0,0,0.833974,1.447138,1.170649,1.27569,FALSE
0.368495,1.177198,0.947716,0.881874,0.913497,0.538236,0.954488,0,0.53849,0,0,0.700251,0,0.66538,0.342377,0,0,0,1.907451,0,0,0,1.610131,0.616767,0.842633,0.900487,FALSE
0.364259,1.253564,0.987789,1.078797,0.661498,1.347222,1.035811,0.532925,1.08965,1.283849,0,0,0,0,0.692906,1.633168,0,1.036496,0.965216,0,0,2.638676,1.143333,0.776023,0.992499,0.947204,TURE
0.999594,1.23338,1.175153,0.686734,1.313809,0.784928,0.991623,0.578281,0.788257,0,0.494344,0.254365,0.24773,1.933583,0.746206,0,0.682442,1.476895,0.343832,0,0,0,0.646471,1.128321,1.123999,0.722082,FALSE
1.2622,0.994859,1.257646,0.70144,1.389963,0.509965,1.043705,0.305041,0.74065,0,0.390799,0.402171,0.195841,0.764288,0.786542,0.459502,1.078028,0.583249,0.543139,0.599233,1.038468,0,0.094167,1.422403,0.599466,1.022244,FALSE
1.855179,1.181441,0.861363,0.732516,0.763952,0.750763,0.903138,1.140241,0.874276,0.494694,0.928595,1.092135,0.797736,1.556623,0.934469,0.623232,0.731076,0.593305,0.184168,0.405932,0,0.997104,1.178594,0.543988,0.945849,1.022244,TURE
0.504033,1.177718,0.881832,1.253865,1.106365,1.784678,0.735882,1.151661,0.098115,0.921738,0.494344,0.50873,0,0.483396,0,0,0,0,0,0,0,0,0.006173,0.077767,1.170649,0.675365,TURE
0.288019,0.792695,1.175776,1.311038,1.240309,0.899099,0.954743,0.676099,0.518397,0,0.876336,0,0,1.713857,0.88188,0,0,0,0,0,0,0,0.220625,0.975475,0.910083,0.91888,TURE
0.944532,1.087734,1.019577,0.524415,1.041247,0.685028,0.941102,1.02024,0.625812,0.975958,0,1.07731,0.524605,0,0.790101,0.61615,0,0.391042,0.7283,0,0,0,1.004834,0.475694,0.945849,1.125608,TURE
0.368495,0.743493,1.177465,1.198663,1.140297,1.281981,1.006551,0,1.076979,0,2.041348,0,2.045959,1.33076,1.369508,0,0,0,1.907451,0,0,0,0.92564,0.570539,1.198932,1.125608,TURE
0.423557,0.646839,1.224277,0.659265,1.499396,0.548022,1.026682,0,0.584724,0,0,0,1.774556,0,1.187839,0,0,0,0,0,0,0,0.733829,1.193153,0.870916,1.35073,TURE
1.253729,1.129055,1.004474,0.869031,0.915072,0.873411,0.969145,1.535548,0.66718,1.467256,0.590186,0.809814,0.394346,0.961859,0.593919,0,1.085386,0.293615,0,0,0,0,0.319171,0.990792,0.974132,0.693758,TURE
0.961474,0.831108,1.067651,1.166556,0.787498,0.84813,1.097451,0.400873,1.383156,0.479304,1.285293,0.529079,0.515279,1.005463,1.034739,1.210294,0.709862,1.536235,1.430588,0.79002,0.912735,2.910827,1.34939,0.82343,1.067432,0.84384,FALSE
0.326139,0.910055,1.103244,0.599332,1.011703,0.785767,0.980407,0.596035,0.914015,0,0.771176,0,0,0.754097,1.552109,0,0,2.325112,2.165215,2.41335,0,0,1.069428,0.773021,1.049065,0.85377,FALSE
3.773892,0.786467,0.942204,1.383911,1.079333,0.868394,1.048914,0.763461,1.222795,0.970469,1.040957,0.200859,0.717275,1.335999,0.982071,0,0.179064,0.387519,0.360869,1.191711,1.262084,1.707554,0.178763,1.434987,0.974132,0.898917,FALSE
0.563331,0.972691,0.939295,0.750811,0.666344,0.861931,0.964927,0.686343,1.22792,0,1.766052,0,1.327531,0.431735,0.222153,0,0,0.661763,1.232507,0,0,0,0.746982,0.772251,0.674399,0.722082,TURE
0.330374,1.036601,1.0891,0.832405,1.604745,0.5328,1.045264,1.176588,0.751788,1.418991,0,0,0,1.48835,1.148765,0,2.120121,0,1.068173,0,0,0,1.226618,1.407185,0.945849,1.27569,TURE
1.2622,1.031036,0.922274,0.659265,0.831364,0.687565,0.962641,0.762604,0.974539,0.728671,1.563195,0,1.370885,1.337504,0.884859,0.459502,0.539014,0.291624,0.814708,0,0,0,0.985332,1.380383,1.198932,0.665435,FALSE
0.300725,0.759201,1.020524,0.299666,0.962179,0.685028,0.914402,0,0.330787,0,0.838235,0.862628,0,0.819671,0,0,0,0,0,0,0,0,0.557133,0.924481,0.945849,1.022244,FALSE
0.376966,0.847917,1.038712,1.012204,0.881997,1.111268,0.916074,0.514757,1.184065,0,1.329614,0.684154,1.998925,0.650084,1.003519,0,0,1.000339,0,0,2.394586,0,1.389512,0.976691,1.198932,1.022244,FALSE
0.398144,0.630783,1.169522,0.710636,1.593895,0.714386,1.092215,0,0.995916,0,0.628676,0.646971,0.630096,0,0.94898,1.489593,0,0,0,0,1.130777,2.404127,1.15644,1.013039,1.170649,1.172325,TURE
0.402379,0.794364,0.920509,0.859042,0.867297,0.890536,1.033039,0.481901,0.862156,0,0.621916,0,0,0,0.62585,0,0,0.9351,0.870793,0,0,0,0.478746,1.319854,1.198932,1.050568,FALSE
1.622223,1.013325,1.095958,0.78912,1.025322,0.884828,0.989468,0.711497,0.787999,0.283053,0.607225,0.78112,0.760746,1.03911,1.14575,0,0.418445,0,0.632471,0,0,0,0.688434,1.81756,1.123999,1.27569,FALSE
0.495562,0.691068,1.003681,0.975383,0.624748,0.352588,1.071073,0.390506,1.297482,0,1.005882,0,1.008154,0.983605,2.02449,0,0,0,1.40549,1.559067,0,0,0.650661,1.075936,1.170649,0.572001,FALSE
0.732754,0.872423,0.982079,0.983518,1.302265,0.822619,0.968732,1.84355,0.53849,1.261326,0.338235,1.044234,0,0.661489,0.170187,0,1.870695,0,0.942505,0,0,0,0.839092,0.781029,0.737146,0.765052,TURE
0.364259,0.68946,1.307367,0.639287,1.367096,1.073211,1.035811,0.532925,0.817237,0,0,0,1.38021,0,0.692906,1.633168,0,1.036496,0.965216,0,0,0,0.998198,1.001207,0.870916,0.608788,FALSE
0.584509,1.054629,0.941473,1.098775,1.137497,0.505616,0.984669,0.991941,0.760568,0.792966,0.850562,0.437657,0,1.66345,0.641957,0,1.177845,0.637253,0,0,0,0,0.072449,0.655554,0.824266,0.543677,TURE
0.360023,0.824403,1.058199,1.078797,0.926097,1.027542,1.030234,0,1.240449,0,0,0,0.69842,0.681413,1.051881,1.653085,0,1.049136,0.976987,0,2.512837,0,0.864248,1.046193,1.095716,0.993921,FALSE
0.351552,1.688536,0.602054,0.779131,0.646798,1.23305,0.81858,1.657268,0.847136,1.331399,1.428104,1.469663,0,0,0,1.694412,0,0,2.002824,0,0,0,0.452255,-0.079898,1.123999,0.947204,FALSE
0.563331,1.418507,1.05201,1.290868,0.913497,1.501792,1.033039,0,0.701668,0,0.441513,2.271808,0.44251,0.86347,0.444306,2.08543,0,1.323525,0,0,0,1.677298,1.311017,0.82302,0.889283,1.068961,TURE
0.419321,1.088955,1.16093,0.548862,1.283538,0.962645,1.021802,0,1.299518,0,0.59627,0.613622,1.792851,1.749195,2.100147,0,0,2.688411,0,0,0,0,0.928757,0.73275,1.142366,0.92881,FALSE
0.309197,1.033761,0.889885,0.754927,0.530047,0.691615,0.951397,0.629148,1.125593,0,0.814623,0,0,0,0.819776,0,0,0,0,0,0,0,1.054625,0.954235,0.992499,1.125608,TURE
0.304961,0.673791,0.624631,1.223635,0.477749,1.084628,0.880732,0,0.652255,0,0.82626,0.850305,0.828126,0,0,0,0,0,1.161057,0,0,0,0.840094,0.540982,1.030698,1.097285,TURE
0.55486,0.905246,0.972708,1.046884,0.687271,0.587167,1.02576,0.348451,1.6921,0,1.345074,0,0.449371,1.315286,1.127986,1.059007,0,0,1.251765,0,0,0,1.045572,0.334897,1.095716,1.125608,FALSE
0.398144,0.974846,1.302422,0.744884,1.650595,1.487489,1.027967,0.487082,0.622448,0,0,1.293943,0,0,0.316327,0,0,0,0,0,2.261553,0,0.900133,1.598232,1.348798,0.907981,TURE
0.338846,1.078065,0.624631,0.749164,0.551248,1.883827,0.830404,0,0.732755,0,0.741515,0,0.74319,1.450187,1.119309,0,0,0,1.040428,0,0,0,0.789582,0.060087,1.020782,0.840093,FALSE
0.326139,0.630038,1.103244,0.788826,0.771748,0.443253,1.058839,0.596035,1.523359,0,0.771176,0,1.545836,0,1.164082,0,0,1.162556,2.165215,0,0,0,0.695378,0.98243,1.067432,0.825446,FALSE
0.609922,0.973253,0.919596,0.861539,1.102497,0.856285,1.006551,0.950321,0.971541,0.75946,0,0.838329,1.224694,0.796582,0.614832,0.961368,1.127724,1.220272,0,1.25839,0.726928,1.54551,1.155926,1.129708,0.917566,0.84384,FALSE
0.432028,0.845541,0.759355,1.598218,1.028997,1.598399,1.021353,0.897003,1.375548,2.156867,1.156764,1.190427,0.579688,1.131146,0.873061,0,0,0.868981,0,0,1.038468,2.207872,0.915676,0.609733,0.917566,0.993921,FALSE
0.44897,0.661078,1.013552,1.847939,0.796248,0.665999,1.182222,0.431416,1.874457,0,0,0,0.557393,1.08764,0.839482,0,0,1.670469,0.777796,0,4.988721,0,1.310668,0.984242,0.842633,0.830162,FALSE
0.474384,1.058814,0.959255,0.549387,1.041247,0.513771,0.930161,3.264768,0.730114,3.921576,0.525802,0,0.526989,1.028314,0.793692,0,2.917598,0,2.204944,0,0,0,1.046293,1.106784,0.899199,1.022244,FALSE
0.525211,0.782467,1.148515,0.813379,1.574995,0.685028,0.998433,0.736564,0.941262,0,1.896334,0,0.475154,0.463584,0.715624,0,1.314125,0.710985,0,0,1.696165,0,1.021659,1.178885,1.067432,1.35073,TURE
2.926778,0.967294,1.059432,0.894327,1.125406,0.98306,1.011649,0.853453,0.788614,0.626086,0.671561,0.43194,0.252404,0.902947,0.887,0.197025,0.693353,0.50017,0.698659,0,0.592547,0.314951,0.864418,1.308695,0.646116,0.693758,FALSE
0.330374,0.483747,1.025036,0.840729,0.881997,1.389085,0.929124,0.588294,0.300715,1.418991,0,0,0.762748,0,0.382922,0,0,0,0,0,0,0,0.488166,0.642451,0.945849,0.702119,TURE
0.37273,0.612537,0.823377,1.648162,1.389146,0.993291,1.01227,0,0.79845,0,0.672537,0,0.674056,0,0,0,0,0,0.942505,0,0,2.575851,0.760078,0.798594,0.842633,0.947204,FALSE
0.406615,0.72994,1.093104,0.689231,0.848922,0.736405,1.038005,0,1.096818,0,0,0,1.233379,1.80502,1.547981,0,0,0.925045,0,1.914941,0,0,0.452787,1.062293,1.049065,0.993921,TURE
0.368495,0.619578,1.148747,0.890435,1.001697,0.675242,1.058614,0.526729,0.673112,0,0,0.700251,0,0,0.684754,0,1.892965,0,0.953726,0,0,0,0.944489,1.554985,0.945849,1.35073,TURE
0.279548,0.898388,0.946411,1.073802,0.551248,0.171257,1.052303,1.393805,1.068695,3.370105,0,0,0.905763,2.651123,1.818878,0,2.523953,0,1.271634,0,0,0,0.932232,0.569726,0.992499,0.768799,TURE
0.389672,1.230401,0.869052,0.299666,0.984897,0.616525,0.869791,0.995575,0.636128,1.198259,0.642647,0,0.644098,0,0.323356,0,0,1.933239,0,0,0,0,0.945518,1.383659,0.81435,0.647041,FALSE
0.478619,0.620126,0.906544,1.609743,0.483402,0.715766,1.13571,0.404452,1.757303,0,1.04213,0,1.566725,1.01905,1.048722,1.2323,0,0.782083,0.7283,1.61628,0,0,0.790698,0.961032,1.020782,0.600324,FALSE
0.300725,0.683281,1.266857,1.082883,0.937122,0.412574,1.169584,0,0.99236,0,0,0,0,0,1.265306,1.993426,0,1.265135,2.356263,0,0,0,0.834649,0.819362,1.087813,1.097285,TURE
0.406615,0.673791,1.223236,0.554382,1.53247,1.215925,0.959369,0,0.853081,0,0.6153,0,1.233379,0.601673,1.547981,0,0,0,0,0,0,0,0.382535,1.065345,1.123999,1.097285,FALSE
0.351552,0.584493,1.174005,1.57824,1.690495,1.210216,1.000487,0.552423,1.129515,0,0.714052,0,0.715665,0.698238,0.718569,0,0,0,0,0,0,0,1.312054,0.641597,1.198932,0.947204,FALSE
0.512504,0.846415,1.135693,0.299666,0.881997,1.565778,1.023188,0.377489,1.254232,0,1.944141,0,0.974266,1.425814,1.46733,1.148754,0,0,0.678923,3.011531,1.739656,0,1.068961,0.908249,0.842633,0.975527,FALSE
0.41085,0.833556,1.210625,1.02944,1.265926,1.313642,1.027304,0,1.447191,0,3.044116,0,1.220397,0.59534,0.919012,0,0,1.830408,0,0,1.0943,0,1.266318,0.965383,1.198932,0.975527,FALSE
0.880998,0.751536,0.876886,1.212284,0.992247,0.762872,0.994453,0.437668,0.671161,0.523511,0.280768,0,0.844206,0.5491,0.423816,1.322468,0,0.839309,0,0,0,0,0.299407,0.538473,0.615137,1.27569,TURE
0.588744,0.659249,0.808875,0.984616,0.757656,0.739109,0.999309,0.328251,1.090637,0.787178,1.26653,0,1.692521,1.238481,0.212424,0,1.169184,0,1.178132,0,0,0,0.765174,0.449912,0.988758,0.993921,TURE
0.92759,0.566107,0.969747,1.339176,0.826081,0.686667,1.109964,0.623376,1.487022,0.496974,1.332677,0.274292,1.335687,1.303164,1.475219,0,0.736153,0.398283,0.741787,0.819417,0.946697,1.006379,1.025788,1.144287,0.974132,0.683828,FALSE
0.732754,0.810107,0.996521,0.550668,0.612498,0.553292,0.986187,1.316821,0.807735,1.261326,2.029411,0,0.677998,1.653722,0.510562,0,0.935347,0,0,0,0,0,0.913561,1.276096,0.889283,1.078891,FALSE
0.660749,0.587407,0.976987,1.37659,1.14384,0.5994,1.103335,0.876748,1.269793,0.700281,0.751145,0.386502,1.129263,0.367255,1.700769,0,0,0.562282,0,1.159043,0,1.423496,1.19993,1.641305,1.170649,1.093538,FALSE
0.643807,0.53194,1.117761,1.410926,0.716623,0.799199,1.191968,0.299991,1.533447,0.718956,0.385588,0,1.159377,0,1.940136,0,0,0.577377,1.075342,0,2.750538,1.461969,1.582444,1.196096,0.739416,0.783445,FALSE
1.241022,0.717484,1.065923,1.120289,0.677329,0.834329,1.087281,0.465397,1.546314,0,0.59627,0.204541,1.792851,0.971775,1.300091,0,0,1.483261,0.828755,0.609601,2.11287,0.74869,0.568673,0.533395,1.095716,1.050568,FALSE
0.368495,0.929367,0.976435,1.181539,1.089897,0.538236,1.058614,0.526729,1.076979,1.268745,0,0,0.681986,0,1.369508,0,0,2.048313,0.953726,2.122585,0,0,1.175788,0.526245,1.170649,1.172325,TURE
0.364259,0.752139,1.33642,0.479465,1.528795,0.411017,1.088479,0.532925,0.681031,0,0.68855,0,0,0,1.385812,0,0,0,0,0,0,0,1.021659,1.325674,0.795983,1.125608,TURE
0.533682,0.684486,1.169944,0.898997,1.049997,0.84813,1.09043,0,1.111443,0,0,0.480011,0.467491,1.368322,1.408163,0,0,0.699424,3.256624,1.444054,0,0,0.592168,0.490493,0.617833,0.947204,FALSE
0.423557,0.754646,1.04938,1.318529,1.234796,0.822034,1.117271,0.457562,1.637226,1.100442,0,0,1.183037,0.577115,1.781758,0,0,0.886899,0.825907,3.670303,2.120206,2.253869,0.801169,1.291698,1.123999,1.200649,FALSE
0.504033,0.543562,0.881832,1.556159,0.520301,0.748123,1.141885,0.383887,1.27549,0,0,0.50873,0.99092,0,0.994942,0,1.370768,0,0,3.063905,0,3.762982,1.192322,0.778563,0.899199,1.172325,TURE
0.440499,0.881111,1.081092,0.898997,0.551248,0.3996,1.088817,0,1.124032,0,0.567041,0.583543,0.568322,1.108967,1.426571,0,0,1.703548,1.586395,3.523491,0,0,0.590882,0.648795,0.899199,0.797123,FALSE
0.855585,1.094076,0.853456,1.498329,1.383132,1.463469,0.97167,0.450733,0.748795,0.539217,0.578382,1.190427,0.579688,0.848359,0.582041,1.362341,0.799041,0.432307,0.402578,0,0,1.092785,-0.086732,0.171505,1.198932,0.915133,TURE
0.440499,0.621961,0.936947,1.74805,0.404249,0.856285,1.146887,1.759171,2.585273,0,2.268165,0,2.273288,1.108967,1.141257,0,0,2.555321,0.793198,0,3.053097,2.163715,1.290666,0.74194,1.002415,0.787192,TURE
0.376966,0.969047,1.179079,0.852383,1.122097,0.631748,1.034825,0.514757,1.315628,1.239579,1.329614,0,0,1.300168,1.338025,0,0,2.000678,0.931546,0,0,0,0.968342,1.204834,0.945849,0.637111,FALSE
0.766638,0.595616,1.24236,0.629298,1.168647,1.130296,1.126113,0,1.029114,0,0,0,1.619241,0,1.625812,0.761533,0,0,0.900146,0,0.574971,0,1.331374,1.048605,0.960474,1.247366,TURE
0.368495,0.805451,0.890279,1.481205,0.825298,1.36027,1.058614,0.526729,1.750091,1.268745,2.041348,0,0.681986,1.33076,0.342377,0,0,0,2.861177,2.122585,0,2.606885,1.610131,0.721881,0.846374,0.975527,FALSE
0.360023,0.697572,1.263959,0.779131,1.367096,1.164548,1.030234,0.53927,0.413483,0,1.393692,0,0,0,0,0,1.939135,2.098272,0,0,0,0,0.370704,1.279886,1.170649,1.097285,FALSE
1.135133,1.045884,1.062805,0.759867,1.039497,0.709493,0.985894,0.678632,0.737146,0,0.652311,0.671294,0.871712,0.425243,0.765843,0,1.200068,0.649277,0,0,0,0,0.25519,1.283769,0.870916,1.200649,FALSE
0.330374,1.313028,0.896906,0.832405,0.832998,1.122685,0.871054,0.588294,0.451073,0,0,0.783176,0.762748,0.744175,0.382922,0,0,1.147055,1.068173,0,0,0,0.771803,0.546085,1.049065,0.947204,TURE
0.567566,0.965432,0.671245,1.51056,0.607498,0.510276,1.014062,0,0.696393,0,0.876336,0,0,0.428464,0.44094,0,0,0,0.611549,0,0,1.664396,1.068961,0.44899,0.58955,0.84384,FALSE
0.457442,0.698746,0.855976,0.449499,0.679873,0.941914,0.936651,1.270056,0.757408,2.03478,0.545643,0,1.093752,0,0.823643,0,1.514372,0,0,0,0.978557,0,0.73112,0.997921,0.992499,1.172325,FALSE
0.499797,1.004976,0.910479,0.649276,0.669665,0.342514,0.94684,0.387168,0.593719,0,1.994421,1.02623,0.499731,0.487563,0.501759,0,1.382688,1.496159,0,1.545391,0,0,0.694155,0.914872,1.273865,1.022244,FALSE
0.321903,1.205731,1.05201,0.824081,0.895779,1.006135,0.973441,0.603982,0.617468,0,0,0,0,1.528576,0.786542,0,0,1.178482,0,0,0,0,0.912398,1.11333,0.749332,1.050568,FALSE
0.364259,0.940173,0.987789,1.278574,0.705598,0.548022,1.088479,0.532925,0.953444,1.283849,0,0,1.38021,0,1.385812,0,1.915772,2.072992,0,2.14847,1.241096,0,1.270159,1.367704,1.049065,1.068961,TURE
0.508268,0.898388,1.103515,1.04883,0.808498,0.685028,1.056878,0.380661,0.875611,0.913927,0.980308,0.504418,0.982523,0.958598,0.98651,0,0,0,0,0,0,0,1.233438,0.993135,0.992499,1.050568,FALSE
0.288019,1.268312,0.808346,1.04883,0.606373,0.941914,0.976946,0.676099,0.863995,0,0.876336,0.901839,0.878316,0,0,0,0,0,1.232507,0,1.590155,0,1.312637,1.161833,1.198932,1.172325,TURE
0.385437,0.829281,1.345359,1.225906,1.26286,0.990177,1.177996,0,1.286392,0,0.649867,0,1.30267,0.635475,2.288925,0,0,0,2.731123,4.04999,0,0,1.401985,0.981945,0.786067,0.712152,FALSE
0.351552,1.039099,1.083697,1.718084,0.617398,1.141713,1.091441,0.552423,1.270704,0,0,0.734832,0.715665,0.698238,1.077853,0,1.987613,1.075364,3.004236,0,0,0,1.19113,0.722314,0.870916,1.200649,FALSE
0.677691,1.111755,0.905715,1.161205,0.826873,0.5994,1.019133,1.139589,0.800961,1.365106,0.732129,0.376717,1.100674,0.715915,0.736761,0,0,0,0,0,0,1.386997,1.023448,1.19438,0.739416,0.768799,FALSE
0.732754,0.997055,1.010964,0.770935,1.106266,1.009977,0.916368,1.316821,0.605801,0,0.67647,0,0.338999,0,0.510562,0,0.935347,0.506054,0,0,0,0,1.207752,0.450622,0.795983,1.022244,TURE
0.364259,0.626782,1.045894,0.859042,0.926097,1.164548,0.930474,0,0.408619,0,0,0,0,0,0.692906,0,0,0,0,0,0,0,0.747463,1.128656,1.170649,1.247366,TURE
1.622223,1.632579,0.645833,1.223635,0.878322,1.410016,0.812074,2.253075,0.51523,1.69832,0.910838,1.874689,0.304298,1.187555,0.152767,2.853746,0,0.679178,0.421647,0,0,0,0.058387,0.147688,1.095716,0.965597,TURE
0.25837,0.88366,1.187823,0.599332,0.771748,2.397598,1.089055,0,1.736629,0,0.980308,0,0.982523,0.958598,0.98651,0,0,1.483261,0,0,3.570874,0,1.214443,0.833247,0.824266,1.125608,TURE
0.355788,2.245969,0.237955,1.618195,1.234796,2.603107,0.718965,0.545767,0.83693,0,0,10.162184,2.827748,0,0.709806,1.673493,0,0,1.978098,0,0,0,1.331374,-0.334303,0.042909,0.324739,TURE
0.762403,1.078065,1.01329,1.032182,0.832998,0.989485,1.023327,0.253065,1.422936,0,0.974801,1.337559,0.977003,0.635475,1.307957,0,0,0.972081,0.452616,2.001984,2.312952,0,1.012482,1.375149,1.348798,1.097285,TURE
0.495562,0.552854,1.302649,0.807922,1.545657,0.809273,1.096882,0,0.499031,0,0,0.517577,0,0.491803,0.759184,0,0,0,0.702745,0,0,0,1.269596,1.340562,1.150211,1.018497,FALSE
1.939891,0.847388,1.036506,1.048106,0.983193,0.838911,1.035121,0.594731,1.165353,0.236499,1.268382,0.391588,0.889872,0.620146,1.276405,0.595837,1.048411,0.567225,1.056435,0.776099,0.224163,0,1.570013,0.670008,1.170649,1.200649,FALSE
0.808994,0.761983,1.059584,0.678334,0.962179,0.473292,1.02763,0.953656,1.340556,1.141199,0,0,1.533567,0.897735,2.001728,0.721026,0.845793,0.457602,0.852265,0.94211,0.544224,0,1.06384,1.319686,0.917566,1.068961,TURE
0.29649,1.232075,0.99941,1.123747,1.102497,1.027542,1.035309,0,0.838951,0,1.701124,0,0,1.66345,0,0,0,0,0,0,0,0,0.745292,1.122218,0.749332,0.840093,FALSE
0.33461,0.818784,1.106941,0.607218,0.832675,0.860792,1.051145,0.580752,0.44529,0,0,0.773005,0,0.73451,0,0,0,1.131963,0,0,0,0,1.209598,1.007563,0.571183,1.022244,FALSE
0.288019,1.030504,1.212519,0.599332,1.405683,0.813471,0.93254,0,0.518397,0,0,0.901839,1.756631,0,0.88188,0,0,1.323525,0,0,0,0,0.148372,0.912577,0.786067,1.172325,FALSE
0.694633,0.9203,0.80745,1.098775,0.857497,1.179771,1.003482,0.277906,0.568222,0,0.714052,0.734832,0.357832,0.349119,0.538927,0.841944,0,0.534343,0,1.101091,0,0,1.119593,1.189604,1.123999,1.247366,TURE
0.436264,1.569998,0.800498,0.782461,0.943247,1.84577,0.732925,0.444104,0.454021,0,1.145311,0.58932,0,1.67992,0,2.711059,0,0.860292,0,0,0,0,0.660795,0.682996,0.674399,0.768799,TURE
1.092777,0.898388,1.055578,0.786303,1.094958,0.793344,0.983143,0.881297,1.126219,0.421263,1.355583,0,0.679322,1.104635,0.909439,0.53158,0.623565,1.349477,0.942505,0,0.400669,0,1.281783,0.974786,1.170649,1.022244,FALSE
0.571802,1.117994,1.184486,0.756299,1.175997,0.84813,1.028919,0.33805,0.950394,0,0.869747,0,0.871712,0.425243,1.750499,0,0,3.25868,0,1.344844,0,0,1.243849,1.227625,1.273865,1.068961,FALSE
1.736583,0.578474,0.975034,1.526869,0.629998,0.619787,1.145258,0.443019,1.755029,0,0.850562,0.145886,0.710402,0.970346,0.855942,0.333054,0.781371,1.056869,0.984189,1.301782,3.759972,2.131739,0.821047,0.973368,1.170649,1.200649,FALSE
1.22408,0.913931,0.976932,0.803548,0.779098,1.179771,0.956049,0.471861,1.165793,0.375761,2.216795,0.414783,1.817838,0.985319,0.811207,0.947923,0,0.902404,1.400576,0,0,0,0.744853,0.875117,1.198932,0.825446,FALSE
0.440499,0.725621,1.105116,1.298552,1.175997,0.456685,1.074299,0.879586,1.011629,0,1.134082,1.750628,0.568322,0,1.141257,0,0,0.851774,1.586395,0,1.017699,0,0.416307,0.752925,1.123999,1.27569,TURE
0.398144,1.662973,0.637921,0.496589,0.793798,0.685028,0.674603,2.435412,0,1.17221,0,0.646971,0,0,0,1.489593,0,0,0,0,0,0,-0.636013,-0.183875,1.198932,0.618718,TURE
0.453206,0.957161,0.723872,1.44125,0.724498,0.505616,1.015958,0.854692,0.764554,1.02708,0,0.56687,1.104168,0.538641,0.831487,0,0,0,0.770317,0,0,0,1.192322,0.622256,1.020782,1.050568,TURE
0.779345,1.288991,1.099894,0.749164,1.212746,1.061793,0.976464,0.990135,0.759182,1.185092,0.635585,0,0.31851,1.864526,0.639605,0.748911,0,0.475299,1.327839,0,0,0,0.656701,1.373112,1.020782,0.768799,TURE
0.368495,0.619578,1.29234,0.82194,1.140297,0.870964,1.145385,1.053457,1.346224,1.268745,1.360899,0,0.681986,1.33076,2.396639,0,0,0,0.953726,0,0,0,0.965562,1.397786,1.170649,1.200649,FALSE
0.381201,1.078065,0.832841,0.599332,1.102497,0.47952,0.939447,1.017947,0.390254,0,0.657252,0.676379,0.658737,0.642697,0.66141,0,1.82769,0,0,0,0,0,-0.094496,0.892859,0.974132,1.125608,TURE
1.397738,1.176071,0.923697,0.934252,0.907938,0.76562,0.933347,1.101487,0.703801,0.328791,0.529008,0.907338,0.176734,1.034585,0.62108,0.414535,0.486266,0.526172,0.489987,0,0,0,1.559815,1.18604,1.002415,1.247366,TURE
1.313027,0.973736,0.902693,1.142476,0.730404,0.792064,1.013045,0.879586,1.348838,0.700281,0.563359,0.386502,0.752842,2.019903,1.039359,0.883081,0,0,0.521909,0.575734,0.332581,0,0.873161,0.819064,0.49625,0.872163,TURE
0.567566,0.844753,1.193325,0.990732,0.976497,0.929681,1.092934,0,1.305736,0,0.876336,0,0.439158,0.856929,0.66141,0,0,0,0.611549,1.355189,1.565691,0,1.401777,1.421476,1.123999,1.125608,FALSE
0.351552,1.23393,1.023492,0.938953,0.617398,1.278719,0.982297,0.552423,0.564757,0,0,0.734832,0,0.698238,0.718569,1.694412,0,0,0,2.230058,0,2.738879,0.299325,1.208451,0.974132,1.144002,TURE
0.635335,0.898388,1.016067,0.749164,0.771748,0.685028,1.026682,0.912053,1.243225,1.457343,1.563195,1.206514,0.783363,0.764288,0.983177,0,1.081694,1.170465,1.089972,1.206675,0,0,1.377081,0.891263,0.870916,0.947204,FALSE
0.44897,1.017043,0.754271,0.715868,0.526748,0.704057,0.854619,2.157079,0.661573,0,0.556137,0.572321,1.114785,0.54382,0.839482,0,0,0.835235,0.777796,0,0,0,0.743267,-0.074005,1.123999,1.097285,TURE
0.347317,0.9203,1.096913,1.13873,1.190696,1.027542,1.031101,0.559243,0.57173,1.348042,0,0,0.72461,0,1.091327,0,0,0,0,2.258648,0,0,1.194612,1.179846,0.838891,0.84384,TURE
0.351552,0.909212,0.842876,0.419532,0.999597,0.685028,0.891343,0,0.564757,0,0.714052,0,0,0,0.718569,0,0,0,0,2.230058,0,0,0.98654,0.963194,0.917566,0.797123,FALSE
0.313432,1.311161,0.911624,0.620736,0.606373,0.574934,0.877331,1.241059,0.475789,1.497824,0,0.826686,0,0,0.80839,0,4.479129,0,0,0,0,0,1.228257,0.86415,0.899199,0.665435,TURE
0.360023,1.078065,1.205171,0.719198,1.411196,0.822034,1.012472,1.617809,0.413483,2.598635,0,1.43425,0,0.681413,0.701254,1.653085,1.939135,0,0.976987,2.174995,0,0,0.791819,1.486523,0.557525,0.975527,TURE
1.393502,0.966654,1.002447,1.030224,1.001615,0.754426,1.046323,0.276211,0.917731,0,0,0.364045,0.886374,0.518874,1.334956,0.831613,0.487758,0.527786,1.228726,0,0.313138,0,1.196322,1.011164,1.170649,1.125608,TURE
1.11819,1.286328,1.145157,0.72776,1.165497,1.076473,0.995113,0.344476,0.660315,0.411616,0.220756,0.454362,0.221255,0.86347,1.110765,0,0,1.977682,0.306946,0,0,0,1.582444,1.452202,1.123999,1.172325,FALSE
0.457442,0.998209,0.902245,1.023858,0.440999,1.198799,0.950631,0.423352,1.082012,0,1.091287,0,0.546876,1.600678,0.823643,0,0,0.819325,0.762981,0,0,0,0.732506,0.978813,0.917566,0.768799,FALSE
0.537917,0.763983,1.082038,0.929576,0.904497,0.678038,1.081844,0.359513,1.470162,0,1.388117,0,0,0,0.931265,0,0,2.081351,1.292144,0,0.827398,0,1.113998,0.954474,0.721049,0.85377,FALSE
0.321903,0.354627,1.216387,0.618061,1.019809,0.941914,1.13237,0,1.080569,0,0,0,0.783363,0.764288,1.573083,0,0,0,1.097438,0,0,0,0.886913,0.700045,1.123999,1.27569,FALSE
0.317668,1.581162,0.7329,1.023858,0.624748,1.370056,0.885765,0.612144,0.782265,0,0.792304,2.446083,0.794094,0.774757,1.195974,0,0,1.194849,0,2.481332,0,0,0.434717,1.128281,1.198932,0.975527,TURE
0.563331,0.526874,0.995653,1.076821,1.121881,1.223264,0.93087,1.715858,0.438543,1.646463,0.883026,0,0,0.431735,0.444306,0,0,0,0,0,0,0,0.779894,0.464327,1.170649,0.91888,TURE
0.292254,0.390603,1.303578,1.023858,1.500621,0.941914,1.050314,0,1.021547,0,1.726513,0,0,2.532416,1.303077,0,0,0,0,0,0,3.328792,0.952462,1.21406,1.348798,0.720512,TURE
0.465913,1.029062,0.908554,0.998886,0.587998,0.685028,0.974524,0.415584,1.168374,0,1.071078,0.551124,0.536748,0.523679,0.538927,0,0,0,0.748719,0,0.960093,0,0.740866,1.310294,1.198932,0.722082,FALSE
1.008066,0.928586,0.986812,1.032182,0.881997,0.685028,0.989634,0.573401,0.977007,0,0.490154,0,0.245631,0.23965,0.863196,0,1.353269,1.830408,0.681812,0,0.434914,0,0.493865,1.10437,0.805899,0.91888,TURE
1.372325,0.632199,0.987071,1.163408,1.115467,0.846211,1.034511,0.701218,0.824406,0.334917,0.179622,0.184849,0.540082,0.351288,0.994169,0.422283,0,0.536007,0.499146,1.101091,0.318031,1.352322,0.82537,0.916333,1.123999,0.947204,TURE
0.529446,0.905575,0.859492,0.984616,0.787498,0.636097,0.966289,0.730623,0.933672,0,1.410688,0.967827,0,0.919631,0.473204,0,0,1.410314,0,0,0,0,0.80991,0.55219,0.974132,1.125608,TURE
0.59298,0.962558,0.874483,0.856188,0.850497,0.636097,0.959818,1.303558,0.666333,1.562947,0,0.862628,0.420064,0.819671,0.421769,0,2.3213,2.5118,0.584766,0,0,0,0.850774,0.654665,1.095716,0.947204,TURE
0.978417,1.026729,0.995083,0.844513,1.00394,0.708381,0.986943,0.984753,1.057079,0.470932,0.757706,0.519837,1.518834,0.49395,0.762499,0.594531,0,1.886604,1.756863,0.776099,0,0,1.168357,0.759956,1.198932,1.097285,FALSE
0.559095,1.102567,0.870698,1.013156,0.409499,1.190644,0.995113,0,0.707025,0,1.334728,0.457857,0,0,0.671586,1.050798,0,0,0,0,0.795077,0,0.795725,0.587829,0.767699,0.91888,TURE
0.703105,1.006627,1.053595,0.632628,0.865664,1.040228,0.991392,0.549075,0.771835,0,0.705344,0.362935,0.706937,1.379446,0.709806,0.831613,1.951032,1.055572,0,0,0,0,0.660862,0.700112,0.824266,1.097285,TURE
0.580273,0.944291,0.91187,1.435374,0.783792,0.751228,1.080022,0.333078,0.76616,0.79884,0.428431,0,0,0.837886,1.293424,0,0,0,0,0,0,0,0.385566,1.380874,0.767699,0.703689,FALSE
0.461677,1.186861,1.008579,0.449499,1.175997,0.697714,0.94191,0.838864,0.643196,0,0.540544,0,0.541765,0.528573,0.271982,0,0,1.623192,0,0,0,0,0.799874,0.623448,1.273865,0.993921,TURE
0.504033,0.905937,1.25976,0.249721,1.417772,0.3996,1.040384,0,0.784917,0,0.494344,0.50873,0.49546,1.450187,0.497471,1.16856,0,0,0.690629,0,0,0,0.847768,1.413478,1.170649,0.668252,TURE
1.046186,1.02569,1.082357,0.938514,1.19942,0.681264,1.020814,0,0.800073,0,0.236074,0.971777,0.473215,1.385077,1.187839,1.11109,0,0.352579,0,0,0.418806,0,1.155926,1.092066,1.348798,1.050568,FALSE
0.732754,0.778949,1.039848,1.083407,0.776459,0.726013,1.090915,0,1.009668,0,1.014705,0,1.355996,0.330744,1.021124,0,0,0.506054,0.942505,2.084906,0,1.280305,1.585228,1.589399,0.599466,0.898917,FALSE
0.385437,0.888515,0.988427,0.958931,1.08646,0.60407,0.945715,1.006637,0.514557,1.211723,0.649867,0,0,0,0.326989,0,0,0.977604,0,0,0,0,0.771926,0.824557,1.348798,0.675365,TURE
0.271076,0.926462,1.288302,0.599332,1.322996,0.513771,0.990823,0,1.102622,0,0.932874,0,0,0.912214,0.938776,0,0,0,0,0,3.39233,0,0.693122,0.659515,0.832717,1.172325,FALSE
0.385437,1.066218,0.851146,0.528501,0.65348,0.753531,0.829575,3.523229,0.900474,1.211723,0.649867,0,1.30267,0,0.653979,0,1.806921,0,0.910374,0,0,0,0.365085,0.884505,0.767699,0.947204,TURE
0.381201,1.257743,1.221501,0.719198,1.940394,1.096045,0.939447,0,0.390254,0,0.657252,0,0,0.642697,0.66141,0,0,0,0,0,0,0,1.136944,0.476808,1.002415,0.965597,FALSE
0.376966,0.66622,1.235225,0.79245,1.484696,0.616525,0.983932,0.514757,0.789377,1.239579,0.664807,0,0.666308,1.300168,1.672531,1.576197,0,0,0,0,0,0,0.975156,1.076186,0.824266,0.722082,FALSE
1.101248,0.808549,0.903313,1.221714,0.695421,1.132931,1.051071,0,1.341026,0,1.120895,0.461406,1.572798,0.657643,1.015188,0.527443,0,1.338975,1.246894,0,0.397539,2.535603,0.843147,1.340884,0.711133,1.050568,FALSE
0.436264,1.151332,1.212876,0.749164,1.347496,1.027542,1.040754,0,1.135052,0,0.572655,0,0,1.119946,0.288139,0,0,1.720583,0.80113,0,0,0,0.958235,1.289904,1.198932,0.795553,FALSE
0.436264,1.046665,0.921786,0.749164,1.310746,0.627942,0.967461,0,0.794536,0,1.717966,0.58932,1.147898,0.559973,0,1.35553,0,0,0,0,1.027979,0,0.825409,1.278227,1.273865,1.172325,FALSE
0.70734,1.387928,0.508682,0.723003,0.437499,1.386366,0.741352,1.637301,0.348721,1.307192,1.051604,2.164413,0.702653,0.342771,0,0.826542,0,0.524568,0,0,0,0,0.992463,0.120623,0.992499,0.618718,TURE
0.37273,0.918806,0.823377,1.558262,1.367096,0.342514,1.01227,0,0.665375,0,0.672537,0,0.674056,0.657643,0.338396,0,0,0,0,0,0,0,1.610131,1.344292,0.739416,1.200649,FALSE
0.402379,1.361767,1.262412,0.679242,1.499396,1.324388,1.033039,1.445702,0.24633,2.319212,0,1.280029,0.623321,0.608143,0.62585,0,3.456719,1.870199,0,0,0,0,0.802896,1.371595,1.049065,0.950951,TURE
0.698869,1.012728,0.847984,1.165367,0.906497,1.103656,1.006551,1.104845,1.482488,0.661616,1.774178,0.730323,2.133822,1.387909,0.892701,0.836747,0,0.531044,0,1.094252,0,0,1.389512,1.239986,0.899199,1.172325,FALSE
0.186365,0.980059,1.078908,1.098775,1.249496,1.027542,1.063741,1.053457,2.153959,0,2.7542,0,4.140631,2.693205,2.771623,0,0,0,1.953975,0,0,0,0.885819,0.44915,1.273865,0.947204,TURE
0.360023,1.395143,0.970015,0.599332,0.749698,1.027542,0.941421,0.53927,0.964794,0,0.696846,1.43425,0.69842,0,1.402508,0,0,1.049136,1.953975,0,0,0,1.275255,0.522044,0.992499,0.91888,FALSE
0.969945,0.470771,1.025595,0.804658,0.912622,1.284428,0.94941,0.794713,0.812458,0,1.273969,0,1.787585,0.747453,1.153826,0,0,0.38066,0,0,0,0,0.690927,0.854469,0.721049,0.900487,FALSE
1.956833,1.750106,0.616519,0.9864,0.652311,1.355785,0.777789,1.965235,0.552507,1.641094,0.502941,1.164548,0.504077,1.475408,0.379592,0.590645,0,0.562282,0,0,0,0.472427,-0.313064,0.102746,0.773874,0.975527,TURE
0.601451,0.835121,1.055714,0.936456,1.433246,1.198799,0.903769,1.606335,0.574771,1.540619,0.82626,0,0.414063,1.211942,0.207872,0,0,0,0,0,0,0,1.193936,0.838798,0.745591,0.793376,TURE
0.385437,1.006984,1.098252,0.408635,1.050379,0.274011,0.945715,2.013274,0.900474,0,0.649867,0,0.651335,0,0.326989,0,1.806921,0.977604,1.820749,0,0,0,1.604265,1.402638,1.123999,1.065214,FALSE
0.343081,1.19785,0.771149,0.239733,0.485099,1.71257,0.801513,2.831166,0.434157,0,1.464258,0.753435,0.733783,0,0.36838,1.737858,2.038578,0,0,0,0,0,0.51175,0.455918,1.198932,0.84384,TURE
0.351552,0.909212,1.234211,0.599332,1.396496,0.47952,1.055059,0,1.270704,0,0,0,0,2.094715,1.437138,0,0,0,0,0,0,0,1.04472,1.210674,0.842633,0.947204,FALSE
0.355788,0.834217,1.130285,0.659265,1.719895,0.47952,0.988577,0.545767,0.976418,0,2.116032,0,2.120811,0,0.354903,0,0,0,2.967147,2.202182,0,0,1.54511,1.443189,0.810608,0.947204,FALSE
0.37273,1.470089,0.511062,0.689231,0.727648,0.719279,0.77207,0.520674,0.26615,1.253992,0.672537,1.384218,0.674056,0,0.338396,0,0,1.012108,0,0,0,0,-0.871412,0.422627,0.482592,1.200649,TURE
0.347317,1.248978,0.822685,1.018864,0.881997,0.959039,0.902213,1.118485,0.714662,1.348042,1.445955,0,0.72461,0.706966,0.727551,1.71586,0,1.088977,0,0,0,0,0.830863,0.942563,1.198932,1.228973,TURE
0.525211,0.956348,1.027619,0.898997,1.102497,1.027542,0.913201,0.736564,0.941262,0,0.474084,0.48788,0.475154,0.463584,0.715624,0,0,2.132954,0.662091,1.468121,0.848083,0,1.217953,1.51358,1.049065,1.200649,FALSE
0.453206,1.158668,0.910677,1.234338,1.238996,0.619787,0.987737,0.854692,0.982998,1.02708,1.10168,0,1.104168,1.077282,0.831487,0,1.528933,0,0,0,0,0,0.816772,0.44528,1.095716,0.947204,FALSE
0.470148,1.699653,0.765314,1.339415,0.775089,1.671053,0.911337,0.411806,0.631502,0,0,2.730338,0,1.556623,0.266991,1.25512,0,0,0,0,0,0,1.089051,1.007161,0.899199,1.144002,TURE
0.982652,0.859664,0.990794,1.107099,0.875872,0.732599,1.021736,0,1.002383,0,0.502941,0.258789,0.756115,0.983605,0.759184,1.183869,0,0.751346,0.699676,0,1.339078,0,0.9247,0.969051,1.123999,1.125608,TURE
0.364259,0.564104,0.900631,1.098775,0.573298,1.027542,1.000699,0.532925,0.953444,0,0.68855,0.708588,1.38021,0.673301,1.385812,0,0,0,0,0,0,0,0.58281,0.559394,1.095716,1.200649,TURE
0.444735,1.078065,0.99941,0.898997,1.139247,0.742114,1.02093,0,1.558513,0,1.684608,0.577877,2.251217,1.0982,0.847632,0,0,3.373692,1.570842,0,0,0,1.250559,1.168541,1.020782,0.91888,FALSE
1.639165,1.058565,0.96842,0.854048,0.859947,0.631204,0.983143,0.58677,1.16975,0.280113,0.600916,0.927606,0.301137,1.469021,1.058256,0,0,1.120171,1.043137,0.459986,1.860024,1.129877,1.335571,0.936948,0.842633,0.758869,FALSE
0.74546,0.704418,1.135693,1.248607,1.077997,0.951428,1.098055,0,1.256989,0,1.329614,0.684154,0.333154,0.975126,0.836266,0,0,0.994557,0,1.024271,2.366742,2.515947,1.433452,1.134554,0.974132,1.200649,FALSE
0.728518,0.971512,1.045894,1.009985,1.396496,0.824571,0.974365,0.529809,1.015573,0,1.701124,0.350126,1.022979,1.66345,1.027131,0,0,0,0,0,0,1.287925,1.364073,0.367008,1.049065,1.125608,FALSE
0.389672,0.937448,1.059157,0.579354,1.220096,0.981874,1.00108,0,1.017805,0,0.642647,1.322697,0.644098,1.256829,1.293424,1.523067,0,0.96662,0,0,0,0,0.887424,1.12495,1.095716,1.097285,TURE
0.317668,0.790581,1.132664,0.449499,1.175997,1.027542,0.966289,0.612144,0.625812,0,0.792304,0,0.794094,0,0.398658,0,0,0,0,0,0,0,0.929295,0.958921,1.095716,1.200649,TURE
0.525211,1.347582,0.805976,1.327091,1.133997,1.272195,0.998433,0.368282,0.658884,0,0,0.48788,0.475154,0.927169,0.954165,2.240545,0,0.710985,0,0,0,0,0.999686,1.050243,1.095716,1.097285,TURE
0.355788,0.705876,1.130285,1.018864,1.146597,0.274011,1.114396,0,1.394883,0,1.410688,1.451741,2.120811,1.379446,1.419612,0,0,0,0,2.202182,0,0,1.421022,0.471442,0.585808,1.200649,FALSE
1.96954,1.228763,0.789856,0.836567,0.707435,0.899099,0.870179,1.464396,0.573886,1.164615,0.124921,0.771335,0.500811,0.732924,0.628554,0.586809,0.344175,0.372421,0.520214,0.382157,0.220759,0,0.243635,0.471107,1.123999,0.84384,TURE
0.313432,1.165476,0.675277,0.599332,0.299249,0.122326,0.877331,2.482118,0.634385,5.991297,1.606617,0.826686,1.610245,1.571036,0.80839,1.909197,2.239564,2.423357,0,0,0,0,0.323625,0.678337,1.245582,0.665435,TURE
0.216014,1.691083,0.440916,1.289471,0.875316,1.380435,0.740111,0,0,0,0,0,0,0,0,0,0,0,0,0,0,0,0.871248,-0.33124,1.1791,0.702119,TURE
0.338846,0.673791,0.874483,0.898997,0.992247,1.370056,0.943641,0.573401,1.172408,0,0,0.763094,1.48638,0.725094,1.119309,0,0,0,1.040428,0,4.017233,0,0.77064,0.710006,1.123999,0.608788,TURE
0.419321,1.524537,0.63094,0.958931,0.66614,0.962645,0.747288,2.311156,0.354414,1.111787,0.59627,0.613622,0.597617,0,0.300021,1.41201,0,0.896137,0,0,0,0,1.335024,0.906803,0.899199,1.022244,TURE
0.364259,1.190886,0.958736,1.13873,1.278896,1.027542,0.94803,0.532925,0.408619,0,0.68855,1.417175,0.690105,0,0.346453,0,0,0,0,0,0,0,0.889151,0.392665,0.795983,0.797123,FALSE
0.470148,0.728423,0.945388,0.939861,1.302951,1.235126,0.884132,2.470836,0.631502,1.978777,1.591877,0,0,0,0,0,2.944612,0,0,0,0.951121,0,0.103801,0.685324,0.692766,0.815516,TURE
0.436264,1.203665,1.212876,0.882349,1.175997,0.951428,0.996778,0.888209,1.021547,0,0.572655,0.58932,1.147898,1.67992,1.152556,0,0,1.720583,0,0,1.027979,0,1.39284,0.762384,1.170649,1.097285,FALSE
0.330374,1.243922,1.0891,0.757489,1.237246,0.685028,0.89041,0.588294,0.751788,0,0.761029,0.783176,0,0,0.765843,0,0,1.147055,1.068173,0,0,0,1.015148,1.067657,0.870916,1.125608,TURE
0.423557,0.862452,1.199292,0.719198,1.234796,0.548022,1.026682,0,1.052503,0,1.180371,0,0.591519,2.308461,0.890879,0,0,0.886899,0.825907,0,0,0,0.931205,0.868657,0.867174,0.933527,TURE
0.902176,1.417175,0.633429,0.670581,0.795648,0.685028,0.800988,0.641019,1.146831,0,4.934064,0.564184,0.549468,0,0.275849,0.64549,0,0,0,0,0,0,0.979754,-0.20692,0.795983,0.890557,TURE
0.44897,0.966191,0.70713,1.165367,1.151497,1.331999,0.982811,0,0.771835,0,0.556137,0,0.557393,0.54382,0.839482,1.316048,0,0,0,0,0,0,1.421022,1.168904,0.824266,1.050568,FALSE
0.351552,1.23393,1.204108,0.938953,1.058397,1.278719,1.018678,0,0.564757,0,0,0.734832,0,0.698238,1.077853,0,0,2.150729,0,0,0,0,1.426681,0.546772,1.142366,0.768799,FALSE
1.677286,0.925612,1.148312,0.633044,0.99776,0.616525,1.04849,0.458721,1.025857,0.273714,1.027582,0.302139,0.441387,1.004825,0.96022,0.344918,1.21381,0.875615,1.426948,0,0,0,1.052903,1.785842,1.049065,0.768799,FALSE
0.360023,0.190247,1.146382,0.898997,1.278896,1.71257,0.959184,0.53927,0.689139,0,2.090537,0,0.69842,0.681413,0.350627,0,0,0,0.976987,0,0,0,0.120537,0.69709,0.974132,1.27569,TURE
0.982652,0.929367,0.86156,0.865701,0.777873,0.5994,0.969673,0.784392,0.952264,0,1.257352,0,1.260192,0.491803,0.632653,0,2.083088,0.375673,0.699676,0,0,0,0.513527,0.63909,0.870916,0.900487,TURE
0.343081,2.66189,0.246768,0.659265,0.617398,3.288135,0.559195,2.264933,0.434157,0,2.196387,11.301525,2.201348,0,0,0,0,0,0,0,0,0,0.527971,-0.115383,0.042909,0.140151,TURE
0.749696,1.03543,0.945769,1.56688,0.760939,0.895461,1.091852,0.257379,1.315628,0,0.330504,1.020366,0,0,0.66519,0,0,0.49442,2.302096,1.01835,1.176531,1.250702,0.673894,0.303941,1.198932,0.872163,FALSE
0.37273,0.428776,0.965339,0.629298,1.058397,1.164548,0.977956,1.562023,0.665375,2.507985,1.345074,0,0.674056,0,0.676792,1.594741,0,0,0.942505,0,0,0,0.924138,0.866532,0.870916,1.097285,TURE
0.368495,1.11524,1.177465,0.933245,0.970197,0.743745,1.041259,1.053457,1.076979,1.268745,0,0.700251,0.681986,1.33076,0.684754,3.227451,0,0,0,0,2.452287,0,1.336958,0.987075,1.095716,1.003851,FALSE
0.859821,0.929367,1.316956,0.953482,1.37645,0.685028,1.152823,0,1.318233,0,0.287752,0.296126,0.576804,0.844139,1.737435,0,0,0.430146,2.002824,1.770599,1.53422,0,0.980603,1.384705,0.945849,1.068961,FALSE
0.398144,0.688127,0.983462,0.976054,0.768598,1.448345,1.011905,0.974165,0.746937,2.344421,0,0.646971,0.630096,0,0.94898,1.489593,0,0.945375,0.880362,1.957495,0,2.404127,1.311023,0.799646,1.198932,0.979274,TURE
1.236786,0.756861,1.026791,1.13873,0.568398,0.700251,1.085834,0.155665,1.074204,0,0.99721,0.820984,1.59914,0.195025,1.505278,0.938083,0.550204,0.893036,0.277207,1.223434,0.353368,1.50258,0.758686,1.22145,0.660742,0.993921,TURE
0.440499,0.570131,0.912922,0.948942,0.624748,0.3996,1.088817,1.759171,1.461241,3.171863,1.134082,0,0,0.554483,1.711885,0,1.574347,0,2.379593,3.523491,2.035398,2.163715,0.928611,0.530554,0.917566,1.050568,TURE
0.33461,0.477624,0.980434,2.188349,0.559952,0.5994,1.261374,0,1.929588,0,0,0.773005,1.505684,0,2.267692,0,0,0,3.162354,0,1.356932,2.884953,0.614212,1.265456,1.273865,0.91888,TURE
0.389672,1.523353,0.950526,1.13873,1.190696,1.301553,0.968258,0,0.636128,0,0,0.661348,0,0,0.646712,0,0,0.96662,0,0,1.156476,0,1.322699,0.491351,0.870916,0.947204,TURE
0.436264,0.732666,0.921786,0.849053,0.943247,0.970456,0.908827,0.888209,0.681031,1.067756,2.290622,0.58932,1.721847,0,0.288139,0,1.590091,0.860292,0,0,0,0,0.568957,1.441198,0.767699,0.793376,FALSE
0.326139,0.560034,1.038348,0.674248,1.271114,0.785767,1.019623,0.596035,0.761679,0,0.771176,0,0.772918,0,1.164082,0,2.148771,0,1.082608,2.41335,0,0,1.055793,1.275768,1.273865,0.900487,FALSE
0.508268,1.122985,1.103515,0.69922,1.139247,0.856285,1.019133,0,1.070192,0,0.490154,1.008837,0,1.437897,1.233137,0,0,0.735292,0.684726,0,0.877327,0,1.05718,1.482355,1.002415,0.975527,FALSE
0.478619,0.572424,1.105542,1.04883,0.791536,0.570857,1.082265,0.404452,1.240449,0,0.521065,0,1.044484,1.01905,1.310903,0,0,0,2.184899,3.232561,0,0,1.00787,1.334468,0.767699,1.097285,FALSE
0.360023,1.268312,1.205171,0.659265,1.234796,1.23305,1.012472,0,1.102622,0,0.696846,2.151375,0,2.725653,1.051881,0,0,0,0.976987,0,0,0,1.290235,1.35328,0.617833,0.722082,FALSE
0.190601,1.67699,0.666273,1.198663,0.220499,1.484227,0.838792,0,0.526251,0,0,1.384218,0,0,0.676792,0,0,0,0,4.296941,0,0,0.519402,0.470325,0.617833,0.947204,TURE
0.406615,1.122985,1.041052,1.123747,0.815848,0.890536,1.038005,0.476828,1.096818,0,0.6153,0.633206,0.61669,0.601673,0.309596,0,0,1.850089,1.722859,0,0,0,0.591228,0.903942,1.198932,1.022244,TURE
1.296084,1.127389,0.841007,1.223635,0.927935,0.970456,1.001617,0.742601,0.911019,0.709496,0.761029,0.97897,0.572061,1.48835,0.670113,0.894739,0.524782,0.283925,0.528798,0,0,0,0.854555,0.960657,1.020782,0.840093,FALSE
0.330374,0.829281,1.0891,1.065478,1.035122,1.741113,0.967837,0.588294,1.353218,0,0.761029,0,0,0.744175,0.382922,0,2.120121,1.147055,2.136345,2.380737,0,0,1.335024,0.831576,1.273865,1.125608,TURE
0.499797,1.004976,1.122219,0.654825,1.29033,0.520114,0.985226,0.774336,0.989532,0,0,0,0.999463,1.462689,2.007037,0,1.382688,0.74808,0,0,0,0,0.899237,0.923513,0.81435,1.200649,TURE
0.762403,0.898388,0.971648,0.865701,0.857497,0.570857,0.998163,0,0.646789,0,0.974801,0.668779,0,0.953213,0.490484,0.765836,0,0,0,0,0,0,1.206171,1.438098,1.095716,0.91888,FALSE
0.559095,0.980059,1.135693,0.884728,1.060497,1.092783,0.995113,0,0.795403,0,1.334728,0,0,0.435056,0.671586,0,0,0.666893,0,0,0,0,-0.827074,-0.588107,1.245582,1.097285,TURE
0.203307,0.898388,0.728736,0.799109,0.624748,1.427142,0.723458,2.891404,0.24633,2.344421,1.257352,0,0,0,0,0,0,0,0,0,0,0,-0.558376,0.194753,0.870916,1.003851,TURE
0.906412,1.209045,1.155859,0.790028,1.248542,0.978611,1.008903,0.638009,0.869673,0.508695,0.818465,0.842283,0.273438,1.333898,0.960917,1.284862,0,0,0.379682,0.838926,0,0,1.421022,1.293667,1.067432,1.27569,FALSE
0.360023,0.634156,0.970015,1.438396,1.411196,0.548022,1.119048,0,0.826966,0,0.696846,0,0.69842,0,0.350627,0,0,2.098272,0.976987,0,0,2.671253,1.109734,0.21621,1.049065,0.965597,FALSE
0.440499,0.777451,0.936947,0.898997,0.367499,0.685028,0.987194,1.319378,0.899226,1.057288,0.567041,0.583543,0,0.554483,1.426571,0,0,0,0.793198,3.523491,1.017699,0,0.954626,1.497599,1.049065,1.078891,FALSE
0.376966,0.908482,0.814126,1.285233,0.592898,0.799199,1.034825,1.544272,1.84188,1.239579,0.664807,0.684154,1.998925,1.300168,2.007037,0,0,0,0.931546,0,3.591879,2.545547,1.431018,0.911408,1.198932,1.097285,FALSE
0.402379,0.964585,0.973109,1.038841,1.131897,0.570857,1.001253,0.963801,1.108487,0,0,0.640015,0.623321,1.216286,1.564626,0,0,0,0.870793,0,0,0,1.093865,0.802216,1.198932,0.722082,FALSE
0.402379,1.191546,1.183511,0.779131,1.455296,0.936205,1.048932,0.481901,0.862156,0,0.621916,0.640015,0,1.824429,1.251701,0,0,0,0.870793,0,0,0,-0.136231,1.255734,0.861,0.709006,TURE
0.512504,0.668222,0.949852,0.856188,0.787498,1.418987,1.060622,0.377489,1.157753,0,0.972071,0.50018,2.435665,0,0.244555,0,0,0.729061,0,1.505766,0.869828,1.849329,1.277762,0.185368,0.867174,1.050568,FALSE
0.368495,0.929367,0.947716,0.881874,0.781198,0.469734,1.006551,1.053457,1.346224,1.268745,0,0,2.045959,0,1.369508,1.613726,1.892965,1.024157,2.861177,0,0,0,1.256879,0.954985,1.049065,1.050568,FALSE
0.419321,1.19785,1.186168,0.725507,1.506359,0.904958,0.945548,0.924462,0.472552,1.111787,0.59627,1.227245,0.597617,1.16613,0.600042,0,1.656344,0.896137,0,0,0,0,1.312054,1.054664,0.840459,1.125608,FALSE
0.842878,0.839699,0.740768,1.051985,0.928418,0.789585,0.971144,1.143905,1.22792,1.094856,1.17438,0.302139,1.177032,0.861279,0.886357,0,0.811271,0.877849,0,0,0,1.109597,1.086226,0.658791,0.945849,0.965597,TURE
1.194431,1.013076,1.107502,0.859042,1.220096,0.844868,1.027967,0.32241,0.947627,0.77031,0.82626,0.425153,0.207032,1.211942,0.831487,0.485853,0.569925,0.616696,0.86143,1.267443,0.366079,0,1.22809,1.286115,1.142366,1.022244,FALSE
0.465913,0.637039,0.976696,0.34961,0.698248,0.856285,0.960798,2.07792,0.637295,0,0,1.102247,2.146994,0,0.80839,0,1.486066,0,0,0,0,0,1.38886,0.842345,1.095716,0.947204,TURE
0.317668,1.006194,1.032723,0.849053,0.881997,1.027542,0.926027,1.224288,0.782265,0,0,0.815361,0.794094,0.774757,1.195974,1.88268,0,1.194849,0,4.962664,0,0,1.166631,0.913154,0.917566,0.872163,TURE
0.292254,1.328051,1.086315,0.599332,0.961622,1.303456,0.984669,0,1.191804,0,0,0,0,0.844139,1.303077,0,0,2.606944,1.213833,0,0,0,1.063586,0.823187,0.824266,1.022244,TURE
0.343081,0.665472,1.079609,1.078797,0.661498,1.849576,1.025191,0.566233,0.723596,1.365106,0.732129,0,2.201348,0.715915,0.36838,0,0,1.102938,0,0,0,0,1.172782,0.907641,0.870916,0.91888,TURE
0.343081,1.131303,0.524382,0.898997,0.793798,2.19209,0.745593,3.963632,0.578876,1.365106,0,0.753435,0.733783,0.715915,1.105141,0,2.038578,0,0,0,0,0,0.838935,-0.660861,0.842633,0.665435,TURE
0.601451,1.366562,0.563048,1.535787,1.047372,1.370056,0.903769,1.285068,0.656881,1.540619,0.41313,0.850305,0.414063,1.211942,0.415743,1.950402,0,0.618915,0,1.276627,0,0,0.745511,0.039136,1.123999,0.838523,TURE
0.330374,1.036601,0.736744,0.948942,0.404249,0.989485,0.754913,3.529765,0.902145,2.837983,0.761029,0,1.525496,0.744175,1.148765,0,0,0,1.068173,0,0,0,0.666332,0.388319,1.020782,0.900487,TURE
0.465913,0.83305,1.158407,0.799109,0.955497,0.685028,1.056878,0.415584,1.380806,0.99855,1.071078,1.102247,1.073497,1.047357,1.61678,0,0,0.804011,0.748719,1.662024,0.960093,0,0.718025,1.327641,1.273865,1.097285,FALSE
0.275312,0.829281,0.960971,0.599332,0.440999,0.856285,1.022036,2.123375,1.62809,0,0.918067,0,1.84028,0,1.385812,0,2.564662,2.775134,1.292144,0,1.668359,0,0.878886,1.222494,1.273865,1.200649,TURE
0.415086,0.99006,1.045301,0.925634,1.249496,0.997096,0.924383,0.933993,0.59678,0,0,1.240028,0,0.589138,0.606293,0,1.67378,0,1.686589,0,0,0,0.182103,0.756811,0.917566,0.965597,TURE
0.427793,0.747174,0.940039,0.549387,0.551248,1.541313,1.001568,0.452987,1.389303,0,2.336897,0.601226,1.756631,1.142572,1.17584,0,0,0.877849,0.817479,0,1.049174,0,1.433452,0.569367,1.245582,0.768799,FALSE
0.389672,1.17181,0.950526,1.298552,0.617398,1.004708,1.050314,0.497787,1.272256,0,0,0.661348,0.644098,2.513658,0.646712,0,0,0,0,0,0,0,1.410571,1.098912,1.273865,1.27569,TURE
0.529446,0.862452,1.039386,0.642141,1.007997,0.782889,0.905896,0.730623,0.186734,0,0,0.967827,0,0,0.236602,1.11109,0,0,0,1.455988,0,0,0.734362,1.316026,0.739416,1.025991,TURE
0.326139,0.560034,0.843658,1.150188,0.505851,0.513771,1.078447,0,1.066351,0,2.313528,0,0.772918,0.754097,0.388027,0,0,0,0,0,0,0,1.426681,0.817641,0.899199,1.097285,FALSE
0.436264,1.517665,1.018816,1.381792,0.992247,1.807713,1.011437,0.444104,1.475567,0,0,1.178641,0.573949,0.559973,0.576278,0,0,4.301458,1.602259,0,1.027979,0,0.706926,0.715069,0.561267,1.078891,TURE
0.563331,0.729518,0.995653,1.267817,0.809305,0.737723,1.078447,0.686343,1.140211,0.823232,0.883026,0,0.88502,0,1.332918,0,1.223147,1.985288,0,1.365694,0.788914,3.354596,1.585228,1.817348,1.245582,1.078891,FALSE
0.741225,0.708443,0.813805,0.843504,0.685998,0.710399,1.009427,0,1.264213,0,1.337299,0,1.00524,0.980762,1.009319,0,0,2.000678,1.863092,0,0,0,0.809357,0.753023,0.945849,0.91888,FALSE
0.720047,0.887818,1.116987,1.298552,1.004497,0.646971,1.101285,0.536079,1.370122,0,0.344275,1.062882,0.345053,1.346602,2.078717,0.811694,0,0.515145,3.358028,2.122585,1.226143,0,1.54511,1.476352,1.142366,1.27569,FALSE
0.597215,0.802815,1.027762,0.674248,0.661498,1.113171,1.027967,1.294247,1.075056,0,1.664409,0,0.834084,0.406887,0.628102,0,0,0.6234,0.580529,0,0,0,0.652997,1.452952,0.945849,0.847587,FALSE
1.215608,0.619794,1.070796,0.938953,0.892497,0.955777,1.02584,0.791935,1.012022,0.756795,0.608823,0.626541,0.610198,0.793787,1.327462,0.954598,0.559891,0.30292,1.974615,1.24505,0.719222,0,0.509191,0.950021,1.095716,1.022244,TURE
0.48709,0.984321,0.912505,1.182015,0.563498,0.761142,1.037185,0,1.11713,0,2.559212,1.580213,1.538996,1.501521,0.772621,0,0,0.768117,1.430588,0,0,0,1.256879,1.146762,0.917566,0.947204,FALSE
1.990718,0.84869,0.903722,1.223635,1.065747,0.856285,1.01833,1.352199,1.11085,0.691304,0.617929,0.635912,1.23865,0.845942,1.057126,0,0.340491,0,1.029289,0.756114,0.655171,0.464316,1.124417,1.423842,1.245582,1.200649,TURE
1.241022,0.791072,0.938013,0.599332,0.853728,0.85892,0.963609,0.310265,0.911929,0,1.590054,0.613622,0.996028,0.971775,0.900063,0,0,0.593305,0.828755,0,0,0,0.918198,0.730138,1.020782,1.125608,FALSE
0.330374,0.621961,1.153165,0.707544,0.937122,0.789685,1.064621,2.353177,1.503575,1.418991,1.522058,0,0.762748,0.744175,1.531687,0,4.240242,0,4.272691,2.380737,0,2.923939,0.891377,0.773232,0.917566,0.975527,FALSE
0.360023,0.887818,1.058199,1.078797,0.617398,1.096045,1.083522,0.53927,2.067416,0,1.393692,0.717125,1.396839,1.362826,1.402508,0,0,1.049136,1.953975,0,3.769256,0,1.196104,1.332419,0.945849,1.050568,FALSE
0.393908,0.869408,1.128366,1.447616,1.173735,0.484789,1.120194,0.984753,1.635955,1.185092,0.635585,0,0,1.864526,0.959408,0,0,0,1.780288,1.979489,1.143482,0,0.299832,1.004262,1.245582,1.200649,TURE
0.398144,0.573439,1.355582,0.779131,1.858494,0.988398,0.995843,0,0.622448,0,1.257352,0,0.630096,0.614753,0,0,0,0,0,0,1.130777,0,0.30742,0.807232,0.992499,1.153932,TURE
0.351552,0.844268,1.174005,0.659265,1.661095,0.47952,1.091441,0,0.847136,0,0.714052,0,0,0.698238,0.718569,0,0,0,1.001412,0,0,0,0.54185,1.381973,1.067432,1.200649,TURE
1.541747,0.94775,0.796233,1.356382,1.056076,0.811217,1.007933,1.123107,1.339549,1.191639,0.639096,0.328847,1.441214,1.249885,0.562747,0.375493,0.440468,0.953232,0.665759,0,1.696165,1.202064,0.490992,0.557555,1.170649,1.097285,FALSE
0.567566,0.563168,0.857702,0.960154,1.016997,0.796869,1.02533,0.681183,0.783442,1.63399,0.876336,0,0.439158,0,1.10235,1.034755,1.21381,0,1.223099,1.355189,0,0,0.500995,0.942268,0.945849,1.35073,TURE
0.309197,1.107601,0.992564,0.90476,0.636056,0.513771,0.97208,0,1.447191,0,2.443868,0.838329,1.632925,1.593163,0.409888,0,0,2.457976,1.144471,0,0,0,1.272813,-0.04227,1.049065,1.097285,FALSE
0.48709,0.749958,1.260125,0.782461,1.445496,0.685028,1.024056,0.794713,0.609344,0.954366,0.511842,0,0,1.001014,0.772621,0,2.839448,0,0.715294,0,0,0,0.287994,0.834484,0.974132,0.947204,TURE
1.537512,0.71277,1.115044,1.245979,0.866524,0.540812,1.152126,0.250269,1.279285,0,0.9613,0.164879,0.321157,1.253347,1.209226,0.753072,0,0.95588,0.890144,0.490737,1.70089,0.602706,1.408549,0.835502,1.049065,1.200649,FALSE
1.351147,0.777288,0.908554,0.806338,0.7217,0.837131,1.003395,0.569794,1.128627,0,1.824549,0.751058,0.914335,0.356828,0.734436,0.85793,0,0.544488,1.521132,0.559284,0.646158,0,1.54511,1.444296,0.842633,1.022244,FALSE
1.033479,1.811503,0.737269,1.290868,0.79719,1.817959,0.872482,1.491314,0.714662,0,0.717002,2.705517,0.718622,0.701124,0.841795,1.687381,0.659789,0.713935,0.664838,0,0,0,0.391981,0.686922,0.757783,0.62587,TURE
0.427793,1.174131,0.915301,0.898997,1.028997,1.940913,0.956722,0.905973,0.926202,1.089327,0.584224,0.601226,1.756631,0,0.58792,0,0,0.877849,0,0,1.049174,0,1.585228,1.426675,1.273865,1.144002,FALSE
0.309197,0.443041,1.12947,0.639671,1.064333,0.902393,1.05481,0.629148,0.964794,0,0.814623,0,3.26585,0,1.229664,0,0,0,0,0,0,0,0.608437,1.404201,1.020782,1.125608,TURE
0.381201,0.71871,1.138217,0.958931,1.146597,0.548022,1.023327,1.017947,0.780508,1.225493,0,0.676379,0,1.285393,1.32282,0,1.82769,0,0.920839,2.048541,0,0,1.051694,0.984592,1.039149,0.993921,TURE
0.648042,0.739849,1.012474,1.08917,0.786589,0.470957,1.085496,0,1.066351,0,0.766069,1.182544,0,0.749103,0.963644,0,0,0,0.534086,1.18238,1.366039,1.452157,1.255259,1.352417,0.992499,0.768799,FALSE
0.343081,0.798567,1.048763,0.539398,0.970197,1.918079,0.931991,0.566233,0.434157,0,0.732129,0,0,1.43183,0.36838,0,0,1.102938,1.027089,0,0,0,1.222028,0.796116,1.198932,0.975527,FALSE
0.457442,1.447403,0.902245,0.574359,0.624748,1.484227,0.880732,2.11676,0.973811,2.03478,0.545643,0.561522,2.734379,0,0.823643,1.290981,0,0,0,0,0,0,0.593199,0.534426,1.095716,1.097285,TURE
0.309197,0.812241,1.026791,1.360022,0.91168,0.691615,0.992762,1.258296,1.125593,1.51892,0,1.676658,0.816462,0.796582,1.229664,0,0,0,2.288942,0,0,3.135818,1.068961,0.581078,1.123999,1.097285,FALSE
0.317668,1.221807,0.866155,1.123747,0.293999,1.084628,0.98642,0.612144,0.469359,0,0.792304,1.630722,0,0.774757,0.398658,0,2.208459,1.194849,1.11268,0,0,0,1.016956,0.537946,0.870916,1.125608,TURE
0.453206,0.906784,1.237587,1.177258,1.601245,1.052007,1.128842,0,0.982998,0,0,0.56687,0,0.538641,1.662974,1.303394,0,0,1.540634,0,0,0,0.328083,0.919414,1.020782,1.27569,TURE
0.313432,0.582738,0.945388,0.963211,1.291496,0.929681,0.979347,0.62053,0.317193,1.497824,0.803308,0,0,0.785518,0.404195,0,0,0,0,0,0,0,1.197125,1.111857,1.273865,1.078891,FALSE
0.355788,1.090899,1.041052,1.198663,1.190696,0.753531,1.024525,0.545767,0.83693,1.315163,0,0,0.706937,0.689723,0.709806,1.673493,1.963075,1.062088,0.989049,0,0,0,0.886913,0.923644,1.348798,1.35073,FALSE
0.686162,1.031482,0.909956,1.165367,0.636998,1.065599,0.997231,1.125432,1.294382,1.348042,1.807444,0.372009,0.72461,2.120899,1.455102,0.852534,1.000057,0.541064,0.503855,0,0,0,1.461046,0.866806,1.049065,1.022244,FALSE
0.389672,0.410134,1.031999,0.69922,0.632098,0.753531,1.099547,0,1.14503,0,1.285293,0,1.932294,0,0.970068,0,0,0,3.600582,0,0,0,0.285995,1.353319,0.945849,1.35073,FALSE
0.59298,1.116568,1.035103,0.898997,0.755998,1.076473,1.01374,0.32589,1.166082,0,1.257352,0.431314,0.840128,2.049177,0.632653,0,0,0.62795,0.584766,0,0,0,1.043361,1.184909,0.974132,1.097285,FALSE
0.211778,1.401485,1.04938,0.998886,0.881997,1.598399,0.996485,0,0.945104,0,1.204962,2.480057,0,0,1.212585,0,0,0,0,3.829882,0,0,0.901598,0.769419,0.899199,0.880626,TURE
0.537917,0.509322,0.963998,1.027426,1.124997,0.922691,1.093732,0.359513,0.735081,0,0,0,1.391252,0.452458,0.698449,1.093169,0,0.693784,0.646072,0,0,0,0.476158,0.765722,1.049065,0.797123,FALSE
0.326139,1.050064,1.362831,0.462719,1.751024,0.785767,1.058839,0,0.914015,0,0.771176,0.793618,1.545836,0,1.164082,0,0,0,0,0,1.394108,0,1.268753,1.388566,0.974132,1.172325,FALSE
0.37273,0.612537,1.192477,0.898997,1.080447,0.582274,1.080898,1.041348,0.665375,2.507985,0.672537,0,0,0,0.676792,0,1.870695,0,0.942505,0,0,0,0.593609,1.318921,1.245582,1.125608,TURE
1.11819,0.653373,1.012659,1.177258,0.566998,0.538236,1.098055,0.688953,1.496715,0,0.883026,0.454362,0.44251,1.079338,1.555071,0,0,1.648068,1.227785,2.710378,1.957114,0.832198,0.11919,1.190556,0.945849,0.797123,FALSE
0.465913,1.127068,1.044837,0.849053,1.469996,0.685028,1.029427,0.831168,0.849727,0.99855,0,1.102247,0,1.571036,0.80839,1.26685,0,0,0.748719,0,0.960093,0,0.365085,0.425183,0.917566,1.050568,TURE
0.470148,0.874107,0.832841,0.681059,0.985565,0.627942,0.952143,0.823612,0.421001,0,0.530626,1.092135,0.531824,0,0.266991,0,0,0.796566,0,0,0,0,0.370704,1.16695,1.123999,0.91888,FALSE
0.313432,0.728423,0.844096,1.187961,0.740248,0.807354,0.958944,0.62053,0.634385,1.497824,0.803308,0,0,0,0,0,0,1.211678,1.128351,0,0,3.091021,0.680524,1.0669,1.138624,0.975527,TURE
0.355788,0.641706,0.922074,0.779131,0.396899,0.616525,1.060473,0.545767,1.67386,0,1.410688,0,2.827748,0,1.419612,0,0,0,1.978098,0,0,0,0.510957,0.815343,0.824266,0.947204,FALSE
0.368495,0.55762,0.832841,1.361339,0.566998,0.939467,1.093322,0.526729,1.211602,0,0,0,2.045959,0.66538,1.027131,0,0,0,1.907451,0,0,2.606885,1.212673,0.412623,1.170649,0.993921,TURE
0.465913,0.882053,0.931268,1.248607,0.624748,0.970456,0.933347,0.831168,0.849727,1.997099,0,0,0,1.047357,1.347317,0,0,0,0,0,0,0,1.109556,0.803537,1.049065,0.84384,TURE
0.368495,0.743493,0.804123,0.890435,0.951297,0.342514,1.006551,0,0.403867,0,0.680449,0.700251,0,0,0,0,0,0,0,0,0,0,0.99416,0.876375,0.795983,0.91888,TURE
0.321903,0.92203,1.117761,0.43077,1.212746,0.727842,0.993307,0,0.771835,0,0.781597,0.804343,1.566725,0,0.393271,0,0,0,1.097438,0,0,0,0.68678,0.852146,1.123999,1.097285,TURE
0.614158,1.003716,1.068335,1.311038,0.964685,0.984728,1.103735,0.629148,1.768789,0,0.808926,1.2487,0.810753,1.582022,0.610532,0,1.119782,2.423357,0,1.249465,3.608862,0,1.126185,0.951546,0.964216,0.91888,FALSE
0.22025,1.140261,0.576583,0.96559,1.077997,0.228343,0.812983,0.888209,0.454021,0,0,2.380855,1.159377,0,0.582041,0,0,0,0,0,0,0,0.330498,0.045188,1.123999,0.91888,TURE
0.347317,0.657357,1.188323,1.198663,1.411196,1.096045,1.049513,1.677728,0.857595,1.348042,0,0,0,0.706966,1.091327,0,2.012773,0,0,0,0,0,1.141242,0.957379,0.917566,1.200649,FALSE
0.317668,0.862452,0.866155,1.04883,0.771748,0.742114,0.946158,0.612144,0.469359,0,0,0,0,0.774757,0.398658,0,0,0,0,0,0,0,1.131657,1.044509,1.123999,0.947204,TURE
0.423557,0.970259,1.074365,0.898997,1.278896,0.47952,1.011584,0.915124,0.701668,2.200885,0.590186,0,0.591519,1.154231,0.593919,1.397453,0,0,0,0,0,0,0.970347,0.691279,1.198932,1.050568,TURE
0.495562,0.829281,0.982326,0.549387,0.607454,0.305576,1.006551,0.390506,0.79845,0.937768,1.005882,0,1.008154,0.983605,1.265306,0,1.394816,2.263925,0.702745,0,0,0,1.023835,0.855745,0.749332,0.872163,TURE
0.351552,0.909212,1.083697,1.018864,1.175997,0.685028,0.964106,0.552423,0.988326,1.331399,0,0,0,0.698238,1.796422,0,1.987613,1.075364,1.001412,2.230058,0,0,0.724337,0.878907,0.795983,1.247366,TURE
0.389672,0.761677,0.841894,1.39844,0.529198,0.411017,1.083136,0.497787,1.526707,0,1.285293,0.661348,1.288196,0.628414,1.61678,0,0,3.866479,0.900146,0,0,2.458767,1.088851,0.980693,1.123999,0.965597,FALSE
0.351552,0.844268,0.993389,0.659265,1.043697,0.616525,0.945915,1.104845,0.705947,1.331399,1.428104,0,0.715665,0.698238,0.359284,0,1.987613,0,0,0,0,0,0.610062,0.804076,1.170649,1.27569,FALSE
0.991123,0.806245,1.014358,1.059533,0.530248,0.766579,1.083978,0.194415,1.540358,0.464842,0.747908,0.769673,0.999463,0.731344,1.379838,0.586809,0,0.744841,0.693619,0,0.884956,0.940745,1.629168,1.509546,1.020782,1.247366,FALSE
0.432028,1.056927,1.249262,1.098775,1.653745,1.31297,1.006551,0,0.802403,0,1.735146,0.595214,0.579688,0.565573,0.873061,0,0,0.868981,0.809222,0,0,0,1.322315,0.644019,0.705824,0.840093,TURE
0.364259,1.128208,0.987789,0.719198,0.485099,0.936205,1.000699,0.532925,1.08965,0,0.68855,0,0.690105,1.346602,1.039359,0,0,3.109488,0,0,0,0,0.945518,0.950288,0.795983,0.572001,FALSE
0.516739,0.972026,1.023985,0.984616,1.133997,1.076473,0.952923,0,0.765456,0,0.481985,0.496011,0.483074,0.471311,0.727551,0,0,1.445868,0,0,1.724914,0,0.559889,0.743536,0.945849,0.825446,FALSE
0.59298,0.808549,1.070796,0.72776,0.881997,1.076473,0.992171,0.651779,0.916207,0,1.67647,0,0,0.409835,0.632653,0.989438,0,0,1.169532,0,0,0,1.290233,1.115371,1.123999,0.703689,FALSE
0.393908,0.637566,1.020902,1.088017,0.909136,0.548022,1.055255,0.492377,0.755056,0,1.271169,0,0.63702,0.621509,0.959408,0,0,0,0,0,0,0,1.035532,0.855373,1.198932,1.068961,FALSE
0.300725,0.759201,0.914953,0.946671,1.007281,0.412574,0.999462,0.647124,0.826966,0,1.67647,0,0,0,0.843537,0,0,0,1.178132,0,0,0,1.039165,1.198692,1.049065,1.27569,TURE
0.381201,1.078065,1.027171,0.839064,1.190696,0.616525,1.006551,0.508974,1.040677,0,1.314505,1.352758,0,0,0.992115,0,0,0,0.920839,2.048541,0,0,1.280163,1.607385,1.020782,1.097285,FALSE
2.147434,0.701699,0.926474,1.504915,0.837171,0.758424,1.116735,0.268569,1.830439,0.213551,1.488904,0.117864,0.803528,1.45593,1.210184,0.537909,0.315494,1.536235,1.271634,0.700495,1.213955,1.720648,0.736003,0.309418,1.002415,0.825446,TURE
0.830172,0.907555,1.083544,0.913981,0.876485,0.796345,1.055338,0.464602,1.365555,0,0.59627,0,1.195234,0.291532,1.050074,0,0,1.782988,0.830186,1.835152,1.590155,1.126935,0.847756,0.714715,1.049065,0.890557,TURE
0.880998,1.036601,1.033044,1.171421,0.74168,0.902992,1.038005,0.875336,1.398252,0,1.123072,0.288939,0,2.7455,1.412721,0,0.775654,1.258963,1.953975,1.727202,0,1.060644,1.102521,1.044838,0.711133,0.661688,FALSE
0.360023,0.443909,0.881832,0.479465,0.926097,0.890536,1.030234,0,0.551311,0,0,0,0,0.681413,0.350627,0,0,0,0,0,1.256419,0,0.771129,1.086965,1.049065,1.200649,TURE
2.363448,1.661534,1.043291,0.891862,1.205746,1.481509,0.906437,0.731935,0.561209,0,0.312077,1.391687,0.521302,0.813774,0.523418,0.488479,0.859508,0.62003,0.288695,0.318005,0.1837,0,0.757945,0.383763,1.067432,0.872163,TURE
0.351552,1.363818,1.083697,1.39844,1.425896,1.347222,1.000487,0,0.988326,0,0.714052,0.734832,0,1.396476,0.718569,0,0,2.150729,0,0,0,0,0.912398,0.596287,1.198932,0.872163,FALSE
2.189789,1.105173,0.947216,1.096967,0.725353,0.931452,1.007524,0.263364,1.054542,0,0.336922,0.809028,0.450243,1.6473,0.904141,2.109774,0.309356,0.502116,0.623447,0,0.198382,0.843553,1.117334,1.266475,0.702682,0.862233,FALSE
0.304961,0.673791,1.075753,0.69922,1.028997,0.685028,0.964611,1.276019,0.978383,0,2.47878,0,0,0,0.831487,0,0,0,1.161057,0,0,0,0.900314,1.007601,0.974132,1.172325,FALSE
0.41085,1.055837,1.236383,0.631061,1.509772,0.870389,1.04287,0.943722,0.964794,1.135193,0.608823,0.626541,0.610198,0.59534,1.531687,0,0,1.830408,0,0,0,0,0.999792,0.971739,1.198932,0.543677,TURE
0.321903,0.496477,1.380763,0.524415,1.791557,0.813471,1.052905,0,0.617468,0,0.781597,0,0,1.528576,0,0,0,1.178482,0,0,0,0,0.720756,0.974585,0.759248,0.915133,TURE
0.304961,1.422447,0.832841,1.373468,0.881997,1.027542,0.964611,0.638009,1.467574,0,0.82626,0.850305,0,0,0.415743,0,0,1.246799,1.161057,0,2.993232,0,1.270159,1.528071,1.123999,1.200649,TURE
0.304961,1.048119,0.902245,0.69922,0.955497,0.456685,0.922672,1.276019,0.978383,1.540619,0.82626,0,0,0.807961,0.831487,0,0,0,0,0,0,0,1.461046,0.571365,1.198932,0.890557,FALSE
0.326139,0.560034,0.941003,0.802047,1.280842,0.972135,0.980407,0.596035,0.914015,0,0,0,1.545836,0.754097,0.388027,0,0,0,0,0,0,0,1.030038,0.903519,1.170649,0.815516,FALSE
0.419321,1.306746,0.858079,0.78544,0.575619,0.692239,0.869294,3.235618,0.708828,3.335361,0.59627,0.613622,0.597617,0,0.300021,1.41201,1.656344,0,0,0,0,0,0.76635,0.73279,0.767699,1.172325,TURE
0.546388,0.961066,0.96842,1.098775,0.794498,0.657844,1.029959,0.707792,1.175843,1.69832,0.455419,0.937344,0,1.335999,0.9166,1.075817,0,0,0.635817,1.409397,1.628318,0,1.057524,0.85042,0.964216,0.933527,TURE
0.271076,0.842239,0.936947,0.898997,1.322996,0.685028,0.849277,0.719026,0.735081,0,0.932874,0,0.934981,0.912214,0.469388,0,0,0,0,0,0,0,1.031336,0.846143,0.842633,1.050568,TURE
0.491326,1.11524,0.990794,1.036344,0.881997,1.51277,1.028244,0,0.906067,0,0,1.044234,0,1.48835,1.021124,2.399167,0,1.52264,2.126893,0,0,0,0.814166,0.509344,0.992499,0.84384,TURE
0.321903,0.638328,1.183511,0.524415,1.102497,0.770657,1.033039,0,0.926202,0,0.781597,0,0.783363,0.764288,1.179813,0,0,1.178482,0,0,0,3.005159,0.977099,1.041587,0.674399,1.097285,FALSE
0.321903,1.418507,1.05201,0.618061,1.102497,1.327242,0.953574,0.603982,1.389303,0,1.563195,0,1.566725,2.292863,1.179813,0,0,2.356963,0,0,0,0,1.088066,1.047098,1.030698,1.35073,TURE
0.427793,1.2275,0.890563,1.098775,0.624748,2.226341,1.001568,0,0.694652,0,0,1.202452,0.585544,0.571286,0.88188,2.766387,0,0,0,1.816233,0,0,1.022894,1.067135,1.198932,1.172325,FALSE
0.385437,1.006984,0.768777,0.958931,0.557262,0.467065,0.978898,0,1.029114,0,1.299735,1.337559,0,2.541901,1.634946,0,0,0.977604,1.820749,0,0,0,0.746483,0.906899,1.123999,0.947204,TURE
0.715811,0.988758,0.960971,0.832405,0.696887,0.634285,1.018463,0.53927,1.309363,0.645769,0.346337,0,0,1.354666,2.091165,0.816584,0.957886,1.036496,1.447825,1.067725,0,1.311342,0.942872,0.523501,1.245582,0.890557,FALSE
0.478619,0.71553,1.017098,0.799109,0.718036,0.685028,1.055542,0.404452,1.137079,0,1.563195,0.536229,1.044484,0.509525,1.048722,0,0,0.782083,0.7283,0,0.933669,1.985059,0.819549,0.981529,1.198932,1.200649,FALSE
0.825936,0.829281,0.948158,0.849053,0.727648,0.787782,0.998808,1.634488,0.954848,1.676321,0.59936,0.308401,0.600713,1.172172,0.452363,0,1.656344,0.448069,0,0,0,0,0.729807,0.893129,1.273865,1.125608,FALSE
0.398144,0.802815,1.089782,1.284282,1.096197,1.017756,0.995843,0.487082,0.373469,1.17221,1.257352,0,0,0.614753,0.316327,0,0,0,0,0,0,0,0.699573,0.738009,0.934468,0.91888,FALSE
2.185554,1.055083,0.934526,1.106458,1.036771,0.75419,0.96266,0.791627,0.944187,0.419624,0.900205,0.463201,0.33834,1.21037,0.9059,0.264236,0.929878,0.670793,0.468497,0,0,1.267802,0.970559,1.044396,0.617833,1.172325,FALSE
0.59298,0.924056,0.963716,1.198663,0.535498,0.83182,1.067663,0.32589,1.166082,0,0.419117,0.862628,1.680256,0.409835,1.265306,0.989438,0,0.62795,1.169532,0,0.748308,0,0.995477,0.601468,1.273865,1.050568,FALSE
0.330374,1.036601,1.0891,0.69922,1.028997,0.5328,0.967837,1.764883,0.751788,1.418991,0.761029,0.783176,0,1.48835,0.382922,0,2.120121,1.147055,2.136345,0,0,0,1.114739,0.741054,1.198932,1.050568,TURE
0.338846,1.145444,1.061873,0.824081,1.102497,1.027542,1.019133,0,0.879306,0,0.741515,0,0.74319,0.725094,0.373103,0,0,0,2.080856,0,0,0,1.113754,1.001983,1.020782,1.078891,FALSE
0.326139,0.770047,1.103244,0.749164,1.157622,1.244132,0.921582,1.19207,0.609344,1.437911,1.542352,0,0,0,0.388027,0,4.297542,1.162556,0,0,0,0,1.172815,0.720283,1.227215,1.200649,FALSE
0.355788,1.219241,0.922074,1.438396,0.440999,1.23305,1.006551,0,1.115906,0,0.705344,0.72587,0,2.069169,1.064709,0,0,2.124177,0.989049,0,0,0,0.861841,0.758953,0.917566,0.993921,TURE
0.609922,1.122985,0.936947,1.04883,1.460808,0.984728,1.017036,0.316774,1.214426,0,1.221934,0.419165,0,1.194872,0.614832,1.922737,0,0,1.136354,0,3.634639,0,1.265332,1.688833,1.049065,1.35073,FALSE
0.474384,1.106942,1.02618,0.682572,1.028997,0.494742,0.889719,0,0.208604,0,0,0,0,0.514157,0,0,0,0.789258,0,0,0,0,0.749112,0.509048,0.514617,1.003851,TURE
0.482855,1.134806,0.789008,1.462654,0.892497,0.978611,1.019795,1.603492,1.127016,1.925774,0,0.531441,0,2.019903,0.779519,1.221198,2.865028,1.550075,0,1.601587,1.850362,1.967013,1.194612,0.936693,1.095716,0.647041,TURE
2.054251,0.90024,1.164261,0.539398,1.225976,0.671327,1.008626,0.655146,0.669774,0.223278,0.598739,0.369698,0.360055,0.819671,0.542274,0,0.659789,0.356967,0.166209,0.366267,0.42316,0,0.794881,0.924631,0.974132,0.815516,TURE
0.351552,0.779324,0.692362,0.599332,0.955497,1.164548,0.764008,1.104845,0.141189,2.662799,0,0.734832,0.715665,0,0.359284,0,0,0,0,0,0,0,0.833937,0.41454,0.842633,1.140255,TURE
0.622629,0.843384,0.917825,1.343145,1.173372,1.443452,0.934654,0.62053,0.634385,0,0.398884,0.820984,0.399785,0.780101,0.200704,1.88268,1.10423,0.597425,0.55634,0,0.711678,0,0.680648,0.953617,1.063691,1.200649,TURE
0.796287,1.118206,1.076492,0.674248,0.904047,0.616525,0.987812,0.242239,0.990591,0,0,0.320007,0.934981,1.824429,1.251701,0.732719,0,0.465022,0,0,0,0,0.764541,0.906406,0.974132,1.022244,FALSE
0.508268,1.167904,0.770378,0.649276,0.551248,0.742114,0.893314,1.141983,0.583741,0.913927,1.470463,1.008837,1.473784,0.479299,0.493255,0,0,0,0,0,0,0,0.861184,0.778571,0.870916,1.003851,TURE
0.22025,1.243922,1.249262,0.665924,1.322996,1.217828,1.045264,0,0.681031,0,1.156764,2.380855,0,1.131146,0.582041,0,0,3.511394,0,0,0,0,0.409192,1.145579,0.509907,0.645471,TURE
0.470148,1.359722,0.810332,0.93078,0.574635,1.45309,0.897734,1.647224,0.631502,0.989389,1.061251,2.730338,0,0.518874,1.067965,1.25512,0,0.796566,0.741787,0,0,0,1.183911,0.784475,1.198932,1.172325,TURE
0.728518,0.971512,0.987789,0.743615,0.702331,0.761142,0.965587,0.529809,0.880163,0,0.340225,0.700251,0.681986,0.33269,0.342377,0,0.940882,0.509048,0.474041,0,0,1.287925,1.585228,1.200135,1.123999,0.572001,FALSE
1.613752,0.976201,1.101711,0.689231,1.091472,1.010416,0.978811,0.715242,0.578876,0.569094,0.152607,0.628194,0,1.193822,0.84465,0.717211,0.420659,0.22759,0.211939,0,0,0.57393,0.952193,0.875546,0.556557,0.905203,TURE
1.063128,0.880492,1.085017,1.047782,0.844991,0.632334,1.064698,0,0.879892,0,0,0.478083,0.465613,1.135689,2.103762,1.093169,0,0.693784,0,0.713257,0,0,1.197125,1.032912,0.992499,1.200649,FALSE
0.317668,1.365549,0.932782,0.898997,0.826873,0.884828,0.926027,0,1.251625,0,1.584608,0,0.794094,0.774757,0.398658,0,0,0,2.22536,0,0,3.047485,0.900133,0.791236,0.739416,1.200649,TURE
1.257964,1.016358,1.076805,0.629886,0.953768,0.670253,0.996384,1.989468,0.860492,1.827853,0.588185,0.403535,0.196505,0.958598,0.887859,0,2.704236,0.292616,0.817479,1.202557,1.042013,0.738469,1.419403,1.372762,1.049065,0.811769,TURE
0.393908,1.391052,0.913439,1.747282,0.1323,1.406942,1.055255,0,0.880899,0,0,1.308162,0,0.621509,0.959408,1.506144,0,2.867639,1.780288,0,0,0,1.181903,1.079864,0.945849,0.740475,TURE
0.419321,0.925612,0.984267,0.788594,0.670782,0.414622,1.021802,0.462231,1.18138,0,1.19254,1.227245,0.597617,0.583065,1.200084,0,0,0,1.66902,0,0,0,1.377081,1.411601,1.123999,0.872163,FALSE
0.44897,0.610226,1.20212,0.765813,1.469996,0.646971,1.068273,0,0.661573,0,0,0,0,0.54382,1.119309,1.316048,0,0,0,0,0,0,0.546741,1.049837,1.020782,0.947204,TURE
0.559095,0.816716,0.965339,0.470903,0.787498,0.962301,0.972237,0.345791,1.148915,0,1.334728,0.915713,1.783656,1.305168,1.119309,0,0,0,0,1.376364,0.795077,0,0.95962,0.968434,1.170649,1.27569,FALSE
0.465913,1.372083,0.931268,1.098775,0.698248,1.198799,0.947073,0.831168,0.849727,0,0,1.102247,0.536748,0.523679,0.269463,0,0,1.608022,0,0,2.88028,0,1.059866,0.219825,0.870916,0.675365,TURE
0.986888,0.809706,0.922202,1.189058,0.624748,0.816764,1.04975,0.390506,0.79845,0,0.500764,0.257668,1.003789,0,0.88188,0,0,0.74808,0.348317,0,0.44441,0,1.188847,0.707528,0.692766,1.172325,FALSE
0.465913,0.637039,1.362831,0.799109,1.616995,0.685028,1.043153,0.415584,0.424863,0.99855,0.535539,0.551124,0.536748,0.523679,0.269463,0,0,0.804011,0,0,0.960093,0,0.28205,0.913714,0.948282,1.022244,TURE
0.516739,0.486013,1.351661,1.113044,1.574995,0.978611,1.150933,0.374369,1.052503,0,0.96397,0,0.966147,0.942622,1.940136,0,1.336211,0,0.673218,0,0,0,0.398675,1.081863,0.974132,0.590394,TURE
0.436264,0.680332,0.921786,1.281904,0.955497,0.951428,1.084729,0.888209,1.248557,1.067756,1.717966,0,1.147898,1.67992,0.288139,0,0,0.860292,0.80113,0,1.027979,2.18557,0.37611,1.739244,0.899199,1.097285,FALSE
2.12202,1.097432,0.837828,0.933574,0.754786,0.829938,0.937237,1.630752,0.810427,0.432238,1.043174,0.715688,0.23234,1.586778,0.641528,0.272195,0.638591,0.518248,0.804347,0.354476,0,0,1.336488,1.13712,1.198932,1.200649,TURE
3.481638,0.793467,0.954424,1.526869,0.766498,0.86444,1.11492,0.33105,1.226851,0.394549,0.705344,0.798457,0.56555,0.89664,1.419612,0,0.19415,0.840334,0.97818,0.646117,0,1.587077,1.021659,1.249067,0.992499,1.35073,TURE
0.347317,0.657357,1.218792,1.498329,1.896294,1.438559,0.994276,0,0.428797,0,0,0,0.72461,0,0.727551,0,0,1.088977,0,0,0,0,0.578531,1.032064,0.992499,1.022244,TURE
0.326139,0.770047,1.038348,0.788826,1.170592,0.941914,0.862758,1.19207,0.914015,0,2.313528,0.793618,0.772918,0.754097,0.388027,0,0,0,0,0,0,0,1.311023,0.972943,0.974132,0.975527,TURE
0.326139,0.910055,0.616519,1.150188,0.671226,1.657163,0.705893,2.980175,0,2.875823,0,0,0,0,0,0,0,1.162556,0,0,0,0,0.398001,-0.093164,0.692766,1.022244,TURE
0.368495,1.239156,1.120028,1.172978,1.190696,1.086259,0.989196,1.580186,1.346224,1.268745,0.680449,0,0.681986,1.99614,0.342377,0,0,0,0,0,1.226143,0,1.00568,1.402244,0.5429,1.125608,FALSE
0.491326,0.604088,1.120028,0.449499,1.157622,1.113171,0.950149,0.787803,0.906067,0,0,0.522117,0.508499,0.496117,0.510562,0,0,0.76132,0,0,2.72598,0,0.829103,1.118851,1.198932,0.993921,FALSE
0.292254,0.781207,0.796631,0.374582,1.096372,0.960942,0.897143,1.99847,0.851289,3.219204,0.863257,0,0.865206,1.688277,0.434359,0,0,0,0,0,0,0,1.13995,0.975022,1.049065,0.693758,TURE
1.050421,0.999819,0.936947,0.714588,0.881997,0.632334,0.980169,0,1.218687,0,2.116032,0.72587,0.942583,0.919631,0.828107,0.553277,0,0,0.326992,0,0.41709,0,1.46114,0.80897,0.945849,0.872163,FALSE
0.872527,0.837332,1.152232,0.635655,0.942134,0.467065,1.048083,0.662907,1.073039,0,0.567041,0.583543,0.284161,2.217933,1.426571,0,0,0.847578,0.394645,0.872151,1.007623,1.071146,1.461046,1.680329,0.869348,0.975527,FALSE
0.656513,1.112842,0.934932,0.736678,0.505311,0.470957,0.974081,0,0.977324,0,1.134082,1.167086,0.378881,1.478622,0.760838,0.891796,0,0.565981,1.054118,0,0,0,1.184694,0.783865,1.348798,0.693758,FALSE
1.914477,0.620126,1.127653,1.007572,1.121671,0.719776,1.078924,0.703083,0.872807,0.479304,0.514117,0.13227,0.515279,0.502732,1.034739,0.3019,1.062421,0.191602,0.535276,0,0.681495,0,0.833937,1.295481,0.674399,1.27569,TURE
0.398144,0.745471,1.116362,1.241473,0.837898,0.675242,1.044029,0.487082,0.871427,0,0.628676,0,1.890288,0,0.316327,1.489593,0,0.945375,2.641086,0,0,0,0.489337,0.606924,1.049065,0.736728,FALSE
1.846708,0.877783,1.037231,0.851323,0.826873,0.72395,1.018094,0.20827,0.74522,0.496974,0.399803,0.411438,0.534275,0.521265,0.603499,0.313055,0.734453,1.390772,1.11011,0,0.471157,0,0.823401,1.122678,1.095716,0.768799,TURE
0.385437,0.355406,0.906058,1.367566,0.930106,0.685028,1.144813,0,1.800949,0,2.59947,0,0.651335,0.635475,0.326989,0,0,0,0,2.024995,7.018614,2.487028,1.00787,1.290612,1.198932,0.990174,FALSE
0.381201,0.838495,1.110455,0.659265,1.014297,0.890536,0.972999,0,1.040677,0,2.629009,0,2.634947,1.285393,0.66141,0,0,0,0.920839,0,0,0,0.900663,0.520135,0.945849,1.068961,TURE
0.48709,0.984321,0.977683,0.599332,0.881997,0.685028,0.958411,0.397357,0.406229,0,1.023685,0,0.512999,0.500507,0.25754,0,0,0.768117,0.715294,0,0,1.949292,0.935667,0.379096,0.870916,1.050568,TURE
1.817059,0.854411,1.071628,0.89143,1.154837,0.863205,0.992473,0.423352,0.811509,0.252561,1.219072,0.139394,0.950309,0.927169,0.749701,0.318199,0.746521,0.605839,0.564176,0,0.239459,0,0.948287,1.237513,0.646116,1.200649,TURE
0.656513,0.452092,1.112246,1.073802,1.212746,0.827742,1.129934,0.294147,0.977324,0,0.756055,0.389029,0,0.369656,0.570628,0,0,0,1.054118,0,0.673973,2.865847,0.508536,0.563481,0.824266,1.27569,TURE
2.130491,0.67513,0.5762,1.12951,0.98942,1.053889,0.939514,0.631655,0.853324,0.645769,1.03901,0.356415,0.92565,0.790222,0.522791,0.542212,0.318018,0.344117,0.160226,0,0.407895,0,0.707912,1.092131,1.245582,0.890557,FALSE
0.355788,0.898388,1.189773,0.479465,1.102497,0.205508,0.988577,2.183068,0.557953,1.315163,0.705344,0,0.706937,1.379446,0.709806,0,3.92615,0,0,0,0,0,1.15644,1.293128,1.170649,0.440313,TURE
0.398144,0.630783,1.089782,0.890435,1.070997,1.0569,0.979781,0.487082,0.871427,0,0.628676,0,1.890288,0,1.265306,0,0,0.945375,2.641086,0,0,0,1.26533,1.229429,1.077348,0.993921,FALSE
0.402379,0.624143,0.920509,0.918975,0.896697,0.753531,1.048932,0.481901,0.985322,0,0.621916,0,0,0.608143,0.938776,0,0,1.870199,0,0,1.118351,2.377708,1.134637,0.626924,1.020782,1.003851,FALSE
0.635335,0.898388,0.832841,1.123747,0.992247,1.284428,0.875699,0.304018,0.932418,0,0.390799,1.206514,1.175044,0.764288,0.786542,0.922129,0,0.585232,0,0,0,0,0.994198,0.501198,1.348798,0.872163,TURE
0.457442,0.798567,0.601497,1.373468,1.139247,0.685028,0.922672,0.846704,0.757408,1.01739,1.091287,0,0.546876,0.533559,0,0,0,0,0.762981,0,0,2.080495,0.233903,-0.455786,1.066884,0.891157,FALSE
0.432028,0.58131,1.10229,1.148719,1.322996,1.370056,1.021353,0,0.458516,0,0,0,1.159377,0,0.582041,0,0,0.868981,0.809222,0,0,0,0.712006,0.877742,1.348798,0.768799,FALSE
0.313432,0.437054,1.147971,0.781272,1.000122,0.550469,1.142571,0,1.110174,0,0.803308,0,0,0.785518,1.61678,0,0,0,1.128351,2.516779,0,0,1.109556,1.104895,0.870916,0.91888,TURE
0.652278,0.945057,0.908554,0.834783,1.019809,0.813471,0.990211,0.29607,0.756701,0,0.761029,0.391588,0.381374,1.116262,1.148765,0,0,0,1.061099,0,0,0,1.429154,1.083111,1.020782,1.050568,FALSE
0.368495,0.743493,0.890279,0.239733,0.737098,0.949253,0.919779,1.053457,0.942357,0,0.680449,0.700251,0.681986,0,0.684754,0,1.892965,1.024157,0,2.122585,1.226143,0,0.521245,1.130806,1.020782,0.91888,TURE
3.007254,0.949001,1.129614,0.69922,1.139247,0.723085,0.98883,1.150036,0.685834,0.761606,0.571847,0.504418,0.327508,0.559182,0.698778,0,1.34944,0.486728,0.226628,0.499078,0.2883,0.306475,1.009854,0.924631,0.972564,0.815516,TURE
2.401568,1.397492,0.599293,0.619998,0.690826,0.870627,0.774884,1.120461,0.28637,0.954366,0.307105,1.053475,1.025997,0,0.206032,1.682395,0.281931,0.305068,0,0,0,0,0.963656,0.301875,0.646116,0.947204,TURE
0.440499,0.673791,1.105116,0.449499,0.992247,0.856285,1.001712,0.439793,1.011629,0,0.567041,0.583543,0,0.554483,0.570628,0,0,0,0,1.761746,2.035398,0,1.414415,1.454148,0.842633,1.124038,FALSE
0.292254,0.859327,1.013894,1.04883,0.496124,0.789685,1.028432,0,1.021547,0,0,0,0.865206,0,1.737435,2.053833,0,2.606944,0,0,1.565691,0,0.441354,0.598657,1.077348,0.797123,TURE
0.304961,0.748656,0.867543,1.023858,1.267871,0.485228,1.027521,0,0.815319,0,1.65252,0.850305,0.828126,0,0.415743,0,0,1.246799,1.161057,0,1.496616,0,0.691721,1.316815,0.81435,0.92881,FALSE
0.381201,0.898388,0.971648,0.839064,0.661498,0.753531,1.006551,1.017947,1.6911,0,1.314505,0.676379,2.634947,1.285393,0.992115,0,0,1.977682,0.920839,0,0,0,1.513064,0.991984,1.123999,0.872163,FALSE
1.33844,0.76761,1.004154,1.123747,0.875107,0.63151,1.075034,1.294247,1.102622,0.6869,0.92099,0.568675,1.107685,0.720475,1.019498,0,0.508016,0.824561,1.023808,0.564662,0,0.693498,1.178657,0.582288,0.945849,1.35073,FALSE
0.37273,1.286328,1.249262,0.509432,1.389146,0.924788,0.995113,0,1.0646,0,0.672537,0,0.674056,0,1.015188,0,0,2.024215,0,0,1.211546,0,1.212647,1.107826,0.780757,1.144002,FALSE
0.326139,0.49003,1.005899,0.837301,0.606373,1.274354,1.039231,0.596035,1.066351,0,0.771176,0,2.318753,0,1.164082,0,0,1.162556,1.082608,0,0,0,1.262989,0.847823,1.245582,1.200649,FALSE
0.559095,1.225074,1.173549,1.227203,1.207496,1.484227,1.017989,0.691583,1.414049,0.829564,0.444909,0.915713,0.445914,3.045393,1.790895,0,1.232628,0,1.242061,2.752728,0,0,1.54511,1.337615,1.273865,1.200649,FALSE
0.368495,0.867409,1.29234,0.359599,1.486796,0.88075,1.041259,0,0.53849,0,0,0,0,0,0.342377,0,0,0,1.907451,0,0,0,0.546083,1.564568,0.992499,1.065214,TURE
0.427793,0.853913,0.915301,0.799109,0.771748,1.655484,1.001568,0.452987,1.157753,0,0.584224,0,2.342175,1.142572,1.17584,0,0,0,0.817479,0,0,0,1.294213,0.709164,0.899199,0.975527,FALSE
0.37273,0.796298,1.078908,0.749164,1.212746,0.650777,0.995113,0,0.5323,0,0,0,0.674056,0.657643,1.353583,0,0,0,0.942505,0,0,0,0.9494,1.179765,0.721049,1.200649,FALSE
0.330374,0.898388,1.21723,0.682572,1.212746,0.437657,1.064621,0,1.353218,0,2.283087,0,0,2.9767,0.765843,0,0,1.147055,1.068173,0,0,0,1.035154,1.849186,0.974132,0.594141,FALSE
1.478214,0.911259,1.088182,0.78616,0.899692,0.974685,1.025297,0.130169,0.898257,0.310788,0.500042,0.343063,0.835286,0.651957,0.922543,0.391772,0,0.497278,0.23154,1.021302,0.294985,0,1.143453,1.552777,0.81435,1.125608,FALSE
0.690398,0.859807,0.812404,0.732516,1.02083,1.027542,0.944799,1.118485,0.643196,2.679338,1.07773,1.109094,0.72011,0.702575,0.361516,0,0,0,0,0,0,0,0.912398,1.874407,0.974132,1.068961,FALSE
0.321903,0.92203,0.821883,0.767894,0.289405,0.792064,0.933708,0.603982,1.080569,1.457343,2.344792,0,0.783363,0,0.786542,0,0,0,0,2.446869,0,0,0.898255,0.299704,0.842633,1.172325,TURE
0.33461,0.477624,0.980434,0.532301,0.609275,1.036556,1.012921,0,1.039009,0,0.751145,0,0.752842,0,0.755897,0,0,1.131963,0,0,1.356932,0,1.252786,1.137253,0.992499,0.84384,FALSE
0.880998,1.269837,1.081092,0.885376,1.032338,0.91856,1.001712,0.875336,0.671161,0,0.561536,0.866816,0.844206,0.82365,1.130176,1.322468,1.551308,1.258963,0,0,0,0,1.058172,1.601817,1.020782,0.85377,FALSE
0.643807,0.744716,1.05201,0.961428,1.231121,0.770657,0.993307,0.299991,0.766724,0,0.771176,0.396809,1.159377,0.377049,0.970068,0,1.067175,0.577377,0,0,0,0,1.04793,1.232874,0.692766,1.054315,TURE
0.245663,1.486987,0.603092,0.432851,0.473665,0.456685,0.780945,4.76828,0.406229,5.777322,1.032825,1.062882,0,0,0,2.464599,2.891074,0,0,0,0,0,0.935578,0.212939,1.198932,0.872163,TURE
0.389672,0.703086,1.031999,1.078797,0.867297,0.388183,1.099547,0.995575,1.399481,1.198259,0,0,0.644098,0.628414,2.910204,1.523067,0,0,2.700437,2.001984,0,0,1.277689,1.093632,0.870916,1.022244,FALSE
0.474384,0.481279,1.02618,1.66481,1.335246,0.437657,1.172811,0.816192,1.147323,0,1.051604,0.541103,0,0.514157,0.793692,0,0,0,1.469962,0,0.942314,0,1.312377,0.137099,0.76239,0.870593,TURE
0.715811,0.76549,0.665288,1.361445,1.124274,0.731542,1.009529,1.348174,1.171536,1.291537,1.385346,0.356415,1.388475,0.338666,1.045582,0,0.957886,0.518248,0,2.135449,0.616787,1.311342,1.029768,0.816,0.899199,0.947204,FALSE
1.029243,0.73202,0.966507,0.783741,1.028997,1.106584,0.863645,1.497476,0.430569,0.894966,1.439955,0.493953,0.962138,0.469355,0.362266,0.564804,2.650151,0.358455,0,0,0,0,0.920307,0.656584,0.833582,1.022244,TURE
0.453206,0.80603,1.377691,1.09164,1.559245,0.905216,1.171174,0,1.201442,0,1.65252,0.56687,1.104168,0.538641,0.831487,0,0,0,0.770317,0,0,0,0.852238,1.738486,1.002415,0.94964,FALSE
0.393908,1.10125,0.832841,0.57167,0.376545,0.553292,0.909143,0.984753,1.132584,1.185092,1.271169,0.654081,1.27404,3.107544,1.279211,1.506144,0,0,0,0,0,0,0.963656,0.359817,0.824266,0.975527,TURE
0.385437,0.710812,1.290447,0.577538,1.491377,0.548022,1.045264,0,0.643196,0,0,0,1.30267,0,0.980968,0,0,0,0.910374,0,0,2.487028,0.581241,0.728381,0.795983,0.48703,TURE
0.461677,0.939598,0.848123,1.04883,0.661498,0.697714,1.02502,0,1.071993,0,1.081088,0.556274,1.08353,0.528573,0.815945,2.557603,0,1.623192,0.755783,0,0,0,0.615663,0.986428,1.123999,0.84384,FALSE
0.576037,0.713426,1.065547,0.438796,0.921372,0.697261,0.976946,1.006637,1.029114,1.609602,0,0.888379,1.29781,0.844139,1.303077,0,1.195557,0,0.602353,1.334656,0,1.639178,0.81657,1.037354,0.964216,1.172325,FALSE
0.37273,0.49003,1.022124,0.629298,0.904047,1.47281,0.977956,0.520674,1.0646,0,0.672537,0,0.674056,0,0.676792,0,0,0,0,0,3.634639,0,1.126185,1.126146,1.020782,1.097285,FALSE
0.376966,1.090178,0.814126,1.824632,0.529198,0.837256,1.085718,0,1.052503,0,1.994421,0,0.666308,0,0.669012,0,0,1.000339,0.931546,0,0,0,1.141788,1.246343,1.095716,1.200649,FALSE
0.084711,1.617098,0.499705,0.599332,0.440999,0.685028,0.754913,2.38414,0.609344,5.991297,0,0,0,3.142072,0,0,0,0,0,0,0,0,0.075649,-0.156617,1.091974,1.27569,TURE
0.37273,0.857552,0.908554,1.04883,0.727648,0.993291,1.046584,0.520674,1.33075,1.253992,1.345074,0,0.674056,1.315286,1.353583,0,0,0,0,2.097316,0,0,1.312054,1.245897,1.348798,1.125608,FALSE
1.147839,0.974635,0.977283,0.943753,0.993679,0.725062,0.97498,1.17441,0.643196,0.801809,0.430024,1.106345,0.215498,1.051251,1.08186,1.011589,1.186635,0.321004,0.597858,0.65983,0,0,0.530328,0.870229,0.749332,1.200649,TURE
1.541747,1.169879,1.050204,1.072488,1.26497,1.027542,0.958159,0.374369,0.542198,0,0.479322,0.657695,0.480405,0.468707,0.643139,0,0,0,0.22192,0,0,0,0.831295,0.448566,1.020782,0.91888,TURE
0.304961,0.973253,1.041052,1.173691,1.359746,0.799199,1.09043,0,1.467574,0,0.82626,0,0,2.423884,0.831487,0,0,1.246799,1.161057,0,0,0,0.967951,0.941867,1.049065,1.097285,TURE
0.461677,0.692336,0.871045,0.710319,0.559415,1.22417,0.914207,1.258296,0.643196,1.007882,1.081088,0,0.541765,0,0,0,1.500086,1.623192,0.755783,0,0,2.060681,0.954283,0.539048,1.067432,1.144002,TURE
0.389672,1.11322,0.706105,1.538284,0.881997,0.63936,1.017492,0.497787,0.890579,0,1.285293,0,0,0,0.646712,0,1.786619,0.96662,0.900146,0,0,0,1.414415,1.034036,1.017041,1.022244,FALSE
0.440499,0.570131,1.177189,1.098775,0.587998,0.570857,1.19044,0,1.461241,0,0.567041,0,0,0.554483,1.711885,0,0,0.851774,0.793198,1.761746,0,2.163715,1.138738,0.691619,1.020782,1.27569,TURE
0.33461,1.02348,1.01206,1.056716,0.957431,0.513771,1.051145,0.580752,0.593719,1.400563,0,0,0.752842,0,0.755897,0,2.092225,0,0,0,0,0,0.717323,1.701208,1.123999,1.27569,TURE
0.309197,0.812241,0.787206,1.27358,0.886238,0.559879,1.05481,0,0.643196,0,0.814623,0,0,0.796582,0.819776,0,0,0,2.288942,0,0,0,1.044046,0.941965,1.198932,1.125608,TURE
0.317668,1.006194,0.932782,1.373468,0.790123,0.5994,1.066944,0.612144,1.877437,1.477306,0,0.815361,0.794094,0.774757,1.594633,0,0,1.194849,3.33804,4.962664,2.866758,0,1.377081,1.082436,0.992499,0.797123,FALSE
0.533682,1.026729,1.050967,0.642141,1.217996,0.391445,1.006551,0.724779,0.370481,0.869704,0,0.480011,0.467491,0,0.704082,0,0,1.398848,0.651325,0,0,0,0.68678,1.747207,1.020782,0.751375,TURE
0.461677,1.038503,1.054423,0.460597,1.171913,0.551828,0.983465,1.258296,0.857595,2.015764,0,0.556274,1.08353,1.585719,1.087927,0,3.000171,0,0,0,0,0,0.932869,1.099822,0.767699,0.703689,FALSE
0.343081,0.865114,1.172147,0.479465,1.102497,1.71257,1.06247,0,1.013034,0,0.732129,0,0.733783,0.715915,1.473521,1.737858,0,1.102938,0,2.287981,0,0,1.082012,1.907411,0.842633,0.91888,FALSE
0.453206,0.654899,0.490365,4.002679,2.393993,0.733959,1.298168,0,0.655332,0,0,0.56687,0,0,1.108649,0,0,0,0.770317,0,0,0,1.209396,0.559326,0.942107,0.662935,TURE
0.376966,0.969047,1.038712,1.032182,1.131897,0.753531,1.01786,0,1.052503,0,1.994421,0.684154,0,0.650084,0.334506,0,0,0,0.931546,2.072642,1.197293,0,0.746767,1.508278,0.974132,0.811769,TURE
0.364259,1.128208,1.162104,0.479465,1.175997,0.685028,1.018255,0.532925,1.362062,0,1.3771,0.708588,0,2.693205,1.385812,0,0,0,0.965216,0,0,2.638676,0.907262,0.361741,1.123999,0.947204,FALSE
0.355788,0.834217,0.922074,0.599332,0.749698,0.342514,0.988577,0,1.115906,0,3.526719,0,2.827748,0,0.709806,0,0,0,0,0,0,0,1.039165,1.152776,0.945849,1.27569,TURE
0.766638,0.804082,1.062908,0.749164,0.793798,1.301553,1.051039,0.503318,1.093433,0,0.323118,0,0,0.947888,1.30065,0.761533,0.893309,0,0.450073,0.995337,1.149942,0,0.931784,1.347855,0.917566,1.097285,FALSE
0.529446,1.121188,1.079362,0.513713,1.102497,1.125403,0.942132,0.730623,0.840304,0,0.470229,0,0.471291,1.379446,0.709806,0,2.606706,1.410314,0.656664,0,0,0,0.980603,1.414656,0.795983,1.27569,FALSE
0.808994,1.382859,1.059584,0.629298,0.95817,0.959039,0.956487,0.476828,0.914015,0.5706,0.918067,0.944784,0.306713,0.897735,1.077853,0,0.845793,0.915204,0.852265,1.88422,0,0,1.111917,0.742778,1.095716,1.022244,TURE
1.092777,0.919281,0.900631,1.226837,0.991305,0.638189,1.053367,0.881297,1.08117,0.421263,0.903722,0.465011,0.679322,0.883708,1.250478,0,0,1.349477,1.256674,0,0.400669,0,1.48816,1.022421,0.974132,0.693758,FALSE
0.376966,0.787351,0.926419,1.092115,1.210296,0.631748,0.966967,0,1.052503,0,1.329614,0,0.666308,1.300168,0.669012,0,0,0,0.931546,0,0,0,0.843147,1.17727,0.702682,1.200649,FALSE
0.70734,0.74238,1.107131,1.184393,1.091997,0.837256,1.039701,0.272883,0.767186,0.653596,0.701069,0.360736,1.756631,0.342771,1.234632,0,0,0,0.488494,0,0,1.327432,0.846377,1.077641,0.974132,1.125608,FALSE
0.317668,0.934323,0.99941,1.248607,0.532873,0.884828,1.026682,0,0.469359,0,0.792304,1.630722,0.794094,0.774757,0.398658,0,0,0,1.11268,0,0,0,1.108196,1.240773,0.974132,1.050568,TURE
0.338846,1.010686,1.093104,0.599332,0.992247,0.513771,1.019133,0,0.879306,0,0.741515,0,0.74319,0.725094,1.119309,0,0,0,0,0,0,0,0.960575,0.695816,1.123999,0.91888,FALSE
0.639571,1.035228,1.191349,0.449499,1.418212,0.856285,0.949891,1.207964,0.463101,0.723781,0.776352,0.798944,0,0.759158,0.585947,0,0,0,0,0,0,0,0.912896,0.520367,0.899199,0.92881,TURE
0.872527,0.654166,1.188618,1.607298,0.902043,0.92375,1.238644,0.220969,1.920175,0,0.567041,0.583543,0.568322,0.554483,1.711885,0,0,1.695156,0.78929,2.616454,6.549548,0,1.419403,1.012465,1.095716,0.665435,TURE
1.109719,0.925819,1.010853,1.327091,1.181246,0.856285,1.02576,0,1.020242,0,0.444909,0,1.783656,0.217528,1.567033,0,0,0.332159,0,0,0,0.838649,0.752183,1.12927,1.077348,0.572001,TURE
0.364259,1.06553,0.813473,0.539398,0.499799,0.365348,0.895362,0.532925,0.681031,1.283849,1.3771,0,0.690105,0.673301,0.346453,0,0,0,0.965216,0,0,0,0.676849,0.861966,0.870916,0.900487,TURE
0.398144,0.688127,1.222682,0.86475,1.562395,0.919895,0.915533,0,0.373469,0,0.628676,0,1.260192,0,0.632653,0,0,0,0,0,0,0,0.794881,0.911006,0.842633,1.050568,TURE
0.351552,1.23393,0.903081,0.239733,0.823198,0.411017,0.891343,1.657268,0.847136,1.331399,0,0,0.715665,1.396476,0,0,0,3.226093,0,0,0,0,0.836566,0.983523,0.889283,1.065214,TURE
0.478619,1.574166,0.840212,1.098775,0.828286,1.198799,0.908568,1.617809,0.310112,1.943123,0,1.608686,0,0.509525,0,1.2323,0,2.34625,0,0,0,0,1.400536,0.374276,1.273865,1.200649,TURE
0.355788,0.385023,0.981563,0.779131,1.014297,1.986581,0.880732,0.545767,0.278977,0,0.705344,0,1.413874,0,0,0,1.963075,0,0,0,0,0,0.678463,1.227983,0.945849,0.724259,TURE
0.347317,0.723093,1.066443,1.498329,1.587595,1.23305,0.975863,0.559243,1.000527,0,2.168932,0,0.72461,0.706966,0,0,0,0,2.028176,0,0,0,0.423995,0.72059,1.095716,1.200649,TURE
0.440499,1.088431,1.033044,0.998886,0.992247,0.856285,1.059782,0.879586,1.011629,1.057288,0,0,0,1.66345,0.855942,1.342108,0,0.851774,0,0,1.017699,0,0.93588,0.663129,1.348798,1.200649,FALSE
0.741225,1.078065,0.942301,0.8768,1.012664,0.862628,0.949034,0,0.79845,0,0,0.688108,0.33508,0,0.67288,0,0,1.500509,0.931546,2.060521,0.595146,1.26533,1.03089,0.844647,1.142366,1.125608,FALSE
0.317668,1.006194,0.932782,1.04883,0.863622,1.113171,0.905896,0,0.938719,0,1.584608,0,0.794094,0.774757,0.398658,0,0,0,0,2.481332,0,0,1.281783,0.656224,1.095716,0.862233,FALSE
0.605686,0.678503,1.048332,0.861539,1.341371,0.856285,1.024148,0.319005,0.978383,0,1.2306,0,1.644506,0.401116,0.82559,1.936471,0,0.614494,0.572235,0,0,0,0.893596,1.1548,0.824266,1.35073,TURE
0.317668,0.574968,0.899469,0.674248,0.734998,1.027542,0.966289,0,0.938719,0,0,0,0.794094,0,0.398658,0,0,0,1.11268,0,0,0,0.960742,0.75679,0.749332,0.815516,FALSE
0.419321,1.19785,1.05998,0.908461,1.165165,0.764347,0.884545,1.848925,0.826966,1.111787,1.78881,1.227245,1.195234,0,0.300021,1.41201,0,0.896137,0.83451,0,0,0,1.08066,1.283358,0.974132,1.125608,TURE
0.347317,0.854564,1.066443,1.258596,1.146597,1.370056,1.012688,1.118485,1.429324,2.696084,1.445955,0,0.72461,1.413932,1.091327,0,2.012773,1.088977,1.014088,2.258648,1.304742,0,1.252994,0.951996,0.557525,0.84384,FALSE
0.48709,0.234362,1.238399,0.865701,1.469996,1.750627,0.984669,0.397357,0.507786,0.954366,1.023685,0,0,0,0.51508,0,0,0,2.145883,0,0,0,0.612707,0.711287,0.842633,0.993921,TURE
0.389672,0.878858,0.814736,0.779131,0.573298,0.662194,0.902613,0.995575,1.14503,1.198259,1.92794,0,1.288196,0.628414,0.646712,0,0,0,0,0,0,0,1.054672,1.000095,0.927482,0.947204,FALSE
1.169017,0.937448,1.122525,0.610034,1.263934,0.581051,0.968258,1.317779,0.589401,0.393589,0.633265,0.434463,0.634695,0.412827,0.531059,0.993062,0.582451,0.945375,0.586908,0,0.374154,0.795483,1.473478,1.616811,0.767699,0.793376,FALSE
1.423151,0.85026,1.219518,0.581704,1.326239,0.911692,1.029018,0.27044,0.552957,0.322884,0.173168,0.534623,0.867797,0.338666,1.045582,0,0,0.516692,0.240579,0,0,0,0.54342,1.515726,0.90294,1.097285,FALSE
0.546388,0.877495,0.987789,0.865701,1.109497,0.657844,0.936326,0.353896,0.542697,0.84916,0.455419,0.468672,0,0.445333,0.68745,0,0,0,0,0,0.814159,0,0.754903,0.334162,0.945849,0.815516,FALSE
0.402379,0.680883,0.867908,0.87902,0.617398,1.004708,0.937682,1.445702,0.738991,1.159606,0,0.640015,2.493283,0.608143,0.62585,0,1.728359,0.9351,0,0,0,0,0.938295,0.305909,1.348798,0.815516,TURE
0.520975,1.227066,0.751589,0.841918,0.503999,0.913371,0.883801,1.856502,0.664284,1.782535,0.956003,1.475736,0.479081,0.467416,0.481026,0,1.325076,1.433819,0,0,0.855209,0,1.067586,0.595413,1.049065,1.097285,TURE
0.317668,0.646839,0.99941,0.998886,0.808498,0.627942,1.087075,0,1.095172,0,1.584608,0,1.588187,0,1.195974,1.88268,0,0,0,0,0,0,1.084757,1.001489,0.870916,0.675365,FALSE
0.444735,0.87272,0.928023,1.148719,0.771748,0.856285,1.035309,2.17782,1.113224,1.047023,1.684608,0.577877,1.688413,0,1.412721,1.328951,0,0.843423,0.785421,3.488605,1.007623,0,1.465025,0.806686,1.348798,0.693758,FALSE
0.525211,1.564934,0.846274,0.68495,0.535498,1.125403,0.888849,0.736564,1.129515,0.883962,1.422251,0,0.475154,2.781506,0.477083,0,1.314125,0.710985,0,0,0,0,1.068011,0.258244,0.842633,1.097285,TURE
1.304555,1.102567,0.997787,0.84281,1.012919,0.93121,0.950994,1.770632,0.754236,1.409717,1.134082,0.778057,0.378881,0.924139,0.855942,0,0,0.564126,0.525331,0.579522,0,0,0.518516,1.177571,0.767699,1.040638,FALSE
0.512504,0.534578,1.19764,0.984616,0.661498,1.516848,1.185401,0.754978,2.026067,0,1.944141,0,1.461399,0.950543,1.222775,0,0,0.729061,2.715693,1.505766,1.739656,0,1.317999,1.117085,1.049065,0.947204,FALSE
0.300725,0.607361,1.020524,1.082883,0.841907,0.840716,1.105788,0,1.323146,0,0.838235,0,0.840128,0.819671,1.265306,1.993426,0,0,0,0,6.075815,0,1.054377,0.939873,1.017041,0.979274,TURE
0.41085,0.666845,0.824255,1.159883,0.536981,0.527875,1.027304,0,1.447191,0,1.826469,0,0.610198,1.78602,0.919012,0,0,0.915204,0,0,1.0943,0,1.004214,0.584366,1.020782,1.050568,FALSE
0.482855,1.040238,1.073927,0.570792,0.929247,0.595322,0.980063,1.202619,1.53684,0.962887,1.032825,0,0.517579,0.504976,1.559038,0,0,2.325112,0.721738,1.601587,0.925181,0,0.841897,0.665544,0.842633,0.872163,TURE
0.495562,1.013566,0.982326,0.766792,0.93388,0.638016,0.954933,1.171517,0.79845,1.875536,0.502941,0.517577,1.51223,1.475408,0.759184,0,0,0,0.702745,0,0,1.914792,0.729807,1.401988,1.273865,1.022244,FALSE
1.406209,1.055335,1.098749,0.828488,1.145732,0.879791,1.023226,0.68427,0.804481,1.307192,0.876336,0.541103,1.053979,0.685543,1.234632,0,0.48331,0.78446,0.974018,0,0.310274,0.659669,1.193936,1.139413,0.917566,0.993921,TURE
0.385437,0.829281,0.933515,0.898997,0.785779,0.685028,0.879349,0.503318,0.643196,0,0,0,0.651335,1.27095,0.326989,0,0,0.977604,0,0,0,4.974057,0.969143,0.673495,1.152282,1.125608,TURE
0.393908,0.579605,1.155232,0.991202,1.485826,1.580834,0.892908,2.461884,0.755056,1.185092,1.271169,0,0.63702,1.243017,0.959408,0,1.766767,0,0.890144,0,0,0,0.804558,0.713788,0.686592,0.858486,TURE
0.313432,0.65558,0.87786,0.107023,0.677248,1.149868,0.918138,0,0.792981,0,0.803308,0,2.415368,0,1.212585,0,0,0,0,0,0,0,1.002005,1.028531,0.842633,0.900487,FALSE
1.232551,0.907649,0.978803,1.158708,1.045033,0.950736,1.04287,0.156202,0.758528,0,0.200132,0.823825,0,0.3914,0.302097,0.94134,0.552115,0,0.55634,0,0.709198,0.753908,0.874773,1.364531,1.245582,0.993921,TURE
1.359618,1.108291,1.1364,0.828488,0.959821,1.04769,1.034772,1.415583,0.687416,1.352268,0.725244,0.559762,0.545161,0.709182,0.638603,0.852534,2.500143,0.541064,0.755783,0,0,0,0.966417,1.148975,1.123999,0.778729,FALSE
0.482855,0.803821,1.117761,0.542252,1.275746,0.905216,0.966819,0.400873,0.614736,0,1.549237,0,0.517579,0,0.25984,0,1.432514,0.775037,0.721738,0,0,0,1.209598,1.053394,1.077348,0.993921,FALSE
0.355788,0.577535,1.130285,1.258596,1.234796,0.548022,1.150344,0,1.394883,0,0.705344,0,0.706937,0,2.484321,0,0,0,0.989049,0,0,0,1.186,1.024179,0.81435,1.125608,TURE
0.571802,0.678782,0.869857,1.141584,0.556498,1.092783,0.961815,0,1.036794,0,1.304621,0.447529,2.179279,0.425243,0.875249,0,0,0,0,0,0,3.303381,0.765794,0.9905,0.992499,0.468637,FALSE
0.351552,0.51955,1.023492,0.539398,0.779098,0.616525,1.055059,1.657268,1.129515,2.662799,2.142156,0,2.862658,0,0.718569,0,1.987613,0,2.002824,0,0,0,0.934493,0.855919,1.067432,1.200649,FALSE
0.453206,0.856407,1.097483,0.934672,1.023747,0.954146,0.987737,0.427346,0.873776,1.02708,1.10168,0,1.104168,1.077282,0.277162,0,0,1.654407,0,0,0,0,1.309816,1.084958,1.020782,0.947204,FALSE
0.398144,0.974846,1.063202,1.070235,0.611098,1.00797,1.076153,0,1.618364,0,0.628676,1.293943,0.630096,1.229506,1.581633,0,0,0,2.641086,0,0,0,1.082012,1.021145,1.123999,1.27569,FALSE
0.516739,0.751111,1.003506,0.898997,1.102497,1.125403,1.014801,0.374369,1.052503,0.898695,1.445955,0,2.898442,0,1.212585,0,0,0.722934,0,0,0,0,0.568353,1.321722,1.273865,1.036891,TURE
0.419321,0.980059,0.908554,0.78544,0.97716,0.349725,0.976049,0,0.826966,0,0.59627,0,0.597617,0.583065,0.300021,0,0,0.896137,0.83451,0,0,0,1.069624,0.584036,0.482592,0.693758,FALSE
0.300725,0.835121,0.914953,0.660627,0.806827,0.926345,0.829341,2.588495,0.99236,0,0,0.862628,2.520384,1.639342,1.265306,0,2.338369,0,0,0,0,0,0.975485,0.420204,0.767699,0.84384,TURE
0.546388,0.961066,1.045894,1.079748,0.972997,0.81551,1.029959,1.415583,0.723596,1.69832,0.455419,0.937344,0.456448,1.335999,1.3749,0,2.523953,0,0.635817,0,0,0,0.893037,1.231771,0.689025,1.27569,FALSE
0.559095,1.102567,1.211406,0.72776,1.543495,1.060162,0.926484,2.074748,0.265134,0.829564,0.444909,0.457857,0,0.435056,0,0,3.697885,0,0,0,0.795077,0,0.965016,1.240848,0.992499,1.097285,TURE
5.180101,0.929975,0.77632,1.011775,0.648458,0.882066,0.954289,1.112078,0.919002,0.70659,0.99476,0.682473,0.664671,0.555846,0.691203,0.444436,0.391006,0.775673,0.656664,0.722619,0.500918,1.064995,0.893851,0.261413,1.020782,0.85534,FALSE
0.732754,0.997055,0.751002,1.667371,0.87069,0.913371,1.056006,0.263364,1.211602,0,0.338235,0.696156,0.677998,0.330744,1.361499,0,0,0,1.413758,1.042453,0.602189,0,0.692179,1.238463,1.095716,0.900487,TURE
1.342676,1.088268,1.087686,0.730435,0.942797,1.174873,1.004963,0.716751,0.769393,0.68472,1.65252,0.755827,0.92014,0.359094,0.646712,0.863395,0.506398,0.821935,0.255137,0,0.325143,0,1.212445,1.439922,1.095716,0.975527,TURE
0.537917,1.018644,0.885304,0.678835,0.593998,0.685028,0.96296,1.078539,0.918851,0.862747,0.925411,0.476171,0,1.357375,0.698449,0,0,0.693784,0,0,0,0,1.26511,0.917537,1.273865,0.825446,FALSE
0.169423,1.347582,0.874483,1.198663,0.440999,1.027542,0.981387,1.161504,0.593719,2.837983,1.522058,0,1.525496,0,0,3.663593,0,2.325112,0,0,0,0,0.326172,0.223364,1.030698,0.947204,TURE
0.787816,1.391052,0.940305,0.729187,0.823198,0.890536,0.868556,0.734573,0.688394,0.586105,0.628676,0.970457,1.260192,0.92213,0.632653,0.740727,0,0,0,0,0,0,0.373117,0.630815,0.842633,0.440313,TURE
1.368089,0.984611,1.013333,0.969507,1.137085,0.66488,1.019016,0.562716,1.006742,0.671921,0.720725,0.37085,0.541765,1.585719,1.269248,0.423603,0.496903,0.537682,1.001412,1.104543,0.319028,0.67828,1.317921,0.969045,1.245582,0.900487,FALSE
0.317668,1.006194,0.932782,1.023858,0.698248,1.198799,0.946158,0.612144,1.251625,0,0.792304,0.815361,0,0.774757,0.797316,0,0,0,1.11268,2.481332,1.433379,0,1.401985,0.788911,1.067432,0.787192,FALSE
0.385437,0.473875,1.070796,0.839064,1.106506,1.619157,0.945715,1.006637,0.771835,1.211723,1.299735,0,0.651335,0.635475,0.653979,0,0,0,0,0,1.169769,0,0.735566,1.268625,0.974132,0.765052,TURE
0.432028,1.743929,0.391925,1.498329,1.249496,1.484227,0.784518,2.242508,0.114629,3.2353,0,2.380855,0,0,0,2.738444,1.606152,0,0,0,0,0,0.35858,0.020093,1.273865,1.068961,TURE
0.398144,0.802815,0.930302,0.976054,0.755998,0.841606,1.044029,0,0.871427,0,1.886028,0,0.630096,0,0.94898,0,0,0,0.880362,0,0,0,0.994198,0.112351,0.870916,1.125608,TURE
0.415086,1.15507,1.045301,1.105434,0.886897,0.981874,0.986009,0.933993,1.19356,1.123368,1.204962,1.240028,0,1.767415,0.303146,1.426873,1.67378,0,0,0,0,0,1.172225,0.324735,1.123999,1.125608,TURE
0.317668,0.790581,1.066037,0.824081,0.753373,0.884828,1.026682,0,1.564531,0,2.376912,0.815361,0,2.324272,0.797316,0,0,0,0,0,4.300137,3.047485,1.433452,1.369499,1.142366,1.050568,FALSE
0.402379,0.907844,0.920509,1.518307,0.1323,0.890536,1.096611,0,1.477982,0,0.621916,0.640015,0.623321,3.040715,1.564626,1.473402,0,1.870199,0,0,0,0,0.185556,0.501442,0.945849,1.200649,TURE
0.482855,0.851104,1.139678,0.841918,1.070997,0.652408,1.072771,0,1.434384,0,2.06565,0,1.552737,0,0.779519,0,0,0.775037,1.443477,0,0,0,0.606921,1.06086,0.870916,0.722082,TURE
0.474384,0.433151,1.27157,0.632628,1.298496,1.065599,1.159331,0,1.043021,0,0.525802,0,1.053979,0,1.32282,0,0,0.789258,1.469962,0,0,0,0.952638,1.812727,0.58955,1.247366,TURE
0.834407,0.93031,0.989263,1.11934,0.773045,0.656821,1.026988,0.231116,1.004173,0,0.593212,0,0.297276,1.740224,0.746206,0.698727,0.819634,0.886899,0.825907,0,0.527305,2.242191,0.693144,1.067733,0.81435,0.84384,TURE
0.364259,1.06553,0.842526,1.678128,0.720298,1.255885,1.053367,0,0.817237,0,0,0,0,2.019903,1.385812,0,0,1.036496,1.930433,0,0,0,1.26533,1.851998,0.988758,1.022244,FALSE
0.321903,0.92203,0.854758,1.198663,0.578811,0.385328,1.033039,0.603982,1.080569,0,0.781597,0,1.566725,1.528576,1.179813,0,0,0,0,0,0,3.005159,0.116301,1.027693,0.917566,1.125608,TURE
1.181724,0.908048,1.011947,1.437495,1.184562,0.833107,1.044432,0.488834,0.832916,0.389326,0.417604,0.644636,0.209274,0.612534,0.735431,0.982268,1.15224,0.6234,0.580529,1.28127,0.370072,0,0.320838,1.318607,1.020782,0.900487,TURE
0.529446,2.026763,0.419752,2.14047,1.165497,2.201876,0.845503,2.19187,0.65357,2.630326,0,2.419568,0.471291,1.379446,0.473204,8.888719,0,0,0.656664,0,0,0,0.379907,-0.164215,0.739416,0.371456,TURE
0.436264,1.046665,1.018816,1.132071,1.139247,0.780171,1.011437,0,1.021547,0,0.572655,0,0.573949,2.239893,1.440695,0,0,0,0.80113,0,0,0,1.122207,0.95892,0.824266,1.022244,FALSE
0.360023,0.507325,0.881832,0.539398,0.529198,1.096045,1.030234,0,1.102622,0,0.696846,0,0.69842,0,1.051881,0,0,0,0.976987,0,1.256419,0,1.035532,0.53594,1.123999,1.200649,FALSE
0.364259,0.68946,1.074946,0.978908,0.690898,0.799199,1.106035,0.532925,1.634475,0,0.68855,0.708588,1.38021,0.673301,2.078717,0,0,2.072992,2.895649,2.14847,1.241096,0,1.54511,1.259258,1.198932,1.068961,FALSE
0.190601,2.036346,0.721796,1.598218,1.249496,2.169255,0.805241,0,0.526251,0,0,4.152653,0,2.630572,0,3.227451,0,0,0,0,0,0,0.665346,0.001794,1.020782,0.586647,FALSE
0.364259,1.441599,0.581052,1.518307,0.764398,1.050376,0.930474,1.065851,0.681031,1.283849,0,1.417175,2.070316,0.673301,0.692906,0,0,0,0,0,0,0,1.307043,0.621104,0.614091,0.990174,TURE
0.415086,0.935057,1.019806,0.679242,1.151497,0.631748,0.878164,0.933993,0.716136,1.123368,1.807444,0.620014,0,0.589138,0.606293,0,1.67378,0,0,0,0,0,1.173875,1.476262,0.777615,1.065214,TURE
0.343081,1.19785,1.295531,0.779131,1.190696,2.260593,1.06247,0,0.868315,0,0,1.50687,0,2.147745,1.473521,0,0,0,0,0,0,0,0.938535,1.526353,0.992499,1.200649,FALSE
0.313432,1.966741,0.709041,1.262877,1.063122,1.993921,0.856928,0,0.475789,0,0.803308,1.653371,0,0.785518,0.404195,1.909197,0,0,0,0,0,0,1.300701,1.350463,0.49625,0.965597,TURE
1.130897,1.150744,0.645686,0.834783,0.767248,0.681533,0.853872,0.681183,0.652868,0.406956,0.873029,0.224609,0.437501,0.640271,0.988371,0.513458,0,0,0.606916,0,0,0,1.118389,1.416055,1.170649,1.125608,TURE
0.351552,1.168986,0.963286,0.659265,0.999597,0.822034,0.891343,0.552423,1.129515,0,1.428104,0,0.715665,0.698238,0.359284,0,0,1.075364,0,0,2.576453,0,0.924287,0.934362,1.348798,1.065214,TURE
0.419321,0.762268,0.731891,1.324838,0.712561,0.47952,1.037052,0.462231,0.59069,0,0,0.613622,0.597617,0,0.900063,0,1.656344,0,0,0,0,2.277594,1.513064,0.552789,0.899199,0.900487,FALSE
0.398144,0.917502,1.010042,1.087359,1.241096,1.379842,0.931595,0.487082,0.622448,1.17221,0.628676,0.646971,0.630096,1.229506,0.316327,0,0,0.945375,0,0,0,0,0.884984,0.840733,0.974132,1.172325,TURE
1.30032,1.018368,0.927791,1.067559,0.771748,0.746191,1.003272,1.036244,1.248557,1.060754,1.327434,0.585456,0.570185,1.48347,1.335832,0.891796,0,1.697944,0.790588,0,0,0.714097,1.136682,1.169158,0.870916,0.797123,FALSE
0.309197,1.402962,1.026791,0.680011,0.856555,1.040716,0.930715,0.629148,0.643196,1.51892,0,0.838329,0.816462,0.796582,1.229664,1.936471,0,2.457976,0,0,0,0,0.386416,0.723532,0.857258,1.003851,TURE
0.402379,0.794364,1.236112,0.519421,1.249496,0.616525,1.064825,0.481901,0.615826,1.159606,0,0.640015,1.246642,0.608143,0.312925,0,1.728359,0,0,0,0,0,0.471251,1.567308,1.049065,1.003851,FALSE
0.440499,0.881111,1.033044,1.098775,0.845247,1.084628,0.972676,0.879586,1.011629,0,0,0.583543,0,1.66345,1.711885,0,3.148694,0,0,0,0,0,1.309816,0.873065,0.692766,1.144002,FALSE
0.432028,1.109773,0.979813,0.998886,0.918747,0.856285,0.976946,0.897003,1.375548,0,2.313528,0,2.318753,0,0.582041,0,1.606152,1.737963,0.809222,0,0,0,0.636473,1.183518,0.824266,0.993921,FALSE
1.173253,0.934064,1.082393,0.888925,1.032085,0.751228,1.019269,0.328251,0.587266,0.784315,0.420641,0.216441,0.421592,0.616989,0.846605,0,0,1.2559,0.584766,0.645328,0,0,0.750092,1.129785,0.749332,0.778729,TURE
0.48709,1.640534,0.58661,1.165367,0.575748,1.541313,0.85338,1.19207,0.507786,0.954366,0.511842,2.633689,0.512999,0,0.772621,1.210294,0,0,0,0,0,0,0.360755,-0.099295,0.632458,0.900487,TURE
0.436264,1.308332,0.824756,1.281904,0.624748,1.465199,0.894169,0.444104,1.248557,0,1.145311,1.178641,1.147898,2.239893,1.152556,0,0,0,0.80113,0,1.027979,0,1.465025,-0.083093,0.870916,1.050568,FALSE
0.673456,1.118747,0.832841,0.865482,0.806563,0.784177,0.902097,0.860101,0.80603,0,0,0.758234,1.107685,0.720475,0.926817,0.868929,0,1.102938,0.513545,1.13661,0,0,1.187269,0.741124,1.095716,0.947204,TURE
0.37273,0.551283,1.107301,1.408429,0.595348,0.513771,1.200998,2.082697,1.463825,2.507985,0,0.692109,0.674056,0,2.368771,0,3.74139,0,0,0,0,2.575851,1.270159,1.717145,1.348798,1.247366,TURE
0.474384,0.625663,1.02618,1.115423,0.857497,0.494742,1.078447,1.632384,1.564531,0.980394,0.525802,0,1.580968,0,2.116512,0,1.458799,0.789258,0.734981,4.893738,3.769256,0,0.60815,1.280111,0.992499,1.003851,FALSE
0.419321,1.143403,1.085218,1.03779,1.239438,0.771558,0.945548,0.462231,0.354414,1.111787,0.59627,0,0.597617,0,0,0,0,0,0,0,0,0,0.785033,0.98185,1.002415,0.872163,TURE
1.804353,0.695934,0.944278,1.28039,0.868634,0.560477,1.077435,0.319755,1.253097,0,1.227698,0.701903,0.820314,1.467288,1.510012,0,0,0,0,0.834951,0.964644,0.512729,1.097882,0.992281,0.763958,1.35073,TURE
0.415086,0.770047,1.147282,0.679242,0.994697,0.966651,1.047634,0.466996,1.074204,0,0,0,1.207684,0.589138,2.122024,0,0,0,0.843294,1.874197,0,0,0.368124,1.300725,0.974132,1.050568,TURE
2.651466,1.093565,1.005796,1.020737,0.98306,0.685028,1.027454,0.434867,0.944726,0.345652,0.648826,0.572321,0.650291,0.997004,1.212585,0.652743,0.510463,0.414266,0.514369,0,0.163617,0.347864,0.565978,1.797615,0.867174,1.001834,FALSE
0.385437,0.592344,0.960971,1.106039,0.805825,0.741076,1.045264,0.503318,1.029114,0,0,0,1.954006,0,2.288925,0,0,0.977604,1.820749,4.04999,0,0,0.505738,0.469852,0.842633,1.27569,TURE
0.376966,0.847917,0.898346,0.759153,0.926097,1.073211,0.933039,1.029515,1.447191,0,1.329614,0.684154,1.998925,2.600335,1.338025,0,0,0,0.931546,0,1.197293,0,0.832262,1.097492,0.974132,0.975527,FALSE
1.296084,1.180235,0.832841,0.92397,0.661498,0.685028,0.838792,3.564484,0.607346,3.192731,0.380514,0.783176,0.953435,0,0.957304,0,0.524782,0,0.528798,0,0,0,1.1578,0.877576,1.020782,1.125608,TURE
16.391654,0.724282,0.934203,1.46898,0.759245,0.685028,1.111887,0.538573,1.340587,0.446095,0.956992,0.58475,0.764325,0.848067,1.211331,0.28043,0.082239,0.622916,0.932269,0.455702,1.105622,1.343227,0.589597,1.463424,1.198932,1.153932,FALSE
0.232956,2.254137,0.272566,1.231959,0.979997,1.902856,0.686285,3.355456,0.214399,4.06956,0,6.738268,0,0,0,2.606788,0,0,1.540634,0,0,0,-0.225409,0.178044,1.123999,0.92881,TURE
0.347317,0.9203,1.157853,1.498329,1.455296,1.71257,1.031101,0.559243,1.14346,0,0,1.488034,0.72461,1.413932,0.727551,0,0,1.088977,0,0,1.304742,0,1.123822,0.975641,1.198932,0.900487,FALSE
1.626459,1.165097,1.054065,0.794114,0.981222,0.976165,0.955437,1.301006,0.634799,0.846937,0.151409,1.246521,0.607004,1.03639,0.990384,0,2.50408,0.225798,0.630811,0.463617,0,0,0.61757,0.398094,1.273865,1.200649,TURE
1.385031,0.51101,1.077345,0.823451,1.037644,0.944072,1.071192,0.277906,0.852333,0,0.711855,0.366285,0,0.69609,0.716358,0,0.490769,0.265522,0.741787,0.545432,0.945231,0.669881,0.791938,1.078053,0.795983,0.947204,TURE
0.279548,1.306746,0.984267,1.098775,0.937122,1.341513,0.983675,0.696902,0.712463,0,0,0.930021,0,1.767415,0.454719,2.151634,0,0,0,2.841525,0,3.489862,1.414415,1.170462,0.767699,0.900487,FALSE
0.457442,1.048119,0.555228,0.749164,0.514498,0.799199,0.838792,0.846704,0.649207,1.01739,0.545643,0.561522,0,1.600678,0.549095,0,0,0.819325,0.762981,0,0,0,1.202254,0.458805,0.992499,0.712152,TURE
0.626864,1.238318,0.827214,1.030101,0.551248,0.727842,0.836525,1.540771,1.260139,0.738653,2.773064,2.038403,1.588187,0.387379,0.398658,0,0,0.593305,0.552503,0,0.706735,1.50258,0.713073,1.08464,1.170649,0.91888,TURE
2.092371,1.298479,0.98626,0.863037,0.953817,0.910109,0.935236,0.735069,0.634063,0.876775,0.587787,1.330762,0.353469,1.149539,0.650655,0.828226,0.971542,0.350424,0.326326,0,0,0,1.174874,1.026675,0.935933,1.022244,FALSE
0.351552,0.714381,0.602054,0.599332,0.823198,0.685028,0.927725,0,0.423568,0,0.714052,0,0.715665,0,0.359284,0,0,0,0,0,0,0,0.727401,0.817504,0.870916,1.172325,TURE
0.499797,1.004976,0.910479,1.182015,0.673748,0.805542,0.97243,0.387168,1.088486,0,1.495816,0.513115,0.499731,0.487563,0.501759,0,0,0.74808,0.696634,1.545391,0.892718,1.897995,0.942439,0.59601,0.992499,0.947204,FALSE
0.398144,0.458751,1.089782,0.659265,1.045797,1.291767,0.963719,0.487082,0.248979,1.17221,0,0,0.630096,0,0.316327,0,0,0,0,0,0,0,0.488166,1.009345,0.945849,0.690011,TURE
0.385437,1.184687,1.098252,0.348702,1.058397,0.535567,0.929124,1.006637,0.643196,1.211723,1.299735,0,0.651335,0.635475,0.653979,0,0,2.932812,0,0,0,0,1.27207,0.445686,1.273865,0.900487,TURE
1.181724,0.888728,0.976126,0.945186,0.600156,0.710781,1.03902,0.651779,1.207728,1.167979,1.461615,0.644636,0.837095,1.633424,0.945554,0.491134,0,1.246799,1.451322,1.28127,0,0,1.090408,0.800694,0.870916,1.125608,TURE
0.546388,1.211779,0.96842,0.428094,0.818998,0.304457,0.866102,0,0,0,0,0.937344,0,0,0,1.075817,0,0,0,0,0,0,0.975593,0.562359,0.992499,0.91888,TURE
0.800523,1.026729,0.991478,1.345166,0.928547,1.145519,1.054482,0.481901,1.108487,0.576702,0.309295,1.273184,0.619988,1.209782,1.089381,0,0.854887,0,0.430715,0.952295,1.650323,1.169575,1.260124,0.130721,1.123999,1.050568,TURE
0.864056,0.660579,1.126785,1.38936,1.443268,1.18323,0.947342,1.785169,0.456257,2.66939,0.286328,0,0.860923,0.559973,0.432209,0,1.58218,0,0,0,0,0,0.717323,0.851777,1.077348,1.27569,TURE
0.330374,0.898388,1.249262,0.915645,1.531245,0.951428,0.987194,0.588294,0.751788,0,0,0,0,1.48835,1.148765,0,2.120121,1.147055,0,0,0,0,1.03757,1.05673,0.917566,0.84384,FALSE
0.347317,1.117507,1.249262,1.258596,1.763995,1.507062,0.975863,0.559243,0.714662,0,0.722977,0,0.72461,0.706966,1.091327,0,0,1.088977,0,0,0,0,0.819698,1.336356,0.988758,1.27569,TURE
0.376966,0.787351,0.954492,0.912316,0.450799,0.989485,1.000896,0.514757,1.052503,0,0.664807,0,0.666308,0,1.003519,0,0,1.000339,2.794638,0,0,0,0.673886,0.668697,0.945849,1.125608,FALSE
0.338846,0.943307,0.936947,0.898997,0.496124,0.770657,1.00026,0,1.025857,0,1.483031,0,0.74319,0,0.746206,0,0,1.117262,2.080856,0,0,0,0.997803,0.86522,1.020782,0.947204,FALSE
0.088947,1.540093,0.594887,0.599332,0.220499,3.767654,0.862758,0,0.578876,0,3.044116,0,0,2.9767,0,15.06144,0,0,0,0,0,0,0.859566,0.242238,0.945849,0.872163,TURE
1.999189,0.845094,1.074577,0.736678,0.99531,0.651728,1.020412,0.577053,0.811164,0,0.49224,0.506565,1.233379,0.481339,0.80495,0.578051,0.678077,1.467448,0.170817,0.752883,0.217457,0,0.949996,0.751055,0.627749,0.872163,TURE
0.29649,1.078065,1.035103,0.599332,1.047372,0.5994,0.884327,2.626009,0.503371,1.585932,0.850562,0,0.852483,0,0,0,0,0,1.195716,0,0,0,0.631121,0.809075,0.6362,1.200649,TURE
0.360023,0.760987,1.175776,0.839064,1.322996,1.507062,0.994709,0.53927,1.102622,1.299317,2.090537,0.717125,0,0.681413,1.051881,0,0,0,0,0,1.256419,0,0.621155,0.796089,0.889283,0.750406,FALSE
0.37273,0.796298,1.135693,1.078797,1.036347,0.650777,1.029427,0,0.5323,0,0.672537,0,0,0,0.338396,0,0,2.024215,0.942505,0,0,0,1.169007,0.9602,0.889283,0.84384,FALSE
0.601451,1.100841,0.615833,1.385954,0.881997,1.113171,0.882504,0.642534,0.574771,0.77031,0.82626,1.70061,0.828126,0.403981,0.623615,2.925603,0,0,1.152704,0,0,0,-0.131882,0.264211,0.992499,0.975527,TURE
0.643807,0.92203,1.2657,0.561873,1.653745,1.198799,1.013173,0.599982,0.613379,0.718956,0.771176,0.396809,0.772918,0.754097,0.970068,0.909751,0,1.154754,0,1.190369,0,0,1.132543,1.662118,1.245582,0.745089,TURE
0.376966,0.908482,0.898346,1.49167,0.911397,0.685028,1.034825,0,1.447191,0,0.664807,0.684154,1.332617,1.300168,0.669012,0,0,1.000339,0.931546,2.072642,0,0,1.03757,0.770204,1.067432,1.125608,FALSE
0.6311,0.687357,1.022886,1.132071,1.240309,0.822985,1.023439,0.918216,0.469359,0,0.786914,0.404907,0.394346,0,0.395946,0,0,0.589241,1.097438,0,0,0,0.699573,1.038555,0.488766,0.872163,FALSE
1.380796,1.124363,1.095978,0.898997,0.964144,0.812631,1.009638,0.696902,0.712463,0.6657,0,1.102247,0.178916,0.872798,0.449106,0,1.476864,1.065377,0.496055,0,0,0,1.234801,1.128936,0.992499,0.797123,TURE
0.580273,0.944291,0.948345,0.579186,0.541057,0.800159,0.980836,0.333078,0.76616,0,0.428431,1.763596,0.429399,0.418943,0.215571,0,0,0.642009,0,0,0.765187,0,1.262989,0.896833,1.049065,0.84384,FALSE
0.321903,0.780179,1.117761,0.711706,0.964685,0.470957,1.052905,0,0.771835,0,0,0,0.783363,0,1.573083,0,0,0,0,0,0,0,0.989119,0.84142,0.974132,0.768799,TURE
0.419321,0.980059,1.05998,0.78544,1.244081,0.757136,1.037052,0.462231,0.945104,0,1.19254,0.613622,1.195234,0,0.600042,0,0,2.688411,0.83451,0,1.071262,0,0.582128,1.227422,0.867934,1.27569,FALSE
0.957239,0.524722,1.171874,1.057154,1.304621,1.208313,1.055542,0.201327,1.029114,0.481444,0.774619,0.26572,0.517579,0.757464,1.039359,0,0,0,0,1.587158,1.833692,0,0.963656,1.430727,0.870916,1.27569,TURE
0.855585,1.014022,1.335845,0.735543,1.864222,0.778441,1.031465,1.126832,0.691196,1.078433,0.867573,0.595214,0.579688,0.848359,0.873061,0,1.598081,0.864615,0.402578,0,0.513989,0,0.548841,1.618332,0.945849,1.172325,TURE
0.351552,0.779324,1.023492,1.338507,1.425896,1.210216,0.964106,1.104845,0.988326,0,0.714052,0,0.715665,1.396476,0.718569,0,0,0,1.001412,0,0,0,0.930441,0.669856,1.198932,0.890557,FALSE
0.406615,0.617642,1.093104,0.779131,1.025322,0.976165,0.975096,0,1.218687,0,2.4612,0,1.233379,1.203347,0.928789,0,0,0,0.86143,0,0,0,0.802087,0.885204,1.198932,1.172325,FALSE
1.715406,1.064756,0.84518,1.170124,0.514498,0.733959,0.980455,1.569755,1.260919,1.605608,0.861115,0.590783,1.006903,0.701703,1.010989,0.337196,1.186635,1.284017,0.797144,0.878676,0.761371,0.53958,0.587559,0.489768,1.273865,0.900487,FALSE
0.393908,0.869408,0.77911,1.083407,1.133027,0.959039,0.957847,0.492377,1.132584,1.185092,0.635585,0,1.27404,0,0,0,0,1.911759,1.780288,0,3.430446,0,1.433452,1.048517,0.917566,0.993921,FALSE
0.343081,0.998209,0.771149,2.217527,1.146597,2.19209,1.192949,0,1.013034,0,0,0.753435,0,0.715915,1.105141,0,0,2.205876,1.027089,0,0,2.810019,1.300701,0.735869,0.824266,0.797123,TURE
0.330374,1.036601,1.0891,0.998886,0.722748,0.970456,1.064621,0,0.60143,0,1.522058,0.783176,0,0,0.382922,1.807373,0,1.147055,0,0,0,0,1.582444,0.634713,0.749332,0.993921,FALSE
2.066958,0.817386,1.034225,0.904991,0.939327,0.595974,1.04574,0.837142,0.998473,0.6657,0.714052,0.489888,0.715665,0.581865,0.77845,0,0.655708,0.354759,1.321451,0.363997,0.210268,0.894097,0.313478,1.433134,1.020782,0.993921,FALSE
1.461271,0.921824,0.825599,1.298552,0.771748,0.704057,0.980293,0.395046,0.976013,0,0.674498,1.214722,1.521048,0.98934,0.933302,0.396354,0.464939,0.754642,0.234248,0,0.298445,1.269041,1.004416,0.768361,0.824266,0.943457,TURE
0.385437,0.888515,0.713864,1.078797,0.617398,0.672573,0.99549,1.006637,0.771835,0,0.649867,0,1.30267,0,0.653979,0,0,0,1.820749,0,0,0,1.570013,0.815585,1.095716,0.900487,FALSE
0.432028,0.845541,1.077795,1.148719,1.175997,1.027542,0.991749,0.897003,1.14629,1.078433,0.578382,0,0.579688,0.565573,0.873061,0,0,0.868981,0,0,1.038468,0,1.168357,0.629737,1.049065,1.097285,FALSE
0.37273,0.735045,1.192477,0.779131,1.345046,1.061793,0.977956,0,0.399225,0,1.345074,0,0.674056,0,0.338396,0,0,0,0,0,0,0,0.351206,0.879776,0.899199,1.172325,FALSE
2.41851,1.085617,0.866388,0.743998,0.774167,0.822463,0.938684,0.794713,0.995261,0.379063,1.219786,0.836856,0.916906,1.987954,0.818335,0.23865,0.559891,0.605839,0.423132,0.310714,0,0.381608,1.46114,0.379106,1.170649,0.900487,FALSE
0.491326,1.068772,0.990794,0.749164,0.94631,0.756385,0.989196,0.393901,1.20809,0.945994,1.522058,0,0,0.992233,0.510562,1.199584,0,0.76132,0.708964,0,2.72598,0,1.186712,0.765224,1.020782,1.172325,TURE
0.292254,0.859327,1.013894,0.39123,0.783998,0.171257,0.984669,0.666157,1.021547,1.609602,0,0,0,2.532416,1.303077,0,0,0,0,0,0,0,1.293017,0.635772,1.049065,0.947204,FALSE
0.415086,0.880053,0.94332,0.665924,0.548798,1.263496,0.955196,0.466996,0.954848,0,1.807444,0,1.207684,1.178277,0.909439,0,0,1.81114,1.686589,0,0,0,1.377081,1.291919,0.992499,1.172325,FALSE
0.288019,1.426851,0.808346,1.161205,1.047372,1.370056,0.954743,0.676099,0.518397,0,0.876336,2.705517,0.878316,0,0.44094,0,0,0,0,0,0,0,1.300701,0.682308,0.692766,1.018497,TURE
0.550624,0.953673,1.057068,0.385285,0.787498,0.244653,0.987194,0,1.076979,0,0.451861,0,0.905763,0.883708,0.909439,0,0,2.032185,1.261621,2.796422,0,0,1.294213,1.124306,1.095716,1.068961,FALSE
0.381201,1.19785,1.027171,1.018864,1.014297,0.753531,1.023327,0.508974,1.040677,1.225493,0,0,0,0.642697,0.330705,0,1.82769,0.988841,0.920839,0,0,0,1.224812,0.954353,1.020782,0.890557,FALSE
0.643807,1.170268,0.854758,1.261094,0.670686,1.041813,1.00324,0.899973,0.690051,1.437911,0.385588,1.587236,0.386459,0.377049,0.776054,2.729254,0,0,0,0,0,1.461969,1.441114,0.952667,1.123999,0.900487,TURE
0.360023,1.01465,0.911226,0.958931,0.352799,0.548022,1.030234,1.078539,1.102622,1.299317,0,0,0.69842,0,1.051881,0,0,1.049136,0,0,0,2.671253,1.451436,1.312795,1.020782,0.862233,TURE
0.389672,0.996039,0.950526,0.359599,0.808498,0.570857,0.902613,0,1.017805,0,3.85588,0.661348,0.644098,1.256829,0.323356,0,0,1.933239,0.900146,0,0,0,1.088851,0.908705,0.992499,0.778729,FALSE
0.355788,0.705876,0.862586,0.958931,1.278896,0.47952,0.988577,1.091534,0.976418,1.315163,0.705344,0.72587,2.120811,1.379446,0.709806,0,0,1.062088,0.989049,0,0,2.704643,0.950283,0.967181,0.974132,1.125608,TURE
1.088541,0.943832,0.816638,1.12273,0.698414,0.967098,0.969344,0.176948,1.085393,0,1.360899,0.233417,1.363973,1.108967,1.141257,1.067346,0.62602,1.35479,0,0.696342,0,0.855223,1.582444,0.530951,0.889283,0.768799,FALSE
0.338846,0.808549,1.249262,0.299666,1.322996,0.513771,1.056878,0.573401,0.879306,0,0,0.763094,0.74319,0.725094,1.865516,0,2.065053,0,2.080856,2.318086,0,0,1.272813,1.133525,0.945849,1.200649,FALSE
0.419321,0.653373,1.085218,0.608795,0.900566,0.757136,1.006551,0,0.59069,0,0.59627,0,0.597617,0.583065,0.900063,1.41201,0,0,0,0,1.071262,0,0.435118,1.15198,1.198932,1.153932,FALSE
0.804758,0.680883,1.144061,0.629298,0.881997,0.822034,1.072771,0.479351,0.673824,1.14727,0,0,0.308345,0,1.238385,0,0.850316,0,0.856823,0,0,0,0.388728,1.213933,0.824266,0.84384,TURE
0.415086,0.82505,0.917825,0.572695,0.896697,1.240662,0.924383,0.933993,1.074204,1.123368,1.807444,0,1.811526,0,1.212585,0,1.67378,0,0.843294,0,0,2.301824,0.730321,0.597224,1.170649,1.125608,TURE
0.698869,0.751379,1.105408,0.632628,0.955497,0.799199,1.006551,0.276211,0.635352,0,0.709671,0.730323,0.355637,0,0.35708,0,0,0,0.989049,0,0,0,0.753609,1.275758,1.020782,1.003851,TURE
0.376966,0.605655,1.094859,1.2253,1.068197,0.685028,1.068753,0.514757,1.184065,0,0,0,2.665234,0.650084,1.672531,0,0,1.000339,0,2.072642,1.197293,0,0.956688,1.126627,1.091974,1.022244,FALSE
1.770468,1.083224,0.998214,0.987787,0.800331,0.95324,0.996919,0.434519,0.943971,0.777716,0.695171,0.572321,0.278696,1.35955,1.049353,0.979901,0.383154,1.451094,0.772173,0,0,0.522636,0.913904,0.933094,0.889283,0.787192,TURE
0.648042,0.704618,0.881832,0.752046,0.926521,0.77395,0.986814,0.298017,0.914015,0,0.766069,0,1.151699,0.374552,0.770915,0,0,0.573528,1.068173,0,0.683019,1.452157,0.989119,1.179967,0.945849,0.693758,TURE
0.470148,0.776984,1.350554,0.449499,1.52345,0.456685,1.101765,0.411806,0.631502,0,0.530626,0.546068,0.531824,0,1.067965,1.25512,1.472306,0.796566,0,1.646491,0,0,0.736069,1.478859,1.095716,1.097285,FALSE
0.33461,0.818784,0.91718,1.510158,1.003852,1.135704,1.10848,0,1.335869,0,0,0,0.752842,1.469021,1.511794,0,0,1.131963,1.054118,0,0,5.769906,1.181903,1.266675,1.198932,1.022244,TURE
0.419321,0.762268,0.908554,1.264905,0.940024,0.688633,1.021802,0,1.18138,0,0.59627,0,0,0.583065,0.900063,0,0,0.896137,0,1.854469,1.071262,0,0.926381,1.253495,1.020782,0.833909,FALSE
0.580273,0.944291,1.057769,0.571631,1.035791,0.572776,1.013898,0.333078,0.851289,0,0.856862,0,1.288196,0.837886,0.646712,0,0,1.926026,0,0,0,0,1.101568,1.07046,0.917566,0.675365,FALSE
0.406615,0.561492,0.91092,1.018864,1.356071,0.907662,1.053733,0.953656,1.218687,0,2.4612,0,1.233379,0,0.619192,0,0,0,1.722859,0,0,2.351864,1.121999,0.636834,0.572151,1.022244,FALSE
2.054251,0.633502,1.169412,1.378463,1.111317,0.657627,1.170504,0.84233,1.483072,0.669834,0.478991,0.246465,0.600091,0.702575,2.108844,0,0.659789,0.892419,1.495885,0.732535,0.846319,0.449837,1.016161,1.149874,1.020782,0.825446,TURE
0.817465,0.6703,0.932092,1.549042,0.585171,0.893171,1.126502,0.235931,1.56779,0.564625,0.605636,0.62326,1.517509,1.776669,1.3713,0,0,0.452785,2.108236,0.932141,1.615395,0,1.365566,1.01923,0.617833,0.975527,TURE
0.516739,1.369673,1.105904,1.198663,1.291496,1.321126,0.965299,1.123107,0.861138,0.898695,0.96397,1.488034,0.483074,0.942622,1.212585,0,1.336211,1.445868,0,0,0,0,0.600577,0.587808,0.617833,1.200649,TURE
0.402379,0.794364,0.973109,1.518307,0.852597,1.55273,0.969467,0,0.615826,0,0.621916,0.640015,0.623321,0.608143,0.312925,0,0,0,0.870793,0,1.118351,0,0.792547,1.065823,0.889283,0.91888,FALSE
2.092371,0.851104,0.930624,1.046262,0.855537,0.773103,1.026926,0.735069,0.821934,0.657581,0.470229,0.120978,0.589114,0.919631,0.768956,0.276075,0,0.525636,0.489489,0.35954,0.415387,1.766298,1.280014,1.406414,0.899199,0.84384,FALSE
2.189789,0.969633,0.932718,0.962727,0.934378,0.685803,0.96956,0.702305,0.830172,0.837618,0.898457,0.462302,0.450243,0.5491,1.017159,0.263722,0,0.669488,0.623447,0.34342,0.198382,0.421777,0.584792,-0.309367,1.095716,0.558324,FALSE
0.330374,0.760174,1.21723,1.173691,1.390371,0.5994,1.064621,0,1.353218,0,0,0,0.762748,1.48835,1.148765,0,0,0,1.068173,0,1.375269,0,0.617694,0.800814,0.842633,0.811769,TURE
0.419321,1.252298,0.984267,0.898997,1.295144,0.822034,0.9913,0.462231,0.708828,0,0,1.227245,0,1.749195,1.200084,1.41201,0,1.792274,0.83451,0,0,0,1.10167,1.592271,0.974132,1.050568,FALSE
0.351552,1.298874,0.842876,1.378463,0.558598,0.959039,1.036869,0.552423,0.564757,0,0,0.734832,0,0,1.077853,0,0,2.150729,1.001412,0,0,0,0.908894,0.718781,0.945849,1.097285,FALSE
0.491326,0.929367,1.07695,0.599332,0.973872,0.428143,0.976181,1.181704,1.107416,0.945994,1.014705,0.522117,0,0.992233,0.765843,0,0,0.76132,1.417928,0,0.90866,0,0.470114,1.056117,1.095716,0.49696,TURE
0.338846,1.010686,1.155567,0.898997,0.992247,1.027542,1.056878,1.146801,1.46551,1.382607,1.483031,0.763094,0.74319,2.175281,1.865516,0,4.130106,0,2.080856,0,0,0,1.038861,1.20709,1.348798,0.84384,FALSE
0.118596,2.117628,0.713864,0.749164,0.992247,1.198799,0.539224,8.38864,0.428797,0,0,0,2.229571,0,0,0,12.720726,0,0,0,0,0,0.046969,-0.459711,1.170649,0.872163,FALSE
0.37273,0.612537,1.249262,0.239733,1.499396,0.959039,1.029427,0.520674,1.197675,0,3.362686,0,1.348112,1.315286,0.676792,0,0,1.012108,0,0,0,0,0.59395,0.865437,0.869348,0.84384,TURE
0.440499,0.984771,0.84085,1.797995,1.359746,0.970456,1.059782,0.439793,0.899226,0,0.567041,0.583543,0.568322,1.66345,1.426571,0,0,0.851774,0,0,1.017699,0,1.084066,0.78002,0.561267,0.872163,TURE
0.957239,1.240252,1.072375,0.990562,1.175997,1.274913,0.908568,0.603982,0.566012,0,1.032825,0.531441,0.258789,0.757464,0.38976,0.607861,0,2.700467,0,0,0,0,0.815517,0.689662,0.992499,0.642694,TURE
0.393908,1.391052,0.617915,1.32775,0.600437,0.827303,0.844204,0.984753,0.880899,0,0.635585,1.308162,0.63702,0.621509,0,3.012288,1.766767,0.95588,0.890144,0,1.143482,0,1.202254,0.547986,1.123999,0.91888,TURE
0.406615,1.010686,1.067078,0.314649,1.014297,0.993291,0.943641,0.953656,0.609344,0,0.6153,0,1.850069,0,0.928789,0,0,0.925045,0.86143,0,0,0,0.548322,0.795582,1.198932,1.125608,TURE
0.368495,0.867409,1.148747,1.018864,0.919797,0.802461,1.093322,1.053457,1.480847,1.268745,0,0,0,0,0.342377,0,1.892965,1.024157,0,0,3.67843,0,0.98965,1.365586,1.123999,1.097285,TURE
0.432028,0.739849,1.077795,0.849053,1.175997,1.370056,0.991749,0.897003,0.687774,0,0.578382,0,0.579688,0.565573,1.164082,2.738444,0,1.737963,0,1.7977,0,0,1.109556,1.27122,1.245582,1.228973,TURE
0.321903,0.709253,0.953384,0.561873,1.36434,0.834878,0.973441,1.207964,0.617468,0,1.563195,0.804343,0.783363,0.764288,0.393271,0,0,0,0,0,0,0,0.985809,1.218456,0.767699,1.247366,TURE
0.724282,1.040238,1.081233,0.720409,1.073542,0.685028,0.997721,1.332313,1.225856,0,1.711189,0.704395,1.029033,1.673293,1.377612,0,0,0,1.430588,1.054938,0,1.295637,1.119853,1.005699,1.067432,1.022244,TURE
0.868292,0.972888,1.084725,0.953482,0.962179,0.685028,1.060561,0.222052,1.248557,0.531248,1.139669,0.586417,0.571122,1.671644,1.720318,0,0,0.425887,0.396599,1.752981,0,0,1.217953,1.334142,0.664483,1.097285,FALSE
0.512504,1.603734,0.536873,1.241473,0.566998,1.957223,0.873453,1.132466,0.482397,1.812493,0.486035,2.000718,0.487133,0.475271,0,2.297508,0,0.729061,0.678923,0,0,0,0.799347,0.473729,0.749332,1.022244,TURE
0.482855,0.945671,1.249262,0.470903,1.580245,0.823665,0.980063,2.004365,0.307368,1.925774,0,0,0,0,0.779519,0,2.865028,0.775037,0.721738,0,0,0,1.153368,1.786045,0.81435,0.975527,TURE
0.508268,0.673791,0.832841,0.649276,0.551248,0.742114,0.993969,0.380661,1.070192,0.913927,0.490154,0,0.982523,1.917196,0.739882,0,0,0,0.684726,1.518746,0,0,0.671408,0.268246,1.198932,0.900487,TURE
0.368495,0.805451,1.29234,0.770569,1.360796,0.548022,1.058614,1.053457,0.807735,1.268745,0,0,0,0.66538,1.027131,0,1.892965,2.048313,0,0,0,0,0.637657,1.075163,1.198932,1.27569,TURE
0.33461,1.228176,0.91718,0.90294,0.890701,0.77967,0.955586,0,0.890579,0,0,0,0.752842,0,0.755897,0,0,2.263925,0,0,0,0,1.317348,0.749014,0.974132,0.722082,FALSE
0.37273,1.225074,0.993731,1.13873,0.529198,1.23305,1.046584,2.082697,1.197675,0,0.672537,2.076327,0,1.315286,1.015188,0,0,1.012108,3.770021,2.097316,0,0,1.187269,0.768889,1.049065,0.92881,TURE
0.432028,1.109773,0.783851,1.39844,1.139247,1.198799,0.888133,1.345505,0.917032,0,1.735146,0,2.318753,1.696719,0.29102,1.369222,0,0.868981,0,0,0,0,0.932777,0.823826,1.348798,0.797123,FALSE
7.005632,0.78541,0.904846,1.285314,0.959798,0.761077,1.044281,0.657694,1.022577,0.783366,0.665209,0.396329,0.807072,0.992834,0.916045,0.738932,0.674175,0.521073,0.485239,0.533862,0.616787,1.049074,-1.165276,-0.457964,1.066884,0.797123,FALSE
0.343081,1.064756,1.079609,0.599332,0.837898,2.123587,0.950631,0.566233,1.302472,0,0,0,0.733783,0,1.473521,0,0,1.102938,1.027089,2.287981,1.321687,0,0.68226,0.68551,1.152282,1.27569,TURE
0.317668,0.646839,0.899469,0.849053,0.955497,0.913371,1.026682,0,0.938719,0,0.792304,0,0,0.774757,0.398658,0,0,1.194849,1.11268,0,1.433379,0,1.214963,1.186706,1.273865,0.511607,TURE
0.381201,0.71871,0.888364,0.898997,0.749698,1.301553,0.972999,1.017947,0.910592,0,0.657252,0,0.658737,0.642697,0.992115,1.55808,1.82769,0,0.920839,0,1.183371,0,1.153492,1.224374,1.348798,0.740475,FALSE
0.364259,0.68946,0.813473,1.018864,0.632098,0.844868,1.053367,0.532925,1.225856,0,1.3771,0,2.070316,0,1.039359,0,0,0,1.930433,0,0,2.638676,0.573491,0.887461,0.974132,1.125608,FALSE
1.401973,0.846819,0.928455,0.854128,0.726351,0.842548,1.012633,0.411806,1.122669,0.327791,0.879,0.361832,1.938168,1.03144,1.238385,0.413271,0,1.835988,0.73274,0.53876,0.622446,0.661686,1.629168,0.519359,1.170649,0.993921,FALSE
0.525211,1.13023,1.128366,0.941807,0.944997,0.978611,1.047138,0.736564,0.941262,0,0.948167,0.97576,0.950309,0.927169,0.477083,1.120272,1.314125,0.710985,1.324181,0,0,0,0.574358,1.431529,0.992499,0.787192,FALSE
0.622629,0.770047,0.934822,0.931104,0.791435,0.850169,0.975738,0,1.030876,0,0.797768,0,0.79957,0.780101,0.802815,0,0,1.194849,0,0,0,0,1.4036,1.039241,1.123999,1.097285,FALSE
0.317668,1.365549,1.032723,1.04883,0.716623,1.170256,1.006551,0,0.938719,0,0.792304,0,0,0,0.398658,1.88268,0,1.194849,2.22536,0,0,0,1.559815,0.893482,1.095716,0.797123,TURE
0.304961,0.823522,0.902245,0.724192,0.569623,0.256886,0.985581,1.276019,1.630638,0,0.82626,0,1.656252,1.615923,1.662974,0,2.304479,1.246799,0,0,1.496616,0,1.146903,0.963236,0.945849,1.125608,FALSE
1.00383,1.25092,0.959349,0.93719,0.84849,0.951987,0.955586,0.383887,1.030204,0.458908,1.2306,0.506565,0.493352,1.684685,0.990708,0.579286,0.679526,1.102938,1.027089,0.756114,0,0,1.221008,1.035921,1.273865,1.097285,FALSE
0.444735,1.540093,0.880432,0.749164,0.955497,0.685028,0.790861,1.306692,0.222645,1.047023,0,1.733632,0,0,0,0,0,1.686846,0,0,0,0,1.047498,0.080134,1.123999,1.022244,TURE
0.440499,0.570131,1.177189,1.198663,0.918747,0.970456,1.117852,0,1.686048,0,1.701124,0.583543,1.136644,0.554483,1.141257,0,0,0,2.379593,0,1.017699,0,0.955836,0.370171,0.767699,1.050568,FALSE
1.990718,0.825752,0.909038,1.136233,0.90956,0.784928,0.999055,0.869271,0.913366,0.691304,0.988687,0.635912,0.371595,0.845942,0.80839,1.161053,0.340491,0.184217,0.686192,0.378057,0,0.464316,1.208383,0.936474,1.123999,1.200649,FALSE
0.427793,0.533696,1.137942,1.148719,0.661498,1.598399,1.195902,0.452987,1.157753,0,0.584224,0.601226,1.756631,0,1.4698,0,0,0,2.452437,0,1.049174,0,0.863009,1.025332,0.917566,1.125608,FALSE
0.309197,0.959921,1.266375,0.90476,1.25091,0.5994,1.116858,0.629148,1.60799,0,0,0,0.816462,0.796582,2.04944,0,0,2.457976,0,2.553255,1.474926,0,1.559815,0.714174,1.170649,1.125608,TURE
0.931825,1.15157,1.056194,0.708301,1.00227,0.996404,0.98825,0.827373,0.740116,0.989389,0.530626,0.273034,0.265912,1.297186,0.934469,1.249336,0,0,0.369184,0,0.471157,0,0.919598,1.086264,0.763958,0.722082,FALSE
0.8217,1.222548,0.875771,1.057392,0.778048,0.836713,0.933913,0.704124,0.899808,0,1.204962,0.620014,0.603842,2.061985,1.061012,0,0,0.900829,0,0,0,0,0.850093,0.541189,0.992499,1.35073,TURE
0.360023,1.078065,1.087593,0.299666,1.058397,0.274011,0.941421,1.617809,0.413483,1.299317,0,0.717125,0.69842,0,0.350627,0,1.939135,1.049136,0,0,0,0,0.877692,1.421893,0.945849,1.097285,FALSE
0.813229,0.954537,0.858868,0.799109,0.587998,0.707862,0.927914,0.711497,0.848615,0.567597,1.217646,0,0.305099,0.59534,0.765843,0,0,0.910361,0.847756,0.937099,0,1.150912,1.336958,0.557674,0.945849,1.022244,FALSE
0.381201,1.19785,0.971648,0.719198,0.661498,0.753531,0.972999,0.508974,1.040677,0,2.629009,1.352758,0,1.92809,0.992115,1.55808,1.82769,0,0,0,0,0,1.238294,1.058976,0.899199,0.915133,TURE
0.830172,1.292578,0.879583,1.026355,0.815848,0.907662,0.955196,0.696902,0.890579,1.111787,0,0.613622,0.597617,1.16613,0.600042,1.404694,0,0.445747,0,0,1.060103,1.126935,0.8088,0.749126,0.824266,0.91888,TURE
0.419321,0.816716,1.261881,0.611949,1.334601,0.912169,1.067554,0.462231,0.945104,1.111787,1.19254,0.613622,0.597617,0.583065,0.600042,0,0,0.896137,0.83451,0,0,0,1.312377,0.86904,0.852549,1.172325,TURE
0.309197,1.550642,1.095244,0.380345,1.216987,1.521553,0.88935,1.887444,0.803995,3.037841,0,0.838329,0,1.593163,0.819776,0,2.271558,0,2.288942,0,0,0,0.885549,0.560881,0.739416,0.96185,TURE
0.37273,1.347582,1.050516,0.988897,0.904047,1.130296,1.01227,1.041348,0.665375,0,0.672537,1.384218,0.674056,1.315286,1.015188,0,0,0,0.942505,0,0,0,0.754993,0.921939,1.123999,0.797123,FALSE
0.37273,1.102567,0.823377,0.659265,0.529198,1.096045,0.943641,1.041348,1.197675,1.253992,1.345074,1.384218,1.348112,0,1.015188,0,0,0,0.942505,4.194632,0,2.575851,0.918146,0.474958,1.095716,1.125608,TURE
0.461677,1.087956,1.12319,0.199777,1.163747,0.653314,0.969613,0.419432,0.964794,0,1.081088,0,1.08353,0.528573,0.815945,0,1.500086,0.811596,1.511565,0,0,0,0.794881,1.516746,0.964216,0.722082,TURE
1.266435,0.793225,1.128096,0.599332,1.030544,0.617727,1.009917,0.760045,0.815866,0.726218,0.389483,0.200409,0.585544,0.380857,0.979867,0.457949,0,1.453195,0.811956,0.597202,0,0,1.04793,0.650694,1.049065,0.947204,TURE
0.491326,1.022303,0.969255,0.786623,0.780935,0.727842,0.963165,0.787803,1.308764,0,1.014705,0.522117,0,0.496117,0.255281,0,0,0.76132,0,0,2.72598,0,1.477742,0.735145,0.795983,0.993921,FALSE
0.300725,0.911041,1.090905,0.510794,0.917077,0.755088,0.999462,1.294247,1.157753,1.562947,0.838235,0,2.520384,1.639342,0.421769,0,4.676737,0,0,0,0,0,0.959902,0.664719,1.077348,0.84384,TURE
0.432028,0.898388,1.175776,1.498329,1.322996,1.484227,1.139771,0.448502,0.802403,0,0.578382,0,0,0,1.164082,0,0,0,1.618444,0,0,0,1.064667,0.214295,0.899199,0.797123,FALSE
0.537917,0.976201,0.708243,0.935691,0.503999,0.629107,0.951072,1.438053,1.010737,0.862747,0.925411,0.476171,1.391252,0.904917,0.698449,0,0,0.693784,0.646072,0,0,0,0.619337,0.120393,0.870916,1.050568,FALSE
0.741225,0.98566,1.070796,1.109873,0.865664,0.710399,1.043937,0.781011,1.264213,0.623372,1.337299,0.344054,1.34032,0.980762,0.67288,0,0.924471,1.000339,1.397319,0,1.785437,0,0.920632,0.846827,0.889283,0.768799,FALSE
0.37273,1.041313,1.135693,0.269699,1.124547,0.924788,0.960798,1.041348,0.79845,1.253992,1.345074,0,0,0.657643,1.015188,0,0,1.012108,0,0,1.211546,0,1.238294,0.909997,1.273865,0.665435,TURE
0.402379,0.907844,1.288713,1.118752,1.161297,0.753531,1.160182,0.481901,1.108487,0,0,0,0,0.608143,0.938776,0,0,0,1.741586,1.935984,0,0,0.921618,1.828118,1.091974,1.35073,FALSE
0.436264,0.941999,1.261391,0.249721,1.567995,0.456685,1.011437,0,0.454021,0,0,0,0.573949,0.559973,0.576278,0,0,0,0,0,0,0,1.103908,1.254561,1.273865,0.740475,FALSE
0.338846,0.875928,0.936947,0.973914,1.047372,0.5994,1.038005,1.146801,1.318959,0,1.483031,0,0,1.450187,1.119309,0,0,1.117262,1.040428,0,0,0,0.712897,0.903019,1.049065,0.736728,FALSE
0.330374,0.967495,0.640647,1.365144,0.606373,0.275914,0.987194,1.176588,0.751788,1.418991,0.761029,0,1.525496,0,0,1.807373,0,2.294111,1.068173,0,0,0,1.451436,0.826779,0.945849,0.947204,TURE
0.33461,0.68232,0.948807,0.828024,0.623781,0.347021,1.051145,0,0.890579,0,0.751145,0.773005,0.752842,1.469021,1.133846,0,0,0,0,0,0,0,1.165922,1.2489,1.123999,1.050568,FALSE
0.478619,1.049444,0.928655,0.449499,0.780228,1.062672,0.908568,0.808905,0.620225,0,1.04213,0.536229,0.522242,1.528576,0.524361,0,0,0,0,0,0,0,0.846377,1.253331,0.917566,1.35073,FALSE
0.385437,1.066218,0.796233,0.479465,0.485099,0.990177,0.912532,0,0.514557,0,1.299735,0.668779,0.651335,0,0,0,0,0.977604,0,0,0,0,1.389512,0.974931,1.095716,0.91888,FALSE
0.406615,1.45988,0.728736,1.468362,1.289921,1.044668,0.927914,2.38414,0.609344,2.294539,0.6153,0.633206,0,0.601673,0,2.915117,0,0.925045,0.86143,0,0,2.351864,0.593245,-0.090585,0.617833,0.94259,FALSE
0.343081,1.530587,0.832841,1.018864,0.485099,2.671609,0.876072,0,1.013034,0,0.732129,0,0,1.43183,0.736761,0,0,1.102938,1.027089,0,0,0,1.317348,1.159583,1.063691,1.125608,FALSE
0.389672,0.703086,0.923368,0.639287,0.529198,0.730697,0.951847,0.497787,0.890579,0,2.570587,0,0.644098,0.628414,0,1.523067,0,0,1.800291,0,0,0,0.954626,0.71615,1.198932,1.050568,FALSE
0.279548,0.571701,1.022124,0.92397,0.771748,1.027542,0.915046,0,0.534347,0,0.903722,0.930021,0,0,0.454719,0,0,0,0,0,0,0,1.419403,0.476385,1.123999,0.872163,TURE
0.940296,1.384003,0.821587,1.073802,0.624748,1.255885,0.904536,1.844742,0.942966,1.470591,1.051604,1.082207,0.526989,1.542472,0.793692,1.85689,0.726069,0.785654,0.731625,0,0,0,0.885877,0.455854,1.198932,1.247366,TURE
0.351552,0.779324,1.053595,0.599332,0.867297,0.342514,1.055059,1.104845,1.129515,0,0,0,0,0,1.077853,0,1.987613,0,1.001412,0,2.576453,0,0.75301,0.920976,1.095716,1.35073,TURE
0.813229,0.645716,1.145157,0.809098,1.153947,0.764948,1.108779,0.948663,1.575999,1.70279,1.522058,0,0.915297,0.29767,0.765843,0,0,0.910361,0,0.937099,3.247976,0,0.969007,1.016812,0.899199,0.750406,TURE
1.029243,1.153486,0.904815,0.806793,0.842421,0.869459,0.969271,0.748738,0.908979,1.342448,1.199963,0.74093,0.962138,1.877421,0.845288,1.129608,1.325076,0,0.667608,0,0,0,1.097726,1.00976,0.767699,0.708405,TURE
0.423557,0.754646,1.074365,1.13873,1.322996,1.23305,0.845503,1.372687,0.467779,1.100442,0.590186,0,0.591519,0.577115,0.29696,0,1.639269,0,0.825907,0,0,0,0.608348,0.769938,1.273865,0.84384,TURE
1.423151,1.058814,1.003871,0.876963,0.742564,0.750509,1.002057,0.13522,1.105913,0.322884,0.692673,0.712831,0.520678,1.354666,1.045582,0.407066,0,0.516692,0.962318,0.530646,0.306536,0.651721,1.290014,0.736487,0.842633,1.172325,FALSE
0.432028,1.056927,0.979813,1.548273,0.955497,1.141713,1.050957,0.448502,1.490177,1.078433,0,1.190427,0.579688,1.131146,0.873061,0,0,3.475926,0.809222,0,1.038468,2.207872,1.322699,1.021568,1.170649,0.947204,TURE
0.830172,0.962558,1.019806,1.123747,1.179672,0.702154,1.001415,0.696902,0.712463,0.555894,0,0.920433,0.298808,0.583065,0.750053,0,0,0.445747,0.415093,0,0.530052,0,0.810727,1.781254,0.974132,1.078891,FALSE
0.343081,1.464039,0.647766,0.719198,0.352799,1.918079,0.745593,3.963632,1.157753,0,0.732129,0.753435,0.733783,0.715915,1.105141,0,2.038578,0,1.027089,0,0,0,0.488159,0.357126,1.095716,1.022244,TURE
0.330374,0.829281,0.993003,0.824081,0.955497,0.780171,0.909767,1.176588,0.451073,0,0,0.783176,0,0,0,0,0,0,0,0,0,0,0.931598,0.79153,1.273865,0.825446,TURE
0.393908,0.753487,1.128366,0.631603,0.817544,0.690297,1.07149,0,1.258427,0,0,0,1.91106,0.621509,1.279211,0,0,2.867639,0.890144,0,0,0,1.4036,1.055052,0.899199,1.050568,FALSE
0.41085,1.000267,0.901529,1.600568,0.56811,0.914714,1.089565,0,1.447191,0,0,0,0.610198,2.38136,1.531687,0,0,0,0,1.89435,0,0,0.732285,0.620013,0.795983,0.975527,FALSE
0.48709,1.17181,1.238399,0.382906,1.543495,0.685028,0.958411,0.794713,0.812458,0.954366,1.023685,0,1.025997,0,1.287701,0,0,2.304352,0.715294,0,0,0,0.555689,0.502988,0.960474,0.943457,FALSE
2.287208,1.038137,0.953141,0.688121,0.841164,0.672342,0.970203,0.42021,1.009543,0,1.397577,0.553173,0.754241,1.576876,0.973674,0,0.296106,0.801016,0,0.328684,0.379738,0,0.831061,1.539874,1.198932,1.35073,FALSE
0.355788,1.15507,1.011307,0.479465,0.793798,0.548022,0.970603,0,0.697441,0,0.705344,0.72587,1.413874,0.689723,1.064709,1.673493,0,2.124177,0,0,0,0,1.275255,0.838479,1.245582,0.797123,FALSE
1.266435,1.17181,1.036177,0.681345,0.883545,0.84607,0.949322,1.672098,0.932418,0.726218,0.584224,1.202452,0.585544,0.952143,0.979867,0.915898,1.611578,0.871917,1.353259,0,0,0,0.473138,0.607264,0.964216,0.825446,TURE
0.402379,0.964585,1.05201,0.87902,0.793798,1.050376,1.001253,0,0.738991,0,0,1.280029,0.623321,0,0.312925,0,0,1.870199,0,0,1.118351,0,0.902752,0.699042,1.049065,1.050568,TURE
0.584509,0.390603,1.06821,0.903754,0.815498,1.027542,1.105018,0.330647,1.521135,0.792966,0.850562,0,1.704966,0.415862,1.283914,0,0,1.274506,0.593429,0,1.518954,0,1.148931,1.163121,1.123999,0.736728,TURE
0.559095,1.347582,0.719272,1.783725,0.871497,1.060162,0.995113,0.691583,1.325671,0,1.334728,0,0.445914,0.870112,0.447724,2.101596,0,0,1.242061,0,0,1.690402,0.690884,0.179824,0.945849,0.872163,TURE
0.576037,0.951234,1.414606,0.385285,1.889994,0.83182,1.06576,1.342182,0.686076,0.804801,0,1.332568,0.432603,0,1.520256,0,1.195557,0,0.602353,1.334656,0,0,1.118233,0.972373,0.870916,0.787192,TURE
2.295679,0.914963,1.064869,1.220068,1.039497,0.929681,1.078049,0.921045,0.984411,0.59913,0.428431,0.330674,0.644098,1.256829,1.239531,1.005959,0.590015,0.159609,1.337693,0.654924,0,0,0.777563,1.136684,1.067432,1.172325,TURE
0.427793,0.426957,1.113204,0.799109,0.734998,2.283427,1.046414,0,1.273528,0,1.752673,0.601226,0.585544,0,0.88188,0,0,1.755697,0,0,1.049174,0,0.423349,1.141191,0.885541,1.078891,TURE
0.792051,0.749457,1.122332,1.044549,1.118247,0.954146,1.073834,1.217706,1.244896,0.582937,0.937917,0,0.940035,0.917145,1.101158,0,0.86418,1.402649,1.741586,0,0,0,1.214443,1.387683,0.786067,0.872163,TURE
0.368495,0.681536,1.148747,0.59077,0.881997,1.154762,1.041259,0,1.615469,0,1.360899,0,0.681986,0.66538,1.711885,0,0,2.048313,0,0,3.67843,0,1.629168,1.316663,0.945849,0.736728,FALSE
0.868292,1.446185,0.694712,1.116936,0.701589,1.089817,0.869071,0.222052,0.454021,0,0.284917,1.172835,0.285561,0.278607,0.716799,0,0,1.277661,0,0,0,0,-0.717587,0.082591,0.795983,0.675365,TURE
0.360023,1.141481,1.028804,0.599332,0.749698,0.753531,0.994709,0.53927,1.102622,0,0.696846,0.717125,1.396839,2.04424,1.753135,0,0,1.049136,0,4.349989,0,0,0.970422,1.108184,1.273865,1.200649,FALSE
0.355788,1.090899,1.10054,1.198663,1.278896,0.890536,1.060473,0,0.976418,0,0,0,1.413874,0.689723,1.419612,0,0,0,0.989049,0,0,0,1.30733,0.994342,0.913824,1.016927,TURE
0.419321,1.088955,1.009505,0.539398,0.814687,0.775163,0.945548,0.462231,1.299518,0,1.19254,0,0,2.33226,1.200084,2.82402,1.656344,1.792274,0,0,1.071262,0,1.225154,0.685196,0.795983,1.125608,TURE
0.842878,0.731351,1.042098,1.234939,0.935381,0.79319,1.122886,1.372687,1.344864,1.094856,0.293595,0,2.354064,0.574186,1.772713,0.691597,0.811271,0.438924,0.40874,0.903459,0.521897,3.328792,1.374373,1.72799,0.927482,1.247366,FALSE
0.368495,1.053282,0.890279,0.779131,0.566998,0.939467,0.989196,0.526729,0.269245,1.268745,0,0,0.681986,0,0,0,0,0,0,0,0,0,1.032848,1.287138,1.245582,1.172325,TURE
0.618393,1.033761,1.095244,1.248607,1.442433,0.842014,1.003104,0.312405,1.11783,0.748912,2.008271,0.413343,1.207684,0,0.606293,0,0,1.804807,0.56023,0,0.716689,0,1.191476,1.145632,1.020782,1.200649,FALSE
0.461677,0.989051,1.054423,0.771362,0.808498,0.811885,0.969613,0,0.321598,0,0,0.556274,0.541765,0,0.543963,2.557603,0,0.811596,1.511565,0,0,0,0.887876,0.701089,0.992499,0.614971,TURE
0.465913,1.176071,1.022124,0.998886,0.955497,0.913371,1.029427,0,0.743511,0,1.071078,0.551124,1.073497,0,1.077853,0,0,2.412032,1.497438,0,0,0,0.694064,1.153033,0.945849,1.097285,TURE
0.321903,0.780179,0.854758,0.674248,1.198965,0.706435,0.993307,0.603982,0.463101,0,0,0.804343,0.783363,0,0.393271,0,0,0,0,2.446869,0,0,1.143453,1.417251,1.123999,0.933527,FALSE
0.321903,0.992955,0.98626,1.105018,0.496124,0.470957,1.052905,0.603982,1.389303,0,0.781597,0,0.783363,0,0.786542,0,0,0,2.194876,0,1.413471,0,1.265424,1.052545,0.692766,0.975527,FALSE
1.410445,1.035979,0.855351,1.110526,0.661498,0.615285,1.011085,0.545767,1.18565,0.651621,0.349476,0.539469,0.350265,1.366944,1.406745,0.821533,0,0.782083,0.971066,1.07097,0.309331,0.657664,1.029118,1.23461,0.81435,0.872163,FALSE
0.59298,1.039563,0.963716,1.070235,1.228496,0.83182,0.981387,0.651779,0.999499,0,0,0,2.10032,1.229506,1.054422,0,0,1.88385,1.754298,0,0,0,1.304918,0.668032,0.795983,1.144002,FALSE
0.470148,1.553968,0.900369,1.189582,0.841907,1.681432,0.952143,0.411806,0.947252,0,1.061251,1.092135,0,1.556623,1.067965,0,0,0.796566,0.741787,0,0,0,0.862026,1.406435,0.824266,0.605041,TURE
1.617988,1.015978,0.981096,0.884014,1.003272,1.044668,0.972296,0.832259,1.185101,0.851395,0.913235,0.626541,1.220397,1.339515,1.148765,0,0.419549,0.68097,0.845519,0.46607,0.538465,0.572411,0.944489,0.899883,1.198932,1.125608,TURE
0.355788,1.026729,0.862586,1.258596,0.749698,1.027542,1.060473,0,1.394883,0,0.705344,0,0,1.379446,0.709806,1.673493,0,0,0.989049,2.202182,2.544248,0,1.433452,1.25916,0.6362,1.022244,FALSE
0.300725,0.607361,1.020524,0.721922,0.917077,0.895207,0.999462,0,0.661573,0,1.67647,0,1.680256,0,0.421769,0,0,1.265135,0,0,0,0,0.949996,1.099999,1.049065,1.200649,TURE
1.211373,1.093143,0.943499,0.958931,0.734998,0.974262,0.960798,0,0.771835,0,0.610967,1.047911,0,1.194872,0.922248,0.957971,0,0.91197,0.283085,0.624732,0,0,1.194612,1.28651,0.852549,0.993921,TURE
0.343081,1.131303,0.956225,0.419532,0.705598,1.918079,0.931991,1.132466,0.578876,1.365106,1.464258,0,0,0,0.36838,0,2.038578,0,0,0,0,0,0.911429,0.884994,1.049065,1.022244,TURE
0.309197,0.959921,0.787206,1.244766,0.305307,1.304188,1.013445,0,1.929588,0,2.443868,0,1.632925,1.593163,0.409888,1.936471,0,1.228988,1.144471,0,2.949852,0,0.757499,0.230241,1.095716,1.050568,TURE
0.381201,1.018173,1.054932,1.078797,0.661498,0.753531,1.056878,0,0.910592,0,0.657252,1.352758,0,0.642697,0.992115,0,0,1.977682,0,2.048541,0,0,0.678741,0.948245,0.867174,0.825446,FALSE
0.520975,0.788828,0.873468,0.856188,0.997497,0.342514,0.982001,1.113901,1.043876,0.891267,1.912007,0,2.395406,0.934831,0.721538,0,0,0,0.667608,0,0,0,1.016931,0.950472,0.899199,0.900487,FALSE
0.326139,0.630038,0.941003,1.300021,0.635557,0.71525,1.117664,0.596035,1.218687,1.437911,0.771176,0.793618,2.318753,0.754097,0.776054,0,0,0,1.082608,2.41335,0,0,0.814166,1.18685,0.974132,1.200649,TURE
0.376966,0.908482,0.982566,0.659265,0.602698,0.37296,1.01786,0,1.052503,0,1.994421,0,0.666308,0.650084,0.669012,0,0,2.000678,0,0,0,0,0.956688,0.927822,1.123999,0.96185,FALSE
0.457442,0.748656,1.064186,1.123747,0.514498,0.970456,1.11839,0,1.623018,0,1.63693,0.561522,0.546876,1.600678,1.921833,0,0,0.819325,2.288942,1.693986,0.978557,0,0.625981,1.186399,1.123999,1.022244,TURE
1.961069,1.129291,0.992934,1.098775,1.025934,0.870556,1.030465,0.588294,0.977324,0,0.376387,0.903795,0.251492,1.349523,0.820665,0.589361,0.345672,1.683179,1.21911,0.767645,0.443442,0,1.138588,0.910351,1.170649,1.200649,FALSE
0.364259,1.316243,1.045894,1.178685,0.793798,1.415725,1.018255,0.532925,0.953444,1.283849,0.68855,0.708588,0,0.673301,1.039359,1.633168,0,3.109488,0,2.14847,0,0,1.209396,0.931999,0.945849,0.91888,TURE
2.642995,0.976133,1.137149,0.833445,1.226528,0.749249,1.030747,0.581684,0.613256,0.693526,0.650912,0.287081,0.186395,0.454641,0.65503,0.654845,0.512107,0.8312,0.645032,0.284153,0.164145,0.348986,1.431018,1.214881,0.692766,0.947204,FALSE
0.313432,1.384003,0.641513,1.59465,0.543373,1.015309,0.958944,0,1.110174,0,0.803308,0.826686,0.805123,1.571036,1.212585,0,0,1.211678,0,0,0,0,1.233247,0.640191,0.945849,1.022244,TURE
0.999594,1.25622,0.984588,0.599332,0.817685,0.784928,0.953238,1.349322,1.034588,1.382607,0.247172,1.017459,0.49546,0.725094,0.746206,0,0.682442,0.369224,0.343832,0,1.31599,0.932636,1.23683,1.212859,0.899199,1.125608,TURE
0.29649,1.232075,1.035103,0.973914,0.992247,0.856285,0.927465,1.313005,0.335581,0,0.850562,0.875314,0,0,0,0,0,1.284017,0,0,0,0,1.016509,0.964363,1.170649,1.125608,TURE
2.702293,0.988508,0.928135,0.993683,0.888122,0.796821,1.008128,0.497787,1.054155,0.33913,0.636584,0.374348,0.546876,1.778531,1.006674,0.426938,0.250408,1.219311,0.126162,0.833634,0.481561,1.02384,1.324487,1.507719,0.992499,0.900487,FALSE
0.398144,0.688127,0.877141,0.470903,0.818998,0.959039,0.899471,0.487082,1.369385,0,3.14338,0.646971,0.630096,1.229506,0,0,0,0,0.880362,0,1.130777,0,0.34717,1.2745,1.198932,0.96185,TURE
0.419321,0.980059,0.883317,0.845373,1.025902,0.555233,0.960798,0.924462,0.945104,0,0,0.613622,1.195234,0.583065,1.500105,0,0,0.896137,0,0,0,0,1.317348,0.948452,0.899199,1.050568,FALSE
0.37273,0.735045,0.993731,0.779131,0.992247,0.582274,1.01227,0,0.133075,0,0.672537,0,0,0,0,1.594741,0,0,0.942505,0,0,0,1.029096,1.525702,0.824266,1.068961,FALSE
2.236381,1.102567,1.045784,0.782461,0.853414,0.691371,0.986534,0.859557,1.032531,0.820102,0.989627,0.565792,1.322483,1.505327,0.885233,0.258196,0.908623,0.65546,0.610384,0,0,0.412923,1.262989,1.278156,1.123999,1.125608,FALSE
0.118596,1.15507,0,0.749164,1.984494,0.685028,0.647068,0,0,0,0,0,0,0,0,0,0,0,0,0,0,0,-0.251356,-0.349013,0.619298,0.720512,TURE
0.703105,0.87674,0.903081,1.587119,0.832998,0.862628,1.055059,0.274537,1.613837,0,1.410688,0.362935,2.120811,1.724308,1.419612,1.663226,0,0,1.474472,0,0,0,1.064667,0.829069,0.870916,1.050568,FALSE
0.728518,0.877495,1.074946,1.354045,1.077997,0.405943,1.088479,0.264904,0.880163,0.634373,1.360899,0,0.681986,0,1.198319,0,0,2.036193,0.474041,2.097316,0,0,0.756698,1.287029,1.105632,0.787192,TURE
1.00383,1.205432,0.790672,0.728599,0.77499,0.542314,0.89188,0.767774,0.539631,0.458908,0.24612,1.772977,0,0.240669,0.743031,0.579286,0,1.470584,0.342363,0,0,0,0.887392,0.282475,0.899199,1.125608,TURE
0.304961,0.673791,1.075753,0.34961,0.863622,0.827742,0.985581,1.914028,0.815319,1.540619,1.65252,0,2.484379,0,1.24723,0,0,0,0,0,0,0,0.863716,1.494631,1.198932,1.172325,FALSE
1.071599,0.724392,1.194946,1.005388,1.060745,0.687055,1.109991,0.359513,0.872909,0.429655,0.230431,0,0.461903,0.675984,0.927555,0,0.636036,0.344117,0.640904,0.707528,0,0,0.431644,0.951998,0.927482,0.872163,TURE
1.228315,0.910779,0.904638,0.679242,0.823198,0.913371,0.94234,0.626971,0.881334,0.374456,1.004135,0.620014,1.207684,0.785518,0.80839,0,0,0.599506,0.279139,0,0.355839,0.756544,0.904367,1.157317,1.170649,1.050568,FALSE
0.440499,0.725621,1.129141,1.448385,0.771748,0.627942,1.146887,1.319378,1.236435,2.114575,0.567041,0,1.136644,1.108967,1.711885,0,4.723042,0,1.586395,1.761746,0,0,1.294213,1.089899,0.786067,1.228973,FALSE
0.33461,0.68232,0.91718,0.603275,0.391676,0.518278,1.012921,0,1.187439,0,0.751145,0,0.752842,2.938041,0.755897,0,0,0,0,0,0,0,0.829373,0.830263,1.170649,0.872163,FALSE
0.343081,0.665472,0.740303,0.659265,0.573298,2.534604,0.838792,2.264933,0.723596,0,1.464258,0,0.733783,1.43183,0.736761,0,0,1.102938,1.027089,0,0,0,0.355692,0.2266,1.095716,0.975527,TURE
0.465913,1.127068,0.794985,0.898997,0.955497,0.570857,0.837267,0.415584,0.424863,0,0.535539,1.102247,1.073497,0.523679,0.269463,0,0,0,0,0,0,0,0.370701,0.062147,1.049065,1.097285,TURE
0.504033,0.498265,0.860836,1.064602,0.524169,1.31297,1.015009,0,0.883032,0,1.483031,0,0.99092,0.483396,1.243677,0,0,0,1.381258,0,0,0,0.37353,0.48605,0.717308,1.172325,FALSE
0.127067,1.43742,0.749557,0.898997,0,0.685028,0.905896,1.562023,1.197675,0,0,2.125763,2.070316,0,1.039359,0,0,0,0,0,0,0,0.98372,0.17564,1.049065,1.050568,TURE
0.44897,0.864486,0.872126,1.781347,0.869747,0.589885,1.05403,1.725663,1.764195,0,2.224546,0,2.229571,1.08764,0.559655,0,0,0,4.666774,0,0,0,1.38886,0.645253,0.506166,0.872163,TURE
0.292254,1.093689,1.231157,0.765813,1.63537,0.256886,0.919025,0.666157,0.170258,0,0,0,0,0,0,0,0,0,0,0,0,0,1.274159,1.446241,0.763958,0.811769,TURE
0.470148,1.019792,0.990406,0.780947,0.912065,0.721355,1.006551,0.823612,0.736752,1.978777,1.591877,0,0,1.037749,0.266991,1.25512,1.472306,0,0,0,0,2.022163,1.582444,1.038274,1.123999,1.27569,FALSE
0.385437,0.533109,1.04334,1.874273,1.527459,1.152093,1.11163,0,1.029114,0,0,0,1.30267,1.27095,1.634946,1.540375,0,0,0,2.024995,0,0,0.766369,1.286865,0.739416,1.022244,TURE
0.389672,0.996039,0.841894,0.87902,0.823198,0.776365,0.984669,0.995575,1.017805,1.198259,0,0,0.644098,0.628414,0.323356,0,1.786619,0,1.800291,0,0,0,1.39284,1.081493,1.142366,1.068961,FALSE
0.482855,0.945671,0.942426,1.177258,0.839998,0.456685,0.953574,2.004365,0.819648,1.925774,0.516412,0.531441,0.517579,0.504976,0.519679,0,0,0,0.721738,1.601587,0,1.967013,-0.103892,1.028762,1.095716,1.200649,TURE
0.444735,1.180738,1.070796,1.74805,1.322996,1.027542,1.064068,0,1.113224,0,0,0.577877,0,1.6473,1.412721,0,0,0.843423,1.570842,0,0,0,1.377081,1.106808,0.945849,1.27569,FALSE
0.588744,1.16338,0.808875,0.772822,0.951629,1.040419,0.934137,0.656502,0.503371,0.787178,0.844353,0.434463,0.42313,0.412827,0.637271,0,0,0,0.589066,0,0,0,0.760196,1.004624,0.571183,1.172325,FALSE
0.423557,0.646839,0.824513,0.898997,0.264599,0.959039,0.966289,0.915124,0.233889,1.100442,0,0,0,0,0,1.397453,1.639269,0,0.825907,0,0,0,0.632857,0.687032,0.767699,0.479536,TURE
0.508268,1.167904,0.853662,1.04883,0.734998,0.913371,0.981387,1.522644,0.972902,0.913927,0.980308,2.522092,0.491261,0.479299,1.233137,0,2.718104,1.470584,0,3.037492,0,0,1.068281,1.040821,0.795983,0.91888,TURE
0.787816,1.10125,1.061201,0.69922,1.065747,0.901954,0.990316,0.489715,0.750975,0.586105,0.628676,0.323486,0.315048,0.307377,0.632653,0,0,0.470105,0.875551,0,0,0,1.268753,1.71028,1.123999,1.050568,FALSE
0.338846,0.808549,1.124336,0.898997,1.322996,0.685028,0.981387,0.573401,0.732755,0,0,0,0.74319,0,0.746206,0,0,1.117262,1.040428,4.636173,0,0,1.604265,1.545023,1.123999,1.050568,FALSE
0.724282,1.576119,0.876675,0.65987,0.857497,1.020623,0.838792,0.532925,0.476722,0,0.342238,1.760987,0.343011,0.669317,0.344403,0.806863,0.946483,0.512078,0,0,0,0,0.738607,0.789985,0.992499,0.825446,TURE
0.542153,0.673791,0.995506,0.72776,0.929247,0.954146,0.92005,0.356682,1.09394,0.8559,0.918067,0.472392,0.92014,1.79547,1.154843,0,0,0.688233,0.640904,0,1.64145,0,0.98965,0.770732,1.348798,1.27569,TURE
0.660749,0.829281,1.153165,0.552509,1.240309,1.091763,1.016229,0.292249,1.344487,0,3.380155,0.773005,1.882105,1.101766,0.377949,0,1.039275,0,0.523614,0,2.008617,0,0.442434,1.527906,1.049065,0.975527,FALSE
0.249899,1.187699,0.80461,0.515215,0.522235,0.474712,0.89566,0.781011,0.399225,1.891989,1.014705,2.088469,0,0,0,2.420589,0,0,0,0,0,0,0.583314,-0.11836,1.095716,0.750406,TURE
0.48709,0.656214,1.064589,1.847939,0.416499,0.875314,1.168474,0,2.335817,0,0,0,0,0,1.030161,0,0,0,0,1.587158,13.75269,0,1.433452,1.348796,1.348798,0.643294,FALSE
0.105889,0.862452,1.099351,0.749164,1.102497,0,1.026682,1.887444,0.964794,0,0,0,2.520384,2.459013,1.265306,0,7.227685,0,0,0,0,0,0.291638,0.8381,1.020782,0.580464,TURE
0.580273,0.983636,1.039532,0.851152,1.109908,0.572776,0.947774,0,0.76616,0,0,0.881798,0.429399,0.418943,0.862283,0,0,0.642009,0,0,0.765187,1.626853,0.806124,1.237723,1.202673,0.91888,TURE
0.351552,0.844268,1.023492,0.839064,1.043697,0.890536,0.945915,0.552423,0.423568,0,0,0,0,0,0.718569,0,0,0,0,0,1.288227,0,0.913965,1.03873,0.632458,0.811769,TURE
0.677691,0.943307,1.171183,1.161205,1.102497,0.5994,1.094624,0,1.019405,0,0,0.376717,0.733783,0.715915,1.105141,0,0,0,1.530821,1.129324,0,0,0.732659,1.488183,0.992499,0.868416,TURE
0.656513,1.147618,1.3218,0.761651,1.791557,0.813471,0.983822,1.470736,0.60143,1.409717,0.378027,0.389029,0,0.739311,0.951047,0,3.138337,0,0.527059,0,0,0,0.73112,1.107231,0.81435,0.45496,FALSE
0.711576,1.058814,0.877458,1.39844,0.759498,0.723085,1.015538,0.271249,1.317204,0,1.045269,1.075687,1.396839,2.04424,1.227195,2.464599,0,0,1.456599,2.14847,0,1.319338,0.864004,0.370848,0.795983,0.965597,TURE
0.453206,1.007538,1.097483,0.499443,1.207496,1.125403,0.945405,0.427346,0.54611,1.02708,0.55084,0,0.552084,0.538641,0,0,0,0,0,0,0,0,1.281783,1.164995,0.692766,1.050568,FALSE
0.605686,0.90467,1.188109,0.561873,1.534308,0.642214,1.01359,0.319005,0.652255,0.764846,0.4102,0.422137,0,0.401116,0.412795,1.936471,0,0.614494,0,0,1.464315,0,0.682549,1.291106,1.049065,1.200649,FALSE
1.545983,1.166673,0.896731,1.182891,0.649893,1.081623,0.996899,0.622234,0.826966,0.594178,0.956003,0.983824,0.159694,0.779026,1.122393,1.497823,0.878503,0.23765,0.221307,1.952073,0,0,0.573786,0.289751,1.198932,1.097285,TURE
0.402379,1.248286,0.920509,0.759153,1.058397,0.593691,0.937682,0.963801,0.615826,1.159606,0,0.640015,0.623321,0.608143,0.938776,0,1.728359,0.9351,0,0,0,0,1.04793,0.034173,0.889283,1.125608,TURE
0.986888,0.809706,0.847139,0.874025,0.949843,1.141713,0.939591,0.390506,0.898257,0.466854,0.500764,0.257668,0.752842,1.224184,0.629914,0.589361,0,0.37404,0.348317,0,0.88882,0,0.776318,0.921557,1.095716,0.88681,TURE
0.567566,0.683847,1.137388,0.807263,0.989997,0.363484,1.092934,0.681183,0.95754,0.816995,0.438168,0.450919,1.317474,0,1.10235,0,1.21381,1.313422,0.611549,0,0,0,1.098859,0.819266,0.974132,1.097285,FALSE
0.355788,0.705876,1.070796,0.779131,1.146597,0.548022,1.042499,0.545767,1.115906,1.315163,0.705344,0,2.120811,0,1.419612,0,1.963075,1.062088,0,0,1.272124,0,0.550279,1.165344,1.273865,1.172325,TURE
0.944532,0.846015,0.952352,1.165367,0.440999,0.875314,1.056201,0,1.355927,0,1.308557,0.269327,0.786907,1.279577,1.448518,0,0,1.564166,1.456599,0,0.929406,0,1.064699,0.515292,0.899199,1.097285,TURE
1.177488,0.969483,0.925712,0.972725,0.566998,0.641534,0.999309,1.144731,1.044903,0.781474,1.257352,0.431314,1.05016,1.229506,0.527211,0.49292,1.15643,1.251333,0.58264,0,0,1.579354,0.965016,1.050224,1.198932,0.5829,TURE
0.423557,1.078065,1.024395,0.898997,0.881997,0.822034,1.026682,0,0.584724,0,0.590186,0,0,0,0.593919,0,0,0,1.651814,0,0,0,0.774816,0.924664,1.123999,0.553608,FALSE
1.702699,0.925205,1.193325,0.970346,1.196996,0.88075,1.055376,0.225928,0.952764,0,1.156764,0.44641,0.434766,0.848359,0.727551,0.339732,0.398519,0.431224,0.401569,0.44265,0,1.087294,0.851245,1.129122,0.992499,1.35073,FALSE
0.406615,1.235283,1.171183,0.419532,1.278896,0.822034,0.990823,0.476828,0.731212,0,0,0,0.61669,1.203347,0.619192,0,0,0.925045,0,0,0,0,0.879923,1.721117,0.842633,1.35073,TURE
0.415086,0.385023,1.045301,1.591558,0.583098,0.631748,1.217105,0,2.267763,0,1.204962,0,1.811526,1.178277,1.212585,0,0,0.90557,4.216471,1.874197,3.247976,2.301824,0.80441,0.659867,1.245582,1.125608,FALSE
0.609922,0.973253,0.746087,1.011372,0.79931,0.727842,0.933156,0.950321,0.404809,1.51892,0.814623,0,0.408231,0,0,0,0,0.610136,1.704531,0,0,0,1.245505,0.127843,0.604175,1.27569,TURE
0.453206,1.259422,0.910677,1.03456,1.023747,0.742114,0.903074,0,0.764554,0,0.55084,2.267481,1.104168,0.538641,1.108649,0,0,0,0,0,0,0,0.929779,0.750431,1.273865,1.050568,TURE
0.423557,0.754646,1.04938,0.719198,1.058397,1.096045,0.905896,1.372687,0.584724,1.100442,0.590186,0,1.183037,0,0.29696,0,1.639269,0,1.651814,0,0,0,0.407516,0.618707,0.870916,0.661688,TURE
0.347317,0.986035,1.249262,1.13873,1.587595,1.370056,1.049513,0.559243,0.714662,0,0.722977,0.744017,0.72461,0,0.727551,0,0,3.26693,1.014088,0,0,0,1.477742,1.598864,0.561267,0.838523,FALSE
0.495562,1.704633,0.576583,1.157533,0.484234,1.638695,0.787174,2.73354,0.598838,0,0.502941,2.587885,0.504077,0,0.253061,0,0,0,0,0,0,1.914792,1.104059,-0.06862,1.049065,0.665435,TURE
0.499797,0.685211,0.952827,1.115423,0.379749,0.919714,1.023611,0.774336,1.286392,1.859368,0.99721,0,0.999463,0.487563,1.003519,0,0,2.244239,0.696634,0,0,1.897995,0.716593,0.616946,0.945849,0.91888,TURE
0.749696,0.852707,0.73403,1.703982,1.157261,0.902177,1.074792,0.514757,0.986721,0.616248,0,1.360488,0.662501,0,0.66519,0,0,0,0,1.01835,0.588265,1.250702,1.192316,1.009044,1.095716,1.200649,TURE
0.304961,2.021372,0.520526,0.799109,0.147,1.198799,0.629094,3.828056,0.652255,0,0,3.401221,1.656252,0.807961,0,0,0,0,0,0,0,3.181933,1.112795,0.148989,1.095716,1.27569,TURE
0.368495,0.867409,1.378496,0.530837,1.883694,1.203692,1.058614,0.526729,0.403867,1.268745,0.680449,0.700251,0.681986,0,0.342377,0,0,1.024157,0,0,0,0,1.059672,0.779614,1.020782,1.050568,TURE
0.851349,1.019067,1.131173,0.708301,0.881997,1.432331,1.036597,0.226493,1.041978,0,0.871933,0.299102,0.291301,1.13683,0.731207,0.684611,0,0.434491,0,0,0.516599,0,0.678843,1.174015,0.974132,0.768799,FALSE
0.59298,1.001061,0.94587,1.241473,0.944997,0.587167,1.056878,0.32589,1.249374,0,1.257352,0,0.420064,1.639342,0.421769,0,0,2.5118,2.339064,0,0,0,1.465025,0.577046,0.974132,0.825446,FALSE
2.609111,0.971309,0.985619,0.819248,0.873106,0.853523,0.997564,1.031189,0.903612,0.702563,0.753592,0.387761,0.849706,0.921129,0.995347,0.884522,1.03758,0.561365,1.04552,0,0.332581,0.353548,0.847647,0.793059,0.749332,1.022244,FALSE
0.478619,0.572424,0.994988,1.00657,0.517325,0.891415,1.082265,0,1.137079,0,1.563195,0,1.044484,0.509525,1.048722,0,0,0.782083,1.456599,1.61628,0,0,1.003538,0.94172,0.945849,0.91888,TURE
0.381201,1.317635,0.888364,0.779131,0.661498,1.164548,0.905896,2.035895,1.040677,1.225493,0,2.029137,0,0.642697,1.32282,0,0,0,0.920839,0,1.183371,0,0.639821,0.659484,0.842633,0.661688,FALSE
0.559095,1.510925,0.548918,1.141584,0.881997,1.337436,0.846418,0.345791,0.176756,0,0,1.37357,0.445914,0.435056,0,3.152394,0,0,0,0,0,0,-0.225036,-0.200989,0.899199,0.807053,TURE
0.423557,0.700742,0.774543,1.438396,0.837898,0.753531,1.071977,0.457562,1.520281,1.100442,1.180371,0,2.957594,1.154231,0.593919,0,0,0,0,0,0,6.761608,1.042123,0.496109,1.095716,0.614971,FALSE
0.415086,0.935057,0.84134,0.992227,0.558598,1.004708,0.893571,1.400989,0.716136,0,1.204962,0.620014,1.207684,0,1.212585,0,0,0,0.843294,0,0,0,0.315395,0.709266,0.795983,0.811769,TURE
0.474384,0.625663,1.293879,0.915645,1.849745,0.742114,1.091928,0.408096,0.730114,0,0.525802,0,1.580968,0.514157,0.793692,0,0,0.789258,0,0,0,2.003439,1.249716,0.893614,0.895457,0.91888,FALSE
0.792051,0.922409,0.97536,1.254315,0.960747,0.777996,1.081908,0.243541,1.120406,0.582937,1.563195,0.321737,0.940035,1.22286,0.94385,0.736701,0,0.9351,0.435396,0.962703,0,0,1.389512,1.386067,1.049065,0.965597,FALSE
0.44897,0.406817,1.249262,0.765813,1.102497,1.027542,1.111004,0.431416,1.323146,0,1.112273,0,1.114785,1.08764,1.399137,0,1.543777,0.835235,1.555591,0,1.995488,0,1.317921,0.336386,1.273865,1.172325,FALSE
0.588744,0.58169,1.204325,0.820138,1.167154,0.587167,1.05362,0.328251,0.755056,0,0.422177,0,0,0,0.637271,0,0,0,1.178132,0,0.753851,0,0.523691,0.750217,0.974132,0.900487,TURE
0.321903,0.780179,1.019135,0.936456,0.496124,0.513771,1.072771,0,1.54367,0,1.563195,0,1.566725,1.528576,0,0,0,1.178482,0,0,2.826942,0,1.088851,0.998287,1.348798,1.200649,FALSE
1.164782,0.999661,0.817699,1.270012,0.803248,0.611632,0.944328,0.991941,0.971836,1.185092,0.635585,0.654081,1.0617,1.864526,1.279211,0,0,0.632567,0.589066,0.650091,0,0,0.476274,0.446628,0.974132,0.825446,TURE
1.397738,0.784048,0.99941,1.251545,1.024673,0.705176,1.09348,1.239173,1.653933,0.657581,0.88168,0.544403,1.060406,1.379446,1.597063,0,0.972533,1.052344,0.979975,0,2.185243,1.327432,1.101281,1.580135,0.870916,0.92881,FALSE
6.310999,1.088918,0.831724,0.99489,0.890817,0.835734,0.931228,0.851822,0.863066,0.579803,0.738525,0.520012,0.623321,0.798188,0.762755,1.002745,0.534664,0.752104,0.377129,0.355669,0.205457,1.019246,0.592092,0.77859,1.020782,1.172325,FALSE
0.360023,0.951234,0.940621,0.479465,0.485099,0.753531,0.976946,0.53927,1.102622,0,1.393692,0.717125,0.69842,1.362826,1.753135,0,0,0,0,2.174995,0,0,1.248329,0.752401,0.692766,0.91888,TURE
0.690398,0.925946,1.103643,1.154268,0.955497,0.672342,1.046689,1.118485,1.214926,1.339669,0.359243,0.369698,0.360055,1.40515,0.723032,0,1.987613,0,1.001412,0,0.640062,0,1.212673,1.06047,0.945849,1.200649,TURE
0.385437,0.829281,1.015883,1.416602,0.689562,0.672573,1.128222,0,1.67231,0,0.649867,0,0.651335,0.635475,1.307957,1.540375,0,0.977604,0.910374,2.024995,0,0,1.186712,1.423299,1.020782,0.647041,TURE
0.584509,1.406172,0.832841,1.041695,0.409499,1.245011,0.929965,0.661294,1.098598,0.792966,0.850562,1.312971,1.278724,0.415862,0.641957,1.004096,0,1.274506,0.593429,0,0,0,0.767084,0.408734,0.824266,1.050568,TURE
0.406615,0.72994,0.988999,0.839064,0.418949,0.924788,1.053733,0,1.462425,0,1.8459,0,1.233379,1.203347,0.619192,1.457559,0,0.925045,0,0,1.106195,0,1.084871,1.228995,0.824266,0.797123,FALSE
0.897941,1.271303,1.013552,1.180502,0.868634,1.224747,1.011299,0.214686,0.823047,0.51354,0.55084,0.850305,0,1.885243,1.108649,0.648579,0,0.823246,0.383316,0,0,0,0.803866,0.893849,0.870916,0.900487,FALSE
0.347317,0.854564,1.279732,0.839064,1.675795,0.959039,1.049513,0.559243,0.857595,0,0.722977,0,0.72461,0.706966,1.455102,0,0,0,1.014088,0,0,0,0.860144,1.083359,1.020782,1.27569,TURE
0.74546,0.704418,1.064712,0.882349,0.924872,0.656485,1.055163,0.776548,1.190831,0,0.99721,0,1.665771,0.325042,0.836266,0,0.919128,0.994557,0.926161,0,1.183371,1.257974,0.717482,1.175156,0.917566,1.068961,FALSE
0.465913,0.686042,1.112979,1.148719,1.139247,0.513771,1.152958,0,0.955943,0,0,0,0,0,0.269463,0,0,0.804011,0.748719,0,1.920187,2.04124,0.99576,1.493417,1.170649,0.793376,FALSE
0.880998,0.803366,1.333347,0.531226,1.543495,0.747303,1.096076,0.437668,1.062672,0,0.842304,0.288939,1.407011,0.27455,1.553993,0,0,0.419654,0.390795,0.863601,0.997744,0,0.846407,1.581914,1.198932,1.144002,FALSE
0.33461,1.02348,0.948807,0.607218,0.774649,0.5994,0.917363,0,0.44529,0,1.502291,0,1.505684,0,0.377949,1.783592,0,1.131963,0,0,0,0,0.854692,0.472203,1.095716,1.125608,FALSE
0.330374,0.552854,0.864874,0.557711,0.502249,1.522285,0.871054,1.176588,0.300715,1.418991,0.761029,0,0,0.744175,0.382922,0,0,0,0,0,0,0,-1.17249,0.217551,0.689025,0.915133,TURE
0.22025,1.036601,0.960971,0.932294,0.759498,0.723085,0.958159,0,1.135052,0,2.313528,0,1.159377,2.262292,0.582041,2.766387,0,1.755697,0,0,0,0,0.249497,0.960174,1.020782,1.200649,FALSE
1.499392,0.944068,0.981059,0.789596,0.934497,0.636097,0.993756,1.154923,0.852736,0.612746,0.492939,0.507284,0.988105,1.124719,0.909439,1.544763,0.906035,0.735292,0.228242,0.503356,0,0,1.047113,1.292363,0.992499,0.787192,FALSE
0.474384,1.299454,1.02618,0.782461,1.371996,0.951428,0.970603,0.408096,0.625812,0,0,1.082207,0.526989,0.514157,0.264564,0,1.458799,0,0,0,0,0,0.475207,1.319419,0.614091,0.872163,TURE
0.351552,0.844268,0.963286,0.599332,0.999597,0.959039,0.964106,0,0.564757,0,1.428104,0,0.715665,0,0.359284,0,0,0,0,0,0,0,0.498394,0.889038,0.838891,1.27569,FALSE
0.313432,1.238318,0.979151,0.631439,0.787498,0.807354,0.918138,0.62053,0.951578,0,0.803308,0,0.805123,1.571036,0.80839,0,0,0,1.128351,0,0,0,0.223573,1.062738,1.198932,1.125608,TURE
0.347317,1.183242,0.883624,1.318529,1.499396,1.370056,0.939038,0.559243,0.857595,0,1.445955,1.488034,0.72461,0.706966,0.727551,0,0,0,1.014088,0,0,0,0.98318,1.231596,1.020782,0.975527,TURE
0.55486,0.946393,1.068071,0.669383,0.724498,0.920784,1.02576,0.696902,1.157753,0.835995,1.793433,0.922812,0.898742,2.192143,0.676792,0,2.484517,1.344206,0.625882,0,0.801338,0,1.77816,1.006243,0.945849,1.125608,FALSE
0.351552,1.039099,0.993389,0.719198,1.264196,0.822034,1.000487,0.552423,0.988326,0,0,0,0.715665,0.698238,1.077853,0,0,1.075364,1.001412,0,0,0,1.101281,1.073884,0.899199,1.200649,FALSE
0.207543,1.540093,0.662874,0.599332,0.873831,1.788684,0.831945,0.943722,0.482397,0,0,0,0,0,0.619192,2.946803,0,0,0,0,0,0,0.716284,-0.479764,0.889283,0.84384,TURE
0.588744,0.969483,0.952675,0.642141,0.696314,0.741684,0.912413,2.95426,0.419476,3.148711,0,0,0.42313,0.412827,0.424847,0,4.676737,0,0,0,0,0,1.188342,0.600953,0.792241,0.815516,TURE
0.330374,0.760174,0.896906,0.707544,0.587998,0.723085,0.929124,0,0.60143,0,1.522058,0,1.525496,0.744175,0.382922,1.807373,0,1.147055,0,0,0,0,0.82373,1.076675,1.123999,1.068961,FALSE
0.355788,0.898388,1.011307,1.078797,1.014297,0.205508,1.060473,1.091534,0.976418,0,0,0,0.706937,0,1.774515,0,0,1.062088,0,0,1.272124,0,1.309714,1.196093,1.002415,1.050568,FALSE
0.368495,0.805451,1.148747,0.941807,1.001697,1.086259,1.058614,0.526729,1.076979,1.268745,0.680449,0,0.681986,2.66152,1.369508,0,0,0,0.953726,0,0,0,1.055727,0.699888,0.571183,1.022244,TURE
1.507863,1.544419,0.926419,0.948942,0.78706,1.308213,0.933039,0.765611,0.619642,0.609284,1.143693,1.176976,0.491261,0.798832,0.575464,0.768005,0.450451,0.487417,0,0,0.289119,0,1.336488,0.817558,1.198932,1.097285,TURE
0.33461,1.296408,0.632538,1.214435,0.449703,0.950927,0.917363,1.161504,1.039009,2.801126,2.253436,0.773005,0,2.203531,0.377949,3.567183,0,0,2.108236,0,0,0,1.073517,0.347774,0.870916,0.787192,TURE
0.381201,0.598925,1.221501,1.797995,0.705598,0.548022,1.258188,0,1.821184,0,0,0,0.658737,0.642697,2.314935,0,0,1.977682,1.841677,0,1.183371,2.515947,1.017454,1.214079,1.170649,1.27569,TURE
0.338846,1.078065,1.218031,0.524415,1.433246,0.856285,0.981387,0.573401,0.586204,0,0,0,0.74319,0.725094,0.746206,0,0,2.234524,0,0,0,0,1.34939,1.053773,1.020782,1.200649,FALSE
0.41085,0.722415,1.159109,0.853166,1.022079,0.5722,1.04287,1.415583,1.447191,1.135193,1.826469,0,0.610198,0.59534,1.531687,0,1.691586,0.915204,1.704531,0,1.0943,0,0.688434,1.154603,1.049065,0.868416,FALSE
0.321903,0.851104,1.05201,1.105018,0.716623,0.470957,1.052905,0.603982,1.389303,0,2.344792,0.804343,0.783363,0.764288,1.179813,0,0,0,0,0,1.413471,0,1.128771,0.383235,1.067432,1.200649,FALSE
0.423557,0.808549,0.924454,0.719198,1.102497,0.342514,1.011584,0.457562,0.701668,0,0.590186,0.607361,0.591519,0.577115,0.593919,0,0,0.886899,1.651814,0,0,0,1.007485,1.229061,0.945849,1.050568,TURE
0.321903,0.851104,0.98626,0.786623,0.950903,0.706435,0.993307,0,0.308734,0,0,0,0,0,0,1.85689,0,0,0,0,0,0,1.015265,1.31972,0.81435,0.840093,FALSE
0.495562,0.598925,1.153165,0.708034,1.121953,0.856285,1.006551,1.952528,0.499031,3.751073,1.005882,0,0.504077,0.491803,0.506122,0,1.394816,0,0,0,0,0,0.369517,0.84226,0.992499,1.097285,TURE
0.398144,0.974846,1.089782,0.796255,0.856797,0.841606,1.044029,0.487082,0.622448,0,0,0.646971,0.630096,0,1.265306,0,1.747352,0,0,0,1.130777,0,0.924287,1.168618,0.824266,0.92881,TURE
0.347317,1.314714,0.822685,2.037727,0.793798,1.644067,1.049513,0,0.57173,0,0,1.488034,0,0,0.363776,0,0,1.088977,0,0,0,2.773993,0.694526,0.663691,0.58955,1.097285,FALSE
0.478619,0.810934,1.039209,0.649276,1.034651,0.772852,1.042181,0.808905,1.033708,0,0.521065,0,1.566725,1.01905,1.573083,1.2323,1.445537,0,0,1.61628,0,0,0.612888,1.359694,0.945849,1.200649,TURE
2.75312,0.928795,0.914844,1.316713,0.721634,0.954888,1.047587,0.558381,1.391444,0.33285,0.803308,0.826686,0.715665,1.396476,1.167675,0.62853,0.245764,0.664831,1.238222,0.818148,1.260308,0.33494,1.126185,1.172859,0.870916,1.200649,FALSE
0.415086,0.935057,1.096291,0.732516,0.803598,0.578468,1.047634,0.466996,1.312916,1.123368,1.204962,0,0.603842,1.178277,0.909439,0,1.67378,0.90557,2.529883,0,0,0,1.336958,0.8075,1.095716,1.200649,FALSE
0.393908,1.217171,0.671646,0.963541,0.264599,1.412212,0.876673,0.984753,0.880899,2.370183,1.271169,1.308162,0,1.243017,1.279211,0,1.766767,0,1.780288,0,0,0,-0.067324,0.194652,0.842633,1.172325,TURE
0.495562,0.460712,1.110455,2.00071,0.778233,0.228343,1.277545,0,2.095932,0,0.502941,0,0.504077,0.491803,1.012245,0,0,0.754642,2.108236,0,6.30433,3.829583,1.265424,1.507654,1.198932,1.144002,FALSE
0.432028,1.109773,1.151281,1.148719,1.469996,1.141713,1.050957,0,0.917032,0,0.578382,0.595214,1.159377,1.131146,1.164082,0,0,1.737963,0,0,1.038468,0,1.256879,1.368602,0.767699,1.022244,FALSE
0.690398,0.760598,1.088314,1.542724,1.600662,1.090971,1.000376,0,0.786128,0,0.718487,0.369698,0.72011,0,0.180758,0,0,0.537682,0,0,0,0,0.765095,0.276227,0.824266,1.050568,FALSE
0.648042,1.092158,0.832841,1.031542,0.831113,0.968261,0.986814,0.298017,0.685512,0,0,0.394181,0.3839,0.374552,0.578186,1.807373,1.06006,1.147055,0.534086,1.18238,0,0,0.916172,1.570197,1.049065,0.643294,FALSE
1.554454,0.866565,0.980347,0.883225,0.77755,0.57429,1.007922,1.237668,0.790815,1.772767,1.109226,0.326144,1.27055,0.309903,0.797316,0.372398,0.436838,1.181719,0.220091,0,0.280358,0.596065,0.658261,0.894721,0.917566,0.797123,TURE
0.470148,1.214038,0.900369,1.380279,0.471067,1.178041,1.033755,0.823612,1.578754,0,0.530626,1.638203,0.531824,2.075497,1.334956,0,0,1.593133,0,0,0.951121,2.022163,0.802663,0.648369,1.049065,1.097285,TURE
0.283783,0.804526,1.044159,0.524415,0.763873,1.259962,0.991528,0.686343,0.877085,0,1.779637,0,1.783656,0,0.447724,2.118015,0,1.344206,0,0,0,3.434468,1.300701,1.309508,1.095716,1.125608,TURE
0.495562,0.921423,1.04639,0.508257,0.804174,0.476833,0.993646,0.390506,1.097869,0,0.502941,0,1.51223,0.983605,1.265306,0,0,0,0.702745,0,0,0,0.696548,1.098181,0.899199,1.125608,FALSE
1.478214,0.880369,0.916364,0.947092,0.684637,0.898571,1.016645,0.390506,1.097869,0.310788,2.000168,0.514594,0.668229,0.651957,0.754808,1.567086,0,0.497278,0.23154,0,0.294985,0.627164,1.401777,0.590293,1.123999,0.768799,FALSE
0.355788,0.898388,1.189773,1.318529,1.058397,0.822034,1.114396,0.545767,1.67386,0,1.410688,0.72587,0.706937,1.379446,1.419612,1.673493,0,2.124177,1.978098,0,2.544248,0,0.776266,1.251129,0.964216,1.200649,FALSE
0.516739,0.839477,1.085424,0.898997,1.354496,1.125403,1.039552,0.748738,0.861138,0.898695,0,0,1.932294,0.942622,1.455102,0,0,0,0,0,0.862457,0,0.553871,1.380487,0.945849,1.022244,FALSE
0.618393,0.627641,1.197923,0.874025,1.221934,0.784928,1.096175,0.937214,0.878295,0.748912,0,0.413343,1.207684,0.392759,1.212585,0,1.111952,0.601602,1.120461,0,0,0,0.536893,1.240509,1.273865,1.125608,FALSE
2.050016,0.946648,0.934365,0.839064,0.873177,0.808333,0.988874,0.656502,1.030712,0.223741,1.319959,0.493953,1.082406,1.525404,0.966043,0.281815,0.33058,0.715419,0.499665,0,0,0.450774,0.625331,1.413552,0.749332,1.125608,FALSE
0.364259,0.940173,1.074946,0.859042,0.911397,0.867702,1.018255,0,0.817237,0,2.06565,0,0,1.346602,0.346453,1.633168,0,1.036496,0.965216,0,0,0,1.120861,0.720473,0.689025,0.590394,TURE
0.491326,0.697025,1.07695,1.261094,1.111684,0.870556,1.080307,0,1.006742,0,0.507353,0,0,0,1.531687,0,0,1.52264,0,1.572987,0.90866,0,0.975681,1.107268,0.557525,0.797123,TURE
0.444735,1.078065,0.928023,1.39844,1.028997,0.685028,1.02093,0.871128,0.890579,0,0.561536,0,0,0,0.847632,0,1.558912,3.373692,0.785421,1.744303,1.007623,0,1.346956,1.29328,0.689025,0.868416,FALSE
0.37273,1.163821,0.794985,1.378463,0.926097,1.575564,0.995113,0.520674,0.931525,1.253992,0,1.384218,0.674056,1.315286,0.676792,1.594741,0,0,0,0,0,0,1.753256,0.917047,0.992499,0.815516,FALSE
1.321498,0.932941,0.832841,0.749164,0.83606,0.827742,0.909767,1.019584,0.856216,1.043645,1.306024,0.192004,0.934981,0.547329,0.469388,0,0.514592,0.278412,1.037061,0,0,0,0.99581,0.993293,0.885541,1.172325,TURE
1.706934,1.07004,0.861774,0.879971,0.776998,0.891624,0.951603,0.33805,0.979194,0,0.57694,0.593729,0.289121,1.410406,0.653163,0.338882,0,0.645219,0.600847,0.44154,1.02025,0.542284,0.956688,1.252698,1.170649,1.247366,FALSE
0.381201,0.71871,1.249262,0.479465,1.587595,0.959039,0.972999,0,0.390254,0,0.657252,0,0.658737,0,0.66141,0,0,0,0.920839,0,0,0,0.979181,1.196861,1.095716,0.703689,TURE
0.398144,0.745471,0.664501,0.556522,0.503999,0.919895,0.915533,0.974165,1.244896,0,1.886028,0,0.630096,1.84426,0.94898,0,0,0,3.521449,0,0,0,0.026311,0.258566,0.914584,1.140255,FALSE
0.482855,0.992955,1.030093,0.420959,0.929247,0.823665,0.980063,0.801746,0.614736,0.962887,0.516412,0.531441,0,0.504976,0.25984,0,1.432514,0.775037,0.721738,0,0,0,1.079911,0.601188,0.992499,0.872163,TURE
0.406615,1.403731,1.015025,0.884014,0.727648,1.096045,0.975096,0,1.340556,0,2.4612,0.633206,1.233379,1.80502,0.309596,0,0,1.850089,0.86143,0,0,0,0.621005,0.651258,1.049065,0.91888,FALSE
0.48709,0.796831,1.042862,0.749164,0.881997,0.570857,0.945282,0.397357,1.218687,0,1.535527,0,2.051994,1.001014,1.287701,0,0,0.768117,0,0,0.916846,0,0.906802,0.35173,0.945849,1.068961,FALSE
0.444735,1.386084,0.975614,0.449499,1.322996,1.027542,0.891516,0.871128,0.890579,0,0,0.577877,0.562804,1.0982,0.282544,0,0,0,0.785421,0,1.007623,0,0.711467,1.075466,1.245582,0.975527,TURE
0.313432,0.582738,0.87786,0.995319,0.590623,1.088705,0.99975,0.62053,1.427367,0,2.409925,0,0.805123,2.356554,1.212585,0,0,0,0,0,0,0,1.082012,1.029198,1.095716,1.036891,FALSE
0.321903,0.567403,0.953384,1.442142,0.537467,0.44955,1.13237,0.603982,1.698037,0,0.781597,0.804343,0,1.528576,1.966354,0,2.178206,0,2.194876,2.446869,2.826942,3.005159,1.197719,1.239222,1.020782,0.758869,FALSE
1.876357,1.046429,1.037762,1.081403,1.137649,1.072218,1.012231,0.409943,1.021547,0,0.918067,0.404907,0.788692,1.025983,0.923874,0.308075,0.361384,0.391042,0.182075,0.802618,0.695466,0,1.043498,1.355484,0.585808,0.88681,TURE
0.347317,0.9203,1.066443,1.438396,1.234796,1.23305,1.012688,1.118485,0.57173,2.696084,0.722977,0,0.72461,0,1.091327,0,0,0,1.014088,0,0,0,0.821336,1.296318,0.664483,1.172325,FALSE
2.465101,0.889126,1.051784,1.178685,1.117197,0.776365,1.029899,0.545767,0.777149,0.371874,0.897489,0.615738,0.399785,0.975126,0.802815,0.702347,0.823881,0.594329,0.276729,0.3048,0.352145,0,0.742853,1.09879,1.017041,0.91888,TURE
0.444735,0.71871,1.118387,0.69922,0.881997,0.342514,1.092827,0,0.779257,0,0,0,0.562804,0,1.130176,1.328951,0,0.843423,0.785421,0,0,2.142292,0.916324,1.540076,0.945849,0.947204,FALSE
1.812824,0.667494,0.945703,1.150989,0.851929,0.747303,1.068872,0.318258,1.301455,0.506307,1.357704,0.139722,0.816462,1.327636,1.502922,0,0,0.607265,1.131006,2.07753,0.480047,1.53093,1.265332,0.47225,0.992499,0.947204,FALSE
0.825936,1.160993,1.114726,0.679242,1.227446,0.833451,0.936866,2.334982,0.358068,1.117548,0,1.850405,0,0.879129,0.603151,0,2.484517,0,0,0,0,0,0.911429,1.481603,0.974132,0.687575,TURE
0.343081,0.998209,0.647766,1.018864,0.396899,2.397598,0.876072,1.132466,0.723596,1.365106,0.732129,0.753435,1.467565,0.715915,0.736761,1.737858,0,0,1.027089,0,0,0,1.104417,0.499558,0.739416,0.693758,TURE
0.440499,1.036601,0.984995,1.04883,1.249496,0.685028,0.958159,0.439793,0.33721,0,0,0.583543,0.568322,0,0.570628,0,0,2.555321,0,0,0,0,0.788961,1.167152,1.049065,1.27569,FALSE
3.007254,1.009737,1.087386,0.724192,0.992247,0.723085,1.012221,0.575018,0.947104,0.456963,0.490154,0.588488,0.573138,1.198248,0.904301,0,0.899627,0.60841,0.453256,0.249539,0.2883,0.306475,1.294213,0.806885,0.824266,0.665435,FALSE
0.389672,0.878858,1.249262,0.339621,1.411196,0.730697,1.050314,0.497787,1.017805,1.198259,1.285293,0.661348,0,1.256829,0.646712,0,1.786619,0.96662,0,0,1.156476,0,0.98154,1.44021,1.273865,1.050568,TURE
0.343081,1.19785,1.141301,0.599332,1.058397,1.918079,0.969271,1.132466,0.434157,0,0,0.753435,0.733783,0.715915,1.105141,0,0,0,0,0,0,0,0.61757,1.237846,0.974132,1.097285,TURE
0.499797,0.959295,0.931653,0.96559,0.939164,0.634285,1.010816,0.774336,1.286392,0,0.498605,0.513115,0.999463,1.462689,1.254398,2.357443,0,0,2.089903,0,0.892718,0,0.948638,1.324223,1.049065,0.84384,TURE
0.944532,0.604297,1.131619,0.715868,1.065747,1.331999,0.974955,0.408096,0.417208,0,0.523423,0,0.262302,0.511831,0.39505,0,0.722768,0,0,0,0,0.987998,0.860144,0.844099,1.198932,0.91888,TURE
1.804353,0.911041,1.137826,0.681059,1.069088,0.591615,1.027816,1.385606,0.708272,0.763043,0.409233,0.561522,0.410157,0.533559,0.960917,0,1.87954,0.610136,0.568177,0.834951,0,0,1.172225,1.393453,0.571183,0.637111,TURE
0.347317,0.262943,1.005504,1.318529,1.146597,2.329095,0.939038,1.118485,0.857595,1.348042,1.445955,0,0.72461,0,1.091327,0,0,0,4.056352,2.258648,0,0,1.409211,0.699257,0.964216,0.750406,TURE
0.48709,1.218683,0.955957,0.96559,0.869747,0.818228,0.984669,0,0.812458,0,0,1.053475,0,0.500507,1.030161,1.210294,0,0.768117,0.715294,1.587158,0.916846,0,1.09829,0.967173,0.842633,0.675365,FALSE
0.415086,1.100067,0.968816,0.96559,0.803598,1.111268,0.924383,1.400989,1.312916,0,1.807444,0.620014,1.811526,0,1.212585,0,0,1.81114,1.686589,1.874197,0,0,1.069582,0.722489,1.273865,0.797123,FALSE
0.406615,1.291432,0.754763,0.509432,0.551248,0.719279,0.849277,2.860968,0.97495,1.14727,0.6153,1.899618,0,3.008367,0.619192,0,3.41955,0,0.86143,0,0,2.351864,1.021299,0.598918,1.227215,0.947204,TURE
0.732754,0.965897,1.039848,1.052672,0.861267,0.746505,1.038551,0.263364,0.875046,0,1.691175,0.348078,0.338999,1.322978,0.850937,0.79737,0,1.012108,0,1.042453,0.602189,0,1.111917,1.344666,1.245582,1.125608,TURE
0.381201,0.71871,0.916126,1.078797,1.102497,0.47952,1.040102,1.017947,1.170761,0,0,0.676379,0.658737,0,0.992115,0,0,0.988841,1.841677,0,0,2.515947,1.077621,1.338189,0.913824,1.35073,TURE
0.351552,0.909212,1.053595,0.359599,1.043697,0.616525,0.982297,0,1.270704,0,2.142156,0,2.146994,0.698238,1.077853,0,0,0,0,0,1.288227,0,1.396118,1.531554,0.899199,0.628648,FALSE
0.364259,0.376069,0.813473,1.618195,1.558195,1.096045,1.053367,0,0.817237,0,0.68855,0.708588,0.690105,0,0.692906,0,0,0,0,0,0,2.638676,1.55754,0.59363,1.273865,0.622465,FALSE
0.41085,0.666845,0.850013,1.438396,1.172538,0.548022,1.10513,0.471861,0.723596,1.135193,0,0,0.610198,0,0.612675,0,0,0.915204,0.852265,0,0,2.326575,1.188847,1.745521,1.123999,1.125608,FALSE
0.237192,1.443837,0.669248,0.998886,1.028997,0.799199,0.889719,0.823612,0.842002,0,0,1.102247,0,2.094715,0.538927,5.115206,0,0,0,0,0,0,0.278845,-0.178472,1.095716,1.068961,TURE
0.427793,0.640435,1.212155,0.499443,1.249496,1.940913,0.956722,1.35896,0.463101,0,1.168448,0.601226,0,0,0.29396,0,4.867625,0,0.817479,0,0,0,0.785228,1.405084,0.671264,0.513177,TURE
0.432028,1.215466,0.857337,1.548273,0.845247,1.31297,1.006551,0,0.917032,0,1.735146,1.785641,0.579688,0.565573,0.873061,2.738444,0,0.868981,0,0,1.038468,0,0.846863,0.96551,0.90294,0.778729,TURE
0.423557,0.700742,1.199292,0.779131,1.058397,0.685028,1.117271,0,1.637226,0,1.180371,0.607361,2.366075,1.154231,2.375677,0,0,0.886899,0,3.670303,1.060103,0,1.058172,1.453926,0.777615,0.92881,FALSE
1.126661,0.851104,0.976867,0.898997,0.892497,0.538236,1.044391,0.512815,0.830087,0.816995,0.657252,0.901839,0.219579,0.856929,0.771645,0,0,0.327107,0.304612,0.672422,1.553739,0.825845,0.691721,0.649336,1.348798,0.872163,FALSE
0.44897,0.864486,1.107836,0.649276,1.237246,0.780171,1.011299,0.862832,0.99236,1.036955,0,0,0.557393,1.08764,0.279827,0,0,0.835235,1.555591,0,0,0,1.055793,1.067556,0.945849,0.46332,FALSE
2.198261,0.810107,1.068733,1.1653,1.120797,0.698202,1.082188,0.437246,0.916368,0.208594,0.671236,0.345385,0.560627,0.875161,1.069514,0.2627,0.616314,0.50017,1.242061,0.342087,0.197611,0,1.136682,0.749446,1.198932,1.200649,FALSE
0.432028,1.109773,1.273757,1.098775,1.874244,1.655484,0.947342,0.448502,0.458516,0,1.156764,0,0,1.131146,0.29102,0,0,0,0,0,0,0,0.575222,1.095696,0.992499,0.41199,TURE
1.228315,0.650557,0.990794,0.978908,1.190696,1.027542,0.978784,1.253942,0.520788,1.87228,0.401654,0.206671,0.402561,0.392759,0.606293,0.94462,1.662116,0.899259,0,1.23199,0,0,0.912516,0.878273,1.020782,0.890557,TURE
0.368495,1.053282,1.033872,0.359599,0.919797,0.411017,0.954488,2.106914,1.480847,0,1.360899,0,0.681986,1.33076,0.342377,0,1.892965,2.048313,0.953726,0,1.226143,2.606885,1.629168,0.498038,1.170649,1.050568,FALSE
0.343081,0.798567,1.048763,0.299666,0.881997,1.781073,1.006551,1.132466,1.302472,1.365106,2.928516,0,2.201348,0.715915,0.36838,0,0,1.102938,0,0,0,0,1.013799,1.347036,0.711133,1.200649,TURE
0.41085,0.777985,1.287899,0.571128,1.486425,0.995305,1.04287,0,0.602996,0,0,0,1.220397,0.59534,0.919012,0,0,0.915204,0,0,0,0,0.426625,1.147171,0.992499,1.125608,FALSE
0.893705,1.072956,1.172293,0.653816,1.160811,0.77278,1.037558,0.431416,0.882097,0,0.276738,0.284791,0.277363,2.435482,1.531687,0,0.764467,0.413602,0.385158,1.70217,0,0,1.293017,1.220893,0.795983,0.92881,FALSE
0.385437,0.888515,0.851146,1.454741,1.026324,0.809579,1.061856,0,0.771835,0,0,0.668779,1.30267,0.635475,0.980968,0,0,0,0.910374,0,0,2.487028,1.000979,0.551608,0.992499,1.097285,FALSE
1.812824,0.969755,0.899002,0.93305,0.811839,1.05868,0.955988,0.848687,0.813409,1.265767,0.407311,0.698608,0.408231,1.4604,1.02472,0.956844,0.374139,1.416951,0.754004,0.415506,0,0,0.922957,1.031475,0.945849,0.890557,TURE
0.317668,1.293678,0.799528,0.69922,0.661498,0.570857,0.865634,1.836432,0.782265,2.954612,0.792304,0,0.794094,0.774757,0.398658,1.88268,0,0,0,0,0,0,1.209396,0.641961,0.646116,1.27569,TURE
0.736989,0.929367,1.019513,0.846675,0.878497,0.907934,0.945811,0.261842,0.535377,0,0.336269,0.692109,0,0,0.507594,0.792707,0,1.006189,0.936994,0,0,0,0.639955,1.20863,1.170649,0.88681,TURE
0.347317,0.723093,1.157853,1.438396,1.234796,1.23305,1.086338,1.118485,1.715189,1.348042,0.722977,0,1.449221,0.706966,1.091327,0,0,0,1.014088,0,2.609485,2.773993,1.238294,1.177634,1.077348,1.078891,TURE
0.393908,1.043289,1.316427,0.75147,1.50618,0.790417,1.07149,0.492377,0.880899,1.185092,0,0,0.63702,1.243017,0.959408,0,1.766767,0.95588,1.780288,1.979489,0,0,1.144026,1.021278,0.974132,1.022244,FALSE
0.330374,0.898388,1.121133,0.757489,0.875872,0.808714,1.064621,0,0.60143,0,0,0,0,0,1.148765,0,0,0,0,0,0,0,1.262989,1.570545,0.735675,0.793376,FALSE
0.792051,1.008885,0.868471,0.744884,0.661498,1.125403,0.871985,0.974165,0.995916,0,0.937917,0.643474,1.25338,0.917145,0.786542,0,0,0.9351,0,0,0.55612,0,1.304701,0.600517,1.063691,0.872163,TURE
0.355788,0.962558,0.89233,0.539398,0.881997,1.096045,0.934654,1.091534,0.557953,1.315163,0.705344,0,0.706937,0.689723,0.354903,0,1.963075,2.124177,0.989049,0,0,0,0.791561,1.380006,1.273865,0.613401,TURE
0.825936,0.746353,1.101913,0.739176,1.124547,0.901954,0.952352,0.700495,0.656458,0,0,0.308401,0.600713,0.293043,0.603151,0,1.656344,0.448069,0,0.92238,0.532827,0,1.054,1.307709,0.945849,0.797123,FALSE
0.343081,1.464039,0.956225,0.239733,0.661498,2.123587,0.876072,1.132466,1.013034,0,0.732129,0.753435,0.733783,2.147745,0.36838,0,0,2.205876,1.027089,0,0,0,1.400536,0.8515,1.118689,0.872163,TURE
0.402379,0.567403,1.183511,0.639287,1.234796,0.822034,1.001253,0.963801,1.108487,2.319212,0,0,1.246642,1.216286,1.877551,0,1.728359,0.9351,0,1.935984,1.118351,0,0.989816,1.401043,0.617833,1.200649,FALSE
0.478619,0.906338,1.039209,0.829844,0.661498,0.834329,1.015458,0.808905,0.930337,0.971562,1.04213,1.608686,0.522242,0.509525,0.786542,1.2323,0,0,2.913198,0,0,0,1.250559,0.776553,1.198932,0.768799,FALSE
0.398144,1.146878,0.903722,0.650703,0.566998,0.822034,0.931595,1.461247,1.120406,2.344421,1.257352,0,1.260192,0.614753,0.632653,0,0,0,0,1.957495,0,0,1.041361,0.909697,0.974132,0.797123,FALSE
0.313432,1.092634,1.046679,0.898997,1.252121,0.672795,1.040556,0.62053,1.26877,0,0.803308,0.826686,1.610245,0,1.61678,1.909197,0,1.211678,1.128351,2.516779,1.453856,0,1.312054,1.316484,1.348798,1.27569,FALSE
0.304961,0.898388,1.249262,1.348496,1.084122,0.827742,1.1114,0,1.30451,0,0.82626,0,0,0.807961,1.662974,0,0,1.246799,0,0,0,3.181933,0.427755,1.237296,0.866097,0.479536,TURE
2.168612,0.789599,1.117504,0.968151,1.006382,0.69381,1.067494,0.354588,1.33674,0.211458,0.907266,0.350126,0.909315,1.108967,1.198319,0.266312,0,0.676064,0.944357,0.3468,1.202007,0,1.113754,1.660453,1.077348,1.129355,FALSE
0.838643,0.735045,1.085218,1.554933,1.021647,0.483325,1.159058,0.229942,1.41046,0,1.180371,0.30368,0,1.154231,0.445439,0.695143,0,1.764701,0.821671,0,2.622936,1.115317,0.749056,1.015934,0.945849,1.097285,TURE
0.677691,0.842239,0.827636,1.123747,1.074934,0.813471,1.009696,0.569794,0.800961,0,1.098194,0.376717,1.100674,0.357958,0.920951,0.863395,0,0.547956,0.510274,0,0,0,1.399276,-0.149568,1.002415,0.815516,FALSE
0.423557,0.862452,0.899469,1.198663,0.529198,0.548022,1.056878,0.915124,1.169447,1.100442,1.180371,1.214722,0,0,1.187839,0,1.639269,0,0.825907,0,0,4.507739,0.693348,1.191664,1.067432,1.097285,TURE
1.050421,0.717261,1.057843,0.622383,1.204266,0.869459,1.004521,0.916977,0.984324,0.876775,0.940459,0.72587,0.706937,1.379446,1.419612,0.553277,1.94705,0,1.307967,0.722027,0.41709,0,0.957636,0.541962,1.170649,0.900487,TURE
1.215608,0.69492,1.009856,0.956077,1.010097,1.177596,1.057404,0.475161,1.254907,0,0.608823,0.208847,0.406799,0.396893,0.919012,0,0.559891,0.908759,1.128351,2.4901,1.798055,0,0.493552,1.368753,1.123999,0.91888,TURE
0.330374,1.382135,1.057068,1.132071,0.753373,1.303456,1.025908,1.764883,0.902145,0,0,0,0,1.48835,1.531687,1.807373,0,0,0,0,0,0,0.695378,0.777698,1.067432,1.228973,FALSE
0.550624,0.373176,1.32614,0.470903,1.511996,1.272195,1.080106,0.702305,0.53849,0,0.451861,0,0.905763,0,1.136799,0,0,0,0.630811,0,0,0,0.963656,0.927962,1.273865,1.200649,TURE
0.385437,0.710812,1.290447,1.274942,1.73994,0.797124,1.045264,0.503318,0.514557,0,0.649867,0,1.30267,0,0.326989,0,0,0,1.820749,0,0,0,1.168929,1.019607,1.273865,0.965597,FALSE
0.427793,0.853913,0.964777,0.799109,0.955497,1.598399,1.046414,1.35896,0.926202,1.089327,0,0,0.585544,0,1.17584,0,0,0,0.817479,1.816233,1.049174,0,1.238294,1.178222,1.245582,1.27569,TURE
0.436264,1.098999,1.237133,0.932294,1.065747,1.008514,1.070071,0.444104,1.135052,1.067756,0,0.58932,0,1.119946,1.728834,0,0,0,0,0,1.027979,0,0.2862,0.941385,0.646116,1.022244,TURE
0.398144,0.917502,0.930302,0.924683,0.755998,0.919895,1.011905,0,0.746937,0,0,0,0,0,0,1.489593,0,0,0,0,3.39233,0,0.812897,1.297958,1.142366,1.27569,TURE
0.360023,0.887818,1.058199,0.539398,0.749698,0.205508,1.030234,0.53927,0.826966,0,1.393692,0.717125,0,1.362826,0.350627,0,0,0,0.976987,0,0,0,1.582444,0.920759,0.945849,1.050568,FALSE
0.419321,0.980059,0.95903,0.902152,1.032865,0.840061,1.021802,0,0.945104,0,1.19254,0,0,0.583065,1.200084,0,0,0,0,0,0,0,0.782545,1.35192,1.020782,0.665435,TURE
0.355788,0.962558,0.624631,1.318529,1.102497,1.301553,0.91668,0,0.418465,0,0.705344,0,0.706937,0.689723,0.354903,1.673493,0,1.062088,0,0,0,0,0.921391,0.651756,1.024524,0.712152,TURE
0.351552,0.844268,1.143903,1.178685,0.749698,0.936205,1.109631,0,0.988326,0,1.428104,0,1.431329,2.094715,1.077853,0,0,0,0,0,0,0,1.048138,1.497929,1.123999,0.975527,TURE
0.398144,0.917502,0.930302,0.445218,0.541798,0.508878,0.947657,0,0.746937,0,0,0,0.630096,0.614753,0.94898,0,0,0.945375,0.880362,1.957495,0,0,1.069582,0.998796,0.721049,0.975527,FALSE
0.588744,0.969483,1.0785,0.599332,0.893603,0.342514,0.999309,0.328251,0.922846,0.787178,0.422177,0,0.84626,0.825654,1.062118,0,0,1.265135,1.178132,0,0.753851,0,0.595421,1.377795,1.123999,0.900487,FALSE
1.533276,0.923205,1.06981,0.946313,1.206944,0.973461,0.988477,0.878367,0.89798,0.59913,0.803308,0.826686,0.322049,1.099725,0.727551,0,0.885844,0.718907,0.669468,0.984215,0,0.60439,0.987578,1.288714,1.245582,0.92881,FALSE
1.105484,1.094587,1.014726,0.856188,0.992247,1.29666,0.966057,1.045354,0.712463,0.832767,0.223314,0.689437,0.447636,0.873472,1.235994,0.525399,1.232628,0.333446,0.310515,0,0,0,-0.251832,1.153531,1.273865,0.91888,FALSE
0.368495,1.734818,0.890279,0.710636,0.963897,1.164548,0.833008,1.580186,0.807735,1.268745,0,1.400503,0.681986,1.33076,1.369508,1.613726,0,1.024157,0.953726,0,0,0,0.871766,0.881143,0.974132,1.097285,TURE
0.529446,0.733084,0.77954,0.898997,0.850497,1.027542,0.978367,0.730623,1.027039,0.876775,0.940459,0.483914,0.942583,0.459815,0,1.11109,0,0.705157,0,0,0,0,1.059543,0.648878,0.824266,0.825446,FALSE
1.588339,1.940518,0.666273,0.809623,0.514498,1.688534,0.740821,0.484478,0.371471,1.156497,0.465187,2.71277,0.310825,0.303256,0.078022,0.728779,0,0.462522,0.646072,0,0,0,1.011214,0.018291,0.421316,0.722082,TURE
0.542153,0.842239,1.034545,0.706355,0.881997,0.636097,0.955437,1.783412,0.820455,1.711799,0.918067,0,1.38021,0.448867,0.692906,0,2.544145,0.688233,0.640904,0,0,0,0.989532,1.150583,0.945849,1.27569,FALSE
0.55486,1.563606,0.934563,0.805595,0.97077,1.187678,0.87593,2.090707,0.44529,0.835995,0,1.384218,0.898742,0,0.676792,3.177022,0,0,0,0,0,0,-1.048155,0.135086,0.992499,1.125608,TURE
0.186365,0.980059,0.85177,1.298552,1.102497,0.570857,0.926484,0,0.53849,0,1.3771,0,0,0,0,0,0,2.098272,0,0,0,0,1.183911,0.665719,1.002415,1.050568,TURE
0.351552,0.779324,1.023492,0.419532,0.911397,0.685028,1.000487,0,1.553083,0,1.428104,0,1.431329,2.094715,1.077853,1.694412,0,0,0,0,2.576453,0,1.047996,0.70469,1.067432,1.050568,TURE
1.050421,0.673791,1.047768,0.922049,0.754786,0.988021,1.04105,0.733581,1.26556,0.438388,0.470229,0.241957,1.64952,0.919631,1.656214,0,0,0.702279,0.980975,1.444054,0.41709,0,1.338503,0.86574,1.198932,1.27569,FALSE
0.732754,0.778949,0.996521,0.96559,1.044074,0.954355,0.968732,0.263364,0.605801,0,0.67647,0.348078,0.677998,0.992233,1.021124,0,0.935347,0.506054,0.942505,0,0,0,0.964669,0.551534,1.063691,1.27569,FALSE
0.33461,1.091712,0.948807,0.524415,1.22145,0.941914,0.879139,1.161504,0.44529,1.400563,0,0,0.752842,0.73451,0.755897,0,0,0,0,0,0,0,0.82167,0.638101,1.198932,1.247366,FALSE
0.304961,0.898388,1.041052,1.04883,0.771748,1.31297,0.964611,1.276019,0.978383,0,0.82626,0,1.656252,0,1.24723,0,0,0,1.161057,0,0,0,0.73112,1.240638,1.170649,1.068961,FALSE
0.338846,0.875928,1.186799,0.824081,0.992247,0.685028,1.094624,0,0.879306,0,0,0,0,1.450187,1.492412,0,0,0,0,4.636173,0,0,1.582444,1.073096,1.273865,0.84384,FALSE
0.368495,0.681536,1.120028,0.650703,1.007997,0.802461,1.023905,1.580186,0.269245,2.537491,0,0,0,0,0.684754,0,1.892965,0,0,0,0,0,0.540063,0.45848,0.838891,1.022244,TURE
0.304961,0.973253,0.79814,1.248607,0.569623,1.170256,1.027521,0,0.978383,0,0,0.850305,1.656252,0,0.831487,0,0,1.246799,1.161057,0,2.993232,3.181933,1.570013,1.028208,0.945849,1.144002,FALSE
0.343081,0.798567,1.172147,0.898997,0.661498,1.575564,1.13703,0,1.157753,0,0,0,0.733783,1.43183,1.105141,0,0,0,1.027089,0,0,5.620038,0.884106,1.233838,0.870916,0.900487,FALSE
0.393908,0.985329,1.047768,0.723808,1.017689,0.727184,0.941612,0.984753,0.880899,1.185092,0.635585,0.654081,1.27404,0.621509,0.639605,0,0,0,0.890144,0,0,0,0.802663,0.584246,1.049065,1.125608,TURE
0.326139,0.280017,0.941003,0.47594,0.580432,1.344871,1.058839,0,1.675695,0,3.084704,0,2.318753,0.754097,1.552109,0,0,0,0,0,1.394108,0,1.008389,0.311729,0.838891,1.078891,TURE
0.753931,0.817634,0.898346,1.106174,0.876553,0.803428,0.975449,0.511849,1.308195,0,1.971757,0.676379,1.646842,2.249438,0.992115,0.774588,0,0,0,0,0.584885,1.243514,1.001152,0.821148,1.123999,0.740475,TURE
0.355788,1.090899,0.743608,0.958931,0.529198,0.822034,0.970603,0,1.394883,0,1.410688,0,1.413874,1.379446,0.354903,1.673493,0,1.062088,0.989049,0,0,0,1.144026,0.870606,0.899199,1.050568,FALSE
0.343081,1.530587,0.586074,0.659265,0.529198,1.918079,0.820152,1.132466,0.723596,2.730211,1.464258,2.260305,0.733783,1.43183,0,1.737858,0,0,0,0,0,0,0.608707,0.182627,1.095716,0.797123,TURE
0.351552,0.714381,0.993389,0.659265,1.131897,0.616525,1.055059,1.104845,1.270704,2.662799,1.428104,0,1.431329,0.698238,1.077853,0,0,1.075364,0,0,3.86468,0,1.238294,1.140584,1.095716,1.097285,TURE
0.317668,1.006194,1.199292,0.69922,1.175997,0.799199,1.046813,0.612144,1.251625,0,0.792304,1.630722,0.794094,1.549515,2.391949,0,0,2.389699,0,2.481332,0,0,1.084757,1.100087,0.617833,0.915133,FALSE
0.33461,0.887016,1.233449,0.682134,1.7756,0.61292,1.070257,0,0.44529,0,0.751145,1.546009,0.752842,0,0.755897,0,0,0,0,0,0,0,0.755279,1.055451,1.227215,0.92881,TURE
0.940296,1.068353,0.967897,1.123747,1.028997,1.027542,0.958944,0.614914,1.100127,0.490197,0.788703,0.541103,0.526989,1.285393,0.529128,0.618963,0.726069,1.178482,0.731625,0,0,0,1.477742,0.636671,1.095716,0.900487,FALSE
0.313432,0.946949,1.181734,0.963211,1.149747,0.342514,1.060959,0.62053,1.26877,0,0,0,2.415368,0,2.020975,0,2.239564,2.423357,2.256703,0,0,0,0.955836,1.006967,1.123999,1.200649,FALSE
0.393908,0.753487,1.020902,0.816013,0.888782,0.790417,0.941612,0.984753,1.258427,0,1.271169,0,3.185101,1.243017,1.599013,0,0,0,0,0,0,0,0.663626,1.066031,1.273865,1.200649,FALSE
0.41085,0.222282,1.313657,1.240969,1.221826,1.108134,1.167391,0,1.808989,0,0,0,0,0,1.225349,0,0,0.915204,0,0,7.6601,2.326575,0.481932,1.641254,1.095716,1.097285,FALSE
0.232956,1.274077,0.681416,1.465033,0.391999,0.761142,0.960798,0.838864,0.857595,0,0,1.123045,0,2.134238,0,0,0,1.654407,0,0,0,0,0.206757,0.31948,1.049065,0.543677,TURE
0.533682,1.711215,0.713864,1.327091,0.787498,1.810431,0.862758,1.811946,0.555721,2.609113,0.932874,1.920044,0.934981,0.456107,0.469388,1.102057,1.292757,2.098272,0,0,0,0,0.202352,0.083312,1.198932,0.633364,TURE
0.355788,1.283411,1.130285,0.839064,1.234796,0.959039,0.934654,1.091534,0.697441,0,0.705344,1.451741,0,1.379446,1.419612,1.673493,1.963075,1.062088,0,0,0,0,0.974134,0.696974,0.571183,1.022244,TURE
0.415086,0.82505,0.866835,0.672583,0.583098,0.753531,0.970603,0.466996,0.954848,0,0.602481,0.620014,0.603842,0.589138,1.212585,1.426873,0,0,0,0,0,0,0.704518,0.813031,1.095716,0.947204,TURE
0.347317,0.788828,0.792215,1.13873,1.278896,1.438559,0.957451,0,0.714662,0,0.722977,0,1.449221,0,0.363776,0,0,1.088977,0,2.258648,0,0,1.552591,1.623697,0.885541,0.468637,FALSE
0.381201,0.95828,0.99941,0.958931,0.661498,0.753531,1.040102,0,0.780508,0,0,0.676379,0,0.642697,0,0,0,0.988841,0.920839,0,0,0,0.815302,1.171803,1.170649,0.825446,FALSE
0.512504,0.623674,0.970501,1.284282,0.787498,1.810431,0.985754,0.754978,1.254232,0,0.972071,0.50018,1.461399,0,0.48911,1.148754,0,2.187182,0.678923,1.505766,1.739656,0,1.152648,1.26613,0.955765,1.172325,FALSE
0.762403,0.898388,1.068813,0.566035,0.881997,0.761142,1.006551,1.01226,0.58211,1.817585,0.324934,0,0.325668,0.635475,0.980968,0,0.898356,0,0.452616,0,0,0,0.394515,0.083665,1.123999,1.040638,TURE
0.245663,1.208177,0.603092,1.342947,0.604332,0.456685,0.937133,0,0.812458,0,2.06565,2.125763,0,2.019903,0,2.464599,0,0,0,0,0,0,1.414415,0.554155,0.749332,1.144002,FALSE
0.690398,1.025154,1.256926,0.399554,1.584329,0.456685,1.028164,0.279621,0.714662,0,0.359243,0.369698,0.360055,0.351288,1.084548,0,0,0,0.500706,0,0,0,0.57963,1.699771,1.170649,0.973957,TURE
0.406615,0.786089,1.067078,1.033847,0.870972,0.5994,1.100915,0,1.462425,0,0.6153,0,1.233379,0.601673,1.547981,0,0,0.925045,1.722859,0,1.106195,0,0.595901,1.549615,0.917566,1.050568,FALSE
0.300725,1.062881,0.844572,0.735543,0.486101,0.5994,0.935667,0,0.826966,0,0.838235,0.862628,0.840128,0.819671,1.265306,0,0,1.265135,1.178132,2.629471,0,0,1.202254,1.094615,0.974132,1.247366,TURE
1.651872,0.967495,0.954564,1.378463,1.036347,0.753531,1.056878,0.465796,1.04168,0.83384,0.745338,0.306811,0.747021,1.311896,0.825058,0.700532,0.410876,0.88919,0.41402,0.912822,0.263653,2.242191,1.00568,0.701927,0.917566,0.947204,FALSE
0.29649,0.770047,0.928023,0.449499,0.826873,0.941914,0.884327,3.282511,0.335581,3.171863,0,0,0,0,0.855942,0,2.37327,0,0,0,0,0,0.963656,0.873527,1.198932,1.153932,TURE
0.351552,0.649437,0.933184,0.239733,0.690898,0.616525,0.982297,1.104845,0.988326,0,2.142156,0,1.431329,0.698238,0.359284,1.694412,0,0,0,0,0,2.738879,0.291503,1.055051,1.039149,1.097285,FALSE
0.643807,1.06388,0.871196,1.211149,0.753373,0.485228,0.913842,2.999911,0.460034,1.437911,0.771176,0.396809,0,0.754097,0.194014,0.909751,3.201525,0,0.537671,0,0,0,0.757945,1.020348,0.960474,1.200649,TURE
0.406615,1.291432,0.806815,1.498329,0.804823,1.010416,1.006551,1.430484,1.096818,0,1.2306,1.266412,0,1.203347,0.928789,0,0,0,0.86143,1.914941,0,0,1.192322,0.692269,1.273865,1.200649,TURE
0.368495,1.053282,1.120028,1.250034,0.787498,0.753531,1.110677,0,1.615469,0,1.360899,0.700251,0.681986,2.66152,2.054262,0,0,1.024157,0,0,0,2.606885,1.173708,1.408167,1.123999,1.032174,FALSE
0.338846,0.808549,1.155567,0.674248,1.047372,0.770657,1.075751,0.573401,0.293102,1.382607,0,0.763094,0.74319,0.725094,0.373103,1.760428,2.065053,0,0,0,0,0,1.054377,1.274032,1.273865,1.27569,TURE
0.33461,0.887016,1.265076,0.303609,1.444851,0.775163,1.032033,0.580752,0.593719,1.400563,0,0,0.752842,0.73451,1.133846,0,0,1.131963,0,0,0,0,0.997803,0.779632,1.049065,0.872163,FALSE
2.410039,1.089433,1.01873,0.756627,1.005342,1.015731,0.941983,0.398756,0.672638,0.1902,0.510037,1.259711,0.715665,0.797987,0.615916,0.957971,0,0,0.283085,0,0.180124,0.765917,1.417744,0.631479,1.170649,1.172325,FALSE
1.889064,0.954789,0.896332,0.898997,0.837258,1.240993,0.863241,1.221537,0.832541,0.24289,0.651331,0.536229,0.391681,1.01905,0.524361,0.305989,1.435748,0.970984,0,0,0.460497,0,0.984604,0.919754,0.767699,0.947204,TURE
0.37273,0.918806,1.078908,0.539398,0.926097,0.890536,0.995113,0.520674,1.463825,0,1.345074,0,0.674056,1.972929,1.015188,0,0,0,0,2.097316,1.211546,0,1.084447,0.665513,0.739416,1.097285,FALSE
0.313432,0.874107,1.147971,0.813379,1.441121,1.137636,1.020153,0,0.792981,0,0.803308,0.826686,1.610245,0,0.80839,0,0,0,0,0,0,0,1.334719,1.433698,0.777615,0.900487,FALSE
0.292254,1.249931,0.941473,0.824081,0.741123,0.960942,0.984669,0,0.851289,0,0,0,1.730413,2.532416,0,2.053833,0,0,0,0,0,0,1.002005,0.978992,0.917566,0.947204,FALSE
0.249899,1.370422,0.80461,0.914769,0.893603,0.570857,0.818889,3.905057,0.199613,3.783977,0,1.044234,0,0,0.510562,4.841177,0,0,0,0,0,0,0.225516,0.055225,1.173082,0.947204,TURE
0.347317,1.117507,0.944564,1.378463,1.278896,1.438559,0.920626,0.559243,1.14346,0,0.722977,0,1.449221,1.413932,1.818878,0,0,3.26693,1.014088,2.258648,0,0,0.945208,1.180486,0.870916,1.200649,FALSE
0.432028,0.739849,1.249262,0.898997,1.616995,1.141713,1.021353,0.448502,0.573145,1.078433,0.578382,0,0,0,0.582041,0,0,0,0.809222,1.7977,0,0,1.075821,1.145063,1.095716,1.022244,FALSE
1.389267,1.018903,1.066443,1.154595,1.160864,0.957024,1.054116,0,0.955943,0,0.887089,0.365162,0.533456,1.040932,0.44635,0.834172,0,0.794115,0.739504,0,0.314105,0.667813,1.09829,1.315346,1.123999,0.722082,FALSE
0.436264,0.889666,0.994558,1.415088,1.114747,0.894342,1.011437,0.444104,1.362062,0,1.717966,0.58932,0.573949,0,1.440695,0,0,0,0,1.779541,1.027979,0,1.290666,0.348196,0.945849,0.947204,TURE
0.376966,1.090178,1.010639,0.759153,1.131897,0.509965,0.950003,0.514757,0.657814,1.239579,0,0,0,0,0.334506,0,0,1.000339,0,0,1.197293,0,1.167543,0.69261,0.974132,1.050568,FALSE
0.491326,0.975835,0.947716,0.836567,0.79931,0.642214,0.976181,0,0.805393,0,1.522058,0,0.508499,0.496117,0.510562,0,0,0,0.708964,0,0,0,0.560127,0.950971,0.870916,0.975527,TURE
0.254134,2.335808,0.333137,1.39844,0.881997,2.283427,0.704586,0,0.981146,0,0,8.209843,2.998388,0,1.505278,0,0,0,2.810981,0,0,0,0.80929,0.100806,0.777615,0.04297,TURE
0.343081,0.931661,0.647766,0.719198,0.617398,2.055084,0.820152,1.132466,0.434157,1.365106,0.732129,0,0.733783,0,0,0,0,1.102938,0,0,0,0,1.332735,0.72159,0.870916,0.84384,TURE
0.326139,1.120068,1.070796,0.47594,1.07007,0.271996,0.94119,1.19207,0.761679,1.437911,0.771176,0,2.318753,0,0.388027,0,0,0,0,0,1.394108,0,0.764672,1.306024,1.273865,0.825446,FALSE
0.914883,0.898388,1.017917,0.667437,0.856941,0.568262,1.006551,0.842766,0.53849,1.007882,0,1.390686,0.812647,0.792859,0.951936,0,1.493043,0.807786,0.376117,0,0,0,1.389512,1.165402,1.095716,0.750406,FALSE
1.770468,0.954268,0.902577,1.130485,0.863331,0.717648,0.975247,1.194929,0.694096,0.518478,0.417102,1.144642,0.557393,0.54382,0.979396,0,0.766309,0.207299,0.193043,0,0.245821,0,0.234988,-0.159545,1.049065,1.010847,TURE
0.376966,0.726786,0.982566,0.552717,0.705598,0.563245,0.983932,0.514757,0.657814,1.239579,1.329614,0,0,0.650084,0.669012,0,0,1.000339,0.931546,0,0,0,1.066265,0.926049,0.870916,0.750406,FALSE
0.355788,0.834217,1.130285,0.419532,1.411196,0.548022,1.006551,0.545767,0.697441,1.315163,0,0.72587,1.413874,0.689723,0.709806,0,1.963075,0,0,0,0,2.704643,0.567647,1.050422,1.273865,1.35073,FALSE
0.389672,1.874896,0.461684,1.018864,0.514498,1.210216,0.70568,3.484512,0.508902,3.594778,0,1.322697,0,0,0,0,0,0,0,0,0,0,0.269432,1.022784,1.273865,1.247366,TURE
4.756545,1.161584,1.018989,0.855187,1.001918,0.995494,0.969354,0.524851,0.866767,0.481014,0.464357,0.849547,0.517117,1.210861,1.064392,0.484118,0,0.153623,0.500706,0.314879,0.090947,0.580084,0.874801,0.812906,0.328016,1.200649,TURE
0.389672,0.644496,1.004841,1.598218,0.543898,0.570857,1.165192,0.497787,1.399481,0,0.642647,0,1.288196,1.256829,1.61678,0,0,0.96662,0.900146,0,0,4.917533,1.210151,1.067696,1.020782,0.993921,FALSE
1.177488,0.872535,1.195337,0.561279,1.179497,0.592604,1.042758,0.817665,0.794126,1.17221,0.419117,0,0.420064,1.434424,1.159864,0,1.15643,1.251333,0.87396,0,0.371423,0,1.166918,0.912483,0.6362,0.993921,TURE
0.440499,0.829281,0.960971,0.799109,1.028997,1.141713,0.987194,0.879586,0.786822,1.057288,0,0.583543,0,0.554483,1.141257,0,0,0,0,0,0,0,0.736347,1.292304,1.095716,1.050568,TURE
0.292254,1.406172,1.122525,0.632628,1.114747,0.856285,0.940906,1.332313,0.681031,0,0.863257,1.776757,0.865206,1.688277,0.434359,0,2.409228,0,0,0,0,0,0.844972,1.37793,1.273865,1.068961,TURE
0.389672,0.761677,1.167789,0.599332,1.411196,1.187382,1.017492,1.493362,0.890579,1.198259,0.642647,0,1.932294,1.256829,0.970068,0,1.786619,0.96662,0.900146,0,0,0,0.608141,1.146497,0.899199,1.144002,FALSE
0.559095,1.26591,0.586775,1.055965,0.682498,0.570857,0.83498,0.345791,0.883781,0,1.779637,0.915713,0.891828,1.305168,0.223862,0,0,0,0,0,0,1.690402,1.065496,0.44517,0.899199,0.84384,TURE
0.288019,0.951234,1.028804,0.824081,1.185184,0.556585,0.99915,0.676099,0.863995,0,1.752673,0,0.878316,0,0.88188,0,0,0,1.232507,0,0,0,0.986003,0.614416,1.273865,0.872163,TURE
0.609922,1.048119,1.075753,1.348496,1.433246,0.941914,1.006551,1.267095,1.052503,0.75946,0.407311,0.419165,0.408231,0.796582,1.639552,0.961368,1.127724,0.610136,0.568177,2.516779,0.726928,1.54551,1.184694,0.889398,1.348798,1.050568,FALSE
1.380796,0.892876,0.973351,1.087023,0.739321,0.879791,1.042058,0.696902,0.819333,0.99855,0.178513,0.367416,0.715665,0.698238,0.80839,0.419669,0,1.065377,0.496055,1.094252,0,0,1.0045,1.250767,0.561267,0.840093,FALSE
1.270671,1.024162,1.074365,0.639287,1.117197,0.548022,0.996485,1.666506,0.851858,1.809452,0.582264,0.399472,0.194526,0.948948,0.976579,0,1.606152,0.28966,0.269741,1.190369,0.343817,0.730985,1.082012,1.437961,1.198932,1.27569,FALSE
0.309197,0.886081,0.958338,1.135272,0.945603,0.388622,1.05481,0.629148,1.768789,0,0,0,2.449387,0,1.639552,0,0,0,1.144471,2.553255,0,0,1.54511,0.796886,1.063691,0.797123,FALSE
1.575632,0.854917,1.000753,0.914769,0.812366,0.648974,1.03902,0.244198,1.123426,0,0.625278,0.160869,0.470018,0.764288,0.471925,0.367352,0,1.165707,0.651325,0,1.382743,1.175932,1.280014,0.930333,1.273865,0.866846,FALSE
0.402379,1.191546,0.631206,0.639287,0.558598,0.411017,0.842324,1.927602,0.615826,1.159606,1.243832,1.280029,0.623321,0.608143,0.312925,1.473402,1.728359,0,0,0,0,0,0.87743,0.427419,1.170649,0.91888,TURE
0.33461,1.228176,1.296702,0.768879,1.714673,0.869805,0.974698,0,0.29686,0,0,0.773005,0.752842,0,0.377949,0,0,0,1.054118,0,0,0,0.698975,1.282546,1.039149,1.200649,FALSE
0.906412,1.108291,1.039106,0.704409,0.787498,0.849613,0.987737,0.850679,1.087092,1.526085,1.364108,0.561522,0,1.333898,0.686369,0,0,0.407721,0.379682,1.677853,0.484619,0,0.423474,1.013463,1.095716,0.872163,TURE
0.376966,0.908482,0.757979,2.031068,0.877097,0.631748,1.102682,0.514757,1.184065,0,0.664807,0.684154,0.666308,0.650084,0.669012,0,0,0,1.863092,0,0,2.545547,1.401985,0.64638,0.974132,0.900487,FALSE
0.360023,1.141481,0.911226,1.198663,1.102497,0.47952,0.994709,1.078539,1.102622,0,0.696846,1.43425,2.095259,0.681413,1.402508,0,0,0,0.976987,0,0,0,0.85685,1.017378,1.273865,0.88681,TURE
0.389672,0.820267,1.222104,0.419532,1.175997,1.050376,1.050314,1.493362,1.017805,2.396519,0.642647,0,1.288196,0.628414,0.970068,0,1.786619,0.96662,1.800291,0,0,0,1.081375,0.613593,0.945849,0.993921,TURE
0.355788,0.256682,0.922074,1.018864,0.793798,1.781073,0.970603,0,0.557953,0,1.410688,0,1.413874,0,0.354903,0,0,0,0,0,0,0,0.546741,0.919435,0.795983,0.993921,TURE
0.406615,1.010686,1.119131,0.329632,1.091472,0.907662,0.975096,0.476828,1.096818,0,0.6153,0,1.233379,0,1.857577,0,0,1.850089,0,1.914941,0,0,0.37611,1.676667,0.974132,0.947204,FALSE
0.758167,1.023861,1.158534,0.741279,1.155365,0.5328,1.054348,0.508974,0.780508,1.218569,0.326769,0.672558,0,0.319533,1.315347,0,0,0.488802,0.910374,2.013424,0.581542,0,0.749112,0.558127,1.002415,0.91888,TURE
0.427793,1.067391,1.236893,0.549387,1.212746,1.769656,1.001568,0.452987,0.810427,0,1.168448,0.601226,0.585544,0,0.58792,1.383193,1.622542,1.755697,0.817479,0,0,0,0.57819,1.04788,0.81435,0.947204,TURE
0.474384,1.106942,1.003871,0.799109,0.808498,1.027542,0.91668,0.816192,0.417208,0,0,0.541103,0,0,0.264564,1.243605,1.458799,0,0,0,0,0,0.821058,0.413931,1.273865,1.200649,TURE
0.364259,1.190886,0.755368,0.898997,0.970197,1.004708,0.912918,1.065851,0.817237,0,0,0,0,1.346602,1.039359,1.633168,1.915772,0,0,4.296941,0,0,0.523692,1.201382,0.988758,1.247366,FALSE
0.567566,1.086111,1.062805,0.862304,0.940497,0.678038,1.02533,1.362366,1.305736,0,0,0,0.878316,1.713857,1.10235,0,1.21381,1.970133,0.611549,0,0.782845,0,1.207752,0.832761,1.198932,0.872163,TURE
0.351552,0.974155,0.78267,1.178685,0.440999,0.730697,0.945915,2.209691,1.270704,2.662799,0.714052,0,0.715665,2.094715,0.359284,0,0,2.150729,0,0,2.576453,0,0.971707,1.068057,1.049065,0.990174,TURE
0.512504,0.801867,1.032448,0.642141,0.913497,1.71257,0.960798,0.377489,0.578876,0,0.972071,0,0.974266,0.475271,0.244555,0,0,0,0.678923,0,0,0,0.690741,1.26055,1.273865,0.993921,FALSE
0.355788,1.219241,0.803097,0.239733,0.661498,0.753531,0.844784,2.183068,0.697441,1.315163,1.410688,0,0.706937,0.689723,0.709806,0,1.963075,2.124177,0,0,0,0,0.721452,1.064484,1.095716,1.050568,FALSE
0.504033,1.087125,0.713864,0.751793,0.599603,0.745118,0.888133,1.151661,0.686803,0.921738,1.483031,1.017459,0.49546,0,0.248735,0,0,0.741631,0.690629,0,0,0,0.891728,1.07814,1.049065,0.797123,TURE
0.508268,0.898388,0.895305,0.849053,0.734998,0.685028,1.006551,0,1.070192,0,0.980308,0.504418,1.473784,1.917196,0.98651,0,0,0,0,1.518746,0,1.865271,1.013957,1.370867,0.974132,0.590394,FALSE
0.364259,1.06553,1.162104,0.419532,1.073097,0.981874,1.018255,0.532925,1.362062,0,1.3771,1.417175,0,2.693205,1.385812,0,1.915772,1.036496,0.965216,0,0,0,0.794294,1.079091,0.889283,1.022244,TURE
0.792051,0.749457,1.055526,0.890435,1.096197,0.577381,0.98502,0.730623,0.746937,0,0.937917,0,0.313345,0.917145,0.629233,0.736701,0,1.402649,0.870793,0,0,1.182358,0.916172,0.984282,1.049065,1.144002,FALSE
0.283783,0.884979,1.118742,0.299666,1.086747,0.587167,0.991528,1.372687,0.701668,1.659128,1.779637,0,0.891828,0,0,0,2.484517,0,1.251765,0,1.615395,0,1.294213,1.505999,0.927482,1.27569,FALSE
0.953003,1.078065,0.744005,1.598218,0.771748,0.856285,1.033392,1.213357,1.292135,0.967205,0.778092,0.800736,1.0398,0.50724,0.913517,0.610599,0,0.775037,1.082608,0,1.381492,0,1.54511,0.259934,1.095716,1.040638,FALSE
0.406615,0.898388,0.988999,1.00388,0.540223,0.428143,1.038005,0.476828,1.706162,0,1.2306,0.633206,1.233379,0.601673,1.238385,0,0,0.925045,1.722859,0,1.106195,2.351864,1.473478,0.738583,0.795983,0.825446,FALSE
0.313432,0.65558,1.080443,0.374582,1.102497,1.223264,0.99975,0.62053,0.951578,0,0.803308,0,0.805123,0,0.404195,0,2.239564,0,1.128351,0,1.453856,0,0.822229,1.610952,0.899199,1.247366,FALSE
1.109719,0.864098,1.029926,1.434115,0.992247,0.905216,1.106438,0.86779,0.887167,1.244346,0.889818,1.144642,0,0,1.343171,1.570111,0,0.664318,1.237266,0.682847,0,0,0.984604,0.936256,0.812782,0.872163,TURE
0.368495,1.177198,0.976435,1.053111,1.039497,0.616525,0.971842,0.526729,1.211602,0,0.680449,0,2.727945,1.33076,1.369508,1.613726,0,1.024157,0,0,0,2.606885,-0.027174,0.819933,1.095716,0.975527,FALSE
0.436264,1.098999,1.309906,0.499443,1.678245,0.513771,1.026095,0.444104,0.454021,0,0.572655,0.58932,0,1.119946,0.288139,1.35553,0,0,0,1.779541,0,0,0.694256,1.252332,1.12774,1.097285,FALSE
0.880998,0.958856,0.948959,0.898997,0.902043,0.902992,0.972676,1.750673,0.783021,2.094046,0.842304,0.866816,0.562804,1.0982,0.565088,0,0.775654,0,1.172385,0,0,0,0.211242,0.346194,0.899199,1.125608,TURE
0.419321,1.143403,1.034742,0.662419,0.984123,0.764347,0.976049,1.386694,0.826966,2.223574,0.59627,0.613622,0.597617,1.16613,0.600042,0,1.656344,1.792274,0,0,0,0,0.880733,0.974026,1.123999,0.975527,TURE
2.452395,0.912352,1.147854,0.817963,1.02126,0.722325,1.043058,0.862085,0.961456,0.934518,0.701677,0.412626,0.50233,0.882176,1.059173,0.47067,1.10423,0.896137,0.695425,0.919172,0.176991,0.376298,1.088851,1.520524,0.524533,0.900487,FALSE
4.549002,1.07405,0.767703,0.821306,0.640498,0.748457,0.790058,3.292913,0.744501,1.710202,1.025117,0.555237,1.189659,0.580345,0.760128,0.253133,0.890807,0.321304,0.37401,0,0.095112,0,1.629168,0.380924,0.992499,1.125608,FALSE
0.330374,0.967495,1.025036,0.457823,0.961622,0.979971,0.909767,0.588294,0.60143,0,0.761029,0,0,0.744175,0.765843,0,0,0,0,0,0,0,0.777563,0.661324,1.227215,0.890557,TURE
0.330374,0.829281,0.864874,1.881235,1.476121,1.037056,1.006551,0,0.60143,0,0,0.783176,0,0.744175,0.765843,0,0,0,0,0,0,2.923939,1.233247,1.273922,1.123999,1.247366,TURE
0.961474,1.187297,1.067651,0.599332,1.044747,1.076473,0.951124,0.200437,0.665964,0.479304,0.514117,0.793618,0.772918,1.256829,0.905397,1.210294,0,0.768117,0.715294,0.79002,0,0,1.073875,1.051862,1.245582,0.890557,TURE
0.317668,1.006194,1.066037,0.724192,1.065747,0.285428,0.926027,1.224288,0.938719,0,0,0,0.794094,0.774757,0.797316,0,4.416919,0,0,0,0,0,0.992796,0.746523,1.273865,1.097285,FALSE
0.313432,0.65558,0.911624,0.813379,0.456749,0.807354,0.958944,0,0.792981,0,1.606617,0,0.805123,0,0,0,0,1.211678,1.128351,0,1.453856,0,1.074031,0.870229,0.870916,0.84384,TURE
0.444735,0.513364,1.047001,1.598218,0.771748,0.742114,1.207861,0,2.115125,0,0.561536,0,1.125608,0.5491,1.412721,0,0,1.686846,3.927106,0,1.007623,2.142292,1.212673,0.874462,0.842633,0.750406,TURE
0.381201,0.598925,1.304785,1.258596,0.970197,0.548022,1.224637,0,1.43093,0,0,0,1.317474,0,2.976345,0,0,0.988841,0.920839,2.048541,1.183371,0,0.98654,1.540563,0.805899,1.35073,FALSE
0.419321,0.544477,1.135693,0.719198,1.030544,0.411017,1.113306,0.462231,1.417657,0,0,0,0.597617,1.16613,2.100147,0,0,1.792274,0.83451,7.417876,1.071262,0,0.438057,1.36407,0.786067,0.720512,FALSE
0.432028,0.845541,1.175776,1.348496,1.690495,1.255885,1.050957,0.448502,1.031661,0,1.156764,0,1.159377,0.565573,0.873061,0,0,0,0.809222,0,0,0,0.428236,1.844802,1.273865,1.144002,FALSE
0.084711,1.347582,0.499705,0.898997,0,0.685028,0.60393,0,0,0,0,0,0,0,0,0,0,0,0,0,0,0,0.369335,-0.002241,1.273865,1.247366,TURE
0.415086,0.66004,1.019806,0.479465,0.881997,0.974262,0.924383,0.933993,0.119356,1.123368,0,0,0.603842,0,0.303146,0,0,0.90557,0,0,0,0,1.028416,0.299679,0.870916,1.032174,TURE
0.70734,1.0006,1.047286,0.732516,1.025497,1.103656,0.958333,0.81865,0.83693,0,0.350535,1.803678,1.756631,1.028314,1.411008,0,0,0,0,2.161651,0,0,1.073517,1.022266,0.842633,1.125608,TURE
0.393908,1.10125,1.1015,1.507549,0.881997,1.475445,1.006551,0.492377,0.503371,0,0.635585,0,0.63702,0.621509,0.639605,3.012288,0,0,0,0,0,0,0.60815,1.189381,0.824266,0.797123,FALSE
0.330374,0.483747,0.832841,0.382906,0.777873,1.227342,0.967837,0,0.751788,0,0,0,0,0,0.382922,0,0,1.147055,1.068173,0,0,0,0.973214,0.752201,1.095716,0.975527,FALSE
0.427793,0.587065,1.03899,0.599332,0.698248,1.883827,1.001568,0.905973,1.157753,0,0.584224,0,1.756631,0,0.58792,0,0,1.755697,0,0,1.049174,4.461267,0.233344,0.696484,0.799724,1.050568,FALSE
0.533682,0.898388,1.110455,1.284282,1.207496,0.701338,0.982585,1.087168,0.648342,2.609113,0.466437,0,0.467491,0.912214,0.469388,0,1.292757,0,0,0,0.83418,0,0.873091,0.737506,0.711133,0.562071,TURE
0.470148,0.922669,0.922878,0.790028,0.671521,0.845906,0.992949,1.235418,1.052503,0.989389,1.061251,0,1.063648,0,0,0,2.944612,0,0,0,0,0,1.233286,1.279572,1.049065,1.097285,FALSE
0.567566,0.804526,1.137388,0.954038,0.998997,1.160354,1.081667,0.681183,1.305736,0,1.314505,0.450919,0.878316,0.856929,1.76376,0,1.21381,1.313422,1.223099,5.420756,0,0,0.375654,1.018892,0.992499,0.825446,TURE
0.385437,0.710812,0.988427,0.588435,0.902043,1.002632,0.962307,1.006637,0.900474,1.211723,0,0,0,1.906426,1.634946,0,1.806921,0,0.910374,0,0,0,0.6164,0.930702,0.885541,1.172325,TURE
0.88947,0.975392,1.035103,1.144178,0.902043,0.840716,0.999361,0.86696,1.052503,0,0.834205,0,0.557393,1.08764,1.818878,0,0,0.4156,1.161057,0.855216,0,0,0.835689,0.981111,0.824266,0.797123,FALSE
0.304961,0.898388,1.353367,0.574359,1.763995,0.342514,1.04849,0,0.489191,0,0,0,0,0.807961,0.831487,0,0,2.493599,0,0,0,0,1.05718,1.649295,0.852549,1.120291,FALSE
0.376966,0.545089,1.094859,1.331848,0.690898,0.47952,1.187504,0.514757,1.973442,0,0.664807,0,1.998925,1.300168,1.672531,0,1.848943,0,1.863092,2.072642,0,2.545547,1.309714,0.936332,1.198932,1.144002,FALSE
0.537917,0.297105,1.318119,1.149738,1.124997,0.531246,1.26017,0.359513,2.389014,0,1.388117,0,0.927501,0,1.164082,0,1.282331,0.693784,1.292144,0,10.756169,1.759118,0.468957,1.32529,0.945849,0.768799,FALSE
1.401973,0.781679,0.943551,0.860538,0.674469,0.802252,1.040001,0.686343,0.982336,0.327791,0,0.542748,1.057182,0.687627,1.149929,0,0.969567,1.049136,0.976987,1.61628,0,0,1.035473,1.0755,1.170649,0.84384,TURE
0.317668,1.149936,0.99941,0.099889,0.881997,1.027542,0.885765,1.224288,0.156453,0,0,0.815361,0.794094,0,0,0,0,1.194849,0,0,0,0,0.486965,0.641323,0.974132,0.872163,TURE
0.376966,0.787351,0.673759,1.298552,0.891797,0.959039,1.000896,1.029515,1.447191,0,2.659228,0,1.332617,1.300168,1.003519,0,0,0,0.931546,0,1.197293,0,1.401777,1.082427,1.273865,1.27569,FALSE
0.766638,0.774301,0.96628,0.749164,0.881997,1.71257,0.934257,0.754978,0.836155,0.602477,0.646237,0,1.295393,0.631925,0.975487,0,0.893309,0,0.450073,0.995337,0.574971,0,0.965016,1.256471,1.142366,0.91888,TURE
0.376966,1.453571,1.066786,0.779131,1.151497,1.438559,0.983932,0,0.657814,0,0,1.368307,0.666308,1.950252,1.003519,3.152394,0,0,0,0,0,0,1.426031,0.83949,0.739416,0.933527,TURE
0.609922,1.010686,0.815491,0.973914,0.68906,0.813471,0.849277,1.583869,0.647694,0,0.407311,0.838329,0.816462,0.398291,1.229664,0,0,0,0,0,0,0,0.619511,1.05206,1.123999,0.767229,TURE
0.8217,0.777985,0.798497,0.479465,0.541798,0.822034,0.949478,0.469416,0.839821,0.561684,0.602481,0,1.811526,1.178277,0.757866,0,0,0,0,0,0,1.138797,0.496867,1.145627,0.917566,1.125608,TURE
0.70734,0.87149,0.912635,0.765813,0.682498,0.86444,0.994496,0.545767,1.046162,0,1.051604,0.360736,1.053979,0.685543,0.88188,0,0,0,0.488494,0,0,1.327432,1.309816,0.772691,1.017041,1.022244,FALSE
0.41085,0.833556,1.210625,0.832013,1.42676,0.813974,1.027304,0.471861,0.964794,0,0,0.626541,0.610198,0.59534,2.144361,0,0,2.745611,0.852265,0,0,0,0.694155,0.603002,0.899199,1.097285,FALSE
1.152075,0.693608,1.03799,0.72776,0.703498,0.750269,1.032455,1.170076,0.982595,1.198259,1.499509,0.440899,1.073497,0.418943,0.754497,0,2.955559,0.319811,0.893453,0,0.379738,0,1.339169,1.428408,0.795983,0.600324,FALSE
0.622629,0.696709,0.713864,0.743813,0.626061,1.278311,0.873029,0.62053,0.555087,0.743747,1.196652,0.410492,1.199355,0,0.200704,0,0,0,0,0,0,0,-1.030814,0.220768,0.571183,0.797123,FALSE
0.309197,0.738401,1.026791,1.544431,1.71311,0.47425,1.075493,0.629148,0.643196,1.51892,0,0,0,1.593163,0.819776,0,0,0,0,0,0,0,0.747758,0.682969,1.348798,1.200649,TURE
0.491326,1.208177,0.904638,1.535787,0.973872,1.027542,1.054275,1.181704,1.107416,1.891989,0,0.522117,0,2.480583,1.531687,1.199584,0,0.76132,1.417928,0,0,0,0.76664,0.882162,0.763958,1.050568,TURE
0.817465,0.97752,0.789689,1.081102,0.541071,0.793052,0.970044,0.235931,0.663296,0,0.302818,0.934891,0.607004,0,0.609467,0,0,0.452785,0.843294,0,0,1.144823,0.859566,1.071026,0.824266,1.27569,TURE
0.427793,1.28087,0.989515,0.649276,0.992247,1.769656,0.97167,0.452987,1.041978,0,1.168448,0.601226,0.585544,0.571286,0.88188,0,0,0.877849,1.634958,0,0,0,1.277728,1.619743,1.198932,1.068961,FALSE
0.37273,0.796298,1.022124,1.588229,0.859947,0.993291,1.115213,0,1.197675,0,1.345074,0,0,0,1.015188,0,0,1.012108,1.885011,0,0,0,0.40965,0.818864,0.795983,0.915133,FALSE
0.338846,1.212823,0.843252,0.524415,0.440999,0.856285,0.905896,2.293603,1.46551,0,0,0.763094,0.74319,1.450187,1.492412,0,0,3.351785,2.080856,0,1.339078,0,0.637657,0.60853,0.945849,1.068961,TURE
0.343081,0.798567,0.956225,0.839064,0.793798,2.19209,1.006551,0.566233,0.868315,1.365106,1.464258,0,0.733783,0.715915,0.36838,0,0,0,0,0,0,0,0.046406,1.199318,1.095716,0.840093,FALSE
0.304961,0.673791,0.971648,1.223635,0.826873,0.313971,1.1114,0.638009,1.793702,1.540619,0,0.850305,2.484379,0.807961,3.325948,0,0,0,0,2.590802,0,0,1.426681,1.292117,1.198932,0.92881,FALSE
0.639571,0.499765,0.876965,1.185042,0.734163,0.720058,1.089875,0.603982,1.389303,0.723781,1.940879,0.399472,1.945263,0,0.976579,0,0,0,1.082608,1.198466,0.692312,1.471915,1.753256,1.237659,0.795983,1.35073,FALSE
0.440499,0.984771,0.936947,0.599332,0.440999,0.799199,0.987194,0.879586,1.236435,0,0.567041,0.583543,1.704966,1.108967,0.855942,0,0,2.555321,2.379593,0,0,0,0.888935,0.690148,0.974132,0.725829,FALSE
0.398144,0.974846,1.010042,0.762007,0.680398,0.7046,1.011905,0,1.618364,0,3.14338,0,0,3.073766,1.581633,1.489593,0,0.945375,0,1.957495,2.261553,0,0.985809,0.488198,1.273865,0.765052,TURE
0.444735,0.616037,1.165978,0.898997,0.955497,1.027542,1.035309,0,1.113224,0,1.123072,0,1.125608,0.5491,1.412721,0,0,1.686846,0,0,1.007623,0,0.645411,1.036013,1.273865,1.35073,FALSE
0.368495,0.991324,1.378496,0.659265,1.455296,0.812248,1.093322,0.526729,0.673112,0,0.680449,0.700251,0.681986,1.33076,0.342377,0,1.892965,0,0,0,0,0,0.64661,0.888454,1.017041,0.993921,FALSE
1.097012,0.832483,1.099737,0.905063,1.225691,0.980394,1.0493,0.877881,0.942357,0.839248,1.350308,0.463201,0.451119,1.100336,0.566188,0,1.242258,0.672103,0.938824,0,0.399098,1.697031,0.960861,1.292803,0.842633,0.975527,FALSE
2.422746,0.772739,0.978443,0.971331,1.0366,1.011794,1.016229,0.793321,0.952966,0.756795,0.304412,0.730964,1.016997,0.59534,0.919012,0.47646,0.558907,0.302387,0.70398,0.930499,0.537517,0.761871,1.604265,0.397594,0.974132,1.068961,FALSE
0.368495,0.805451,0.947716,0.530837,0.749698,1.223264,0.954488,0.526729,0.942357,0,0.680449,0,2.045959,1.99614,1.027131,0,0,2.048313,0,0,0,0,0.991784,1.157111,1.095716,0.91888,FALSE
0.59298,0.770047,1.231416,0.385285,1.480496,0.636097,1.002956,1.303558,0.499749,2.344421,0,0.431314,0.420064,0.409835,1.265306,0,0,0,1.169532,1.295401,0,0,0.537455,1.273832,0.838891,1.200649,TURE
0.088947,2.053458,0.356932,0.898997,0.551248,4.281425,0.790861,0,1.157753,0,0,9.39811,3.050991,0,1.531687,0,0,0,4.45072,0,0,0,0.958271,0.100806,0.458916,0.04297,TURE
0.279548,1.306746,0.908554,0.474471,0.496124,0.5994,0.89217,1.393805,0.890579,1.685052,0,0.930021,0.905763,0.883708,0.909439,0,0,2.731084,0,0,0,0,1.322699,0.578884,0.974132,1.097285,TURE
0.402379,0.680883,1.157211,0.978908,1.190696,0.707862,1.112503,0,0.985322,0,0,0,0.623321,0.608143,1.877551,0,0,0.9351,0.870793,1.935984,0,0,0.424319,0.530965,0.932191,0.915133,TURE
0.910647,1.052994,0.987789,0.81727,0.841907,0.539719,1.011232,0.846704,0.757408,1.51892,0.271541,0.558886,0,1.062109,1.093035,1.278801,0.750043,1.217394,0.377891,0,0,0,1.193578,1.335371,0.992499,1.068961,TURE
0.406615,0.72994,1.171183,0.869031,0.981222,0.496645,1.085188,0.953656,1.218687,1.14727,0.6153,0,2.466759,0.601673,0.928789,1.457559,0,0.925045,0.86143,0,0,2.351864,1.414415,1.19589,0.917566,1.125608,FALSE
0.376966,1.33244,0.842199,0.87902,0.494899,0.616525,0.916074,2.05903,0.526251,1.239579,0,0.684154,0.666308,0,1.003519,1.576197,0,0,0,0,0,0,0.952193,0.638431,0.945849,1.200649,TURE
0.470148,0.776984,1.080443,0.771866,0.771748,0.617563,1.020153,2.470836,0.631502,2.968166,1.061251,0,0.531824,0,0.266991,0,2.944612,0,1.483573,0,0,0,1.074171,1.085257,1.123999,1.022244,TURE
0.847114,1.051114,1.211784,0.958931,1.322996,0.890536,1.026682,1.138157,1.047214,1.089327,0.584224,0.300613,0.585544,0.856929,0.58792,0,3.228611,0.436696,0.81333,0,0.519234,0,0.917941,1.088667,1.348798,0.872163,FALSE
0.271076,1.600253,0.663671,1.198663,0.826873,1.455685,0.778504,2.157079,0.551311,1.739409,0,1.920044,0,0.912214,0.469388,2.22218,0,0,0,0,0,0,0.987804,0.193259,1.049065,0.91888,FALSE
0.512504,0.846415,0.949852,0.941807,0.598498,1.71257,1.035666,0,1.254232,0,0.486035,0.50018,2.435665,1.425814,1.711885,0,0,0,0,1.505766,0,0,1.243849,1.007127,1.095716,1.125608,FALSE
0.343081,0.865114,0.956225,0.419532,0.837898,1.849576,0.987911,1.132466,0.723596,0,0.732129,0,0,0,1.105141,0,2.038578,0,0,4.575963,0,0,0.96652,1.264647,1.123999,0.768799,FALSE
0.381201,0.898388,0.749557,1.198663,0.881997,0.822034,0.855568,0,0.650423,0,1.314505,0,1.317474,0.642697,0,1.55808,0,0.988841,0.920839,0,0,0,0.782605,0.569958,1.095716,1.228973,TURE
0.406615,0.617642,1.093104,0.419532,1.003272,0.976165,1.038005,0.953656,0.97495,1.14727,1.2306,0,1.233379,0,0.928789,0,1.709775,0.925045,1.722859,0,0,0,1.439753,0.88684,1.095716,1.022244,TURE
0.304961,0.823522,0.832841,0.674248,1.378121,0.656485,0.901702,2.552037,0.652255,0,0,0,0.828126,1.615923,1.24723,0,2.304479,0,0,0,0,0,1.252899,0.440486,1.049065,0.872163,FALSE
0.385437,0.710812,0.988427,0.708301,0.777761,1.195685,1.028673,1.006637,1.157753,0,1.299735,0,1.30267,1.27095,0.653979,0,0,0.977604,2.731123,0,0,2.487028,0.680553,1.16764,1.095716,0.947204,TURE
0.465913,0.83305,1.090265,1.648162,1.433246,1.655484,0.905896,0,0.424863,0,0,0.551124,0.536748,1.047357,0.538927,0,0,0,0,0,0,0,0.769407,1.143275,1.213557,0.890557,TURE
0.266841,0.342243,0.991478,0.749164,1.139247,0.685028,1.126378,0,1.680609,0,1.896334,0,1.900618,0.927169,1.908331,0,0,0,2.670432,2.98601,1.724914,0,1.081375,0.474121,1.152282,0.975527,TURE
0.326139,1.470089,0.876106,1.300021,0.330749,1.359982,0.980407,0,1.218687,0,1.542352,1.587236,1.545836,0.754097,0.776054,0,0,1.162556,1.082608,0,0,0,0.985619,0.74959,1.273865,0.797123,TURE
0.78358,0.786696,0.918376,1.018864,0.815848,0.582274,1.020153,1.47713,1.069663,1.767924,1.580279,0.325253,1.583848,1.545281,1.113193,0,0.873676,0,1.320543,0,0,0,0.680524,0.433863,1.123999,0.965597,TURE
0.465913,0.539033,1.067551,1.198663,0.808498,0.685028,1.139232,0,1.593238,0,1.606617,0,2.683742,0.523679,1.886244,1.26685,0,1.608022,1.497438,0,0,0,1.321052,1.196815,0.842633,0.84384,TURE
1.071599,0.873531,0.957932,0.622383,0.942015,0.737723,0.996605,0.53927,0.872909,0.85931,0.921724,0.237137,1.616661,1.351967,0.811611,0.542212,0,0.688233,0.320452,0,0,0,1.144026,1.076705,1.020782,0.665435,FALSE
0.787816,1.014309,1.007469,1.028853,0.815848,0.719279,1.030903,0.489715,1.126462,0,0.628676,0.323486,0.630096,0.92213,1.265306,0.740727,0,0,0.875551,0.967992,0,1.188854,1.346956,0.780661,1.198932,1.022244,FALSE
0.317668,1.006194,0.966096,0.624304,1.028997,1.141713,0.98642,0.612144,0.782265,0,1.584608,0,0.794094,0,0.398658,0,0,1.194849,1.11268,0,0,0,0.651718,1.522001,1.170649,1.003851,TURE
0.313432,1.019792,0.844096,1.583948,0.440999,1.174334,1.060959,1.241059,1.26877,1.497824,0.803308,0,0,0.785518,0.80839,0,0,1.211678,2.256703,0,0,0,1.304918,0.2458,0.795983,0.872163,FALSE
0.423557,1.024162,1.149321,0.659265,1.499396,0.548022,1.026682,0,0.818613,0,0.590186,0.607361,1.774556,0,0.593919,1.397453,0,0.886899,0,0,0,0,1.093865,1.617422,1.095716,0.629617,FALSE
0.355788,1.026729,1.070796,0.599332,0.705598,0.411017,1.006551,0.545767,1.115906,0,0.705344,0.72587,1.413874,1.379446,1.774515,0,1.963075,2.124177,1.978098,0,0,0,1.461046,0.936825,0.617833,0.543677,FALSE
0.41085,1.000267,0.978803,1.519482,1.053209,0.733383,1.10513,0.471861,0.482397,0,0,0.626541,0,0,0.612675,0,0,0.915204,1.704531,0,0,0,0.966728,1.552051,1.067432,0.722082,FALSE
0.364259,0.940173,1.103999,0.918975,0.661498,0.47952,1.070923,1.065851,1.498268,0,0.68855,0,0,2.693205,1.039359,0,1.915772,1.036496,1.930433,0,0,0,0.913839,0.724153,0.749332,1.050568,FALSE
0.317668,0.574968,0.99941,0.799109,0.643123,0.713571,1.066944,0,1.095172,0,1.584608,0,0,0.774757,1.594633,0,0,0,2.22536,2.481332,0,0,1.067409,0.558783,0.870916,1.200649,TURE
0.368495,0.619578,1.120028,0.950369,1.304096,1.144975,1.006551,0.526729,0.807735,0,1.360899,0,0.681986,1.33076,0.684754,0,1.892965,0,0.953726,0,0,0,0.782702,1.458803,1.049065,1.172325,FALSE
1.520569,0.93092,1.023073,1.136452,0.809142,0.936405,1.059822,1.01226,1.390597,0.302082,1.134082,0.333453,1.136644,0.475271,1.304293,0,1.786619,0.724965,0.450073,1.985066,1.433379,1.218994,1.187269,1.161629,0.464225,1.144002,TURE
1.821295,0.68946,1.086568,0.844513,1.032338,0.700597,1.074434,0.105591,1.133464,0.25197,0.810816,0.695343,0.541765,0.792859,1.359909,0.317454,0,0.60442,0.750473,0.413555,0.955586,1.523743,0.941538,1.130131,1.170649,1.022244,FALSE
0.936061,1.000015,1.14186,0.824081,0.826873,1.398599,1.072591,0,0.947252,0,0.528203,0.543574,0.264698,1.549515,0.797316,0,0,1.183887,1.837453,0,0,0.997104,0.669078,1.389213,1.152282,0.736728,TURE
0.855585,0.880598,0.890563,1.144178,1.142588,0.902992,1.001568,0,0.863995,0,1.445955,0,0.579688,0.565573,0.727551,0,0,0.432307,1.207733,0.889771,0,0,1.477742,0.678549,1.245582,0.722082,FALSE
0.847114,1.024162,0.949439,0.779131,1.080447,0.856285,0.928543,0.910526,0.523607,0.544663,1.460561,0.601226,0.585544,0.571286,0.44094,1.376172,0.807153,0,0,0,0,0,1.419403,1.240623,1.348798,0.872163,TURE
0.300725,0.607361,0.950143,1.893343,0.696577,1.268859,1.084523,0.647124,1.323146,0,0.838235,0,0.840128,0,1.265306,0,0,1.265135,1.178132,0,0,0,1.134637,0.59958,1.198932,1.022244,FALSE
2.964899,0.970259,1.006548,0.907559,0.907197,0.548022,1.018054,0.777659,0.927527,1.081524,1.077216,0.085274,0.664399,1.134387,0.917256,0.388961,1.140668,0.863994,0.344819,0,0.146221,0,0.596272,1.141596,0.974132,0.600324,FALSE
0.525211,0.956348,0.906723,0.470903,0.850497,0.733959,0.937553,0.736564,0.564757,0,0.948167,0.97576,0.475154,0.463584,0.477083,0,0,0,0,0,0,1.803096,0.898255,0.882766,1.049065,0.872163,TURE
0.520975,0.876476,0.792215,0.513713,0.808498,0.83182,0.883801,0.742601,0.759182,0,0.956003,0.491912,0.958163,0.467416,0.481026,0,0,0.71691,2.002824,0,0,0,0.930767,0.741826,1.170649,0.975527,TURE
0.402379,0.567403,0.894209,1.778017,0.955497,1.255885,1.033039,0.963801,1.477982,0,1.243832,0,1.246642,0,1.251701,0,0,0.9351,0,0,1.118351,2.377708,0.500752,-0.123653,0.974132,0.993921,FALSE
0.516739,1.016209,1.003506,1.155854,1.102497,1.321126,0.965299,1.123107,0.956821,0,0.481985,0.496011,0,0.942622,0.727551,0,1.336211,1.445868,0.673218,0,0,1.833656,1.18658,1.0057,0.739416,1.097285,FALSE
0.343081,1.131303,1.048763,0.479465,0.705598,2.19209,0.969271,0.566233,0.868315,0,0.732129,0.753435,0.733783,0.715915,0.36838,0,0,0,1.027089,0,0,0,0.928611,0.916387,0.992499,1.050568,TURE
0.190601,2.874841,0.499705,0.898997,0.367499,2.854283,0.436172,4.11806,0,0,0,5.536871,0,0,0,0,0,0,0,0,0,0,-0.216612,-0.141813,0.379376,0.890557,TURE
0.317668,0.646839,0.866155,0.624304,0.220499,1.370056,1.006551,0,1.408078,0,1.584608,0.815361,0.794094,2.324272,0.797316,0,0,1.194849,1.11268,2.481332,0,0,1.426681,0.451105,1.170649,1.050568,FALSE
0.29649,1.694103,0.820944,0.299666,0.606373,1.113171,0.798051,1.313005,0.335581,1.585932,0,2.625943,0.852483,0,0.427971,0,0,1.284017,0,0,0,0,0.929779,0.616164,0.917566,0.872163,TURE
0.648042,1.19785,0.849172,1.031542,0.663618,0.964967,0.937474,0.298017,0.533176,0,0,1.576725,0.3839,0,0,0,0,0.573528,1.602259,0,0,0,1.212673,0.875051,1.348798,0.740475,TURE
2.295679,0.735949,0.958843,1.487627,0.850497,0.856285,1.111477,0.334925,1.412416,0.39942,1.285293,0.771573,0.429399,1.675772,1.239531,0,0.295008,0,1.783591,0.327462,0.945817,2.413065,1.582444,0.874603,0.964216,1.022244,FALSE
0.546388,0.710353,0.910315,0.95132,0.755998,0.989485,1.006551,1.769479,0.994944,1.69832,1.366257,0.937344,0.912895,0.445333,0.4583,0,2.523953,0,0.635817,1.409397,1.628318,0,0.259571,0.581042,0.974132,0.778729,TURE
0.355788,0.834217,1.070796,1.018864,1.367096,1.027542,0.988577,0,0.697441,0,0.705344,0,1.413874,0,0.709806,1.673493,0,0,0,0,0,0,0.816213,0.529491,0.945849,1.097285,TURE
1.215608,0.69492,1.027268,1.312822,0.965997,0.841606,1.104751,0.633548,1.41683,0.756795,1.014705,0.417694,0.610198,0.992233,1.123237,0.954598,0.559891,0.605839,1.128351,1.24505,0.359611,0.764563,1.02887,0.567062,0.777615,0.975527,TURE
0.37273,0.857552,1.078908,0.928964,0.705598,0.890536,1.063741,0,1.33075,0,0.672537,0,0,1.972929,1.691979,0,0,1.012108,1.885011,0,0,0,1.03089,1.280436,1.095716,1.27569,FALSE
0.389672,1.406172,1.031999,0.639287,0.911397,1.507062,0.919025,0.497787,1.14503,0,1.92794,0,1.288196,1.256829,0.646712,1.523067,0,2.899859,0,0,0,0,1.193578,1.090751,1.123999,1.172325,TURE
0.436264,0.680332,1.043073,0.549387,1.237246,0.742114,0.938144,0.444104,0.794536,1.067756,1.145311,0,0.573949,0.559973,0.576278,0,0,0,0.80113,0,0,0,1.186,1.462177,0.945849,0.947204,TURE
0.37273,0.918806,1.391224,0.569365,1.852195,0.753531,1.063741,0.520674,0.665375,0,0,0,0.674056,0.657643,0,0,0,0,0.942505,0,0,0,1.174874,1.298071,1.095716,1.27569,FALSE
0.288019,1.268312,1.10229,1.086288,0.964685,1.241613,1.021353,1.352199,1.036794,1.63399,0.876336,0,0.878316,1.713857,0.44094,2.08543,2.446293,0,0,0,0,0,0.19619,0.219442,0.992499,1.097285,TURE
0.321903,0.851104,1.282137,0.580602,1.70887,0.470957,0.973441,0.603982,0.771835,0,0.781597,0,0.783363,0,0.393271,0,2.178206,1.178482,1.097438,0,0,0,1.058532,1.012183,0.767699,1.200649,TURE
0.720047,1.078065,1.131685,0.599332,1.126997,0.989485,1.012472,0.804118,0.890579,0,1.3771,0.708588,0.345053,1.009952,0.866132,0.811694,1.9043,2.060579,1.439155,0,0,1.303443,0.812671,1.121681,1.273865,0.947204,FALSE
0.948768,0.938494,1.015025,1.04883,0.992247,0.913371,0.984083,0.203133,0.934509,0,1.04213,0.268114,0.783363,1.528576,0.917632,1.226724,0,0,1.087506,0.800793,0,0,0.789471,0.87306,1.198932,1.125608,TURE
0.360023,1.141481,1.116987,0.659265,1.234796,0.959039,1.030234,0,0.964794,0,0,0,0,2.04424,1.051881,0,0,1.049136,0.976987,0,0,2.671253,0.799571,1.005317,0.870916,0.947204,FALSE
1.524805,0.95828,1.124336,0.665924,1.175997,0.608914,0.998163,0.50472,0.580489,0.602477,0.484678,0.498782,0.323848,0.473944,0.894197,0.7594,0.445404,0.481956,0.224406,0,0.285871,0,0.628132,1.414719,1.123999,0.993921,TURE
0.338846,0.875928,0.968178,0.898997,0.937122,0.770657,0.962514,0,0.586204,0,0,0,1.48638,0,1.119309,0,0,1.117262,0,0,0,0,0.732285,0.812006,1.067432,0.778729,FALSE
0.55486,0.946393,1.163435,0.642141,1.394587,0.920784,0.933557,1.045354,0.356232,1.67199,0,0.461406,0,0.438429,0.225597,0,2.484517,0.672103,0.625882,0,0,0,0.289538,1.297645,0.880832,0.80087,TURE
1.355382,1.078065,1.124336,0.973914,1.488371,1.027542,1.028569,0.142002,0.689571,0,0.545643,1.310219,0.546876,0.533559,0.823643,0.427612,0,1.085541,0.758167,0,0,2.054159,0.678463,1.17141,1.020782,1.35073,TURE
0.360023,1.141481,0.911226,1.498329,0.970197,0.822034,0.959184,0,0.689139,0,0,0.717125,0.69842,0.681413,0,0,0,0,0,0,0,2.671253,0.805262,0.89359,1.020782,1.050568,FALSE
0.317668,0.934323,0.99941,0.69922,1.175997,0.285428,0.966289,1.224288,0.938719,0,1.584608,0.815361,1.588187,0.774757,0.797316,0,2.208459,2.389699,0,0,0,0,1.088851,0.75062,0.806866,0.750406,FALSE
0.351552,0.714381,0.872978,0.539398,1.087797,0.548022,0.964106,1.657268,0.847136,1.331399,0.714052,0.734832,1.431329,0,0.718569,0,0,0,0,0,1.288227,0,1.270159,1.23399,1.123999,1.097285,TURE
0.508268,1.033146,1.020231,0.799109,1.028997,0.570857,0.931059,1.903305,0.681031,3.655707,0.490154,0,0,0.958598,0.98651,0,2.718104,0.735292,0.684726,1.518746,0,0,1.027433,0.900545,0.664483,0.900487,TURE
0.326139,0.980059,1.005899,1.251545,1.086284,0.528882,1.078447,0,1.371023,0,0.771176,0.793618,0,3.016389,0.776054,0,0,1.162556,0,0,0,2.963993,1.034302,1.114018,0.945849,0.947204,FALSE
1.266435,2.505871,0.509732,0.787543,0.681614,2.450477,0.646347,2.280134,0.271955,2.541762,0,2.204495,0.195181,0.190429,0,2.289746,0,0,0,0,0,0,0.454264,-0.270484,0.464225,1.050568,TURE
0.360023,0.57074,0.99941,0.359599,1.234796,0.959039,0.976946,0.53927,0.964794,0,1.393692,0,0,0,0.701254,0,0,0,0.976987,0,0,0,1.146903,1.465413,0.842633,1.068961,FALSE
0.347317,1.248978,0.822685,1.498329,1.058397,1.644067,0.975863,1.677728,1.14346,1.348042,0,1.488034,0,0.706966,1.091327,0,0,2.177953,0,0,1.304742,0,0.980603,-0.224385,0.992499,1.050568,FALSE
2.952192,0.873898,1.021635,0.836546,0.876809,0.567595,1.007273,0.781011,1.014697,0.620681,0.832204,0.256927,0.667267,1.057906,0.921216,0.390643,0.687359,0.867729,1.154365,0,0.440562,0.936673,1.458705,1.131244,0.974132,0.91888,FALSE
0.321903,0.780179,1.117761,0.711706,1.336777,0.920506,1.072771,0.603982,0.771835,0,0.781597,0,0.783363,0.764288,0.393271,0,0,1.178482,1.097438,2.446869,0,0,1.134637,1.601709,1.095716,1.27569,FALSE
0.415086,0.82505,0.968816,0.779131,1.229896,0.631748,1.032228,0,0.835492,0,0,0,0.603842,0,0.606293,0,0,0.90557,0,0,1.082659,0,0.965652,1.579368,1.077348,1.068961,TURE
0.478619,0.906338,0.862323,0.676169,0.443826,0.715766,0.975374,0,0.826966,0,1.563195,0.536229,0.522242,1.01905,0.524361,2.464599,0,0,0,0,0.933669,0,0.901056,0.971935,1.198932,1.35073,TURE
0.385437,0.770047,1.125709,0.708301,0.785779,0.548022,1.078447,1.006637,1.415031,0,0,0,1.30267,1.27095,1.307957,0,0,0,0.910374,0,0,0,0.767335,0.775496,1.170649,1.022244,FALSE
0.389672,0.937448,1.249262,1.078797,1.190696,0.707862,1.13237,0,1.14503,0,0.642647,0.661348,1.288196,0.628414,1.940136,1.523067,0,0,2.700437,0,0,0,0.674289,1.242285,0.870916,0.797123,TURE
0.808994,1.072421,1.085746,0.948034,0.98022,0.719279,1.04344,0.238414,1.279622,0.5706,0.918067,0.944784,0.613427,1.19698,1.231833,0,0,0,0,1.88422,1.632672,0,0.847967,1.685471,1.067432,1.172325,FALSE
0.381201,0.898388,1.027171,0.539398,0.881997,0.959039,0.956223,1.017947,0.780508,0,1.314505,0.676379,0,1.285393,0.992115,0,0,0,0.920839,0,0,0,1.024918,0.14328,1.020782,1.215295,FALSE
0.520975,1.183242,0.731275,0.941807,0.619498,0.538236,0.883801,1.113901,0.474489,0.891267,0,0.491912,0,0.467416,0.240513,1.129608,1.325076,0,0.667608,1.480459,0,0,1.212673,0.575504,0.842633,0.872163,TURE
0.224485,0.610226,0.754271,0.753006,0.220499,0.746505,0.997055,0.871128,1.558513,2.114575,1.134082,0,2.273288,2.217933,0.570628,0,0,0,0,0,0,0,0.141587,0.567823,0.899199,1.172325,TURE
0.385437,0.888515,1.015883,1.116936,1.182678,1.002632,0.99549,0,0.643196,0,0.649867,0.668779,1.30267,0,0.980968,0,0,0,1.820749,0,0,0,0.313478,1.086577,0.885541,1.022244,FALSE
0.499797,0.959295,1.101045,0.754714,1.335246,1.059256,0.870069,1.548672,0.29686,0.929684,0,0.513115,0.999463,0,0.501759,0,0,0.74808,0,0,0,0,0.633458,0.729331,0.945849,0.84384,TURE
0.385437,1.006984,0.74132,1.81434,1.078442,1.139638,1.061856,0.503318,1.54367,1.211723,1.949602,0.668779,2.605341,1.27095,0.326989,0,0,0.977604,0.910374,0,0,0,1.185532,1.042328,1.198932,0.572001,FALSE
0.427793,0.747174,1.03899,0.649276,0.955497,1.826741,1.046414,0.452987,0.926202,0,1.168448,0,2.342175,0.571286,0.58792,0,0,0,1.634958,0,0,0,0.675839,0.776386,0.964216,0.91888,TURE
0.59298,1.232075,0.481858,0.556522,0.661498,0.929681,0.679422,1.303558,0.499749,0,0.419117,0,1.260192,0.409835,0.421769,0,0,1.2559,0,0,0,0,-0.289528,0.168691,0.974132,1.068961,TURE
0.326139,0.910055,1.135693,1.379344,1.011703,0.815989,1.098055,1.19207,1.371023,2.875823,0,0,0,2.262292,0.776054,0,2.148771,1.162556,2.165215,0,1.394108,0,1.118233,0.824582,1.273865,1.003851,TURE
0.385437,1.066218,0.960971,0.768234,0.733661,0.467065,0.945715,1.509955,0.900474,1.211723,1.299735,0.668779,0,1.27095,0.653979,0,0,0,1.820749,0,0,0,1.127745,0.965015,1.245582,1.200649,FALSE
0.338846,1.145444,0.843252,0.749164,0.771748,0.513771,0.905896,1.720202,0.586204,0,1.483031,0.763094,1.48638,0,0,0,2.065053,1.117262,0,0,0,0,0.991707,0.85843,1.245582,1.144002,TURE
0.504033,1.313609,0.94482,0.657162,0.738866,0.745118,0.888133,0.383887,0.686803,0,0.988687,0.50873,0,0.483396,0,1.16856,1.370768,0.741631,0,0,0.884956,0,0.756639,0.180259,0.617833,1.022244,TURE
0.313432,0.874107,1.046679,0.952509,0.755998,1.100938,1.060959,0.62053,1.427367,0,0.803308,0,1.610245,1.571036,2.42517,0,0,3.635035,2.256703,0,0,0,0.767333,0.952883,1.049065,0.993921,FALSE
0.355788,1.540093,1.041052,0.779131,1.234796,1.507062,0.970603,0,0.976418,0,0,0.72587,0,2.069169,0,0,0,2.124177,0,0,0,0,0.787938,0.947177,0.692766,0.458707,TURE
0.465913,0.83305,0.317994,0.69922,1.065747,1.427142,0.741187,0,0.318648,0,1.606617,1.102247,0.536748,0,0,0,0,0,0,0,0,0,0.497618,0.16376,1.020782,0.882093,TURE
0.902176,0.860428,1.079175,0.928335,1.003812,0.735327,0.999462,0.854692,1.256053,0,0.822344,0,1.648403,1.34022,1.103395,0,0,0.819325,0.38149,1.685881,0.973875,1.03527,1.389512,0.812943,0.795983,0.675365,FALSE
4.320281,0.782126,1.065547,1.474826,1.054938,0.779051,1.127929,0.44454,1.158889,0.317809,0.454524,0.467751,0.512495,0.888916,1.400786,0.266574,0.469053,0.76132,0.551417,1.734002,0.300502,1.06482,0.724248,0.90534,1.020782,1.247366,TURE
0.33461,1.159944,1.043687,1.139519,1.166325,0.874312,1.051145,0.580752,1.335869,1.400563,0.751145,0,0.752842,1.469021,0.755897,0,2.092225,1.131963,3.162354,0,0,0,1.377081,0.817989,0.870916,0.872163,FALSE
0.681927,1.17181,0.931127,1.265256,0.489999,1.598399,1.050314,0,1.302472,0,0.363762,1.123045,0.729168,0.711413,0.915159,0,0,0.544488,1.014088,0,0.648216,0,0.992796,0.774474,0.889283,1.247366,FALSE
0.351552,0.779324,1.174005,0.938953,1.014297,1.073211,1.000487,0,1.129515,0,2.142156,0,1.431329,0.698238,1.437138,0,0,0,0,0,0,0,0.485375,0.563572,0.917566,1.35073,FALSE
0.584509,1.17181,1.013894,0.860945,0.969497,0.712212,1.006551,0.330647,0.845075,0,0.850562,0.437657,0.426241,1.247587,0.855942,1.004096,0,1.274506,0,0,0,0,1.312054,1.053622,0.880832,0.91888,FALSE
0.406615,0.72994,1.041052,0.584348,0.738673,0.736405,1.038005,0,1.096818,0,1.8459,0.633206,1.233379,0.601673,0.619192,1.457559,0,0.925045,0.86143,0,1.106195,0,0.770506,1.012146,1.020782,1.097285,FALSE
0.37273,0.49003,1.362831,1.22863,1.499396,1.164548,1.063741,0.520674,1.0646,0,0,0,0,0,1.691979,0,0,2.024215,0.942505,2.097316,1.211546,0,0.439622,0.865103,1.198932,0.91888,TURE
0.389672,0.878858,0.923368,0.539398,0.720298,1.118879,0.902613,0,0.508902,0,1.92794,0,0,0.628414,0.323356,4.569201,0,0,0,0,0,0,0.9247,1.176188,0.945849,0.915133,TURE
0.482855,1.087522,1.05201,0.449499,1.055247,1.019387,0.966819,0.400873,0.614736,0,0,0.531441,0,0,0.519679,0,1.432514,0,0,1.601587,0,0,0.500058,1.438538,0.870916,0.825446,TURE
0.576037,0.951234,0.955318,1.294984,1.118247,0.489306,1.06576,0.335546,1.114873,0,1.294885,0.888379,0.865206,0.844139,0.868718,0,0,1.293672,2.409412,0,0,0,1.461046,1.062965,0.870916,1.35073,FALSE
0.419321,1.143403,1.287119,0.662419,2.047162,1.031147,1.006551,0,0.236276,0,0,0,0,0,0,0,0,0,0,0,0,0,1.167543,1.278787,1.067432,1.172325,FALSE
0.499797,1.004976,0.868131,1.154268,0.95958,0.691371,0.97243,0,0.989532,0,0.99721,1.539346,0.499731,0.487563,0.752639,0,0,0.74808,0,0,0.892718,0,1.400536,0.800787,0.913824,1.35073,TURE
0.29649,1.078065,1.035103,0.524415,1.102497,1.370056,0.949034,0,0.671161,0,1.701124,0,1.704966,0.831725,0,0,0,0,0,0,0,0,0.841038,1.098373,1.077348,1.022244,TURE
0.461677,0.890146,0.985656,1.220861,0.918747,0.640628,0.983465,0.419432,0.321598,0,0,0.556274,0,1.057146,0.271982,0,1.500086,0,0,0,0,0,0.994198,0.726105,0.548106,1.27569,TURE
0.321903,1.06388,0.953384,0.149833,0.992247,0.085629,0.893976,1.811946,0.771835,0,0,0,1.566725,1.528576,1.179813,0,0,0,0,0,0,0,0.802896,1.007768,0.747765,0.975527,TURE
0.499797,1.416103,0.868131,1.40399,0.518582,1.49057,0.998021,0,0.890579,0,0.498605,1.539346,0,0.975126,1.003519,1.178721,0,0,2.089903,0,0,0,0.993745,0.440114,0.767699,0.750406,TURE
0.347317,1.117507,0.883624,1.498329,1.058397,1.096045,1.012688,1.118485,1.286392,0,0.722977,0,2.173831,1.413932,1.091327,0,0,0,0,0,0,2.773993,1.367031,1.172987,1.095716,1.172325,TURE
0.41085,1.222548,1.056077,0.729774,1.216638,1.100074,0.996174,0.471861,0.723596,0,0.608823,0.626541,1.220397,1.19068,0.612675,0,1.691586,0,0,0,0,0,0.657841,1.261161,1.077348,0.511607,FALSE
0.453206,1.309799,0.840625,0.74203,0.404249,1.133558,0.860742,1.282037,0.218444,0,0,0.56687,0.552084,0,0.277162,0,0,0,0,0,0,0,1.131657,1.037599,1.020782,1.022244,TURE
0.393908,0.811447,0.913439,1.171002,0.464745,0.690297,1.07149,0,0.880899,0,0.635585,0.654081,0.63702,0,1.279211,0,0,0.95588,1.780288,1.979489,0,0,0.686502,1.3665,0.917566,1.200649,TURE
0.584509,0.859327,0.850947,0.984616,0.293999,0.641534,1.017492,0.330647,1.267613,0.792966,0.850562,0.437657,1.278724,1.66345,1.283914,0,0,0.637253,0.593429,0,0,1.614712,1.216427,0.519402,0.974132,0.890557,TURE
0.516739,0.927843,0.798709,1.926423,1.165497,1.125403,1.089055,0.374369,1.243867,0,0.481985,0,1.449221,0.471311,0.485034,0,0,0,2.692872,0,0,0,1.206288,0.714611,0.721049,0.84384,TURE
0.914883,0.998209,1.110455,0.660627,1.027326,0.630537,1.006551,1.053457,1.184677,1.007882,1.35136,0.278137,0.812647,1.850005,1.223918,0,1.493043,1.211678,0.752234,0,0,0,1.109661,1.123269,0.842633,1.022244,FALSE
0.330374,0.967495,1.057068,1.62319,1.053497,1.503256,1.064621,0.588294,0.60143,1.418991,0.761029,0,0,0,0.382922,1.807373,2.120121,0,1.068173,0,1.375269,2.923939,0.769407,0.849711,1.273865,0.91888,TURE
0.338846,1.549719,0.81202,0.824081,0.496124,1.113171,0.887023,0.573401,1.318959,0,0.741515,1.526189,2.229571,2.175281,1.119309,0,0,0,2.080856,0,0,0,1.059866,0.80241,1.348798,1.068961,TURE
0.41085,0.889126,1.056077,0.599332,1.201073,0.503697,1.027304,0,0.723596,0,0.608823,0.626541,0.610198,1.19068,0.919012,0,0,0,0.852265,0,0,0,1.233438,0.866222,0.777615,0.768799,FALSE
0.432028,0.792695,1.200271,0.849053,1.543495,1.027542,0.991749,0,1.031661,0,2.313528,0,0,0.565573,0.582041,0,0,0.868981,0.809222,0,1.038468,0,0.956688,1.086109,1.152282,0.900487,FALSE
0.385437,0.710812,0.988427,0.419532,1.166642,1.002632,0.895941,1.509955,0.643196,0,0,0.668779,0,1.27095,0.980968,0,0,0,0.910374,0,0,2.487028,0.574358,0.289066,1.067432,0.872163,FALSE
0.432028,0.898388,1.200271,1.448385,1.175997,1.027542,1.139771,1.794006,1.375548,0,0.578382,0.595214,0.579688,1.131146,1.164082,0,3.212304,0,0.809222,0,1.038468,0,1.489929,1.63407,0.974132,0.614971,FALSE
0.978417,2.893509,0.475909,0.656086,0.581316,3.056678,0.5621,1.378655,0.302022,0,0,7.277721,0.506278,0.740925,0.508333,0,0,0,0,0,0,0,0.311336,-0.133225,0.955765,1.228973,TURE
0.376966,0.787351,1.094859,0.852383,1.200496,0.205508,1.051789,0.514757,1.052503,1.239579,1.329614,0,1.332617,0,0.334506,0,0,0,0,2.072642,0,2.545547,1.04472,1.084391,1.002415,1.068961,FALSE
0.355788,0.705876,0.68412,1.797995,1.367096,0.205508,1.096421,0,0.697441,0,0,0,0.706937,0,0.709806,0,0,1.062088,0,0,1.272124,0,1.054,1.075103,1.020782,0.768799,FALSE
0.321903,0.992955,1.117761,0.149833,1.116278,0.663621,0.973441,0,0.771835,0,0.781597,0,1.566725,0,1.179813,0,0,0,0,0,0,0,0.98318,1.384909,1.348798,0.791806,TURE
0.406615,0.72994,0.962973,0.764148,0.804823,0.770657,0.990823,0.953656,0.97495,0,0.6153,0,0.61669,0,0.619192,0,1.709775,0,0.86143,1.914941,0,0,0.469,1.436808,0.974132,0.87591,TURE
0.398144,0.688127,0.930302,1.309968,0.686698,1.027542,1.076153,0.974165,1.120406,0,0.628676,0,0.630096,0.614753,1.265306,0,1.747352,0,0.880362,0,0,2.404127,1.55754,1.042754,0.945849,0.825446,FALSE
0.643807,0.815642,1.019135,1.186177,0.68906,0.613671,1.10257,0.299991,1.226758,0,0.385588,0.396809,0.772918,1.508195,1.358095,0,0,1.154754,0.537671,1.190369,0.687634,4.385908,1.046959,0.59513,0.81435,1.247366,FALSE
0.571802,1.157922,0.943887,0.670681,0.797998,1.076473,0.928264,0.676099,0.691196,0,0,0,0.871712,0.850486,0.875249,0,1.204614,0,0.606916,0,0.77687,0,0.893818,0.326508,1.123999,1.125608,TURE
0.321903,0.496477,1.216387,1.217392,1.36434,0.706435,1.152236,0.603982,1.698037,0,1.563195,0,0.783363,0.764288,0.786542,0,0,0,2.194876,2.446869,4.240413,0,1.458705,0.762173,1.273865,1.097285,FALSE
1.766232,0.827292,1.060525,0.806663,1.025909,0.661042,1.00293,0.435564,1.001901,0.519727,1.114953,0.5737,0.977788,1.226544,0.981756,0.327423,0,0.8312,0.387019,0.426573,0,0,0.960575,1.240148,1.273865,1.125608,FALSE
0.419321,0.980059,1.05998,1.028327,1.165165,0.620131,0.945548,0.462231,0.708828,0,0,0,0.597617,0,0.600042,0,0,0,0,0,0,0,1.143453,1.353188,0.974132,0.750406,FALSE
1.889064,1.16025,0.722667,0.799109,0.613563,0.685028,0.853086,1.832305,0.650423,2.428904,0.911864,0.670286,0.783363,0.636906,0.655451,1.223954,0,0,0,0,0.230249,0,1.025788,-0.06257,0.81435,1.022244,FALSE
0.364259,0.313391,1.22021,0.799109,1.337696,1.529896,0.983143,1.598776,1.08965,0,2.06565,0,2.760421,0.673301,1.039359,0,3.831544,0,1.930433,0,0,0,0.621095,0.857809,0.988758,0.91888,TURE
0.381201,0.898388,1.027171,0.719198,1.278896,0.753531,0.872344,0.508974,0.520338,1.225493,0.657252,0.676379,1.317474,0,0.330705,0,0,0,0,0,0,0,0.640696,0.913317,0.824266,1.125608,TURE
0.402379,1.248286,1.183511,0.739176,1.264196,1.278719,1.017146,0.481901,0.862156,0,0.621916,0.640015,1.246642,1.216286,1.251701,1.473402,0,0,0,1.935984,0,0,0.546092,1.147244,0.945849,0.815516,FALSE
0.457442,0.998209,0.786572,0.799109,0.661498,0.685028,0.964611,1.693408,1.298414,2.03478,1.091287,0,1.640627,1.067119,0.274548,0,1.514372,0,0.762981,0,0,2.080495,1.023102,0.908469,0.842633,0.797123,FALSE
0.33461,1.228176,1.391583,0.528358,1.790107,1.113171,1.070257,0.580752,1.187439,1.400563,0.751145,0,0.752842,2.203531,1.889743,0,0,1.131963,1.054118,0,0,0,0.711601,1.558263,1.020782,1.125608,FALSE
0.381201,1.018173,1.054932,1.078797,0.881997,1.370056,1.073654,0,1.040677,0,0.657252,0,0,1.285393,0.66141,0,0,1.977682,1.841677,0,1.183371,0,0.938823,1.175757,0.795983,1.050568,TURE
0.470148,2.476637,0.157565,0.912619,1.07577,2.096601,0.544082,2.882642,0.315751,0,1.061251,10.921351,1.595473,0,0,0,0,0,0,0,0,0,-0.162306,-0.390089,0.445858,0.88681,TURE
0.419321,0.816716,1.135693,0.419532,1.260328,1.041964,0.976049,0.924462,0.945104,0,1.78881,0.613622,0.597617,1.749195,0.600042,0,0,0,0,1.854469,0,0,0.938295,1.20617,0.974132,1.200649,TURE
0.292254,0.703086,1.122525,0.765813,1.004497,1.065599,1.028432,0,0.340516,0,0.863257,0,0,0,0,0,0,0,0,0,0,0,0.790727,1.076404,0.92374,1.050568,TURE
0.478619,0.810934,1.017098,0.653118,0.644537,0.922153,1.02882,2.022261,1.137079,2.914685,0.521065,0,0.522242,0.509525,0.786542,0,2.891074,2.34625,0,0,1.867338,0,1.400536,1.046766,0.795983,1.097285,TURE
0.495562,1.013566,1.238585,0.449499,1.502422,0.513771,0.980742,0.390506,0.898257,0,1.508823,0,0,1.475408,0.759184,0,0,0.754642,0.702745,0,0,1.914792,1.431018,1.345615,1.049065,0.91888,FALSE
0.292254,0.703086,1.086315,0.39123,1.028997,0.513771,0.984669,0.666157,0.510773,1.609602,0,0.888379,0.865206,0,0.868718,0,2.409228,0,1.213833,0,0,0,0.559361,1.103087,0.820524,1.050568,TURE
0.902176,0.784508,0.973603,0.790028,0.783312,0.546106,1.034904,1.068365,1.583718,0,1.644688,0.564184,0.824201,0.536088,0.551698,0.64549,0,1.228988,1.144471,0,0.973875,0,0.711622,1.052869,1.198932,0.975527,FALSE
0.618393,0.959921,0.889885,1.161205,1.139247,0.5994,0.992762,0.624809,0.63876,0.748912,0.401654,0.826686,0,0,0.606293,0,0,0.601602,1.120461,1.240666,0,0,1.257187,0.976871,0.992499,0.543677,TURE
0.436264,0.575666,1.212876,0.599332,1.273996,0.570857,1.070071,0.444104,1.248557,0,1.145311,0,0.573949,0.559973,2.016973,0,0,0,1.602259,1.779541,0,0,1.116338,1.323787,1.095716,0.825446,FALSE
0.254134,0.808549,0.624631,0.799109,0.955497,1.255885,0.931059,0,0.588688,0,0,0,0,0,0,0,0,0,0,0,0,0,1.067586,0.149049,0.945849,1.022244,TURE
0.677691,1.347582,0.936947,0.749164,0.937122,1.113171,0.86815,2.279178,0.800961,0.682553,1.464258,0.376717,0.733783,1.073873,0.36838,0.863395,0,0.547956,0.510274,0,0,0,0.87343,-0.071863,0.692766,0.750406,TURE
0.347317,1.183242,0.822685,2.037727,1.014297,1.438559,1.067926,1.118485,1.429324,0,0,0,0.72461,0.706966,1.091327,0,0,1.088977,2.028176,0,0,0,1.058725,1.139353,0.842633,1.27569,FALSE
0.825936,0.829281,1.012223,0.60932,0.984897,0.662194,0.97558,0.466996,0.954848,0.558774,0.899039,0.616802,0.600713,0.586086,0.452363,0,0,0.896137,0.417255,0,0,1.132835,1.431018,1.389424,0.870916,1.172325,FALSE
0.48709,0.843703,0.934231,1.3152,0.551248,0.894342,1.076572,0,0.812458,0,0,0,1.025997,0.500507,1.287701,1.210294,0,0,0,0,0,0,1.15644,0.64075,1.123999,0.947204,TURE
0.571802,0.998209,1.128963,0.470903,1.007997,0.489306,1.017735,0.33805,0.777595,0,0.869747,0,0.871712,0.850486,0.875249,0,1.204614,3.25868,0.606916,0,0,0,1.396118,0.804722,0.824266,0.965597,FALSE
0.432028,1.056927,1.077795,0.948942,1.286246,1.198799,0.947342,0.448502,0.687774,0,0.578382,2.380855,0,1.696719,0.873061,0,0,0,0.809222,0,0,0,0.797533,1.157779,0.739416,1.200649,FALSE
0.368495,0.867409,0.947716,1.309968,0.907197,0.802461,1.093322,1.053457,1.346224,0,1.360899,0.700251,0.681986,0.66538,0.342377,0,0,1.024157,0.953726,0,1.226143,2.606885,1.332735,0.858528,0.824266,0.993921,TURE
0.470148,1.165476,0.990406,0.953482,1.105838,0.949698,0.979347,0.411806,0.736752,0,0,0,0,0.518874,0.533982,0,0,0,0.741787,1.646491,0.951121,2.022163,0.804299,1.16331,0.721049,1.125608,FALSE
0.385437,1.243922,1.290447,0.708301,1.447278,0.890536,1.028673,0.503318,0.643196,1.211723,0,0.668779,0.651335,1.27095,0.980968,1.540375,1.806921,0,0,0,0,0,0.887431,0.983696,0.550802,0.85377,TURE
0.326139,0.560034,1.038348,1.136967,0.810659,0.271996,1.137272,0,1.675695,0,3.084704,0,0.772918,0,0.776054,0,0,0,2.165215,0,4.182325,2.963993,1.139004,1.540488,0.842633,0.915133,FALSE
0.787816,0.811447,0.886573,0.719198,0.646798,0.936205,0.998433,0.97943,0.813556,0,0.628676,0.323486,0.630096,0.307377,0.94898,0,0,0.470105,0.437776,0,0,1.188854,1.55754,1.152137,0.824266,1.27569,FALSE
0.520975,1.27089,1.0766,0.299666,1.217996,0.782889,0.920626,0.742601,0.569387,0.891267,0.956003,0.983824,0,0.934831,0.481026,0,0,0,0.667608,1.480459,0,0,0.894844,0.895655,1.049065,1.125608,FALSE
0.360023,1.331728,0.823043,0.359599,0.661498,0.616525,0.781557,4.314158,0.137828,3.897952,0,0.717125,0.69842,0,0,0,1.939135,0,0,0,0,0,0.768528,0.632603,1.123999,0.825446,TURE
0.948768,0.745983,0.992717,1.198663,1.304621,0.713571,1.085188,0.609399,0.986426,0,0.260532,0.268114,0.783363,1.783338,1.048722,0,0,0,0,0.800793,0.925181,0,1.256879,0.868889,1.198932,0.900487,FALSE
0.355788,0.962558,1.219518,0.479465,1.543495,0.47952,0.952628,1.637301,0.278977,0,0.705344,0,0.706937,0,0,0,1.963075,0,0,0,0,0,0.863973,1.568196,1.123999,1.200649,FALSE
0.207543,1.32008,0.662874,1.365144,0.293999,0.989485,0.924383,1.887444,0.964794,2.294539,0,0,1.233379,2.406693,0.619192,2.946803,0,1.870199,0,0,0,4.808255,1.170475,0.35382,1.123999,1.097285,FALSE
0.393908,0.869408,1.397024,0.391871,1.886117,0.548022,1.055255,0,0.755056,0,0.635585,0,0,1.864526,0.639605,0,0,0.95588,0,0,0,0,1.160824,1.201241,1.020782,0.91888,FALSE
0.436264,0.418666,0.849013,1.997772,1.494496,0.114171,1.245973,0.444104,1.362062,1.067756,0.572655,0,0.573949,0,0.864417,0,0,0,0.80113,1.779541,1.027979,4.371141,1.087845,0.950537,0.510875,1.097285,TURE
0.423557,0.862452,1.099351,0.839064,1.322996,0.822034,0.936092,0.915124,0.584724,0,0.590186,0,0.591519,0.577115,0,0,0,1.773797,0,0,0,0,0.498934,0.988823,0.870916,1.125608,TURE
0.351552,0.909212,0.933184,1.298552,0.705598,1.004708,1.055059,0,0.564757,0,0.714052,0,0.715665,0.698238,0.359284,0,0,0,0,0,0,0,1.113062,1.602671,1.198932,1.097285,FALSE
2.537106,1.016873,0.976051,0.921078,0.861882,0.914573,0.950258,0.984753,0.9293,1.083853,1.065695,0.199402,0.873902,1.894717,0.731207,0,0,0.577377,0.403253,0,0,0.36365,1.276501,1.325021,0.692766,0.947204,TURE
0.478619,0.71553,1.06132,0.326559,0.881997,0.658681,0.962013,0,0.826966,0,1.04213,0,1.044484,0.509525,0.786542,0,0,0.782083,0,0,0,0,1.017235,0.915485,1.049065,1.068961,FALSE
1.821295,1.052994,1.011031,0.912619,0.861952,0.809579,0.993676,0.633548,1.187439,0,0.67568,0.695343,0.541765,0.925003,1.087927,0.317454,0,1.007367,0.375236,0.827111,2.866758,0.507914,0.756918,0.864908,0.571183,1.125608,FALSE
0.393908,1.15921,0.483585,1.595144,1.017689,0.927423,0.941612,0.492377,0.755056,1.185092,0.635585,1.308162,0,1.243017,0.319803,3.012288,0,0,0,0,0,0,1.257187,0.652616,0.824266,0.797123,TURE
0.203307,1.010686,0.416421,0.449499,1.102497,0.685028,0.754913,2.891404,0.24633,4.688841,0,0,1.260192,0,0,0,0,0,0,0,0,0,-0.644144,0.10807,1.077348,0.900487,TURE
0.423557,0.970259,1.174306,0.779131,1.278896,0.753531,1.071977,0,0.584724,0,0,0.607361,0,0,1.187839,2.794906,0,0,0.825907,0,0,0,0.865191,1.920188,0.917566,0.947204,TURE
0.453206,0.755653,0.934028,0.884728,0.729748,0.970456,0.931295,0,0.982998,0,1.10168,0.56687,1.104168,1.077282,1.385812,0,0,0.827203,0.770317,0,0,0,0.420413,0.298509,0.81435,0.993921,TURE
0.389672,1.17181,1.113473,0.859042,1.381796,0.776365,1.017492,0.497787,1.017805,0,0,0,1.932294,1.256829,0.970068,0,1.786619,0,0.900146,0,0,2.458767,0.587027,0.559375,0.987893,0.975527,TURE
0.70734,0.806935,0.867751,1.717133,0.843497,0.603477,1.112028,0.81865,1.255395,0.653596,0.701069,0,1.405305,0.685543,1.234632,0,0.969567,0.524568,1.465481,0,0,0,0.764338,0.676432,0.735675,0.993921,TURE
0.343081,1.131303,0.863687,0.839064,0.705598,2.19209,0.969271,0.566233,0.723596,1.365106,0.732129,0.753435,0,1.43183,0,0,0,1.102938,0,0,0,0,1.083708,0.885147,1.348798,1.172325,TURE
0.355788,0.962558,0.862586,0.958931,1.278896,1.164548,0.91668,0,0.557953,0,1.410688,0.72587,0.706937,0,0.354903,0,0,1.062088,0,0,0,0,0.955836,0.712037,1.273865,1.050568,FALSE
0.986888,1.087319,0.911479,0.98736,0.589412,1.042911,1.004391,0.390506,0.848353,0,0.751145,0.515336,0.250947,1.713857,0.88188,0,0,0.37404,0.348317,0,0,1.889707,0.929598,1.156357,0.646116,0.947204,FALSE
0.474384,1.39571,0.959255,0.399554,0.832998,0.837256,0.862758,2.04048,0.625812,0.980394,0.525802,0.541103,0.526989,1.028314,0.529128,0,1.458799,0,0.734981,1.631246,0,0,1.118239,0.672526,0.899199,1.022244,TURE
0.542153,0.589567,1.073585,0.877593,0.881997,0.83182,1.02621,0.356682,0.455808,0,0.918067,0,0.92014,0.448867,0.692906,0,0,0,0.640904,0,0,0,0.190333,0.666664,0.870916,1.144002,TURE
0.635335,0.503097,0.982753,1.086288,0.68906,0.984728,1.056878,0.608036,0.932418,0,0.781597,0.402171,2.350088,0,0.983177,0.922129,0,0.585232,0.544986,0,0.697054,1.481996,1.294213,1.065807,0.927482,0.872163,FALSE
1.058892,0.582155,0.789534,1.959353,0.949843,0.843111,1.165586,0.363845,1.301891,0.434852,0.466437,0.480011,0.701236,0.456107,1.642857,1.097595,0,0.348296,1.946064,0.716157,0,4.397794,1.401985,0.609194,1.095716,1.091968,FALSE
0.474384,0.818175,1.137721,1.231959,1.249496,0.608914,1.13237,0,1.251625,0,1.051604,0,1.053979,0.514157,1.587384,0,0,2.367775,1.469962,0,0,0,0.784159,1.000237,1.020782,0.890557,TURE
0.626864,0.801265,1.012915,0.730435,0.647717,0.406735,1.020153,0.616308,0.945104,0,1.188456,0.815361,0.794094,0.774757,0.996645,0,0,0,0.552503,2.446869,0,0,1.277689,0.322922,0.674399,0.608788,FALSE
0.419321,1.361194,1.085218,0.422686,1.118744,0.96625,0.930297,1.848925,0.708828,2.223574,0.59627,0.613622,1.792851,0,0.300021,0,3.312689,0,0,0,0,2.277594,0.629606,0.974623,0.767699,1.172325,TURE
3.9772,0.774967,1.106907,1.033897,1.113608,0.816971,1.088554,0.33805,1.11085,0.460377,0.925905,0.444663,0.680531,1.388279,1.646113,0.868929,0,0.735292,0.855908,0.565266,0,0.462827,0.980603,1.555547,0.795983,0.993921,FALSE
0.398144,0.917502,0.877141,1.309968,0.755998,0.782889,0.979781,1.461247,0.871427,2.344421,1.257352,0.646971,0.630096,0,0.94898,0,0,1.890751,1.760724,0,0,0,0.985619,1.064761,1.170649,0.661688,TURE
1.524805,0.988227,0.936947,0.849053,0.906497,0.837256,0.989775,0.25236,1.257726,0.301238,1.615592,0.665043,0.971545,1.895775,1.30065,0.7594,0,0.963912,0.448812,1.979489,0.285871,0,0.985332,1.467169,1.170649,0.543677,FALSE
0.902176,1.138801,1.032254,0.995393,0.983766,0.795207,1.006551,0.213673,1.037609,0,0.274115,0.846275,1.098935,0.804132,1.241319,0,0,1.638651,0,0.842941,0.973875,0,1.082257,0.981221,0.824266,0.947204,FALSE
0.338846,0.74117,0.718326,1.797995,0.881997,0.342514,1.094624,0,0.732755,0,0.741515,0.763094,0.74319,1.450187,0.373103,0,0,1.117262,1.040428,0,0,2.846993,1.004214,0.279209,0.899199,1.009815,FALSE
0.758167,0.813066,1.074784,0.776327,1.034155,0.65298,1.012174,1.017947,0.975634,1.218569,1.633847,0.336279,1.31003,0.639065,0.98651,0,0.903461,0.977604,0.455187,0,0,0,1.281783,0.899427,1.002415,0.825446,FALSE
0.516739,0.88366,0.880627,1.113044,0.755998,1.174334,0.928172,0.374369,0.861138,0,0,0.496011,0.483074,0.471311,0.970068,0,0,0.722934,0.673218,0,0,0,1.024147,0.784215,1.049065,1.097285,FALSE
0.559095,0.694209,1.192477,0.998886,1.228496,1.158024,1.086617,0.345791,0.883781,0,0.889818,0,0.445914,0.435056,0.895447,1.050798,0,0,0,1.376364,0,0,1.042181,0.654806,1.152282,0.890557,TURE
0.326139,0.700042,1.168141,0.23797,1.096011,0.71525,1.039231,0,0.761679,0,0,0,1.545836,0.754097,1.552109,0,0,2.325112,0,0,0,0,0.715948,1.003977,0.899199,0.890557,TURE
0.415086,0.33002,1.223767,0.725857,1.376896,1.453782,1.001415,0,0.716136,0,0.602481,0,0,1.178277,0.909439,0,0,0,0.843294,0,0,0,0.419271,0.56479,0.795983,0.825446,TURE
0.351552,0.714381,1.023492,1.518307,1.514096,0.799199,1.07325,1.104845,0.988326,2.662799,0.714052,0,0,0.698238,1.077853,3.388824,0,1.075364,0,0,2.576453,2.738879,0.890924,0.234681,0.974132,0.643294,TURE
0.635335,0.754646,0.932782,0.63679,0.606373,0.5994,0.996485,0.608036,1.243225,0,0.781597,0,1.566725,0.764288,0.786542,0,0,0,0.544986,0,0.697054,0,0.979181,1.159808,1.198932,1.27569,TURE
1.431622,1.020654,0.894442,0.914666,0.864703,0.653687,0.973793,0.53767,0.961931,0,0.516412,0.354294,0.862631,1.346602,0.692906,0,0,0.256803,0.478286,0,0,0,0.740989,0.721969,0.945849,1.097285,TURE
0.343081,0.998209,1.017917,0.659265,1.058397,1.644067,0.894712,1.6987,0.578876,0,0,0.753435,0,1.43183,0.736761,0,0,0,1.027089,0,0,2.810019,0.841224,1.028914,0.945849,0.84384,TURE
1.177488,0.853145,0.925712,1.222446,0.615998,0.668718,1.026465,0.981198,1.003107,0.781474,0.628676,0.431314,0.840128,0.819671,1.265306,0,0,0.312833,0,1.285946,0.371423,1.579354,1.168929,0.684718,0.824266,1.125608,FALSE
0.474384,0.91443,0.959255,0.799109,0.930997,0.608914,0.997564,0.408096,1.147323,0.980394,2.629009,0,1.053979,1.028314,0.529128,0,0,0.789258,2.939925,0,0,0,0.955267,0.562873,0.992499,0.84384,TURE
0.736989,0.83643,0.918997,0.74203,0.587998,0.837256,0.971842,0,1.070754,0,2.35388,0,1.685141,0.328821,0.84599,1.585415,0,0,1.40549,0,0,0,1.196322,0.645203,0.992499,1.050568,TURE
7.624025,0.700742,0.827289,1.431737,0.761948,0.818228,1.074493,0.679858,1.222752,0.719755,0.965042,0.39725,1.160666,0.880759,0.890218,0.678896,0.265458,0.622359,0.802467,0.588556,0.339989,1.445689,0.737455,0.485376,1.020782,1.003851,FALSE
0.44897,0.915338,0.542133,1.148719,1.224996,1.103656,0.954324,0.431416,0.441049,1.036955,0,0.572321,0,0.54382,0.279827,0,0,0,0.777796,0,0,0,1.441114,0.98884,1.123999,0.53993,TURE
0.398144,1.376254,1.036622,0.565084,0.913497,1.00797,0.947657,1.948329,0.746937,1.17221,0,0,0.630096,1.229506,0.94898,0,1.747352,0,0,0,0,0,0.829103,1.489719,1.049065,1.050568,FALSE
0.385437,1.184687,1.015883,0.528501,0.946143,1.071135,0.912532,0.503318,1.415031,0,1.299735,0,3.256676,0.635475,1.307957,0,0,0.977604,0.910374,0,0,0,0.888579,1.113081,1.348798,1.022244,FALSE
0.393908,0.869408,1.128366,1.198663,0.905743,0.616525,1.07149,0.492377,0.755056,0,0.635585,0.654081,0.63702,0,0.959408,0,0,0.95588,0.890144,1.979489,0,2.43114,1.570013,0.959012,0.899199,0.872163,FALSE
0.546388,1.044637,0.949052,0.813379,0.909997,0.793763,0.983143,1.061687,1.085393,0,0.910838,0.937344,0.912895,0.890666,1.14575,2.151634,1.261977,0.682771,0,1.409397,0,0,0.810311,0.967746,0.721049,1.068961,FALSE
0.415086,0.99006,0.968816,0.599332,1.107397,0.989485,0.986009,0.466996,0.238712,1.123368,0,0.620014,0.603842,0,0.303146,0,0,0.90557,0,0,0,0,0.309596,1.934175,1.273865,1.107215,FALSE
0.326139,0.840051,0.811209,0.762385,0.976034,1.072875,0.960798,0,1.066351,0,1.542352,1.587236,2.318753,0,0.388027,0,0,0,1.082608,0,0,0,1.016931,0.814586,1.049065,0.975527,FALSE
0.368495,0.247831,0.976435,0.890435,0.787498,1.418987,1.075968,0,1.211602,0,0,0,2.727945,0.66538,2.054262,0,0,1.024157,0.953726,0,0,2.606885,1.083937,0.78439,1.348798,0.990174,TURE
1.033479,0.662745,1.013745,1.221714,0.593652,0.553292,1.13237,0.186414,1.619901,0,0.239001,0.245956,1.676784,1.168539,1.32282,0,0,1.42787,1.662095,0,1.272124,2.704643,1.074171,1.249149,1.273865,0.600324,TURE
0.444735,1.180738,0.975614,0.948942,1.028997,1.484227,0.949034,0,0.779257,0,1.123072,0.577877,1.688413,0.5491,0.847632,0,0,1.686846,0.785421,0,0,0,0.056023,0.615029,0.974132,0.787192,TURE
0.546388,0.877495,1.084631,0.599332,1.413996,1.087346,1.006551,0.353896,0.723596,0,0.455419,0,0,0,0.9166,0,0,1.365542,0,1.409397,0,0,1.404251,1.280377,0.917566,0.740475,FALSE
0.474384,1.106942,1.204646,0.715868,1.273996,0.913371,0.997564,0.408096,1.147323,0,0.525802,0,0.526989,1.028314,1.32282,0,1.458799,0.789258,0,1.631246,1.884628,0,1.485949,1.069972,1.123999,1.144002,FALSE
0.376966,1.090178,0.954492,1.045501,0.705598,0.974262,1.01786,0,0.789377,0,0.664807,0.684154,0.666308,1.300168,0.334506,1.576197,0,1.000339,0,0,1.197293,0,1.461046,0.907148,1.198932,1.153932,FALSE
2.321092,1.032818,0.943786,1.145151,0.732373,0.795122,1.030429,0.745316,1.206433,0.790061,0.529654,0.545067,0.31851,1.553772,1.279211,0.497442,0.58352,1.262813,1.028974,0.971551,0.187077,0,1.585228,0.64854,1.123999,0.890557,FALSE
0.355788,1.989287,0.535398,2.097661,0.837898,2.808615,0.91668,0,0.697441,0,0,5.081092,0.706937,1.379446,0.354903,6.693973,0,0,0.989049,0,0,0,0.269333,0.433273,0.58955,0.618718,TURE
0.169423,1.347582,1.124336,0.898997,1.212746,0.856285,0.943641,0,0.890579,0,1.522058,1.566352,1.525496,1.48835,0.765843,0,0,2.325112,0,0,0,0,0.656272,0.80832,1.020782,1.200649,FALSE
0.635335,0.790581,1.132664,1.311038,0.937122,0.941914,1.117271,0.304018,1.631732,0.728671,1.563195,0,0.391681,0.764288,1.573083,0.922129,0,0.585232,2.179944,2.41335,2.788217,0,0.514143,1.455516,1.348798,1.003851,FALSE
0.351552,1.039099,1.053595,0.819087,1.102497,1.210216,0.891343,0,0.564757,0,0.714052,0,0,0.698238,0.718569,0,0,0,0,0,1.288227,0,0.587027,0.756952,0.692766,0.763482,TURE
0.381201,1.317635,0.721796,0.599332,0.749698,0.890536,0.822016,2.544868,0.390254,3.676478,1.314505,0.676379,0.658737,0.642697,0,0,1.82769,0,0,0,0,0,-1.386107,-0.751373,1.049065,1.125608,TURE
0.457442,0.848477,0.832841,0.998886,1.175997,1.484227,0.922672,0.423352,0.649207,1.01739,0,1.123045,0.546876,1.067119,0.549095,0,0,0.819325,0,0,0,0,1.116775,0.451578,1.067432,0.872163,TURE
0.461677,0.692336,1.054423,1.170916,0.97183,1.040228,0.997316,0,1.500791,0,1.621632,0.556274,1.625294,0.528573,1.087927,0,0,0,1.511565,0,0.969237,0,0.866274,0.919879,0.899199,1.125608,FALSE
0.453206,0.755653,1.167535,0.592197,1.102497,0.619787,1.015958,0.854692,0.655332,0,0.55084,0.56687,0,0.538641,0.831487,0,3.057867,0,1.540634,0,0.988057,0,0.606661,1.087702,1.095716,0.91888,TURE
0.389672,0.761677,1.385051,0.958931,1.381796,0.730697,1.181603,0,1.14503,0,0,0.661348,0.644098,0,2.263492,0,0,2.899859,2.700437,0,0,0,0.415949,1.252424,0.974132,0.690011,TURE
0.393908,0.869408,0.967171,0.359599,0.824328,0.47952,0.974081,1.969507,1.006742,0,1.906754,0,0.63702,0,0.959408,0,1.766767,0.95588,0.890144,0,0,0,1.153368,0.7487,1.020782,1.050568,TURE
0.347317,0.525886,0.883624,1.078797,1.102497,1.849576,0.920626,0,0.428797,0,0,0,0,0.706966,0.727551,0,0,1.088977,0,0,0,0,0.62838,0.698858,0.945849,1.125608,FALSE
0.427793,1.174131,1.014252,0.299666,0.698248,1.883827,0.941773,0.905973,0.810427,0,0.584224,0,1.756631,1.142572,1.4698,0,0,0.877849,0.817479,0,0,0,0.974304,1.716826,0.992499,0.872163,FALSE
0.360023,0.507325,1.116987,0.719198,0.970197,0.959039,1.030234,0,1.102622,0,1.393692,0,1.396839,0,1.051881,0,0,1.049136,0.976987,0,2.512837,0,0.582551,0.620747,1.170649,0.872163,FALSE
0.37273,1.163821,1.050516,0.689231,1.367096,1.096045,0.857856,0,0.931525,0,1.345074,1.384218,0.674056,1.972929,0.676792,0,0,1.012108,0,2.097316,0,0,1.336488,0.798946,0.81435,0.91888,TURE
1.050421,0.869408,0.997395,0.795267,0.831113,0.685028,1.010609,0.733581,0.796834,1.315163,0.470229,0.241957,0.471291,1.149539,1.18301,1.106555,0,0.351139,0.326992,0,0,0.886768,0.536713,1.434618,1.198932,1.097285,FALSE
0.355788,1.219241,0.922074,0.479465,1.146597,0.822034,0.862758,1.637301,0.557953,2.630326,0.705344,0,2.120811,0,0.709806,0,1.963075,0,0.989049,0,0,0,0.315189,1.146007,1.273865,0.990174,TURE
0.478619,1.049444,0.884433,0.476392,0.814151,0.605986,0.881845,1.213357,0.620225,0.971562,1.04213,0,0.522242,0.509525,0.524361,0,0,0.782083,0,0,0,0,0.632857,0.506475,1.198932,0.768799,TURE
0.364259,0.501426,0.66821,1.39844,0.661498,0.616525,1.070923,0,1.225856,0,0.68855,0,0.690105,0,0.346453,0,0,0,0.965216,0,0,2.638676,1.265424,0.683645,0.945849,0.572001,FALSE
0.406615,0.72994,1.093104,0.779131,1.311971,1.113171,0.880732,0,0.609344,0,0.6153,0,1.233379,1.203347,0.619192,0,0,0.925045,0,0,0,0,0.441142,1.256055,0.974132,0.915133,TURE
0.33461,0.955248,0.948807,0.831967,0.391676,0.175764,1.012921,0.580752,1.781158,1.400563,1.502291,0,2.258526,0.73451,0.755897,0,0,2.263925,1.054118,0,1.356932,0,1.250285,0.952675,1.123999,0.993921,FALSE
0.355788,1.026729,0.654375,1.078797,0.705598,0.822034,0.970603,0.545767,1.255395,0,1.410688,0.72587,0,0.689723,0.354903,1.673493,0,1.062088,0.989049,0,0,2.704643,1.252994,0.855817,0.899199,0.778729,FALSE
0.525211,1.086759,1.208963,0.642141,1.165497,0.83182,1.010609,0,0.847136,0,0.474084,0.48788,0,1.854338,0.954165,0,0,0.710985,0.662091,0,0.848083,0,1.367031,0.728603,1.123999,0.890557,TURE
0.520975,1.095595,1.096913,0.428094,1.091997,0.88075,0.994276,1.485202,1.043876,0,0,0.983824,0,1.402247,0.481026,0,2.650151,0,0.667608,0,0,0,0.83563,1.453484,0.917566,1.022244,FALSE
0.338846,0.606412,0.81202,1.27358,0.385874,0.941914,1.075751,0,0.879306,0,1.483031,0,1.48638,0,0.746206,1.760428,0,0,2.080856,0,0,0,1.250559,1.022787,1.095716,0.618718,FALSE
0.351552,0.779324,1.174005,1.178685,1.058397,1.141713,1.091441,0.552423,1.129515,1.331399,1.428104,0,0,1.396476,1.437138,0,0,1.075364,2.002824,0,0,0,0.833974,1.218158,0.692766,0.88681,FALSE
0.758167,0.572158,1.088742,1.265256,1.111523,0.761142,1.121826,0.254487,1.756142,0.609284,0.326769,0.336279,0,0.319533,1.315347,0,0,1.466406,0,3.020135,6.978508,0,1.433452,1.585559,0.867174,1.065214,FALSE
0.402379,0.794364,0.841608,0.839064,0.764398,0.685028,0.969467,0.481901,0.862156,0,1.243832,0,0,0.608143,0.312925,0,0,0.9351,0.870793,0,0,0,0.2778,1.293531,0.992499,1.050568,FALSE
0.385437,0.829281,0.851146,0.866307,0.440999,0.535567,0.99549,0.503318,1.415031,0,1.949602,0.668779,2.605341,0,0.653979,1.540375,0,0,0.910374,0,0,0,1.007718,1.347889,0.842633,0.825446,FALSE
0.389672,0.820267,1.031999,0.799109,1.117197,0.776365,0.919025,0.497787,0.890579,0,1.285293,0.661348,0.644098,0.628414,0.970068,0,0,0.96662,0.900146,0,0,0,1.401985,0.952722,0.917566,0.993921,FALSE
0.432028,1.162619,1.10229,0.998886,1.322996,1.484227,0.962144,0.897003,0.573145,1.078433,1.156764,0,0,0,0.582041,0,1.606152,0,1.618444,0,0,0,0.204714,0.972758,0.739416,0.91888,FALSE
0.817465,1.117166,0.828526,1.064966,0.622487,0.977482,0.946575,0.707792,0.904494,0.564625,0.605636,1.246521,0,1.480557,0.9142,0.713437,0,0.90557,0.421647,0,0,1.144823,0.180321,0.505385,0.964216,0.765052,TURE
0.588744,0.58169,1.024575,1.41947,0.981471,0.396595,1.140516,0,1.426217,0,0.422177,0,0.84626,0,1.062118,0,0,0,0,2.609994,3.015405,1.602752,0.919259,1.208368,1.067432,1.022244,TURE
0.385437,0.829281,1.04334,0.757337,0.873979,0.274011,0.978898,0,0.385918,0,0.649867,0.668779,0.651335,0,0.326989,0,0,3.910416,0,0,0,0,0.249646,0.381677,0.992499,0.947204,FALSE
0.444735,1.488757,0.666273,0.849053,0.698248,1.198799,0.704586,3.048948,0.333967,0,0.561536,1.733632,0.562804,0,0.282544,1.328951,0,0.843423,0,0,0,0,1.188408,0.806302,0.767699,0.862233,TURE
0.351552,0.779324,0.993389,0.719198,0.867297,0.753531,1.018678,0,0.564757,0,0,0,0.715665,0,0.718569,0,0,1.075364,0,0,0,0,0.782793,0.968923,1.049065,1.022244,FALSE
0.41085,0.777985,1.030319,0.92015,0.965009,1.007394,1.074,0,0.964794,0,0.608823,0,0,1.19068,0.612675,0,0,0,0.852265,0,0,0,1.073875,0.799429,0.870916,1.27569,TURE
0.355788,0.770047,0.951819,0.719198,0.308699,0.47952,1.024525,0.545767,0.976418,1.315163,0,0,1.413874,0.689723,1.064709,0,0,0,0,0,0,0,1.202767,0.57044,0.992499,1.27569,TURE
0.393908,0.927368,1.020902,0.898997,0.776836,1.101314,0.974081,0,0.880899,0,0.635585,0.654081,1.27404,0,0.959408,0,0,0.95588,0,0,0,2.43114,0.753131,0.826299,1.020782,0.993921,FALSE
0.711576,1.026729,0.847714,0.69922,0.612498,0.494742,0.943641,0.813748,0.762592,0.649659,0.696846,0.717125,1.396839,0.340707,0.350627,0,0,0,0,1.074235,0.620548,0,-0.871206,0.671992,1.123999,1.097285,FALSE
0.381201,1.078065,1.027171,0.599332,0.881997,0.411017,0.972999,0.508974,0.650423,0,0,0,0,1.285393,0.66141,0,0,0,1.841677,0,0,0,1.570013,1.125912,0.974132,0.91888,FALSE
0.525211,0.869408,1.047768,0.941807,1.196996,0.685028,1.07149,0.368282,1.223641,0,0.474084,0,0,0.463584,1.192707,0,0,0.710985,0,1.468121,0.848083,0,1.041361,1.083378,1.245582,0.993921,FALSE
0.37273,0.673791,0.908554,1.108763,0.264599,0.890536,1.029427,1.562023,1.729975,1.253992,2.690149,0.692109,2.022169,0,1.015188,0,1.870695,0,0.942505,0,0,0,0.679411,1.046347,0.486334,0.872163,FALSE
0.368495,0.867409,1.005153,0.702074,0.831598,0.802461,0.954488,0,0.807735,0,1.360899,0,0,0.66538,0.342377,0,0,3.07247,0.953726,0,0,0,1.196104,1.11746,0.870916,0.618718,FALSE
0.453206,0.453392,1.074132,0.777704,1.013247,0.742114,1.0724,0.427346,1.419886,1.02708,2.7542,0,1.656252,0,1.385812,0,0,0.827203,1.540634,0,0,0,0.705217,0.599711,0.899199,1.097285,FALSE
0.37273,1.041313,0.993731,1.078797,1.322996,0.411017,1.029427,0.520674,1.197675,1.253992,0.672537,0,1.348112,0.657643,0.676792,1.594741,0,0,0.942505,0,0,2.575851,1.203998,0.474292,0.73481,1.200649,TURE
0.313432,0.582738,0.87786,2.108363,0.629998,1.052007,1.20378,0,1.585963,0,0,0,0,0.785518,1.61678,1.909197,0,0,2.256703,2.516779,4.361567,3.091021,0.768691,0.823047,0.988758,1.022244,TURE
3.08773,0.961238,1.096746,0.834205,1.206456,0.798171,1.010693,0.373341,0.79516,0.445021,1.113803,0.491235,0.79737,0.933545,0.720546,0,0.219021,0.236995,0.441394,0.242999,0.280745,0,0.78378,1.239163,0.617833,0.483283,TURE
1.516334,1.144315,1.02593,0.886049,1.128358,0.809771,0.97,0.634435,0.551311,0.605862,0.162467,1.003169,0.651335,0.476606,0.817473,0.381839,0.447913,1.211678,0.451341,0,0,1.222438,0.779806,0.726962,1.348798,1.022244,FALSE
0.364259,1.06553,1.394525,0.779131,1.822795,1.324388,1.000699,0.532925,0.136206,0,0,0,0,0,0.346453,0,1.915772,0,0.965216,0,0,0,0.917941,1.960061,0.777615,0.854739,FALSE
1.401973,0.960813,1.011487,1.036812,0.929163,0.956109,0.985264,0.686343,0.947252,0.983374,0.879,0.723664,0.880985,1.203347,1.149929,0.826542,0.484784,0.786852,0.244247,0,0.622446,0,0.465359,0.972577,0.992499,0.572001,FALSE
1.554454,0.763752,1.116507,1.214435,1.120734,0.829244,1.131341,0.3713,1.075508,0.590922,0.950765,0.163072,0.952912,0.619806,1.195974,0,0.436838,0.709032,1.760724,1.941318,0.560716,0,0.963656,1.433295,0.646116,1.27569,TURE
0.41085,1.000267,1.184867,0.821437,1.169944,0.963069,1.027304,0.943722,1.447191,0,1.826469,1.253081,0.610198,1.19068,1.531687,0,0,1.830408,0.852265,1.89435,2.1886,0,0.537642,1.041561,1.198932,0.993921,FALSE
2.299914,1.10189,1.099719,0.781272,1.351871,0.868518,0.95094,0.501461,0.768987,0.199341,0.855278,0.220042,0.535756,1.045421,0.69931,0,0,0.47794,0.741787,0.326854,0.566437,0,0.842883,1.025976,1.273865,0.590394,TURE
0.368495,1.177198,0.890279,1.010302,0.396899,1.086259,0.989196,0.526729,1.076979,1.268745,2.041348,0.700251,0,0.66538,1.027131,0,0,0,0.953726,0,1.226143,0,1.194233,0.91369,0.842633,1.050568,TURE
0.376966,0.969047,0.673759,1.13873,1.151497,0.205508,0.983932,0,0.526251,0,0,1.368307,0,0.650084,0.334506,0,0,1.000339,0,0,0,0,1.212445,0.781677,0.852549,1.022244,TURE
0.288019,1.189043,0.698117,0.711706,0.716623,0.513771,0.754913,4.732695,0.863995,3.26798,0,0,0.878316,0,0.44094,2.08543,0,1.323525,0,0,1.590155,0,0.903143,-0.263471,1.198932,1.050568,FALSE
0.461677,0.741788,1.306568,0.849053,1.743578,0.640628,0.955762,0.838864,0.214399,1.007882,0,0,0.541765,0.528573,0.543963,1.278801,1.500086,0,0,0,0,0,0.498934,0.860913,0.482592,1.125608,TURE
0.37273,0.918806,0.624631,1.468362,1.477346,0.650777,0.995113,0.520674,0.931525,0,1.345074,2.076327,1.348112,0,0.338396,0,0,2.024215,0,0,1.211546,2.575851,1.309714,1.214201,1.049065,1.247366,FALSE
0.313432,0.801265,0.607749,1.155854,0.874122,0.501538,0.958944,0.62053,0.951578,1.497824,1.606617,0,0,0,0.404195,1.909197,0,0,0,2.516779,0,3.091021,1.552591,0.700018,1.170649,1.228973,FALSE
0.423557,0.431226,1.174306,1.13873,0.881997,0.411017,1.177664,0,1.754171,0,2.360743,0,2.366075,0,2.078717,0,0,0,0.825907,0,0,2.253869,1.185532,0.834428,1.273865,0.793376,FALSE
0.406615,1.122985,0.650657,0.419532,0.639448,0.993291,0.786368,4.291452,0.609344,4.589079,0.6153,0,0.61669,0,0,0,6.8391,0.925045,0,0,0,0,1.110453,-0.077715,1.123999,0.768799,TURE
0.127067,3.234196,0.666273,1.04883,1.433246,4.281425,0.60393,0,0.399225,0,0,6.377289,0,2.019903,1.039359,0,0,0,0,0,0,0,0.548322,0.354033,1.202673,0.568254,TURE
0.160952,0.709253,0.98626,0.982238,1.028997,0.190286,1.072771,0,0.938719,0,0,0,0,0,0,0,0,0,2.288942,0,0,0,0.579629,0.461435,0.439683,1.022244,TURE
0.381201,0.658818,1.165978,0.958931,1.146597,0.548022,1.107206,0,0.910592,0,0,0,0.658737,0.642697,0.992115,0,0,1.977682,1.841677,0,0,0,1.336958,1.007896,1.049065,0.793376,FALSE
1.190195,0.671393,1.120335,0.559376,1.175997,1.187382,1.042371,1.132466,0.413483,1.159606,0.207305,0,0.623321,0.405429,0.62585,0.487601,2.2879,0,0.288176,0,0,0,1.02887,1.197839,0.454309,1.35073,TURE
0.381201,0.658818,0.99941,0.839064,0.529198,0.548022,1.056878,0,1.040677,0,0,0.676379,0.658737,0.642697,0.992115,0,0,0,0,4.097083,0,0,0.405295,0.840099,0.721049,1.200649,TURE
0.347317,1.051771,1.218792,1.018864,1.631695,1.164548,1.031101,1.118485,0.857595,1.348042,1.445955,0,0,0.706966,0.727551,0,2.012773,0,1.014088,0,0,0,0.560182,1.782323,0.927482,0.847587,FALSE
0.313432,1.019792,1.147971,1.113044,0.818998,0.83182,1.101765,0,0.634385,0,0,0,0,0.785518,1.212585,0,0,1.211678,0,0,0,0,1.113062,1.607195,0.889283,0.91888,FALSE
0.70734,0.774658,0.897673,1.094018,0.734998,1.174334,0.994496,0.545767,1.255395,0.653596,1.402138,0.360736,0.702653,2.056629,0.88188,0,0,0.524568,0.976987,0,0,1.327432,1.016509,0.954227,1.123999,0.947204,TURE
0.440499,0.725621,1.153165,0.599332,0.771748,0.627942,1.088817,0,1.011629,0,0.567041,0.583543,1.136644,1.108967,1.711885,0,0,0.851774,0.793198,0,0,2.163715,1.152648,0.856796,0.824266,0.975527,FALSE
1.516334,1.144315,0.977077,1.198663,0.87247,1.033885,1.012174,0.634435,1.362062,0.908792,0.649867,0.501585,1.139837,1.747557,0.980968,0.381839,0,0.969343,0.902681,0,0,0.611219,1.610131,1.400169,0.514617,1.35073,FALSE
0.465913,0.83305,0.976696,1.448385,0.881997,0.456685,1.056878,0.415584,1.168374,0,0.535539,1.102247,2.146994,1.047357,1.347317,0,0,1.608022,0.748719,0,0,2.04124,0.870949,0.895582,0.664483,1.153932,TURE
0.571802,0.558997,1.258516,0.941807,1.007997,0.717648,1.174309,0.33805,1.55519,0.810852,1.304621,0,2.179279,0.425243,1.969311,0,0,0,0.606916,4.034532,2.330609,0,1.336958,1.476737,0.889283,1.097285,FALSE
0.516739,1.016209,1.085424,0.813379,1.322996,0.978611,0.928172,1.123107,0.47841,1.797389,0,0,0.483074,0.471311,0.727551,0,0,1.445868,0.673218,0,0,1.833656,0.866887,0.361165,1.170649,1.068961,TURE
0.292254,1.484293,0.72421,1.206987,1.163747,1.788684,0.765854,1.99847,0.340516,0,1.726513,1.776757,0.865206,0,0,2.053833,0,0,0,0,0,0,0.222408,-0.032503,1.348798,0.609654,TURE
0.597215,1.108649,0.815121,1.198663,0.578811,1.327242,1.017259,0.647124,0.661573,0.775851,0.416102,0.856423,0.417042,0.406887,0.628102,0.982268,1.15224,1.246799,0,0,0.742846,0,1.090695,0.535754,1.020782,0.96185,TURE
0.525211,0.695526,1.047768,0.941807,0.850497,0.440375,1.108018,0,1.50602,0,1.896334,0,0.950309,2.317922,1.669789,0,0,1.42197,0.662091,0,0,1.803096,1.142639,1.451987,1.049065,0.750406,FALSE
0.770874,1.15507,0.755049,1.04883,0.749698,1.575564,0.920828,2.002151,1.279285,2.396519,1.285293,0,1.932294,0.942622,1.293424,0,0,0.48061,0.447558,1.979489,0,0,0.959902,0.758861,0.5429,0.91888,TURE
0.389672,1.11322,0.869052,1.058819,1.734595,0.456685,0.984669,1.99115,0.763354,1.198259,0.642647,0.661348,0,0,0.970068,0,0,0,0,2.001984,0,2.458767,1.414415,1.680425,1.12774,1.097285,FALSE
1.745055,0.902749,0.879335,1.360388,1.063997,0.891624,1.018766,0.440863,0.957752,1.05213,0.846413,0.290348,0.56555,1.103557,0.709806,0.994276,0,1.051701,0.39175,0,0.249436,0.530322,0.717644,1.07935,1.152282,1.27569,TURE
2.088136,1.126174,0.947716,0.707211,0.754447,0.562777,0.934071,0.460352,0.776542,0,0.942374,0.727349,0.708377,0.806316,0.711252,0.553277,0,0.17557,0.163496,0.360275,0,0,0.488012,1.121706,1.095716,0.975527,TURE
0.457442,1.247761,0.763438,1.648162,0.532873,0.941914,0.992571,0,0.86561,0,0.545643,1.123045,0,1.067119,1.372738,1.290981,0,0,0,0,0,0,1.458705,1.412381,1.170649,1.050568,FALSE
0.389672,0.996039,0.869052,1.178685,0.514498,0.799199,1.00108,0.497787,0.763354,1.198259,1.285293,0.661348,0.644098,0.628414,0.970068,0,1.786619,2.899859,0,0,0,0,0.84181,0.390458,1.020782,0.947204,TURE
0.364259,0.564104,1.278315,0.419532,1.337696,1.118879,1.053367,0,1.08965,0,1.3771,0,0.690105,0,1.039359,0,0,1.036496,0,0,0,0,1.126263,1.111808,1.077348,0.993921,FALSE
0.355788,0.577535,0.981563,1.797995,0.749698,0.890536,1.13237,1.091534,2.092324,0,1.410688,0,2.827748,1.379446,1.774515,0,0,1.062088,1.978098,0,1.272124,2.704643,0.660972,0.636637,0.992499,1.35073,FALSE
0.355788,1.219241,0.565142,1.558262,0.926097,0.890536,0.91668,1.637301,0.697441,1.315163,0,0,0.706937,0,0.354903,1.673493,0,0,0,0,0,0,0.621964,-0.315387,0.824266,0.778729,TURE
0.385437,0.770047,1.26299,1.057003,1.343041,0.728621,1.161405,0,1.415031,0,1.299735,0,1.954006,0,1.307957,0,0,0,0,0,0,0,1.040012,0.881125,1.123999,1.050568,TURE
0.427793,0.640435,0.865825,0.69922,0.367499,2.169255,1.016517,0,1.041978,0,0.584224,0,0,0.571286,0.88188,0,0,1.755697,0.817479,0,0,0,0.756195,0.934833,1.020782,0.88681,TURE
0.385437,0.94775,0.988427,0.637471,0.529198,0.946584,0.99549,0,0.643196,0,1.299735,2.006338,0,0,0.980968,0,0,0,0,0,0,0,0.540004,0.738752,0.689025,0.665435,TURE
0.381201,0.95828,0.860603,1.438396,0.749698,0.616525,1.073654,1.526921,1.43093,1.225493,0.657252,0,1.97621,0.642697,0.992115,0,0,0.988841,0.920839,0,1.183371,0,0.827732,1.090294,1.348798,1.153932,FALSE
1.914477,1.037519,0.961821,0.621046,0.929932,0.551001,0.918589,1.205286,0.924149,0.239652,1.028235,0.396809,0.772918,0.754097,0.711383,0.3019,0.35414,0.958008,0,0,0,0,0.953177,1.824063,0.932191,1.172325,TURE
2.028838,1.125329,1.074522,0.811595,1.059461,0.799951,1.011804,0.473835,0.871948,0.226087,0.60627,0.249565,0.243056,0.829981,0.793137,0,1.002158,2.168802,1.346436,0,0.428505,0.455519,0.774843,1.50201,0.842633,1.35073,FALSE
2.215203,1.484143,0.554166,0.869401,0.88472,1.41657,0.770791,1.128127,0.310508,1.241958,0.333041,2.399134,0.111265,0.759887,0.055858,0.782036,0.305787,0.165441,0.154063,0,0,0,0.267596,-0.080927,1.170649,1.200649,TURE
0.626864,1.092634,0.962269,0.767894,0.771748,1.155985,0.938541,0.616308,0.708828,1.477306,0.792304,1.223042,0.794094,0,0.797316,0,0,1.779914,1.657509,1.223434,0,0,1.277689,0.572031,1.123999,1.27569,FALSE
0.351552,0.974155,0.993389,0.87902,0.793798,1.141713,0.873152,1.657268,0.847136,1.331399,0,0.734832,0,1.396476,1.796422,0,1.987613,2.150729,0,0,0,0,0.4951,0.506071,0.974132,0.975527,FALSE
0.571802,0.678782,0.888364,1.212933,0.619498,0.407755,1.084838,0.676099,0.777595,0.810852,0.434874,0,0.871712,1.275728,1.312874,1.026916,0,0,1.213833,0,0,0,1.238294,0.819492,1.063691,0.722082,TURE
1.139368,0.981881,0.928819,1.148719,0.920497,0.788326,1.032744,1.014149,0.907194,1.211723,0.649867,0.222926,0.217112,2.330076,1.089964,0,0.597778,0.323418,0.90353,0,0,0,0.788867,1.241979,1.142366,1.27569,FALSE
1.219844,0.842239,0.876219,1.188674,0.705598,0.525188,1.011793,0.31567,1.129515,0.377075,1.011157,0,0.810753,0.791011,1.221065,0.951249,0.557927,0.301857,0.562196,0,0.358345,0.761871,1.585228,1.1877,1.198932,1.022244,FALSE
0.770874,1.15507,1.015883,0.898997,1.102497,1.027542,0.954011,0.500538,0.831535,0.59913,1.285293,0.661348,0.322049,1.571036,0.646712,0,0.888319,0.48061,0,0,0,0,0.157118,1.639942,0.899199,0.990174,FALSE
0.584509,0.937448,0.905262,1.555408,1.042997,1.13084,1.017492,0.330647,1.098598,0.792966,1.275843,0.875314,0,0.415862,0.641957,1.004096,0,0.637253,0.593429,0,0.759477,1.614712,1.115742,0.95518,0.799724,1.050568,TURE
0.368495,1.177198,1.206184,1.053111,1.102497,1.36027,1.023905,0,0.673112,0,0,0.700251,0,1.33076,1.027131,0,0,1.024157,1.907451,0,0,0,1.54511,1.060491,1.348798,1.022244,FALSE
0.376966,1.029613,1.066786,0.938953,0.847697,0.783977,0.983932,2.05903,1.184065,0,1.329614,0,1.332617,0.650084,1.338025,0,1.848943,1.000339,0.931546,0,0,0,1.312054,0.304598,0.945849,1.022244,FALSE
0.914883,0.773612,1.017917,1.314443,1.007281,0.568262,1.11839,0.632074,1.346224,0.503941,1.891904,0.556274,0.270882,0.792859,1.087927,0,0.746521,0.403893,0.752234,0.831012,0.480047,0,1.265424,1.482434,0.974132,1.35073,FALSE
0.482855,0.898388,0.964343,0.834783,0.929247,0.709493,0.927086,2.806111,0.819648,3.851548,0.516412,0,0.517579,0.504976,0.779519,1.221198,2.865028,0,0,0,0,0,1.104066,0.439904,1.123999,1.022244,TURE
0.969945,1.082773,0.960132,1.204213,0.61454,0.834085,1.048307,1.390748,1.015573,1.425242,0,1.048835,0.510739,0.996604,1.025623,0,1.40716,0.38066,0.708964,0,0.452311,0.961651,1.252899,1.469975,1.273865,0.91888,FALSE
0.957239,1.168699,0.9176,1.198663,1.120872,1.189285,0.982055,1.006637,0.72038,0.481444,1.549237,1.328602,0.258789,1.26244,0.779519,3.039304,2.139135,0,0.359251,0.793579,0,0,0.579535,1.391152,0.842633,1.247366,TURE
0.385437,1.006984,1.015883,0.539398,1.114524,1.05868,0.929124,1.006637,0.514557,1.211723,0.649867,0,1.30267,0.635475,0.326989,0,0,0,0,2.024995,0,0,1.078603,1.131338,0.899199,0.88681,TURE
0.368495,1.548944,0.717967,0.890435,0.774898,1.144975,0.833008,2.633643,0.269245,1.268745,0,1.400503,0.681986,0.66538,0.342377,3.227451,0,1.024157,0,0,0,0,1.153368,0.614235,1.020782,1.200649,TURE
0.775109,0.913115,0.95572,0.839064,0.632098,0.548022,1.031302,0.746681,0.954192,0.59582,0.639096,0,0.960809,0.312471,1.768632,0,0,0.95588,0,0,0,0,1.071862,1.349908,1.123999,1.247366,FALSE
1.025008,0.757319,0.949852,0.898997,0.780228,0.843111,1.004471,0.375922,1.152949,0,0.96397,0.496011,1.207684,1.649588,0.84881,0,0,0.359955,0.335201,0,0.427605,0.909124,0.70653,1.14685,0.58955,0.84384,FALSE
0.393908,0.811447,0.967171,1.189443,1.204266,0.658681,1.055255,0.492377,0.755056,0,0.635585,0.654081,1.27404,0.621509,0.959408,0,0,0,0,0,0,0,0.769407,0.340937,0.795983,0.815516,TURE
0.520975,1.227066,0.995347,0.428094,0.934497,0.733959,0.932901,1.856502,0.948978,1.782535,2.390008,0,0.958163,1.869663,0.721538,1.129608,1.325076,0.71691,0,0,0,0,0.675839,0.89337,0.974132,0.947204,TURE
0.44897,0.762782,0.777842,1.39844,0.820748,0.932399,0.997055,1.294247,1.54367,3.110866,2.224546,0.572321,1.114785,1.08764,0.279827,0,0,0,0.777796,0,3.990977,0,-0.038861,1.076724,1.123999,1.097285,TURE
0.317668,0.574968,1.232605,1.148719,0.973872,0.713571,1.147468,0,1.408078,0,0,0,0.794094,0,1.993291,0,0,1.194849,1.11268,0,1.433379,3.047485,1.119593,1.155182,0.660742,1.172325,TURE
0.097418,1.406172,1.086315,0.998886,1.506746,2.454684,0.919025,0,0,0,0,2.834351,0,0,0,0,0,0,0,0,0,0,0.033367,0.522265,0.899199,0.778729,TURE
0.304961,1.347582,0.589929,1.9728,0.753373,1.113171,0.985581,0.638009,1.630638,1.540619,2.47878,0.850305,1.656252,0.807961,0.831487,1.964536,0,0,0,0,0,0,0.555248,0.63697,1.142366,0.663865,TURE
0.381201,0.838495,1.110455,0.898997,1.411196,1.23305,0.855568,2.544868,0.390254,1.225493,0,0.676379,0,0,0.330705,0,5.483071,0,0,0,0,0,0.75839,1.265837,0.450567,0.722082,TURE
1.190195,1.093411,0.818022,0.958931,0.529198,1.23305,0.967148,0.647124,0.909663,1.159606,0.414611,0.426676,1.246642,1.216286,1.251701,0,0.571975,2.166202,0.576352,0.636009,0,1.562249,1.250285,0.474604,1.198932,0.750406,FALSE
0.419321,1.252298,1.085218,1.640276,0.75434,1.395294,1.113306,0,1.18138,0,0,0.613622,0,0.583065,1.500105,1.41201,0,2.688411,0,1.854469,0,2.277594,0.78866,-0.378316,0.767699,0.797123,FALSE
9.038705,0.777985,0.985828,1.346696,0.859035,0.723441,1.08815,0.637112,1.34067,0.809331,0.813858,0.307099,0.978836,0.901946,0.982808,0.31805,0.373086,1.089999,0.827069,0.7444,1.672275,1.320577,1.220854,0.351022,1.020782,0.91888,FALSE
0.808994,0.733762,1.22964,1.432947,1.134569,1.127183,1.130393,0.238414,1.767096,0,0.612044,0.314928,0.306713,0.299245,0.461937,0.721026,0.845793,0,0.426133,0,9.796034,1.157067,0.994198,0.880144,1.063691,1.35073,TURE
0.749696,0.791799,0.889305,1.155574,0.445322,0.646971,1.057731,0.514757,0.986721,0.616248,0.330504,0,0.662501,0.646369,0.997784,0.77904,0,0.988841,0.920839,1.01835,0,1.250702,-0.023849,0.630223,1.020782,0.740475,TURE
0.491326,0.929367,0.990794,1.011372,0.937122,1.198799,0.963165,0.393901,1.107416,0,1.522058,1.044234,2.033994,0.992233,1.276405,0,0,0,0,1.572987,0,0,0.550471,1.213648,1.170649,1.003851,TURE
0.432028,0.898388,1.10229,1.148719,1.065747,0.970456,1.06576,0.897003,0.687774,1.078433,1.735146,0.595214,0,0,0.582041,0,3.212304,0.868981,0,0,0,0,0.670474,0.453186,0.795983,0.91888,FALSE
0.48709,1.17181,0.99941,0.649276,0.992247,0.513771,0.97154,0,0.710901,0,0,0,0,0.500507,1.030161,1.210294,0,1.536235,0,0,0,0,0.920593,0.801421,0.739416,0.815516,TURE
0.520975,1.095595,0.771902,0.68495,0.902997,0.391445,0.896076,0,0.948978,0,3.346012,0.491912,0.958163,0.934831,0.240513,0,0,0,0.667608,0,0,0,1.300701,0.916887,1.020782,0.947204,TURE
0.427793,1.28087,1.113204,1.098775,0.734998,2.169255,1.076312,0,1.157753,0,0,0.601226,0,0.571286,0.58792,1.383193,0,1.755697,1.634958,0,0,2.230634,1.255259,1.083989,0.837323,0.750406,FALSE
0.351552,1.104043,1.174005,0.998886,0.970197,0.867702,1.018678,0,0.847136,0,0,0.734832,0,0.698238,0.359284,0,0,1.075364,0,0,3.86468,0,0.898255,0.936604,0.767699,1.022244,TURE
0.88947,0.71871,0.904228,0.735543,0.861952,1.027542,0.913085,1.30044,0.664738,1.555433,0.556137,0,0.557393,0.81573,0.699568,0.654845,0,0.4156,0.387019,0.855216,0,1.050347,0.883361,1.334833,0.842633,0.628648,TURE
0.457442,0.549015,0.948514,1.27358,1.120872,0.428143,1.11839,0,1.623018,0,0.545643,0,1.640627,0.533559,0.549095,0,0,0,0,0,4.892784,2.080495,0.907874,1.567057,1.273865,0.87591,FALSE
0.398144,0.860158,1.249262,0.359599,1.379696,0.577381,1.027967,0.487082,1.120406,1.17221,0.628676,0,0.630096,0.614753,1.581633,0,1.747352,1.890751,1.760724,0,0,0,0.789804,1.09148,0.870916,1.172325,FALSE
0.470148,0.874107,0.990406,0.690139,1.252837,0.627942,0.897734,0.411806,0.631502,0,0.530626,1.092135,0,1.037749,0.533982,0,1.472306,0,0.741787,0,0.951121,0,1.321052,0.9972,1.049065,1.068961,TURE
0.44897,1.118747,0.872126,1.465033,0.477749,0.970456,1.039786,0.431416,0.99236,1.036955,0.556137,1.144642,0,1.08764,0.839482,1.316048,0,0.835235,0,0,0,2.121289,1.124473,0.756996,1.227215,0.91888,FALSE
0.237192,1.347582,0.535398,1.023858,1.56187,0.941914,0.862758,0.823612,0.210501,0,0,2.204495,1.073497,0,0,0,0,0,0,0,0,0,0.802896,0.134329,1.049065,1.097285,TURE
0.343081,1.397492,0.925379,0.479465,0.529198,2.055084,0.894712,1.132466,0.144719,2.730211,0,0,0,0,0.36838,0,0,0,1.027089,0,0,0,0.545841,0.530157,0.974132,1.200649,TURE
3.091966,1.004225,0.88304,1.595518,0.840281,0.953485,1.083766,0.994209,1.508731,1.036955,0.635585,0.490561,0.716648,1.942215,1.239235,0.745821,0.656158,0.710007,1.873343,0.242665,0.560716,1.192129,1.143453,1.142487,0.824266,1.195332,FALSE
0.694633,0.986035,0.959799,0.96559,1.224996,1.065599,1.012688,0.277906,0.923361,0,1.071078,0,0.357832,0.698238,0.718569,0,0,1.068685,0.995192,0,0,0,0.523755,1.763698,0.889283,0.793376,TURE
0.326139,0.770047,0.811209,0.700689,0.70041,0.644732,0.94119,0.596035,0.457008,1.437911,0,0,0,0,0.388027,0,0,0,1.082608,0,0,0,0.662945,0.564173,1.049065,0.793376,TURE
0.622629,1.136736,0.900828,0.856188,1.011934,0.678912,0.955196,0.62053,0.713683,0.743747,1.196652,0.820984,0.399785,1.560201,0.802815,0.94134,0,0.597425,0.55634,0,0,0,0.95724,0.745498,1.049065,0.993921,TURE
0.41085,0.611274,1.184867,1.512431,0.905344,0.640703,1.214087,0,1.808989,0,0.608823,0,1.220397,0.59534,1.838024,1.442053,0,0,2.556796,0,0,2.326575,1.310668,0.794746,1.198932,1.097285,FALSE
1.651872,1.008959,0.864874,0.869031,0.859947,0.993291,0.967837,0.931592,0.744057,1.111787,0.894405,0.306811,0.298808,1.457662,0.750053,0.700532,0,0.222298,0.20701,0,0,1.121096,1.079911,1.339249,0.767699,1.097285,TURE
0.393908,1.15921,1.020902,1.507549,0.732736,1.032812,1.087724,0.984753,0.880899,2.370183,0,0.654081,0,0.621509,1.279211,1.506144,0,0,0,1.979489,1.143482,0,0.765769,1.292206,1.198932,0.91888,FALSE
1.075835,0.763983,0.944324,1.16244,1.148535,0.526945,1.081844,0.716184,1.464351,0.42795,0.918067,0.472392,0.690105,1.346602,1.039359,0.540052,0.633502,0.342746,0,0,0.814159,2.596458,1.396118,1.731326,0.917566,1.022244,FALSE
0.33461,0.955248,1.138568,0.985743,0.940024,0.513771,1.089368,0,1.039009,0,0,0,0,2.203531,1.133846,1.783592,0,0,1.054118,0,0,0,1.334523,0.87444,1.123999,0.947204,FALSE
3.634119,0.910953,0.920202,1.025988,0.756649,0.518639,1.01183,0.634287,1.080749,0.377956,1.35136,0.347672,0.744927,1.123217,0.543963,0.475624,0.557927,0.704332,0.749595,0.206293,0.238337,0.760087,1.258652,1.246857,0.899199,1.35073,FALSE
0.406615,0.72994,0.988999,1.09378,0.937122,0.941914,1.022278,0.476828,0.609344,0,0.6153,0.633206,0,0.601673,0.619192,0,0,0.925045,0.86143,0,0,2.351864,0.823198,0.673194,0.974132,1.172325,FALSE
0.41085,0.833556,0.901529,0.821437,0.913127,0.76562,0.965044,0.471861,0.723596,0,0.608823,0,1.220397,0.59534,1.225349,0,0,0,0.852265,0,0,0,0.963656,0.389118,1.123999,1.200649,TURE
0.351552,1.23393,0.872978,0.659265,0.867297,0.47952,0.945915,0.552423,0.847136,0,0.714052,1.469663,0.715665,0,0.718569,0,0,0,0,0,0,0,1.082012,0.21832,1.020782,1.097285,FALSE
0.368495,0.991324,1.062591,1.061673,0.957597,1.017756,1.041259,0,1.480847,0,1.360899,0.700251,2.045959,1.99614,1.369508,1.613726,0,0,0.953726,2.122585,0,0,1.168929,0.832463,0.692766,1.125608,FALSE
1.249493,0.730892,1.109514,0.765813,1.092697,0.997096,1.044083,0.616308,0.905725,0.736132,0.3948,0,0.791383,0.965142,0.993244,0,0,0,1.097438,0,0,0,0.893442,1.445512,0.507133,0.750406,TURE
0.360023,0.760987,0.99941,0.839064,0.573298,0.890536,1.012472,0.53927,1.240449,0,2.787383,0,2.095259,0.681413,1.051881,0,1.939135,0,0,0,0,0,1.252786,1.575447,1.198932,0.979274,FALSE
0.444735,0.71871,0.904228,1.698106,1.763995,0.456685,1.135964,0.871128,0.667934,2.094046,1.123072,0,0.562804,0.5491,0.847632,1.328951,3.117825,0,1.570842,0,0,0,1.039165,1.363041,0.749332,1.172325,TURE
0.508268,1.122985,0.770378,1.897883,1.065747,1.084628,1.06946,0,0.972902,0,0,1.513255,0.491261,1.917196,0.739882,0,0,1.470584,0.684726,1.518746,0,0,1.300701,1.138311,0.932791,1.078891,TURE
0.292254,0.781207,1.122525,0.632628,1.359746,0.513771,1.028432,1.99847,1.191804,1.609602,0.863257,0,0.865206,0,1.737435,0,2.409228,1.303472,0,2.710378,0,0,0.541873,0.540645,0.917566,1.125608,TURE
0.330374,0.829281,1.121133,1.157043,0.692123,0.903856,1.122691,0,1.353218,0,0,0,0,1.48835,1.531687,0,0,2.294111,1.068173,2.380737,0,0,1.026545,1.336804,0.711133,0.947204,TURE
0.398144,1.146878,0.930302,0.419532,1.014297,0.773103,0.899471,0.974165,0.373469,1.17221,0,0.646971,0,0.614753,0,0,0,0,0,0,0,0,0.610315,1.667677,1.049065,0.993921,FALSE
0.368495,1.363071,1.177465,0.839064,1.052097,1.418987,1.041259,0,1.346224,0,0.680449,2.100754,0,1.99614,1.027131,0,0,2.048313,1.907451,0,0,0,0.804871,1.267098,0.945849,1.228973,FALSE
0.588744,0.775587,1.0785,0.905757,0.820655,0.646399,1.042758,0.328251,1.090637,0,0.844353,0,0,1.238481,1.274542,0,0,1.897702,1.767198,2.609994,0,0,1.221008,0.52041,0.824266,1.097285,FALSE
0.385437,0.888515,0.906058,0.877204,0.946143,1.096045,0.879349,0,0.643196,0,0.649867,0,1.30267,0.635475,0.326989,1.540375,0,0,0,0,0,0,1.262989,0.735606,1.020782,1.050568,FALSE
2.579462,0.964771,1.042077,0.727146,0.983158,0.557353,0.999113,1.043061,0.894973,1.776661,0.952853,0.294175,0.764004,0.745401,0.767105,0.447369,1.311956,0.993736,0.528798,0.291198,0,0,1.208383,1.286538,0.942107,0.91888,FALSE
0.152481,1.347582,0.555228,0.486957,0.330749,0.5994,0.796853,1.294247,0,3.171863,0,0,0,0,0,0,0,0,0,0,0,0,-0.255518,0.057146,1.166907,0.84384,TURE
0.355788,0.770047,0.803097,0.779131,0.440999,0.685028,1.006551,1.091534,1.115906,2.630326,0.705344,0,1.413874,0.689723,0.709806,0,0,0,0,2.202182,0,2.704643,1.125016,1.114988,0.974132,0.572001,TURE
0.787816,0.956348,1.1015,1.118752,0.940797,1.050376,1.022785,0.97943,1.063881,1.758315,0.943014,1.293943,1.260192,1.229506,1.107143,0,0.868902,0.470105,1.313327,1.935984,0.559175,0,0.585678,1.554146,1.017041,1.27569,FALSE
1.088541,0.838961,0.894413,1.17968,0.662496,0.629234,1.057466,0,0.994944,0,0.907266,0.700251,0.227329,0.887173,0.79888,0.533673,0,0.677395,0.630811,0.696342,0,0,1.233286,1.536146,0.721049,0.807053,FALSE
0.381201,0.898388,0.943887,0.719198,0.749698,0.890536,0.956223,0.508974,1.040677,0,0,0,1.317474,0,0.66141,0,0,0.988841,0,0,1.183371,2.515947,1.169007,1.061258,0.692766,1.022244,FALSE
0.55486,0.740656,1.163435,0.704409,1.039497,0.235756,1.071861,1.045354,1.335869,0.835995,0.448358,0,2.246854,0.876857,1.127986,0,0,0,0,0,0,0,1.132543,0.883938,0.974132,1.050568,TURE
1.93142,1.418507,0.55888,0.758936,0.654308,0.733427,0.764846,1.59292,0.279896,0.23754,0.382191,2.097669,0.255369,0,0.064101,1.196936,1.404054,0,0,0,0,0,0.034413,-0.395406,0.974132,0.975527,TURE
0.122832,0.929367,0.516936,1.082126,0.355249,1.198799,0.624756,1.617809,0,3.994198,0,0,0,0,0,0,6.115733,0,0,0,0,0,-0.894107,0.351767,1.348798,0.768799,TURE
0.601451,2.011882,0.475072,1.760537,0.881997,2.140713,0.818709,1.606335,0.738991,0,0,4.676679,0,0.807961,0.207872,4.876006,1.14395,2.475659,0,0,0,0,0.297369,-0.207474,1.095716,0.732012,TURE
3.147028,0.921361,0.907943,0.977857,0.845247,0.802204,1.003841,0.610494,1.201442,0.145538,1.248868,0.642606,1.173458,1.22121,0.78548,0.366359,0.429754,0.232511,0.649565,0.476792,0.137713,0,1.252994,0.540732,1.049065,0.647041,FALSE
0.355788,0.641706,0.803097,1.618195,1.499396,0.548022,1.114396,1.091534,1.115906,1.315163,0.705344,0,0.706937,0,1.774515,0,0,0,0,0,0,2.704643,1.069707,1.036384,1.166907,1.27569,TURE
0.436264,0.366333,0.946043,1.431737,0.477749,1.008514,1.158022,0.444104,1.475567,0,2.290622,0,0,0.559973,0.576278,0,0,0.860292,0.80113,0,1.027979,2.18557,0.862861,0.586646,0.514617,1.022244,FALSE
0.520975,0.964123,1.320358,0.513713,1.564495,0.440375,1.080201,1.485202,0.948978,0,0,0,0.479081,0,1.443077,0,1.325076,1.433819,0.667608,1.480459,0.855209,0,0.903894,0.925875,1.020782,0.947204,FALSE
0.804758,0.851104,1.06516,0.689231,0.904047,0.719279,1.033039,0.479351,1.102622,0,0.92295,0,0.925035,0.601673,0.928789,0.724882,0,0,0.856823,0.947175,0.54715,0,1.107226,1.49775,0.942107,1.112532,FALSE
2.884423,0.704463,1.07132,1.078797,0.881997,0.998184,1.064195,0.732772,1.310985,0.635307,0.851814,0.438302,0.853738,0.916245,1.414385,0.199931,0,0.888207,1.417928,0.520457,1.352923,0.319603,1.276501,1.114252,1.049065,0.900487,TURE
0.177894,1.540093,0.89233,1.797995,1.028997,2.055084,0.970603,0,0.847136,0,1.445955,0,1.449221,1.413932,1.455102,0,0,2.205876,0,0,0,0,0.36767,0.442018,0.735675,1.022244,TURE
0.402379,1.078065,0.946809,0.859042,0.573298,0.844868,0.937682,0.481901,0.985322,0,1.243832,0.640015,1.246642,1.216286,1.251701,0,0,0,0.870793,0,0,0,1.418587,0.943779,0.974132,0.975527,FALSE
0.758167,0.722725,0.879369,1.610485,0.812366,0.464697,1.121826,0.763461,1.300846,1.218569,0.653539,0.336279,0.982523,0.958598,1.315347,0,1.806921,0.977604,0.455187,0,1.163085,2.472817,1.26931,0.742758,1.123999,1.097285,FALSE
1.075835,1.252084,1.003344,1.001081,1.121881,1.193153,0.96296,1.074276,0.503371,1.283849,0,0.472392,0.230035,0.673301,1.039359,0,1.900507,0.685491,0.319175,1.409397,0,0.865486,1.309816,1.263306,1.020782,1.125608,FALSE
0.529446,0.862452,1.059374,1.284282,0.598498,0.929681,1.050839,0.730623,1.773976,1.75355,0,0,0.471291,0,0.709806,0,0,1.410314,0,1.455988,12.616104,0,0.489008,0.472288,0.899199,1.097285,TURE
0.66922,0.8529,0.996247,0.599332,0.777873,0.5994,0.955586,0.288526,1.032391,0.691304,2.595304,0.381547,0.371595,1.08764,0.186552,0,0,0.555027,0.516858,0,0.660844,0,1.312054,0.365208,1.123999,1.125608,FALSE
0.542153,0.88435,0.936947,1.241473,0.661498,0.733959,1.085188,0.713365,1.914394,0,0,0.472392,0.92014,0.448867,1.154843,0,0,1.376467,1.281807,2.841525,3.2829,1.744931,1.324487,0.841546,1.002415,1.35073,FALSE
0.347317,0.986035,1.096913,1.318529,1.896294,0.890536,1.031101,0.559243,0.57173,1.348042,0,0,0,0,0.363776,0,2.012773,1.088977,1.014088,0,0,0,1.48816,1.399718,1.020782,1.022244,FALSE
0.347317,0.657357,0.944564,1.198663,1.146597,1.644067,1.049513,0.559243,1.14346,0,2.168932,0,1.449221,0.706966,1.091327,0,0,0,0,2.258648,0,0,1.113754,1.437253,0.870916,1.050568,FALSE
0.33461,0.614088,1.075314,1.352439,1.888751,1.816226,0.917363,0.580752,0.14843,0,0,0.773005,0.752842,0,0.377949,0,0,0,0,0,0,0,0.985479,1.099687,0.822698,1.200649,FALSE
0.330374,1.105708,0.576583,1.673134,1.059622,0.789685,0.987194,1.176588,0.60143,1.418991,0.761029,0.783176,0,0.744175,0.765843,1.807373,0,0,1.068173,2.380737,0,0,0.476274,0.567001,0.749332,1.097285,TURE
0.432028,0.687002,1.273757,1.39844,1.800745,1.31297,0.976946,0.448502,0.802403,0,1.156764,0.595214,0.579688,0,0.29102,0,1.606152,0.868981,0,0,2.076937,0,0.566462,1.987758,0.867174,0.709975,FALSE
0.70734,1.0006,1.032324,0.632628,0.731498,1.245011,0.994496,0.545767,0.767186,0,0.350535,0.360736,0,0.685543,0.705504,0,0,0,0.976987,0,0,0,0.65701,1.001493,0.842633,0.53993,TURE
0.37273,0.796298,0.936947,1.438396,1.411196,1.644067,0.960798,0.520674,0.665375,1.253992,0.672537,0.692109,0.674056,0,0.676792,0,0,1.012108,0,0,0,0,1.400536,1.155873,0.945849,1.228973,TURE
0.461677,1.384671,1.031501,0.69922,1.00858,1.439827,0.900355,1.258296,0.857595,1.007882,0,1.112549,1.08353,0.528573,1.087927,0,0,0.811596,0,0,0.969237,2.060681,0.282518,1.279855,1.095716,1.247366,TURE
0.326139,0.770047,0.973451,0.48916,0.655013,0.886507,0.960798,1.19207,1.066351,0,0,0.793618,1.545836,0,1.940136,0,0,0,1.082608,0,1.394108,0,0.609463,1.778382,1.198932,1.040638,FALSE
1.270671,0.988227,0.882812,1.058819,0.558598,0.548022,1.016616,0.606002,1.122904,0,0.97044,0.998681,0.972631,0.569369,1.171894,0,0.535384,0.28966,0.539481,1.785553,1.031452,0.730985,0.674745,0.692757,1.198932,1.022244,FALSE
0.309197,0.886081,0.924112,0.939337,0.924401,0.856285,1.013445,0.629148,1.768789,0,1.629245,0,2.449387,1.593163,0.819776,1.936471,0,0,1.144471,0,0,0,1.436236,1.165387,1.020782,0.975527,FALSE
0.432028,0.475617,1.053299,1.248607,1.286246,1.427142,1.06576,0,1.031661,0,1.156764,0,0.579688,1.131146,0.873061,1.369222,0,0,0.809222,0,0,0,0.486169,0.814697,0.870916,0.797123,FALSE
0.622629,1.063398,1.002809,0.850837,0.98831,0.972495,0.986009,0.310265,0.475789,0,0.797768,0.410492,0.79957,0.780101,0.602111,0,0,0.597425,0,0,0,0,0.483786,1.654466,1.095716,1.140255,TURE
0.605686,1.3947,1.083276,1.036344,1.019809,1.441413,0.981915,0.957014,0.815319,0.764846,0.4102,1.266412,0,0.802231,1.031987,0.968235,0,0.614494,1.144471,1.267443,0,0,0.945051,1.250016,1.049065,0.618718,TURE
0.415086,0.935057,0.79035,0.958931,0.485099,0.768754,0.93979,0.466996,0.59678,0,0.602481,0.620014,0.603842,0,0.606293,0,0,0.90557,0.843294,0,0,2.301824,1.27207,0.929013,1.020782,0.84384,TURE
1.00383,0.773296,1.022603,1.003293,1.00846,1.066159,1.032033,0.57583,1.177376,0.458908,1.2306,0.253282,0.986704,0.481339,0.990708,1.158572,0,0,0.342363,2.268342,0.873561,0.928633,0.879923,1.283444,0.617833,1.050568,TURE
0.321903,0.92203,1.150636,0.917726,1.074934,0.5994,1.013173,0,0.926202,0,0.781597,0,0,0.764288,0,0,0,0,1.097438,0,0,0,1.039295,0.903851,0.767699,1.097285,TURE
0.402379,1.134806,0.736407,0.69922,0.499799,0.548022,0.87411,0.481901,0.985322,1.159606,1.865748,0.640015,0.623321,1.216286,0.312925,0,0,0.9351,0,0,0,0,1.629168,1.016706,0.964216,0.993921,FALSE
0.419321,0.707821,1.312356,0.246041,1.471543,1.261894,1.082805,0,0.708828,0,0,0,1.195234,0,1.200084,0,0,0,0.83451,0,0,0,1.172225,1.018158,0.795983,1.200649,TURE
0.37273,1.041313,0.85177,0.779131,0.529198,0.685028,0.926484,0.520674,0.26615,0,0,0,0.674056,0.657643,0.338396,0,1.870695,1.012108,0,0,0,0,0.920011,0.907822,1.198932,0.88681,TURE
0.910647,0.877495,1.011031,0.871755,0.775089,0.622753,1.039322,0.846704,0.973811,1.012614,1.086163,0.558886,0.544308,0.796582,0.683147,0.639401,0,0.811596,0.377891,1.669901,0.482322,0,1.04472,0.735327,0.899199,0.91888,FALSE
0.478619,1.097146,1.238207,0.599332,1.362573,1.115366,1.015458,0.404452,1.033708,0,1.04213,0.536229,1.044484,1.528576,1.310903,0,1.445537,1.564166,0,0,0,0,1.043361,1.261302,1.017041,1.27569,FALSE
0.440499,1.036601,1.105116,1.298552,1.249496,1.141713,1.074299,1.319378,1.461241,0,1.134082,0,1.704966,0,1.141257,1.342108,0,0.851774,2.379593,0,1.017699,0,0.820921,0.808227,0.664483,0.825446,FALSE
1.817059,0.804151,0.978443,1.04429,1.116974,1.084628,1.003031,0,0.811509,0,0.54181,0.278789,0.950309,0.529811,1.090475,0.318199,0,0.605839,0.752234,0.829057,0.239459,1.018219,0.880733,0.681424,0.899199,1.27569,TURE
0.605686,0.753892,1.100748,0.948942,1.74562,0.799199,1.034706,0.319005,0.815319,0.764846,1.2306,0,1.644506,0,0.619192,0,0,0,0.572235,0,0,0,1.130357,0.726658,1.198932,0.947204,FALSE
0.364259,0.877495,1.133052,0.419532,1.087797,0,1.018255,0,1.08965,0,0,0,0.690105,0,1.385812,0,0,1.036496,1.930433,0,1.241096,0,0.955836,1.321618,1.245582,1.093538,FALSE
0.309197,1.181441,0.924112,0.489838,0.640296,1.126344,0.910032,1.887444,0.964794,0,1.629245,0,0,1.593163,0.409888,0,2.271558,1.228988,1.144471,0,0,0,0.833185,1.05508,0.842633,1.022244,TURE
0.355788,0.641706,1.070796,0.719198,0.926097,1.027542,1.024525,0.545767,0.418465,1.315163,0.705344,0,0,0,0.709806,0,1.963075,0,0.989049,0,0,0,0.81745,1.285465,1.227215,1.27569,FALSE
0.398144,0.630783,1.142942,0.676389,1.379696,0.714386,1.092215,0.487082,0.497958,1.17221,0,0,0.630096,0,0.94898,0,1.747352,0.945375,0,0,0,0,1.252899,1.120646,1.152282,0.872163,FALSE
0.360023,0.697572,1.028804,0.659265,0.617398,1.096045,1.06576,0,1.378277,0,0.696846,0,1.396839,0.681413,1.051881,0,0,0,0,0,2.512837,0,0.941538,1.276624,1.020782,1.050568,FALSE
0.478619,0.71553,1.216096,0.34961,1.345611,0.746505,1.002097,0.808905,0.723596,0.971562,0.521065,0,0.522242,0,1.310903,1.2323,0,0.782083,0,0,0,1.985059,0.669252,1.506885,1.273865,1.022244,FALSE
0.559095,0.857552,0.908554,0.556522,0.577498,0.994922,0.94936,1.037374,1.148915,0.829564,0.889818,0.915713,1.337742,0.870112,0.671586,1.050798,1.232628,0,1.242061,0,0,0,0.833185,0.479038,1.095716,1.27569,TURE
0.96571,0.898388,0.931467,1.27358,0.661498,0.742114,1.052905,0.199554,1.173054,0.477183,0.511842,0.263369,0.256499,1.751775,1.158931,0,0,0.764704,0.356058,0,1.81732,0,1.228257,1.220029,1.095716,0.80087,TURE
0.48709,0.421852,1.086315,0.815757,1.273996,0.989485,1.10283,0.397357,0.812458,0.954366,1.535527,0,0.512999,0,1.030161,0,0,0.768117,1.430588,3.174316,0,0,1.193911,0.213089,0.870916,0.840093,FALSE
0.321903,1.06388,1.216387,0.355853,1.474589,0.363921,0.953574,0.603982,0.617468,1.457343,0,0,0,0,0,0,0,0,0,0,0,0,1.147186,0.523895,1.020782,1.022244,FALSE
2.401568,0.865114,1.088422,0.795664,1.000394,0.649596,1.049156,1.120461,0.85911,1.336112,0.409474,0.948128,0.923397,0.800811,0.978653,0.240342,2.255448,0.457602,0.568177,0.625842,0.361527,0,0.836564,1.237697,0.899199,1.27569,TURE
0.279548,1.061731,1.135693,0.224749,0.937122,0.827742,0.983675,1.393805,0.356232,1.685052,0,0,0,0,0.454719,0,5.047907,1.365542,0,0,0,0,1.077807,1.352938,1.245582,0.716765,FALSE
0.393908,0.463684,1.074634,0.451804,0.956628,1.169817,0.990316,1.47713,0.880899,1.185092,1.906754,0,0,0,0.959408,0,0,0.95588,0.890144,0,0,0,0.72183,0.509891,0.684315,1.022244,TURE
1.372325,0.964935,0.948514,1.040017,0.856056,0.685028,0.987911,0.560974,1.111156,0.334917,0.898109,0.739396,0.540082,1.40515,1.174927,0.422283,0.990711,0.804011,0,0.550546,0,0,1.068961,0.828921,1.067432,1.097285,FALSE
2.435452,1.190559,1.073279,0.840442,1.077152,0.90156,0.992547,0.789175,0.786626,0.564625,0.403757,0.415507,0.303502,0.789631,0.9142,0.473961,0,0.601602,0.280115,0.617074,0.178231,0.378934,1.11602,1.681361,1.198932,0.96185,FALSE
0.313432,0.801265,0.810332,2.151172,0.496124,0.501538,1.162974,0,1.903155,0,0.803308,0.826686,3.220491,1.571036,1.212585,0,0,0,2.256703,0,0,6.182042,0.844905,1.122448,1.049065,1.172325,FALSE
0.444735,1.386084,0.73766,1.248607,0.771748,0.856285,0.920275,0.435564,0.779257,0,0,2.889387,0.562804,0.5491,0.847632,0,0,0.843423,0.785421,1.744303,0,0,1.272813,0.455042,0.927482,0.718335,FALSE
3.426576,1.305938,0.685627,1.179985,0.757705,0.987629,0.907015,1.121254,0.802403,0.801809,0.645036,1.253858,0.790158,0.981167,0.36062,1.849978,0.197282,0.53368,0.298187,0.21885,0.505689,0.268784,0.990864,-0.09502,0.870916,1.144002,FALSE
0.317668,0.862452,0.666273,1.123747,1.157622,1.341513,0.946158,1.224288,0.625812,2.954612,0.792304,0,0,0,0,0,0,0,2.22536,0,0,3.047485,1.124417,1.369392,0.974132,1.125608,TURE
0.275312,2.570771,0.691899,0.674248,0.826873,2.996998,0.673615,1.415583,0,0,0,5.668701,0,0,0,2.186338,0,0,0,0,0,0,0.570026,0.044573,0.642374,0.614971,FALSE
0.360023,0.697572,1.146382,0.539398,0.837898,0.890536,1.047997,0,1.102622,0,0.696846,0.717125,0.69842,0,1.051881,0,0,0,2.930962,0,1.256419,0,0.850093,1.195419,0.739416,0.975527,TURE
1.211373,0.961212,1.065804,0.78579,0.837898,0.616525,1.039985,0.476828,1.299933,0.75946,1.018278,0.209582,1.020578,0.597436,1.127192,0,0,1.51995,0.283085,1.874197,1.443545,0,0.920591,1.212731,0.617833,1.200649,FALSE
0.876763,0.963488,0.977683,0.731652,0.881997,0.649442,1.006551,0,0.955427,0,0.846413,0.290348,0.848324,1.103557,0.993728,0.664475,0,0,0.392711,0,0.50133,1.065869,0.693122,0.957426,1.020782,1.022244,FALSE
0.338846,0.606412,1.218031,1.348496,0.771748,0.513771,1.207861,0,1.318959,0,0.741515,0,0,0.725094,1.492412,0,0,0,1.040428,0,0,0,1.141423,1.003967,0.988758,0.797123,TURE
1.08007,1.226035,1.15618,0.676169,1.164689,1.247102,1.012472,0.356682,0.54697,0.426258,0.685828,0.470525,0,0.894186,0.805195,0,1.261977,0,0.317909,0,0,0,1.252899,1.1121,1.049065,1.097285,FALSE
1.592574,0.96051,0.970172,0.709735,0.823971,0.757136,0.955688,0.724779,0.833582,0.865054,0.927886,0.79574,1.084978,1.058559,1.167194,0,0,0.230641,0.21478,0.473588,0,0,1.079822,0.995463,0.870916,1.27569,FALSE
0.321903,1.347582,1.150636,0.786623,1.130059,1.241613,1.013173,0.603982,0.926202,0,0.781597,0.804343,0,1.528576,1.179813,0,2.178206,0,1.097438,0,1.413471,0,0.582246,1.079303,0.917566,0.821699,FALSE
0.906412,0.931972,0.934028,0.692734,0.804679,0.787337,0.959516,1.276019,0.869673,0.508695,1.364108,0.280761,0.820314,0.800339,0.274548,0.642431,2.260792,0,0,0.838926,0,1.03034,1.212445,1.218523,0.945849,0.900487,TURE
0.664984,0.720999,1.098078,1.262562,0.68906,0.692583,1.144391,0,1.261654,0,0.746299,0.768018,0.747985,0.729772,1.502041,0,0,0.558631,2.080856,3.454403,0.665163,0,1.352857,0.970737,0.763958,1.200649,TURE
0.698869,1.372083,0.908554,0.432851,0.710498,0.951428,0.850993,1.933479,0.705947,2.646463,1.419342,0.365162,1.066911,0,0.53562,0.836747,2.944612,0,0,0,0,1.343922,-0.154476,0.140289,1.095716,0.768799,TURE
1.122426,0.71193,1.074837,0.749164,1.118247,0.709493,0.997055,0.857929,0.745523,1.230152,1.319503,0.226317,0.661241,0.860187,0.553271,0,0,0.656711,0.917324,0,0,0,1.212445,1.061776,0.945849,0.819263,TURE
0.855585,0.933967,1.137942,1.089694,1.403178,1.245506,0.949247,0.450733,0.748795,0,0.289191,0.89282,0.869533,0.282786,0.873061,0.681171,0.799041,0.432307,0,0,1.027979,0,0.639668,0.540402,1.123999,1.125608,FALSE
0.364259,0.877495,1.103999,0.719198,0.984897,0.707862,1.018255,0,0.953444,0,1.3771,0,0.690105,1.346602,1.385812,1.633168,0,0,0,0,0,0,1.258651,1.047277,1.049065,0.947204,TURE
0.465913,0.931056,1.044837,1.098775,1.065747,1.084628,0.947073,2.493504,0.849727,1.997099,0.535539,0,1.610245,0.523679,0.80839,0,1.486066,0.804011,0.748719,0,0.960093,0,0.177793,0.586307,0.842633,0.947204,FALSE
0.338846,1.010686,1.530346,0.449499,2.204993,0.685028,1.094624,0.573401,0.293102,0,0,0,0,0,0.373103,0,0,0,2.080856,0,0,0,0.713144,2.013214,1.245582,1.084855,TURE
0.330374,1.313028,0.832841,1.157043,0.802373,1.056085,0.89041,1.176588,0.751788,0,0.761029,1.566352,0.762748,0.744175,0.765843,0,0,0,0,0,0,0,1.280475,0.552368,1.020782,0.815516,TURE
0.8217,0.639059,1.030319,0.809098,0.733948,0.836713,0.996174,0.938832,1.259731,0.561684,1.204962,0,1.811526,0.589138,1.515731,0,0.832508,0.450414,1.258319,0.927235,1.071262,1.138797,0.792547,1.08463,0.571183,0.825446,FALSE
5.366467,0.914696,0.869652,1.306356,0.739756,0.759188,1.042698,0.966085,1.225426,0.596762,0.777272,0.705787,0.733203,0.894186,0.966234,0.536206,0.503193,0.68061,0.887327,0.976423,0.644623,1.199208,0.964669,1.079738,0.735675,0.900487,FALSE
0.343081,1.264398,0.832841,0.659265,0.881997,1.918079,0.894712,0.566233,0.578876,1.365106,0,0,1.467565,0,1.105141,1.737858,2.038578,1.102938,0,0,0,2.810019,1.021659,0.593604,1.123999,1.097285,TURE
1.973775,0.867542,0.927564,1.157043,0.976935,0.956185,1.036791,0.584499,1.1951,0,1.371164,0.256558,0.749597,0.975126,0.940799,0.292771,0,1.114849,0.51909,0.38133,0,2.341682,1.175965,1.426666,0.749332,0.736728,TURE
2.066958,1.126667,0.957426,0.916977,0.749698,0.849435,0.952923,0.837142,0.998473,0.6657,0.952069,0.122472,1.192774,1.047357,1.077853,0.279491,0,0.354759,0.660725,0,0.210268,1.341145,1.309816,0.611207,1.152282,0.84384,FALSE
0.355788,0.449194,1.189773,0.659265,1.102497,1.027542,1.096421,0,1.255395,0,0.705344,0,1.413874,0,0.709806,0,0,1.062088,3.956195,0,0,0,0.862329,0.958725,1.095716,1.022244,FALSE
0.376966,1.090178,1.291372,0.87902,1.332796,0.989485,1.068753,0.514757,1.315628,0,0.664807,0,0.666308,0.650084,0.669012,0,0,1.000339,0.931546,0,1.197293,0,0.565129,1.238823,1.095716,0.872163,FALSE
0.432028,1.00408,0.832841,1.598218,1.065747,0.856285,1.036155,0.897003,1.14629,2.156867,1.156764,0.595214,0.579688,0.565573,0.582041,0,0,0.868981,1.618444,0,0,0,1.410571,0.370914,0.992499,1.125608,TURE
0.406615,0.898388,1.015025,0.539398,1.190696,0.822034,1.006551,0.953656,0.97495,1.14727,1.8459,0,1.233379,0.601673,0.928789,0,1.709775,3.700179,0.86143,0,0,0,1.235571,0.915603,0.945849,0.872163,FALSE
0.364259,0.68946,1.074946,0.859042,1.028997,0.913371,1.000699,0,0.544825,0,0.68855,0,0,0,0.346453,0,0,0,0,0,0,0,0.640567,0.872034,0.974132,1.003851,FALSE
0.436264,0.732666,0.751983,0.799109,0.722748,0.856285,0.996778,0.444104,0.794536,0,1.717966,0.58932,0.573949,1.119946,0,0,0,0.860292,0,0,0,0,0.643781,0.595739,1.142366,1.097285,TURE
0.436264,0.732666,0.824756,1.648162,0.796248,0.3996,1.143364,0.444104,1.929588,0,1.717966,0.58932,1.721847,0,1.440695,0,0,0,2.403389,0,2.055958,0,1.115408,0.971937,1.123999,0.975527,FALSE
0.864056,1.268312,0.722612,1.062451,0.661498,0.591615,0.895534,2.008315,0.79845,1.067756,0.858983,0.58932,0.286974,0.279987,0.288139,1.348786,0.79109,0.856012,0,0,0,2.163715,-0.724787,0.473286,1.020782,0.511607,TURE
1.457036,1.034191,1.045894,0.799109,1.102497,0.723085,0.965587,0.528264,0.945104,0.315331,0.845588,0.696156,0.677998,0.992233,1.106218,0.795032,0.932605,0.50457,0.469871,0.51816,0.299323,0.636387,1.042139,0.863768,0.842633,0.85377,FALSE
0.33461,1.02348,0.790672,0.232635,0.667301,0.432649,0.879139,0.580752,0.44529,0,1.502291,0.773005,0.752842,0.73451,0,0,0,0,0,0,0,0,0.937409,0.439582,1.002415,0.768799,TURE
0.893705,0.766397,0.982832,1.307633,1.128009,0.761457,1.094803,1.509955,1.819326,1.547991,1.660427,0.569582,1.664177,1.082436,1.253198,0.651697,0,0.827203,1.540634,0,2.45821,4.181091,1.210151,0.94147,1.017041,0.890557,FALSE
1.469743,1.087386,0.856843,1.229581,1.137497,0.913371,0.978994,1.30921,0.903449,0.937768,1.005882,0.862628,0.336051,1.311474,0.506122,0,0.462236,0.750254,0,0.513628,0,1.261641,1.485949,0.592866,1.020782,0.647041,FALSE
0.453206,0.604523,1.214236,0.34961,1.244246,1.068318,1.015958,0,0.873776,0,1.65252,0,0,1.077282,1.108649,0,0,1.654407,0,0,0,0,0.744369,1.593507,0.945849,1.050568,FALSE
0.326139,1.610098,1.103244,0.788826,1.316511,1.631979,0.960798,1.788105,0.152336,2.875823,0,0,0,0,0,1.831797,4.297542,1.162556,0,0,0,0,0.931784,1.019587,0.917566,0.862233,FALSE
0.402379,1.191546,1.05201,0.499443,0.955497,1.118879,0.953574,0,0.492661,0,0.621916,0,0,1.216286,0.312925,1.473402,0,0,0,0,0,0,0.930767,1.199784,0.945849,0.840093,TURE
0.457442,0.748656,0.87911,0.898997,0.679873,0.827742,0.936651,0.423352,1.082012,0,1.63693,0,0.546876,1.067119,0.274548,0,0,0.819325,1.525961,1.693986,0,0,1.108363,0.46329,0.974132,1.022244,TURE
0.415086,0.880053,1.045301,0.918975,0.857497,1.057988,1.063041,0,0.716136,0,0.602481,0.620014,0.603842,0,0.909439,0,0,1.81114,0,0,0,0,0.850774,0.874375,1.049065,0.84384,TURE
0.427793,1.014022,0.890563,0.898997,0.587998,1.484227,0.986619,0.452987,1.041978,0,1.752673,0,0,1.142572,0.29396,0,1.622542,1.755697,0,0,0,0,1.067586,0.373336,1.049065,0.768799,TURE
1.016537,0.943307,1.051462,0.824081,1.047372,0.998999,0.962514,0.379068,1.017272,0,0.729053,0.25009,0.243567,1.188178,0.855942,0.571953,0.670924,1.088977,1.352117,1.493005,0,0,1.418587,1.186191,0.917566,1.35073,FALSE
0.37273,0.796298,0.880162,0.898997,1.146597,0.822034,0.977956,0.520674,1.0646,0,0,0,0.674056,0.657643,0.338396,0,0,1.012108,0,0,0,0,0.589644,-0.265514,1.142366,1.247366,FALSE
0.389672,1.17181,1.140631,0.599332,1.028997,0.776365,1.017492,1.493362,1.272256,0,0.642647,0,0,0.628414,0.970068,0,3.573238,2.899859,0.900146,0,2.312952,0,0.800245,1.141688,1.273865,1.27569,TURE
0.393908,0.927368,1.074634,0.212071,1.021082,0.721914,0.957847,0.984753,0.629213,0,0.635585,0,1.91106,0,0.959408,0,0,0.95588,0.890144,0,0,0,0.724826,0.795582,0.974132,1.125608,TURE
0.360023,0.887818,1.293354,0.779131,1.896294,0.890536,0.976946,2.696349,0.689139,1.299317,0,0,0.69842,0.681413,1.402508,0,3.87827,0,0.976987,0,0,0,0.969007,1.551925,1.095716,1.35073,TURE
0.381201,0.95828,1.082694,0.659265,0.926097,0.616525,1.006551,0,0.780508,0,0,0,1.97621,0.642697,0.66141,0,0,0.988841,0,0,0,0,0.977099,0.855764,0.899199,1.050568,FALSE
0.491326,1.022303,1.141567,0.898997,0.964685,0.585128,1.041259,0,1.006742,0,0.507353,0.522117,0,0.496117,1.531687,0,0,3.8066,0,3.145974,0.90866,0,1.160824,0.847178,1.091974,1.097285,FALSE
0.571802,0.95828,0.684781,1.284282,1.060497,0.342514,0.984183,0.676099,0.863995,1.621704,0,0.895058,0.871712,2.126214,0.875249,0,0,0,0,0,0,0,0.972383,0.630447,1.049065,0.965597,TURE
0.402379,1.078065,1.07831,1.278574,0.881997,0.913371,1.080718,0,1.108487,0,0.621916,0,0.623321,1.216286,1.251701,0,0,1.870199,0,0,0,0,0.660972,0.954562,1.170649,1.247366,FALSE
0.376966,0.787351,0.954492,0.552717,0.671298,0.646971,0.983932,1.029515,1.184065,1.239579,0.664807,1.368307,2.665234,0.650084,1.672531,0,1.848943,0,0.931546,2.072642,0,0,0.673439,1.10187,1.020782,1.050568,FALSE
0.376966,0.66622,0.870272,0.852383,0.308699,1.179771,0.933039,1.029515,0.92094,2.479157,1.994421,0,1.332617,0,0.669012,0,1.848943,0,0.931546,0,1.197293,0,0.679288,1.099128,0.974132,0.915133,FALSE
1.588339,1.020568,1.165978,0.58356,1.268838,0.685028,0.994472,0.847836,0.681031,0.867373,0.465187,0.638299,0.310825,0.606513,0.936259,0.36439,0.427444,0.462522,0.215357,0.949728,0.822937,0,1.123822,1.714594,1.020782,0.590394,FALSE
0.347317,0.328678,1.249262,1.618195,1.852195,2.19209,0.939038,0,1.14346,0,2.89191,0,2.173831,0,1.091327,0,0,0,0,0,1.304742,0,0.71229,0.83219,1.273865,1.35073,FALSE
1.287613,1.276656,1.142417,0.730435,1.130059,1.241613,1.00324,0.897003,0.687774,0.714194,0,0.788362,0.3839,0.936379,1.156373,0.450342,1.584808,0.571622,0.532312,0,0,0,1.461046,1.235251,1.198932,0.91888,FALSE
0.432028,1.268312,1.151281,1.098775,1.506746,1.198799,0.976946,0,0.573145,0,0,0,0,0.565573,0.29102,0,0,0,1.618444,0,0,0,0.311462,1.106783,0.692766,1.097285,FALSE
1.774704,1.093503,1.03161,0.81413,0.978155,0.949425,0.976522,0.32511,0.914015,0,0.554803,1.141897,0.973098,1.627548,1.186414,0.651697,0,0.413602,0.192579,0.424517,0,0,1.410571,0.680793,1.170649,1.125608,TURE
2.918307,0.970102,1.037123,1.166318,0.895297,0.953603,1.064986,0.065841,1.161118,0.156977,0.841895,0.693116,0.759417,1.3172,1.60972,0.395198,0,0.376221,0.934262,0.771567,0,0,0.84197,1.337684,0.735675,1.200649,FALSE
0.338846,0.74117,0.99941,1.27358,0.385874,0.428143,1.113497,0,1.612061,0,1.483031,0.763094,1.48638,0.725094,1.492412,0,0,1.117262,1.040428,4.636173,0,0,1.401985,0.855842,1.067432,1.068961,FALSE
0.876763,0.677046,1.013894,1.38936,1.013724,0.622753,1.145134,0.879586,1.573645,0,1.410688,0,1.413874,1.103557,1.419612,0,0,1.686846,0.392711,1.73571,1.002659,1.065869,0.984583,1.683911,1.198932,1.125608,FALSE
0.313432,0.509896,0.844096,0.749164,0.543373,1.088705,1.040556,0,1.110174,0,3.213233,0,0,0,0.80839,0,0,0,1.128351,0,0,0,1.055434,0.297341,0.721049,0.993921,TURE
0.44897,0.71193,1.131407,1.66481,1.616995,0.646971,1.125248,0,0.771835,0,2.224546,0,0,1.08764,0.279827,0,0,0,0,0,0,2.121289,0.625827,0.683578,1.273865,1.050568,TURE
1.296084,0.96885,1.077795,0.655519,0.881997,0.913371,0.996683,0.29704,0.797141,0,0.380514,0.587382,0.762748,0.930219,0.670113,0,0,0.283925,1.057597,0,0,0,0.938535,1.229436,0.692766,0.675365,FALSE
0.584509,1.054629,0.778526,0.689707,0.570498,0.907934,0.85338,0.991941,0.591553,0,0.850562,1.750628,1.278724,0.415862,0.641957,1.004096,0,0,0,0,0,0,0.835582,0.433708,1.170649,1.125608,TURE
0.330374,0.898388,0.960971,0.840729,1.047372,0.275914,0.948481,1.176588,1.052503,1.418991,1.522058,0,0,0,0,0,0,0,0,0,0,0,1.064551,0.747564,0.870916,1.068961,TURE
0.423557,0.539033,1.074365,1.857928,0.793798,0.548022,1.238057,0.457562,1.637226,1.100442,0,0,1.183037,0,0.890879,0,0,0.886899,3.303627,0,1.060103,4.507739,1.421022,0.830555,0.692766,1.200649,FALSE
0.432028,2.536624,0.171467,0.998886,1.065747,2.11217,0.503275,3.139511,0.229258,0,0.578382,8.928205,1.159377,0,0,0,0,0,0,0,0,0,0.385993,-0.107048,0.664483,0.268092,TURE
1.30032,1.035926,1.123115,0.674248,1.193059,0.850169,0.988518,1.776418,0.794536,1.767924,0.5689,0.585456,0.190062,0.927169,1.049582,0.445898,1.569168,0,0,0.581434,0.671749,0,0.668902,1.039593,1.095716,1.247366,TURE
0.355788,1.475923,0.862586,0.958931,0.573298,1.301553,0.952628,0.545767,1.255395,1.315163,1.410688,0,0,1.379446,0.709806,0,1.963075,0,0.989049,0,1.272124,2.704643,1.559815,1.034709,1.049065,1.27569,TURE
0.546388,0.668568,0.832841,1.526869,0.783998,0.891624,1.053367,0.353896,1.808989,0.84916,1.366257,0,1.82579,1.781332,1.3749,0,0,0.682771,3.814903,0,0.814159,0,0.686502,0.62848,1.049065,0.947204,TURE
0.203307,2.245969,0.572578,1.248607,0.587998,1.027542,0.440366,2.891404,0,0,0,0,0,0,0,0,0,0,0,0,0,0,0.410517,0.203134,0.760216,0.911386,TURE
0.461677,1.186861,0.871045,1.032182,0.587998,1.408113,0.969613,0.838864,1.179193,1.007882,0.540544,0.556274,0,1.585719,1.087927,1.278801,0,1.623192,0,0,0,0,0.980603,0.67016,0.974132,1.172325,FALSE
0.427793,0.587065,0.940039,0.599332,0.661498,2.055084,0.986619,0.452987,0.578876,0,1.752673,0,1.171088,0.571286,0.29396,0,0,0.877849,0,0,0,0,0.280111,0.96497,0.777615,1.27569,FALSE
0.453206,0.906784,0.980729,1.148719,0.540748,1.133558,1.08651,0,0.982998,0,0.55084,0,0.552084,0,0.831487,1.303394,0,2.48161,0,0,0.988057,0,1.109775,1.456075,1.123999,1.036891,FALSE
0.432028,1.056927,0.636879,1.248607,0.698248,1.31297,0.917737,2.691009,0.573145,3.2353,1.735146,1.190427,0,0,0.582041,1.369222,3.212304,0.868981,0,0,0,0,0.274484,0.292624,1.198932,0.947204,TURE
0.347317,0.262943,0.883624,1.797995,0.837898,1.438559,1.178401,0,1.715189,0,2.89191,0,1.449221,0.706966,0.727551,0,0,0,3.042264,2.258648,1.304742,2.773993,0.812002,0.740076,0.917566,0.92881,FALSE
0.351552,1.363818,0.933184,0.87902,0.661498,1.073211,0.927725,1.104845,0.705947,2.662799,0.714052,0,0,1.396476,0.359284,0,1.987613,1.075364,0,0,0,0,0.967275,0.717186,1.198932,1.172325,TURE
0.470148,0.776984,1.080443,0.531226,0.831884,1.074249,1.020153,0.411806,0.736752,0,0.530626,0,1.063648,0,0.800974,0,1.472306,0.796566,0,1.646491,0.951121,0,0.898237,1.1648,0.739416,0.872163,FALSE
0.660749,0.829281,1.073084,0.496321,1.178293,0.588696,1.016229,0,0.672244,0,1.502291,0,1.129263,0,0.377949,0,0,0.562282,0,0,0,0,1.107226,0.984815,1.198932,1.200649,FALSE
0.520975,0.701181,0.934407,0.556522,0.934497,0.733959,0.932901,1.856502,0.569387,0.891267,0.956003,0.491912,0.958163,0,0.240513,0,2.650151,0,0.667608,0,0,0,0.690483,0.491795,0.974132,0.993921,TURE
0.186365,1.592596,0.511062,1.598218,0.808498,1.71257,0.720599,4.213829,0.269245,7.703096,0,0,0,0,0,3.30617,0,2.098272,0,0,0,0,-0.180118,-0.187311,1.095716,0.91888,FALSE
0.453206,0.906784,1.284288,1.07737,1.427996,0.668718,1.058289,0,1.201442,0,0.55084,0.56687,0.552084,0.538641,1.385812,0,0,0,0,1.710433,1.976115,0,0.571369,1.130259,0.917566,0.947204,FALSE
0.41085,1.111408,0.618192,1.498329,1.406008,0.411017,0.949478,0,0.602996,0,0.608823,0,0,0,0.306337,4.326158,0,0.915204,0.852265,0,0,2.326575,0.22341,1.000343,0.899199,0.872163,TURE
0.317668,0.862452,0.966096,0.474471,1.139247,1.141713,0.966289,0.612144,0.938719,0,2.376912,0,1.588187,0.774757,0.398658,0,2.208459,0,0,0,0,0,1.317348,0.760675,1.170649,0.993921,FALSE
1.329969,0.566499,0.978721,1.105018,0.822935,0.813471,1.048223,0.434172,1.405579,0.345652,0.926894,0.190774,1.48638,0.362547,1.026034,0.435862,0,0,1.28799,1.13661,2.62632,0.697972,1.281783,0.847659,0.782325,1.036891,FALSE
0.893705,0.843037,0.947308,1.211046,0.577672,0.342514,1.073336,0.647124,0.99236,0.515997,0,0.569582,1.109451,0.811827,0.835465,0,0.764467,0.827203,0,0.851085,0.491642,2.090546,1.033307,1.073295,0.842633,1.172325,TURE
0.368495,0.681536,1.29234,0.881874,1.530895,0.401231,1.128031,0,0.807735,0,0.680449,1.400503,0.681986,0,1.027131,0,0,2.048313,0,0,0,0,0.733099,1.565656,1.123999,1.27569,FALSE
0.423557,0.916356,0.799528,0.539398,0.705598,0.274011,0.936092,0,0.584724,0,0.590186,0,0.591519,0.577115,0.593919,0,0,0.886899,0,0,0,0,1.417744,1.005732,1.095716,1.097285,FALSE
0.525211,1.086759,0.967171,0.984616,1.133997,0.978611,0.974081,0.368282,1.317767,0,0.474084,0.48788,0.950309,0,0.954165,0,1.314125,1.42197,1.324181,0,0,0,1.183294,0.904952,0.992499,1.050568,FALSE
0.427793,1.174131,1.16268,0.69922,1.175997,1.71257,0.926824,1.35896,0.578876,1.089327,0,0.601226,1.171088,0.571286,0.29396,0,1.622542,0,0,0,0,0,1.03471,1.575455,0.824266,1.040638,FALSE
0.364259,0.940173,1.133052,0.759153,1.440596,0.548022,1.018255,2.664627,0.408619,1.283849,0,0,0,0,0.346453,3.266336,3.831544,0,0.965216,2.14847,0,0,0.9247,0.850914,0.880832,0.722082,TURE
0.347317,0.9203,0.731275,1.378463,1.102497,1.438559,0.957451,0,0.857595,0,0,0.744017,0.72461,0,0.363776,0,0,0,0,0,0,0,1.610131,-0.138068,0.795983,1.050568,FALSE
0.622629,1.100067,1.189773,0.925753,1.311184,0.972495,1.068176,0.62053,0.713683,0.743747,0.398884,0.820984,0.399785,0.39005,1.204222,0,0,1.194849,1.11268,0,0,0,0.723113,0.85288,0.795983,0.975527,TURE
0.288019,1.58539,0.587888,1.535787,0.606373,1.027542,0.888133,1.352199,0.518397,3.26798,1.752673,0.901839,0.878316,0.856929,0,4.17086,2.446293,0,0,0,0,0,0.307732,0.35141,1.273865,0.661688,TURE
0.512504,0.980059,0.970501,0.68495,0.535498,1.321126,0.985754,0.377489,1.157753,0,1.944141,0,1.461399,1.425814,0.733665,0,0,0.729061,0,0,0,0,0.570517,0.857943,1.049065,0.933527,FALSE
0.393908,0.811447,1.155232,0.903608,0.997336,0.621795,1.055255,0.984753,1.006742,0,0.635585,0,0.63702,0,1.599013,0,1.766767,0.95588,0.890144,0,0,0,0.846241,0.949234,0.721049,1.200649,TURE
0.360023,0.887818,0.99941,1.198663,0.617398,0.959039,1.083522,0.53927,1.102622,0,0,0,0.69842,1.362826,1.051881,0,0,2.098272,0.976987,0,0,0,1.19993,0.793053,1.123999,0.975527,FALSE
0.211778,1.078065,1.199292,0.399554,1.322996,0.685028,0.996485,0,0.945104,0,1.204962,0,1.207684,1.178277,1.212585,0,0,1.830408,0,0,0,0,0.178121,0.809763,0.6362,0.797123,TURE
1.105484,0.846756,0.871133,0.877593,1.007997,1.076473,1.006551,0.348451,0.979637,0.832767,1.116568,0,0.223818,1.09184,0.449452,0,0,0.666893,0,0,0,0,1.183901,1.71735,0.917566,1.27569,TURE
0.266841,0.598925,1.070796,0.524415,1.304621,0.941914,0.910689,0,0.373469,0,0.948167,0,0.950309,0,0,0,0,1.433819,0,0,0,0,0.776098,0.861446,0.824266,0.84384,TURE
0.389672,0.996039,0.89621,0.679242,0.514498,0.388183,0.968258,0.497787,0.890579,0,0.642647,0.661348,0,1.256829,0.646712,1.523067,0,0.96662,0,2.001984,0,2.458767,0.364092,0.674864,0.692766,0.708405,FALSE
0.444735,0.616037,1.165978,1.298552,0.734998,0.456685,1.150344,0,1.001901,0,0.561536,0,1.125608,0.5491,1.130176,0,0,0.843423,0,0,0,0,1.029096,1.349571,1.095716,0.89517,FALSE
0.982652,0.789962,1.023103,0.74084,0.839123,0.618428,1.034752,0.588294,0.952264,0.468884,1.508823,0.258789,0.504077,0.491803,1.012245,0,1.388725,0,1.049515,0.772695,0.446359,0,1.281835,0.49046,1.142366,0.797123,TURE
0.601451,1.100841,1.143691,0.786623,1.378121,1.027542,0.967565,0.642534,0.821101,0,0.82626,0.850305,0,1.211942,0.623615,0,0,0,0.576352,0,0.737463,0,1.214963,0.691456,1.273865,1.050568,TURE
0.25837,0.972026,0.901107,0.749164,0.826873,2.140713,1.014801,0,0.771835,0,0,0,0,0,0.98651,0,0,0,1.381258,0,0,0,0.731408,0.640302,1.273865,1.172325,TURE
0.364259,0.877495,1.074946,1.538284,1.602295,1.118879,0.983143,1.065851,0.681031,0,0,0,0.690105,0.673301,0.692906,0,3.831544,0,0,0,0,2.638676,0.812504,0.678783,0.917566,0.614971,TURE
0.33461,0.545856,0.980434,0.90294,0.736932,0.694042,1.051145,0.580752,1.335869,0,1.502291,0,0,0,1.133846,1.783592,0,0,1.054118,0,0,2.884953,1.317348,1.382898,0.974132,0.755122,FALSE
0.427793,1.120761,0.766874,0.948942,0.257249,1.541313,0.97167,0,1.157753,0,1.752673,0.601226,1.171088,1.713857,0.58792,0,0,0,0.817479,0,0,0,1.041361,0.985628,0.899199,0.915133,FALSE
0.355788,1.15507,1.189773,1.198663,1.587595,1.781073,1.006551,0,0.557953,0,0,0,0.706937,0,0.709806,5.02048,0,0,0,0,0,0,0.836526,0.90441,1.170649,0.975527,FALSE
0.499797,1.416103,0.614044,1.098775,0.743164,1.281256,0.639757,3.484512,0.197906,0.929684,0,1.02623,0.999463,0,0,0,1.382688,0,0,0,0,0,0.64293,-0.223809,1.123999,1.040638,TURE
0.381201,1.018173,1.193739,0.958931,1.322996,0.822034,1.040102,0,0.780508,0,1.314505,0.676379,0,0.642697,0.66141,0,0,0,2.762516,0,0,0,1.093865,1.664,0.988758,0.913563,FALSE
2.570991,1.056753,0.917909,0.933521,0.785465,0.882329,0.957633,0.598002,0.955242,0.178253,0.860403,0.590295,1.149795,1.121798,0.913948,0,0.26326,0.854594,0.397912,0.292163,0.506318,0.358825,0.690644,0.940582,0.974132,1.022244,FALSE
1.537512,0.920662,1.032448,1.056716,1.017392,0.667001,1.006551,0.500538,0.927482,0.298735,0.640866,0.494637,0.802892,1.096679,0.967381,1.506144,0,0.23897,0.667608,0,0.283482,0.602706,1.294213,1.062208,0.870916,1.125608,FALSE
1.22408,1.380222,0.838605,1.087676,0.550432,1.032616,0.935152,0.629148,0.924594,0.751522,1.007634,0.622175,0.807928,1.970637,0.709806,0.947923,1.111952,0,0.56023,0,0,0,0.873702,0.618287,0.824266,0.947204,TURE
0.546388,1.086422,0.600421,1.079748,0.580998,0.989485,0.88951,2.47727,1.085393,1.69832,0.910838,0.937344,1.82579,0,0.4583,1.075817,1.261977,0,1.271634,0,0.814159,1.730972,0.762376,0.597224,0.945849,1.050568,TURE
0.529446,0.948697,0.839504,0.642141,0.440999,0.978611,0.942132,0.730623,1.493875,0.876775,1.410688,0,0.942583,1.379446,0.709806,1.11109,0,4.230942,0,1.455988,2.523221,0,1.408549,1.213328,1.170649,0.797123,FALSE
0.364259,1.190886,1.045894,0.679242,0.896697,1.027542,0.94803,0,1.08965,0,0,0,0.690105,2.019903,0.346453,0,0,3.109488,0.965216,0,0,0,0.373781,0.631902,0.739416,0.825446,FALSE
0.381201,0.95828,1.138217,0.839064,0.881997,0.822034,1.056878,1.017947,0.650423,1.225493,0.657252,0,0.658737,1.285393,1.32282,0,1.82769,0.988841,0,0,0,0,1.183911,0.715149,1.020782,0.91888,TURE
0.550624,0.663425,1.076287,0.513713,0.755998,0.685028,1.03365,1.053457,0.807735,0.842526,0.451861,0,1.358645,0,1.136799,1.067346,1.25204,0,0,0,0,0,1.252786,0.877625,1.348798,1.022244,FALSE
0.376966,0.787351,0.926419,1.045501,0.494899,0.753531,1.051789,1.029515,1.84188,0,1.329614,0,1.998925,3.250419,1.672531,0,0,0,0,0,1.197293,0,1.310668,1.05446,1.095716,1.050568,FALSE
0.313432,0.509896,1.012915,0.556522,0.645748,0.856285,1.020153,1.241059,1.427367,1.497824,0.803308,0,3.220491,0,0.80839,0,0,0,1.128351,0,0,0,1.122207,1.426382,0.870916,1.125608,FALSE
0.834407,1.121845,0.951215,1.01005,0.771748,0.828078,1.003996,1.617809,1.004173,1.106086,0.296606,0.610476,0.297276,1.16015,1.044689,0.698727,0.819634,0.886899,0.412953,0.912822,0.527305,0,0.07981,0.812142,1.049065,0.890557,TURE
2.473573,0.941461,1.009678,0.938953,0.918747,0.742114,1.01603,1.165489,0.913493,0.741191,0.993783,0.511352,0.69722,0.874597,1.00007,0.699929,0.821045,0.888425,0.68944,0,0.175465,0,1.173708,0.705093,0.964216,1.068961,FALSE
0.381201,1.19785,0.943887,0.659265,0.837898,1.164548,0.956223,0.508974,0.780508,1.225493,0.657252,0,0.658737,0.642697,0.66141,0,0,0.988841,0,0,0,0,1.334719,0.988277,0.889283,1.27569,FALSE
0.686162,1.264398,0.940802,0.932294,0.906497,1.179771,0.913352,1.406791,0.647191,0.674021,0.722977,0.372009,0,0.353483,0.545663,0,0,0,1.511565,0,0,0,0.95533,0.671923,0.964216,0.872163,TURE
1.063128,1.224098,0.706754,0.909475,0.533516,0.685028,0.87221,1.268362,0.833582,1.299317,0.929128,0.717125,0.465613,0.908551,0.467503,0.546585,0,0.346892,0,0.713257,0,0,0.861841,0.090467,1.049065,0.797123,TURE
0.44897,0.864486,0.942839,0.449499,1.053497,0.799199,0.911593,1.294247,0.551311,1.036955,0,0.572321,1.672178,0.54382,0.839482,1.316048,1.543777,0,0,0,0,0,0.76635,0.73588,0.852549,1.27569,TURE
1.075835,0.657875,1.042691,1.149268,0.86019,0.681264,1.111565,0.89523,1.41859,0.42795,0.918067,0.236196,1.610245,0.673301,1.385812,0.540052,1.267005,0.342746,1.2767,1.409397,0.814159,0.865486,0.965016,0.751355,1.067432,0.965597,TURE
0.381201,0.71871,0.80508,2.097661,0.881997,0.274011,1.157533,0.508974,0.910592,0,0,0,0.658737,1.285393,1.32282,0,0,0,0.920839,0,0,2.515947,0.59386,0.676772,1.273865,1.003851,FALSE
0.41085,1.111408,1.030319,0.440685,0.913127,0.217597,0.933913,1.415583,0.964794,1.135193,0.608823,0,0.610198,1.78602,1.531687,0,1.691586,0.915204,0,1.89435,0,0,1.172815,0.990616,1.020782,1.050568,FALSE
0.29649,1.078065,0.963716,1.123747,1.157622,0.770657,1.035309,0,1.174532,0,0.850562,0.875314,0.852483,0,1.283914,2.023178,0,0,0,0,1.541968,0,1.153674,0.73145,1.067432,1.078891,FALSE
0.343081,0.865114,1.141301,1.018864,0.881997,2.055084,1.11839,0,1.302472,0,0.732129,0.753435,0.733783,0.715915,2.947042,0,0,1.102938,0,2.287981,0,0,0.497372,0.657619,0.795983,0.797123,FALSE
0.381201,0.359355,1.027171,1.618195,0.881997,0.822034,1.174309,0,1.43093,0,0.657252,0,0.658737,0.642697,0.992115,0,0,0.988841,0.920839,0,1.183371,5.031894,0.416138,0.870828,0.81435,0.543677,FALSE
0.6311,0.506474,1.157035,1.123747,0.756435,1.013271,1.165302,0,1.251625,0,0,0,0.394346,0,1.979731,0,0,0,0.548719,0,2.105584,1.492217,1.174874,1.128067,0.795983,1.228973,FALSE
0.41085,1.000267,0.875771,0.440685,0.708192,0.8583,0.887217,0.943722,0.964794,0,2.435293,0,1.830595,0,0.612675,0,0,0,0,1.89435,0,0,0.87411,1.390643,0.992499,1.022244,FALSE
0.364259,1.06553,0.929683,1.378463,1.264196,0.685028,1.088479,0.532925,1.08965,1.283849,0.68855,0,0,0.673301,1.385812,0,0,0,0.965216,2.14847,0,2.638676,1.389512,1.094355,1.049065,0.947204,FALSE
0.355788,1.026729,1.160029,1.018864,1.896294,0.753531,1.060473,0,0.557953,0,0.705344,0.72587,0.706937,0,0,0,0,0,0,0,0,0,0.942788,1.519353,0.899199,1.003851,FALSE
2.240616,0.957827,0.897391,1.067945,0.879275,0.875314,0.947566,0.343172,0.811304,0,0.439,1.129438,0.659987,0.858555,0.828331,0,0.302299,0.817768,0.304612,0.335571,0.77539,0.824272,1.041569,1.671354,1.273865,1.097285,FALSE
0.482855,0.283701,1.293096,0.71349,1.118247,0.823665,1.16548,0,1.639296,0,2.06565,0,1.035158,0,1.559038,0,0,0.775037,3.608692,1.601587,0.925181,1.967013,1.421022,1.305604,1.091974,1.050568,FALSE
0.741225,1.016462,1.113628,0.743615,1.347496,1.179771,0.931778,2.343034,0.598838,1.246744,1.337299,0.688108,1.00524,0.653842,0.50466,0,0,0,0,1.030261,0,0,0.97883,0.477942,1.095716,1.140255,TURE
1.185959,0.808549,1.05295,0.856188,1.007997,0.88075,0.981387,1.136525,0.82993,0.775851,0.832204,0.214106,0.625563,1.220661,1.046836,0,1.14808,0,0.289216,0.638314,0,0,1.145422,0.720412,0.964216,1.125608,TURE
0.326139,0.840051,0.876106,1.374937,1.215989,0.871396,1.000015,1.19207,1.218687,0,0.771176,0.793618,1.545836,1.508195,0.776054,0,0,0,0,0,0,2.963993,1.054672,0.869481,0.945849,1.068961,FALSE
0.419321,1.306746,0.832841,1.08826,0.847182,0.962645,0.960798,0.924462,0.826966,0,0.59627,0.613622,0,2.33226,0.600042,0,3.312689,0,0,0,0,0,1.610131,1.338574,0.824266,1.125608,FALSE
0.351552,1.363818,0.78267,1.638173,1.337696,1.073211,0.891343,0,0.847136,0,1.428104,0.734832,0.715665,0,0,0,0,0,1.001412,0,0,0,1.099012,0.487697,1.095716,0.84384,TURE
1.105484,0.764146,0.842414,0.642141,0.771748,1.24773,0.954488,0.348451,0.890579,0.416384,1.339881,0.459624,0.895272,0.873472,0.674179,0,0,0.333446,0.310515,0.685504,0.395992,0,0.248224,0.997069,0.945849,1.27569,TURE
0.457442,0.798567,0.925379,0.874025,0.753373,0.827742,0.992571,0.423352,0.973811,0,0.545643,0,1.640627,0,1.09819,0,0,0,0.762981,0,0,0,1.173708,0.971535,0.824266,1.003851,FALSE
0.376966,0.66622,1.094859,1.118752,0.901597,0.700251,1.119646,0,1.447191,0,0.664807,0,0.666308,0,1.338025,0,0,3.001017,0,0,1.197293,0,1.183901,0.809187,1.095716,0.825446,TURE
1.08007,0.887818,0.940621,0.599332,0.780228,1.01876,0.953263,0.891706,0.820455,0.426258,0.685828,0,0.916503,0.447093,1.150278,0,0,0,1.589543,0.701891,0,0,1.418587,1.564261,0.935933,1.050568,FALSE
0.313432,1.238318,0.810332,1.187961,0.661498,1.443452,0.979347,1.241059,0.951578,1.497824,0,0,0,2.356554,0.80839,0,0,1.211678,0,0,0,0,1.035473,0.703137,1.170649,1.022244,TURE
0.389672,0.820267,0.950526,0.779131,0.558598,0.959039,0.984669,1.493362,1.017805,1.198259,0,0,0.644098,1.256829,0.970068,0,5.359856,0,1.800291,2.001984,1.156476,0,1.148931,0.711261,0.899199,0.740475,TURE
1.00383,0.932504,1.159653,1.0077,1.210585,0.570857,1.025663,0.959717,0.686803,0.458908,0.24612,0.506565,0.246676,1.203347,0.743031,1.158572,2.038578,0.367646,0.684726,0,0.436781,0,0.980476,0.856392,0.642374,1.022244,TURE
0.385437,0.651578,1.015883,1.264045,1.17466,1.127183,1.012081,2.013274,0.257278,3.635169,0.649867,0,1.30267,0,0.326989,1.540375,5.420764,0,0,0,0,0,1.172815,1.340832,0.795983,0.765052,FALSE
0.44897,0.610226,1.107836,0.682572,0.992247,1.008514,1.039786,1.294247,1.102622,1.036955,0.556137,0,1.114785,1.08764,0.839482,0,1.543777,1.670469,0.777796,0,0,0,1.281783,1.22729,0.721049,0.947204,FALSE
0.355788,0.962558,1.160029,0.599332,1.102497,1.027542,1.060473,1.091534,1.115906,2.630326,1.410688,0,0.706937,0.689723,1.064709,0,0,0,1.978098,0,0,0,0.886541,1.475148,1.123999,0.740475,FALSE
0.360023,0.760987,1.116987,0.719198,1.058397,0.959039,1.012472,1.078539,0.964794,1.299317,1.393692,0,0,1.362826,1.051881,0,0,1.049136,0.976987,2.174995,0,0,0.373982,1.133076,0.945849,0.84384,FALSE
0.304961,0.898388,0.867543,0.674248,0.422624,0.313971,0.943641,0.638009,0.978383,0,0,0.850305,0,0.807961,0.831487,1.964536,0,1.246799,0,0,1.496616,0,0.803026,0.929265,1.123999,0.975527,TURE
0.427793,0.960652,0.915301,0.898997,0.624748,1.883827,1.001568,0.905973,1.157753,1.089327,0,0,1.756631,0.571286,1.4698,1.383193,0,0,0.817479,0,0,0,1.330353,0.929944,1.245582,1.050568,FALSE
0.537917,0.806427,1.180405,0.5871,1.408496,0.775899,0.986737,1.797566,0.551311,0.862747,0.462706,0,0.927501,0.452458,0.698449,0,1.282331,0,0,0,0,0,0.660312,0.724895,0.870916,0.84384,TURE
0.402379,0.851104,1.02571,1.078797,0.808498,0.707862,1.033039,0,0.862156,0,0,0.640015,0.623321,1.216286,1.251701,0,0,2.805299,0,0,0,0,1.477742,1.196676,0.792241,0.590394,FALSE
0.995359,0.963378,0.871825,0.990562,0.734998,1.008514,0.982993,0.774336,1.039009,0.462847,0.99293,0.510913,0.995173,1.213676,0.999212,0.58428,0,0,0,0,0,0,1.055793,0.976502,1.170649,0.993921,FALSE
2.744649,0.73202,1.048763,1.194123,0.972202,0.845906,1.1114,0.63012,1.359957,0.16694,0.62673,0.460692,0.89735,1.13815,1.666835,0,0.493051,0.666893,1.366267,0.820689,0,1.343922,1.029096,1.093802,0.795983,0.965597,FALSE
0.194836,0.468724,0.76042,1.864587,0.514498,2.473712,0.689268,1.006637,1.029114,0,1.314505,0,3.952421,0,0.66141,0,0,0,0,0,0,0,0.448336,0.244891,0.739416,0.736728,TURE
0.529446,0.99182,1.019398,1.284282,0.472499,0.83182,1.087075,0.365312,1.773976,0,0.940459,0.483914,0.471291,1.839262,1.18301,0,1.303353,2.820628,0,2.911976,2.523221,0,1.399276,0.706588,0.992499,0.765052,FALSE
0.351552,0.909212,1.023492,0.659265,1.043697,0.616525,0.982297,0.552423,1.129515,0,0.714052,0.734832,1.431329,0,1.796422,0,1.987613,1.075364,1.001412,4.460116,0,0,0.381262,1.019774,0.917566,0.675365,FALSE
0.436264,0.627999,0.946043,1.265256,1.261746,1.008514,1.040754,0,0.794536,0,1.717966,0.58932,0.573949,0,0.288139,2.711059,0,0,0,1.779541,1.027979,0,1.194612,-0.01228,1.227215,1.27569,TURE
0.368495,0.805451,0.86156,1.070235,0.881997,1.154762,0.833008,2.633643,0.403867,1.268745,1.360899,0,0,0.66538,0.342377,0,1.892965,0,0.953726,0,0,0,1.258651,0.476059,1.273865,1.35073,TURE
0.37273,1.286328,0.908554,0.839064,0.859947,1.198799,0.926484,0.520674,0.665375,0,0,0.692109,1.348112,0,0.338396,1.594741,0,3.036323,0.942505,0,0,0,0.903398,0.728326,1.077348,0.797123,TURE
0.597215,0.611668,0.956882,0.561873,0.440999,1.541313,1.006551,0.970686,0.661573,0.775851,0.416102,0.428211,0.417042,0.813774,1.046836,0,2.304479,0,0,0,0.742846,0,1.079911,0.877161,0.824266,0.84384,TURE
0.347317,1.183242,1.066443,1.078797,1.234796,1.23305,0.975863,0.559243,1.14346,0,1.445955,0.744017,1.449221,0.706966,0.363776,0,0,2.177953,1.014088,0,0,0,1.604265,0.364895,0.899199,1.125608,FALSE
0.834407,0.738776,1.027312,0.69452,1.029862,1.067838,0.919691,0.924462,1.122311,0,1.779637,0,1.783656,1.16015,1.19393,0,0,0.886899,0,2.738465,0,0,1.104785,0.941876,1.138624,0.947204,FALSE
0.343081,1.19785,0.586074,0.599332,0.352799,1.781073,0.857432,2.264933,0.578876,0,0,2.260305,0,0,0.36838,0,0,0,0,2.287981,0,0,1.224478,0.178764,0.899199,0.890557,TURE
0.614158,0.631969,0.947716,0.786623,0.992247,1.198799,0.957959,0.943722,0.884395,1.508299,0.404463,0,1.216129,0.395506,1.017554,0,1.119782,0,1.128351,0,0,0,0.963656,0.792512,1.348798,0.872163,TURE
1.579867,0.823723,1.071753,0.710948,0.952521,0.766843,0.991709,0.365312,0.964794,0.290683,0.623592,0.32087,0.781251,1.067119,0.862864,0.366359,0.429754,0.697534,0.649565,0.477438,0.827398,0.586373,1.185532,1.592893,1.095716,1.172325,FALSE
2.376154,1.09536,0.895193,0.929997,0.676705,1.00392,0.982329,0.647124,0.806292,0,0.413869,0.425913,0.518505,1.21411,0.468548,0.728779,0.284962,1.387567,0.717858,0.632584,0,0,1.257187,1.088268,0.767699,0.815516,TURE
0.343081,0.998209,0.987071,0.719198,0.661498,2.123587,1.025191,2.831166,1.157753,2.730211,0,0,0,2.147745,0.736761,0,4.077156,1.102938,1.027089,0,0,0,1.083708,0.959797,0.899199,1.172325,TURE
0.338846,0.943307,0.843252,0.824081,0.496124,0.428143,0.962514,0,0.732755,0,1.483031,0.763094,0,0,0.373103,1.760428,0,0,0,0,0,0,1.108363,1.25258,1.273865,1.050568,TURE
0.360023,1.395143,1.028804,0.479465,0.749698,1.027542,0.941421,1.078539,0.689139,0,0.696846,0,0,0,0.350627,0,0,1.049136,0.976987,0,1.256419,0,1.223118,1.465212,1.123999,0.618718,TURE
0.495562,0.737139,0.918261,0.525884,0.557734,0.799199,0.967837,0.781011,1.097869,0.937768,0.502941,0.517577,2.520384,0,1.265306,0,0,0.754642,0.702745,1.559067,0,0,1.336958,0.112221,1.170649,0.543677,FALSE
0.618393,0.923001,0.941225,0.824081,0.845247,0.770657,0.992762,0.312405,1.197675,0,0.803308,0.826686,0.805123,2.356554,0.80839,0,0,0,0.56023,0,0,1.523743,0.752195,0.91253,1.198932,1.125608,TURE
0.241427,1.513074,0.263003,1.768616,1.547819,1.39692,0.847622,0.808905,0,1.960788,0,1.082207,0,0,0,5.02048,0,1.593133,0,0,0,0,0.38764,-0.787352,1.020782,1.200649,TURE
0.275312,0.746353,0.922532,1.04883,0.881997,0.513771,0.998808,0.707792,0.904494,0,1.836133,0.944784,0,0,0.461937,2.186338,0,0,1.292144,0,0,0,1.171965,0.917554,1.142366,0.993921,TURE
0.338846,0.673791,0.99941,1.348496,1.378121,0.256886,1.113497,0,1.46551,0,0.741515,0,2.972761,1.450187,1.865516,0,0,1.117262,1.040428,0,0,2.846993,1.206344,0.7254,1.123999,1.27569,FALSE
1.304555,0.735045,1.062684,0.870904,1.047372,0.663621,1.024525,0.590211,1.018219,0.704858,1.323096,0,1.136644,0.369656,0.855942,1.777744,0.521341,0.564126,1.050662,0.579522,0.334769,0.711748,1.029936,1.037121,1.067432,0.965597,FALSE
0.338846,1.145444,0.81202,1.123747,0.826873,0.941914,0.962514,0.573401,0.879306,1.382607,1.483031,0.763094,1.48638,0,0.746206,0,0,1.117262,2.080856,0,0,2.846993,1.084295,0.55362,0.974132,1.27569,FALSE
1.71117,1.147446,1.069913,0.956077,1.049997,0.913371,1.001568,0.562018,0.861851,0.536534,1.007133,0.444189,0.288402,0.844139,1.15829,1.014112,0.396531,0.429073,0.599349,0.880873,0,0,0.931784,0.71896,0.767699,1.200649,FALSE
0.33461,0.68232,1.233449,0.603275,1.497075,0.694042,0.974698,1.742256,0.29686,1.400563,0,0,0,0,0.377949,0,0,0,0,0,0,0,0.058563,1.117658,0.917566,1.200649,FALSE
0.423557,0.916356,1.024395,0.479465,0.837898,0.47952,0.95119,0,0.935558,0,1.770557,0.607361,1.183037,0.577115,0,0,0,0,0.825907,0,0,0,1.016687,1.13514,0.824266,0.736728,FALSE
0.8217,0.972482,0.875771,1.00174,0.932397,0.861178,1.003957,0.704124,1.019782,0,1.506203,0.620014,0.905763,0.883708,0.909439,0,0,0.900829,1.677758,0,0.535631,0,1.433452,1.376951,0.842633,1.200649,FALSE
0.825936,0.635782,1.037849,0.639287,0.705598,0.844868,1.029779,0.933993,1.312916,1.117548,1.198719,0,1.201427,1.172172,1.658666,0,0,0,0.417255,1.84476,0.532827,1.132835,0.824832,1.218047,1.077348,0.91888,FALSE
0.432028,0.739849,0.906327,1.39844,0.624748,0.970456,1.036155,0.448502,1.14629,1.078433,0,0,0.579688,0,1.455102,0,0,0.868981,1.618444,1.7977,0,2.207872,1.473478,0.781124,0.870916,1.200649,FALSE
0.376966,1.029613,1.207152,0.998886,1.014297,1.073211,1.068753,0,0.789377,0,0,0.684154,0.666308,1.300168,1.003519,0,0,2.000678,0.931546,0,0,0,0.821622,1.299803,1.049065,0.91888,FALSE
0.351552,0.909212,1.174005,0.359599,1.484696,1.027542,0.945915,1.657268,0.705947,1.331399,0.714052,0,0.715665,0,0.718569,0,1.987613,0,0,0,1.288227,0,0.965016,1.137006,0.824266,0.661688,TURE
0.978417,1.446754,0.648967,0.805919,0.275624,1.201394,0.738573,0.984753,0.302022,0.470932,0.252569,0.779756,0.253139,0,0.254166,0.594531,0,0.754642,0,0,0,0,-0.086903,0.307271,1.123999,0.825446,TURE
0.376966,1.211309,0.954492,1.13873,1.185796,0.837256,1.01786,0.514757,0.263126,1.239579,0,0,0,0,0.669012,0,0,0,0.931546,0,0,0,1.18255,1.287712,0.932191,1.125608,TURE
3.629883,0.735902,1.064132,0.887519,0.899191,0.625522,1.07291,0.952542,1.163163,0.50453,1.082352,0.069616,1.016997,0.793787,1.191312,0,0.744773,0.30221,1.500945,0.41307,0.715849,1.014638,1.294213,1.195821,1.077348,0.797123,FALSE
0.580273,0.629527,0.948345,2.414954,1.282231,0.777133,1.256352,0,1.617449,0,0.856862,0,0.429399,0.418943,1.508995,0,0,0,1.195716,0,0,4.880559,1.030038,0.279045,0.915998,0.975527,FALSE
0.423557,0.754646,0.849498,0.958931,1.631695,1.71257,0.981387,0,0.350834,0,0,0.607361,0,0.577115,0,1.397453,0,0,0.825907,0,0,2.253869,0.967951,0.886762,0.884573,0.862233,TURE
0.381201,0.47914,0.99941,1.078797,0.881997,0.411017,1.140758,0,1.170761,0,0.657252,0,0.658737,0,0.66141,0,0,0.988841,0,2.048541,2.366742,2.515947,0.639955,1.403985,1.202673,1.172325,TURE
0.309197,0.812241,0.718754,1.475278,0.691181,0.428143,1.034128,0,0.803995,0,1.629245,1.676658,0,0,0,0,0,0,0,0,0,3.135818,1.262989,0.854373,1.348798,0.815516,FALSE
0.842878,1.191831,0.866322,1.501483,0.77639,0.895945,1.039428,0.228781,0.877085,0.547428,0.293595,0.302139,0.294258,1.148371,1.034083,2.766387,0,0.438924,0.40874,1.806919,0,2.219194,0.406445,0.585659,1.095716,1.022244,FALSE
0.389672,0.703086,1.167789,0.938953,1.058397,0.411017,1.017492,0,1.272256,0,0,0,1.288196,0.628414,1.61678,0,0,0,0,0,3.469429,0,0.543952,1.418209,0.992499,0.904234,FALSE
0.304961,0.52406,1.110455,0.524415,1.469996,1.084628,1.006551,1.276019,0.489191,3.081239,0,0,0,0.807961,0.415743,0,0,0,0,0,0,0,0.964669,1.160546,1.063691,1.022244,FALSE
0.326139,0.910055,0.973451,1.714265,0.781476,1.173614,1.137272,0,0.761679,0,0,0.793618,0,0.754097,0.388027,1.831797,0,1.162556,0,0,1.394108,0,1.077621,0.956349,1.348798,0.900487,TURE
2.579462,1.009027,1.037975,0.97096,0.899384,0.753776,1.011509,0.447026,1.066351,0.355332,0.762283,0.784466,1.241507,1.583977,1.150657,0.447369,0,0.851774,0.396599,0.582395,0.168215,0.357639,0.69548,0.879527,1.273865,1.050568,FALSE
0.368495,1.425029,1.033872,1.061673,0.913497,1.223264,0.989196,2.106914,1.076979,3.806236,0,0.700251,0.681986,0.66538,1.369508,0,0,2.048313,0,0,1.226143,0,0.969938,1.245715,1.047498,1.247366,FALSE
0.415086,0.605037,1.223767,1.025523,0.975097,0.966651,1.140073,0,1.19356,0,0.602481,0,0.603842,0,1.515731,0,0,2.71671,1.686589,1.874197,0,0,0.649191,0.619867,1.152282,1.200649,FALSE
0.313432,0.364211,0.776568,1.541138,0.677248,0.978611,1.122168,0,1.585963,0,2.409925,0,1.610245,0,1.212585,0,0,0,1.128351,2.516779,0,9.273063,0.583445,0.686877,0.945849,1.200649,FALSE
0.41085,0.833556,0.850013,1.279749,1.273708,0.938891,0.996174,0,1.085393,0,1.217646,0,1.220397,0,0.612675,1.442053,0,0,0,0,1.0943,2.326575,0.469197,1.158294,0.869348,0.690011,FALSE
0.37273,1.225074,0.965339,0.928964,0.881997,0.890536,0.995113,2.603371,1.0646,2.507985,0,0,0,0.657643,0.338396,1.594741,3.74139,1.012108,1.885011,0,1.211546,0,1.439753,0.965188,1.198932,1.35073,TURE
0.398144,1.03219,1.010042,1.035987,0.699298,1.203692,1.044029,0.487082,1.369385,0,1.257352,0,2.520384,0,0.94898,1.489593,0,3.781501,1.760724,0,0,0,1.197964,1.048169,0.917566,0.91888,FALSE
0.423557,0.754646,0.874483,0.659265,0.352799,0.411017,0.996485,1.372687,1.169447,2.200885,1.180371,0.607361,1.183037,1.154231,0.890879,0,1.639269,0,0.825907,0,0,0,1.250559,0.517789,0.842633,0.868416,FALSE
0.355788,0.770047,1.041052,0.539398,0.749698,0.753531,0.952628,0,0.557953,0,0.705344,0.72587,1.413874,0.689723,0.709806,0,0,0,0,0,0,0,0.847667,0.927699,0.992499,0.947204,TURE
0.44897,0.762782,0.895697,0.865701,0.551248,0.856285,0.925837,0,0.882097,0,1.66841,0,1.114785,0.54382,1.119309,0,0,0,0,0,0,0,1.168929,0.969898,0.945849,1.050568,FALSE
0.482855,0.851104,1.008176,0.74203,1.039497,0.81551,0.993307,0.801746,0.922104,0.962887,1.549237,0.531441,0,0.504976,0.25984,1.221198,0,0,0.721738,0,0,0,0.935924,0.966958,0.852549,0.890557,TURE
0.368495,0.681536,0.890279,1.018864,0.692998,0.743745,1.075968,0.526729,1.211602,0,0,0,1.363973,0,1.027131,0,0,0,0,0,2.452287,2.606885,0.833769,0.93319,0.945849,0.900487,FALSE
0.330374,1.174815,0.704712,0.832405,0.747248,0.799199,0.909767,0.588294,0.902145,1.418991,1.522058,0.783176,0,0.744175,0,0,0,0,1.068173,0,0,0,0.834032,1.074966,1.123999,0.633364,TURE
0.432028,0.845541,0.783851,1.448385,1.065747,1.084628,0.947342,1.345505,1.031661,0,0.578382,0,1.159377,0.565573,0.582041,0,0,1.737963,0.809222,0,0,0,1.559815,0.989936,1.123999,1.125608,TURE
0.368495,0.929367,1.033872,1.070235,0.793798,0.88075,1.075968,0.526729,0.942357,0,0.680449,1.400503,0,0.66538,1.369508,0,0,0,0.953726,2.122585,0,0,0.054759,1.029981,1.035408,0.947204,TURE
1.334204,0.427804,1.047001,1.610704,0.748779,0.863421,1.203068,0,1.806684,0,1.108719,0.380328,0.92602,0.722777,1.487644,0,0,0.827203,1.797406,0.566478,1.963407,2.782913,1.18658,0.440262,0.795983,0.947204,FALSE
0.758167,1.053974,1.144575,0.671181,1.326864,0.574863,0.995304,2.035895,0.715465,1.827853,0.326769,0.336279,0.327508,0.958598,0.657673,0.770187,0.903461,0,0.910374,0,0,0,1.55754,1.253013,1.095716,0.947204,FALSE
0.381201,0.539033,0.971648,1.258596,1.455296,0.616525,1.09043,0,1.040677,0,1.314505,0,0.658737,0.642697,0.66141,0,0,0.988841,0.920839,0,0,0,1.116775,0.555609,0.767699,1.022244,TURE
0.398144,0.860158,0.850561,1.772309,1.266296,0.675242,1.108277,0.974165,0.746937,0,0.628676,0,0,1.229506,0.632653,1.489593,1.747352,0,0,0,0,2.404127,0.681522,-0.07491,1.067432,0.825446,TURE
0.800523,1.254891,0.846061,1.468362,0.992247,1.069405,1.030516,0.24095,0.800574,0.576702,0.309295,1.273184,0.309994,0.302445,0.622504,1.457559,0,0.925045,0.430715,0,0.550108,1.169575,1.068645,1.108256,0.842633,1.172325,FALSE
0.368495,0.743493,1.005153,1.421272,0.440999,1.272195,1.041259,0,1.211602,0,1.360899,0,0.681986,0.66538,1.027131,1.613726,0,2.048313,1.907451,0,1.226143,0,1.409211,0.824765,0.642374,0.947204,TURE
0.520975,0.613533,1.157853,0.770569,1.217996,0.587167,1.067926,1.113901,1.043876,1.782535,0.478002,0.491912,0.958163,0,0.962051,0,2.650151,0,0.667608,0,1.710419,0,0.936375,0.950814,1.198932,0.84384,TURE
0.381201,1.018173,1.304785,0.839064,1.455296,0.753531,1.073654,0,1.170761,0,0.657252,0,0,0.642697,1.653525,0,0,0.988841,0.920839,0,1.183371,0,1.052903,1.570048,1.049065,1.200649,FALSE
0.436264,0.837332,0.800498,1.098775,1.384246,0.742114,1.026095,0,0.794536,0,0.572655,0.58932,0,0,0.864417,1.35553,0,0,1.602259,0,0,2.18557,0.896639,1.055662,1.273865,1.022244,FALSE
0.508268,0.673791,1.082694,1.148719,1.580245,0.742114,1.06946,0,0.875611,0,0.490154,0,0.491261,0.479299,0.98651,1.158572,0,0,0,0,0.877327,0,0.815305,1.268549,0.739416,1.35073,TURE
0.317668,1.149936,1.132664,0.549387,1.175997,0.456685,0.966289,0.612144,1.095172,0,1.584608,0.815361,1.588187,0.774757,1.594633,0,0,0,0,0,0,0,1.031336,0.865773,1.049065,0.965597,TURE
0.482855,0.803821,0.854758,1.0631,0.887247,0.481151,1.033039,0.801746,1.02456,0.962887,0,0,2.070316,0,1.559038,0,0,0,2.165215,1.601587,0,0,0.787039,0.730203,1.348798,1.27569,FALSE
0.343081,0.465831,1.172147,1.438396,0.926097,2.123587,1.13703,0,1.013034,0,0.732129,0,0.733783,1.43183,1.105141,0,0,0,2.054178,2.287981,0,0,0.858768,1.273349,0.70365,1.050568,TURE
2.291443,0.787127,0.979089,0.984616,0.795373,0.868518,1.057716,1.090523,1.222072,0.800322,1.180371,0.552146,1.183037,0.83944,0.863883,0.503914,0.591112,0.639622,0.446727,0.984215,0.379031,2.014632,1.185248,1.277347,0.917566,0.84384,FALSE
0.330374,1.036601,0.960971,1.00721,0.734998,1.503256,0.948481,1.176588,0.751788,0,0,0,0.762748,0.744175,1.148765,0,0,0,1.068173,0,0,0,0.792547,0.766833,0.974132,0.797123,FALSE
0.406615,0.786089,1.19721,1.078797,0.937122,0.736405,1.13237,0,1.462425,0,0.6153,0,0.61669,1.203347,1.547981,0,0,0.925045,0.86143,1.914941,2.212389,2.351864,1.077097,1.299846,1.152282,0.890557,FALSE
0.415086,0.770047,1.198272,0.679242,1.028997,0.898148,1.093854,0,1.074204,0,0.602481,0,0,0.589138,1.515731,0,0,0.90557,2.529883,0,1.082659,0,1.292445,0.77379,0.899199,1.27569,FALSE
2.672644,1.050729,0.966149,0.847067,0.771748,0.790118,0.981028,0.790929,0.86372,0.685808,1.195384,0.851657,0.460802,0.989078,0.786542,0.647546,0.759597,0.958924,0.510274,0.56196,0.324625,0,1.035473,1.080196,1.273865,1.125608,TURE
0.677691,1.179134,0.99941,0.786623,0.937122,0.941914,0.905896,0.854692,0.436888,0.682553,0,0.753435,0,0.715915,0.55257,0,2.025593,0,0,0,0,0,0.899462,0.973144,1.095716,0.975527,FALSE
0.525211,0.782467,0.826125,1.070235,1.007997,0.685028,0.949729,1.104845,0.941262,0.883962,1.422251,0.97576,1.900618,0.463584,0.715624,0,1.314125,0,0.662091,0,0,0,0.191853,0.872653,1.198932,0.712152,TURE
0.512504,0.668222,0.970501,1.155854,0.598498,1.810431,1.01071,1.132466,0.868315,0.906247,0.972071,0,0.974266,0,0.733665,0,0,0.729061,0,0,0,1.849329,0.631121,0.769752,0.842633,0.797123,TURE
0.330374,0.829281,0.960971,0.30799,0.679873,0.694542,0.929124,0.588294,0.60143,0,0.761029,0,0,0.744175,0.765843,1.807373,0,0,1.068173,2.380737,0,0,1.129513,1.051628,0.867174,0.975527,FALSE
0.389672,0.820267,1.222104,1.058819,1.161297,0.662194,1.099547,0.995575,1.14503,0,1.92794,0,1.288196,0,0.323356,1.523067,1.786619,0,2.700437,0,0,0,1.224478,1.529262,0.889283,0.900487,TURE
2.376154,0.691807,0.904101,1.363996,0.661498,0.933055,1.100747,0.647124,1.633258,0.385844,0.827738,0.63887,1.348112,1.21411,1.457705,0,0,0.616696,1.435716,1.897751,0.730843,1.165376,1.399276,1.709791,1.123999,1.025991,FALSE
0.389672,0.644496,1.27642,0.599332,1.572895,1.301553,1.00108,0.497787,0.763354,1.198259,0,0,1.288196,0,1.293424,0,0,0.96662,0,2.001984,0,0,1.252994,1.460882,1.142366,0.840093,FALSE
0.436264,0.680332,1.455451,0.782461,1.616995,0.951428,1.114046,0.444104,0.454021,0,0.572655,0,0,0.559973,0.864417,0,0,0,0,0,0,0,1.093865,1.592263,0.824266,1.112532,FALSE
0.677691,0.640101,1.077489,1.123747,0.854435,1.070356,1.10406,0.284897,1.310664,0.682553,2.196387,0,0.733783,0.357958,1.105141,0.863395,0,1.095913,2.041094,0,0.652371,0,0.269456,0.518086,1.067432,0.84384,FALSE
1.418916,0.91716,1.163492,0.793233,1.271114,0.899939,1.014062,0.271249,0.831918,0,0.868441,0,0.174081,1.188892,0.873935,0,0,0.518248,0.482608,1.064499,0,0,0.671408,1.059471,0.805899,0.945634,TURE
0.376966,0.908482,0.701833,1.691447,1.396496,0.616525,1.01786,1.029515,0.394688,2.479157,0,0,0,0.650084,0,1.576197,0,0,0,0,0,0,1.107226,1.176197,0.735675,1.35073,FALSE
0.262605,0.782467,0.926872,1.723078,0.881997,1.198799,1.095842,0,0.759182,0,0.96397,0,0.966147,0,0.485034,0,0,2.916243,0,0,1.754654,0,0.47184,0.374372,1.227215,1.125608,TURE
1.385031,0.956082,0.993297,0.82597,0.813439,0.797281,0.983465,1.111623,1.171958,0.995477,1.245746,0.549428,1.24856,1.044135,0.716358,0,0.981537,1.593133,0.247262,0.545432,0.945231,0,0.984092,1.062465,0.974132,1.172325,FALSE
0.330374,0.760174,0.928939,1.248607,0.514498,1.31297,1.064621,0.588294,1.052503,1.418991,0.761029,0,0,0.744175,1.531687,0,0,2.294111,0,0,0,0,1.015148,0.891072,0.899199,0.765052,TURE
0.614158,0.743493,0.896022,1.236121,0.90956,0.642214,1.062085,0.314574,1.366792,0,0.808926,0.832467,1.216129,1.582022,1.424576,0,0,0.605839,0,0,1.443545,0,1.069394,0.90966,1.049065,1.050568,FALSE
0.347317,0.986035,0.914094,1.318529,0.881997,1.370056,0.975863,0.559243,1.14346,1.348042,2.168932,0,1.449221,0,0,0,0,2.177953,0,0,2.609485,0,1.042123,0.576128,0.974132,0.993921,FALSE
1.321498,0.863834,1.04906,1.379711,0.767154,0.635078,1.088817,0.873929,1.15403,0.347882,0.932874,0.576013,0.560989,0.912214,1.220408,0,1.029185,0.556823,1.037061,0.571995,0.330422,1.405009,1.302666,1.352806,1.170649,0.890557,FALSE
0.317668,0.790581,1.132664,0.324638,1.084122,0.256886,1.006551,0.612144,0.782265,0,0.792304,0.815361,2.382281,0,0.797316,0,0,0,0,0,0,0,1.134637,1.268813,0.810608,1.35073,FALSE
0.304961,1.19785,1.110455,0.948942,0.918747,0.970456,1.04849,1.276019,1.141446,1.540619,0,0,0,0.807961,1.24723,0,0,1.246799,0,0,1.496616,0,1.125016,1.338866,0.927482,0.993921,TURE
0.597215,0.802815,1.063202,0.674248,0.937122,1.370056,1.006551,0.323562,0.99236,0.775851,1.248306,0,1.668168,0,0.837469,0,0,1.870199,0.580529,1.285946,0,0,1.166631,0.759802,1.123999,1.125608,TURE
0.364259,0.940173,1.074946,0.719198,1.131897,0.205508,1.000699,0.532925,0.953444,0,0,0,0.690105,2.019903,1.039359,0,0,1.036496,0,0,0,0,1.252786,1.463377,1.020782,0.487896,FALSE
0.304961,1.19785,0.728736,0.574359,0.569623,0.256886,0.859762,0.638009,0.652255,1.540619,2.47878,0,0.828126,0,0,0,0,0,0,0,0,0,0.800532,0.931265,1.123999,0.872163,TURE
1.075835,0.954979,0.934487,1.024133,0.833536,0.481778,1.028346,0.358092,1.098264,0.42795,0.68855,0.708588,0.46007,0.673301,1.270327,2.160206,0,0.685491,0,1.409397,1.221239,0,1.585228,0.987342,0.913824,0.862233,FALSE
0.419321,0.598925,0.858079,1.451013,0.663819,0.555233,1.113306,0.924462,1.063242,0,1.19254,0,2.390467,0,1.200084,0,0,0,0.83451,0,0,2.277594,0.970779,1.075223,0.992499,1.35073,FALSE
0.381201,0.658818,1.110455,0.239733,1.146597,1.507062,1.006551,0,0.650423,0,1.314505,0,0.658737,0.642697,0.330705,0,0,0,0,0,0,0,0.930066,1.482422,0.627749,0.950951,TURE
0.355788,0.834217,0.862586,1.318529,1.014297,0.753531,1.024525,0,1.394883,0,1.410688,0.72587,1.413874,2.069169,1.774515,1.673493,0,0,0,2.202182,0,0,1.1622,0.031747,0.58955,0.722082,TURE
0.368495,0.929367,1.005153,1.010302,1.234796,1.291767,0.867716,0.526729,0.269245,0,0,0,0,0,0,1.613726,1.892965,0,0,0,0,0,0.550201,1.082878,0.974132,1.200649,TURE
1.113955,0.532884,0.99751,1.155854,1.081497,0.733959,1.09649,0.172896,0.883781,0.413193,0.221602,0.456102,0.666308,0,1.115021,0,0.611573,0.992644,0.308127,1.360421,0.392934,0,0.877184,0.755696,1.348798,1.097285,TURE
0.499797,0.685211,0.995175,0.70477,0.914664,0.685028,1.023611,0.387168,1.088486,0.929684,1.495816,0,2.998388,0,1.254398,0,0,0.74808,0,0,0,0,0.642315,1.321722,1.095716,1.036891,TURE
0.381201,0.598925,0.916126,1.378463,0.793798,0.548022,1.140758,0,2.081353,0,1.971757,0,0,1.285393,1.32282,1.55808,0,0.988841,5.525031,2.048541,1.183371,0,1.250559,1.243012,0.992499,1.125608,FALSE
0.847114,0.889404,0.99941,1.22863,1.014297,0.411017,1.071977,0.227631,1.512642,0,0.584224,0.901839,1.463859,0.856929,1.4698,0,0,2.183481,0.81333,0,1.557703,0,1.431078,0.919999,0.992499,0.768799,TURE
0.504033,0.770047,0.986812,0.762308,0.7408,0.754132,1.015009,1.151661,0.588688,1.843476,0.494344,0.50873,0.99092,0,0.746206,1.16856,1.370768,0,1.381258,0,0,0,1.077621,0.413695,1.095716,0.732981,TURE
0.304961,1.572179,0.902245,0.874025,0.771748,1.370056,0.922672,0,0.652255,0,1.65252,1.70061,0,1.615923,0.415743,0,0,2.493599,0,0,0,0,1.194233,0.697404,0.870916,0.890557,TURE
0.432028,0.898388,0.906327,1.248607,1.175997,1.255885,0.843726,3.139511,0.343887,3.2353,0,1.190427,1.159377,0,0.873061,0,0,0,0,0,0,0,0.518849,0.176016,1.095716,0.993921,TURE
0.355788,0.834217,1.070796,0.419532,0.837898,0.068503,1.024525,1.637301,1.255395,1.315163,1.410688,0.72587,0,1.379446,0.354903,0,0,0,1.978098,2.202182,3.816371,0,0.654468,-0.087265,0.81435,1.125608,TURE
0.423557,0.970259,1.024395,0.779131,1.058397,0.548022,0.905896,1.830249,0.818613,1.100442,0.590186,0.607361,1.183037,0.577115,0.890879,0,1.639269,0.886899,1.651814,0,0,0,1.012482,0.232912,1.020782,0.572001,TURE
0.343081,1.264398,1.202993,0.898997,0.881997,2.329095,1.08111,0.566233,1.157753,0,1.464258,0.753435,0.733783,2.147745,1.473521,1.737858,0,0,0,0,0,0,0.991707,0.901637,1.067432,0.618718,TURE
0.389672,1.11322,1.27642,0.799109,1.352396,1.278719,1.083136,0,1.272256,0,0,0.661348,1.288196,1.885243,2.263492,0,0,0.96662,0.900146,0,0,0,1.097301,1.062526,1.020782,1.172325,FALSE
0.402379,0.907844,1.157211,0.419532,1.087797,0.31968,1.033039,0,0.985322,0,0.621916,0,1.869962,0,1.564626,0,0,0,0,1.935984,1.118351,0,-0.100526,1.109946,1.095716,0.915133,FALSE
0.355788,0.705876,0.951819,1.258596,0.573298,0.890536,1.096421,1.091534,1.813348,0,2.116032,0,2.120811,0.689723,0.709806,0,0,2.124177,2.967147,0,0,0,1.221008,1.365823,1.020782,1.200649,FALSE
0.427793,0.907283,0.742136,0.799109,0.551248,2.11217,0.911875,0.452987,0.810427,0,1.168448,1.202452,1.171088,0.571286,0,2.766387,0,0,0,0,0,0,0.421087,0.808,0.870916,0.947204,FALSE
0.96571,0.874746,0.920509,0.973914,0.652311,0.528042,1.013173,0.997768,1.428065,0,0.767764,0.526738,1.282496,1.251268,1.416471,0,0,0,1.42423,0,0.45433,0,1.498382,0.999641,0.945849,0.768799,FALSE
0.317668,0.790581,1.066037,0.324638,1.047372,1.113171,0.946158,0.612144,0.312906,1.477306,0,0,0,0,0.398658,0,0,0,0,0,0,0,0.429893,1.864724,0.739416,0.947204,FALSE
2.079665,0.669674,0.966842,1.294556,1.048775,0.709938,1.107001,0.73957,0.945104,0.661616,0.946228,0.243441,0.82982,0.462636,1.249781,0.555545,0,0.528868,0.492498,0.361755,0,0.888589,1.233749,1.564776,0.917566,0.840093,FALSE
1.054657,0.671085,1.083697,1.226837,1.032766,0.954355,1.091441,0.182656,1.30714,0.436613,0.702488,0.240977,0.938767,1.602838,0.942576,0,0.646378,0,0.325662,0,0.830775,1.766298,0.989572,1.151058,1.003383,1.27569,FALSE
0.478619,0.71553,0.79599,1.23324,0.610614,1.49301,0.921929,0.404452,1.033708,0,1.563195,0.536229,1.566725,0.509525,0.786542,0,0,0,0.7283,0,0.933669,0,1.408549,0.268523,0.899199,1.003851,FALSE
0.406615,0.561492,1.19721,0.734181,1.300946,0.959039,1.006551,1.907312,0.243737,0,0,0.633206,0.61669,0,0.309596,0,3.41955,0,0,0,0,0,0.865191,1.266935,0.974132,0.965597,TURE
0.470148,1.019792,0.990406,0.540307,0.831884,0.710976,0.965745,0,0.947252,0,1.591877,0.546068,1.063648,1.556623,0.533982,1.25512,0,1.593133,1.483573,0,0,0,0.991784,0.860167,0.889283,0.947204,FALSE
0.330374,0.898388,1.281294,0.224749,1.451621,0.542314,1.045264,0.588294,0.60143,0,0.761029,0,0,1.48835,0.765843,1.807373,0,0,0,0,0,0,1.054942,0.348156,1.123999,1.097285,FALSE
0.360023,0.951234,0.99941,0.539398,0.881997,0.959039,0.941421,1.078539,0.551311,0,0.696846,0,0,0.681413,0,0,1.939135,1.049136,0,0,0,0,1.165922,0.720822,1.049065,0.890557,FALSE
0.440499,0.829281,1.057068,0.799109,0.661498,0.342514,1.074299,0.879586,1.124032,0,1.701124,0,0.568322,1.108967,0.570628,0,1.574347,0,1.586395,0,0,2.163715,1.222028,1.253422,0.842633,0.797123,FALSE
1.181724,0.927368,0.868663,0.68833,1.153891,0.78804,0.947024,0.651779,1.08279,0,1.044011,0.214879,1.046369,1.225068,0.945554,0,0,0.3117,0.870793,0.640635,0.370072,0.786805,1.421022,1.496318,1.273865,1.125608,FALSE
0.508268,1.392501,0.624631,1.148719,1.028997,0.799199,0.855568,1.522644,0.389161,2.74178,0.490154,2.017673,0,0.958598,0.246627,0,0,0.735292,0.684726,0,0,0,1.122221,0.375574,1.049065,1.050568,TURE
0.326139,0.770047,1.233038,0.625773,1.35218,0.458364,1.019623,1.19207,1.218687,0,0,0,3.091671,0.754097,1.552109,0,0,0,0,0,0,0,0.81452,0.995048,0.838891,1.068961,FALSE
0.897941,0.940765,0.978196,0.762786,1.042361,0.809579,0.94008,0.858742,0.713307,2.054159,0.82626,0.283435,0,1.346602,0.970068,0,0.760809,0.823246,0.383316,0.846993,0,0,1.123822,0.831151,0.870916,0.947204,FALSE
0.419321,0.762268,1.034742,0.479465,1.014297,0.825639,0.899795,0.924462,0.59069,1.111787,0,0.613622,0.597617,0.583065,0.300021,0,0,0.896137,0,0,0,0,1.059672,0.517287,0.917566,1.125608,TURE
0.690398,0.727529,0.965687,1.120972,0.783998,0.710399,1.055952,0.279621,1.357858,0,0.718487,0.739396,0.360055,1.756438,1.446064,0.847206,0,2.150729,1.001412,2.216032,0.640062,1.360827,0.138801,0.936983,1.273865,1.200649,FALSE
0.648042,0.986465,0.996144,0.680011,0.843834,0.816764,0.937474,0.894052,0.685512,1.428389,0.383034,0.788362,0.3839,1.123655,0.963644,0,1.06006,0.573528,0.534086,2.364759,0,0,1.191476,0.664191,0.571183,1.27569,FALSE
0.474384,1.15507,0.825405,0.549387,0.612498,0.570857,0.91668,0.816192,1.043021,0,2.103207,1.62331,0,2.570786,0.793692,0,0,1.578517,1.469962,0,0,0,1.426681,0.911295,1.152282,1.097285,FALSE
0.355788,1.283411,0.981563,1.13873,1.146597,1.23305,0.970603,0.545767,0.557953,0,0,1.451741,0,0.689723,0,1.673493,0,0,0,0,0,0,0.787938,0.593212,0.899199,0.797123,TURE
0.326139,0.910055,0.908554,0.612552,0.580432,0.8311,0.980407,1.788105,0.609344,0,0.771176,0.793618,0,0.754097,0.776054,0,4.297542,0,0,0,0,0,1.414415,0.970014,0.974132,0.993921,FALSE
0.41085,1.333689,1.030319,1.103475,1.50199,0.8583,0.918348,1.415583,0.241199,2.270386,0,0.626541,0.610198,0,0.306337,0,3.383172,0.915204,0,1.89435,0,0,1.083717,0.281972,1.020782,0.965597,TURE
0.368495,0.681536,1.407215,0.762007,1.625395,0.665456,1.093322,0.526729,0.807735,1.268745,0,0,0,0,1.369508,0,0,1.024157,0,0,2.452287,0,0.613043,1.550561,1.198932,1.003851,TURE
0.504033,0.679453,0.776852,1.359011,0.812366,1.09965,1.040384,0.383887,1.27549,0,0.494344,0,0.49546,0.966791,1.243677,0,0,0.741631,0,0,0,0,0.73112,0.727481,1.142366,1.144002,FALSE
0.304961,0.973253,0.936947,1.248607,0.477749,0.570857,1.04849,0,1.30451,0,2.47878,0.850305,0,0,0,0,0,2.493599,2.322115,0,0,0,0.983241,0.553851,0.917566,0.84384,FALSE
0.309197,1.181441,1.197923,0.639671,1.420525,0.770657,0.992762,0.629148,0.803995,0,0.814623,0,0,1.593163,0.409888,0,0,0,0,0,0,0,1.057087,1.365595,1.142366,1.068961,TURE
0.376966,0.908482,1.038712,0.732516,0.999597,1.293942,1.034825,0,1.052503,0,0.664807,0,0.666308,1.300168,1.338025,0,0,1.000339,0,0,1.197293,0,0.941231,0.98179,0.945849,0.740475,TURE
0.618393,0.812241,1.061017,0.761651,0.854435,0.470957,1.044469,1.249618,1.357365,0.748912,1.204962,0,1.207684,1.178277,1.010488,0,0,0,0.56023,1.240666,0.716689,0,0.873091,1.36612,1.348798,1.35073,TURE
0.343081,0.665472,1.110455,0.299666,0.793798,1.918079,1.006551,0,0.868315,0,0,0.753435,1.467565,0,1.473521,0,0,1.102938,1.027089,0,0,0,1.290235,1.033047,1.049065,1.247366,FALSE
0.419321,0.980059,1.034742,0.611949,1.018939,0.688633,0.960798,0.462231,0.826966,1.111787,1.19254,0.613622,0.597617,0.583065,0.600042,0,0,1.792274,0.83451,0,1.071262,0,0.624774,1.453343,0.870916,1.097285,FALSE
0.44897,0.915338,0.872126,1.082126,0.771748,0.894342,1.011299,1.725663,0.551311,1.036955,0,0,0,0.54382,0.839482,0,1.543777,0.835235,0,0,0,0,1.292445,1.153649,1.067432,0.947204,FALSE
0.338846,1.145444,1.186799,0.973914,1.047372,0.941914,1.075751,1.146801,1.025857,0,0,0,0.74319,0.725094,1.492412,0,2.065053,1.117262,1.040428,0,0,0,1.334719,0.95008,0.889283,1.153932,FALSE
1.232551,0.685368,1.124765,0.859042,1.733258,0.932053,0.980609,0.312405,0.399225,0.37316,0.600397,0.205956,0.401168,0,0.302097,0,0,0.298712,0,0,0,0,1.421022,2.620485,0.767699,1.35073,FALSE
0.940296,1.505407,0.697786,0.824081,0.569623,0.884828,0.80252,0.819885,0.785805,1.470591,0.788703,1.082207,1.053979,1.028314,0.264564,1.237927,0,0,0,0,0,0,0.625174,0.499265,0.899199,1.172325,TURE
0.618393,0.701481,1.197923,0.861539,0.955497,0.513771,1.13754,0.937214,1.756591,0,0,0,1.207684,0.785518,2.020975,0,1.111952,1.203205,1.680691,1.240666,3.583447,0,1.265332,1.374553,1.049065,1.022244,FALSE
0.351552,1.298874,1.023492,0.87902,1.014297,1.073211,0.854962,0.552423,0.988326,0,0,0.734832,0.715665,1.396476,1.437138,0,0,0,0,0,1.288227,0,0.955836,0.756596,0.992499,0.947204,FALSE
0.364259,1.06553,1.045894,1.158708,0.617398,0.548022,1.053367,0.532925,1.225856,0,0.68855,0.708588,0,0.673301,0.692906,0,1.915772,0,0.965216,0,0,0,1.513064,0.871423,0.889283,1.022244,FALSE
1.097012,1.040604,1.080443,0.623596,1.040007,0.791804,0.996835,1.229033,0.583364,0.839248,0.675154,0.694802,0.22556,1.100336,0.9059,0.529504,1.863388,0,0.625882,0.690881,0,0,0.607008,1.039279,0.786067,0.797123,TURE
0.571802,0.71871,0.99941,0.756299,1.217996,0.619787,0.972999,0,1.123193,0,1.304621,0,1.307568,1.700971,0.656437,0,0,0.651736,0.606916,0,0,0,1.03089,0.807743,1.091974,1.200649,FALSE
0.444735,0.462028,1.023205,0.799109,0.955497,0.913371,1.02093,1.306692,1.447191,1.047023,1.684608,0,4.502434,0,1.695265,0,1.558912,0,0,0,1.007623,0,1.321901,0.758211,1.049065,1.172325,FALSE
0.436264,1.412998,1.043073,0.649276,1.090247,0.856285,0.938144,1.776418,0.794536,0,1.145311,0,0,0.559973,0.576278,0,0,0,0.80113,0,0,0,0.768321,1.490557,1.123999,1.022244,FALSE
0.402379,0.794364,0.789008,0.87902,1.161297,0.570857,0.969467,0,0.615826,0,0.621916,0.640015,0,1.216286,0.312925,0,0,0,0,0,0,0,1.309816,1.001981,0.795983,0.862233,FALSE
0.364259,0.814817,1.394525,0.679242,1.558195,0.63936,1.141148,0,1.498268,0,0,0,0,1.346602,3.118076,0,0,2.072992,0,4.296941,1.241096,0,0.677103,0.815773,1.095716,1.022244,TURE
0.275312,0.663425,0.99941,1.198663,1.047372,1.284428,0.882668,2.123375,1.266292,1.711799,0.918067,0,3.680561,0.897735,1.385812,0,5.129325,0,0,0,0,0,1.15644,1.331217,0.692766,0.898917,TURE
0.360023,1.078065,0.970015,0.779131,0.926097,0.47952,0.994709,1.078539,0.964794,1.299317,1.393692,0,0.69842,2.04424,0.701254,1.653085,1.939135,0,0,0,0,2.671253,0.904367,0.913024,1.049065,0.821699,FALSE
0.343081,0.865114,0.863687,0.958931,0.970197,1.644067,1.006551,0,1.013034,0,0.732129,0,1.467565,1.43183,0.736761,1.737858,0,0,1.027089,0,0,0,1.090319,0.674854,1.123999,1.097285,TURE
0.559095,0.694209,0.965339,1.255742,0.766498,0.799199,0.972237,0.345791,0.972159,0,0.889818,0.457857,0.891828,0.435056,1.119309,0,0,0.666893,0.621031,1.376364,0.795077,0,1.166495,0.703504,0.899199,1.068961,FALSE
1.516334,0.752839,1.298116,0.638177,1.418274,0.782285,1.109174,0,0.810751,0,0.324934,0.167195,0.488501,0.794344,1.062715,0.381839,0,0.242336,0,1.493005,0.574971,0,1.147186,1.741813,0.439683,0.792509,FALSE
0.321903,0.425552,1.249262,1.27358,0.868216,0.535178,1.2317,0,2.006772,0,1.563195,0,2.350088,0.764288,2.752896,0,0,1.178482,1.097438,4.893738,0,0,0.754711,1.301036,1.142366,1.048998,TURE
0.571802,1.916561,0.444182,1.255742,1.144497,1.353746,0.715769,2.704397,0.172799,0.810852,0,2.685174,0,0,0,4.107665,1.204614,0,0,0,0,0,0.169273,0.003249,0.614091,0.716765,TURE
0.368495,0.681536,1.148747,0.719198,1.304096,0.733959,1.110677,0.526729,0.807735,1.268745,0.680449,0.700251,0.681986,0.66538,1.369508,0,0,1.024157,0.953726,0,0,0,1.139004,1.383417,1.002415,1.065214,FALSE
0.271076,1.179134,1.054065,1.423413,0.881997,1.027542,1.038005,0,1.102622,0,0,0.960022,0,1.824429,0.469388,0,0,1.410314,0,0,0,0,1.582444,0.920457,0.927482,0.975527,FALSE
0.546388,0.919281,1.045894,1.346118,1.123497,0.559983,1.100183,0.707792,1.62809,0,0.455419,0.468672,0,1.335999,1.60405,0,0,0,1.271634,1.409397,1.628318,0,1.552591,1.307044,1.198932,1.200649,FALSE
0.457442,0.798567,0.624631,0.898997,0.643123,1.056085,0.824812,0.423352,0.541006,0,1.091287,0,0.546876,0.533559,0.549095,0,0,0,0,0,0,0,0.748825,0.158629,0.992499,0.515354,TURE
0.309197,1.033761,0.855659,1.659687,1.352679,1.126344,0.951397,1.258296,0.643196,1.51892,0.814623,0,0.816462,0.796582,0.409888,1.936471,0,0,0,0,0,0,0.572416,0.160083,0.992499,1.022244,TURE
0.368495,0.619578,0.717967,0.710636,0.220499,1.086259,0.954488,0.526729,1.211602,0,2.041348,0,1.363973,0.66538,0.342377,0,0,0,0,0,0,2.606885,1.202767,0.073905,1.049065,1.172325,TURE
0.338846,0.606412,1.186799,0.674248,1.322996,1.198799,0.981387,0.573401,1.025857,0,0.741515,0,2.229571,0.725094,0.373103,0,0,1.117262,1.040428,0,0,0,0.944489,1.071089,1.067432,0.797123,TURE
0.351552,0.584493,0.993389,0.179799,0.911397,0.822034,0.964106,0,0.847136,0,0.714052,0,1.431329,0.698238,1.077853,0,0,0,0,0,0,0,0.978874,1.210291,1.020782,0.947204,FALSE
0.470148,1.116915,1.102952,0.631114,1.132565,0.607184,0.924939,0.823612,0.842002,0,0,0,0.531824,0.518874,1.067965,0,0,0,0,0,0.951121,0,1.15042,0.989508,1.095716,1.068961,TURE
[truncated: 581,854 more chars]
