# Supplementary material for: Comparative Analyses between Retained Introns and Constitutively Spliced Introns in Arabidopsis thaliana Using Random Forest and Support Vector Machine
Source: PLoS One. 2014 Aug 11;9(8):e104049. doi: 10.1371/journal.pone.0104049 (PMC4128822; doi:10.1371/journal.pone.0104049)
Supplement: File S2 — All extracted data used in the article. (ZIP) [file pone.0104049.s002.zip › data/weka_data/optimized_feature2760.arff]

@relation 'feature98-weka.filters.unsupervised.attribute.Remove-R19-22-weka.filters.unsupervised.attribute.Remove-R19-22-weka.filters.unsupervised.attribute.Remove-R19-20-weka.filters.unsupervised.attribute.Remove-R20-weka.filters.unsupervised.attribute.Remove-R21-weka.filters.unsupervised.attribute.Remove-R22-weka.filters.unsupervised.attribute.Remove-R22-27,29,33,35-43,45,47,49,51-53,58-59,61-65,67-69-weka.filters.unsupervised.attribute.Remove-R2-3,6,8,11-12,15-16,18-22,24-25,27,29-31,34-35,37-38,43,46-weka.filters.supervised.instance.Resample-B0.0-S1-Z60.0'

@attribute Length numeric
@attribute g. numeric
@attribute t. numeric
@attribute Vac numeric
@attribute Vat numeric
@attribute Vcg numeric
@attribute AT numeric
@attribute cg numeric
@attribute ta numeric
@attribute cga numeric
@attribute cta numeric
@attribute gga numeric
@attribute tac numeric
@attribute tag numeric
@attribute tta numeric
@attribute gaag numeric
@attribute ttcg numeric
@attribute atgt numeric
@attribute taat numeric
@attribute attat numeric
@attribute tatat numeric
@attribute aaata numeric
@attribute SFvalue numeric
@attribute SFaccvalue numeric
@attribute IDdonv numeric
@attribute IDacceptv numeric
@attribute Group {FALSE,TURE}

@data
0.304961,0.673791,0.971648,1.223635,0.826873,0.313971,1.1114,0.638009,1.793702,1.540619,0,0.850305,2.484379,0.807961,3.325948,0,0,0,0,2.590802,0,0,1.426681,1.292117,1.198932,0.92881,FALSE
0.330374,1.174815,0.928939,1.04883,0.814623,1.265399,1.006551,0.588294,1.20286,1.418991,0,0,1.525496,0.744175,1.148765,1.807373,2.120121,0,0,0,0,0,0.789555,1.15418,1.170649,1.27569,FALSE
0.381201,0.95828,1.082694,0.779131,0.970197,0.822034,1.023327,0.508974,0.910592,0,1.971757,0.676379,1.317474,1.285393,0.66141,0,0,0,0,0,0,0,1.166691,0.67605,1.198932,1.097285,FALSE
1.630694,0.966059,0.837168,0.913981,0.672523,0.667902,0.960798,0.825757,1.025094,0,1.208109,0.621633,0.605419,0.886015,0.531891,0.354851,0,0.675622,0.41944,0.924801,0.534225,0,0.70753,0.873491,1.049065,0.872163,FALSE
0.381201,0.359355,1.027171,1.618195,0.881997,0.822034,1.174309,0,1.43093,0,0.657252,0,0.658737,0.642697,0.992115,0,0,0.988841,0.920839,0,1.183371,5.031894,0.416138,0.870828,0.81435,0.543677,FALSE
2.270265,0.774357,1.034837,1.218086,0.812581,0.900685,1.0873,0.931374,1.276774,0.201954,0.433245,0.668779,1.085559,1.059125,1.52595,0,0.894985,0.322811,0.901834,0.993466,0.956484,0.406713,0.395974,1.309814,1.348798,0.665435,FALSE
0.432028,1.109773,1.273757,1.098775,1.874244,1.655484,0.947342,0.448502,0.458516,0,1.156764,0,0,1.131146,0.29102,0,0,0,0,0,0,0,0.575222,1.095696,0.992499,0.41199,TURE
0.364259,0.814817,1.394525,0.679242,1.558195,0.63936,1.141148,0,1.498268,0,0,0,0,1.346602,3.118076,0,0,2.072992,0,4.296941,1.241096,0,0.677103,0.815773,1.095716,1.022244,TURE
0.44897,1.017043,1.20212,0.449499,1.408746,1.160742,0.94008,1.294247,0.551311,1.036955,0.556137,0.572321,1.672178,0,0.839482,0,0,0,0.777796,0,0,0,0.723716,1.330754,1.002415,0.815516,TURE
0.546388,1.044637,0.716631,1.070235,0.636998,0.902497,0.924622,0.353896,0.542697,0,0,0.937344,0.912895,0.445333,0.68745,0,0,0,0,0,0,0,1.054625,0.578035,0.964216,1.172325,TURE
0.512504,1.069156,1.032448,0.72776,0.629998,1.761501,0.998232,0.754978,1.254232,0.906247,0.972071,0.50018,0,0.950543,1.46733,0,0,0.729061,0.678923,4.517297,0.869828,1.849329,0.849735,1.083846,0.913824,0.993921,FALSE
0.808994,1.382859,1.059584,0.629298,0.95817,0.959039,0.956487,0.476828,0.914015,0.5706,0.918067,0.944784,0.306713,0.897735,1.077853,0,0.845793,0.915204,0.852265,1.88422,0,0,1.111917,0.742778,1.095716,1.022244,TURE
1.139368,1.222342,0.594444,1.250986,0.932747,0.916089,0.886812,1.352199,0.777595,2.019538,1.299735,1.337559,0.217112,0.635475,0.217993,2.03839,0,0,0,0,0,1.632992,1.175788,0.290485,1.017041,1.125608,TURE
0.415086,0.440027,0.79035,1.285233,0.504699,1.042765,1.093854,0,1.19356,0,1.204962,0,0,0.589138,1.212585,0,0,0.90557,1.686589,1.874197,0,0,0.964669,0.383017,1.017041,1.200649,FALSE
0.504033,0.905937,1.25976,0.249721,1.417772,0.3996,1.040384,0,0.784917,0,0.494344,0.50873,0.49546,1.450187,0.497471,1.16856,0,0,0.690629,0,0,0,0.847768,1.413478,1.170649,0.668252,TURE
0.376966,0.545089,1.010639,0.745835,0.803598,0.548022,1.068753,0,1.447191,0,1.994421,1.368307,1.998925,0,1.338025,0,0,1.000339,1.863092,4.145284,1.197293,0,0.754903,0.400214,0.721049,1.200649,FALSE
0.465913,0.882053,0.953982,0.998886,1.028997,0.570857,1.001976,1.662336,0.318648,2.995649,0,0,0,0,0.80839,2.5337,1.486066,0,0.748719,0,0,0,1.032666,0.007301,0.414593,1.022244,TURE
0.376966,1.271875,1.151006,0.566035,1.396496,0.646971,0.916074,2.05903,0.394688,2.479157,0,0.684154,0,0.650084,0.334506,0,3.697885,0,1.863092,0,0,0,0.918762,0.797973,1.198932,0.740475,TURE
0.529446,0.733084,0.77954,0.898997,0.850497,1.027542,0.978367,0.730623,1.027039,0.876775,0.940459,0.483914,0.942583,0.459815,0,1.11109,0,0.705157,0,0,0,0,1.059543,0.648878,0.824266,0.825446,FALSE
0.415086,0.605037,1.121786,0.312984,1.224996,0.898148,0.970603,0.933993,0.954848,1.123368,1.807444,0,2.415368,0,1.515731,0,0,2.71671,0.843294,0,0,0,0.626429,0.987616,1.348798,0.947204,TURE
0.326139,0.770047,0.908554,0.652214,0.616101,0.71525,1.000015,1.19207,1.066351,2.875823,0.771176,0,1.545836,0.754097,1.552109,0,0,0,1.082608,0,0,0,1.419403,0.843772,0.889283,1.050568,TURE
0.343081,1.19785,0.586074,0.599332,0.352799,1.781073,0.857432,2.264933,0.578876,0,0,2.260305,0,0,0.36838,0,0,0,0,2.287981,0,0,1.224478,0.178764,0.899199,0.890557,TURE
0.770874,1.006984,0.878602,1.22863,1.036347,0.993291,0.978898,1.251344,0.831535,0,0.642647,0.330674,0.966147,0.628414,0.970068,0,1.776638,0.96122,0,0.989745,0,0,1.031336,0.96364,1.095716,1.050568,TURE
0.427793,0.747174,0.940039,0.549387,0.551248,1.541313,1.001568,0.452987,1.389303,0,2.336897,0.601226,1.756631,1.142572,1.17584,0,0,0.877849,0.817479,0,1.049174,0,1.433452,0.569367,1.245582,0.768799,FALSE
0.444735,1.180738,1.070796,1.74805,1.322996,1.027542,1.064068,0,1.113224,0,0,0.577877,0,1.6473,1.412721,0,0,0.843423,1.570842,0,0,0,1.377081,1.106808,0.945849,1.27569,FALSE
0.41085,0.777985,1.184867,1.389039,1.610942,1.301553,0.871652,2.831166,0.361798,2.270386,0.608823,0,0.610198,0.59534,0.612675,0,1.691586,0,0,0,0,0,0.448487,0.793946,0.794415,0.872163,TURE
0.605686,1.3947,1.083276,1.036344,1.019809,1.441413,0.981915,0.957014,0.815319,0.764846,0.4102,1.266412,0,0.802231,1.031987,0.968235,0,0.614494,1.144471,1.267443,0,0,0.945051,1.250016,1.049065,0.618718,TURE
0.74546,0.735045,1.121497,1.490005,0.986122,0.485228,1.149527,0.258849,1.323146,0.619789,0.332403,0,0.333154,0.975126,1.003519,0,0,2.486392,0.926161,1.024271,1.775056,1.257974,1.311017,0.918307,0.711133,1.200649,TURE
0.381201,0.898388,0.943887,0.719198,0.749698,0.890536,0.956223,0.508974,1.040677,0,0,0,1.317474,0,0.66141,0,0,0.988841,0,0,1.183371,2.515947,1.169007,1.061258,0.692766,1.022244,FALSE
0.300725,0.835121,0.985334,0.871755,1.117531,0.926345,0.829341,0.647124,0.165393,0,0,1.725257,0,0,0.421769,0,0,1.265135,0,0,0,0,0.849034,0.937057,0.805299,1.068961,FALSE
0.415086,0.99006,0.89233,1.39844,0.494899,0.494742,1.063041,0.466996,1.312916,0,1.204962,0,0.603842,0.589138,0.606293,1.426873,0,1.81114,1.686589,0,0,0,0.902574,1.273024,1.002415,1.050568,FALSE
0.465913,0.83305,1.158407,0.799109,0.955497,0.685028,1.056878,0.415584,1.380806,0.99855,1.071078,1.102247,1.073497,1.047357,1.61678,0,0,0.804011,0.748719,1.662024,0.960093,0,0.718025,1.327641,1.273865,1.097285,FALSE
0.364259,0.940173,1.074946,0.859042,0.911397,0.867702,1.018255,0,0.817237,0,2.06565,0,0,1.346602,0.346453,1.633168,0,1.036496,0.965216,0,0,0,1.120861,0.720473,0.689025,0.590394,TURE
0.436264,1.151332,0.970301,0.449499,0.943247,0.742114,0.908827,1.776418,0.454021,2.135512,0,0,0,0,0.576278,0,0,0,0,1.779541,0,0,0.859146,0.670396,1.198932,1.140255,TURE
0.953003,0.838495,1.110455,1.098775,1.414871,0.656485,0.979709,0.606678,0.982022,0,0.778092,0.266912,0.5199,0.50724,1.435527,0.610599,0,0,1.804346,0.79717,0.920995,0,1.212647,0.814242,0.960474,1.022244,FALSE
0.444735,1.43742,0.928023,0.998886,0.992247,1.31297,0.805241,1.742256,0.667934,0,0.561536,1.155755,0,1.0982,0.565088,0,1.558912,0.843423,0,1.744303,0,0,0.321469,0.513436,0.974132,0.900487,FALSE
0.393908,1.391052,0.617915,1.32775,0.600437,0.827303,0.844204,0.984753,0.880899,0,0.635585,1.308162,0.63702,0.621509,0,3.012288,1.766767,0.95588,0.890144,0,1.143482,0,1.202254,0.547986,1.123999,0.91888,TURE
0.652278,0.945057,0.908554,0.834783,1.019809,0.813471,0.990211,0.29607,0.756701,0,0.761029,0.391588,0.381374,1.116262,1.148765,0,0,0,1.061099,0,0,0,1.429154,1.083111,1.020782,1.050568,FALSE
0.364259,0.814817,1.103999,0.799109,1.352396,1.004708,0.94803,1.065851,0.953444,0,0,0,1.38021,0,1.039359,0,0,1.036496,0,2.14847,1.241096,0,0.509667,0.924615,0.974132,0.712152,FALSE
0.292254,0.859327,0.941473,0.449499,0.508373,0.256886,0.962788,0.666157,0.510773,0,0.863257,0,0,0,0.434359,0,0,0,0,0,0,0,0.572613,0.927499,0.917566,0.872163,FALSE
0.347317,0.723093,1.066443,1.498329,1.587595,1.23305,0.975863,0.559243,1.000527,0,2.168932,0,0.72461,0.706966,0,0,0,0,2.028176,0,0,0,0.423995,0.72059,1.095716,1.200649,TURE
0.368495,1.239156,1.120028,1.172978,1.190696,1.086259,0.989196,1.580186,1.346224,1.268745,0.680449,0,0.681986,1.99614,0.342377,0,0,0,0,0,1.226143,0,1.00568,1.402244,0.5429,1.125608,FALSE
0.453206,0.403015,1.027431,1.03456,1.275746,1.590244,0.945405,2.564075,0.655332,0,1.10168,0,0.552084,0.538641,0.554325,0,1.528933,0,0,0,0,0,0.752183,1.113383,1.198932,0.866846,TURE
0.470148,0.776984,1.080443,0.771866,0.771748,0.617563,1.020153,2.470836,0.631502,2.968166,1.061251,0,0.531824,0,0.266991,0,2.944612,0,1.483573,0,0,0,1.074171,1.085257,1.123999,1.022244,TURE
0.402379,0.453922,1.341313,0.43951,1.396496,0.707862,1.128396,0,1.354817,0,0,0,0,0.608143,2.190476,0,0,0,0.870793,0,1.118351,0,0.58203,1.353193,1.020782,1.025991,FALSE
0.338846,0.943307,1.030641,0.674248,0.937122,0.5994,1.00026,0.573401,0.439653,0,0,0,0,0,0.746206,0,2.065053,0,3.121284,0,0,0,1.055434,0.998387,1.273865,0.768799,TURE
1.990718,0.986315,1.02599,0.774137,0.98306,1.013271,0.941232,1.738541,0.641825,1.152173,0.370758,0.254365,0.619325,0.362547,0.932758,0.290263,1.361962,0.184217,0.85774,1.134171,0,0.464316,1.270159,0.788443,0.945849,0.84384,TURE
0.457442,0.449194,1.110455,0.69922,1.139247,0.627942,1.10441,0.423352,1.190213,0,0,0,0.546876,0,1.921833,0,0,0,0.762981,5.081959,0.978557,0,1.610131,1.522672,1.049065,1.097285,FALSE
0.376966,0.726786,0.729906,1.884565,0.705598,0.289234,1.119646,0.514757,1.710317,1.239579,2.659228,0,1.332617,0.650084,0.334506,1.576197,0,0,0,0,1.197293,5.091093,1.037739,1.171828,1.170649,1.022244,TURE
1.507863,1.544419,0.926419,0.948942,0.78706,1.308213,0.933039,0.765611,0.619642,0.609284,1.143693,1.176976,0.491261,0.798832,0.575464,0.768005,0.450451,0.487417,0,0,0.289119,0,1.336488,0.817558,1.198932,1.097285,TURE
13.248861,0.746167,0.887423,1.461109,0.928344,0.746113,1.092307,0.898151,1.292151,0.689977,0.777097,0.285611,0.760308,0.687517,1.14509,0.5639,0.508829,0.523057,1.230535,1.466242,0.749266,1.385221,0.694179,0.444608,1.049065,0.897709,FALSE
0.313432,1.019792,0.945388,1.04883,1.031622,0.672795,1.040556,0,1.110174,0,0.803308,0.826686,0.805123,0.785518,0.404195,0,0,0,1.128351,0,1.453856,0,1.461046,0.917366,0.721049,0.778729,FALSE
0.571802,0.678782,0.888364,1.212933,0.619498,0.407755,1.084838,0.676099,0.777595,0.810852,0.434874,0,0.871712,1.275728,1.312874,1.026916,0,0,1.213833,0,0,0,1.238294,0.819492,1.063691,0.722082,TURE
0.597215,1.070419,1.169522,0.786623,1.185184,1.498499,1.017259,0.647124,1.075056,0,2.080511,0.428211,0.417042,0.406887,0.628102,0.982268,1.15224,3.116998,1.161057,1.285946,0.742846,0,0.105604,1.335269,0.68285,1.050568,FALSE
0.376966,1.029613,0.926419,1.045501,0.440999,0.837256,1.01786,0.514757,1.578754,0,0.664807,0,1.332617,1.950252,0.669012,0,0,1.000339,1.863092,0,1.197293,0,1.489929,0.383761,0.992499,1.050568,FALSE
0.529446,0.862452,1.059374,1.284282,0.598498,0.929681,1.050839,0.730623,1.773976,1.75355,0,0,0.471291,0,0.709806,0,0,1.410314,0,1.455988,12.616104,0,0.489008,0.472288,0.899199,1.097285,TURE
0.453206,0.654899,1.377691,0.74203,1.354496,0.228343,1.171174,0,1.201442,0,0,0,1.104168,0,2.217299,0,0,0.827203,1.540634,1.710433,1.976115,0,1.336958,1.586025,1.123999,0.975527,FALSE
0.559095,1.633432,0.681416,1.683836,1.060497,1.647329,0.94936,0.691583,1.148915,0.829564,0.889818,0.915713,0.891828,2.175281,0.671586,3.152394,0,0.666893,0,0,0,3.380804,0.466959,0.366259,0.692766,1.125608,TURE
0.427793,0.853913,1.113204,0.499443,0.771748,1.655484,1.031465,0.905973,1.273528,0,1.752673,0,0.585544,2.285143,1.17584,2.766387,0,0.877849,1.634958,0,1.049174,0,1.070476,1.010831,0.974132,0.84384,FALSE
0.478619,0.763232,0.928655,0.902839,0.554075,0.658681,0.988736,0.808905,1.550562,0,1.563195,0.536229,1.566725,1.01905,0.786542,0,0,0,2.184899,0,0,0,1.104059,1.06989,0.795983,1.097285,TURE
0.326139,0.770047,0.973451,0.48916,0.655013,0.886507,0.960798,1.19207,1.066351,0,0,0.793618,1.545836,0,1.940136,0,0,0,1.082608,0,1.394108,0,0.609463,1.778382,1.198932,1.040638,FALSE
0.351552,1.168986,0.872978,0.958931,1.087797,0.548022,1.000487,0,0.988326,0,0,0.734832,1.431329,2.094715,1.077853,0,0,0,0,0,0,2.738879,0.887435,1.317781,1.123999,1.144002,FALSE
0.804758,0.907844,0.907359,1.04883,0.992247,1.198799,0.961521,0.719026,1.163879,0.573635,0.30765,0.633206,2.158414,1.80502,0.928789,0,0,0,0,0,0,0,1.136682,0.44713,0.646116,0.975527,FALSE
0.393908,0.579605,1.1015,1.32775,0.888782,1.1382,1.07149,0,1.510112,0,1.271169,0,1.91106,0.621509,1.599013,0,0,1.911759,1.780288,0,0,0,0.918585,0.9643,0.81435,1.200649,TURE
0.415086,1.100067,1.121786,0.739176,1.352396,1.689736,0.955196,0,0.477424,0,0,0,0.603842,0.589138,0.909439,0,0,0.90557,0,0,0,0,0.561822,0.980641,0.58955,0.872163,TURE
0.580273,0.708218,0.948345,1.163408,0.824556,0.653367,1.05798,0.666157,1.191804,0.79884,0.428431,0,0.429399,0.837886,0.862283,0,0,0,0.597858,0,3.060749,0,0.792547,0.718896,0.899199,0.797123,FALSE
0.398144,1.433597,0.664501,1.27572,0.667798,0.919895,0.915533,0.487082,0.622448,0,1.257352,1.293943,0,0,0.632653,0,0,0,0,0,1.130777,0,0.224673,0.033532,0.795983,0.990174,TURE
0.364259,0.814817,1.074946,0.499443,1.455296,0.707862,0.983143,0.532925,0.544825,0,0,0.708588,0.690105,0,1.039359,0,0,1.036496,0,0,0,0,1.312054,0.565496,1.152282,0.993921,FALSE
0.470148,0.776984,1.17048,0.731003,1.266201,0.513771,1.033755,0.411806,0.736752,0,0.530626,0.546068,0.531824,0,1.067965,0,0,1.593133,0,0,0.951121,0,0.501572,0.605128,0.899199,0.768799,FALSE
1.173253,0.934064,1.082393,0.888925,1.032085,0.751228,1.019269,0.328251,0.587266,0.784315,0.420641,0.216441,0.421592,0.616989,0.846605,0,0,1.2559,0.584766,0.645328,0,0,0.750092,1.129785,0.749332,0.778729,TURE
0.571802,1.916561,0.444182,1.255742,1.144497,1.353746,0.715769,2.704397,0.172799,0.810852,0,2.685174,0,0,0,4.107665,1.204614,0,0,0,0,0,0.169273,0.003249,0.614091,0.716765,TURE
0.626864,1.092634,0.962269,0.767894,0.771748,1.155985,0.938541,0.616308,0.708828,1.477306,0.792304,1.223042,0.794094,0,0.797316,0,0,1.779914,1.657509,1.223434,0,0,1.277689,0.572031,1.123999,1.27569,FALSE
0.571802,0.998209,0.962395,0.527983,0.608998,0.978611,0.950631,0,1.209593,0,1.739495,0.447529,1.743424,1.275728,1.312874,0,0,0,0.606916,1.344844,0.77687,0,0.545043,0.594906,1.273865,1.200649,TURE
0.304961,0.898388,1.075753,0.92397,1.267871,0.371057,1.06946,0,1.141446,0,0.82626,0.850305,0.828126,0.807961,1.24723,0,0,1.246799,1.161057,0,0,0,1.109151,1.618935,1.245582,1.144002,FALSE
0.41085,1.000267,0.978803,1.519482,1.053209,0.733383,1.10513,0.471861,0.482397,0,0,0.626541,0,0,0.612675,0,0,0.915204,1.704531,0,0,0,0.966728,1.552051,1.067432,0.722082,FALSE
0.415086,0.880053,1.045301,0.546058,0.955497,1.179771,0.970603,0.933993,1.074204,0,1.807444,0.620014,0.603842,0,1.212585,1.426873,0,0.90557,0.843294,1.874197,0,0,0.812002,1.044541,1.020782,1.35073,FALSE
0.512504,0.846415,1.135693,0.299666,0.881997,1.565778,1.023188,0.377489,1.254232,0,1.944141,0,0.974266,1.425814,1.46733,1.148754,0,0,0.678923,3.011531,1.739656,0,1.068961,0.908249,0.842633,0.975527,FALSE
0.364259,1.128208,0.987789,0.998886,1.631695,0.570857,0.983143,0.532925,0.544825,1.283849,0.68855,0,0,0.673301,0.346453,0,0,2.072992,0,0,0,0,0.479105,1.081108,0.777615,0.815516,TURE
0.355788,0.577535,1.130285,1.258596,1.234796,0.548022,1.150344,0,1.394883,0,0.705344,0,0.706937,0,2.484321,0,0,0,0.989049,0,0,0,1.186,1.024179,0.81435,1.125608,TURE
0.376966,1.393006,0.898346,1.2253,0.460599,1.278719,0.983932,0.514757,1.184065,0,0,0,0,1.950252,0,0,1.848943,2.000678,0.931546,0,1.197293,0,1.260124,0.806452,0.763958,1.097285,TURE
0.355788,0.320853,1.10054,0.359599,0.793798,1.096045,1.042499,0,1.534371,0,2.821376,0,0.706937,0.689723,1.419612,0,0,0,2.967147,0,0,0,0.809437,1.103422,0.917566,1.097285,TURE
0.330374,1.174815,0.704712,0.832405,0.747248,0.799199,0.909767,0.588294,0.902145,1.418991,1.522058,0.783176,0,0.744175,0,0,0,0,1.068173,0,0,0,0.834032,1.074966,1.123999,0.633364,TURE
0.461677,0.791241,0.91689,0.771362,0.898331,0.811885,0.969613,1.258296,1.393591,0,2.162176,0.556274,1.625294,1.585719,1.359909,0,1.500086,0,0,0,1.938474,0,0.906262,1.028197,1.020782,0.872163,TURE
0.393908,0.811447,0.994037,0.631603,0.868428,0.621795,1.022785,0.984753,0.503371,1.185092,0,0,0.63702,0,0.639605,0,0,0,0,0,1.143482,0,0.420936,1.112636,0.749332,1.050568,FALSE
1.800117,0.887818,1.058199,0.994346,1.042361,0.840716,1.016024,0.747855,0.764554,0.254949,0.8204,0.422137,0.137042,1.069642,0.894389,0.321216,0.753597,0.407721,0.949206,0.836934,0,0.513946,1.365566,0.479552,1.049065,0.993921,TURE
0.546388,1.044637,0.716631,1.070235,0.636998,0.902497,0.924622,0.353896,0.542697,0,0,0.937344,0.912895,0.445333,0.68745,0,0,0,0,0,0,0,1.054625,0.578035,0.964216,1.172325,TURE
0.792051,0.749457,1.055526,0.890435,1.096197,0.577381,0.98502,0.730623,0.746937,0,0.937917,0,0.313345,0.917145,0.629233,0.736701,0,1.402649,0.870793,0,0,1.182358,0.916172,0.984282,1.049065,1.144002,FALSE
0.347317,0.723093,1.066443,1.498329,1.587595,1.23305,0.975863,0.559243,1.000527,0,2.168932,0,0.72461,0.706966,0,0,0,0,2.028176,0,0,0,0.423995,0.72059,1.095716,1.200649,TURE
0.427793,0.587065,1.03899,0.599332,0.698248,1.883827,1.001568,0.905973,1.157753,0,0.584224,0,1.756631,0,0.58792,0,0,1.755697,0,0,1.049174,4.461267,0.233344,0.696484,0.799724,1.050568,FALSE
1.15631,0.829281,0.951819,0.91217,1.016478,0.611632,1.006551,0.333078,0.936418,0.397946,1.280551,0.219636,0.427814,0,0.751713,0,0.588922,0.318627,0.593429,0,0,0.804355,1.090695,1.16685,1.170649,0.947204,TURE
0.389672,1.523353,0.950526,1.13873,1.190696,1.301553,0.968258,0,0.636128,0,0,0.661348,0,0,0.646712,0,0,0.96662,0,0,1.156476,0,1.322699,0.491351,0.870916,0.947204,TURE
0.127067,1.617098,0.416421,1.797995,0.881997,1.370056,0.905896,1.562023,0,3.851548,0,4.251526,0,0,0,5.02048,0,0,0,0,0,0,-2.184969,0.538077,0.646116,0.740475,TURE
0.309197,1.181441,1.197923,0.639671,1.420525,0.770657,0.992762,0.629148,0.803995,0,0.814623,0,0,1.593163,0.409888,0,0,0,0,0,0,0,1.057087,1.365595,1.142366,1.068961,TURE
0.406615,0.842239,0.858868,1.603212,0.716623,0.907662,1.100915,0.953656,1.706162,1.14727,0.6153,0,1.233379,1.203347,1.547981,1.457559,1.709775,0.925045,1.722859,3.829882,0,2.351864,1.252994,0.941959,0.899199,0.85377,FALSE
0.402379,0.510663,1.05201,0.799109,0.676198,1.096045,1.064825,0,1.354817,0,3.109581,0,1.869962,1.216286,0.938776,1.473402,0,0,0,0,0,0,1.029096,1.121161,0.945849,0.947204,FALSE
2.232145,0.838723,1.152071,0.710319,1.151497,0.708587,1.022785,0.430596,0.770368,0.205416,0.440672,0.453496,0.772918,0.538641,1.108649,0,0.303452,1.149244,0.305775,0.336854,0,0.413712,1.311017,1.184896,0.739416,1.097285,TURE
0.906412,1.158668,1.085807,0.649925,1.145451,0.720614,0.966571,0.850679,0.760964,1.526085,0.272822,0.842283,0.273438,1.067119,0.823643,1.284862,0,0.407721,0.759365,0,0,0,1.157866,1.013005,0.974132,0.915133,TURE
0.516739,1.016209,1.003506,1.155854,1.102497,1.321126,0.965299,1.123107,0.956821,0,0.481985,0.496011,0,0.942622,0.727551,0,1.336211,1.445868,0.673218,0,0,1.833656,1.18658,1.0057,0.739416,1.097285,FALSE
0.478619,1.574166,0.840212,1.098775,0.828286,1.198799,0.908568,1.617809,0.310112,1.943123,0,1.608686,0,0.509525,0,1.2323,0,2.34625,0,0,0,0,1.400536,0.374276,1.273865,1.200649,TURE
0.609922,0.973253,0.746087,1.011372,0.79931,0.727842,0.933156,0.950321,0.404809,1.51892,0.814623,0,0.408231,0,0,0,0,0.610136,1.704531,0,0,0,1.245505,0.127843,0.604175,1.27569,TURE
0.453206,0.654899,0.490365,4.002679,2.393993,0.733959,1.298168,0,0.655332,0,0,0.56687,0,0,1.108649,0,0,0,0.770317,0,0,0,1.209396,0.559326,0.942107,0.662935,TURE
1.96954,1.228763,0.789856,0.836567,0.707435,0.899099,0.870179,1.464396,0.573886,1.164615,0.124921,0.771335,0.500811,0.732924,0.628554,0.586809,0.344175,0.372421,0.520214,0.382157,0.220759,0,0.243635,0.471107,1.123999,0.84384,TURE
0.266841,1.368972,1.110455,1.123747,1.028997,1.198799,1.078447,0,1.120406,0,0,0.97576,0,0.927169,0.954165,0,0,1.433819,1.335216,0,0,0,1.400536,1.083566,1.273865,0.947204,TURE
0.330374,0.967495,0.832841,1.531625,0.832998,0.456685,1.064621,0.588294,1.20286,1.418991,0.761029,0,0.762748,0.744175,1.148765,0,0,3.441166,1.068173,0,0,2.923939,1.604265,0.68641,1.049065,0.825446,FALSE
1.054657,0.671085,1.083697,1.226837,1.032766,0.954355,1.091441,0.182656,1.30714,0.436613,0.702488,0.240977,0.938767,1.602838,0.942576,0,0.646378,0,0.325662,0,0.830775,1.766298,0.989572,1.151058,1.003383,1.27569,FALSE
0.571802,0.998209,1.202993,0.941807,1.690495,0.733959,0.928264,0.33805,0.345598,0,0.869747,0,0,0.425243,0,1.026916,0,0,0.606916,0,0,0,1.238294,0.531874,0.810608,0.872163,TURE
0.351552,0.51955,0.903081,1.018864,1.043697,0.753531,1.055059,1.104845,1.129515,1.331399,1.428104,0,0.715665,0.698238,0.359284,0,3.975227,0,1.001412,0,0,0,0.975681,1.370645,1.049065,0.866846,TURE
0.389672,1.230401,1.140631,0.419532,1.308296,0.47952,0.935436,1.493362,0.508902,1.198259,0,0,0.644098,0.628414,0.646712,0,3.573238,1.933239,0,0,0,0,0.909069,1.011732,1.273865,0.947204,FALSE
0.389672,0.761677,1.385051,0.958931,1.381796,0.730697,1.181603,0,1.14503,0,0,0.661348,0.644098,0,2.263492,0,0,2.899859,2.700437,0,0,0,0.415949,1.252424,0.974132,0.690011,TURE
0.326139,0.560034,0.843658,1.150188,0.505851,0.513771,1.078447,0,1.066351,0,2.313528,0,0.772918,0.754097,0.388027,0,0,0,0,0,0,0,1.426681,0.817641,0.899199,1.097285,FALSE
0.338846,0.673791,1.030641,0.973914,0.826873,0.5994,1.00026,1.720202,0.732755,1.382607,0.741515,0,1.48638,0,0.746206,0,2.065053,2.234524,0,2.318086,0,0,0.806845,0.911001,0.689025,1.200649,FALSE
0.563331,1.459036,0.375718,1.551017,0.913497,1.652348,0.783293,1.029515,0.350834,1.646463,0.441513,1.817446,0.44251,0.431735,0,2.08543,0,0,0,0,0,0,0.437032,0.052133,0.492508,0.872163,TURE
0.402379,0.907844,1.209812,1.058819,1.220096,0.936205,1.033039,0,0.985322,0,0,0,0.623321,0.608143,1.564626,1.473402,0,1.870199,0.870793,1.935984,1.118351,0,1.168929,0.909488,0.949591,0.993921,FALSE
0.495562,1.059637,1.04639,0.766792,0.864703,0.705176,0.993646,0,0.598838,0,0,0,0.504077,0.491803,1.012245,0,0,0.754642,0,1.559067,0,0,0.920593,1.087375,1.273865,0.91888,TURE
0.330374,1.105708,0.736744,1.456709,0.790123,0.561342,1.006551,1.176588,1.20286,0,1.522058,0,1.525496,0.744175,0.765843,0,2.120121,1.147055,2.136345,2.380737,0,2.923939,1.114259,0.692247,0.824266,0.975527,TURE
0.317668,1.006194,1.199292,0.849053,1.102497,0.685028,1.087075,1.224288,1.095172,1.477306,0.792304,0,1.588187,0.774757,0.398658,0,4.416919,1.194849,1.11268,0,0,0,1.101281,1.381743,0.81435,1.27569,FALSE
0.406615,1.235283,0.884894,1.318529,1.311971,0.907662,1.022278,0,1.096818,0,0.6153,0,0.61669,0,0,0,0,0,0,0,2.212389,0,0.630651,1.005051,0.917566,0.900487,TURE
0.834407,1.368103,0.634143,0.715672,0.448781,0.999335,0.827722,0.693347,0.295345,0,0,0.915713,0,0.580075,0.149241,2.09618,0,0.886899,0,0,0,0,0.519712,0.404745,1.095716,1.125608,TURE
0.313432,0.728423,1.249262,0.556522,1.126122,0.721726,1.101765,0,1.110174,0,1.606617,0,0.805123,1.571036,1.212585,0,0,0,0,0,2.907712,0,0.975156,0.857972,1.020782,1.022244,FALSE
0.855585,0.907283,0.964777,1.116936,0.841907,1.120955,1.03894,0.676099,1.267192,0.539217,1.445955,0.297607,1.159377,1.413932,1.600612,0,0,0.864615,1.207733,0.889771,0.513989,0,1.485949,0.719952,0.692766,0.947204,FALSE
0.347317,0.657357,1.218792,1.498329,1.896294,1.438559,0.994276,0,0.428797,0,0,0,0.72461,0,0.727551,0,0,1.088977,0,0,0,0,0.578531,1.032064,0.992499,1.022244,TURE
0.8217,1.222548,0.875771,1.057392,0.778048,0.836713,0.933913,0.704124,0.899808,0,1.204962,0.620014,0.603842,2.061985,1.061012,0,0,0.900829,0,0,0,0,0.850093,0.541189,0.992499,1.35073,TURE
0.300725,0.911041,1.090905,0.510794,0.917077,0.755088,0.999462,1.294247,1.157753,1.562947,0.838235,0,2.520384,1.639342,0.421769,0,4.676737,0,0,0,0,0,0.959902,0.664719,1.077348,0.84384,TURE
0.444735,1.180738,1.142183,0.499443,0.955497,1.255885,1.006551,0,0.779257,0,0,1.733632,0,0,1.412721,0,0,4.217116,0.785421,1.744303,0,0,0.898895,0.745802,0.992499,0.975527,TURE
0.351552,1.168986,1.234211,1.058819,1.014297,1.210216,1.07325,0.552423,0.988326,1.331399,0,0,0.715665,1.396476,1.437138,0,1.987613,1.075364,0,0,0,0,0.908732,1.060111,1.049065,0.740475,TURE
0.317668,1.43742,1.132664,0.724192,1.212746,1.255885,0.966289,0,0.782265,0,0,0,0,3.09903,0.797316,0,0,1.194849,1.11268,0,0,0,1.117327,0.779653,1.198932,0.768799,FALSE
0.156716,1.60253,0.270111,0.625773,0.629072,0.372736,0.530479,7.549776,0,6.162477,0,0,0,0,0,3.986852,0,0,0,0,0,0,-0.333788,-0.473678,0.767699,1.022244,TURE
0.330374,0.898388,0.928939,0.482795,0.808498,1.236856,0.851697,2.353177,0.60143,2.837983,0.761029,0.783176,0.762748,1.48835,0.382922,0,0,0,0,0,0,0,0.778851,0.899252,1.049065,0.88681,TURE
0.368495,0.805451,1.148747,0.599332,1.133997,0.743745,1.041259,0,0.942357,0,0.680449,0,1.363973,0.66538,1.369508,1.613726,0,0,0.953726,0,0,0,1.166691,1.102421,1.123999,1.022244,FALSE
0.317668,0.71871,1.099351,0.599332,0.881997,0.342514,1.026682,0,1.251625,0,0,0,0,1.549515,1.195974,1.88268,0,0,0,0,1.433379,3.047485,1.433452,0.702549,0.795983,1.022244,FALSE
0.571802,0.838495,1.110455,0.542252,1.081497,0.342514,1.028919,0.33805,1.209593,0.810852,0.434874,0.447529,0,2.126214,1.094062,0,0,1.303472,0,2.689688,0,0,1.19595,1.699672,0.721049,1.172325,FALSE
0.364259,0.438748,1.016841,1.358485,0.808498,0.707862,1.158704,0,1.498268,0,0.68855,0,0,1.346602,2.078717,0,0,0,0,4.296941,0,2.638676,1.272813,1.861379,1.049065,1.040638,FALSE
0.351552,0.51955,1.023492,0.539398,0.779098,0.616525,1.055059,1.657268,1.129515,2.662799,2.142156,0,2.862658,0,0.718569,0,1.987613,0,2.002824,0,0,0,0.934493,0.855919,1.067432,1.200649,FALSE
0.482855,0.283701,1.293096,0.71349,1.118247,0.823665,1.16548,0,1.639296,0,2.06565,0,1.035158,0,1.559038,0,0,0.775037,3.608692,1.601587,0.925181,1.967013,1.421022,1.305604,1.091974,1.050568,FALSE
1.418916,0.981522,1.133659,0.675717,1.32732,0.718608,0.9735,1.084998,0.623939,0.323854,1.215818,0.714971,0.870403,0.679367,0.786542,0,2.394715,0.518248,0.482608,0,0,0,0.75839,0.934895,1.030698,1.247366,TURE
0.389672,0.703086,1.167789,0.938953,1.058397,0.411017,1.017492,0,1.272256,0,0,0,1.288196,0.628414,1.61678,0,0,0,0,0,3.469429,0,0.543952,1.418209,0.992499,0.904234,FALSE
0.609922,0.973253,0.919596,0.861539,1.102497,0.856285,1.006551,0.950321,0.971541,0.75946,0,0.838329,1.224694,0.796582,0.614832,0.961368,1.127724,1.220272,0,1.25839,0.726928,1.54551,1.155926,1.129708,0.917566,0.84384,FALSE
0.398144,0.688127,0.930302,1.309968,0.686698,1.027542,1.076153,0.974165,1.120406,0,0.628676,0,0.630096,0.614753,1.265306,0,1.747352,0,0.880362,0,0,2.404127,1.55754,1.042754,0.945849,0.825446,FALSE
0.347317,0.986035,1.218792,0.958931,1.587595,1.096045,1.012688,0,1.286392,0,0.722977,0,1.449221,0.706966,1.818878,0,0,2.177953,1.014088,0,0,0,0.851243,1.434067,0.721049,1.200649,FALSE
0.33461,1.02348,0.759045,0.753107,1.018359,1.131198,0.917363,0,0.44529,0,0,0,0.752842,0,0.755897,1.783592,0,0,0,0,0,0,1.075532,1.327347,1.095716,1.153932,TURE
0.453206,0.906784,1.167535,0.542252,1.128747,0.774734,1.030068,0,0.982998,0,0.55084,0.56687,2.208337,1.077282,1.108649,0,0,0.827203,0.770317,0,0,0,1.206344,1.534598,1.170649,1.215295,FALSE
0.482855,0.709253,1.205428,0.642141,1.081497,0.88075,1.072771,0,0.819648,0,0.516412,0.531441,0,1.009952,0.519679,0,0,0.775037,0.721738,0,0,0,0.167415,1.035143,0.917566,1.144002,FALSE
0.919119,0.869408,1.059282,0.831693,0.992837,0.622753,1.022785,0.209716,1.179193,0,1.883104,0.830531,1.07849,0.789172,1.082867,0.633425,0,0.804011,1.497438,0.827111,0,0,1.043835,1.238442,1.123999,1.097285,FALSE
0.364259,0.940173,0.987789,1.278574,0.705598,0.548022,1.088479,0.532925,0.953444,1.283849,0,0,1.38021,0,1.385812,0,1.915772,2.072992,0,2.14847,1.241096,0,1.270159,1.367704,1.049065,1.068961,TURE
0.343081,0.465831,1.017917,1.13873,0.396899,1.71257,1.174309,0,2.315506,0,2.928516,0,0.733783,2.147745,1.473521,0,0,0,2.054178,2.287981,2.643374,0,1.121999,1.42941,0.992499,0.600324,FALSE
1.389267,1.018903,1.066443,1.154595,1.160864,0.957024,1.054116,0,0.955943,0,0.887089,0.365162,0.533456,1.040932,0.44635,0.834172,0,0.794115,0.739504,0,0.314105,0.667813,1.09829,1.315346,1.123999,0.722082,FALSE
0.605686,0.678503,1.048332,0.861539,1.341371,0.856285,1.024148,0.319005,0.978383,0,1.2306,0,1.644506,0.401116,0.82559,1.936471,0,0.614494,0.572235,0,0,0,0.893596,1.1548,0.824266,1.35073,TURE
0.330374,0.967495,1.121133,0.39123,1.218871,0.256886,0.948481,0.588294,0.751788,1.418991,0,0.783176,0.762748,1.48835,1.148765,0,0,0,1.068173,0,0,0,0.98333,1.607363,1.049065,1.129355,FALSE
0.720047,1.01465,0.852438,1.298552,0.318499,0.646971,1.030234,0.536079,1.438628,1.283849,1.721375,0.354294,1.38021,1.346602,1.385812,2.435083,0,0,0,1.061293,0,0,0.798862,0.80302,1.123999,0.91888,TURE
0.576037,0.75306,0.808346,1.080937,0.251999,0.905216,0.99915,0.671091,1.114873,0,1.294885,0.888379,1.29781,0.844139,0.651538,1.019195,0,0,0,1.334656,0,0,0.958235,0.833741,0.870916,1.27569,FALSE
0.389672,0.585905,1.167789,0.978908,1.543495,1.575564,0.902613,0,0.381677,0,0.642647,0,0.644098,0,0.323356,0,0,0.96662,0,0,0,0,0.863727,0.894051,0.889283,0.872163,TURE
0.381201,0.95828,0.943887,1.318529,1.278896,0.47952,1.040102,0,0.650423,0,0,0.676379,0,0.642697,0.66141,0,0,0,0.920839,0,0,0,1.1622,1.126118,1.020782,1.125608,TURE
0.347317,1.051771,1.218792,1.018864,1.631695,1.164548,1.031101,1.118485,0.857595,1.348042,1.445955,0,0,0.706966,0.727551,0,2.012773,0,1.014088,0,0,0,0.560182,1.782323,0.927482,0.847587,FALSE
0.343081,0.931661,1.048763,0.659265,0.529198,1.918079,1.04383,0,1.013034,0,0.732129,0,1.467565,0,1.473521,0,0,0,1.027089,0,0,0,1.582444,0.765576,1.095716,0.975527,FALSE
0.347317,0.262943,0.883624,1.797995,0.837898,1.438559,1.178401,0,1.715189,0,2.89191,0,1.449221,0.706966,0.727551,0,0,0,3.042264,2.258648,1.304742,2.773993,0.812002,0.740076,0.917566,0.92881,FALSE
0.415086,1.100067,1.121786,0.739176,1.352396,1.689736,0.955196,0,0.477424,0,0,0,0.603842,0.589138,0.909439,0,0,0.90557,0,0,0,0,0.561822,0.980641,0.58955,0.872163,TURE
0.364259,0.877495,1.045894,0.87902,0.955497,0.068503,1.035811,0.532925,0.953444,0,0.68855,0,0,1.346602,1.039359,0,0,0,0,0,0,0,0.904367,1.135798,0.842633,0.840093,FALSE
0.402379,0.851104,1.209812,0.499443,1.425896,0.525188,1.017146,0,0.369496,0,0.621916,0,0,0,0.312925,0,0,0.9351,0.870793,0,0,0,0.92428,0.855034,1.348798,1.200649,TURE
0.304961,1.572179,0.902245,0.874025,0.771748,1.370056,0.922672,0,0.652255,0,1.65252,1.70061,0,1.615923,0.415743,0,0,2.493599,0,0,0,0,1.194233,0.697404,0.870916,0.890557,TURE
0.461677,0.741788,1.306568,0.849053,1.743578,0.640628,0.955762,0.838864,0.214399,1.007882,0,0,0.541765,0.528573,0.543963,1.278801,1.500086,0,0,0,0,0,0.498934,0.860913,0.482592,1.125608,TURE
0.766638,0.74452,1.062908,0.928964,0.661498,1.027542,1.101089,0.251659,1.60799,0,2.261829,0,0.971545,0.947888,1.138069,0.761533,0,1.44993,1.800291,1.990673,1.149942,2.444875,1.461046,0.987102,0.992499,1.097285,FALSE
0.385437,0.94775,1.235534,0.479465,1.535477,0.205508,0.962307,0,0.900474,0,0.649867,1.337559,0.651335,0.635475,0.326989,0,0,0,0,0,2.339538,0,1.312054,0.647813,0.992499,0.862233,FALSE
0.385437,0.888515,1.070796,1.171421,1.407187,0.741076,1.045264,0.503318,1.157753,0,1.299735,0.668779,1.30267,0.635475,0,0,0,0.977604,0.910374,0,0,4.974057,0.512796,0.653759,0.870916,1.125608,TURE
0.457442,0.748656,1.064186,1.123747,0.514498,0.970456,1.11839,0,1.623018,0,1.63693,0.561522,0.546876,1.600678,1.921833,0,0,0.819325,2.288942,1.693986,0.978557,0,0.625981,1.186399,1.123999,1.022244,TURE
0.381201,0.95828,1.082694,0.779131,0.970197,0.822034,1.023327,0.508974,0.910592,0,1.971757,0.676379,1.317474,1.285393,0.66141,0,0,0,0,0,0,0,1.166691,0.67605,1.198932,1.097285,FALSE
0.343081,1.264398,1.202993,0.898997,0.881997,2.329095,1.08111,0.566233,1.157753,0,1.464258,0.753435,0.733783,2.147745,1.473521,1.737858,0,0,0,0,0,0,0.991707,0.901637,1.067432,0.618718,TURE
0.326139,0.840051,0.811209,0.762385,0.976034,1.072875,0.960798,0,1.066351,0,1.542352,1.587236,2.318753,0,0.388027,0,0,0,1.082608,0,0,0,1.016931,0.814586,1.049065,0.975527,FALSE
0.474384,1.010686,0.959255,1.165367,0.661498,0.723085,1.051486,0,1.147323,0,1.577405,0,0.526989,2.056629,0.793692,0,0,0,0.734981,0,0,0,0.740989,0.778016,0.964216,0.643294,TURE
0.59298,0.962558,0.874483,0.856188,0.850497,0.636097,0.959818,1.303558,0.666333,1.562947,0,0.862628,0.420064,0.819671,0.421769,0,2.3213,2.5118,0.584766,0,0,0,0.850774,0.654665,1.095716,0.947204,TURE
0.474384,0.481279,1.02618,1.66481,1.335246,0.437657,1.172811,0.816192,1.147323,0,1.051604,0.541103,0,0.514157,0.793692,0,0,0,1.469962,0,0.942314,0,1.312377,0.137099,0.76239,0.870593,TURE
0.859821,0.823153,0.947716,0.626574,0.755043,0.778441,0.952009,0.897003,0.917032,0,0.575504,0,0.865206,0.562759,0.723931,0,0,0,0,0.885299,0.511407,0,0.874773,0.768677,1.077348,1.27569,TURE
0.415086,1.15507,0.994311,1.564921,1.141697,1.057988,1.093854,0.466996,0.835492,1.123368,0,0,0,0.589138,0.909439,2.853746,0,0,0.843294,1.874197,1.082659,0,1.433452,1.326018,1.039149,1.065214,FALSE
0.436264,1.308332,0.824756,1.281904,0.624748,1.465199,0.894169,0.444104,1.248557,0,1.145311,1.178641,1.147898,2.239893,1.152556,0,0,0,0.80113,0,1.027979,0,1.465025,-0.083093,0.870916,1.050568,FALSE
1.889064,0.954789,0.896332,0.898997,0.837258,1.240993,0.863241,1.221537,0.832541,0.24289,0.651331,0.536229,0.391681,1.01905,0.524361,0.305989,1.435748,0.970984,0,0,0.460497,0,0.984604,0.919754,0.767699,0.947204,TURE
0.461677,0.890146,0.962734,0.871251,0.771748,0.983142,0.955762,0.419432,0.750395,0,0.540544,0.556274,1.08353,0,0.815945,1.278801,0,1.623192,0.755783,1.677853,0,0,0.351768,0.826057,0.927482,1.022244,FALSE
0.326139,0.630038,0.908554,0.912218,0.285352,0.574215,1.039231,0,0.914015,0,0,0,0,0,0.776054,0,0,1.162556,1.082608,0,1.394108,2.963993,0.909069,0.717437,1.095716,0.84384,FALSE
0.512504,0.846415,0.949852,0.941807,0.598498,1.71257,1.035666,0,1.254232,0,0.486035,0.50018,2.435665,1.425814,1.711885,0,0,0,0,1.505766,0,0,1.243849,1.007127,1.095716,1.125608,FALSE
0.609922,1.048119,1.075753,1.348496,1.433246,0.941914,1.006551,1.267095,1.052503,0.75946,0.407311,0.419165,0.408231,0.796582,1.639552,0.961368,1.127724,0.610136,0.568177,2.516779,0.726928,1.54551,1.184694,0.889398,1.348798,1.050568,FALSE
1.537512,0.861264,1.163225,0.841167,1.292049,0.841263,1.014869,0.375403,0.799553,0,0.801083,0.659517,0.481735,0.626674,0.886766,0.376536,0.441692,0.71691,0.445072,0,0.566963,0,0.693122,0.555738,1.095716,1.172325,FALSE
0.376966,1.029613,0.926419,1.045501,0.440999,0.837256,1.01786,0.514757,1.578754,0,0.664807,0,1.332617,1.950252,0.669012,0,0,1.000339,1.863092,0,1.197293,0,1.489929,0.383761,0.992499,1.050568,FALSE
0.512504,0.980059,0.970501,0.68495,0.535498,1.321126,0.985754,0.377489,1.157753,0,1.944141,0,1.461399,1.425814,0.733665,0,0,0.729061,0,0,0,0,0.570517,0.857943,1.049065,0.933527,FALSE
0.753931,0.817634,1.038712,1.387342,1.380163,0.460914,1.051789,0,1.242786,0,0.985878,0,1.317474,1.606741,0.826763,0,0,0.491595,0.457788,0,0,1.243514,1.1622,0.811404,0.945849,0.901456,TURE
0.41085,0.833556,0.901529,0.821437,0.913127,0.76562,0.965044,0.471861,0.723596,0,0.608823,0,1.220397,0.59534,1.225349,0,0,0,0.852265,0,0,0,0.963656,0.389118,1.123999,1.200649,TURE
0.389672,0.703086,1.194946,1.118752,0.896697,0.662194,1.13237,0,1.399481,0,0.642647,0,1.932294,1.885243,2.586848,0,0,0.96662,1.800291,2.001984,0,0,1.185532,0.483917,0.942107,1.068961,FALSE
1.524805,0.95828,1.124336,0.665924,1.175997,0.608914,0.998163,0.50472,0.580489,0.602477,0.484678,0.498782,0.323848,0.473944,0.894197,0.7594,0.445404,0.481956,0.224406,0,0.285871,0,0.628132,1.414719,1.123999,0.993921,TURE
0.923354,0.989051,1.077345,1.050344,0.926543,0.768062,1.038871,1.043748,0.853643,1.997099,0.267769,0.275562,0.268374,0.785518,1.347317,0.630479,0,0.800271,1.117855,2.469737,0,0,0.628337,0.920288,0.913824,0.947204,TURE
0.317668,1.006194,1.165978,0.449499,1.194371,0.656485,1.006551,0,0.469359,0,0.792304,0,1.588187,0,0.398658,0,0,2.389699,0,0,0,0,1.08066,1.073713,1.152282,0.637111,TURE
1.071599,0.724392,1.194946,1.005388,1.060745,0.687055,1.109991,0.359513,0.872909,0.429655,0.230431,0,0.461903,0.675984,0.927555,0,0.636036,0.344117,0.640904,0.707528,0,0,0.431644,0.951998,0.927482,0.872163,TURE
1.232551,1.092884,1.021733,1.09151,0.815179,0.896764,1.04287,0.312405,0.95814,0,0.400264,0.617869,0.401168,0.7828,0.906292,0.47067,0,1.792274,1.39085,1.227697,0.354599,0.753908,1.145246,0.945785,1.152282,0.872163,TURE
0.92759,0.812241,1.026791,0.762786,0.973784,0.65389,1.034128,0,1.009051,0,0.533071,0.274292,0.801412,0.781898,0.804665,0.62756,0,0.796566,0.741787,0,1.420045,0,0.885781,1.269683,1.123999,1.27569,TURE
0.436264,0.994332,0.970301,0.799109,1.163747,0.627942,0.967461,0.444104,0.794536,0,0.572655,1.767961,1.147898,0.559973,0.576278,0,0,1.720583,0,0,0,0,0.797883,0.566363,1.020782,0.993921,TURE
0.389672,1.581944,1.27642,1.038841,1.661095,1.758239,1.00108,0,0.763354,0,0,0.661348,0,0.628414,0.323356,0,0,0.96662,0,0,3.469429,0,1.238294,1.43673,1.348798,0.868416,TURE
0.838643,0.598925,0.971648,0.87236,1.528795,0.654582,1.044678,0.91977,0.822769,0,1.475464,0,0.295759,0,0.14848,0,1.630862,0,1.232507,0,1.049174,1.115317,0.730032,0.789505,1.198932,0.862233,TURE
0.457442,1.447403,0.902245,0.574359,0.624748,1.484227,0.880732,2.11676,0.973811,2.03478,0.545643,0.561522,2.734379,0,0.823643,1.290981,0,0,0,0,0,0,0.593199,0.534426,1.095716,1.097285,TURE
0.491326,1.068772,0.990794,0.749164,0.94631,0.756385,0.989196,0.393901,1.20809,0.945994,1.522058,0,0,0.992233,0.510562,1.199584,0,0.76132,0.708964,0,2.72598,0,1.186712,0.765224,1.020782,1.172325,TURE
0.48709,0.796831,1.108041,1.331848,0.636998,1.293942,1.142216,0,0.914015,0,0,0,0,0,1.030161,0,0,0,2.861177,1.587158,0,0,1.223118,0.790525,0.842633,1.003851,TURE
0.398144,1.433597,0.664501,1.27572,0.667798,0.919895,0.915533,0.487082,0.622448,0,1.257352,1.293943,0,0,0.632653,0,0,0,0,0,1.130777,0,0.224673,0.033532,0.795983,0.990174,TURE
0.398144,1.089534,0.850561,0.804817,0.762298,1.125403,0.899471,1.461247,0.622448,3.516631,1.257352,0.646971,0,1.229506,0.632653,0,0,0,0,0,0,0,1.417744,0.103847,0.917566,1.050568,FALSE
0.559095,0.980059,0.511062,2.668453,1.469996,0.913371,1.120932,0.691583,1.148915,0.829564,1.334728,0.915713,0.445914,1.305168,0.671586,3.152394,0,0,1.863092,0,0,1.690402,1.054745,0.686292,0.786067,0.768799,FALSE
0.364259,0.877495,1.133052,0.918975,1.337696,0.433851,1.018255,0.532925,1.08965,1.283849,0,0,1.38021,0.673301,1.039359,0,1.915772,1.036496,2.895649,0,0,0,0.920304,0.778383,0.824266,0.515354,FALSE
0.711576,0.673791,0.654375,0.96559,0.685998,1.370056,0.988577,0.813748,1.247877,0.649659,1.742114,0,1.396839,0.340707,0.876568,0,0,0,0,1.074235,1.241096,0,1.080029,0.025566,1.002415,1.022244,TURE
0.41085,0.889126,0.953045,0.860217,0.840492,0.902625,0.871652,1.415583,0.482397,0,0.608823,1.253081,0.610198,0,0.612675,0,0,0,0.852265,3.7887,0,0,0.850993,1.038789,1.049065,0.778729,TURE
0.351552,0.714381,0.993389,0.659265,1.131897,0.616525,1.055059,1.104845,1.270704,2.662799,1.428104,0,1.431329,0.698238,1.077853,0,0,1.075364,0,0,3.86468,0,1.238294,1.140584,1.095716,1.097285,TURE
0.44897,0.864486,0.989981,0.948942,0.943247,0.627942,1.068273,0,1.212884,0,1.112273,0,0,2.175281,0.839482,0,0,0,1.555591,0,0,0,0.498351,0.866604,1.020782,1.022244,TURE
0.376966,0.726786,0.898346,1.285233,0.573298,0.768754,1.068753,0,1.184065,0,1.329614,0.684154,0.666308,0,0.334506,1.576197,0,1.000339,2.794638,0,1.197293,0,0.958545,1.025476,0.867174,0.872163,FALSE
0.317668,1.149936,0.799528,0.749164,0.863622,0.371057,0.825372,1.836432,0.782265,1.477306,0,0,0.794094,0,0.398658,1.88268,0,2.389699,0,0,1.433379,0,1.431078,0.109335,0.974132,1.172325,TURE
0.440499,0.984771,0.84085,1.797995,1.359746,0.970456,1.059782,0.439793,0.899226,0,0.567041,0.583543,0.568322,1.66345,1.426571,0,0,0.851774,0,0,1.017699,0,1.084066,0.78002,0.561267,0.872163,TURE
0.347317,1.117507,1.249262,1.258596,1.763995,1.507062,0.975863,0.559243,0.714662,0,0.722977,0,0.72461,0.706966,1.091327,0,0,1.088977,0,0,0,0,0.819698,1.336356,0.988758,1.27569,TURE
0.304961,1.572179,0.902245,0.874025,0.771748,1.370056,0.922672,0,0.652255,0,1.65252,1.70061,0,1.615923,0.415743,0,0,2.493599,0,0,0,0,1.194233,0.697404,0.870916,0.890557,TURE
0.419321,2.232357,0.227139,2.242762,1.520285,2.426441,0.79304,0.924462,0.59069,2.223574,1.19254,4.908979,0,1.749195,0,9.88407,0,0,0,0,0,2.277594,0.563713,-0.325651,0.692766,0.943457,TURE
1.846708,0.877783,1.037231,0.851323,0.826873,0.72395,1.018094,0.20827,0.74522,0.496974,0.399803,0.411438,0.534275,0.521265,0.603499,0.313055,0.734453,1.390772,1.11011,0,0.471157,0,0.823401,1.122678,1.095716,0.768799,TURE
0.355788,1.796776,0.713864,1.078797,0.573298,1.849576,0.844784,1.091534,0.83693,2.630326,0,0,2.120811,0.689723,1.064709,5.02048,1.963075,0,0,0,0,0,0.979627,0.941518,0.885541,1.247366,TURE
0.415086,1.100067,0.968816,0.96559,0.803598,1.111268,0.924383,1.400989,1.312916,0,1.807444,0.620014,1.811526,0,1.212585,0,0,1.81114,1.686589,1.874197,0,0,1.069582,0.722489,1.273865,0.797123,FALSE
0.478619,1.049444,0.928655,0.449499,0.780228,1.062672,0.908568,0.808905,0.620225,0,1.04213,0.536229,0.522242,1.528576,0.524361,0,0,0,0,0,0,0,0.846377,1.253331,0.917566,1.35073,FALSE
0.855585,1.014022,0.940039,1.171421,0.962179,1.05868,0.964196,0.450733,0.633596,0.539217,0.578382,0.595214,0.289844,0.848359,0.582041,0.681171,0,0.432307,0,0,0.513989,0,0.902574,1.161881,0.717308,1.078891,FALSE
0.381201,0.71871,0.916126,1.078797,1.102497,0.47952,1.040102,1.017947,1.170761,0,0,0.676379,0.658737,0,0.992115,0,0,0.988841,1.841677,0,0,2.515947,1.077621,1.338189,0.913824,1.35073,TURE
0.385437,0.888515,1.125709,1.476535,0.813843,0.840716,1.161405,0,1.029114,0,0,0,0,1.906426,0.980968,0,0,1.955208,1.820749,0,1.169769,0,0.774513,1.219593,0.824266,1.068961,FALSE
0.525211,0.956348,0.98732,0.813379,0.661498,0.244653,1.010609,0.368282,1.035389,0,0.948167,0,1.425463,0.463584,0.715624,0,0,0.710985,0.662091,0,0,0,0.777389,1.35648,1.095716,0.890557,FALSE
0.44897,0.864486,1.107836,0.649276,1.237246,0.780171,1.011299,0.862832,0.99236,1.036955,0,0,0.557393,1.08764,0.279827,0,0,0.835235,1.555591,0,0,0,1.055793,1.067556,0.945849,0.46332,FALSE
0.461677,1.038503,1.054423,0.460597,1.171913,0.551828,0.983465,1.258296,0.857595,2.015764,0,0.556274,1.08353,1.585719,1.087927,0,3.000171,0,0,0,0,0,0.932869,1.099822,0.767699,0.703689,FALSE
0.351552,1.039099,0.993389,0.719198,1.264196,0.822034,1.000487,0.552423,0.988326,0,0,0,0.715665,0.698238,1.077853,0,0,1.075364,1.001412,0,0,0,1.101281,1.073884,0.899199,1.200649,FALSE
0.419321,2.286805,0.656178,0.422686,0.582582,1.7991,0.625282,3.235618,0.59069,0,0.59627,4.908979,1.792851,0.583065,0.300021,0,0,0,0,0,0,0,0.5142,0.231341,0.767699,0.590394,TURE
0.330374,0.552854,0.864874,0.557711,0.502249,1.522285,0.871054,1.176588,0.300715,1.418991,0.761029,0,0,0.744175,0.382922,0,0,0,0,0,0,0,-1.17249,0.217551,0.689025,0.915133,TURE
0.415086,1.210073,0.89233,0.539398,0.828098,0.692639,0.893571,1.400989,0.716136,1.123368,0.602481,1.240028,0,1.767415,1.212585,1.426873,0,0,0.843294,0,0,0,0.769703,1.533885,1.067432,0.768799,TURE
0.550624,1.078065,1.037849,0.813379,0.692998,0.88075,1.022036,1.053457,0.987231,0,0.903722,0,0.452882,0.441854,1.364158,0,0,0,0.630811,0,0,0,0.987952,1.329453,1.138624,1.003851,FALSE
0.304961,0.823522,0.902245,0.724192,0.569623,0.256886,0.985581,1.276019,1.630638,0,0.82626,0,1.656252,1.615923,1.662974,0,2.304479,1.246799,0,0,1.496616,0,1.146903,0.963236,0.945849,1.125608,FALSE
0.300725,1.138801,0.914953,0.93305,0.486101,1.222152,0.978197,0.647124,0.661573,0,1.67647,0,0,0.819671,0.421769,0,0,0,0,0,0,0,1.224812,0.672091,1.170649,0.665435,FALSE
0.465913,0.83305,1.158407,0.799109,0.955497,0.685028,1.056878,0.415584,1.380806,0.99855,1.071078,1.102247,1.073497,1.047357,1.61678,0,0,0.804011,0.748719,1.662024,0.960093,0,0.718025,1.327641,1.273865,1.097285,FALSE
0.326139,1.050064,1.362831,0.462719,1.751024,0.785767,1.058839,0,0.914015,0,0.771176,0.793618,1.545836,0,1.164082,0,0,0,0,0,1.394108,0,1.268753,1.388566,0.974132,1.172325,FALSE
0.33461,0.545856,1.075314,0.674248,0.626682,0.513771,1.089368,0,1.335869,0,2.253436,0,2.258526,0,0.755897,0,0,1.131963,1.054118,2.348994,0,0,1.192316,1.171734,0.974132,1.172325,TURE
0.559095,1.510925,0.548918,1.141584,0.881997,1.337436,0.846418,0.345791,0.176756,0,0,1.37357,0.445914,0.435056,0,3.152394,0,0,0,0,0,0,-0.225036,-0.200989,0.899199,0.807053,TURE
0.309197,0.812241,0.718754,1.475278,0.691181,0.428143,1.034128,0,0.803995,0,1.629245,1.676658,0,0,0,0,0,0,0,0,0,3.135818,1.262989,0.854373,1.348798,0.815516,FALSE
0.343081,1.530587,0.586074,0.659265,0.529198,1.918079,0.820152,1.132466,0.723596,2.730211,1.464258,2.260305,0.733783,1.43183,0,1.737858,0,0,0,0,0,0,0.608707,0.182627,1.095716,0.797123,TURE
0.427793,0.587065,1.03899,0.69922,0.808498,2.397598,0.926824,0,0.463101,0,0.584224,0.601226,0.585544,0,0.58792,1.383193,0,0.877849,1.634958,0,0,0,0.385148,0.791965,1.123999,1.010847,TURE
0.292254,1.093689,1.231157,0.765813,1.63537,0.256886,0.919025,0.666157,0.170258,0,0,0,0,0,0,0,0,0,0,0,0,0,1.274159,1.446241,0.763958,0.811769,TURE
0.542153,1.558141,0.761269,1.348496,0.787498,1.565778,0.943641,0.713365,1.002778,1.711799,0.459033,2.361959,0,1.79547,0.692906,1.084424,0,0,0.640904,0,0,0,1.172225,1.075494,1.123999,0.965597,TURE
0.321903,0.780179,1.117761,0.711706,0.964685,0.470957,1.052905,0,0.771835,0,0,0,0.783363,0,1.573083,0,0,0,0,0,0,0,0.989119,0.84142,0.974132,0.768799,TURE
0.309197,0.886081,0.958338,1.135272,0.945603,0.388622,1.05481,0.629148,1.768789,0,0,0,2.449387,0,1.639552,0,0,0,1.144471,2.553255,0,0,1.54511,0.796886,1.063691,0.797123,FALSE
0.859821,1.221453,1.04618,1.39844,1.109179,1.141713,1.041259,1.121254,0.917032,1.073068,1.151009,0.296126,1.730413,0.562759,0.579145,1.35553,0,1.290437,0,0,0.511407,1.087294,0.802274,0.964629,0.960474,0.947204,FALSE
0.419321,0.762268,0.984267,0.85799,0.617398,1.175364,0.976049,0,1.063242,0,0.59627,0,2.390467,0,0.900063,0,0,0,0.83451,1.854469,0,0,1.439753,0.543054,0.767699,0.815516,TURE
0.70734,0.774658,0.897673,1.094018,0.734998,1.174334,0.994496,0.545767,1.255395,0.653596,1.402138,0.360736,0.702653,2.056629,0.88188,0,0,0.524568,0.976987,0,0,1.327432,1.016509,0.954227,1.123999,0.947204,TURE
0.415086,0.82505,0.84134,1.338507,0.847697,0.631748,1.063041,1.400989,1.312916,0,0.602481,0,1.207684,0.589138,1.212585,0,3.347559,0.90557,0.843294,0,1.082659,4.603648,0.860452,0.67323,0.767699,1.050568,TURE
0.398144,0.917502,1.169522,0.530837,1.096197,0.137006,1.027967,0,1.120406,0,0.628676,0,0,0.614753,1.581633,0,0,1.890751,1.760724,0,1.130777,0,0.709208,0.354852,1.049065,1.022244,FALSE
0.37273,1.286328,0.908554,0.839064,0.859947,1.198799,0.926484,0.520674,0.665375,0,0,0.692109,1.348112,0,0.338396,1.594741,0,3.036323,0.942505,0,0,0,0.903398,0.728326,1.077348,0.797123,TURE
0.355788,0.705876,1.011307,0.299666,1.014297,1.164548,0.91668,1.091534,0.83693,1.315163,0,0,0.706937,0,1.419612,0,0,2.124177,0.989049,0,0,0,1.086226,0.899089,0.899199,1.022244,TURE
0.203307,1.010686,0.416421,0.449499,1.102497,0.685028,0.754913,2.891404,0.24633,4.688841,0,0,1.260192,0,0,0,0,0,0,0,0,0,-0.644144,0.10807,1.077348,0.900487,TURE
0.508268,1.122985,1.103515,0.69922,1.139247,0.856285,1.019133,0,1.070192,0,0.490154,1.008837,0,1.437897,1.233137,0,0,0.735292,0.684726,0,0.877327,0,1.05718,1.482355,1.002415,0.975527,FALSE
0.41085,0.889126,0.953045,0.860217,0.840492,0.902625,0.871652,1.415583,0.482397,0,0.608823,1.253081,0.610198,0,0.612675,0,0,0,0.852265,3.7887,0,0,0.850993,1.038789,1.049065,0.778729,TURE
0.389672,0.585905,1.167789,0.978908,1.543495,1.575564,0.902613,0,0.381677,0,0.642647,0,0.644098,0,0.323356,0,0,0.96662,0,0,0,0,0.863727,0.894051,0.889283,0.872163,TURE
0.279548,0.571701,1.022124,0.92397,1.433246,0.970456,1.029427,0,1.068695,0,0,0,1.811526,0.883708,1.818878,0,0,0,0,0,0,0,0.433366,1.021725,1.170649,0.947204,FALSE
0.41085,1.111408,0.618192,1.498329,1.406008,0.411017,0.949478,0,0.602996,0,0.608823,0,0,0,0.306337,4.326158,0,0.915204,0.852265,0,0,2.326575,0.22341,1.000343,0.899199,0.872163,TURE
0.512504,1.069156,1.053097,0.856188,1.322996,1.565778,1.023188,1.132466,0.964794,0,0.486035,1.000359,0.487133,0.950543,0.733665,0,1.347534,0,0,1.505766,0,1.849329,0.376247,1.200031,0.889283,0.703689,FALSE
0.364259,0.940173,0.958736,0.719198,0.911397,0.548022,1.018255,0,0.953444,0,1.3771,0,0.690105,1.346602,0.346453,0,0,1.036496,0,0,0,0,0.805262,1.21115,1.198932,0.703689,FALSE
0.368495,0.743493,0.947716,1.190101,0.390599,1.076473,1.093322,0,1.211602,0,0,0,0,0,1.027131,0,0,0,2.861177,0,1.226143,0,0.760251,0.88958,1.020782,1.200649,TURE
0.440499,0.777451,1.129141,0.799109,0.881997,0.456685,1.016229,0.439793,1.124032,0,1.701124,0,1.136644,0.554483,0.570628,0,0,2.555321,0.793198,1.761746,2.035398,0,0.977101,0.733028,0.81435,1.27569,FALSE
1.982247,1.013566,1.041052,0.792866,0.964685,0.742114,1.000099,0.872993,0.743738,0.925694,0.496465,0.383185,0.497587,0.970941,0.999212,0.874535,1.36782,0.185009,0.172286,0,0,0,1.118389,0.979503,0.721049,0.42035,TURE
0.321903,1.489432,0.920509,1.123747,1.033591,1.648349,0.973441,0,0.308734,0,0.781597,1.608686,0.783363,0,0.393271,5.570669,0,0,1.097438,0,0,0,1.050127,0.831066,0.642374,0.890557,TURE
0.432028,0.739849,0.979813,1.298552,1.175997,1.027542,1.139771,0,1.719435,0,0.578382,0.595214,1.159377,2.262292,2.037143,0,0,1.737963,0.809222,1.7977,0,0,-0.529775,-0.942646,1.095716,1.022244,FALSE
0.643807,0.815642,1.019135,1.186177,0.68906,0.613671,1.10257,0.299991,1.226758,0,0.385588,0.396809,0.772918,1.508195,1.358095,0,0,1.154754,0.537671,1.190369,0.687634,4.385908,1.046959,0.59513,0.81435,1.247366,FALSE
0.576037,1.070138,1.139033,0.68495,1.259996,0.733959,1.032455,0,1.029114,0,1.726513,0.444189,0.865206,0.844139,0.868718,0,0,0.646836,0.602353,0,0,0,0.354228,0.691735,0.842633,0.993921,TURE
0.41085,0.722415,1.081835,0.631061,0.93388,0.548022,1.04287,0.471861,1.205993,0,1.217646,0,1.830595,0,1.225349,0,1.691586,0.915204,0,0,0,0,1.346956,0.827108,0.974132,1.050568,FALSE
0.766638,0.774301,0.96628,0.749164,0.881997,1.71257,0.934257,0.754978,0.836155,0.602477,0.646237,0,1.295393,0.631925,0.975487,0,0.893309,0,0.450073,0.995337,0.574971,0,0.965016,1.256471,1.142366,0.91888,TURE
0.355788,0.770047,0.803097,0.779131,0.440999,0.685028,1.006551,1.091534,1.115906,2.630326,0.705344,0,1.413874,0.689723,0.709806,0,0,0,0,2.202182,0,2.704643,1.125016,1.114988,0.974132,0.572001,TURE
0.440499,1.036601,0.984995,1.04883,1.249496,0.685028,0.958159,0.439793,0.33721,0,0,0.583543,0.568322,0,0.570628,0,0,2.555321,0,0,0,0,0.788961,1.167152,1.049065,1.27569,FALSE
0.364259,0.940173,1.103999,1.058819,0.940797,1.050376,1.035811,0,0.817237,0,0,0.708588,0.690105,0.673301,1.039359,0,0,0,0.965216,0,0,2.638676,0.643781,0.881423,1.123999,0.890557,TURE
4.320281,0.782126,1.065547,1.474826,1.054938,0.779051,1.127929,0.44454,1.158889,0.317809,0.454524,0.467751,0.512495,0.888916,1.400786,0.266574,0.469053,0.76132,0.551417,1.734002,0.300502,1.06482,0.724248,0.90534,1.020782,1.247366,TURE
0.444735,1.283411,1.165978,0.799109,1.616995,1.484227,1.006551,0,0.556612,0,0.561536,0.577877,0,0.5491,0.847632,1.328951,0,0,0.785421,0,0,0,1.257187,1.288479,0.777615,1.050568,TURE
0.368495,0.929367,1.005153,1.010302,1.234796,1.291767,0.867716,0.526729,0.269245,0,0,0,0,0,0,1.613726,1.892965,0,0,0,0,0,0.550201,1.082878,0.974132,1.200649,TURE
0.376966,0.969047,0.926419,0.819087,0.813398,0.700251,0.950003,0.514757,1.052503,1.239579,0.664807,0.684154,0,2.600335,0.334506,1.576197,0,0,0.931546,0,1.197293,2.545547,0.91905,0.47828,0.945849,0.975527,FALSE
0.389672,0.937448,0.841894,0.938953,0.485099,0.433851,0.968258,0.497787,1.272256,1.198259,1.92794,0,1.932294,0.628414,0.323356,0,0,1.933239,1.800291,0,1.156476,0,1.281783,0.640927,1.123999,1.022244,FALSE
0.436264,0.680332,1.455451,0.782461,1.616995,0.951428,1.114046,0.444104,0.454021,0,0.572655,0,0,0.559973,0.864417,0,0,0,0,0,0,0,1.093865,1.592263,0.824266,1.112532,FALSE
0.741225,0.708443,0.813805,0.843504,0.685998,0.710399,1.009427,0,1.264213,0,1.337299,0,1.00524,0.980762,1.009319,0,0,2.000678,1.863092,0,0,0,0.809357,0.753023,0.945849,0.91888,FALSE
0.504033,0.951234,1.091792,0.804366,0.889734,0.751127,1.015009,1.535548,0.588688,1.843476,0.494344,0.50873,0.49546,0.483396,0.497471,0,1.370768,0,0.690629,0,0,0,0.830936,0.90381,1.123999,0.92978,TURE
0.643807,0.92203,1.2657,0.561873,1.653745,1.198799,1.013173,0.599982,0.613379,0.718956,0.771176,0.396809,0.772918,0.754097,0.970068,0.909751,0,1.154754,0,1.190369,0,0,1.132543,1.662118,1.245582,0.745089,TURE
0.432028,0.951234,1.151281,1.498329,1.175997,1.141713,1.080562,0,1.490177,0,1.156764,0,1.159377,1.131146,1.164082,0,0,0,0.809222,0,1.038468,0,0.901598,1.364468,1.198932,0.722082,TURE
0.317668,1.293678,0.7329,0.424527,0.569623,0.998999,0.805241,1.224288,0.312906,1.477306,0,0,0.794094,0,0.398658,1.88268,0,0,0,0,0,0,1.085977,0.24486,1.095716,1.068961,TURE
0.444735,1.078065,0.928023,1.39844,1.028997,0.685028,1.02093,0.871128,0.890579,0,0.561536,0,0,0,0.847632,0,1.558912,3.373692,0.785421,1.744303,1.007623,0,1.346956,1.29328,0.689025,0.868416,FALSE
0.355788,1.15507,0.951819,0.479465,0.837898,0.890536,0.91668,2.183068,0.697441,0,0.705344,0.72587,0.706937,0,0.354903,0,0,0,0.989049,0,0,0,1.29051,0.647521,1.123999,0.840093,TURE
0.436264,0.680332,0.921786,1.281904,0.955497,0.951428,1.084729,0.888209,1.248557,1.067756,1.717966,0,1.147898,1.67992,0.288139,0,0,0.860292,0.80113,0,1.027979,2.18557,0.37611,1.739244,0.899199,1.097285,FALSE
0.381201,0.898388,0.971648,0.839064,0.661498,0.753531,1.006551,1.017947,1.6911,0,1.314505,0.676379,2.634947,1.285393,0.992115,0,0,1.977682,0.920839,0,0,0,1.513064,0.991984,1.123999,0.872163,FALSE
0.639571,1.213716,0.876965,0.885376,0.766736,0.825147,0.949891,0.301991,0.849019,0,1.164528,0,0,0.379579,0.585947,0,0,0,0,0,0.692312,1.471915,1.582444,0.658533,0.917566,0.515354,FALSE
0.389672,0.761677,0.841894,1.39844,0.529198,0.411017,1.083136,0.497787,1.526707,0,1.285293,0.661348,1.288196,0.628414,1.61678,0,0,3.866479,0.900146,0,0,2.458767,1.088851,0.980693,1.123999,0.965597,FALSE
0.351552,1.039099,1.324519,0.419532,1.661095,0.890536,1.055059,0,0.423568,0,0,0,0.715665,0.698238,0.359284,0,0,0,0,0,0,0,0.959153,1.342884,0.945849,0.947204,TURE
0.381201,0.898388,1.027171,0.719198,0.617398,0.685028,1.023327,0,1.300846,0,1.971757,0,0,1.285393,0.992115,0,0,0,1.841677,0,0,0,1.196076,0.939394,0.861,0.778729,TURE
0.338846,0.539033,1.186799,0.898997,1.267871,0.941914,1.00026,1.146801,1.025857,1.382607,0,0,1.48638,0.725094,1.492412,1.760428,2.065053,1.117262,0,0,0,0,0.784051,1.15839,1.095716,0.797123,TURE
0.389672,1.288991,1.031999,0.958931,0.661498,0.981874,1.00108,0.497787,0.636128,1.198259,0.642647,1.322697,0.644098,2.513658,0.646712,0,0,0.96662,0,0,0,0,1.290014,1.144822,0.664483,1.125608,FALSE
0.360023,0.697572,1.058199,1.198663,1.234796,0.548022,1.047997,0,1.240449,0,1.393692,0,2.095259,0,1.051881,0,0,3.147408,0.976987,0,0,0,1.078603,1.167129,1.123999,1.35073,TURE
0.385437,0.829281,0.933515,0.898997,0.785779,0.685028,0.879349,0.503318,0.643196,0,0,0,0.651335,1.27095,0.326989,0,0,0.977604,0,0,0,4.974057,0.969143,0.673495,1.152282,1.125608,TURE
0.360023,1.268312,1.205171,0.659265,1.234796,1.23305,1.012472,0,1.102622,0,0.696846,2.151375,0,2.725653,1.051881,0,0,0,0.976987,0,0,0,1.290235,1.35328,0.617833,0.722082,FALSE
0.444735,0.513364,1.047001,1.598218,0.771748,0.742114,1.207861,0,2.115125,0,0.561536,0,1.125608,0.5491,1.412721,0,0,1.686846,3.927106,0,1.007623,2.142292,1.212673,0.874462,0.842633,0.750406,TURE
0.347317,0.591621,0.822685,1.258596,1.234796,1.370056,1.012688,0,0.857595,0,0.722977,0,0.72461,1.413932,0.363776,0,0,1.088977,0,0,0,0,0.956688,1.150056,1.049065,0.825446,FALSE
0.376966,0.908482,0.701833,1.691447,1.396496,0.616525,1.01786,1.029515,0.394688,2.479157,0,0,0,0.650084,0,1.576197,0,0,0,0,0,0,1.107226,1.176197,0.735675,1.35073,FALSE
0.622629,0.880053,0.985812,0.850837,0.681185,0.593283,1.016822,0.310265,1.030876,0,0.797768,0.410492,1.59914,1.560201,0.802815,0,0,0,0.55634,0,0,3.026174,1.056964,0.869231,0.664483,1.153932,FALSE
0.355788,0.962558,0.89233,0.539398,0.881997,1.096045,0.934654,1.091534,0.557953,1.315163,0.705344,0,0.706937,0.689723,0.354903,0,1.963075,2.124177,0.989049,0,0,0,0.791561,1.380006,1.273865,0.613401,TURE
0.419321,1.088955,0.984267,0.848527,0.533841,0.490336,1.006551,0.924462,1.299518,1.111787,1.78881,1.227245,1.195234,1.749195,0.600042,0,1.656344,0.896137,1.66902,0,0,2.277594,0.824604,0.961384,1.030698,1.097285,TURE
0.618393,0.553801,1.266375,1.27358,1.111684,0.784928,1.199588,0,1.43721,0,0.401654,0.826686,0,0.392759,1.212585,0,0,1.203205,0.56023,1.240666,1.433379,3.047485,1.310668,1.07451,1.198932,1.050568,FALSE
0.313432,1.092634,1.114207,1.177258,0.763873,0.917448,1.081362,0.62053,1.110174,0,0,0,0.805123,0.785518,1.61678,0,0,0,0,0,0,0,0.930933,1.168022,1.123999,1.125608,FALSE
0.44897,0.71193,1.131407,1.66481,1.616995,0.646971,1.125248,0,0.771835,0,2.224546,0,0,1.08764,0.279827,0,0,0,0,0,0,2.121289,0.625827,0.683578,1.273865,1.050568,TURE
0.351552,0.974155,0.993389,1.018864,0.955497,0.342514,1.055059,0,1.129515,0,0,0.734832,0.715665,0.698238,0.359284,0,0,1.075364,0,0,3.86468,2.738879,1.290666,1.644243,1.198932,0.80087,TURE
0.355788,0.962558,0.773353,0.659265,0.705598,0.822034,0.898706,0.545767,0.418465,0,0,0.72587,0,0,0.709806,0,0,2.124177,0,0,0,0,-0.275623,0.556434,0.945849,0.84384,TURE
0.652278,0.595036,0.908554,1.252175,1.114309,0.874634,1.039231,0.29607,1.135052,0,1.141543,0,0.762748,1.116262,0.957304,0,0,1.139459,0,0,0,1.442476,1.365566,0.59185,0.842633,1.022244,TURE
0.326139,1.050064,0.973451,1.04883,1.326239,0.559104,1.039231,0,0.609344,0,0,0.793618,0,0,0.776054,0,0,0,0,0,0,0,0.637234,1.591356,1.123999,1.097285,FALSE
0.427793,1.440978,0.519495,1.248607,0.771748,1.769656,0.881978,1.35896,0.694652,2.178654,1.168448,1.803678,0,1.713857,0.29396,1.383193,0,0.877849,0.817479,1.816233,0,0,0.816672,-0.045319,1.123999,0.637111,TURE
0.402379,1.248286,0.973109,0.859042,1.514096,0.707862,0.905896,1.927602,0.615826,3.478818,0,0,0.623321,1.216286,0.938776,0,1.728359,0,0,0,0,0,0.852051,0.845097,0.614091,0.975527,TURE
0.368495,1.053282,0.86156,0.958931,0.661498,1.086259,0.954488,0.526729,1.211602,0,0.680449,0.700251,0.681986,1.33076,0.342377,0,0,0,0.953726,0,3.67843,0,1.209396,1.05405,0.945849,1.200649,TURE
0.978417,1.026729,0.995083,0.844513,1.00394,0.708381,0.986943,0.984753,1.057079,0.470932,0.757706,0.519837,1.518834,0.49395,0.762499,0.594531,0,1.886604,1.756863,0.776099,0,0,1.168357,0.759956,1.198932,1.097285,FALSE
0.491326,0.697025,1.07695,1.261094,1.111684,0.870556,1.080307,0,1.006742,0,0.507353,0,0,0,1.531687,0,0,1.52264,0,1.572987,0.90866,0,0.975681,1.107268,0.557525,0.797123,TURE
0.343081,1.264398,1.202993,0.898997,0.881997,2.329095,1.08111,0.566233,1.157753,0,1.464258,0.753435,0.733783,2.147745,1.473521,1.737858,0,0,0,0,0,0,0.991707,0.901637,1.067432,0.618718,TURE
0.533682,0.855607,1.110455,0.72776,1.207496,0.994922,0.95862,0.724779,1.018822,0,2.332185,0.480011,1.869962,0.912214,0.469388,0,1.292757,0,0,0,0,0,1.066265,1.107266,1.002415,1.120291,FALSE
0.37273,0.796298,1.362831,0.509432,1.521445,0.582274,1.080898,0,0.5323,0,0.672537,0,0.674056,0.657643,0.676792,1.594741,0,0,0,0,0,0,1.233438,2.289877,0.842633,1.35073,FALSE
0.440499,1.140261,0.936947,1.148719,1.102497,0.685028,1.016229,2.198964,1.798451,3.171863,0.567041,0.583543,0.568322,1.108967,1.997199,0,0,1.703548,0,3.523491,1.017699,2.163715,1.183901,0.779019,1.170649,1.125608,TURE
0.347317,1.051771,0.944564,1.198663,0.881997,1.23305,0.975863,2.236971,1.429324,2.696084,1.445955,0,2.173831,1.413932,1.455102,0,0,1.088977,1.014088,2.258648,0,0,0.694526,0.280691,1.049065,1.35073,FALSE
0.313432,1.092634,1.215498,0.406689,1.417496,0.342514,0.979347,0,0.634385,0,0.803308,0.826686,0.805123,0,0.404195,0,0,2.423357,0,0,0,0,1.431078,1.222504,1.049065,1.078891,TURE
0.300725,0.607361,0.950143,1.893343,0.696577,1.268859,1.084523,0.647124,1.323146,0,0.838235,0,0.840128,0,1.265306,0,0,1.265135,1.178132,0,0,0,1.134637,0.59958,1.198932,1.022244,FALSE
1.677286,0.925612,1.148312,0.633044,0.99776,0.616525,1.04849,0.458721,1.025857,0.273714,1.027582,0.302139,0.441387,1.004825,0.96022,0.344918,1.21381,0.875615,1.426948,0,0,0,1.052903,1.785842,1.049065,0.768799,FALSE
0.415086,0.715043,0.968816,0.539398,0.847697,0.646971,0.970603,0.466996,0.954848,0,1.204962,0,0,0.589138,0.606293,0,0,0,0,1.874197,0,0,1.272813,0.419346,1.020782,1.022244,FALSE
0.360023,0.887818,0.764254,1.198663,0.881997,0.685028,0.976946,1.078539,0.826966,0,0.696846,0,0.69842,2.04424,0.701254,1.653085,1.939135,1.049136,0,0,0,0,1.19595,0.122979,1.198932,0.993921,FALSE
2.189789,1.105173,0.947216,1.096967,0.725353,0.931452,1.007524,0.263364,1.054542,0,0.336922,0.809028,0.450243,1.6473,0.904141,2.109774,0.309356,0.502116,0.623447,0,0.198382,0.843553,1.117334,1.266475,0.702682,0.862233,FALSE
0.304961,2.021372,0.520526,0.799109,0.147,1.198799,0.629094,3.828056,0.652255,0,0,3.401221,1.656252,0.807961,0,0,0,0,0,0,0,3.181933,1.112795,0.148989,1.095716,1.27569,TURE
2.130491,0.67513,0.5762,1.12951,0.98942,1.053889,0.939514,0.631655,0.853324,0.645769,1.03901,0.356415,0.92565,0.790222,0.522791,0.542212,0.318018,0.344117,0.160226,0,0.407895,0,0.707912,1.092131,1.245582,0.890557,FALSE
0.953003,0.838495,1.110455,1.098775,1.414871,0.656485,0.979709,0.606678,0.982022,0,0.778092,0.266912,0.5199,0.50724,1.435527,0.610599,0,0,1.804346,0.79717,0.920995,0,1.212647,0.814242,0.960474,1.022244,FALSE
0.385437,0.770047,1.208078,0.599332,1.35106,0.467065,1.045264,0.503318,0.643196,1.211723,0.649867,0,0.651335,0,0.326989,0,0,0,0.910374,0,0,0,1.439753,1.43098,0.846374,0.934127,TURE
0.8217,1.028052,0.901529,1.301406,0.674098,1.125403,1.04287,0.234708,1.079769,0.561684,1.807444,0.930021,0.301921,1.472846,1.061012,0.709701,0,0,1.258319,0,0,0,0.018571,0.747455,0.974132,0.975527,FALSE
2.282972,0.920056,0.788032,0.898997,0.80291,0.622267,0.969202,1.010379,1.054459,0.401651,1.077061,0.332522,1.403342,1.158529,1.029681,0.758692,0.296659,0.160502,0.597858,0.329298,0,1.213298,1.335024,1.178667,1.348798,1.200649,TURE
0.808994,1.072421,1.085746,0.948034,0.98022,0.719279,1.04344,0.238414,1.279622,0.5706,0.918067,0.944784,0.613427,1.19698,1.231833,0,0,0,0,1.88422,1.632672,0,0.847967,1.685471,1.067432,1.172325,FALSE
0.368495,1.548944,0.717967,0.890435,0.774898,1.144975,0.833008,2.633643,0.269245,1.268745,0,1.400503,0.681986,0.66538,0.342377,3.227451,0,1.024157,0,0,0,0,1.153368,0.614235,1.020782,1.200649,TURE
0.868292,1.446185,0.694712,1.116936,0.701589,1.089817,0.869071,0.222052,0.454021,0,0.284917,1.172835,0.285561,0.278607,0.716799,0,0,1.277661,0,0,0,0,-0.717587,0.082591,0.795983,0.675365,TURE
0.283783,1.689505,0.410205,1.113044,1.094622,1.088705,0.76618,0.686343,0.350834,0,0,1.831427,0.891828,0,0,8.47206,0,0,0,0,0,0,-0.433742,-0.458709,0.585808,1.125608,TURE
0.360023,0.697572,0.99941,0.719198,0.881997,0.685028,1.047997,1.078539,1.516105,0,1.393692,0,1.396839,0.681413,1.753135,0,1.939135,0,0.976987,2.174995,0,0,1.238294,0.153184,0.842633,1.050568,TURE
0.465913,0.686042,1.112979,1.148719,1.139247,0.513771,1.152958,0,0.955943,0,0,0,0,0,0.269463,0,0,0.804011,0.748719,0,1.920187,2.04124,0.99576,1.493417,1.170649,0.793376,FALSE
2.054251,0.633502,1.169412,1.378463,1.111317,0.657627,1.170504,0.84233,1.483072,0.669834,0.478991,0.246465,0.600091,0.702575,2.108844,0,0.659789,0.892419,1.495885,0.732535,0.846319,0.449837,1.016161,1.149874,1.020782,0.825446,TURE
0.74546,0.704418,1.064712,0.882349,0.924872,0.656485,1.055163,0.776548,1.190831,0,0.99721,0,1.665771,0.325042,0.836266,0,0.919128,0.994557,0.926161,0,1.183371,1.257974,0.717482,1.175156,0.917566,1.068961,FALSE
0.37273,1.163821,1.078908,0.299666,1.212746,0.582274,0.909327,2.603371,0.665375,1.253992,0.672537,1.384218,0.674056,0.657643,0.338396,0,0,1.012108,0,0,0,0,1.258651,1.526622,1.123999,0.669182,TURE
0.419321,0.816716,1.135693,0.419532,1.260328,1.041964,0.976049,0.924462,0.945104,0,1.78881,0.613622,0.597617,1.749195,0.600042,0,0,0,0,1.854469,0,0,0.938295,1.20617,0.974132,1.200649,TURE
0.419321,1.252298,0.681416,1.750679,0.796119,0.897747,1.006551,0,0.59069,0,0.59627,1.840867,0.597617,0,0.600042,4.23603,0,0.896137,0.83451,0,0,0,1.224478,0.641208,1.123999,0.975527,TURE
0.398144,0.688127,0.930302,1.309968,0.686698,1.027542,1.076153,0.974165,1.120406,0,0.628676,0,0.630096,0.614753,1.265306,0,1.747352,0,0.880362,0,0,2.404127,1.55754,1.042754,0.945849,0.825446,FALSE
0.440499,0.673791,1.249262,0.749164,1.469996,0.456685,1.016229,1.319378,0.449613,1.057288,0.567041,0,0,1.108967,0.570628,0,1.574347,0,0.793198,0,0,0,0.920491,0.622518,1.095716,1.27569,TURE
0.279548,1.306746,0.984267,1.098775,0.937122,1.341513,0.983675,0.696902,0.712463,0,0,0.930021,0,1.767415,0.454719,2.151634,0,0,0,2.841525,0,3.489862,1.414415,1.170462,0.767699,0.900487,FALSE
0.271076,0.926462,1.288302,0.599332,1.322996,0.513771,0.990823,0,1.102622,0,0.932874,0,0,0.912214,0.938776,0,0,0,0,0,3.39233,0,0.693122,0.659515,0.832717,1.172325,FALSE
0.48709,1.078065,0.825599,1.115423,0.465499,0.913371,0.984669,0.794713,1.218687,0.954366,1.535527,0.526738,1.025997,0,0.25754,0,0,0.768117,0.715294,0,2.750538,0,1.174874,1.089521,1.198932,1.27569,FALSE
0.37273,0.49003,1.107301,0.869031,1.036347,0.650777,1.13237,0,1.33075,0,0.672537,0,0.674056,0,1.015188,0,0,0,1.885011,0,0,0,1.111389,1.240127,0.992499,0.53993,FALSE
0.44897,0.966191,1.084265,0.865701,0.661498,0.799199,1.05403,0.431416,1.323146,0,0,0,0.557393,1.63146,1.678964,0,0,0.835235,1.555591,0,0,0,1.068961,0.752851,1.273865,0.900487,FALSE
1.00383,1.091712,0.853926,0.970976,0.459374,0.871396,0.949216,1.343604,0.932089,1.376724,0,1.266412,0.246676,0.962677,0.990708,1.158572,0.679526,0.735292,0,3.024456,0.873561,0,0.778851,0.474407,1.227215,1.144002,TURE
2.0839,1.073683,1.091835,0.875024,1.152477,0.831167,1.012688,0.830322,1.131815,0.220088,0.82626,0.485889,0.828126,1.385077,1.24723,0.277204,0.325172,1.231501,0.32766,0.361013,0.208545,0,1.477742,1.031867,1.198932,1.172325,FALSE
0.482855,0.851104,1.008176,0.74203,1.039497,0.81551,0.993307,0.801746,0.922104,0.962887,1.549237,0.531441,0,0.504976,0.25984,1.221198,0,0,0.721738,0,0,0,0.935924,0.966958,0.852549,0.890557,TURE
0.389672,1.17181,0.869052,1.238619,0.852597,0.685028,1.017492,1.99115,0.763354,2.396519,0,1.322697,0.644098,0.628414,0.646712,1.523067,1.786619,0,0.900146,0,0,2.458767,1.414415,1.173306,0.795983,1.27569,FALSE
1.016537,0.943307,1.051462,0.824081,1.047372,0.998999,0.962514,0.379068,1.017272,0,0.729053,0.25009,0.243567,1.188178,0.855942,0.571953,0.670924,1.088977,1.352117,1.493005,0,0,1.418587,1.186191,0.917566,1.35073,FALSE
0.330374,0.760174,0.960971,1.173691,0.906497,0.875314,1.006551,0.588294,1.052503,0,0,0,0.762748,0,1.531687,0,0,1.147055,0,2.380737,0,0,1.252786,0.790127,0.917566,0.947204,FALSE
0.343081,0.865114,0.863687,0.958931,0.970197,1.644067,1.006551,0,1.013034,0,0.732129,0,1.467565,1.43183,0.736761,1.737858,0,0,1.027089,0,0,0,1.090319,0.674854,1.123999,1.097285,TURE
1.113955,0.942795,0.912009,1.220068,1.112997,0.587167,1.062045,0.864478,1.104726,0.826386,0,0.684154,0.444206,1.516862,1.226523,0,0.611573,0.661763,0.308127,0.680211,0.392934,1.670822,1.109151,1.226148,1.020782,0.787192,FALSE
0.673456,1.050944,0.911411,1.277523,0.77755,0.901353,1.044534,0.2867,0.879306,0,1.105189,0.379117,0.738456,0.360238,0.741453,0.868929,0,1.102938,0,0,0,0,1.626734,1.31452,0.870916,1.078891,FALSE
0.122832,0.929367,0.516936,1.082126,0.355249,1.198799,0.624756,1.617809,0,3.994198,0,0,0,0,0,0,6.115733,0,0,0,0,0,-0.894107,0.351767,1.348798,0.768799,TURE
0.508268,0.673791,0.832841,0.649276,0.551248,0.742114,0.993969,0.380661,1.070192,0.913927,0.490154,0,0.982523,1.917196,0.739882,0,0,0,0.684726,1.518746,0,0,0.671408,0.268246,1.198932,0.900487,TURE
0.804758,0.851104,1.06516,0.689231,0.904047,0.719279,1.033039,0.479351,1.102622,0,0.92295,0,0.925035,0.601673,0.928789,0.724882,0,0,0.856823,0.947175,0.54715,0,1.107226,1.49775,0.942107,1.112532,FALSE
0.834407,1.039758,0.773655,1.285037,0.551248,0.703161,0.988668,1.155578,1.240449,1.106086,1.483031,1.220951,1.189104,0.580075,0.447724,1.397453,0,0.443449,0.825907,0,0.527305,0,1.141788,0.627987,1.020782,0.847587,FALSE
0.525211,0.869408,1.047768,0.941807,1.196996,0.685028,1.07149,0.368282,1.223641,0,0.474084,0,0,0.463584,1.192707,0,0,0.710985,0,1.468121,0.848083,0,1.041361,1.083378,1.245582,0.993921,FALSE
0.360023,0.951234,1.028804,0.958931,1.190696,1.301553,0.941421,1.078539,1.102622,0,0.696846,0.717125,2.095259,0.681413,1.402508,0,0,2.098272,0,2.174995,0,2.671253,1.123822,0.758857,1.123999,0.993921,FALSE
0.330374,0.898388,1.377392,0.607656,1.972244,0.437657,0.987194,0,0.751788,0,3.044116,0,0.762748,0.744175,0,0,0,0,0,0,1.375269,0,0.38762,0.813978,1.273865,1.040638,FALSE
1.075835,1.124753,0.924651,0.688243,0.600921,0.820528,0.945127,0.716184,1.006742,0,0.459033,0.944784,0.690105,1.79547,1.039359,0,0.633502,0.342746,0.63835,0.704698,0,0,0.978087,1.051938,1.049065,0.890557,FALSE
0.444735,0.924056,0.856637,0.948942,0.918747,0.970456,0.992171,0.871128,0.556612,2.094046,0.561536,0,0,0,0.282544,0,0,2.530269,0,0,1.007623,2.142292,0.982486,0.728774,1.095716,0.84384,FALSE
0.618393,1.661402,0.821433,0.799109,0.863622,1.084628,0.816961,2.499236,0.47907,1.497824,0,1.653371,0.805123,0.392759,0.606293,2.843768,0,0,0,0,0,0,1.203998,0.478723,0.674399,0.847587,TURE
0.851349,1.099519,0.78312,1.062451,0.661498,1.152093,0.984016,1.132466,0.636764,1.083853,0.290644,0.897307,0,0.284208,1.02369,0.684611,0,0.434491,0.404611,0.894287,0,0,0.194707,0.138894,0.917566,1.172325,FALSE
0.385437,1.006984,0.768777,0.958931,0.557262,0.467065,0.978898,0,1.029114,0,1.299735,1.337559,0,2.541901,1.634946,0,0,0.977604,1.820749,0,0,0,0.746483,0.906899,1.123999,0.947204,TURE
0.444735,1.386084,0.975614,0.449499,1.322996,1.027542,0.891516,0.871128,0.890579,0,0,0.577877,0.562804,1.0982,0.282544,0,0,0,0.785421,0,1.007623,0,0.711467,1.075466,1.245582,0.975527,TURE
0.736989,0.929367,1.019513,0.846675,0.878497,0.907934,0.945811,0.261842,0.535377,0,0.336269,0.692109,0,0,0.507594,0.792707,0,1.006189,0.936994,0,0,0,0.639955,1.20863,1.170649,0.88681,TURE
0.432028,0.898388,1.200271,1.448385,1.175997,1.027542,1.139771,1.794006,1.375548,0,0.578382,0.595214,0.579688,1.131146,1.164082,0,3.212304,0,0.809222,0,1.038468,0,1.489929,1.63407,0.974132,0.614971,FALSE
0.389672,0.937448,1.249262,1.078797,1.190696,0.707862,1.13237,0,1.14503,0,0.642647,0.661348,1.288196,0.628414,1.940136,1.523067,0,0,2.700437,0,0,0,0.674289,1.242285,0.870916,0.797123,TURE
0.309197,1.107601,1.061017,0.90476,0.780228,0.645507,1.034128,0.629148,1.125593,0,0.814623,0.838329,0.816462,0.796582,0.409888,0,0,0,1.144471,0,0,0,0.784802,1.303561,1.095716,1.200649,TURE
0.864056,1.823199,0.685869,0.46312,0.721634,1.432331,0.725309,1.785169,0.513289,1.067756,1.431639,2.062622,0.286974,0.559973,0.14407,1.348786,1.58218,0,0.398572,0,0,0,1.124417,0.073722,1.152282,0.768799,TURE
0.508268,1.167904,0.770378,0.649276,0.551248,0.742114,0.893314,1.141983,0.583741,0.913927,1.470463,1.008837,1.473784,0.479299,0.493255,0,0,0,0,0,0,0,0.861184,0.778571,0.870916,1.003851,TURE
0.343081,0.73202,1.017917,0.779131,0.705598,1.918079,1.006551,0,1.447191,0,0.732129,0.753435,0.733783,0,1.473521,0,0,0,0,2.287981,2.643374,2.810019,1.408549,1.04575,1.273865,1.097285,FALSE
0.70734,0.87149,0.912635,0.765813,0.682498,0.86444,0.994496,0.545767,1.046162,0,1.051604,0.360736,1.053979,0.685543,0.88188,0,0,0,0.488494,0,0,1.327432,1.309816,0.772691,1.017041,1.022244,FALSE
1.380796,0.892876,0.973351,1.087023,0.739321,0.879791,1.042058,0.696902,0.819333,0.99855,0.178513,0.367416,0.715665,0.698238,0.80839,0.419669,0,1.065377,0.496055,1.094252,0,0,1.0045,1.250767,0.561267,0.840093,FALSE
1.122426,1.118747,1.037123,0.813379,0.881997,0.88075,0.957173,1.887444,0.570106,1.230152,0.879668,1.131585,0,0.430094,0.663925,0.517378,3.034524,0.656711,0.305775,0.674998,0,0,0.925901,1.133208,0.945849,0.779698,TURE
0.376966,0.847917,0.982566,1.658151,0.857497,0.768754,1.136611,0.514757,1.578754,0,1.329614,0,1.332617,1.950252,2.007037,0,0,0,1.863092,0,0,0,1.249716,1.111338,0.945849,0.84384,FALSE
0.338846,0.943307,1.061873,1.348496,1.322996,0.685028,1.094624,0.573401,1.025857,0,0.741515,0.763094,0.74319,0.725094,1.119309,0,2.065053,1.117262,1.040428,0,2.678155,0,1.245505,1.153482,0.917566,1.144002,TURE
0.440499,0.673791,1.105116,0.449499,0.992247,0.856285,1.001712,0.439793,1.011629,0,0.567041,0.583543,0,0.554483,0.570628,0,0,0,0,1.761746,2.035398,0,1.414415,1.454148,0.842633,1.124038,FALSE
1.554454,1.057503,1.082467,0.628622,1.145602,0.754561,0.966782,0.495067,0.759182,0.590922,0.316922,0.815361,1.111731,0.619806,1.195974,0,1.310514,0.945375,0.220091,0.970659,0,0,0.911275,0.896857,0.810608,1.153932,TURE
0.389672,1.288991,0.841894,1.018864,0.720298,1.073211,0.935436,0,0.636128,0,0,1.322697,1.288196,0,0.646712,6.092268,0,2.899859,0,0,0,0,1.431078,0.711,1.020782,0.872163,TURE
0.902176,1.341255,1.067445,0.88852,1.085535,1.077841,0.978197,0.213673,0.600721,0,0.548229,0.846275,0.274734,0.804132,0.965471,1.290981,0,0.409663,0.38149,0,0,0,0.770443,0.922223,1.020782,0.797123,TURE
1.30032,0.790113,1.074284,0.706355,0.864279,0.810413,1.037698,0.29607,1.059382,0.353585,0.948167,0,0.950309,0.927169,0.667916,0,0,0.282991,1.054118,0,0.671749,0.714097,0.831061,1.0175,0.974132,0.84384,FALSE
0.330374,0.967495,1.057068,0.682572,0.967747,0.627942,0.948481,1.764883,1.20286,0,0.761029,0,2.288243,0.744175,1.914608,0,2.120121,1.147055,0,0,0,0,0.887424,1.052289,0.945849,0.693758,TURE
0.368495,0.867409,0.947716,1.309968,0.907197,0.802461,1.093322,1.053457,1.346224,0,1.360899,0.700251,0.681986,0.66538,0.342377,0,0,1.024157,0.953726,0,1.226143,2.606885,1.332735,0.858528,0.824266,0.993921,TURE
0.432028,0.845541,1.298253,0.898997,1.616995,0.913371,1.080562,0.448502,0.802403,0,0.578382,0,0.579688,0.565573,0.873061,0,0,0,0,0,0,0,1.148931,1.300562,1.152282,0.91888,TURE
0.351552,1.363818,0.933184,0.87902,0.661498,1.073211,0.927725,1.104845,0.705947,2.662799,0.714052,0,0,1.396476,0.359284,0,1.987613,1.075364,0,0,0,0,0.967275,0.717186,1.198932,1.172325,TURE
2.117785,0.851672,1.089357,0.99489,0.917277,0.548022,1.074996,0.272337,0.95126,0.433106,0.696846,0.358562,0.34921,0.681413,1.168757,0.272742,0,0.692388,0.805965,0.355191,0.205181,0.436233,1.109661,1.151986,1.039149,1.068961,FALSE
0.393908,0.985329,0.859707,0.991202,0.464745,1.111853,1.006551,0,0.755056,0,0.635585,0.654081,1.27404,0.621509,1.279211,0,0,1.911759,1.780288,1.979489,0,2.43114,1.041361,0.525928,0.767699,0.975527,FALSE
0.355788,1.15507,1.189773,1.198663,1.587595,1.781073,1.006551,0,0.557953,0,0,0,0.706937,0,0.709806,5.02048,0,0,0,0,0,0,0.836526,0.90441,1.170649,0.975527,FALSE
1.033479,1.811503,0.737269,1.290868,0.79719,1.817959,0.872482,1.491314,0.714662,0,0.717002,2.705517,0.718622,0.701124,0.841795,1.687381,0.659789,0.713935,0.664838,0,0,0,0.391981,0.686922,0.757783,0.62587,TURE
0.415086,0.880053,0.94332,0.665924,0.548798,1.263496,0.955196,0.466996,0.954848,0,1.807444,0,1.207684,1.178277,0.909439,0,0,1.81114,1.686589,0,0,0,1.377081,1.291919,0.992499,1.172325,FALSE
0.559095,1.102567,1.211406,0.72776,1.543495,1.060162,0.926484,2.074748,0.265134,0.829564,0.444909,0.457857,0,0.435056,0,0,3.697885,0,0,0,0.795077,0,0.965016,1.240848,0.992499,1.097285,TURE
0.88947,0.87272,1.082694,1.38936,1.00227,1.120955,1.064068,0.43348,1.107897,0,0.278068,0.858481,0.557393,1.35955,1.399137,2.619381,0.76816,0.4156,0.387019,1.710433,0.494029,0,0.630651,0.697243,0.824266,0.91888,TURE
1.30032,1.071042,0.976622,1.340469,0.687092,0.91439,1.062288,0.29607,1.172887,0,0.5689,0.585456,0.570185,1.668904,1.144998,0,0.523056,0.848972,0.527059,1.744303,1.007623,0,1.77816,1.168183,0.945849,0.965597,FALSE
1.00383,0.591344,1.128026,0.962162,1.00846,0.894902,1.095739,0.57583,1.27549,0,0.98448,0,0.740028,0.722008,1.857577,0.579286,0.679526,0.367646,0,0,0,0.928633,0.51181,1.220131,0.992499,0.797123,FALSE
2.270265,0.774357,1.034837,1.218086,0.812581,0.900685,1.0873,0.931374,1.276774,0.201954,0.433245,0.668779,1.085559,1.059125,1.52595,0,0.894985,0.322811,0.901834,0.993466,0.956484,0.406713,0.395974,1.309814,1.348798,0.665435,FALSE
0.792051,0.605331,1.055526,0.625017,1.165497,0.812248,1.041538,0.243541,0.995916,0,0.625278,0,0.62669,1.22286,1.258467,0,0,1.402649,1.306189,0.962703,0,0,0.803866,1.100652,0.767699,1.097285,FALSE
1.855179,1.181441,0.861363,0.732516,0.763952,0.750763,0.903138,1.140241,0.874276,0.494694,0.928595,1.092135,0.797736,1.556623,0.934469,0.623232,0.731076,0.593305,0.184168,0.405932,0,0.997104,1.178594,0.543988,0.945849,1.022244,TURE
0.859821,0.823153,0.947716,0.626574,0.755043,0.778441,0.952009,0.897003,0.917032,0,0.575504,0,0.865206,0.562759,0.723931,0,0,0,0,0.885299,0.511407,0,0.874773,0.768677,1.077348,1.27569,TURE
0.355788,0.898388,1.011307,1.078797,1.014297,0.205508,1.060473,1.091534,0.976418,0,0,0,0.706937,0,1.774515,0,0,1.062088,0,0,1.272124,0,1.309714,1.196093,1.002415,1.050568,FALSE
0.440499,0.570131,0.912922,0.948942,0.624748,0.3996,1.088817,1.759171,1.461241,3.171863,1.134082,0,0,0.554483,1.711885,0,1.574347,0,2.379593,3.523491,2.035398,2.163715,0.928611,0.530554,0.917566,1.050568,TURE
0.381201,0.598925,1.221501,1.797995,0.705598,0.548022,1.258188,0,1.821184,0,0,0,0.658737,0.642697,2.314935,0,0,1.977682,1.841677,0,1.183371,2.515947,1.017454,1.214079,1.170649,1.27569,TURE
0.389672,0.644496,1.27642,0.599332,1.572895,1.301553,1.00108,0.497787,0.763354,1.198259,0,0,1.288196,0,1.293424,0,0,0.96662,0,2.001984,0,0,1.252994,1.460882,1.142366,0.840093,FALSE
0.385437,0.770047,1.26299,1.057003,1.343041,0.728621,1.161405,0,1.415031,0,1.299735,0,1.954006,0,1.307957,0,0,0,0,0,0,0,1.040012,0.881125,1.123999,1.050568,TURE
0.453206,1.007538,1.00408,0.884728,0.797998,0.619787,0.987737,1.709383,0.873776,2.054159,0.55084,0.56687,0.552084,1.615923,1.385812,2.606788,0,0,0,0,0,0,0.564556,0.969816,0.889283,1.050568,TURE
1.732348,0.751219,0.9652,1.525283,0.600832,0.715836,1.114835,0.333078,1.135052,0.264971,0.568434,0.877465,0.569718,0.833768,1.573083,0,0.391648,0.423789,0.78929,0.434999,0,0.534251,0.522917,-0.016802,0.842633,1.050568,TURE
0.808994,0.761983,1.059584,0.678334,0.962179,0.473292,1.02763,0.953656,1.340556,1.141199,0,0,1.533567,0.897735,2.001728,0.721026,0.845793,0.457602,0.852265,0.94211,0.544224,0,1.06384,1.319686,0.917566,1.068961,TURE
1.774704,1.093503,1.03161,0.81413,0.978155,0.949425,0.976522,0.32511,0.914015,0,0.554803,1.141897,0.973098,1.627548,1.186414,0.651697,0,0.413602,0.192579,0.424517,0,0,1.410571,0.680793,1.170649,1.125608,TURE
3.210562,0.640012,0.883383,1.184644,0.820748,0.804207,1.053691,0.658237,1.055283,0.71325,0.841561,0.157464,1.150175,0.523679,0.962369,0.359081,0,0.113946,0.21222,0.467307,0.674867,2.582683,1.082253,1.2081,1.348798,0.993921,TURE
0.381201,0.778603,1.027171,1.258596,0.529198,0.411017,1.107206,2.035895,2.341523,0,3.286261,0,3.952421,1.285393,2.314935,1.55808,1.82769,0,2.762516,0,1.183371,0,1.0177,1.378053,1.198932,1.27569,FALSE
0.368495,0.55762,1.062591,1.481205,0.611098,0.205508,1.180094,1.053457,2.423204,1.268745,0.680449,0,2.727945,1.33076,2.054262,0,0,3.07247,0.953726,0,3.67843,0,1.1578,1.115684,1.245582,0.693758,TURE
0.321903,0.567403,0.953384,1.442142,0.537467,0.44955,1.13237,0.603982,1.698037,0,0.781597,0.804343,0,1.528576,1.966354,0,2.178206,0,2.194876,2.446869,2.826942,3.005159,1.197719,1.239222,1.020782,0.758869,FALSE
0.360023,1.141481,1.087593,0.898997,1.499396,0.959039,0.923658,0,0.551311,0,2.090537,0.717125,1.396839,0,0.350627,1.653085,0,0,0,0,0,0,0.950252,1.139638,1.020782,1.050568,FALSE
1.215608,0.69492,1.009856,0.956077,1.010097,1.177596,1.057404,0.475161,1.254907,0,0.608823,0.208847,0.406799,0.396893,0.919012,0,0.559891,0.908759,1.128351,2.4901,1.798055,0,0.493552,1.368753,1.123999,0.91888,TURE
0.321903,0.851104,1.282137,0.580602,1.70887,0.470957,0.973441,0.603982,0.771835,0,0.781597,0,0.783363,0,0.393271,0,2.178206,1.178482,1.097438,0,0,0,1.058532,1.012183,0.767699,1.200649,TURE
0.385437,0.710812,0.988427,0.588435,0.902043,1.002632,0.962307,1.006637,0.900474,1.211723,0,0,0,1.906426,1.634946,0,1.806921,0,0.910374,0,0,0,0.6164,0.930702,0.885541,1.172325,TURE
0.457442,0.499104,1.179859,0.69922,1.414871,1.113171,1.034511,0.423352,0.86561,0,0.545643,0,1.640627,0.533559,1.09819,0,0,0,0,0,0,0,0.903398,1.052882,1.017041,0.993921,TURE
1.00383,1.205432,0.790672,0.728599,0.77499,0.542314,0.89188,0.767774,0.539631,0.458908,0.24612,1.772977,0,0.240669,0.743031,0.579286,0,1.470584,0.342363,0,0,0,0.887392,0.282475,0.899199,1.125608,TURE
0.389672,1.17181,1.113473,0.859042,1.381796,0.776365,1.017492,0.497787,1.017805,0,0,0,1.932294,1.256829,0.970068,0,1.786619,0,0.900146,0,0,2.458767,0.587027,0.559375,0.987893,0.975527,TURE
0.436264,1.569998,0.800498,0.782461,0.943247,1.84577,0.732925,0.444104,0.454021,0,1.145311,0.58932,0,1.67992,0,2.711059,0,0.860292,0,0,0,0,0.660795,0.682996,0.674399,0.768799,TURE
0.368495,0.247831,0.976435,0.890435,0.787498,1.418987,1.075968,0,1.211602,0,0,0,2.727945,0.66538,2.054262,0,0,1.024157,0.953726,0,0,2.606885,1.083937,0.78439,1.348798,0.990174,TURE
2.299914,1.10189,1.099719,0.781272,1.351871,0.868518,0.95094,0.501461,0.768987,0.199341,0.855278,0.220042,0.535756,1.045421,0.69931,0,0,0.47794,0.741787,0.326854,0.566437,0,0.842883,1.025976,1.273865,0.590394,TURE
1.130897,1.06999,0.767337,1.109987,0.598498,0.657068,0.961313,1.362366,1.001064,1.220868,0.873029,1.347654,0.437501,1.493966,1.09819,1.026916,0.602307,0.325868,0.606916,0,0.386958,2.468116,0.378703,0.200264,0.945849,0.975527,TURE
0.292254,0.781207,0.796631,0.374582,1.096372,0.960942,0.897143,1.99847,0.851289,3.219204,0.863257,0,0.865206,1.688277,0.434359,0,0,0,0,0,0,0,1.13995,0.975022,1.049065,0.693758,TURE
0.385437,1.006984,1.04334,0.81727,0.74168,0.890536,1.028673,0,0.643196,0,0,0.668779,0.651335,1.27095,0.980968,0,0,0.977604,0.910374,0,0,0,0.674745,1.052108,0.913824,0.825446,FALSE
0.360023,0.951234,0.881832,0.839064,1.014297,0.616525,0.959184,1.617809,1.102622,1.299317,2.787383,0.717125,1.396839,0.681413,0.701254,0,0,0,0,0,0,0,1.186982,0.669652,0.739416,1.35073,TURE
0.364259,1.06553,1.045894,1.418418,1.543495,0.707862,0.94803,1.065851,0.544825,0,0,0.708588,0.690105,0,0.692906,0,1.915772,1.036496,0,0,0,0,1.300701,0.632356,0.842633,0.91888,TURE
0.304961,0.823522,1.00635,1.098775,0.679873,0.656485,1.06946,0,1.30451,0,0,0.850305,0.828126,0,0.831487,0,0,1.246799,3.483172,0,0,3.181933,1.130357,1.009619,1.245582,1.097285,FALSE
0.389672,1.874896,0.461684,1.018864,0.514498,1.210216,0.70568,3.484512,0.508902,3.594778,0,1.322697,0,0,0,0,0,0,0,0,0,0,0.269432,1.022784,1.273865,1.247366,TURE
0.351552,1.298874,0.933184,1.078797,0.911397,0.685028,0.964106,0.552423,0.564757,0,0,0.734832,0.715665,1.396476,0.718569,0,0,0,0,0,0,0,0.707958,0.963398,0.870916,1.097285,FALSE
0.326139,1.470089,0.584071,0.802047,0.330749,0.846211,0.823542,2.980175,0.457008,5.751645,1.542352,0.793618,0,0.754097,0,3.663593,2.148771,1.162556,0,0,0,0,1.012956,0.284643,0.795983,1.050568,TURE
3.9772,0.774967,1.106907,1.033897,1.113608,0.816971,1.088554,0.33805,1.11085,0.460377,0.925905,0.444663,0.680531,1.388279,1.646113,0.868929,0,0.735292,0.855908,0.565266,0,0.462827,0.980603,1.555547,0.795983,0.993921,FALSE
1.609516,1.134806,1.045435,0.709735,1.067681,0.829244,0.961521,1.075694,0.794237,1.426499,1.224089,0.944784,0.46007,1.346602,0.846885,0.359557,0.843549,0.456388,0.212501,0,0,0,1.03237,1.396288,0.917566,1.125608,TURE
1.113955,0.942795,0.912009,1.220068,1.112997,0.587167,1.062045,0.864478,1.104726,0.826386,0,0.684154,0.444206,1.516862,1.226523,0,0.611573,0.661763,0.308127,0.680211,0.392934,1.670822,1.109151,1.226148,1.020782,0.787192,FALSE
1.444329,1.185556,0.82063,1.098775,0.710498,1.217828,0.965226,0.799388,1.259907,0.636244,1.364913,0.526738,1.196997,1.334685,0.343387,1.203133,0,0.509048,0.474041,0,0.603976,0,0.928611,0.729607,1.123999,0.91888,TURE
0.343081,0.532378,1.048763,1.018864,0.793798,1.644067,1.155669,0.566233,2.026067,0,2.196387,0.753435,1.467565,0.715915,2.210282,0,0,1.102938,0,2.287981,3.965061,0,0.990864,0.775004,1.348798,1.172325,FALSE
0.457442,0.748656,0.971648,1.073802,0.881997,0.856285,1.034511,0.423352,1.298414,0,1.63693,0.561522,2.187503,0.533559,1.372738,0,0,0,0.762981,3.387972,0,0,0.920591,1.371114,1.123999,1.022244,FALSE
0.317668,1.149936,1.132664,0.549387,1.175997,0.456685,0.966289,0.612144,1.095172,0,1.584608,0.815361,1.588187,0.774757,1.594633,0,0,0,0,0,0,0,1.031336,0.865773,1.049065,0.965597,TURE
0.880998,0.829281,1.129141,0.830892,0.962179,1.214368,1.016229,1.09417,0.783021,1.570534,0.561536,0.288939,1.125608,0.82365,1.271449,0,0,0,0,0,0.498872,0,0.893738,0.75247,1.198932,0.768799,TURE
0.41085,0.666845,0.850013,1.438396,1.172538,0.548022,1.10513,0.471861,0.723596,1.135193,0,0,0.610198,0,0.612675,0,0,0.915204,0.852265,0,0,2.326575,1.188847,1.745521,1.123999,1.125608,FALSE
0.804758,0.822734,0.815308,0.719198,0.683548,0.924788,0.969467,0.719026,1.041365,0.573635,1.2306,0,1.233379,0.90251,0.773991,0.724882,0,1.380147,0,0,0.54715,0,1.485949,1.16772,1.095716,1.172325,FALSE
0.961474,1.187297,0.726443,0.816946,0.787498,0.913371,0.884612,1.002183,0.819648,1.437911,1.028235,0.793618,0.772918,0.754097,0.646712,1.815441,0,0.384059,0,0,0,0,0.378789,0.632525,0.974132,0.84384,FALSE
0.402379,1.134806,1.130911,0.779131,1.028997,0.548022,1.001253,0.481901,0.862156,0,0.621916,0,0,0.608143,0.62585,0,1.728359,0,0.870793,1.935984,0,0,0.74486,0.724513,1.170649,1.022244,FALSE
0.37273,1.041313,1.135693,0.269699,1.124547,0.924788,0.960798,1.041348,0.79845,1.253992,1.345074,0,0,0.657643,1.015188,0,0,1.012108,0,0,1.211546,0,1.238294,0.909997,1.273865,0.665435,TURE
0.440499,1.036601,0.984995,1.04883,1.249496,0.685028,0.958159,0.439793,0.33721,0,0,0.583543,0.568322,0,0.570628,0,0,2.555321,0,0,0,0,0.788961,1.167152,1.049065,1.27569,FALSE
0.529446,0.862452,1.059374,0.856188,1.070997,1.174334,0.930053,0.730623,1.027039,0,2.351146,0,2.356457,0.459815,1.18301,1.11109,0,0,0.656664,0,0,0,0.651718,0.567612,1.095716,0.815516,TURE
0.817465,1.117166,0.828526,1.064966,0.622487,0.977482,0.946575,0.707792,0.904494,0.564625,0.605636,1.246521,0,1.480557,0.9142,0.713437,0,0.90557,0.421647,0,0,1.144823,0.180321,0.505385,0.964216,0.765052,TURE
2.202496,1.015869,1.013824,1.071881,0.848074,0.922153,1.051071,0.436403,0.981525,0.208192,1.228224,0.574531,0.447636,0.764288,1.123631,1.048766,0,0.166401,0.619829,0.341424,0.788914,0.838649,1.043489,0.99335,1.095716,0.900487,TURE
5.218222,0.840051,0.928835,1.105219,0.757522,0.77526,1.042908,0.84636,1.307292,0.35071,1.316642,0.290348,0.989712,1.103557,1.13569,0.110295,0.258762,0.909991,1.173339,0.573859,0.331498,1.409586,0.874558,0.163025,0.852549,0.947204,FALSE
1.956833,0.863386,1.043756,0.874025,0.992247,0.970456,0.996747,0.098262,1.029672,0,0.880147,0.517577,1.008154,1.229506,1.455102,0,0,0.374855,0.87269,0.384661,0.222205,0.472427,0.105608,0.980693,1.020782,1.200649,FALSE
0.800523,0.855607,1.031137,0.835735,1.408746,0.932399,1.014539,0,0.738991,0,0.61859,0.636592,0.309994,0.907336,0.311252,0.728779,0,0.462522,0.430715,0.952295,0.550108,0,0.882377,0.29316,0.749332,0.693758,TURE
0.317668,0.934323,0.99941,1.248607,0.532873,0.884828,1.026682,0,0.469359,0,0.792304,1.630722,0.794094,0.774757,0.398658,0,0,0,1.11268,0,0,0,1.108196,1.240773,0.974132,1.050568,TURE
0.364259,0.940173,1.074946,0.719198,1.131897,0.205508,1.000699,0.532925,0.953444,0,0,0,0.690105,2.019903,1.039359,0,0,1.036496,0,0,0,0,1.252786,1.463377,1.020782,0.487896,FALSE
0.59298,0.962558,0.874483,0.856188,0.850497,0.636097,0.959818,1.303558,0.666333,1.562947,0,0.862628,0.420064,0.819671,0.421769,0,2.3213,2.5118,0.584766,0,0,0,0.850774,0.654665,1.095716,0.947204,TURE
0.385437,1.184687,1.070796,1.345772,0.962179,1.046225,1.012081,1.006637,0.771835,1.211723,0.649867,0,0,0,0.980968,1.540375,0,0.977604,0.910374,0,0,0,0.789998,1.108601,0.795983,0.91888,FALSE
0.317668,0.790581,1.199292,1.448385,0.900372,0.827742,1.127337,0,0.938719,0,0,0,0,1.549515,0.797316,0,0,1.194849,1.11268,2.481332,0,0,1.552591,1.232993,1.198932,1.050568,FALSE
1.266435,0.793225,1.128096,0.599332,1.030544,0.617727,1.009917,0.760045,0.815866,0.726218,0.389483,0.200409,0.585544,0.380857,0.979867,0.457949,0,1.453195,0.811956,0.597202,0,0,1.04793,0.650694,1.049065,0.947204,TURE
0.368495,0.619578,0.717967,0.710636,0.220499,1.086259,0.954488,0.526729,1.211602,0,2.041348,0,1.363973,0.66538,0.342377,0,0,0,0,0,0,2.606885,1.202767,0.073905,1.049065,1.172325,TURE
0.792051,0.922409,0.97536,1.254315,0.960747,0.777996,1.081908,0.243541,1.120406,0.582937,1.563195,0.321737,0.940035,1.22286,0.94385,0.736701,0,0.9351,0.435396,0.962703,0,0,1.389512,1.386067,1.049065,0.965597,FALSE
0.393908,0.347763,1.208963,0.991202,1.458688,1.686223,0.941612,0.492377,0.377528,1.185092,0.635585,0,0.63702,0,0.319803,0,1.766767,0,0,1.979489,1.143482,0,0.858768,0.710176,0.778583,1.200649,TURE
0.330374,0.483747,0.832841,0.382906,0.777873,1.227342,0.967837,0,0.751788,0,0,0,0,0,0.382922,0,0,1.147055,1.068173,0,0,0,0.973214,0.752201,1.095716,0.975527,FALSE
0.406615,0.842239,0.858868,1.603212,0.716623,0.907662,1.100915,0.953656,1.706162,1.14727,0.6153,0,1.233379,1.203347,1.547981,1.457559,1.709775,0.925045,1.722859,3.829882,0,2.351864,1.252994,0.941959,0.899199,0.85377,FALSE
0.364259,0.68946,1.074946,0.859042,1.028997,0.913371,1.000699,0,0.544825,0,0.68855,0,0,0,0.346453,0,0,0,0,0,0,0,0.640567,0.872034,0.974132,1.003851,FALSE
2.189789,1.105173,0.947216,1.096967,0.725353,0.931452,1.007524,0.263364,1.054542,0,0.336922,0.809028,0.450243,1.6473,0.904141,2.109774,0.309356,0.502116,0.623447,0,0.198382,0.843553,1.117334,1.266475,0.702682,0.862233,FALSE
0.224485,2.542607,0.424278,0.860579,1.119458,1.774047,0.512771,0.871128,0,0,0,2.334171,0,0,0,0,0,0,0,0,0,0,0.594092,-0.489236,0.664483,0.979274,TURE
0.406615,1.291432,0.754763,0.509432,0.551248,0.719279,0.849277,2.860968,0.97495,1.14727,0.6153,1.899618,0,3.008367,0.619192,0,3.41955,0,0.86143,0,0,2.351864,1.021299,0.598918,1.227215,0.947204,TURE
0.855585,0.853913,1.03899,1.116936,1.162633,0.747303,1.03894,0.676099,1.036794,0,0.867573,0.297607,1.739065,0.282786,0.873061,0,0.799041,1.296922,0.402578,0,1.027979,1.092785,1.197719,1.277302,0.870916,0.965597,FALSE
1.719641,0.703663,1.040026,1.322335,0.958997,0.576293,1.119354,0.223697,1.14346,0.266939,1.145311,0.14733,0.286974,1.119946,1.152556,0.672719,0,1.067359,1.789123,0,0.506318,0.538237,0.864966,1.119682,1.049065,1.125608,FALSE
1.706934,1.083416,1.053968,0.627871,1.098997,0.652408,0.977828,0.901466,0.719996,1.075744,0.432705,0.445297,0.144561,0.987284,1.088605,0.338882,0.397523,0.430146,1.401977,0.44154,0,0,1.107066,2.176574,0.870916,1.27569,FALSE
1.296084,1.127389,0.841007,1.223635,0.927935,0.970456,1.001617,0.742601,0.911019,0.709496,0.761029,0.97897,0.572061,1.48835,0.670113,0.894739,0.524782,0.283925,0.528798,0,0,0,0.854555,0.960657,1.020782,0.840093,FALSE
0.406615,0.898388,0.884894,0.614315,0.452024,0.35964,0.959369,0,0.853081,0,1.2306,0.633206,0.61669,0,0.309596,0,0,0.925045,0,0,0,2.351864,0.479402,1.010403,1.020782,1.125608,FALSE
1.961069,1.129291,0.992934,1.098775,1.025934,0.870556,1.030465,0.588294,0.977324,0,0.376387,0.903795,0.251492,1.349523,0.820665,0.589361,0.345672,1.683179,1.21911,0.767645,0.443442,0,1.138588,0.910351,1.170649,1.200649,FALSE
0.376966,0.726786,1.038712,0.865701,0.823198,0.989485,1.034825,1.029515,1.315628,0,0.664807,0,0,1.950252,1.003519,0,0,1.000339,1.863092,0,1.197293,0,1.310668,0.569685,1.273865,0.91888,FALSE
0.364259,0.68946,0.813473,1.018864,0.632098,0.844868,1.053367,0.532925,1.225856,0,1.3771,0,2.070316,0,1.039359,0,0,0,1.930433,0,0,2.638676,0.573491,0.887461,0.974132,1.125608,FALSE
0.453206,0.705276,1.144184,0.784839,1.055247,0.791044,1.08651,0,1.638329,0,1.65252,0,2.760421,1.615923,2.494461,0,0,1.654407,1.540634,3.420865,0,0,1.081375,1.397245,1.123999,1.097285,TURE
0.402379,0.851104,1.02571,1.078797,0.808498,0.707862,1.033039,0,0.862156,0,0,0.640015,0.623321,1.216286,1.251701,0,0,2.805299,0,0,0,0,1.477742,1.196676,0.792241,0.590394,FALSE
0.419321,0.871164,0.832841,1.454168,0.891282,0.771558,1.067554,0.462231,0.826966,0,0,0,0.597617,1.749195,0.600042,0,0,0,0,0,0,0,1.04714,0.924582,1.095716,0.965597,FALSE
1.232551,1.092884,1.021733,1.09151,0.815179,0.896764,1.04287,0.312405,0.95814,0,0.400264,0.617869,0.401168,0.7828,0.906292,0.47067,0,1.792274,1.39085,1.227697,0.354599,0.753908,1.145246,0.945785,1.152282,0.872163,TURE
0.482855,1.087522,1.05201,0.449499,1.055247,1.019387,0.966819,0.400873,0.614736,0,0,0.531441,0,0,0.519679,0,1.432514,0,0,1.601587,0,0,0.500058,1.438538,0.870916,0.825446,TURE
0.304961,0.598925,1.00635,0.92397,1.378121,0.656485,1.06946,0,0.326128,0,0,0.850305,0,0,0.415743,0,0,0,0,0,0,0,0.989572,0.852586,0.692766,0.572001,FALSE
0.415086,0.770047,1.198272,0.679242,1.028997,0.898148,1.093854,0,1.074204,0,0.602481,0,0,0.589138,1.515731,0,0,0.90557,2.529883,0,1.082659,0,1.292445,0.77379,0.899199,1.27569,FALSE
0.101654,2.695163,0.416421,0.898997,0,2.740112,0.503275,0,0,0,0,0,0,0,0,0,0,0,0,0,0,0,-0.172545,-0.357528,0,0.8637,TURE
0.520975,1.227066,0.751589,0.841918,0.503999,0.913371,0.883801,1.856502,0.664284,1.782535,0.956003,1.475736,0.479081,0.467416,0.481026,0,1.325076,1.433819,0,0,0.855209,0,1.067586,0.595413,1.049065,1.097285,TURE
0.55486,1.563606,0.934563,0.805595,0.97077,1.187678,0.87593,2.090707,0.44529,0.835995,0,1.384218,0.898742,0,0.676792,3.177022,0,0,0,0,0,0,-1.048155,0.135086,0.992499,1.125608,TURE
0.330374,1.036601,0.864874,1.656486,1.218871,0.789685,1.064621,0.588294,1.20286,1.418991,0,0.783176,0.762748,1.48835,0.765843,1.807373,0,0,0,0,1.375269,0,0.862026,1.423113,0.913824,0.613401,TURE
0.381201,0.658818,1.138217,0.599332,1.234796,0.959039,0.956223,0.508974,0.650423,0,0,0,0.658737,0.642697,0.992115,0,0,0,0.920839,2.048541,0,0,1.129915,0.918221,0.964216,1.022244,TURE
0.330374,0.760174,0.993003,1.35682,0.465499,0.342514,1.122691,0,1.052503,0,0.761029,0,1.525496,0,0.765843,0,0,1.147055,1.068173,0,0,2.923939,0.674745,1.34268,1.095716,0.797123,FALSE
0.465913,1.176071,1.022124,0.998886,0.955497,0.913371,1.029427,0,0.743511,0,1.071078,0.551124,1.073497,0,1.077853,0,0,2.412032,1.497438,0,0,0,0.694064,1.153033,0.945849,1.097285,TURE
0.351552,0.844268,1.1138,0.779131,1.484696,0.47952,0.945915,0.552423,0.988326,0,1.428104,0,2.862658,0,1.077853,0,0,0,0,2.230058,0,0,1.410571,1.063387,1.142366,0.92881,TURE
0.37273,0.796298,1.022124,1.588229,0.859947,0.993291,1.115213,0,1.197675,0,1.345074,0,0,0,1.015188,0,0,1.012108,1.885011,0,0,0,0.40965,0.818864,0.795983,0.915133,FALSE
0.326139,1.330081,1.135693,0.23797,1.277599,0.71525,0.921582,0.596035,0.609344,0,0.771176,0.793618,0.772918,0.754097,0,0,0,0,0,0,0,0,0.250896,0.374162,1.170649,1.27569,TURE
0.482855,0.851104,1.271179,0.642141,1.574995,0.570857,0.980063,1.603492,0.51228,0.962887,1.032825,0.531441,0,1.009952,0.519679,0,2.865028,0,0.721738,0,0,0,0.95776,1.093739,0.842633,1.003851,TURE
0.508268,0.76363,1.165978,0.549387,1.175997,0.685028,1.006551,0.380661,0.681031,0.913927,0,0.504418,0.491261,0,1.233137,0,1.359052,0,0,1.518746,0.877327,0,0.963078,1.322871,0.974132,0.941887,FALSE
3.511287,0.988335,0.840878,1.333434,0.827748,0.823665,1.016264,0.437668,1.132584,0.391209,1.04906,0.359863,0.700953,1.162605,0.809368,0.492323,0.38501,0.729061,0.872901,0.42709,0.616787,0.786805,0.946072,0.572283,1.123999,0.965597,FALSE
0.300725,0.835121,1.020524,0.796839,0.887009,0.739519,0.978197,1.294247,1.157753,1.562947,0,0,1.680256,0,0.843537,0,0,0,1.178132,0,0,0,1.436236,1.633759,0.870916,1.195332,FALSE
0.351552,1.23393,0.872978,0.659265,0.867297,0.47952,0.945915,0.552423,0.847136,0,0.714052,1.469663,0.715665,0,0.718569,0,0,0,0,0,0,0,1.082012,0.21832,1.020782,1.097285,FALSE
0.792051,0.749457,1.055526,0.890435,1.096197,0.577381,0.98502,0.730623,0.746937,0,0.937917,0,0.313345,0.917145,0.629233,0.736701,0,1.402649,0.870793,0,0,1.182358,0.916172,0.984282,1.049065,1.144002,FALSE
0.364259,0.564104,1.191157,0.599332,1.087797,0.411017,1.088479,0.532925,1.08965,1.283849,0,0.708588,0.690105,0.673301,1.385812,0,0,1.036496,1.930433,0,0,0,0.958235,1.595912,1.273865,1.068961,FALSE
0.427793,0.747174,0.940039,0.549387,0.551248,1.541313,1.001568,0.452987,1.389303,0,2.336897,0.601226,1.756631,1.142572,1.17584,0,0,0.877849,0.817479,0,1.049174,0,1.433452,0.569367,1.245582,0.768799,FALSE
0.474384,0.433151,1.27157,0.632628,1.298496,1.065599,1.159331,0,1.043021,0,0.525802,0,1.053979,0,1.32282,0,0,0.789258,1.469962,0,0,0,0.952638,1.812727,0.58955,1.247366,TURE
2.164376,0.864984,0.836101,1.14837,0.780999,0.930536,1.01049,0.355284,1.135052,0.423746,1.022679,0.584689,0.569438,0.555573,0.743274,0.266837,0,1.35479,0.315405,1.042453,1.605837,0.426768,1.473478,1.433996,0.81435,1.125608,FALSE
0.461677,0.989051,1.008579,0.749164,1.000414,0.513771,0.94191,3.355456,0.535997,6.047291,1.621632,0,0,1.057146,0.271982,0,3.000171,0,0,0,0,2.060681,0.801605,1.113613,0.870916,0.647041,TURE
0.855585,0.907283,0.964777,1.116936,0.841907,1.120955,1.03894,0.676099,1.267192,0.539217,1.445955,0.297607,1.159377,1.413932,1.600612,0,0,0.864615,1.207733,0.889771,0.513989,0,1.485949,0.719952,0.692766,0.947204,FALSE
0.643807,0.53194,1.117761,1.410926,0.716623,0.799199,1.191968,0.299991,1.533447,0.718956,0.385588,0,1.159377,0,1.940136,0,0,0.577377,1.075342,0,2.750538,1.461969,1.582444,1.196096,0.739416,0.783445,FALSE
0.940296,1.505407,0.697786,0.824081,0.569623,0.884828,0.80252,0.819885,0.785805,1.470591,0.788703,1.082207,1.053979,1.028314,0.264564,1.237927,0,0,0,0,0,0,0.625174,0.499265,0.899199,1.172325,TURE
0.626864,1.056213,1.097325,1.011372,1.157622,1.027542,0.969145,0.616308,0.708828,0,0.792304,1.223042,0.397047,0.774757,0.797316,0,0,0.593305,0,0,0,0,0.959153,0.773354,0.514617,0.740475,TURE
1.567161,1.005223,1.174982,0.83591,1.369417,0.721082,1.020153,0.491042,0.75301,0.293053,0.157169,0.323486,0.472572,0.153688,0.94898,0.369354,0.433267,0.703236,0.218291,0.962703,0.27806,0.591179,1.168929,0.41595,0.917566,1.050568,FALSE
1.058892,0.840891,1.009404,0.852895,0.865036,0.658681,1.002525,0.727689,0.650945,0.869704,0.932874,0.240006,0.701236,0.228054,0.352041,0,1.287523,1.044889,0.324344,0,0,0,0.924192,1.289455,0.895457,1.068961,TURE
0.360023,0.824403,1.205171,0.539398,1.411196,0.822034,1.06576,0,1.240449,0,2.090537,0,1.396839,0.681413,1.051881,0,0,0,0.976987,0,0,0,1.042005,0.801416,0.795983,1.27569,TURE
0.656513,0.452092,1.112246,1.073802,1.212746,0.827742,1.129934,0.294147,0.977324,0,0.756055,0.389029,0,0.369656,0.570628,0,0,0,1.054118,0,0.673973,2.865847,0.508536,0.563481,0.824266,1.27569,TURE
0.376966,1.211309,1.010639,0.61265,0.989797,0.700251,0.950003,1.544272,0.789377,1.239579,0.664807,0.684154,0,0.650084,0.669012,0,1.848943,0,0,2.072642,0,0,0.963618,1.102687,1.123999,1.068961,TURE
0.470148,1.068353,1.035424,0.549387,0.728316,1.120955,0.992949,0,1.157753,0,1.591877,0,0.531824,1.556623,0.800974,0,0,0,0,0,0,0,1.153368,0.703205,0.824266,1.27569,TURE
1.418916,0.997613,1.014326,1.040017,0.791204,0.852927,1.03209,0.271249,0.866581,0.323854,0.521065,0.714971,0.696322,0.849209,0.786542,0.816584,0,1.036496,0.241304,0,0.307462,0,0.378544,0.474082,0.861,0.975527,TURE
0.351552,1.039099,1.1138,1.078797,1.308296,0.753531,0.982297,0,0.705947,0,0.714052,0,0.715665,0,0.359284,0,0,1.075364,0,0,0,0,0.839215,1.312483,0.842633,0.782476,TURE
0.677691,0.808549,1.171183,0.786623,1.460808,0.727842,1.066315,0.569794,0.800961,0,1.098194,0,0.733783,0.357958,0.55257,0.863395,1.012797,0.547956,0.510274,1.129324,0.652371,0,1.116775,1.105311,0.870916,0.825446,TURE
0.864056,1.030504,0.845089,0.653816,0.601362,0.809579,0.917737,0.669438,1.026579,0,1.145311,0.883981,1.147898,1.399933,0.864417,0,0,1.284017,1.195716,0.880873,0,0,0.6913,0.663723,0.945849,0.712152,TURE
0.338846,1.414961,0.936947,1.123747,1.047372,0.941914,0.849277,1.146801,0.439653,0,0,1.526189,0,1.450187,0.373103,0,0,0,0,0,0,0,0.731652,0.883949,0.870916,0.647041,TURE
0.406615,0.673791,1.119131,0.719198,0.926097,0.890536,1.06946,0,1.218687,0,1.2306,1.266412,2.466759,0,2.167173,0,0,2.775134,0.86143,1.914941,0,0,0.836564,1.263282,1.095716,0.872163,TURE
0.37273,1.286328,1.249262,0.509432,1.389146,0.924788,0.995113,0,1.0646,0,0.672537,0,0.674056,0,1.015188,0,0,2.024215,0,0,1.211546,0,1.212647,1.107826,0.780757,1.144002,FALSE
0.978417,2.26347,0.411013,1.28039,0.688225,1.759277,0.633996,2.95426,0.453034,0,0,3.378942,0,0.246975,0.127083,0.594531,0,0,0.702745,0,0,0,0.268274,-0.02814,1.067432,0.91888,TURE
0.804758,1.191546,1.03886,0.988897,1.168647,0.993291,0.913842,0.719026,0.735081,0,0.92295,0.949809,0,1.504183,0.619192,0.724882,0,0.460049,1.285235,0,0,0,0.278479,1.195763,1.170649,1.125608,FALSE
0.376966,1.029613,0.926419,1.045501,0.440999,0.837256,1.01786,0.514757,1.578754,0,0.664807,0,1.332617,1.950252,0.669012,0,0,1.000339,1.863092,0,1.197293,0,1.489929,0.383761,0.992499,1.050568,FALSE
0.834407,0.875586,1.103409,0.789708,0.923503,0.822034,1.019324,0,1.240449,0,0.296606,0,1.189104,1.740224,1.343171,0,0,0.443449,0.412953,0.912822,0.527305,0,1.582444,1.737998,0.721049,0.84384,FALSE
0.207543,1.32008,0.662874,1.365144,0.293999,0.989485,0.924383,1.887444,0.964794,2.294539,0,0,1.233379,2.406693,0.619192,2.946803,0,1.870199,0,0,0,4.808255,1.170475,0.35382,1.123999,1.097285,FALSE
0.33461,0.477624,0.980434,0.532301,0.609275,1.036556,1.012921,0,1.039009,0,0.751145,0,0.752842,0,0.755897,0,0,1.131963,0,0,1.356932,0,1.252786,1.137253,0.992499,0.84384,FALSE
0.444735,0.770047,1.047001,0.649276,0.918747,0.513771,0.977792,0.871128,0.556612,0,0,0,0.562804,0,0.847632,0,0,0,0.785421,0,0,0,0.42622,0.663872,1.198932,0.993921,FALSE
0.474384,1.010686,0.847714,0.882349,0.575748,0.818228,0.984083,0.816192,1.355927,0.980394,1.577405,0.541103,0.526989,2.570786,0.793692,0,0,0.789258,0.734981,0,0.942314,0,1.753256,0.80693,0.795983,0.722082,FALSE
0.732754,0.997055,0.751002,1.667371,0.87069,0.913371,1.056006,0.263364,1.211602,0,0.338235,0.696156,0.677998,0.330744,1.361499,0,0,0,1.413758,1.042453,0.602189,0,0.692179,1.238463,1.095716,0.900487,TURE
0.330374,0.967495,0.864874,1.165367,0.728873,0.275914,1.025908,0.588294,1.052503,0,0.761029,0,1.525496,1.48835,1.148765,0,0,0,0,0,0,2.923939,0.826505,1.027693,0.795983,1.125608,TURE
1.889064,1.353625,0.745076,1.246436,0.731802,1.047398,0.941102,1.221537,1.01466,1.457343,0.521065,1.608686,0.391681,1.528576,0.852087,0.611977,0.717874,0.776787,0.361684,0.398585,0.460497,0.979056,0.312754,0.806821,1.123999,0.647041,TURE
0.355788,0.641706,1.041052,0.779131,0.793798,0.685028,0.970603,1.091534,0.697441,0,0,0,0,0.689723,1.064709,0,0,1.062088,0.989049,0,0,0,0.973216,1.04793,0.974132,1.125608,FALSE
0.338846,1.078065,1.061873,0.898997,0.826873,0.770657,1.00026,1.146801,0.732755,0,0,0.763094,0.74319,0.725094,0.373103,0,2.065053,1.117262,0,0,0,0,1.266318,1.446582,0.721049,1.200649,FALSE
0.355788,1.219241,0.862586,1.198663,0.617398,1.096045,0.934654,0.545767,0.976418,0,0.705344,0.72587,0,2.069169,0,0,0,1.062088,0.989049,0,1.272124,2.704643,1.069582,1.111253,0.927482,0.91888,FALSE
0.389672,0.878858,1.330736,1.078797,1.587595,0.913371,1.083136,0,1.272256,0,0.642647,0,1.288196,0.628414,1.61678,0,0,0.96662,0.900146,0,1.156476,2.458767,0.524561,1.358093,0.76299,0.890557,FALSE
0.347317,0.9203,1.035973,1.13873,1.190696,1.301553,1.031101,0.559243,0.857595,0,0.722977,0,0,0.706966,0.727551,0,0,2.177953,1.014088,0,0,0,1.477742,0.35046,0.903908,0.975527,FALSE
0.491326,0.83643,0.969255,1.073802,0.606373,0.827742,1.041259,0.393901,1.20809,0,0.507353,0.522117,0,1.48835,1.276405,0,1.40716,1.52264,0.708964,0,0,1.931888,0.823377,0.449909,0.711133,1.068961,TURE
0.457442,0.798567,0.624631,0.898997,0.643123,1.056085,0.824812,0.423352,0.541006,0,1.091287,0,0.546876,0.533559,0.549095,0,0,0,0,0,0,0,0.748825,0.158629,0.992499,0.515354,TURE
0.880998,0.855196,0.912922,1.04883,1.132565,0.79401,1.016229,0.437668,0.503371,0.523511,0,0.288939,0.281402,0.5491,0.847632,0,0,0.419654,0,0,0,0,0.268274,1.501737,0.657,0.600324,TURE
0.338846,0.673791,0.99941,1.348496,1.378121,0.256886,1.113497,0,1.46551,0,0.741515,0,2.972761,1.450187,1.865516,0,0,1.117262,1.040428,0,0,2.846993,1.206344,0.7254,1.123999,1.27569,FALSE
0.364259,0.564104,0.900631,1.098775,0.573298,1.027542,1.000699,0.532925,0.953444,0,0.68855,0.708588,1.38021,0.673301,1.385812,0,0,0,0,0,0,0,0.58281,0.559394,1.095716,1.200649,TURE
0.364259,0.626782,1.045894,0.859042,0.926097,1.164548,0.930474,0,0.408619,0,0,0,0,0,0.692906,0,0,0,0,0,0,0,0.747463,1.128656,1.170649,1.247366,TURE
0.677691,1.347582,1.186799,0.749164,1.405683,1.241613,0.990823,0.569794,0.873776,0,0.732129,0.753435,0,1.073873,1.105141,0,2.025593,1.643869,0,0,0.652371,1.386997,0.320729,0.81097,0.830221,0.934127,TURE
0.465913,0.49003,1.135693,0.399554,1.139247,0.856285,1.043153,0.831168,0.531079,0.99855,0.535539,0,0,0.523679,1.077853,0,0,0,1.497438,0,0,0,0.681262,1.310092,0.571183,0.993921,TURE
0.338846,1.078065,0.718326,0.973914,0.771748,0.685028,0.905896,0.573401,0.732755,0,2.966062,0,0,0.725094,0,0,0,0,0,0,0,0,1.39284,0.768825,1.020782,0.84384,FALSE
0.465913,1.078065,1.135693,1.098775,1.065747,0.742114,1.015701,0.415584,0.637295,0,0.535539,0.551124,0.536748,0.523679,0.269463,0,1.486066,0,0,0,0,2.04124,0.53956,0.568883,0.974132,0.975527,TURE
0.347317,1.117507,0.944564,1.378463,1.278896,1.438559,0.920626,0.559243,1.14346,0,0.722977,0,1.449221,1.413932,1.818878,0,0,3.26693,1.014088,2.258648,0,0,0.945208,1.180486,0.870916,1.200649,FALSE
0.376966,1.33244,1.122932,0.925634,0.989797,1.278719,1.01786,0.514757,1.315628,1.239579,0.664807,0.684154,0.666308,0,1.338025,1.576197,0,0,1.863092,0,0,0,1.610131,0.879205,1.170649,1.068961,FALSE
0.347317,0.986035,0.914094,1.318529,1.190696,1.301553,0.994276,1.118485,0.714662,1.348042,0,0,0,0,0.727551,0,0,1.088977,1.014088,2.258648,0,0,0.975593,1.384303,1.067432,0.975527,TURE
0.351552,0.714381,1.053595,1.598218,0.264599,0.593691,1.164203,0,1.553083,0,0.714052,0,0,0.698238,2.155707,0,0,1.075364,2.002824,0,0,0,0.565129,0.677163,0.988758,0.708405,FALSE
0.330374,0.621961,1.057068,0.61598,0.826873,0.789685,0.987194,1.176588,1.20286,0,1.522058,0,0.762748,0,1.148765,0,0,0,2.136345,0,0,0,0.955836,1.127645,0.81435,0.768799,FALSE
0.969945,1.082773,1.080148,0.649276,0.871789,0.960942,1.008748,0.596035,0.863237,0.475081,1.783557,0.524417,1.021477,0.498302,0.89742,0,0,0.76132,0.354482,0,0,0,0.975681,1.439922,0.870916,0.975527,TURE
0.440499,0.881111,1.129141,0.799109,0.881997,1.370056,1.016229,0.879586,1.236435,1.057288,0,0,2.273288,1.66345,1.711885,0,1.574347,0,0,0,0,0,0.876759,1.115333,1.095716,0.750406,TURE
0.343081,0.998209,0.771149,2.217527,1.146597,2.19209,1.192949,0,1.013034,0,0,0.753435,0,0.715915,1.105141,0,0,2.205876,1.027089,0,0,2.810019,1.300701,0.735869,0.824266,0.797123,TURE
0.309197,0.443041,1.12947,0.639671,1.064333,0.902393,1.05481,0.629148,0.964794,0,0.814623,0,3.26585,0,1.229664,0,0,0,0,0,0,0,0.608437,1.404201,1.020782,1.125608,TURE
0.360023,1.078065,1.058199,1.13873,0.661498,0.753531,1.012472,0.53927,0.826966,0,0.696846,0.717125,0.69842,0,1.402508,0,0,0,0,0,0,0,1.309714,1.141373,0.692766,1.144002,FALSE
0.389672,0.820267,0.950526,0.779131,0.558598,0.959039,0.984669,1.493362,1.017805,1.198259,0,0,0.644098,1.256829,0.970068,0,5.359856,0,1.800291,2.001984,1.156476,0,1.148931,0.711261,0.899199,0.740475,TURE
0.825936,1.160993,0.973784,0.729187,1.006947,0.879119,0.936866,0.700495,0.835492,0,1.198719,1.233603,1.201427,0.293043,0.753939,0,0,0.448069,0,1.84476,0,0,1.10051,0.211187,0.842633,1.068961,TURE
0.474384,0.818175,1.182337,0.566035,1.163747,0.894342,1.011044,0.408096,0.834416,0,0.525802,0,0.526989,0.514157,1.058256,0,0,0,1.469962,1.631246,0,0,0.879769,1.313725,0.945849,1.125608,FALSE
0.368495,1.177198,1.148747,0.82194,0.970197,0.998184,1.006551,0,1.076979,0,1.360899,0,0.681986,0.66538,0.342377,0,0,3.07247,0.953726,0,0,0,1.332735,1.046901,0.749332,0.633364,TURE
1.554454,0.763752,1.116507,1.214435,1.120734,0.829244,1.131341,0.3713,1.075508,0.590922,0.950765,0.163072,0.952912,0.619806,1.195974,0,0.436838,0.709032,1.760724,1.941318,0.560716,0,0.963656,1.433295,0.646116,1.27569,TURE
2.465101,0.889126,1.051784,1.178685,1.117197,0.776365,1.029899,0.545767,0.777149,0.371874,0.897489,0.615738,0.399785,0.975126,0.802815,0.702347,0.823881,0.594329,0.276729,0.3048,0.352145,0,0.742853,1.09879,1.017041,0.91888,TURE
1.342676,1.156285,0.79606,0.908913,0.636368,0.713991,0.93352,0.860101,1.025857,0.68472,1.836133,1.13374,0.552084,1.975017,0.554325,0,0,0.821935,0.76541,0.562858,0,0.691283,1.290014,0.72742,1.020782,0.872163,FALSE
0.800523,0.713006,0.872501,1.128741,0.798698,0.685028,1.046493,0.722851,0.862156,1.730107,0.309295,0.636592,0.929981,0,1.089381,0,0,0,0.86143,0,0,0,0.959153,0.789784,0.974132,0.91888,TURE
0.381201,0.658818,1.138217,0.599332,1.102497,0.753531,1.023327,0.508974,0.520338,0,1.314505,0.676379,1.317474,0.642697,0.330705,0,0,0.988841,0,0,0,0,0.80441,1.029904,1.123999,1.27569,FALSE
0.736989,0.83643,0.918997,0.74203,0.587998,0.837256,0.971842,0,1.070754,0,2.35388,0,1.685141,0.328821,0.84599,1.585415,0,0,1.40549,0,0,0,1.196322,0.645203,0.992499,1.050568,TURE
0.495562,0.78321,1.238585,0.898997,1.761833,0.990604,0.980742,1.171517,0.698644,0,1.005882,0.517577,0.504077,0.491803,0.759184,0,0,0,0.702745,0,0.900619,0,1.175965,1.537326,0.692766,1.200649,TURE
1.889064,0.954789,0.896332,0.898997,0.837258,1.240993,0.863241,1.221537,0.832541,0.24289,0.651331,0.536229,0.391681,1.01905,0.524361,0.305989,1.435748,0.970984,0,0,0.460497,0,0.984604,0.919754,0.767699,0.947204,TURE
0.33461,0.614088,1.170195,0.524415,0.937122,0.707562,1.089368,0.580752,1.039009,0,0.751145,0,0,0.73451,1.133846,0,2.092225,0,0,2.348994,0,0,1.10051,0.695965,1.142366,1.125608,TURE
0.504033,0.905937,0.923824,0.948942,0.748537,0.856285,1.015009,0.767774,1.373605,0.921738,0.988687,0,0.99092,0.966791,1.243677,0,0,0,1.381258,0,0,1.881491,0.590515,0.746102,1.095716,1.200649,TURE
1.889064,0.954789,0.896332,0.898997,0.837258,1.240993,0.863241,1.221537,0.832541,0.24289,0.651331,0.536229,0.391681,1.01905,0.524361,0.305989,1.435748,0.970984,0,0,0.460497,0,0.984604,0.919754,0.767699,0.947204,TURE
0.478619,1.049444,1.083431,1.352338,0.737825,1.005586,1.108987,0,0.723596,0,0,0.536229,0,0.509525,1.310903,0,0,0.782083,0,0,0,0,1.389512,1.278878,0.867174,0.722082,FALSE
0.686162,1.264398,0.940802,0.932294,0.906497,1.179771,0.913352,1.406791,0.647191,0.674021,0.722977,0.372009,0,0.353483,0.545663,0,0,0,1.511565,0,0,0,0.95533,0.671923,0.964216,0.872163,TURE
0.880998,1.295752,0.696704,1.416602,0.992247,0.825147,0.9509,0.437668,0.671161,0.523511,0.842304,0.577877,0.562804,0.82365,0.282544,1.322468,0,0.839309,0,0,0.997744,2.121289,0.593571,0.960258,0.646116,0.96185,TURE
0.351552,0.779324,1.023492,1.338507,1.425896,1.210216,0.964106,1.104845,0.988326,0,0.714052,0,0.715665,1.396476,0.718569,0,0,0,1.001412,0,0,0,0.930441,0.669856,1.198932,0.890557,FALSE
0.686162,1.264398,0.940802,0.932294,0.906497,1.179771,0.913352,1.406791,0.647191,0.674021,0.722977,0.372009,0,0.353483,0.545663,0,0,0,1.511565,0,0,0,0.95533,0.671923,0.964216,0.872163,TURE
2.761591,1.173967,1.015504,0.868728,1.062406,0.847636,0.96564,1.252497,0.853643,1.16139,0.800837,0.640999,0.713463,0.957123,0.716358,0.626593,0.980025,0.530226,0.246881,0,0.471157,0.667813,0.268571,1.484572,0.913824,0.89674,FALSE
0.37273,0.857552,1.022124,1.13873,0.595348,0.650777,1.063741,0,1.0646,0,0,0,0.674056,0,0.676792,0,0,2.024215,0,0,2.423093,2.575851,0.369852,1.062591,1.020782,0.722082,FALSE
0.402379,1.021325,1.05201,0.539398,0.881997,0.411017,0.969467,1.445702,0.738991,1.159606,0,0,1.869962,0,0.938776,0,1.728359,0,0,0,0,0,1.166631,0.807767,0.870916,1.125608,TURE
0.529446,0.776207,0.859492,1.626757,0.724498,1.027542,1.087075,0.730623,1.30714,0.876775,0,0.483914,0.471291,0.459815,1.18301,1.11109,0,0.705157,3.283318,1.455988,0,0,1.258652,0.898536,1.049065,0.825446,FALSE
0.508268,0.673791,0.832841,0.649276,0.551248,0.742114,0.993969,0.380661,1.070192,0.913927,0.490154,0,0.982523,1.917196,0.739882,0,0,0,0.684726,1.518746,0,0,0.671408,0.268246,1.198932,0.900487,TURE
0.415086,1.375083,1.121786,0.426191,1.254396,0.852479,0.924383,0,0.716136,0,1.204962,0.620014,2.415368,0,0.606293,0,0,1.81114,0,0,0,0,0.950252,0.874251,1.198932,0.975527,FALSE
0.902176,1.341255,1.067445,0.88852,1.085535,1.077841,0.978197,0.213673,0.600721,0,0.548229,0.846275,0.274734,0.804132,0.965471,1.290981,0,0.409663,0.38149,0,0,0,0.770443,0.922223,1.020782,0.797123,TURE
1.37656,0.862452,1.076287,0.916625,0.920909,0.66488,1.012745,1.118485,1.500791,1.335521,1.074394,0.184277,1.435761,1.751,0.991091,0.420972,0.987634,1.603028,0.995192,0.54883,0.63408,0.674054,0.61908,1.024096,1.095716,1.27569,FALSE
0.660749,0.829281,1.153165,0.552509,1.240309,1.091763,1.016229,0.292249,1.344487,0,3.380155,0.773005,1.882105,1.101766,0.377949,0,1.039275,0,0.523614,0,2.008617,0,0.442434,1.527906,1.049065,0.975527,FALSE
0.478619,0.620126,0.906544,1.609743,0.483402,0.715766,1.13571,0.404452,1.757303,0,1.04213,0,1.566725,1.01905,1.048722,1.2323,0,0.782083,0.7283,1.61628,0,0,0.790698,0.961032,1.020782,0.600324,FALSE
0.427793,0.587065,0.791612,0.998886,0.918747,1.769656,1.061363,0.452987,0.463101,0,0,0,0.585544,0,0.58792,0,0,0,0,0,0,0,1.426681,1.445705,1.020782,1.054315,FALSE
0.393908,0.869408,1.128366,1.198663,0.905743,0.616525,1.07149,0.492377,0.755056,0,0.635585,0.654081,0.63702,0,0.959408,0,0,0.95588,0.890144,1.979489,0,2.43114,1.570013,0.959012,0.899199,0.872163,FALSE
0.546388,0.710353,0.910315,0.95132,0.755998,0.989485,1.006551,1.769479,0.994944,1.69832,1.366257,0.937344,0.912895,0.445333,0.4583,0,2.523953,0,0.635817,1.409397,1.628318,0,0.259571,0.581042,0.974132,0.778729,TURE
0.444735,0.462028,1.023205,0.799109,0.955497,0.913371,1.02093,1.306692,1.447191,1.047023,1.684608,0,4.502434,0,1.695265,0,1.558912,0,0,0,1.007623,0,1.321901,0.758211,1.049065,1.172325,FALSE
0.364259,0.752139,1.33642,0.479465,1.528795,0.411017,1.088479,0.532925,0.681031,0,0.68855,0,0,0,1.385812,0,0,0,0,0,0,0,1.021659,1.325674,0.795983,1.125608,TURE
0.588744,0.969483,0.952675,0.642141,0.696314,0.741684,0.912413,2.95426,0.419476,3.148711,0,0,0.42313,0.412827,0.424847,0,4.676737,0,0,0,0,0,1.188342,0.600953,0.792241,0.815516,TURE
1.143604,0.798567,0.980902,1.04883,0.834748,0.611632,1.068062,0.505189,1.119018,0.402401,0.863257,0.444189,0.648905,0.844139,0.868718,0.507689,0,0.322207,0.300049,0.66231,1.530375,0,0.960811,1.328793,1.273865,0.862233,FALSE
0.326139,0.840051,1.330383,0.938659,1.391091,0.659843,1.137272,0,1.371023,0,0,0,0,0.754097,0.776054,0,0,2.325112,1.082608,0,2.788217,0,1.169007,1.620337,1.198932,0.688441,FALSE
0.813229,0.954537,0.923933,0.829075,0.705598,1.096045,0.975096,0.474331,0.848615,0,0.304412,0.31327,0.610198,0.29767,0.919012,0,0,0.910361,1.695512,0,0,0,0.902958,1.401846,0.917566,1.022244,TURE
0.317668,0.790581,1.066037,0.324638,1.047372,1.113171,0.946158,0.612144,0.312906,1.477306,0,0,0,0,0.398658,0,0,0,0,0,0,0,0.429893,1.864724,0.739416,0.947204,FALSE
2.079665,0.669674,0.966842,1.294556,1.048775,0.709938,1.107001,0.73957,0.945104,0.661616,0.946228,0.243441,0.82982,0.462636,1.249781,0.555545,0,0.528868,0.492498,0.361755,0,0.888589,1.233749,1.564776,0.917566,0.840093,FALSE
0.512504,0.846415,0.846607,0.642141,0.787498,1.614709,0.985754,0,0.578876,0,0.486035,0.50018,0.974266,0.950543,0.244555,0,0,0,0,0,0,0,0.392604,1.428545,1.049065,1.097285,TURE
0.355788,0.898388,1.070796,1.797995,1.543495,0.616525,1.024525,1.091534,0.83693,1.315163,0.705344,0,0.706937,0.689723,0.709806,0,0,0,0,0,0,0,0.988039,0.694594,1.123999,0.794946,TURE
0.326139,1.470089,0.584071,0.802047,0.330749,0.846211,0.823542,2.980175,0.457008,5.751645,1.542352,0.793618,0,0.754097,0,3.663593,2.148771,1.162556,0,0,0,0,1.012956,0.284643,0.795983,1.050568,TURE
0.834407,0.738776,1.027312,0.69452,1.029862,1.067838,0.919691,0.924462,1.122311,0,1.779637,0,1.783656,1.16015,1.19393,0,0,0.886899,0,2.738465,0,0,1.104785,0.941876,1.138624,0.947204,FALSE
0.304961,1.122985,0.902245,0.874025,0.624748,0.685028,0.922672,1.914028,0.815319,1.540619,0,0,0.828126,0,0.831487,0,0,0,1.161057,0,0,0,1.124417,0.575251,0.795983,0.91888,TURE
0.808994,1.382859,1.059584,0.629298,0.95817,0.959039,0.956487,0.476828,0.914015,0.5706,0.918067,0.944784,0.306713,0.897735,1.077853,0,0.845793,0.915204,0.852265,1.88422,0,0,1.111917,0.742778,1.095716,1.022244,TURE
0.321903,0.780179,1.019135,0.936456,0.496124,0.513771,1.072771,0,1.54367,0,1.563195,0,1.566725,1.528576,0,0,0,1.178482,0,0,2.826942,0,1.088851,0.998287,1.348798,1.200649,FALSE
0.376966,0.66622,1.094859,1.118752,0.901597,0.700251,1.119646,0,1.447191,0,0.664807,0,0.666308,0,1.338025,0,0,3.001017,0,0,1.197293,0,1.183901,0.809187,1.095716,0.825446,TURE
0.385437,1.066218,1.070796,0.74644,1.014297,0.60407,0.912532,1.006637,0.385918,0,0,0,0,0.635475,0,0,0,0.977604,0,0,0,0,0.247267,0.780261,1.049065,1.200649,FALSE
2.782769,0.910694,1.148485,0.627108,1.28998,0.663049,1.006551,1.035792,0.776542,0.987878,0.971329,0.454362,0.973522,0.604429,0.75532,0,0.729399,0.394629,0.489987,0.269793,0,0.33135,1.317921,0.577818,0.889283,1.022244,FALSE
0.300725,0.607361,1.020524,0.721922,0.917077,0.895207,0.999462,0,0.661573,0,1.67647,0,1.680256,0,0.421769,0,0,1.265135,0,0,0,0,0.949996,1.099999,1.049065,1.200649,TURE
0.804758,1.191546,1.03886,0.988897,1.168647,0.993291,0.913842,0.719026,0.735081,0,0.92295,0.949809,0,1.504183,0.619192,0.724882,0,0.460049,1.285235,0,0,0,0.278479,1.195763,1.170649,1.125608,FALSE
0.385437,0.770047,1.125709,0.708301,0.785779,0.548022,1.078447,1.006637,1.415031,0,0,0,1.30267,1.27095,1.307957,0,0,0,0.910374,0,0,0,0.767335,0.775496,1.170649,1.022244,FALSE
0.580273,1.062327,1.148956,0.735314,1.404525,1.093742,0.980836,0.666157,0.76616,0,0,0.881798,0,1.675772,1.293424,0,0,0.642009,0,0,0,0,0.93588,1.696185,1.095716,0.858486,FALSE
0.415086,0.935057,0.79035,0.958931,0.485099,0.768754,0.93979,0.466996,0.59678,0,0.602481,0.620014,0.603842,0,0.606293,0,0,0.90557,0.843294,0,0,2.301824,1.27207,0.929013,1.020782,0.84384,TURE
1.571396,0.842693,0.976512,1.061018,1.053966,0.883326,1.025542,0.244858,1.0013,0.584517,1.097202,0.322609,0.471291,0.766359,0.946408,0,0,1.168874,0.217698,0.48004,0,0.589568,1.275255,0.843712,1.170649,0.725829,FALSE
0.304961,0.898388,0.624631,1.648162,1.800745,0.3996,1.04849,0.638009,0.489191,0,0,0,0,1.615923,0,0,0,2.493599,0,0,0,0,1.192322,1.274888,0.964216,1.050568,TURE
0.393908,0.695526,1.047768,0.663875,0.926097,0.995925,0.925377,2.461884,0.503371,2.370183,0.635585,0,0.63702,0.621509,0,0,1.766767,0,0,0,0,0,0.624002,0.699254,0.767699,0.797123,FALSE
1.173253,0.934064,1.082393,0.888925,1.032085,0.751228,1.019269,0.328251,0.587266,0.784315,0.420641,0.216441,0.421592,0.616989,0.846605,0,0,1.2559,0.584766,0.645328,0,0,0.750092,1.129785,0.749332,0.778729,TURE
0.478619,0.763232,1.083431,0.599332,0.811325,0.601595,1.02882,0.808905,1.240449,1.943123,0.521065,0,1.566725,0,1.573083,0,1.445537,0,0.7283,0,0,0,1.265424,1.427697,1.095716,1.172325,FALSE
0.516739,1.016209,1.003506,1.155854,1.102497,1.321126,0.965299,1.123107,0.956821,0,0.481985,0.496011,0,0.942622,0.727551,0,1.336211,1.445868,0.673218,0,0,1.833656,1.18658,1.0057,0.739416,1.097285,FALSE
0.618393,0.923001,0.941225,0.824081,0.845247,0.770657,0.992762,0.312405,1.197675,0,0.803308,0.826686,0.805123,2.356554,0.80839,0,0,0,0.56023,0,0,1.523743,0.752195,0.91253,1.198932,1.125608,TURE
0.720047,1.078065,1.131685,0.599332,1.126997,0.989485,1.012472,0.804118,0.890579,0,1.3771,0.708588,0.345053,1.009952,0.866132,0.811694,1.9043,2.060579,1.439155,0,0,1.303443,0.812671,1.121681,1.273865,0.947204,FALSE
0.317668,1.149936,0.899469,1.098775,1.102497,0.456685,0.966289,0,0.469359,0,0,1.630722,0,0,0.398658,1.88268,0,1.194849,0,0,1.433379,0,1.118389,1.417232,1.020782,0.943457,TURE
0.33461,0.545856,1.075314,0.674248,0.626682,0.513771,1.089368,0,1.335869,0,2.253436,0,2.258526,0,0.755897,0,0,1.131963,1.054118,2.348994,0,0,1.192316,1.171734,0.974132,1.172325,TURE
1.046186,0.632872,1.14305,1.083407,0.692998,0.572111,1.155292,0.184141,1.553083,0,1.888594,0.485889,1.419645,0.461692,1.425406,0,0,0.705157,2.298323,2.174995,0.837612,0,0.373135,1.447357,1.273865,1.200649,FALSE
0.347317,0.723093,1.096913,1.318529,1.411196,1.644067,0.975863,1.118485,1.14346,0,0,0,2.173831,0,2.182653,0,0,0,2.028176,0,0,0,1.097303,0.597852,1.020782,1.022244,FALSE
0.732754,0.997055,0.996521,0.737639,1.130766,1.048034,0.907641,1.580186,0.605801,0,0.67647,0,0.338999,0,0.510562,0,0.935347,0.506054,0,0,0,0,1.207752,0.450622,0.795983,1.022244,TURE
0.402379,0.851104,1.02571,0.938953,0.617398,0.822034,1.064825,0.481901,1.970643,0,2.487664,0,0,2.432572,1.564626,0,0,0.9351,1.741586,0,2.236701,0,0.881807,1.212188,1.123999,1.097285,FALSE
0.44897,0.610226,1.107836,0.682572,0.992247,1.008514,1.039786,1.294247,1.102622,1.036955,0.556137,0,1.114785,1.08764,0.839482,0,1.543777,1.670469,0.777796,0,0,0,1.281783,1.22729,0.721049,0.947204,FALSE
2.155905,1.133133,1.055369,0.998886,1.061978,0.914834,1.020393,0.445853,0.888826,0.425418,0.342238,0.821794,0.571685,1.003976,1.033209,1.071565,0.314247,1.190127,0.79163,0.697721,0,0.428458,1.280163,1.232435,0.749332,0.702222,FALSE
0.304961,0.898388,1.249262,1.348496,1.084122,0.827742,1.1114,0,1.30451,0,0.82626,0,0,0.807961,1.662974,0,0,1.246799,0,0,0,3.181933,0.427755,1.237296,0.866097,0.479536,TURE
0.393908,0.811447,1.155232,0.391871,1.214443,0.484789,0.957847,1.969507,0.755056,2.370183,0,0,1.27404,0,1.279211,0,0,1.911759,0,0,0,0,0.928797,1.468137,1.198932,0.852303,TURE
0.482855,0.945671,1.249262,0.470903,1.580245,0.823665,0.980063,2.004365,0.307368,1.925774,0,0,0,0,0.779519,0,2.865028,0.775037,0.721738,0,0,0,1.153368,1.786045,0.81435,0.975527,TURE
0.453206,0.453392,1.074132,0.777704,1.013247,0.742114,1.0724,0.427346,1.419886,1.02708,2.7542,0,1.656252,0,1.385812,0,0,0.827203,1.540634,0,0,0,0.705217,0.599711,0.899199,1.097285,FALSE
0.343081,0.865114,1.202993,0.539398,0.970197,2.055084,1.04383,0,0.868315,0,0.732129,0,1.467565,0.715915,0.736761,0,0,2.205876,0,0,1.321687,0,1.290666,1.41589,1.049065,0.768799,TURE
0.29649,1.078065,1.035103,0.599332,1.047372,0.5994,0.884327,2.626009,0.503371,1.585932,0.850562,0,0.852483,0,0,0,0,0,1.195716,0,0,0,0.631121,0.809075,0.6362,1.200649,TURE
0.309197,0.738401,1.026791,1.544431,1.71311,0.47425,1.075493,0.629148,0.643196,1.51892,0,0,0,1.593163,0.819776,0,0,0,0,0,0,0,0.747758,0.682969,1.348798,1.200649,TURE
0.393908,0.811447,1.182097,0.419532,1.282289,0.3794,0.974081,0.984753,0.755056,0,0,0,0.63702,0,1.599013,0,1.766767,0,0.890144,1.979489,0,0,0.981716,0.7087,1.002415,1.125608,TURE
0.423557,0.700742,1.199292,0.779131,1.058397,0.685028,1.117271,0,1.637226,0,1.180371,0.607361,2.366075,1.154231,2.375677,0,0,0.886899,0,3.670303,1.060103,0,1.058172,1.453926,0.777615,0.92881,FALSE
0.406615,0.72994,0.988999,0.839064,0.418949,0.924788,1.053733,0,1.462425,0,1.8459,0,1.233379,1.203347,0.619192,1.457559,0,0.925045,0,0,1.106195,0,1.084871,1.228995,0.824266,0.797123,FALSE
0.368495,0.681536,1.29234,0.881874,1.530895,0.401231,1.128031,0,0.807735,0,0.680449,1.400503,0.681986,0,1.027131,0,0,2.048313,0,0,0,0,0.733099,1.565656,1.123999,1.27569,FALSE
0.355788,0.898388,0.951819,0.958931,0.661498,0.342514,1.060473,0.545767,0.557953,1.315163,0,0.72587,0.706937,0,1.064709,3.346987,0,2.124177,0,0,0,2.704643,0.799416,0.691113,0.767699,0.618718,FALSE
0.504033,0.770047,1.15478,0.856939,1.19147,0.97947,0.989634,1.535548,0.490573,0.921738,0.494344,0.50873,0.49546,0.483396,0.497471,0,2.741536,0,0.690629,0,0,0,0.804558,1.123562,0.5429,0.693758,TURE
0.88947,0.667374,0.89233,1.852479,0.902043,0.52934,1.157533,0.43348,1.828031,0.518478,0.834205,0,1.114785,1.63146,0.699568,0.654845,0,0.4156,1.161057,2.565649,1.976115,4.201388,0.75063,1.012215,1.002415,0.975527,FALSE
0.813229,2.498641,0.403408,0.359599,0.242549,1.975164,0.542594,4.980481,0.484923,2.270386,0,3.445974,1.525496,0.59534,0.459506,0.717211,0,0,0,0,0,0,0.911429,-1.184908,0.767699,0.825446,TURE
0.317668,0.646839,0.866155,0.624304,0.220499,1.370056,1.006551,0,1.408078,0,1.584608,0.815361,0.794094,2.324272,0.797316,0,0,1.194849,1.11268,2.481332,0,0,1.426681,0.451105,1.170649,1.050568,FALSE
0.381201,1.257743,0.916126,1.318529,0.485099,1.164548,1.040102,1.017947,0.910592,2.450985,0.657252,0,0,0,0.992115,0,1.82769,1.977682,1.841677,0,0,0,1.498382,1.330551,0.692766,1.125608,FALSE
0.482855,0.283701,1.293096,0.71349,1.118247,0.823665,1.16548,0,1.639296,0,2.06565,0,1.035158,0,1.559038,0,0,0.775037,3.608692,1.601587,0.925181,1.967013,1.421022,1.305604,1.091974,1.050568,FALSE
0.461677,0.791241,0.985656,0.860152,1.090247,0.285428,1.052723,0,1.286392,0,2.162176,0,1.08353,1.057146,0.815945,0,0,0.811596,1.511565,0,0,0,1.414415,1.380418,1.035408,1.003851,FALSE
1.78741,0.93245,1.071642,0.967103,1.142588,0.965267,1.012514,0.537989,0.880002,0.51354,0.55084,0.56687,0.690105,0.673301,1.17794,0,0,1.847882,0.382401,0,0,0.517635,1.126377,1.293619,0.870916,1.022244,FALSE
0.347317,1.117507,1.127383,1.258596,1.411196,1.507062,0.975863,0,0.714662,0,0,0.744017,0,2.120899,0.727551,0,0,0,0,0,1.304742,0,0.928106,0.626426,0.992499,0.722082,FALSE
0.677691,0.943307,1.171183,1.161205,1.102497,0.5994,1.094624,0,1.019405,0,0,0.376717,0.733783,0.715915,1.105141,0,0,0,1.530821,1.129324,0,0,0.732659,1.488183,0.992499,0.868416,TURE
0.368495,0.805451,1.206184,0.941807,1.228496,0.616525,1.041259,0.526729,1.211602,0,0,0,2.045959,0,2.396639,0,0,0,1.907451,0,0,0,0.711189,1.332083,1.170649,0.740475,TURE
0.44897,0.661078,1.013552,1.847939,0.796248,0.665999,1.182222,0.431416,1.874457,0,0,0,0.557393,1.08764,0.839482,0,0,1.670469,0.777796,0,4.988721,0,1.310668,0.984242,0.842633,0.830162,FALSE
0.41085,1.166978,1.210625,0.779131,1.481237,0.527875,0.965044,0,0.602996,0,0.608823,0,0,1.78602,0.612675,0,0,0.915204,0,0,0,0,1.11204,1.989939,0.735675,1.097285,FALSE
0.29649,1.078065,1.035103,0.524415,1.102497,1.370056,0.949034,0,0.671161,0,1.701124,0,1.704966,0.831725,0,0,0,0,0,0,0,0,0.841038,1.098373,1.077348,1.022244,TURE
0.419321,1.578985,0.555228,0.981011,0.675424,1.106861,0.747288,3.235618,0.354414,1.111787,0.59627,1.840867,0,0,0.300021,2.82402,1.656344,0,0,0,0,0,-0.315486,-0.060075,1.123999,1.050568,TURE
0.37273,1.225074,0.993731,1.13873,0.529198,1.23305,1.046584,2.082697,1.197675,0,0.672537,2.076327,0,1.315286,1.015188,0,0,1.012108,3.770021,2.097316,0,0,1.187269,0.768889,1.049065,0.92881,TURE
0.343081,1.264398,1.017917,0.779131,0.793798,2.19209,1.006551,1.132466,1.302472,1.365106,0.732129,0,0.733783,0.715915,0.36838,0,2.038578,1.102938,3.081268,0,1.321687,0,1.280163,0.991089,1.123999,0.862233,FALSE
0.609922,0.748656,1.127806,0.786623,1.240309,0.556585,1.058975,0.316774,0.809617,0,0,0,1.632925,0,1.229664,0,0,0,1.136354,1.25839,0,1.54551,0.667264,1.110567,1.035408,1.172325,FALSE
0.622629,1.393418,1.019806,1.080937,0.98831,1.155985,1.006551,0.62053,0.634385,0,0,1.231477,0.79957,1.950252,0.602111,0,0,0.597425,0,0,0,0,0.319369,0.405088,0.686043,0.768799,TURE
0.245663,0.929367,1.07695,1.609316,1.527162,0.697714,1.145385,0,1.015573,0,1.032825,0,1.035158,0,1.559038,0,0,1.564166,1.456599,0,0,0,0.56201,0.328769,0.514617,0.825446,TURE
0.491326,1.347582,0.753865,0.92397,1.084122,0.5994,0.885071,1.575605,0.604045,1.891989,0.507353,0,0.508499,0.496117,0.255281,0,1.40716,0,0,0,0,0,0.334152,0.79409,1.245582,1.022244,TURE
0.343081,2.66189,0.246768,0.659265,0.617398,3.288135,0.559195,2.264933,0.434157,0,2.196387,11.301525,2.201348,0,0,0,0,0,0,0,0,0,0.527971,-0.115383,0.042909,0.140151,TURE
1.139368,0.981881,1.03099,0.775326,1.023747,0.959583,0.971003,0.33805,0.820795,0.403908,1.083112,0,0.434223,1.059125,0.980968,0,0.597778,0.970254,0.602353,0.66481,0,0.816496,1.461046,0.89187,0.945849,0.693758,FALSE
0.385437,0.94775,1.098252,1.116936,0.998261,0.60407,1.045264,1.006637,1.286392,1.211723,1.299735,0.668779,0.651335,1.27095,0.653979,0,1.806921,0.977604,1.820749,0,1.169769,0,0.66823,0.639962,1.273865,0.975527,FALSE
1.978011,0.958024,1.027231,0.897214,0.824248,0.868518,1.00224,0.486037,0.795023,0.695764,0.746299,0.640015,0.747985,0.973029,1.001361,0.29214,0,0,0.345314,0.380507,0,0,0.198988,0.781375,1.123999,1.097285,FALSE
0.41085,1.000267,0.927287,0.789708,1.089526,1.200814,0.965044,0.471861,0.602996,1.135193,1.826469,1.253081,0,0.59534,0,0,0,0.915204,0,0,0,0,1.124473,0.678659,1.123999,0.993921,FALSE
0.360023,1.01465,0.940621,0.958931,0.617398,0.685028,0.976946,0.53927,1.102622,0,1.393692,1.43425,2.095259,0,0.701254,0,0,0,0,0,1.256419,0,0.650234,1.05518,1.049065,0.91888,FALSE
0.402379,0.624143,1.05201,1.078797,1.117197,0.411017,1.128396,0,1.108487,0,0,0,0,0.608143,1.251701,0,0,2.805299,0,0,1.118351,0,1.604265,0.988396,1.198932,1.050568,FALSE
1.397738,0.784048,0.99941,1.251545,1.024673,0.705176,1.09348,1.239173,1.653933,0.657581,0.88168,0.544403,1.060406,1.379446,1.597063,0,0.972533,1.052344,0.979975,0,2.185243,1.327432,1.101281,1.580135,0.870916,0.92881,FALSE
0.364259,0.940173,0.958736,0.719198,0.911397,0.548022,1.018255,0,0.953444,0,1.3771,0,0.690105,1.346602,0.346453,0,0,1.036496,0,0,0,0,0.805262,1.21115,1.198932,0.703689,FALSE
0.444735,1.078065,0.832841,0.898997,0.881997,0.456685,0.934654,0.871128,1.001901,1.047023,1.123072,0.577877,1.688413,0,0,2.657901,1.558912,0,0.785421,0,1.007623,0,0.911275,1.015687,1.198932,1.097285,TURE
0.385437,1.303156,1.125709,0.958931,0.946143,1.096045,1.045264,1.006637,1.157753,0,0,1.337559,0.651335,1.906426,1.307957,1.540375,3.613842,1.955208,0,2.024995,3.509307,0,1.168929,0.70565,0.795983,0.84384,FALSE
0.355788,0.577535,1.160029,0.958931,1.146597,0.959039,1.042499,0,0.976418,0,0.705344,0,1.413874,0.689723,0.354903,0,0,0,0,0,1.272124,0,1.309816,1.277337,1.198932,1.27569,FALSE
0.423557,0.646839,0.824513,0.898997,0.264599,0.959039,0.966289,0.915124,0.233889,1.100442,0,0,0,0,0,1.397453,1.639269,0,0.825907,0,0,0,0.632857,0.687032,0.767699,0.479536,TURE
0.351552,0.649437,0.933184,0.239733,0.690898,0.616525,0.982297,1.104845,0.988326,0,2.142156,0,1.431329,0.698238,0.359284,1.694412,0,0,0,0,0,2.738879,0.291503,1.055051,1.039149,1.097285,FALSE
0.419321,0.598925,0.883317,0.914769,0.837898,0.962645,1.052303,0,0.826966,0,1.19254,0,1.195234,0,0.600042,1.41201,0,0.896137,0,0,0,0,0.544761,1.227768,0.899199,0.947204,TURE
0.347317,1.183242,1.066443,1.078797,1.234796,1.23305,0.975863,0.559243,1.14346,0,1.445955,0.744017,1.449221,0.706966,0.363776,0,0,2.177953,1.014088,0,0,0,1.604265,0.364895,0.899199,1.125608,FALSE
0.495562,0.829281,1.003681,0.752102,0.847409,1.020826,0.954933,1.171517,0.499031,1.875536,0,0,0.504077,0.491803,1.012245,0,0,0,0,1.559067,0,0,1.144026,0.731651,0.767699,1.050568,FALSE
0.406615,0.842239,1.119131,0.614315,1.223771,0.428143,0.975096,0.953656,0.731212,1.14727,1.2306,0,1.233379,0,0.619192,1.457559,0,0,0,0,0,0,1.015757,1.549371,1.273865,0.872163,TURE
2.376154,1.09536,0.895193,0.929997,0.676705,1.00392,0.982329,0.647124,0.806292,0,0.413869,0.425913,0.518505,1.21411,0.468548,0.728779,0.284962,1.387567,0.717858,0.632584,0,0,1.257187,1.088268,0.767699,0.815516,TURE
0.360023,0.824403,1.146382,0.958931,1.014297,1.164548,1.030234,0.53927,1.240449,1.299317,0.696846,0,0.69842,0.681413,1.051881,0,0,1.049136,0.976987,0,1.256419,0,0.529851,1.025839,0.692766,1.200649,FALSE
3.511287,0.988335,0.840878,1.333434,0.827748,0.823665,1.016264,0.437668,1.132584,0.391209,1.04906,0.359863,0.700953,1.162605,0.809368,0.492323,0.38501,0.729061,0.872901,0.42709,0.616787,0.786805,0.946072,0.572283,1.123999,0.965597,FALSE
0.186365,0.980059,1.078908,1.098775,1.249496,1.027542,1.063741,1.053457,2.153959,0,2.7542,0,4.140631,2.693205,2.771623,0,0,0,1.953975,0,0,0,0.885819,0.44915,1.273865,0.947204,TURE
0.33461,0.955248,0.948807,0.524415,0.615077,0.171257,0.974698,0,0.593719,0,0.751145,0,1.505684,0,0.377949,0,0,1.131963,0,0,0,0,1.017288,0.58832,0.711133,1.097285,FALSE
0.775109,1.030937,1.010332,0.539398,0.830548,0.513771,0.99005,0.248894,0.954192,0,0.639096,0,0.64054,0.937414,0.964709,0.753072,0,0.95588,0.890144,0,0,0,1.324487,1.277379,1.198932,1.097285,FALSE
0.304961,0.973253,0.79814,1.248607,0.569623,1.170256,1.027521,0,0.978383,0,0,0.850305,1.656252,0,0.831487,0,0,1.246799,1.161057,0,2.993232,3.181933,1.570013,1.028208,0.945849,1.144002,FALSE
0.563331,1.459036,0.375718,1.551017,0.913497,1.652348,0.783293,1.029515,0.350834,1.646463,0.441513,1.817446,0.44251,0.431735,0,2.08543,0,0,0,0,0,0,0.437032,0.052133,0.492508,0.872163,TURE
0.415086,1.045063,1.019806,0.546058,0.818298,0.433851,0.986009,0.933993,0.954848,0,1.807444,0.620014,1.811526,0.589138,0.303146,0,1.67378,0,0,0,1.082659,0,0.884084,0.819302,0.992499,1.153932,TURE
0.470148,0.922669,1.035424,1.480167,1.132565,0.949698,1.033755,0.411806,0.736752,0,0.530626,0,0.531824,1.556623,0.800974,0,0,0,0,0,0,0,0.918585,0.819098,0.917566,1.050568,TURE
0.660749,1.036601,1.009019,0.795987,0.585701,1.016838,1.016229,0.584499,1.269793,0.700281,1.126718,0.386502,1.505684,1.101766,0.755897,0,0,2.249128,1.047228,0,0,0,1.48816,0.801167,1.227215,1.050568,FALSE
0.393908,0.927368,1.020902,0.898997,0.776836,1.101314,0.974081,0,0.880899,0,0.635585,0.654081,1.27404,0,0.959408,0,0,0.95588,0,0,0,2.43114,0.753131,0.826299,1.020782,0.993921,FALSE
0.37273,0.857552,1.022124,1.13873,0.595348,0.650777,1.063741,0,1.0646,0,0,0,0.674056,0,0.676792,0,0,2.024215,0,0,2.423093,2.575851,0.369852,1.062591,1.020782,0.722082,FALSE
1.346911,0.745831,1.162835,0.674248,1.136184,0.646971,1.082517,0.428694,0.913054,0.341276,0.915161,0.188359,0.733783,1.073873,1.105141,0.430327,0,0.819325,0.508654,1.122131,0,0,1.346956,0.71224,1.049065,1.125608,FALSE
0.656513,1.147618,1.3218,0.761651,1.791557,0.813471,0.983822,1.470736,0.60143,1.409717,0.378027,0.389029,0,0.739311,0.951047,0,3.138337,0,0.527059,0,0,0,0.73112,1.107231,0.81435,0.45496,FALSE
0.41085,0.944696,1.107593,0.571128,1.045426,0.971128,0.980609,0.471861,1.085393,0,0.608823,0,2.440793,1.78602,1.531687,0,0,0.915204,0,0,0,0,1.22809,0.595177,0.795983,1.097285,FALSE
0.368495,0.681536,1.407215,0.762007,1.625395,0.665456,1.093322,0.526729,0.807735,1.268745,0,0,0,0,1.369508,0,0,1.024157,0,0,2.452287,0,0.613043,1.550561,1.198932,1.003851,TURE
1.00383,1.205432,0.790672,0.728599,0.77499,0.542314,0.89188,0.767774,0.539631,0.458908,0.24612,1.772977,0,0.240669,0.743031,0.579286,0,1.470584,0.342363,0,0,0,0.887392,0.282475,0.899199,1.125608,TURE
0.338846,0.943307,1.030641,1.123747,0.771748,0.685028,1.056878,0,1.025857,0,0.741515,0,1.48638,0.725094,0.373103,1.760428,0,1.117262,0,0,0,0,0.922476,1.061319,1.198932,0.947204,FALSE
0.516739,0.618562,1.003506,1.198663,0.944997,1.467917,1.051928,0.748738,1.435231,0.898695,0.96397,0,1.932294,0,1.212585,0,1.336211,0,0.673218,0,2.58737,0,0.622001,0.679441,0.992499,1.125608,TURE
0.152481,2.695163,0.624631,1.198663,0.358311,3.296697,0.712973,0,0.661573,0,0,7.002513,0,3.3269,0.855942,0,0,0,0,0,0,0,0.0642,0.268806,0.927482,0.243515,TURE
0.385437,1.184687,0.74132,1.035209,0.954161,1.170775,0.862758,1.006637,0.643196,1.211723,0,1.337559,1.954006,0,0.980968,3.080749,1.806921,0,0,0,0,0,0.92564,0.504186,0.945849,0.91888,TURE
0.355788,0.320853,1.10054,0.359599,0.793798,1.096045,1.042499,0,1.534371,0,2.821376,0,0.706937,0.689723,1.419612,0,0,0,2.967147,0,0,0,0.809437,1.103422,0.917566,1.097285,TURE
1.126661,0.851104,0.976867,0.898997,0.892497,0.538236,1.044391,0.512815,0.830087,0.816995,0.657252,0.901839,0.219579,0.856929,0.771645,0,0,0.327107,0.304612,0.672422,1.553739,0.825845,0.691721,0.649336,1.348798,0.872163,FALSE
0.393908,0.927368,1.074634,0.212071,1.021082,0.721914,0.957847,0.984753,0.629213,0,0.635585,0,1.91106,0,0.959408,0,0,0.95588,0.890144,0,0,0,0.724826,0.795582,0.974132,1.125608,TURE
0.355788,0.513364,1.070796,1.917861,1.322996,0.685028,1.186292,0.545767,1.952836,0,1.410688,0,2.120811,0.689723,1.064709,0,0,0,0.989049,2.202182,0,0,1.136089,1.045603,0.899199,1.27569,TURE
0.326139,0.840051,1.168141,0.687469,1.206261,0.71525,1.000015,0,1.066351,0,0.771176,0.793618,0.772918,0,1.164082,0,0,0,1.082608,0,0,0,1.559815,1.080232,1.152282,0.708405,TURE
0.491326,1.022303,1.141567,0.898997,0.964685,0.585128,1.041259,0,1.006742,0,0.507353,0.522117,0,0.496117,1.531687,0,0,3.8066,0,3.145974,0.90866,0,1.160824,0.847178,1.091974,1.097285,FALSE
0.355788,1.090899,1.041052,0.839064,0.881997,1.096045,1.042499,0.545767,1.534371,0,0,0,0,0.689723,2.484321,0,1.963075,2.124177,0,0,0,0,1.233438,1.29678,0.870916,0.91888,FALSE
0.6311,0.506474,1.157035,1.123747,0.756435,1.013271,1.165302,0,1.251625,0,0,0,0.394346,0,1.979731,0,0,0,0.548719,0,2.105584,1.492217,1.174874,1.128067,0.795983,1.228973,FALSE
0.37273,0.612537,1.249262,0.239733,1.499396,0.959039,1.029427,0.520674,1.197675,0,3.362686,0,1.348112,1.315286,0.676792,0,0,1.012108,0,0,0,0,0.59395,0.865437,0.869348,0.84384,TURE
0.415086,1.045063,1.019806,0.546058,0.818298,0.433851,0.986009,0.933993,0.954848,0,1.807444,0.620014,1.811526,0.589138,0.303146,0,1.67378,0,0,0,1.082659,0,0.884084,0.819302,0.992499,1.153932,TURE
0.360023,0.443909,0.881832,0.479465,0.926097,0.890536,1.030234,0,0.551311,0,0,0,0,0.681413,0.350627,0,0,0,0,0,1.256419,0,0.771129,1.086965,1.049065,1.200649,TURE
0.381201,0.71871,1.110455,0.479465,1.014297,0.753531,1.006551,0,1.43093,0,2.629009,0,1.97621,1.285393,0.992115,0,0,0.988841,0,0,2.366742,0,1.433452,1.223018,0.880832,1.022244,FALSE
0.423557,1.078065,1.024395,0.898997,0.881997,0.822034,1.026682,0,0.584724,0,0.590186,0,0,0,0.593919,0,0,0,1.651814,0,0,0,0.774816,0.924664,1.123999,0.553608,FALSE
0.465913,0.83305,0.931268,1.448385,0.955497,0.342514,1.043153,0.415584,0.637295,0,0.535539,0,0,0,0.80839,1.26685,0,0.804011,0,0,0,0,0.968989,0.967223,1.020782,0.975527,TURE
0.376966,0.545089,1.094859,1.331848,0.690898,0.47952,1.187504,0.514757,1.973442,0,0.664807,0,1.998925,1.300168,1.672531,0,1.848943,0,1.863092,2.072642,0,2.545547,1.309714,0.936332,1.198932,1.144002,FALSE
1.575632,0.941858,0.967171,1.077745,0.77755,0.667001,1.018727,0.610494,0.842569,0.291469,0.937917,0.321737,1.096708,0.917145,0.786542,0,0.430919,1.398848,0.217108,0.478735,0.553097,0.587966,0.745681,1.261789,0.795983,1.125608,TURE
0.33461,0.477624,0.885553,2.13709,1.793008,0.775163,1.10848,0,1.039009,0,0.751145,0,1.505684,0,1.133846,0,0,0,0,0,0,2.884953,0.960575,0.558731,0.5255,1.050568,FALSE
1.529041,0.925762,1.128143,0.883225,0.847182,1.027542,1.074862,1.006637,0.836155,0.901198,0.805546,0.994786,0.484419,0.315082,0.891706,0,0.444159,0.240305,0.895117,1.480459,0.855209,0,0.885819,1.225445,1.020782,0.543677,TURE
0.385437,0.888515,0.988427,0.8881,0.902043,1.413649,0.962307,1.509955,0.771835,2.423446,1.299735,0.668779,0.651335,0.635475,0.326989,0,1.806921,0,0.910374,0,0,0,0.720389,1.204374,0.917566,1.200649,FALSE
0.241427,2.175044,0.526005,1.016513,0.527469,0.993962,0.503275,0.808905,0,0,0,4.328827,0,0,0,0,0,0,0,0,0,0,0.497618,-0.060112,0.711133,0.758869,TURE
0.516739,0.839477,0.962546,1.155854,1.354496,1.027542,0.940547,0.748738,0.47841,0,1.445955,0,0.966147,0,0.242517,0,0,0.722934,0,0,0,0,0.769703,0.79541,0.945849,0.872163,TURE
0.355788,0.641706,0.803097,1.618195,1.499396,0.548022,1.114396,1.091534,1.115906,1.315163,0.705344,0,0.706937,0,1.774515,0,0,0,0,0,0,2.704643,1.069707,1.036384,1.166907,1.27569,TURE
3.261388,0.714043,1.015634,1.352338,0.887651,0.676246,1.127468,0.471247,1.445309,0.140421,0.828412,0.310007,0.830283,1.104635,1.515731,0.353463,0,0.672979,0.731148,1.839943,0.531436,2.259754,0.777043,0.525968,1.095716,0.872163,FALSE
0.364259,0.68946,1.191157,0.599332,1.205396,0.913371,1.035811,0.532925,0.953444,0,0,0,2.070316,0,2.078717,0,0,0,0,0,0,0,0.850579,1.270572,0.992499,1.35073,FALSE
0.309197,0.959921,0.787206,1.244766,0.305307,1.304188,1.013445,0,1.929588,0,2.443868,0,1.632925,1.593163,0.409888,1.936471,0,1.228988,1.144471,0,2.949852,0,0.757499,0.230241,1.095716,1.050568,TURE
0.381201,0.598925,1.304785,1.258596,0.970197,0.548022,1.224637,0,1.43093,0,0,0,1.317474,0,2.976345,0,0,0.988841,0.920839,2.048541,1.183371,0,0.98654,1.540563,0.805899,1.35073,FALSE
0.360023,0.507325,0.705466,1.198663,0.970197,1.23305,0.994709,0,0.689139,0,0,0,0.69842,0,0.350627,0,0,1.049136,0.976987,0,0,0,0.902686,0.155767,0.927482,0.88681,TURE
0.360023,0.887818,0.99941,1.198663,0.617398,0.959039,1.083522,0.53927,1.102622,0,0,0,0.69842,1.362826,1.051881,0,0,2.098272,0.976987,0,0,0,1.19993,0.793053,1.123999,0.975527,FALSE
0.96571,0.945671,1.216387,1.098775,1.028997,0.799199,1.125748,0,1.122051,0,0.255921,0,0.512999,0.500507,1.545241,0,0,0.764704,0.712115,0,0.45433,0.965944,0.301712,0.794929,1.245582,0.993921,TURE
0.343081,1.464039,1.202993,0.719198,1.014297,2.534604,1.025191,0,1.157753,0,0,0,0,2.147745,1.473521,0,0,1.102938,1.027089,0,0,0,0.545482,0.97573,0.782925,1.172325,TURE
1.486685,0.629639,0.932498,1.381792,0.685998,0.681568,1.11839,0.776548,1.488539,0.618013,0.662902,0.170548,0.498299,1.134387,1.584352,0.38952,0.456923,0,2.762516,0,0.293285,1.247098,1.54511,0.605551,1.077348,1.200649,FALSE
0.495562,1.243922,0.683357,0.625773,0.484234,1.027542,0.838792,3.514551,0.499031,2.813305,0.502941,1.035154,0.504077,0.983605,0,0,0,0,1.40549,0,0,0,1.232796,0.342414,1.123999,0.91888,TURE
0.59298,1.116568,1.035103,0.898997,0.755998,1.076473,1.01374,0.32589,1.166082,0,1.257352,0.431314,0.840128,2.049177,0.632653,0,0,0.62795,0.584766,0,0,0,1.043361,1.184909,0.974132,1.097285,FALSE
0.406615,0.72994,1.015025,0.749164,0.793798,0.822034,0.943641,1.430484,0.609344,2.294539,0.6153,0,1.233379,0.601673,0.619192,0,1.709775,0,0,1.914941,0,0,0.791561,0.673016,0.945849,1.153932,TURE
0.330374,0.760174,0.896906,0.707544,0.587998,0.723085,0.929124,0,0.60143,0,1.522058,0,1.525496,0.744175,0.382922,1.807373,0,1.147055,0,0,0,0,0.82373,1.076675,1.123999,1.068961,FALSE
0.499797,0.685211,0.952827,1.115423,0.379749,0.919714,1.023611,0.774336,1.286392,1.859368,0.99721,0,0.999463,0.487563,1.003519,0,0,2.244239,0.696634,0,0,1.897995,0.716593,0.616946,0.945849,0.91888,TURE
0.482855,0.945671,0.98626,0.991751,0.440999,0.733959,1.033039,0,0.51228,0,1.549237,0.531441,1.035158,0,0,0,0,0.775037,0,0,0,0,1.275255,0.408492,1.020782,0.872163,FALSE
0.482855,0.851104,1.139678,0.841918,1.070997,0.652408,1.072771,0,1.434384,0,2.06565,0,1.552737,0,0.779519,0,0,0.775037,1.443477,0,0,0,0.606921,1.06086,0.870916,0.722082,TURE
0.326139,0.770047,1.070796,0.387803,1.121953,0.473475,0.980407,0,0.609344,0,0.771176,0,0,0,0.388027,1.831797,0,0,0,0,0,0,1.193936,0.316019,1.170649,0.900487,TURE
0.41085,0.889126,1.081835,1.061169,1.341155,1.132311,0.980609,0.471861,0.482397,1.135193,0.608823,0.626541,0,1.78602,0.612675,2.884105,0,0.915204,0,0,0,0,0.342367,0.654669,1.049065,1.27569,TURE
0.385437,0.888515,1.015883,1.454741,0.990243,0.865626,1.061856,0.503318,1.157753,0,0,0.668779,1.30267,1.27095,0.326989,0,0,1.955208,0.910374,0,0,0,1.262989,0.649666,1.020782,0.900487,FALSE
0.495562,0.78321,1.17452,0.65809,1.415952,0.627942,1.03236,1.171517,0.79845,0,0,0.517577,1.008154,0.491803,1.265306,0,0,0,0,1.559067,0.900619,0,0.686223,0.665768,1.348798,0.768799,FALSE
0.957239,1.168699,0.9176,1.198663,1.120872,1.189285,0.982055,1.006637,0.72038,0.481444,1.549237,1.328602,0.258789,1.26244,0.779519,3.039304,2.139135,0,0.359251,0.793579,0,0,0.579535,1.391152,0.842633,1.247366,TURE
0.343081,0.532378,1.048763,1.018864,0.793798,1.644067,1.155669,0.566233,2.026067,0,2.196387,0.753435,1.467565,0.715915,2.210282,0,0,1.102938,0,2.287981,3.965061,0,0.990864,0.775004,1.348798,1.172325,FALSE
0.465913,0.539033,1.067551,1.198663,0.808498,0.685028,1.139232,0,1.593238,0,1.606617,0,2.683742,0.523679,1.886244,1.26685,0,1.608022,1.497438,0,0,0,1.321052,1.196815,0.842633,0.84384,TURE
0.360023,0.697572,1.146382,0.539398,0.837898,0.890536,1.047997,0,1.102622,0,0.696846,0.717125,0.69842,0,1.051881,0,0,0,2.930962,0,1.256419,0,0.850093,1.195419,0.739416,0.975527,TURE
0.385437,0.888515,0.906058,0.877204,0.946143,1.096045,0.879349,0,0.643196,0,0.649867,0,1.30267,0.635475,0.326989,1.540375,0,0,0,0,0,0,1.262989,0.735606,1.020782,1.050568,FALSE
0.338846,0.539033,1.093104,0.973914,0.771748,1.027542,1.056878,0,0.879306,0,1.483031,0,2.229571,0,0.373103,0,0,0,0,0,0,2.846993,0.548197,1.147327,0.945849,0.91888,FALSE
0.37273,1.102567,1.135693,1.22863,1.124547,0.787782,1.029427,0.520674,1.0646,0,0,0,2.022169,1.315286,1.015188,0,1.870695,0,0.942505,0,0,2.575851,0.23994,0.559375,0.987893,0.975527,TURE
1.241022,0.717484,1.065923,1.120289,0.677329,0.834329,1.087281,0.465397,1.546314,0,0.59627,0.204541,1.792851,0.971775,1.300091,0,0,1.483261,0.828755,0.609601,2.11287,0.74869,0.568673,0.533395,1.095716,1.050568,FALSE
0.673456,0.745831,1.021409,0.753107,0.86604,0.516024,1.035038,0.573401,1.172408,0,0.736792,0,0.738456,0.360238,1.297543,1.737858,0,1.102938,2.054178,0,0.65658,0,0.958545,1.514513,1.095716,0.91888,FALSE
0.309197,1.107601,0.718754,1.135272,0.500364,0.90898,0.951397,1.258296,1.125593,1.51892,0,0,0,1.593163,1.639552,0,0,0,2.288942,0,0,0,0.912891,0.788964,0.749332,0.975527,TURE
0.44897,0.915338,0.542133,1.148719,1.224996,1.103656,0.954324,0.431416,0.441049,1.036955,0,0.572321,0,0.54382,0.279827,0,0,0,0.777796,0,0,0,1.441114,0.98884,1.123999,0.53993,TURE
1.529041,0.925762,1.128143,0.883225,0.847182,1.027542,1.074862,1.006637,0.836155,0.901198,0.805546,0.994786,0.484419,0.315082,0.891706,0,0.444159,0.240305,0.895117,1.480459,0.855209,0,0.885819,1.225445,1.020782,0.543677,TURE
0.423557,0.862452,1.099351,0.839064,1.322996,0.822034,0.936092,0.915124,0.584724,0,0.590186,0,0.591519,0.577115,0,0,0,1.773797,0,0,0,0,0.498934,0.988823,0.870916,1.125608,TURE
0.508268,1.033146,1.020231,0.69922,0.771748,0.513771,0.993969,0,0.972902,0,0.490154,0.504418,0.491261,0.958598,1.726392,2.317145,0,0.735292,1.369452,1.518746,0,0,1.064667,0.683024,1.095716,0.947204,FALSE
5.366467,0.914696,0.869652,1.306356,0.739756,0.759188,1.042698,0.966085,1.225426,0.596762,0.777272,0.705787,0.733203,0.894186,0.966234,0.536206,0.503193,0.68061,0.887327,0.976423,0.644623,1.199208,0.964669,1.079738,0.735675,0.900487,FALSE
0.419321,1.143403,1.287119,0.662419,2.047162,1.031147,1.006551,0,0.236276,0,0,0,0,0,0,0,0,0,0,0,0,0,1.167543,1.278787,1.067432,1.172325,FALSE
1.545983,1.166673,0.896731,1.182891,0.649893,1.081623,0.996899,0.622234,0.826966,0.594178,0.956003,0.983824,0.159694,0.779026,1.122393,1.497823,0.878503,0.23765,0.221307,1.952073,0,0,0.573786,0.289751,1.198932,1.097285,TURE
0.559095,1.102567,1.211406,0.72776,1.543495,1.060162,0.926484,2.074748,0.265134,0.829564,0.444909,0.457857,0,0.435056,0,0,3.697885,0,0,0,0.795077,0,0.965016,1.240848,0.992499,1.097285,TURE
0.550624,0.912209,1.076287,0.770569,0.976497,0.538236,1.010422,0.702305,0.628238,0,0.903722,0,0.905763,0.883708,0.909439,0,0,0.677395,0.630811,0,0,0,-1.353245,-1.18768,1.245582,1.125608,TURE
0.330374,0.967495,1.025036,0.457823,0.961622,0.979971,0.909767,0.588294,0.60143,0,0.761029,0,0,0.744175,0.765843,0,0,0,0,0,0,0,0.777563,0.661324,1.227215,0.890557,TURE
0.96571,1.418507,0.55888,0.611818,0.76256,0.927642,0.748291,2.195089,0.459021,0.954366,0.255921,1.843582,0.769498,0.250254,0.51508,0.602458,1.413414,0,0,0,0,0,0.224569,-0.046959,0.974132,1.125608,TURE
0.465913,0.83305,1.158407,0.799109,0.955497,0.685028,1.056878,0.415584,1.380806,0.99855,1.071078,1.102247,1.073497,1.047357,1.61678,0,0,0.804011,0.748719,1.662024,0.960093,0,0.718025,1.327641,1.273865,1.097285,FALSE
0.317668,1.006194,0.932782,1.373468,0.790123,0.5994,1.066944,0.612144,1.877437,1.477306,0,0.815361,0.794094,0.774757,1.594633,0,0,1.194849,3.33804,4.962664,2.866758,0,1.377081,1.082436,0.992499,0.797123,FALSE
0.304961,0.673791,1.075753,0.69922,1.028997,0.685028,0.964611,1.276019,0.978383,0,2.47878,0,0,0,0.831487,0,0,0,1.161057,0,0,0,0.900314,1.007601,0.974132,1.172325,FALSE
1.55869,0.878858,1.052368,0.741279,0.980642,0.657987,1.00108,0.987437,0.851753,0.883962,1.106195,0.325253,1.108694,1.390753,1.033679,0,0.871283,0.471393,0.438975,0.483996,0,0.594427,-0.029622,0.312827,0.81435,1.022244,TURE
0.423557,0.646839,1.224277,0.659265,1.499396,0.548022,1.026682,0,0.584724,0,0,0,1.774556,0,1.187839,0,0,0,0,0,0,0,0.733829,1.193153,0.870916,1.35073,TURE
0.351552,0.844268,0.872978,0.898997,0.911397,0.411017,0.964106,0,0.282379,0,0,0.734832,0,0.698238,0.359284,0,0,0,0,0,0,0,1.136944,0.714604,0.992499,1.022244,FALSE
0.330374,0.829281,1.121133,1.157043,0.692123,0.903856,1.122691,0,1.353218,0,0,0,0,1.48835,1.531687,0,0,2.294111,1.068173,2.380737,0,0,1.026545,1.336804,0.711133,0.947204,TURE
0.385437,0.473875,1.015883,0.8881,1.158624,1.152093,1.012081,1.006637,1.286392,1.211723,1.949602,0,1.954006,1.27095,0.653979,0,3.613842,0,0.910374,0,0,2.487028,1.145246,1.056854,1.123999,0.91888,TURE
0.432028,0.687002,0.832841,1.198663,0.881997,1.027542,1.021353,0.897003,0.802403,1.078433,0,0,0.579688,0.565573,0.873061,1.369222,0,0,0.809222,0,0,2.207872,1.233438,0.977284,0.467967,1.050568,FALSE
0.406615,1.179134,1.145157,1.04883,1.70887,1.181673,0.802095,0.476828,0.243737,0,0,0,0,0,0.619192,0,0,0.925045,0,0,0,0,0.74702,1.250984,1.198932,0.543677,TURE
0.648042,0.880772,1.110455,0.530178,1.174583,0.513771,0.996683,0.298017,0.685512,0,0.383034,0,0.3839,0.374552,0.385458,0,0,0.573528,0.534086,0,0.683019,0,1.233286,1.028583,0.899199,1.050568,FALSE
0.330374,0.483747,1.025036,0.840729,0.881997,1.389085,0.929124,0.588294,0.300715,1.418991,0,0,0.762748,0,0.382922,0,0,0,0,0,0,0,0.488166,0.642451,0.945849,0.702119,TURE
0.423557,0.700742,1.199292,0.779131,1.058397,0.685028,1.117271,0,1.637226,0,1.180371,0.607361,2.366075,1.154231,2.375677,0,0,0.886899,0,3.670303,1.060103,0,1.058172,1.453926,0.777615,0.92881,FALSE
0.618393,0.627641,1.197923,0.874025,1.221934,0.784928,1.096175,0.937214,0.878295,0.748912,0,0.413343,1.207684,0.392759,1.212585,0,1.111952,0.601602,1.120461,0,0,0,0.536893,1.240509,1.273865,1.125608,FALSE
0.368495,0.929367,1.062591,0.898997,1.228496,0.47952,0.867716,1.053457,0.269245,0,0.680449,0.700251,0.681986,0,0.342377,0,1.892965,0,0,0,0,0,0.673118,0.902391,0.735675,1.125608,TURE
0.165187,2.76427,0.512518,0.465271,0.452604,2.271409,0.464562,3.57621,0,0,0,6.434742,0,0,0,0,0,0,0,0,0,0,0.324045,-0.141813,0.413833,0.890557,TURE
0.419321,1.088955,0.984267,0.848527,0.533841,0.490336,1.006551,0.924462,1.299518,1.111787,1.78881,1.227245,1.195234,1.749195,0.600042,0,1.656344,0.896137,1.66902,0,0,2.277594,0.824604,0.961384,1.030698,1.097285,TURE
0.368495,0.743493,0.918997,1.481205,0.781198,0.743745,1.110677,0,1.211602,0,1.360899,0,0,0,1.369508,0,0,2.048313,0.953726,0,1.226143,0,0.749587,0.761315,0.889283,1.125608,FALSE
0.343081,0.998209,0.771149,2.217527,1.146597,2.19209,1.192949,0,1.013034,0,0,0.753435,0,0.715915,1.105141,0,0,2.205876,1.027089,0,0,2.810019,1.300701,0.735869,0.824266,0.797123,TURE
0.29649,1.232075,0.99941,1.123747,1.102497,1.027542,1.035309,0,0.838951,0,1.701124,0,0,1.66345,0,0,0,0,0,0,0,0,0.745292,1.122218,0.749332,0.840093,FALSE
0.605686,1.3947,1.083276,1.036344,1.019809,1.441413,0.981915,0.957014,0.815319,0.764846,0.4102,1.266412,0,0.802231,1.031987,0.968235,0,0.614494,1.144471,1.267443,0,0,0.945051,1.250016,1.049065,0.618718,TURE
0.393908,0.869408,1.343293,0.511737,1.590988,0.447903,1.055255,0.492377,1.006742,0,0,0,2.548081,0,1.279211,0,1.766767,0.95588,0,0,0,0,1.002005,1.116251,0.735675,1.068961,FALSE
0.516739,0.972026,1.023985,0.984616,1.133997,1.076473,0.952923,0,0.765456,0,0.481985,0.496011,0.483074,0.471311,0.727551,0,0,1.445868,0,0,1.724914,0,0.559889,0.743536,0.945849,0.825446,FALSE
0.330374,0.829281,1.121133,0.990562,0.839123,0.085629,1.064621,1.176588,1.353218,1.418991,0,0.783176,1.525496,0.744175,1.531687,0,0,0,0,0,0,0,0.768691,1.129984,0.739416,0.778729,TURE
1.609516,1.219916,0.959959,0.946313,0.916813,0.883326,0.941655,0.597608,0.794237,0.5706,1.071078,1.259711,0.153357,1.19698,0.615916,0.359557,0.843549,0.456388,0.212501,0.468549,0.541329,0.575456,0.525062,1.181503,1.095716,1.022244,FALSE
0.495562,0.78321,1.238585,0.898997,1.761833,0.990604,0.980742,1.171517,0.698644,0,1.005882,0.517577,0.504077,0.491803,0.759184,0,0,0,0.702745,0,0.900619,0,1.175965,1.537326,0.692766,1.200649,TURE
0.961474,1.044821,1.111678,1.04883,0.934497,1.019387,1.084148,0.400873,1.434384,0.479304,1.285293,0.264539,0.772918,1.005463,1.552109,0,0.709862,3.07247,1.430588,0.79002,0,0,0.740989,0.911027,1.095716,1.022244,TURE
0.330374,1.313028,0.896906,0.832405,0.832998,1.122685,0.871054,0.588294,0.451073,0,0,0.783176,0.762748,0.744175,0.382922,0,0,1.147055,1.068173,0,0,0,0.771803,0.546085,1.049065,0.947204,TURE
0.470148,0.922669,1.035424,1.480167,1.132565,0.949698,1.033755,0.411806,0.736752,0,0.530626,0,0.531824,1.556623,0.800974,0,0,0,0,0,0,0,0.918585,0.819098,0.917566,1.050568,TURE
1.601045,0.983949,1.077406,1.107537,0.981287,0.759139,1.06247,0.240311,0.951998,0.573635,0.6153,0.316603,0,1.80502,1.160986,0,0.424024,0.229411,0.640904,0,0.272112,0.578533,0.82537,1.250261,0.824266,1.200649,TURE
0.508268,0.76363,1.165978,0.549387,1.175997,0.685028,1.006551,0.380661,0.681031,0.913927,0,0.504418,0.491261,0,1.233137,0,1.359052,0,0,1.518746,0.877327,0,0.963078,1.322871,0.974132,0.941887,FALSE
0.415086,1.045063,1.019806,0.546058,0.818298,0.433851,0.986009,0.933993,0.954848,0,1.807444,0.620014,1.811526,0.589138,0.303146,0,1.67378,0,0,0,1.082659,0,0.884084,0.819302,0.992499,1.153932,TURE
0.571802,0.758639,0.888364,0.956077,0.682498,0.407755,1.040102,2.704397,1.55519,2.432557,0.434874,0,1.743424,0.425243,1.312874,0,2.409228,0,0,4.034532,0,0,0.897624,0.8867,1.020782,1.022244,TURE
0.444735,1.078065,0.928023,1.39844,1.028997,0.685028,1.02093,0.871128,0.890579,0,0.561536,0,0,0,0.847632,0,1.558912,3.373692,0.785421,1.744303,1.007623,0,1.346956,1.29328,0.689025,0.868416,FALSE
3.091966,1.004225,0.88304,1.595518,0.840281,0.953485,1.083766,0.994209,1.508731,1.036955,0.635585,0.490561,0.716648,1.942215,1.239235,0.745821,0.656158,0.710007,1.873343,0.242665,0.560716,1.192129,1.143453,1.142487,0.824266,1.195332,FALSE
0.423557,0.916356,1.074365,0.958931,0.793798,0.685028,1.026682,0.915124,1.871116,0,1.180371,0,1.774556,0.577115,0.890879,0,0,0.886899,0,0,3.18031,0,1.465025,1.218045,0.842633,1.200649,FALSE
0.351552,1.039099,1.053595,0.819087,1.102497,1.210216,0.891343,0,0.564757,0,0.714052,0,0,0.698238,0.718569,0,0,0,0,0,1.288227,0,0.587027,0.756952,0.692766,0.763482,TURE
0.37273,0.49003,1.107301,0.869031,1.036347,0.650777,1.13237,0,1.33075,0,0.672537,0,0.674056,0,1.015188,0,0,0,1.885011,0,0,0,1.111389,1.240127,0.992499,0.53993,FALSE
0.343081,1.264398,0.832841,0.659265,0.881997,1.918079,0.894712,0.566233,0.578876,1.365106,0,0,1.467565,0,1.105141,1.737858,2.038578,1.102938,0,0,0,2.810019,1.021659,0.593604,1.123999,1.097285,TURE
0.504033,0.905937,0.965816,0.75705,1.067681,0.462694,1.002322,0.767774,0.883032,0.921738,0.494344,0.50873,0.49546,0.966791,0.994942,0,0,0.741631,1.381258,0,0,1.881491,1.421022,0.908931,1.123999,0.872163,FALSE
0.389672,1.17181,1.357894,0.679242,1.616995,1.278719,1.083136,0,0.890579,0,0.642647,0,0.644098,0.628414,0.970068,0,0,1.933239,0,2.001984,1.156476,0,0.973216,1.302311,0.945849,0.840093,FALSE
0.495562,0.829281,0.982326,0.549387,0.607454,0.305576,1.006551,0.390506,0.79845,0.937768,1.005882,0,1.008154,0.983605,1.265306,0,1.394816,2.263925,0.702745,0,0,0,1.023835,0.855745,0.749332,0.872163,TURE
0.470148,1.019792,0.990406,0.540307,0.831884,0.710976,0.965745,0,0.947252,0,1.591877,0.546068,1.063648,1.556623,0.533982,1.25512,0,1.593133,1.483573,0,0,0,0.991784,0.860167,0.889283,0.947204,FALSE
0.423557,1.078065,0.974424,0.659265,1.367096,0.753531,0.981387,0.457562,1.052503,0,0.590186,0,0.591519,1.154231,1.187839,0,0,0,0,3.670303,0,0,0.918198,0.825468,0.824266,0.947204,FALSE
0.440499,1.036601,1.105116,0.69922,0.881997,0.456685,1.045264,0.879586,0.674419,2.114575,1.134082,0,0.568322,1.108967,0.285314,0,0,1.703548,0.793198,0,0,0,0.90014,0.524163,0.81435,1.125608,TURE
0.355788,1.411752,1.011307,0.239733,1.058397,1.096045,0.898706,0.545767,0.418465,1.315163,0,0.72587,0,0,0,0,0,1.062088,0,0,0,2.704643,1.027433,1.090851,1.273865,1.125608,TURE
1.058892,0.6684,1.019398,0.9451,1.068574,0.922153,1.0448,1.273456,0.976418,1.739409,0.466437,0.240006,1.636217,0,1.056123,0,0.643761,0,0.648688,0,0.827398,0.879559,0.948884,1.281266,1.142366,1.003851,TURE
0.652278,0.595036,0.908554,1.252175,1.114309,0.874634,1.039231,0.29607,1.135052,0,1.141543,0,0.762748,1.116262,0.957304,0,0,1.139459,0,0,0,1.442476,1.365566,0.59185,0.842633,1.022244,TURE
1.317262,1.31725,1.028332,0.633385,0.97596,1.169608,0.922402,0.730623,0.59755,0.349008,0.374357,1.541006,0.375203,1.0982,0.565088,0,0.516263,0.837946,0,0,0,0,0.504121,0.902946,0.945849,0.900487,TURE
0.44897,1.525564,0.824984,1.182015,1.028997,1.217828,0.925837,0.431416,0.771835,0,0,1.144642,1.114785,1.08764,0.839482,2.632096,0,0,0.777796,0,0,0,1.302612,0.475797,1.170649,0.590394,TURE
0.266841,1.283411,1.031137,1.348496,1.304621,1.113171,1.102413,0,1.120406,0,0,0.97576,0.950309,0,1.431248,0,0,2.867639,0,0,0,3.667313,1.075532,1.087581,1.123999,0.91888,TURE
0.393908,0.637566,1.208963,0.995812,0.949843,0.7588,1.120194,0.492377,1.635955,1.185092,0.635585,0.654081,2.548081,0.621509,1.599013,0,0,1.911759,0,0,1.143482,0,0.809357,0.707427,1.020782,1.200649,FALSE
0.37273,0.612537,1.249262,0.898997,1.058397,0.685028,1.149527,0.520674,1.996126,0,2.690149,0,1.348112,1.315286,1.691979,0,0,0,0.942505,2.097316,4.846186,0,1.111389,1.646634,0.799724,1.35073,FALSE
0.368495,1.053282,1.120028,1.250034,0.787498,0.753531,1.110677,0,1.615469,0,1.360899,0.700251,0.681986,2.66152,2.054262,0,0,1.024157,0,0,0,2.606885,1.173708,1.408167,1.123999,1.032174,FALSE
0.326139,0.840051,1.265486,0.788826,1.391091,0.428143,1.058839,0,1.371023,0,1.542352,0.793618,0.772918,0,1.940136,0,0,0,0,2.41335,1.394108,0,1.073517,0.949889,1.095716,0.975527,TURE
0.931825,0.857552,1.044837,0.790028,0.942134,0.902992,1.008838,0.413686,0.951578,0,0.795939,0,1.063648,0.259437,0.800974,0,0,1.982239,1.107552,0.815623,0,1.00172,-0.062478,0.772366,1.049065,1.35073,TURE
0.41085,1.166978,1.210625,0.779131,1.481237,0.527875,0.965044,0,0.602996,0,0.608823,0,0,1.78602,0.612675,0,0,0.915204,0,0,0,0,1.11204,1.989939,0.735675,1.097285,FALSE
2.350741,0.6313,1.053432,1.41271,1.034247,0.823665,1.148012,0.572366,1.212088,0.39003,1.045899,0.215267,1.362739,0.920462,1.210392,0.491134,0.57612,0.46755,0.725661,0.319736,0.923502,1.570755,1.252899,0.49853,1.348798,0.815516,FALSE
0.533682,0.727266,0.813012,0.784839,1.028997,1.109093,0.982585,1.087168,1.018822,0.869704,0.466437,0.960022,0.467491,0.456107,0.704082,0,1.292757,0,0.651325,1.444054,0,0,1.013503,0.782876,0.974132,1.022244,TURE
0.44897,1.169599,1.084265,0.782461,0.967747,0.704057,0.997055,0,0.771835,0,0,0,0,0.54382,1.119309,1.316048,0,1.670469,0,0,0,0,0.920593,0.903817,0.739416,1.022244,TURE
0.360023,1.268312,0.940621,0.419532,0.617398,0.548022,0.888133,1.617809,0.413483,1.299317,0.696846,0.717125,0,1.362826,0.701254,0,1.939135,0,0,0,0,0,0.624151,0.983226,0.870916,1.200649,TURE
0.368495,0.867409,1.033872,0.779131,0.913497,1.223264,0.954488,0.526729,0.673112,0,0.680449,0,0.681986,0.66538,0.684754,1.613726,0,0,0.953726,0,0,0,1.089051,1.100965,1.020782,1.097285,TURE
0.330374,0.829281,0.864874,0.857377,0.918747,0.723085,0.89041,0.588294,0.60143,0,0.761029,0.783176,0.762748,0,0.382922,0,0,0,0,0,0,0,1.401777,0.268155,1.049065,0.872163,FALSE
0.525211,1.043289,1.067918,1.327091,0.755998,1.272195,1.095842,0.368282,1.035389,0,0.474084,0.48788,1.425463,0.927169,0.477083,0,1.314125,2.132954,0,0,0,1.803096,1.126185,1.308756,1.095716,0.993921,FALSE
0.351552,1.298874,1.023492,1.458374,1.425896,1.347222,0.927725,1.104845,0.847136,0,2.142156,1.469663,0.715665,0.698238,0.359284,3.388824,0,2.150729,1.001412,0,0,0,-0.027187,0.527887,0.899199,0.993921,TURE
0.567566,0.965432,0.671245,1.51056,0.607498,0.510276,1.014062,0,0.696393,0,0.876336,0,0,0.428464,0.44094,0,0,0,0.611549,0,0,1.664396,1.068961,0.44899,0.58955,0.84384,FALSE
0.427793,1.440978,0.519495,1.248607,0.771748,1.769656,0.881978,1.35896,0.694652,2.178654,1.168448,1.803678,0,1.713857,0.29396,1.383193,0,0.877849,0.817479,1.816233,0,0,0.816672,-0.045319,1.123999,0.637111,TURE
0.525211,0.695526,1.047768,1.626757,1.259996,0.978611,1.120194,0,1.411894,0,0.948167,0,1.425463,0.463584,1.669789,1.120272,0,0.710985,0.662091,0,0,1.803096,1.13845,1.123658,0.889283,1.097285,FALSE
0.499797,0.959295,0.889305,0.865701,0.522665,0.697714,0.97243,0.774336,0.890579,1.859368,1.495816,0.513115,2.498657,0.487563,0.25088,0,0,0.74808,0.696634,0,0,1.897995,1.54511,0.698727,1.095716,1.050568,FALSE
0.749696,1.03543,0.945769,1.56688,0.760939,0.895461,1.091852,0.257379,1.315628,0,0.330504,1.020366,0,0,0.66519,0,0,0.49442,2.302096,1.01835,1.176531,1.250702,0.673894,0.303941,1.198932,0.872163,FALSE
1.215608,0.619794,1.070796,0.938953,0.892497,0.955777,1.02584,0.791935,1.012022,0.756795,0.608823,0.626541,0.610198,0.793787,1.327462,0.954598,0.559891,0.30292,1.974615,1.24505,0.719222,0,0.509191,0.950021,1.095716,1.022244,TURE
0.491326,0.697025,1.07695,1.261094,1.111684,0.870556,1.080307,0,1.006742,0,0.507353,0,0,0,1.531687,0,0,1.52264,0,1.572987,0.90866,0,0.975681,1.107268,0.557525,0.797123,TURE
0.37273,1.163821,1.050516,0.689231,1.367096,1.096045,0.857856,0,0.931525,0,1.345074,1.384218,0.674056,1.972929,0.676792,0,0,1.012108,0,2.097316,0,0,1.336488,0.798946,0.81435,0.91888,TURE
0.470148,1.019792,0.990406,0.780947,0.912065,0.721355,1.006551,0.823612,0.736752,1.978777,1.591877,0,0,1.037749,0.266991,1.25512,1.472306,0,0,0,0,2.022163,1.582444,1.038274,1.123999,1.27569,FALSE
0.648042,0.916003,0.963483,1.239003,0.994367,0.964967,1.016419,0.894052,1.066351,0.714194,0,0.788362,0.3839,0.374552,0.963644,0.903686,1.06006,0.573528,0,1.18238,0,1.452157,-0.215851,1.5123,1.020782,1.200649,FALSE
0.292254,0.703086,1.122525,0.765813,1.004497,1.065599,1.028432,0,0.340516,0,0.863257,0,0,0,0,0,0,0,0,0,0,0,0.790727,1.076404,0.92374,1.050568,TURE
0.432028,0.687002,0.979813,1.298552,1.286246,1.31297,1.036155,0,1.031661,0,1.156764,0,1.159377,1.696719,1.164082,0,0,0,0,0,0,0,0.980603,0.911414,1.020782,0.768799,FALSE
0.355788,0.898388,0.981563,0.779131,0.837898,0.753531,1.024525,0,1.255395,0,1.410688,0.72587,0.706937,2.069169,1.064709,0,0,0,0,2.202182,0,5.409287,0.896372,1.253989,1.170649,0.872163,FALSE
0.249899,1.187699,0.80461,0.515215,0.522235,0.474712,0.89566,0.781011,0.399225,1.891989,1.014705,2.088469,0,0,0,2.420589,0,0,0,0,0,0,0.583314,-0.11836,1.095716,0.750406,TURE
0.381201,0.71871,0.749557,2.037727,0.661498,0.753531,1.056878,1.017947,1.6911,1.225493,0,0,1.317474,0.642697,0.66141,0,0,0,1.841677,0,4.733484,0,0.76664,0.718155,0.763958,0.872163,TURE
0.48709,1.078065,0.825599,1.115423,0.465499,0.913371,0.984669,0.794713,1.218687,0.954366,1.535527,0.526738,1.025997,0,0.25754,0,0,0.768117,0.715294,0,2.750538,0,1.174874,1.089521,1.198932,1.27569,FALSE
0.317668,0.862452,0.99941,1.223635,0.716623,0.542314,1.087075,0,1.408078,0,0.792304,0,0.794094,2.324272,1.594633,0,0,2.389699,0,0,0,0,1.206171,1.466622,1.198932,1.097285,FALSE
0.351552,1.104043,0.933184,1.598218,0.749698,1.210216,1.07325,0,1.129515,0,0,0.734832,0,0.698238,0.718569,1.694412,0,1.075364,0,0,0,0,1.55754,1.234595,1.198932,0.975527,FALSE
0.360023,1.331728,0.823043,0.359599,0.661498,0.616525,0.781557,4.314158,0.137828,3.897952,0,0.717125,0.69842,0,0,0,1.939135,0,0,0,0,0,0.768528,0.632603,1.123999,0.825446,TURE
2.096607,0.860274,1.176073,0.875024,1.181876,0.8129,1.030952,0.825279,0.726525,0.437498,0.351957,0.603665,0.235168,0.458883,0.885458,0.275514,1.292757,0.349712,0.325662,1.076423,0.414541,0,1.181903,1.414355,0.838891,1.078891,TURE
0.533682,1.026729,1.110455,0.69922,1.175997,0.358824,0.946637,0.724779,0.463101,0,0,0.480011,1.402472,0.456107,0.704082,1.102057,2.585513,0,0,0,0,0,1.00787,1.012806,0.945849,1.050568,FALSE
0.453206,0.604523,1.00408,1.384171,0.692998,0.782889,1.142953,0,1.09222,0,0,0,0.552084,0.538641,1.940136,0,0,0.827203,1.540634,1.710433,0,0,0.768721,0.458382,1.198932,1.003851,TURE
0.847114,1.428437,1.04938,1.108763,1.124547,1.47281,0.988936,0.227631,0.989035,0,0.292112,0.901839,0.585544,0.856929,1.17584,0,0.807153,0,0.406665,0,0,0,0.886411,1.383112,1.198932,1.125608,TURE
0.241427,1.513074,0.263003,1.768616,1.547819,1.39692,0.847622,0.808905,0,1.960788,0,1.082207,0,0,0,5.02048,0,1.593133,0,0,0,0,0.38764,-0.787352,1.020782,1.200649,TURE
0.432028,0.951234,0.73486,1.548273,1.286246,1.883827,0.976946,0.448502,0.917032,1.078433,0.578382,1.190427,0,1.696719,0.582041,0,0,0.868981,0.809222,0,0,0,1.629168,0.913844,1.170649,1.068961,FALSE
0.406615,0.898388,0.988999,0.719198,0.837898,0.274011,0.975096,0,0.97495,0,1.2306,0,0.61669,0,1.238385,0,0,0.925045,0.86143,0,0,0,0.179751,1.141736,0.988758,1.050568,FALSE
0.347317,0.723093,1.310202,1.018864,1.631695,0.890536,1.104751,1.118485,0.714662,2.696084,0.722977,0,0.72461,0.706966,0.363776,0,2.012773,0,1.014088,0,0,0,1.290235,1.829851,0.992499,0.947204,FALSE
0.376966,0.66622,0.982566,0.659265,0.406699,0.342514,1.051789,0,1.184065,0,1.329614,0,0,0,1.003519,0,0,0,0.931546,2.072642,0,0,0.85868,1.037507,0.870916,0.750406,TURE
0.304961,2.021372,0.520526,0.799109,0.147,1.198799,0.629094,3.828056,0.652255,0,0,3.401221,1.656252,0.807961,0,0,0,0,0,0,0,3.181933,1.112795,0.148989,1.095716,1.27569,TURE
1.537512,0.920662,1.032448,1.056716,1.017392,0.667001,1.006551,0.500538,0.927482,0.298735,0.640866,0.494637,0.802892,1.096679,0.967381,1.506144,0,0.23897,0.667608,0,0.283482,0.602706,1.294213,1.062208,0.870916,1.125608,FALSE
0.436264,1.203665,1.212876,0.882349,1.175997,0.951428,0.996778,0.888209,1.021547,0,0.572655,0.58932,1.147898,1.67992,1.152556,0,0,1.720583,0,0,1.027979,0,1.39284,0.762384,1.170649,1.097285,FALSE
0.355788,0.320853,1.10054,0.719198,0.881997,1.370056,0.970603,1.091534,0.278977,1.315163,1.410688,0,0.706937,0,0,0,0,0,0,0,0,0,0.929722,1.210557,0.735675,1.35073,FALSE
0.944532,0.870187,1.05319,0.824081,0.930997,0.570857,1.062972,1.02024,0.730114,1.951916,0.523423,0.807982,0.262302,0.511831,0.790101,0,2.891074,0.391042,1.456599,0,0,0,1.225154,0.959467,0.945849,0.947204,TURE
0.37273,0.918806,0.624631,1.468362,1.477346,0.650777,0.995113,0.520674,0.931525,0,1.345074,2.076327,1.348112,0,0.338396,0,0,2.024215,0,0,1.211546,2.575851,1.309714,1.214201,1.049065,1.247366,FALSE
0.368495,0.743493,0.660529,2.131908,1.392296,0.753531,1.110677,0,1.211602,0,1.360899,0,0.681986,1.33076,0.684754,0,0,0,0,0,1.226143,0,1.03089,0.853784,1.123999,1.125608,FALSE
0.389672,1.406172,1.031999,0.639287,0.911397,1.507062,0.919025,0.497787,1.14503,0,1.92794,0,1.288196,1.256829,0.646712,1.523067,0,2.899859,0,0,0,0,1.193578,1.090751,1.123999,1.172325,TURE
0.457442,0.648836,0.902245,1.098775,1.139247,0.627942,1.020531,0.846704,0.973811,1.01739,1.63693,0,0.546876,2.134238,0.274548,0,0,0,0,0,0,0,0.985479,-0.110666,0.885541,1.16934,FALSE
0.779345,1.11322,0.746841,1.22863,0.859947,0.924788,0.795941,2.227803,0.442856,1.777638,0.317792,0.654081,0.63702,0.310754,0.319803,0,0,0.950598,0,0,0,0,0.475753,0.095575,0.824266,1.125608,FALSE
0.432028,1.109773,1.151281,1.148719,1.469996,1.141713,1.050957,0,0.917032,0,0.578382,0.595214,1.159377,1.131146,1.164082,0,0,1.737963,0,0,1.038468,0,1.256879,1.368602,0.767699,1.022244,FALSE
0.343081,0.931661,0.771149,0.839064,0.573298,1.71257,0.987911,0.566233,0.868315,0,1.464258,0.753435,1.467565,0.715915,0.36838,1.737858,0,1.102938,0,0,0,0,1.186,0.85521,1.198932,1.125608,TURE
0.364259,0.68946,1.191157,0.599332,1.205396,0.913371,1.035811,0.532925,0.953444,0,0,0,2.070316,0,2.078717,0,0,0,0,0,0,0,0.850579,1.270572,0.992499,1.35073,FALSE
1.609516,0.907844,1.117761,0.693963,1.137312,0.61292,1.025093,0.597608,0.977522,0.2853,0.612044,0.314928,0.613427,0.897735,0.846885,0,0.421775,0.684582,1.062506,0.468549,0.270665,1.150912,1.000385,0.535943,0.799724,0.900487,FALSE
0.70734,0.87149,0.912635,0.765813,0.682498,0.86444,0.994496,0.545767,1.046162,0,1.051604,0.360736,1.053979,0.685543,0.88188,0,0,0,0.488494,0,0,1.327432,1.309816,0.772691,1.017041,1.022244,FALSE
0.419321,0.816716,1.186168,0.542553,1.063039,0.346119,1.067554,0.924462,0.472552,2.223574,1.19254,0,0,0,0.300021,0,1.656344,0,0.83451,0,1.071262,0,0.887876,0.662336,0.632458,0.693758,TURE
0.567566,0.683847,1.137388,0.807263,0.989997,0.363484,1.092934,0.681183,0.95754,0.816995,0.438168,0.450919,1.317474,0,1.10235,0,1.21381,1.313422,0.611549,0,0,0,1.098859,0.819266,0.974132,1.097285,FALSE
0.724282,0.882627,0.905898,1.365144,0.672634,0.608914,1.033039,1.065851,0.749134,0.638126,0.342238,0,1.029033,0,1.033209,0,0,0,0.476863,0,0,0,1.585228,1.193628,1.273865,1.200649,FALSE
3.091966,1.004225,0.88304,1.595518,0.840281,0.953485,1.083766,0.994209,1.508731,1.036955,0.635585,0.490561,0.716648,1.942215,1.239235,0.745821,0.656158,0.710007,1.873343,0.242665,0.560716,1.192129,1.143453,1.142487,0.824266,1.195332,FALSE
0.360023,0.951234,0.881832,0.839064,1.014297,0.616525,0.959184,1.617809,1.102622,1.299317,2.787383,0.717125,1.396839,0.681413,0.701254,0,0,0,0,0,0,0,1.186982,0.669652,0.739416,1.35073,TURE
0.419321,1.415641,1.009505,0.905306,0.886639,1.31237,0.915046,0.924462,0.59069,1.111787,0,0,0,0,0.900063,0,0,1.792274,0,0,0,0,0.996279,-0.19952,1.245582,0.84384,TURE
0.715811,0.701699,0.857482,1.006285,0.770387,0.731542,0.973793,0.53927,0.758052,0,1.385346,1.069246,0.694238,1.354666,0.871319,0,0,0,0,0,0,0,1.113547,1.107243,0.964216,1.172325,FALSE
0.419321,1.088955,1.16093,0.548862,1.283538,0.962645,1.021802,0,1.299518,0,0.59627,0.613622,1.792851,1.749195,2.100147,0,0,2.688411,0,0,0,0,0.928757,0.73275,1.142366,0.92881,FALSE
0.393908,1.043289,1.074634,0.811403,0.993943,1.101314,1.006551,0.492377,0.755056,0,1.271169,0,0.63702,0,0.639605,1.506144,1.766767,0,0.890144,1.979489,0,0,0.667844,0.743288,1.227215,1.068961,TURE
0.402379,0.510663,1.05201,0.799109,0.676198,1.096045,1.064825,0,1.354817,0,3.109581,0,1.869962,1.216286,0.938776,1.473402,0,0,0,0,0,0,1.029096,1.121161,0.945849,0.947204,FALSE
0.88947,0.667374,0.89233,1.852479,0.902043,0.52934,1.157533,0.43348,1.828031,0.518478,0.834205,0,1.114785,1.63146,0.699568,0.654845,0,0.4156,1.161057,2.565649,1.976115,4.201388,0.75063,1.012215,1.002415,0.975527,FALSE
0.351552,0.909212,0.842876,0.419532,0.999597,0.685028,0.891343,0,0.564757,0,0.714052,0,0,0,0.718569,0,0,0,0,2.230058,0,0,0.98654,0.963194,0.917566,0.797123,FALSE
0.381201,0.539033,1.054932,0.419532,0.749698,1.027542,1.006551,0,1.561015,0,1.971757,0,2.634947,1.92809,1.653525,0,0,0,0,2.048541,0,0,0.938175,0.575136,1.198932,0.993921,FALSE
0.470148,1.068353,1.035424,0.549387,0.728316,1.120955,0.992949,0,1.157753,0,1.591877,0,0.531824,1.556623,0.800974,0,0,0,0,0,0,0,1.153368,0.703205,0.824266,1.27569,TURE
0.436264,0.732666,0.824756,1.648162,0.796248,0.3996,1.143364,0.444104,1.929588,0,1.717966,0.58932,1.721847,0,1.440695,0,0,0,2.403389,0,2.055958,0,1.115408,0.971937,1.123999,0.975527,FALSE
0.402379,0.851104,1.236112,0.43951,1.322996,0.913371,1.048932,0,1.108487,0,0,0,1.246642,1.216286,1.877551,0,0,1.870199,0.870793,0,0,0,0.671515,1.393713,1.105632,0.91888,TURE
0.398144,0.745471,1.249262,0.770569,1.152897,0.440375,1.124339,0,1.244896,0,1.257352,0,0,1.84426,1.265306,0,0,0.945375,0,0,2.261553,0,0.891377,1.484771,0.721049,0.91888,FALSE
0.364259,1.06553,0.929683,1.378463,1.264196,0.685028,1.088479,0.532925,1.08965,1.283849,0.68855,0,0,0.673301,1.385812,0,0,0,0.965216,2.14847,0,2.638676,1.389512,1.094355,1.049065,0.947204,FALSE
0.330374,0.829281,1.281294,0.607656,1.518995,0.608914,1.025908,0,1.052503,0,0.761029,0,0.762748,0,0.765843,0,0,1.147055,0,0,2.750538,0,1.207884,0.754152,1.198932,1.125608,FALSE
1.541747,1.169879,1.050204,1.072488,1.26497,1.027542,0.958159,0.374369,0.542198,0,0.479322,0.657695,0.480405,0.468707,0.643139,0,0,0,0.22192,0,0,0,0.831295,0.448566,1.020782,0.91888,TURE
0.33461,0.409392,1.170195,1.81771,0.615077,0.694042,1.280485,0,1.929588,0,0,0,1.505684,0,3.023589,0,0,1.131963,4.216471,9.395977,0,0,1.183901,1.449878,1.245582,1.097285,TURE
0.44897,1.42386,1.013552,0.948942,0.734998,1.408113,0.997055,0,0.771835,0,1.112273,0.572321,0.557393,0,0.839482,0,0,1.670469,0.777796,0,0,0,0.916324,0.819963,1.123999,0.815516,FALSE
0.406615,0.898388,0.988999,0.719198,0.837898,0.274011,0.975096,0,0.97495,0,1.2306,0,0.61669,0,1.238385,0,0,0.925045,0.86143,0,0,0,0.179751,1.141736,0.988758,1.050568,FALSE
1.889064,1.353625,0.745076,1.246436,0.731802,1.047398,0.941102,1.221537,1.01466,1.457343,0.521065,1.608686,0.391681,1.528576,0.852087,0.611977,0.717874,0.776787,0.361684,0.398585,0.460497,0.979056,0.312754,0.806821,1.123999,0.647041,TURE
0.368495,1.177198,0.890279,0.659265,0.472499,0.538236,0.954488,0.526729,0.673112,0,0.680449,0.700251,0.681986,1.33076,1.027131,0,0,1.024157,0,0,0,0,0.256463,0.816832,0.945849,0.975527,FALSE
0.495562,1.013566,1.238585,0.449499,1.502422,0.513771,0.980742,0.390506,0.898257,0,1.508823,0,0,1.475408,0.759184,0,0,0.754642,0.702745,0,0,1.914792,1.431018,1.345615,1.049065,0.91888,FALSE
0.33461,1.02348,0.759045,0.753107,1.018359,1.131198,0.917363,0,0.44529,0,0,0,0.752842,0,0.755897,1.783592,0,0,0,0,0,0,1.075532,1.327347,1.095716,1.153932,TURE
0.499797,1.416103,0.614044,1.098775,0.743164,1.281256,0.639757,3.484512,0.197906,0.929684,0,1.02623,0.999463,0,0,0,1.382688,0,0,0,0,0,0.64293,-0.223809,1.123999,1.040638,TURE
0.393908,0.811447,0.967171,1.189443,1.204266,0.658681,1.055255,0.492377,0.755056,0,0.635585,0.654081,1.27404,0.621509,0.959408,0,0,0,0,0,0,0,0.769407,0.340937,0.795983,0.815516,TURE
0.393908,1.10125,1.074634,0.511737,1.194089,0.516406,0.876673,1.969507,0.755056,2.370183,0.635585,0.654081,0,2.486035,1.279211,0,1.766767,0,0,0,0,0,0.676026,0.761944,0.899199,0.797123,TURE
0.902176,1.164108,0.938413,1.284581,0.582858,0.953291,1.020728,0.854692,0.873776,1.022212,0.822344,1.410459,0.549468,1.072176,0.689622,3.227451,0,0.409663,0.762981,0.842941,0.486937,0,0.546741,0.964048,1.049065,1.050568,TURE
0.347317,0.854564,1.066443,1.258596,1.146597,1.370056,1.012688,1.118485,1.429324,2.696084,1.445955,0,0.72461,1.413932,1.091327,0,2.012773,1.088977,1.014088,2.258648,1.304742,0,1.252994,0.951996,0.557525,0.84384,FALSE
0.199072,0.802815,0.850561,0.970346,1.207496,0.668718,0.995843,0.984753,1.006742,0,0,1.322697,0,0,1.293424,0,0,0,0,0,2.366742,0,0.359639,-0.075217,1.170649,1.022244,TURE
0.465913,1.127068,1.090265,0.449499,0.955497,0.799199,0.98825,0.415584,1.062159,0,0.535539,0,0,0,0.80839,1.26685,0,0.804011,2.246158,1.662024,0.960093,0,0.570517,0.757299,1.077348,0.768799,FALSE
0.347317,1.051771,0.944564,1.198663,0.881997,1.23305,0.975863,2.236971,1.429324,2.696084,1.445955,0,2.173831,1.413932,1.455102,0,0,1.088977,1.014088,2.258648,0,0,0.694526,0.280691,1.049065,1.35073,FALSE
0.385437,0.888515,0.988427,1.007967,0.954161,0.921674,0.99549,0.503318,0.900474,0,0,0,0.651335,0,0.980968,0,1.806921,1.955208,0.910374,0,0,0,0.865902,1.005415,0.913824,0.872163,TURE
0.338846,1.078065,1.124336,0.449499,1.212746,1.027542,0.943641,0.573401,1.172408,0,0.741515,0,2.229571,0.725094,0.746206,0,0,0,0,0,0,0,0.964071,0.858211,0.824266,1.050568,FALSE
0.338846,0.74117,0.687094,1.27358,0.881997,0.685028,1.019133,0,0.439653,0,0,0.763094,0,0,0.373103,1.760428,0,0,0,0,0,0,0.736525,1.08715,1.049065,0.628648,FALSE
1.279142,0.749648,1.191349,0.655519,1.419465,0.749249,1.059878,0.451482,1.307761,0.359478,0.96397,0.396809,1.545836,1.31967,1.067075,0,0.531803,0.575446,0.803809,1.18238,0.34151,0,1.153492,1.532695,1.273865,0.947204,FALSE
0.495562,0.875352,0.875551,0.966569,0.73716,0.943593,0.967837,0.781011,0.998063,0,0,1.035154,0,1.475408,0.759184,0,0,0,1.40549,0,0,0,1.582444,0.894195,1.198932,1.172325,FALSE
2.41851,1.085617,0.866388,0.743998,0.774167,0.822463,0.938684,0.794713,0.995261,0.379063,1.219786,0.836856,0.916906,1.987954,0.818335,0.23865,0.559891,0.605839,0.423132,0.310714,0,0.381608,1.46114,0.379106,1.170649,0.900487,FALSE
0.381201,0.778603,1.027171,1.258596,0.529198,0.411017,1.107206,2.035895,2.341523,0,3.286261,0,3.952421,1.285393,2.314935,1.55808,1.82769,0,2.762516,0,1.183371,0,1.0177,1.378053,1.198932,1.27569,FALSE
0.588744,0.659249,1.0066,0.689457,0.765945,0.937407,0.977585,0.328251,1.006742,0,0.422177,0,0.84626,0,1.274542,0.996713,0,0.632567,0,1.304997,0.753851,0,0.987024,1.031754,1.198932,0.811769,FALSE
0.283783,1.126337,1.006868,0.588629,1.031622,0.672795,0.968993,0,1.22792,0,2.669455,0,2.675485,0.870112,0.895447,0,0,1.344206,1.251765,0,0,0,1.043835,1.281918,1.095716,1.200649,FALSE
0.326139,0.910055,0.908554,0.612552,0.580432,0.8311,0.980407,1.788105,0.609344,0,0.771176,0.793618,0,0.754097,0.776054,0,4.297542,0,0,0,0,0,1.414415,0.970014,0.974132,0.993921,FALSE
0.902176,1.164108,0.938413,1.284581,0.582858,0.953291,1.020728,0.854692,0.873776,1.022212,0.822344,1.410459,0.549468,1.072176,0.689622,3.227451,0,0.409663,0.762981,0.842941,0.486937,0,0.546741,0.964048,1.049065,1.050568,TURE
1.00383,1.25092,0.959349,0.93719,0.84849,0.951987,0.955586,0.383887,1.030204,0.458908,1.2306,0.506565,0.493352,1.684685,0.990708,0.579286,0.679526,1.102938,1.027089,0.756114,0,0,1.221008,1.035921,1.273865,1.097285,FALSE
0.440499,0.725621,1.105116,0.998886,1.065747,0.856285,1.001712,0.439793,0.899226,0,0.567041,0,1.136644,0,0.285314,0,0,0,0.793198,0,1.017699,2.163715,1.068984,0.527641,0.945849,1.097285,TURE
0.601451,0.759201,1.055714,0.861539,1.157622,1.027542,0.98883,0.321267,0.985322,0.77031,0.82626,0.425153,1.242189,0.807961,1.24723,0,0,0.618915,0.576352,1.276627,0,0,1.256879,0.897504,0.974132,0.84384,FALSE
0.436264,1.308332,0.824756,1.281904,0.624748,1.465199,0.894169,0.444104,1.248557,0,1.145311,1.178641,1.147898,2.239893,1.152556,0,0,0,0.80113,0,1.027979,0,1.465025,-0.083093,0.870916,1.050568,FALSE
0.419321,1.19785,1.05998,0.542553,1.158202,1.178969,0.976049,1.386694,0.826966,1.111787,0,1.227245,0.597617,0.583065,0.600042,0,1.656344,0.896137,0.83451,0,0,0,1.4036,0.858286,0.870916,0.900487,FALSE
2.401568,1.397492,0.599293,0.619998,0.690826,0.870627,0.774884,1.120461,0.28637,0.954366,0.307105,1.053475,1.025997,0,0.206032,1.682395,0.281931,0.305068,0,0,0,0,0.963656,0.301875,0.646116,0.947204,TURE
0.931825,1.004561,0.931268,1.062451,0.902043,0.840716,1.022564,0.827373,0.687251,0.494694,0,0.819101,0.265912,0.259437,0.400487,0.624668,0,0.792895,1.476737,0.815623,0,1.00172,0.873023,1.552229,0.870916,0.778729,FALSE
0.550624,0.373176,1.018629,2.354517,1.165497,0.733959,1.300773,0,2.782197,0,0,0,0.905763,0,1.591518,1.067346,0,0,1.261621,1.398211,15.346255,1.717234,0.917563,0.855395,1.348798,0.91888,TURE
0.609922,0.973253,0.919596,0.861539,1.102497,0.856285,1.006551,0.950321,0.971541,0.75946,0,0.838329,1.224694,0.796582,0.614832,0.961368,1.127724,1.220272,0,1.25839,0.726928,1.54551,1.155926,1.129708,0.917566,0.84384,FALSE
0.355788,0.513364,1.070796,1.917861,1.322996,0.685028,1.186292,0.545767,1.952836,0,1.410688,0,2.120811,0.689723,1.064709,0,0,0,0.989049,2.202182,0,0,1.136089,1.045603,0.899199,1.27569,TURE
0.364259,0.752139,0.755368,1.218641,0.617398,0.274011,1.018255,0.532925,1.225856,0,1.3771,0,2.070316,0.673301,1.385812,1.633168,0,1.036496,0,0,0,0,1.477742,0.925559,1.348798,0.975527,FALSE
0.368495,1.053282,1.148747,0.702074,1.178097,0.812248,0.989196,1.053457,1.076979,1.268745,0.680449,0,0.681986,0.66538,1.369508,0,0,1.024157,0.953726,0,0,0,1.039165,1.27237,0.870916,0.725829,TURE
0.402379,0.453922,1.341313,0.43951,1.396496,0.707862,1.128396,0,1.354817,0,0,0,0,0.608143,2.190476,0,0,0,0.870793,0,1.118351,0,0.58203,1.353193,1.020782,1.025991,FALSE
1.046186,1.02569,1.082357,0.938514,1.19942,0.681264,1.020814,0,0.800073,0,0.236074,0.971777,0.473215,1.385077,1.187839,1.11109,0,0.352579,0,0,0.418806,0,1.155926,1.092066,1.348798,1.050568,FALSE
0.516739,0.530196,1.003506,1.541138,1.543495,1.125403,1.089055,0.374369,1.148185,0,1.92794,0,0.483074,0.471311,0.970068,0,0,0.722934,0,0,0,1.833656,0.434822,0.699083,1.095716,0.797123,TURE
0.376966,0.66622,1.094859,1.118752,0.901597,0.700251,1.119646,0,1.447191,0,0.664807,0,0.666308,0,1.338025,0,0,3.001017,0,0,1.197293,0,1.183901,0.809187,1.095716,0.825446,TURE
0.127067,1.43742,0.749557,0.898997,0,0.685028,0.905896,1.562023,1.197675,0,0,2.125763,2.070316,0,1.039359,0,0,0,0,0,0,0,0.98372,0.17564,1.049065,1.050568,TURE
0.419321,1.088955,1.009505,0.539398,0.814687,0.775163,0.945548,0.462231,1.299518,0,1.19254,0,0,2.33226,1.200084,2.82402,1.656344,1.792274,0,0,1.071262,0,1.225154,0.685196,0.795983,1.125608,TURE
0.508268,1.392501,0.624631,1.148719,1.028997,0.799199,0.855568,1.522644,0.389161,2.74178,0.490154,2.017673,0,0.958598,0.246627,0,0,0.735292,0.684726,0,0,0,1.122221,0.375574,1.049065,1.050568,TURE
0.355788,1.283411,1.130285,0.839064,1.234796,0.959039,0.934654,1.091534,0.697441,0,0.705344,1.451741,0,1.379446,1.419612,1.673493,1.963075,1.062088,0,0,0,0,0.974134,0.696974,0.571183,1.022244,TURE
0.304961,0.673791,1.075753,0.34961,0.863622,0.827742,0.985581,1.914028,0.815319,1.540619,1.65252,0,2.484379,0,1.24723,0,0,0,0,0,0,0,0.863716,1.494631,1.198932,1.172325,FALSE
0.508268,1.167904,0.853662,1.04883,0.734998,0.913371,0.981387,1.522644,0.972902,0.913927,0.980308,2.522092,0.491261,0.479299,1.233137,0,2.718104,1.470584,0,3.037492,0,0,1.068281,1.040821,0.795983,0.91888,TURE
0.694633,0.657357,1.051208,0.566035,0.955497,0.951428,0.966657,0.555812,1.207472,0,1.78513,0.367416,1.073497,0.349119,0.898211,0,0,0,0.995192,1.101091,1.272124,1.352322,0.998198,1.292316,0.674399,1.078891,FALSE
0.355788,1.15507,0.803097,1.498329,0.617398,0.959039,0.970603,0.545767,1.255395,0,0.705344,0.72587,0.706937,1.379446,0.354903,0,0,2.124177,1.978098,0,1.272124,0,1.153368,0.850736,0.870916,1.200649,TURE
1.092777,1.023744,0.997473,0.929732,0.79719,0.658681,1.012403,0.176259,0.946024,0,0.451861,0.930021,0.679322,1.104635,0.795759,0,0,0.337369,0.314168,0,0.801338,0,0.9494,0.530445,1.049065,1.125608,FALSE
1.973775,0.867542,0.927564,1.157043,0.976935,0.956185,1.036791,0.584499,1.1951,0,1.371164,0.256558,0.749597,0.975126,0.940799,0.292771,0,1.114849,0.51909,0.38133,0,2.341682,1.175965,1.426666,0.749332,0.736728,TURE
0.906412,1.209045,1.155859,0.790028,1.248542,0.978611,1.008903,0.638009,0.869673,0.508695,0.818465,0.842283,0.273438,1.333898,0.960917,1.284862,0,0,0.379682,0.838926,0,0,1.421022,1.293667,1.067432,1.27569,FALSE
0.580273,1.062327,1.148956,0.735314,1.404525,1.093742,0.980836,0.666157,0.76616,0,0,0.881798,0,1.675772,1.293424,0,0,0.642009,0,0,0,0,0.93588,1.696185,1.095716,0.858486,FALSE
1.122426,1.261133,0.886269,1.391305,0.629998,1.125403,1.00845,0,1.271774,0,1.979254,1.131585,0.440828,1.720374,1.106542,0.517378,0,0.656711,1.528873,0.674998,0.389923,0,0.464434,1.181217,0.786067,0.562071,FALSE
0.406615,0.72994,1.171183,0.809098,1.212746,0.650777,1.053733,0.476828,1.096818,1.14727,0,0.633206,1.233379,0,1.547981,1.457559,0,0,1.722859,1.914941,0,0,1.281783,0.571444,1.020782,0.91888,FALSE
0.224485,0.610226,0.754271,0.753006,0.220499,0.746505,0.997055,0.871128,1.558513,2.114575,1.134082,0,2.273288,2.217933,0.570628,0,0,0,0,0,0,0,0.141587,0.567823,0.899199,1.172325,TURE
0.504033,0.72475,1.112788,0.399554,0.891668,0.51978,1.040384,0.383887,0.784917,0.921738,0.988687,0,1.98184,0.966791,1.243677,1.16856,0,0,0.690629,0,0,0,0.887126,1.081288,0.767699,0.943457,TURE
0.368495,0.743493,0.890279,0.479465,1.215896,1.144975,0.971842,0.526729,0.53849,1.268745,0,0,0.681986,0,0.342377,0,1.892965,1.024157,0,0,0,0,0.682407,0.999758,1.049065,1.068961,TURE
0.304961,0.898388,1.249262,1.348496,1.084122,0.827742,1.1114,0,1.30451,0,0.82626,0,0,0.807961,1.662974,0,0,1.246799,0,0,0,3.181933,0.427755,1.237296,0.866097,0.479536,TURE
0.724282,0.693492,1.05201,0.753705,0.897588,0.550098,1.033039,0.532925,0.817237,0.638126,0.342238,0,1.715054,1.003976,1.20541,0,0,0.512078,0,0,0,0,0.905095,1.018471,0.786067,0.825446,TURE
0.969945,1.082773,0.960132,1.204213,0.61454,0.834085,1.048307,1.390748,1.015573,1.425242,0,1.048835,0.510739,0.996604,1.025623,0,1.40716,0.38066,0.708964,0,0.452311,0.961651,1.252899,1.469975,1.273865,0.91888,FALSE
0.419321,0.980059,1.186168,0.722352,1.083928,0.48673,1.067554,0,1.299518,0,1.19254,0.613622,0,0.583065,1.800126,0,0,1.792274,0.83451,1.854469,1.071262,0,1.097726,1.647218,0.974132,1.022244,TURE
0.504033,0.770047,0.986812,0.762308,0.7408,0.754132,1.015009,1.151661,0.588688,1.843476,0.494344,0.50873,0.99092,0,0.746206,1.16856,1.370768,0,1.381258,0,0,0,1.077621,0.413695,1.095716,0.732981,TURE
0.321903,1.06388,1.05201,0.992643,0.730404,0.877692,1.033039,0,0.926202,0,0,0,0,0.764288,1.179813,0,0,0,0,0,0,0,0.728092,1.101008,1.12774,1.172325,FALSE
0.355788,1.411752,1.011307,0.239733,1.058397,1.096045,0.898706,0.545767,0.418465,1.315163,0,0.72587,0,0,0,0,0,1.062088,0,0,0,2.704643,1.027433,1.090851,1.273865,1.125608,TURE
0.389672,1.17181,0.923368,0.87902,0.764398,0.548022,0.984669,1.493362,1.272256,1.198259,1.285293,0,0.644098,1.256829,0.646712,0,1.786619,0.96662,0.900146,0,0,0,0.867073,0.523593,1.020782,1.068961,TURE
0.393908,1.10125,1.074634,0.511737,1.194089,0.516406,0.876673,1.969507,0.755056,2.370183,0.635585,0.654081,0,2.486035,1.279211,0,1.766767,0,0,0,0,0,0.676026,0.761944,0.899199,0.797123,TURE
0.385437,1.006984,0.906058,0.877204,0.962179,1.457241,0.978898,0,1.029114,0,0.649867,0,1.30267,0,0.653979,0,0,2.932812,0.910374,0,1.169769,0,1.064551,0.898219,0.964216,0.768799,TURE
0.381201,1.078065,1.027171,0.599332,0.881997,0.411017,0.972999,0.508974,0.650423,0,0,0,0,1.285393,0.66141,0,0,0,1.841677,0,0,0,1.570013,1.125912,0.974132,0.91888,FALSE
1.986482,0.976925,1.086778,0.639564,1.031039,0.513771,1.001185,0.580752,0.667934,0.692784,1.114655,0.382364,0.372391,0.605539,0.810121,0,0.682442,0.738448,0.859581,0.37887,0,0,0.922957,0.63952,0.870916,1.022244,TURE
0.910647,1.052994,0.987789,0.81727,0.841907,0.539719,1.011232,0.846704,0.757408,1.51892,0.271541,0.558886,0,1.062109,1.093035,1.278801,0.750043,1.217394,0.377891,0,0,0,1.193578,1.335371,0.992499,1.068961,TURE
0.393908,0.985329,0.913439,0.631603,1.017689,0.653411,0.974081,0.492377,0.755056,0,1.271169,0,0.63702,0,0.319803,1.506144,0,0.95588,0.890144,0,0,0,1.209396,1.182679,1.348798,0.915133,TURE
0.48709,0.234362,1.238399,0.865701,1.469996,1.750627,0.984669,0.397357,0.507786,0.954366,1.023685,0,0,0,0.51508,0,0,0,2.145883,0,0,0,0.612707,0.711287,0.842633,0.993921,TURE
0.432028,0.951234,1.10229,0.898997,1.359746,1.198799,0.976946,0,0.802403,0,0.578382,0,1.159377,1.131146,0.582041,0,0,0.868981,0.809222,0,0,0,1.570013,1.086053,0.945849,0.797123,FALSE
0.482855,1.040238,0.964343,1.105909,0.818998,0.587167,0.993307,0.400873,0.307368,0,0,0,0.517579,0,0.779519,0,0,0.775037,0,0,0,0,0.895098,0.580402,0.555957,1.125608,TURE
1.228315,0.650557,0.990794,0.978908,1.190696,1.027542,0.978784,1.253942,0.520788,1.87228,0.401654,0.206671,0.402561,0.392759,0.606293,0.94462,1.662116,0.899259,0,1.23199,0,0,0.912516,0.878273,1.020782,0.890557,TURE
3.850133,0.889493,0.97852,0.8353,0.830334,0.874486,0.973331,0.249442,0.943543,0.118901,0.765224,0.262498,0.575214,0.810634,0.802151,0.149617,0.351013,0.284865,0.618974,0.389336,0.562265,0.478169,0.837277,0.949394,1.067432,0.872163,TURE
0.389672,0.761677,1.113473,0.679242,0.867297,0.342514,1.066725,0.995575,1.399481,0,1.92794,0,0,1.885243,1.293424,0,1.786619,0.96662,0.900146,0,1.156476,0,1.233438,1.343395,0.945849,1.27569,FALSE
0.491326,0.929367,1.07695,0.599332,0.973872,0.428143,0.976181,1.181704,1.107416,0.945994,1.014705,0.522117,0,0.992233,0.765843,0,0,0.76132,1.417928,0,0.90866,0,0.470114,1.056117,1.095716,0.49696,TURE
0.499797,1.142018,1.079871,0.804658,0.849331,0.697714,1.023611,0,1.088486,0,0.498605,0.513115,0.999463,2.437814,1.254398,0,0,0.74808,0,0,0,0,1.367031,0.962753,1.142366,0.768799,TURE
0.33461,0.818784,1.138568,0.228692,1.169227,0.689535,0.974698,1.161504,1.335869,0,1.502291,0,1.505684,0,1.889743,0,2.092225,1.131963,0,2.348994,1.356932,0,1.109567,1.130522,1.049065,1.200649,FALSE
0.444735,0.71871,0.904228,1.698106,1.763995,0.456685,1.135964,0.871128,0.667934,2.094046,1.123072,0,0.562804,0.5491,0.847632,1.328951,3.117825,0,1.570842,0,0,0,1.039165,1.363041,0.749332,1.172325,TURE
1.922949,1.044821,0.715436,1.033009,0.817628,0.810546,0.904565,0.899973,1.047856,0.715774,1.151646,0.526738,0.641248,1.876901,0.643851,0,0,0.763008,0.532902,0.391499,0.452311,0.961651,0.746036,0.804026,1.002415,0.993921,TURE
0.321903,0.92203,0.690382,0.936456,0.482342,0.535178,0.953574,0.603982,0.926202,0,2.344792,0,0.783363,0,0,0,0,1.178482,3.292313,0,0,0,1.384563,0.000054,1.170649,1.200649,FALSE
0.432028,0.792695,1.200271,0.849053,1.543495,1.027542,0.991749,0,1.031661,0,2.313528,0,0,0.565573,0.582041,0,0,0.868981,0.809222,0,1.038468,0,0.956688,1.086109,1.152282,0.900487,FALSE
0.576037,0.990869,1.047176,0.36388,1.000122,0.574934,0.921438,2.013274,0.514557,2.414403,0.863257,0,0,1.266208,0.434359,0,3.586671,0,0.602353,0,0,0,0.899237,0.925701,0.767699,0.993921,TURE
3.629883,0.735902,1.064132,0.887519,0.899191,0.625522,1.07291,0.952542,1.163163,0.50453,1.082352,0.069616,1.016997,0.793787,1.191312,0,0.744773,0.30221,1.500945,0.41307,0.715849,1.014638,1.294213,1.195821,1.077348,0.797123,FALSE
1.241022,0.717484,1.065923,1.120289,0.677329,0.834329,1.087281,0.465397,1.546314,0,0.59627,0.204541,1.792851,0.971775,1.300091,0,0,1.483261,0.828755,0.609601,2.11287,0.74869,0.568673,0.533395,1.095716,1.050568,FALSE
0.41085,0.889126,0.824255,1.040017,0.928691,0.628614,0.933913,0.471861,1.085393,0,1.826469,0,0,1.19068,0.612675,1.442053,0,0.915204,2.556796,0,0,0,0.790698,0.894804,1.170649,0.947204,FALSE
0.44897,0.559374,1.084265,0.765813,0.820748,1.160742,1.025542,0,1.54367,0,1.66841,0,2.229571,0.54382,1.399137,0,0,0.835235,0.777796,1.727202,0,0,1.311023,0.64553,1.198932,1.125608,TURE
0.245663,0.929367,1.07695,1.609316,1.527162,0.697714,1.145385,0,1.015573,0,1.032825,0,1.035158,0,1.559038,0,0,1.564166,1.456599,0,0,0,0.56201,0.328769,0.514617,0.825446,TURE
3.426576,1.305938,0.685627,1.179985,0.757705,0.987629,0.907015,1.121254,0.802403,0.801809,0.645036,1.253858,0.790158,0.981167,0.36062,1.849978,0.197282,0.53368,0.298187,0.21885,0.505689,0.268784,0.990864,-0.09502,0.870916,1.144002,FALSE
0.677691,0.640101,1.077489,1.123747,0.854435,1.070356,1.10406,0.284897,1.310664,0.682553,2.196387,0,0.733783,0.357958,1.105141,0.863395,0,1.095913,2.041094,0,0.652371,0,0.269456,0.518086,1.067432,0.84384,FALSE
0.368495,0.681536,1.120028,0.650703,1.007997,0.802461,1.023905,1.580186,0.269245,2.537491,0,0,0,0,0.684754,0,1.892965,0,0,0,0,0,0.540063,0.45848,0.838891,1.022244,TURE
0.097418,1.406172,1.086315,0.998886,1.506746,2.454684,0.919025,0,0,0,0,2.834351,0,0,0,0,0,0,0,0,0,0,0.033367,0.522265,0.899199,0.778729,TURE
0.37273,0.796298,1.135693,1.078797,1.036347,0.650777,1.029427,0,0.5323,0,0.672537,0,0,0,0.338396,0,0,2.024215,0.942505,0,0,0,1.169007,0.9602,0.889283,0.84384,FALSE
0.792051,1.008885,0.868471,0.744884,0.661498,1.125403,0.871985,0.974165,0.995916,0,0.937917,0.643474,1.25338,0.917145,0.786542,0,0,0.9351,0,0,0.55612,0,1.304701,0.600517,1.063691,0.872163,TURE
0.321903,1.06388,0.756132,0.618061,0.509905,1.477092,0.854244,1.207964,0.308734,2.914685,0.781597,0.804343,0.783363,0,0.393271,0,2.178206,0,0,0,0,0,0.503395,0.388071,1.142366,0.825446,TURE
0.478619,0.71553,1.06132,0.326559,0.881997,0.658681,0.962013,0,0.826966,0,1.04213,0,1.044484,0.509525,0.786542,0,0,0.782083,0,0,0,0,1.017235,0.915485,1.049065,1.068961,FALSE
0.474384,1.203198,0.89233,0.482795,0.587998,0.875314,0.91668,2.856672,1.043021,0,0.525802,0,0.526989,0.514157,0.793692,0,0,0.789258,0,1.631246,0.942314,0,0.649944,0.86785,1.123999,1.172325,FALSE
0.381201,0.359355,1.027171,1.618195,0.881997,0.822034,1.174309,0,1.43093,0,0.657252,0,0.658737,0.642697,0.992115,0,0,0.988841,0.920839,0,1.183371,5.031894,0.416138,0.870828,0.81435,0.543677,FALSE
0.440499,0.777451,1.129141,0.799109,0.881997,0.456685,1.016229,0.439793,1.124032,0,1.701124,0,1.136644,0.554483,0.570628,0,0,2.555321,0.793198,1.761746,2.035398,0,0.977101,0.733028,0.81435,1.27569,FALSE
2.918307,0.954456,0.97185,1.114947,0.815498,0.696989,1.032116,0.987616,1.127463,0.627909,0.841895,0.259919,0.590658,1.399526,1.228471,0.395198,0,0.376221,1.167827,0.257189,0.445708,0.631741,1.300701,0.936778,0.664483,1.27569,TURE
0.563331,0.810575,1.014438,1.356729,1.339958,0.786653,1.112503,1.029515,1.22792,1.646463,0.441513,0.454362,0.44251,0.86347,1.555071,0,1.223147,0,0.616254,2.731389,0,1.677298,0.615512,1.225901,0.739416,0.950951,TURE
0.419321,0.816716,0.656178,0.728661,0.406183,1.251078,0.930297,0.462231,1.063242,0,1.78881,0.613622,1.195234,0.583065,0.300021,0,0,0,0,0,0,2.277594,1.202767,0.025127,1.049065,0.797123,TURE
0.406615,0.954537,1.301315,0.809098,1.499396,0.47952,1.053733,0.476828,0.853081,0,0,0,0.61669,0,1.857577,1.457559,0,1.850089,0.86143,0,0,0,0.981716,1.26632,1.198932,1.125608,TURE
0.29649,0.770047,0.928023,0.449499,0.826873,0.941914,0.884327,3.282511,0.335581,3.171863,0,0,0,0,0.855942,0,2.37327,0,0,0,0,0,0.963656,0.873527,1.198932,1.153932,TURE
0.393908,0.869408,1.343293,0.511737,1.590988,0.447903,1.055255,0.492377,1.006742,0,0,0,2.548081,0,1.279211,0,1.766767,0.95588,0,0,0,0,1.002005,1.116251,0.735675,1.068961,FALSE
2.151669,0.901925,1.027936,0.691536,0.949843,0.605986,1.004569,0.536079,0.730732,0.639387,0.685828,0.941049,0.572815,0.67064,0.920223,0.268422,0.944608,0,0.793198,0,0,0,0.908612,1.224662,0.945849,0.890557,FALSE
0.393908,1.391052,0.617915,1.32775,0.600437,0.827303,0.844204,0.984753,0.880899,0,0.635585,1.308162,0.63702,0.621509,0,3.012288,1.766767,0.95588,0.890144,0,1.143482,0,1.202254,0.547986,1.123999,0.91888,TURE
0.482855,1.040238,1.117761,0.549387,1.144497,0.86444,1.019795,0,0.819648,0,1.032825,0,1.552737,0.504976,1.039359,0,0,1.550075,0,0,0,0,0.684205,0.978302,0.917566,0.605041,FALSE
0.347317,1.183242,0.761745,1.438396,1.102497,1.164548,0.920626,0.559243,0.857595,1.348042,0.722977,0,1.449221,0,0.727551,1.71586,0,1.088977,0,0,0,0,0.945051,0.371627,0.974132,0.947204,TURE
0.37273,1.041313,0.993731,1.078797,1.322996,0.411017,1.029427,0.520674,1.197675,1.253992,0.672537,0,1.348112,0.657643,0.676792,1.594741,0,0,0.942505,0,0,2.575851,1.203998,0.474292,0.73481,1.200649,TURE
0.402379,1.418507,0.815308,1.518307,0.617398,1.370056,1.001253,0,1.354817,0,1.243832,1.920044,0.623321,1.824429,0.938776,1.473402,0,0.9351,0.870793,0,0,0,1.414415,1.131945,1.020782,0.937274,FALSE
0.427793,0.587065,1.137942,1.198663,0.587998,1.598399,1.195902,0.452987,2.547056,0,0.584224,0.601226,3.513263,0.571286,2.05772,0,1.622542,0,0.817479,5.448698,6.295046,0,0.841617,1.336931,1.348798,0.91888,TURE
0.41085,0.666845,0.850013,1.438396,1.172538,0.548022,1.10513,0.471861,0.723596,1.135193,0,0,0.610198,0,0.612675,0,0,0.915204,0.852265,0,0,2.326575,1.188847,1.745521,1.123999,1.125608,FALSE
0.961474,2.065896,0.462282,0.595764,0.524998,1.198799,0.618563,2.204802,0.409824,1.437911,0.257059,2.380855,0.257639,0.251366,0.258685,0,0.709862,0,0,0,0,0,0.724641,0.066848,0.795983,0.450243,TURE
0.402379,0.907844,1.02571,0.619309,1.484696,0.433851,1.001253,0,0.738991,0,0.621916,0,0.623321,3.040715,0.938776,0,0,0,0,0,0,2.377708,0.879112,1.326917,0.81435,0.890557,FALSE
0.465913,1.372083,0.931268,1.098775,0.698248,1.198799,0.947073,0.831168,0.849727,0,0,1.102247,0.536748,0.523679,0.269463,0,0,1.608022,0,0,2.88028,0,1.059866,0.219825,0.870916,0.675365,TURE
0.474384,0.625663,1.02618,1.115423,0.857497,0.494742,1.078447,1.632384,1.564531,0.980394,0.525802,0,1.580968,0,2.116512,0,1.458799,0.789258,0.734981,4.893738,3.769256,0,0.60815,1.280111,0.992499,1.003851,FALSE
0.453206,1.158668,1.214236,0.777704,1.354496,1.011232,1.001847,0,0.982998,0,0,0,0.552084,1.615923,1.662974,0,0,0.827203,0,0,0.988057,0,0.620227,0.279791,1.348798,0.91888,TURE
1.427387,0.831742,1.030549,0.573409,0.815619,0.833174,0.985643,0.53927,0.861423,0,1.035908,0.355351,1.557372,0.844139,1.216205,0.405847,0,0.772717,0.239859,0.529053,0,0,1.202638,1.13361,0.945849,1.172325,TURE
0.355788,0.770047,0.951819,0.719198,0.308699,0.47952,1.024525,0.545767,0.976418,1.315163,0,0,1.413874,0.689723,1.064709,0,0,0,0,0,0,0,1.202767,0.57044,0.992499,1.27569,TURE
0.419321,0.816716,1.186168,0.542553,1.063039,0.346119,1.067554,0.924462,0.472552,2.223574,1.19254,0,0,0,0.300021,0,1.656344,0,0.83451,0,1.071262,0,0.887876,0.662336,0.632458,0.693758,TURE
0.37273,0.612537,0.794985,1.018864,0.859947,1.404307,0.909327,1.562023,0.79845,3.761977,0.672537,0,0,1.315286,0.676792,0,0,1.012108,0.942505,0,0,0,0.76635,0.447523,0.927482,0.900487,TURE
0.317668,1.149936,0.99941,0.099889,0.881997,1.027542,0.885765,1.224288,0.156453,0,0,0.815361,0.794094,0,0,0,0,1.194849,0,0,0,0,0.486965,0.641323,0.974132,0.872163,TURE
2.054251,0.90024,1.164261,0.539398,1.225976,0.671327,1.008626,0.655146,0.669774,0.223278,0.598739,0.369698,0.360055,0.819671,0.542274,0,0.659789,0.356967,0.166209,0.366267,0.42316,0,0.794881,0.924631,0.974132,0.815516,TURE
0.37273,1.041313,1.135693,1.768028,0.948147,1.061793,1.166684,0.520674,1.5969,0,0,0.692109,0,0,0.676792,0,0,3.036323,2.827516,0,1.211546,2.575851,1.184145,1.103207,0.917566,0.900487,FALSE
0.470148,1.311161,0.87786,1.230446,0.551248,1.167661,0.992949,0,1.052503,0,0.530626,0,0,1.037749,0.533982,0,0,2.389699,0.741787,3.292983,0,0,1.77816,0.510679,0.68285,0.840093,FALSE
0.432028,0.634156,1.077795,1.148719,1.139247,1.198799,1.036155,1.794006,0.687774,3.2353,1.156764,0,0,0,0,0,1.606152,0,0.809222,0,0,2.207872,1.186712,1.071357,0.899199,0.950951,TURE
0.550624,0.580497,1.133946,0.898997,0.787498,0.83182,1.138177,0.351152,1.705217,0.842526,0.903722,0,0.905763,0.883708,2.046237,0,1.25204,1.35479,1.261621,1.398211,1.615395,0,1.012667,1.273831,1.123999,0.993921,FALSE
0.360023,0.760987,0.676071,1.558262,1.058397,1.507062,0.941421,0.53927,0.964794,0,0.696846,0.717125,1.396839,0.681413,0.701254,1.653085,0,0,0,0,0,2.671253,1.126185,0.859567,0.721049,1.172325,FALSE
0.419321,0.925612,0.984267,0.659265,0.584904,0.418228,0.9913,0.462231,1.063242,0,0,0,1.195234,0.583065,1.500105,1.41201,0,0,0,0,1.071262,0,0.874558,0.938797,1.095716,0.993921,FALSE
0.571802,0.798567,1.091948,0.984616,0.871497,0.505616,1.096022,0,1.55519,0,0.869747,0,0.435856,2.126214,1.531687,0,0,2.606944,0,1.344844,1.553739,0,1.015265,1.510665,1.123999,1.050568,FALSE
0.415086,0.935057,0.917825,1.158708,1.107397,0.898148,0.908977,0.933993,0.716136,0,1.807444,0,0,0.589138,0.303146,0,0,0,0,0,0,0,1.012956,0.66551,1.049065,1.27569,TURE
0.347317,0.657357,1.188323,1.198663,1.411196,1.096045,1.049513,1.677728,0.857595,1.348042,0,0,0,0.706966,1.091327,0,2.012773,0,0,0,0,0,1.141242,0.957379,0.917566,1.200649,FALSE
0.402379,0.794364,0.920509,0.859042,0.867297,0.890536,1.033039,0.481901,0.862156,0,0.621916,0,0,0,0.62585,0,0,0.9351,0.870793,0,0,0,0.478746,1.319854,1.198932,1.050568,FALSE
0.381201,0.898388,1.027171,0.659265,0.749698,1.164548,0.989775,0.508974,0.910592,0,1.971757,0.676379,1.97621,0,0.992115,0,0,0,0,0,0,0,1.129915,0.995621,0.749332,0.765052,TURE
0.415086,1.15507,1.045301,1.105434,0.886897,0.981874,0.986009,0.933993,1.19356,1.123368,1.204962,1.240028,0,1.767415,0.303146,1.426873,1.67378,0,0,0,0,0,1.172225,0.324735,1.123999,1.125608,TURE
0.41085,0.833556,1.210625,0.832013,1.42676,0.813974,1.027304,0.471861,0.964794,0,0,0.626541,0.610198,0.59534,2.144361,0,0,2.745611,0.852265,0,0,0,0.694155,0.603002,0.899199,1.097285,FALSE
0.376966,0.908482,1.151006,0.925634,1.484696,0.753531,0.983932,0,0.789377,0,0.664807,0,0,1.300168,1.003519,0,0,0,0,2.072642,0,0,1.04472,0.785341,1.198932,0.947204,FALSE
0.381201,0.658818,1.138217,0.599332,1.234796,0.959039,0.956223,0.508974,0.650423,0,0,0,0.658737,0.642697,0.992115,0,0,0,0.920839,2.048541,0,0,1.129915,0.918221,0.964216,1.022244,TURE
3.850133,0.889493,0.97852,0.8353,0.830334,0.874486,0.973331,0.249442,0.943543,0.118901,0.765224,0.262498,0.575214,0.810634,0.802151,0.149617,0.351013,0.284865,0.618974,0.389336,0.562265,0.478169,0.837277,0.949394,1.067432,0.872163,TURE
0.300725,0.835121,1.020524,0.796839,0.887009,0.739519,0.978197,1.294247,1.157753,1.562947,0,0,1.680256,0,0.843537,0,0,0,1.178132,0,0,0,1.436236,1.633759,0.870916,1.195332,FALSE
2.316856,1.172667,0.918105,0.802676,0.748123,0.560954,0.941226,1.493362,0.911783,0.989389,0.742876,1.092135,0.638189,1.141523,0.961168,0.747535,1.753776,1.423276,0.294533,0.324447,0.187422,0,1.183901,1.243571,1.020782,1.172325,TURE
0.470148,0.437054,0.742805,1.788914,1.095815,0.456685,1.156173,0,1.263003,0,1.061251,0,0.531824,0.518874,0.533982,0,0,0.796566,3.708933,0,0.951121,0,0.973214,0.857646,0.870916,0.84384,FALSE
0.453206,0.856407,1.097483,0.934672,1.023747,0.954146,0.987737,0.427346,0.873776,1.02708,1.10168,0,1.104168,1.077282,0.277162,0,0,1.654407,0,0,0,0,1.309816,1.084958,1.020782,0.947204,FALSE
0.432028,1.638237,0.36743,1.248607,1.359746,1.31297,0.710506,1.794006,0.343887,2.156867,0,2.380855,1.159377,0,0,8.215331,0,0,0,0,0,0,-0.033676,-0.463255,0.899199,0.91888,TURE
0.376966,1.090178,1.010639,0.759153,1.131897,0.509965,0.950003,0.514757,0.657814,1.239579,0,0,0,0,0.334506,0,0,1.000339,0,0,1.197293,0,1.167543,0.69261,0.974132,1.050568,FALSE
0.914883,0.773612,1.017917,1.314443,1.007281,0.568262,1.11839,0.632074,1.346224,0.503941,1.891904,0.556274,0.270882,0.792859,1.087927,0,0.746521,0.403893,0.752234,0.831012,0.480047,0,1.265424,1.482434,0.974132,1.35073,FALSE
0.321903,0.354627,1.216387,0.618061,1.019809,0.941914,1.13237,0,1.080569,0,0,0,0.783363,0.764288,1.573083,0,0,0,1.097438,0,0,0,0.886913,0.700045,1.123999,1.27569,FALSE
0.347317,0.657357,1.035973,1.13873,0.926097,1.164548,1.067926,0,1.14346,0,1.445955,0,0.72461,0.706966,0.727551,0,0,1.088977,2.028176,0,1.304742,0,0.628987,0.67934,0.795983,0.947204,FALSE
0.491326,0.789962,1.163106,0.761651,1.341371,0.570857,0.963165,1.969507,0.302022,3.783977,0.507353,0,0.508499,0.496117,0.255281,0,4.22148,0,0.708964,0,0,0,0.835073,1.277706,0.683715,1.125608,TURE
0.338846,1.010686,1.218031,1.198663,0.992247,0.856285,1.13237,0.573401,1.46551,0,0,0,0,2.175281,0.373103,1.760428,2.065053,0,1.040428,0,5.356311,0,1.290666,0.863623,0.739416,1.200649,TURE
0.419321,0.762268,0.883317,1.208126,0.536162,0.897747,0.976049,0.462231,0.945104,1.111787,2.38508,0,0,0.583065,0.900063,0,0,0.896137,1.66902,0,0,0,0.801605,1.203213,1.049065,1.247366,TURE
0.635335,0.503097,0.982753,1.086288,0.68906,0.984728,1.056878,0.608036,0.932418,0,0.781597,0.402171,2.350088,0,0.983177,0.922129,0,0.585232,0.544986,0,0.697054,1.481996,1.294213,1.065807,0.927482,0.872163,FALSE
0.648042,0.739849,1.012474,1.08917,0.786589,0.470957,1.085496,0,1.066351,0,0.766069,1.182544,0,0.749103,0.963644,0,0,0,0.534086,1.18238,1.366039,1.452157,1.255259,1.352417,0.992499,0.768799,FALSE
2.028838,0.843997,1.069306,1.316295,0.920198,0.672259,1.122126,0.758137,1.356363,0.904347,0.363762,0.748696,0.121528,1.304256,1.342233,0.56955,0.334053,1.084401,1.178132,1.854469,1.285515,1.366557,1.262989,0.417151,1.198932,0.665435,FALSE
0.542153,1.431805,1.034545,1.113044,1.196996,1.66364,0.955437,0,0.54697,0,0.459033,0.472392,0,1.346602,0.461937,1.084424,0,0.688233,0,0,0,0,1.27207,0.859685,0.865606,0.872163,TURE
0.29649,0.847051,0.928023,0.224749,0.881997,0.856285,0.949034,2.626009,0.335581,1.585932,0.850562,0,0.852483,0.831725,0.427971,0,2.37327,0,0,0,0,0,0.745807,1.080407,1.095716,0.92881,TURE
1.444329,1.185556,0.82063,1.098775,0.710498,1.217828,0.965226,0.799388,1.259907,0.636244,1.364913,0.526738,1.196997,1.334685,0.343387,1.203133,0,0.509048,0.474041,0,0.603976,0,0.928611,0.729607,1.123999,0.91888,TURE
1.00383,0.773296,0.969891,0.824081,0.739321,0.98053,1.025663,0.191943,0.833974,0,0.49224,0.506565,0.246676,0,1.238385,0.579286,0,0.367646,1.027089,0,0,0,1.010629,1.463969,0.870916,0.84384,FALSE
0.347317,0.525886,0.944564,1.078797,1.146597,1.507062,1.012688,2.236971,0.714662,4.044126,2.168932,0,0,0,0,0,2.012773,0,0,0,1.304742,0,0.486009,1.354809,1.123999,1.27569,FALSE
0.559095,0.694209,1.192477,0.998886,1.228496,1.158024,1.086617,0.345791,0.883781,0,0.889818,0,0.445914,0.435056,0.895447,1.050798,0,0,0,1.376364,0,0,1.042181,0.654806,1.152282,0.890557,TURE
0.474384,0.625663,1.02618,1.115423,0.857497,0.494742,1.078447,1.632384,1.564531,0.980394,0.525802,0,1.580968,0,2.116512,0,1.458799,0.789258,0.734981,4.893738,3.769256,0,0.60815,1.280111,0.992499,1.003851,FALSE
2.295679,0.735949,0.958843,1.487627,0.850497,0.856285,1.111477,0.334925,1.412416,0.39942,1.285293,0.771573,0.429399,1.675772,1.239531,0,0.295008,0,1.783591,0.327462,0.945817,2.413065,1.582444,0.874603,0.964216,1.022244,FALSE
0.618393,1.033761,1.061017,0.711706,1.387308,0.642214,0.961739,1.562023,0.79845,1.497824,1.204962,0,0.402561,0,0.80839,0,0,0.601602,0,0,0.716689,0,0.75471,0.75984,1.198932,0.797123,FALSE
1.736583,0.578474,0.975034,1.526869,0.629998,0.619787,1.145258,0.443019,1.755029,0,0.850562,0.145886,0.710402,0.970346,0.855942,0.333054,0.781371,1.056869,0.984189,1.301782,3.759972,2.131739,0.821047,0.973368,1.170649,1.200649,FALSE
0.415086,0.935057,1.019806,0.679242,1.151497,0.631748,0.878164,0.933993,0.716136,1.123368,1.807444,0.620014,0,0.589138,0.606293,0,1.67378,0,0,0,0,0,1.173875,1.476262,0.777615,1.065214,TURE
0.461677,0.989051,1.008579,0.749164,1.000414,0.513771,0.94191,3.355456,0.535997,6.047291,1.621632,0,0,1.057146,0.271982,0,3.000171,0,0,0,0,2.060681,0.801605,1.113613,0.870916,0.647041,TURE
2.524399,0.859196,0.951619,0.779131,0.870972,0.782074,0.99304,0.532925,1.050734,0.726218,0.876336,0.601226,1.171088,1.047357,1.17584,0.457177,0.536287,0.435223,0.540391,1.190369,0.171909,0.730985,1.364073,0.921927,0.945849,0.975527,FALSE
1.812824,0.969755,0.899002,0.93305,0.811839,1.05868,0.955988,0.848687,0.813409,1.265767,0.407311,0.698608,0.408231,1.4604,1.02472,0.956844,0.374139,1.416951,0.754004,0.415506,0,0,0.922957,1.031475,0.945849,0.890557,TURE
0.376966,0.908482,1.263299,0.61265,1.254396,0.837256,1.085718,0,1.052503,0,0,0,0.666308,0.650084,2.007037,1.576197,0,1.000339,0,0,0,0,0.802896,1.202612,0.945849,0.543677,TURE
0.758167,0.572158,1.088742,1.265256,1.111523,0.761142,1.121826,0.254487,1.756142,0.609284,0.326769,0.336279,0,0.319533,1.315347,0,0,1.466406,0,3.020135,6.978508,0,1.433452,1.585559,0.867174,1.065214,FALSE
0.313432,1.019792,1.147971,1.113044,0.818998,0.83182,1.101765,0,0.634385,0,0,0,0,0.785518,1.212585,0,0,1.211678,0,0,0,0,1.113062,1.607195,0.889283,0.91888,FALSE
0.338846,0.606412,1.218031,1.348496,0.771748,0.513771,1.207861,0,1.318959,0,0.741515,0,0,0.725094,1.492412,0,0,0,1.040428,0,0,0,1.141423,1.003967,0.988758,0.797123,TURE
0.343081,0.998209,0.863687,0.839064,1.014297,1.71257,0.950631,1.6987,0.578876,1.365106,0.732129,0.753435,0.733783,0.715915,0.36838,0,2.038578,0,0,0,0,0,0.789245,0.688198,1.049065,0.872163,TURE
1.939891,0.81208,1.03105,0.809242,0.893715,0.627115,1.015342,0.495609,0.962683,0.472997,0.761029,0.391588,0.762748,0.992233,1.021124,0.595837,0.34947,0.567225,0.70429,0,0,0,0.838812,1.208515,1.170649,1.144002,FALSE
0.470148,1.068353,1.283026,0.740084,1.510086,0.570857,1.047357,0,0.526251,0,0.530626,1.092135,0.531824,0.518874,1.067965,0,0,0,0.741787,0,0,0,0.977386,1.550843,1.273865,0.993921,FALSE
0.355788,0.705876,0.862586,0.958931,1.278896,0.47952,0.988577,1.091534,0.976418,1.315163,0.705344,0.72587,2.120811,1.379446,0.709806,0,0,1.062088,0.989049,0,0,2.704643,0.950283,0.967181,0.974132,1.125608,TURE
0.351552,0.974155,1.143903,0.719198,1.131897,0.342514,1.055059,0,1.270704,0,0.714052,0.734832,0.715665,2.094715,2.155707,0,0,3.226093,1.001412,0,0,0,1.034008,1.175908,0.640807,1.097285,TURE
0.525211,0.869408,1.047768,0.941807,1.196996,0.685028,1.07149,0.368282,1.223641,0,0.474084,0,0,0.463584,1.192707,0,0,0.710985,0,1.468121,0.848083,0,1.041361,1.083378,1.245582,0.993921,FALSE
0.292254,1.093689,1.086315,0.524415,0.961622,0.998999,0.984669,0.666157,1.362062,0,1.726513,0,0.865206,0.844139,0.434359,0,0,2.606944,0,0,0,0,1.202638,0.611231,1.095716,0.84384,TURE
0.563331,0.932162,0.976867,1.165733,1.061305,0.933445,1.010335,0,0.877085,0,0.883026,0.454362,0.88502,0.431735,0.444306,0,0,0,0,1.365694,0.788914,1.677298,1.334523,0.317317,1.170649,0.965597,FALSE
0.385437,1.243922,1.372816,0.768234,1.667777,1.18323,1.045264,1.509955,0.643196,0,0,0.668779,0.651335,0,0.980968,1.540375,1.806921,1.955208,0,2.024995,0,0,1.035376,0.872363,1.273865,1.27569,TURE
0.309197,0.738401,0.684527,1.175612,1.170343,0.816764,0.951397,0,0.482397,0,1.629245,0,0,0,0,1.936471,0,0,0,0,0,0,1.145246,0.363214,1.170649,0.947204,TURE
0.715811,1.052549,0.827913,1.305951,1.126997,0.845714,0.964859,0.269635,0.689139,0,0.692673,0.356415,0.347119,1.354666,0.871319,0.816584,0,0.518248,0.965216,0,0,0,1.277689,1.079923,0.842633,1.200649,FALSE
1.440094,1.062211,0.830392,0.846115,0.570704,0.805915,0.941421,0.801746,0.717192,0.638126,1.368951,0.528296,0.514516,0.669317,0.602705,0,0,0,0.237724,0,0,0,1.117334,1.063485,0.992499,1.27569,FALSE
0.29649,1.232075,0.99941,1.123747,1.102497,1.027542,1.035309,0,0.838951,0,1.701124,0,0,1.66345,0,0,0,0,0,0,0,0,0.745292,1.122218,0.749332,0.840093,FALSE
0.402379,0.851104,1.236112,0.43951,1.322996,0.913371,1.048932,0,1.108487,0,0,0,1.246642,1.216286,1.877551,0,0,1.870199,0.870793,0,0,0,0.671515,1.393713,1.105632,0.91888,TURE
0.364259,0.438748,1.016841,1.358485,0.808498,0.707862,1.158704,0,1.498268,0,0.68855,0,0,1.346602,2.078717,0,0,0,0,4.296941,0,2.638676,1.272813,1.861379,1.049065,1.040638,FALSE
0.321903,1.06388,1.117761,0.393311,1.240309,1.027542,0.933708,0.603982,0.617468,1.457343,0.781597,0.804343,0.783363,0.764288,0.786542,0,0,1.178482,0,0,0,0,0.985479,0.860211,1.017041,1.050568,FALSE
0.876763,0.937448,0.941473,0.941807,0.761725,0.773993,0.933612,1.539275,0.899226,0,1.12855,1.451741,1.131099,0.275889,0.567845,0,1.558912,1.265135,1.570842,0,0.50133,0,1.334719,0.90477,0.90294,0.92881,FALSE
0.41085,0.889126,1.056077,0.599332,1.201073,0.503697,1.027304,0,0.723596,0,0.608823,0.626541,0.610198,1.19068,0.919012,0,0,0,0.852265,0,0,0,1.233438,0.866222,0.777615,0.768799,FALSE
0.55486,1.234426,1.048999,0.719976,0.818998,1.03199,0.991184,0.696902,1.157753,0,1.345074,0.922812,0,2.192143,0.902389,0,0,1.344206,0,1.387201,1.602676,0,1.012482,1.011272,0.810608,1.068961,TURE
0.402379,0.907844,0.99941,1.218641,1.161297,0.707862,1.048932,0,0.738991,0,1.865748,0.640015,0,0,0.312925,0,0,0.9351,0,0,0,0,1.585228,0.945928,1.273865,0.740475,FALSE
0.402379,0.907844,1.157211,0.419532,1.087797,0.31968,1.033039,0,0.985322,0,0.621916,0,1.869962,0,1.564626,0,0,0,0,1.935984,1.118351,0,-0.100526,1.109946,1.095716,0.915133,FALSE
0.288019,0.871965,0.698117,1.311038,0.881997,0.941914,0.86593,0.676099,0.345598,0,0,0,0,0,0.88188,0,0,0,0,0,0,0,0.040045,0.839845,0.810608,1.097285,FALSE
0.351552,0.649437,0.903081,0.659265,0.867297,0.616525,1.018678,0,1.129515,0,0.714052,0,0.715665,0.698238,1.437138,0,0,0,1.001412,0,0,0,1.233749,0.84196,0.917566,1.200649,FALSE
0.37273,0.612537,0.823377,1.648162,1.389146,0.993291,1.01227,0,0.79845,0,0.672537,0,0.674056,0,0,0,0,0,0.942505,0,0,2.575851,0.760078,0.798594,0.842633,0.947204,FALSE
0.59298,0.808549,1.160029,0.68495,1.165497,0.636097,1.002956,0.977669,1.249374,0.781474,0.838235,0,0.840128,1.229506,1.265306,0,1.16065,0.62795,0,2.590802,0.748308,0,0.774816,1.440023,0.824266,0.740475,FALSE
1.78741,0.93245,1.071642,0.967103,1.142588,0.965267,1.012514,0.537989,0.880002,0.51354,0.55084,0.56687,0.690105,0.673301,1.17794,0,0,1.847882,0.382401,0,0,0.517635,1.126377,1.293619,0.870916,1.022244,FALSE
0.931825,1.004561,0.931268,1.062451,0.902043,0.840716,1.022564,0.827373,0.687251,0.494694,0,0.819101,0.265912,0.259437,0.400487,0.624668,0,0.792895,1.476737,0.815623,0,1.00172,0.873023,1.552229,0.870916,0.778729,FALSE
3.570585,1.087017,0.918793,1.342689,0.85123,0.865578,1.020879,1.237374,0.962502,0.641161,0.618958,0.495422,0.551428,1.277751,1.211143,0.322745,0.56789,0.307247,0.953726,0.209982,0,0.515784,1.157866,1.221545,0.960474,1.27569,TURE
0.453206,0.906784,1.237587,1.177258,1.601245,1.052007,1.128842,0,0.982998,0,0,0.56687,0,0.538641,1.662974,1.303394,0,0,1.540634,0,0,0,0.328083,0.919414,1.020782,1.27569,TURE
0.343081,1.530587,0.586074,0.659265,0.529198,1.918079,0.820152,1.132466,0.723596,2.730211,1.464258,2.260305,0.733783,1.43183,0,1.737858,0,0,0,0,0,0,0.608707,0.182627,1.095716,0.797123,TURE
9.038705,0.777985,0.985828,1.346696,0.859035,0.723441,1.08815,0.637112,1.34067,0.809331,0.813858,0.307099,0.978836,0.901946,0.982808,0.31805,0.373086,1.089999,0.827069,0.7444,1.672275,1.320577,1.220854,0.351022,1.020782,0.91888,FALSE
0.766638,0.804082,1.062908,0.749164,0.793798,1.301553,1.051039,0.503318,1.093433,0,0.323118,0,0,0.947888,1.30065,0.761533,0.893309,0,0.450073,0.995337,1.149942,0,0.931784,1.347855,0.917566,1.097285,FALSE
0.440499,0.621961,1.129141,1.248607,1.139247,1.31297,1.001712,0,1.236435,0,0.567041,0,0.568322,0,1.426571,1.342108,0,0,0,0,1.017699,0,0.175511,0.299122,1.077348,0.947204,TURE
0.347317,0.854564,0.792215,1.558262,1.058397,1.370056,0.975863,0.559243,0.857595,0,0.722977,1.488034,0,0.706966,1.455102,0,0,0,0,0,0,0,0.99416,0.824839,0.899199,1.27569,TURE
0.415086,1.15507,0.994311,1.564921,1.141697,1.057988,1.093854,0.466996,0.835492,1.123368,0,0,0,0.589138,0.909439,2.853746,0,0,0.843294,1.874197,1.082659,0,1.433452,1.326018,1.039149,1.065214,FALSE
0.360023,0.824403,0.970015,0.659265,0.485099,0.890536,0.976946,0.53927,0.964794,0,2.090537,0,0,1.362826,0.701254,0,0,1.049136,0,0,0,0,0.769941,0.619691,0.767699,1.153932,FALSE
0.978417,2.26347,0.411013,1.28039,0.688225,1.759277,0.633996,2.95426,0.453034,0,0,3.378942,0,0.246975,0.127083,0.594531,0,0,0.702745,0,0,0,0.268274,-0.02814,1.067432,0.91888,TURE
0.376966,0.908482,1.038712,0.732516,0.999597,1.293942,1.034825,0,1.052503,0,0.664807,0,0.666308,1.300168,1.338025,0,0,1.000339,0,0,1.197293,0,0.941231,0.98179,0.945849,0.740475,TURE
0.304961,0.748656,0.902245,0.549387,0.661498,0.513771,0.964611,1.276019,0.815319,1.540619,0.82626,0,0.828126,0.807961,1.24723,0,0,1.246799,0,0,0,0,1.054,0.696548,1.035408,1.35073,FALSE
2.545577,1.112147,0.8855,1.198663,0.675724,0.961249,0.997339,0.150996,1.196345,0,1.255253,0.695575,0.96776,1.321873,0.728766,0.906709,0,1.294753,0.535873,1.180399,0.170469,1.087294,1.414415,0.625453,1.020782,1.172325,FALSE
1.139368,0.981881,0.928819,1.148719,0.920497,0.788326,1.032744,1.014149,0.907194,1.211723,0.649867,0.222926,0.217112,2.330076,1.089964,0,0.597778,0.323418,0.90353,0,0,0,0.788867,1.241979,1.142366,1.27569,FALSE
0.495562,0.921423,1.04639,0.625773,0.884159,0.695102,1.019455,2.343034,1.097869,0,0.502941,1.035154,1.008154,0.491803,1.518367,0,0,0,2.810981,0,0,0,0.906484,1.243308,1.110341,0.797123,TURE
0.351552,0.974155,0.78267,1.178685,0.440999,0.730697,0.945915,2.209691,1.270704,2.662799,0.714052,0,0.715665,2.094715,0.359284,0,0,2.150729,0,0,2.576453,0,0.971707,1.068057,1.049065,0.990174,TURE
0.542153,0.842239,1.034545,0.706355,0.881997,0.636097,0.955437,1.783412,0.820455,1.711799,0.918067,0,1.38021,0.448867,0.692906,0,2.544145,0.688233,0.640904,0,0,0,0.989532,1.150583,0.945849,1.27569,FALSE
0.618393,0.553801,1.266375,1.27358,1.111684,0.784928,1.199588,0,1.43721,0,0.401654,0.826686,0,0.392759,1.212585,0,0,1.203205,0.56023,1.240666,1.433379,3.047485,1.310668,1.07451,1.198932,1.050568,FALSE
0.347317,1.051771,0.944564,1.198663,0.881997,1.23305,0.975863,2.236971,1.429324,2.696084,1.445955,0,2.173831,1.413932,1.455102,0,0,1.088977,1.014088,2.258648,0,0,0.694526,0.280691,1.049065,1.35073,FALSE
1.884828,0.847917,0.713062,0.846882,0.958693,1.250921,0.882146,1.734408,0.547586,1.217194,0.913922,0.537439,0.523421,0.638344,0.328466,1.226724,0,0,0.362502,0,0,0,0.573862,1.191597,1.079142,0.564397,TURE
3.634119,0.910953,0.920202,1.025988,0.756649,0.518639,1.01183,0.634287,1.080749,0.377956,1.35136,0.347672,0.744927,1.123217,0.543963,0.475624,0.557927,0.704332,0.749595,0.206293,0.238337,0.760087,1.258652,1.246857,0.899199,1.35073,FALSE
0.33461,0.545856,1.075314,0.674248,0.626682,0.513771,1.089368,0,1.335869,0,2.253436,0,2.258526,0,0.755897,0,0,1.131963,1.054118,2.348994,0,0,1.192316,1.171734,0.974132,1.172325,TURE
1.702699,0.925205,1.193325,0.970346,1.196996,0.88075,1.055376,0.225928,0.952764,0,1.156764,0.44641,0.434766,0.848359,0.727551,0.339732,0.398519,0.431224,0.401569,0.44265,0,1.087294,0.851245,1.129122,0.992499,1.35073,FALSE
0.376966,0.787351,0.673759,1.298552,0.891797,0.959039,1.000896,1.029515,1.447191,0,2.659228,0,1.332617,1.300168,1.003519,0,0,0,0.931546,0,1.197293,0,1.401777,1.082427,1.273865,1.27569,FALSE
0.728518,0.877495,1.234736,0.765813,1.412829,0.646971,1.097257,0.529809,0.609344,0.634373,0,0,0,0,1.198319,1.604177,1.881764,2.036193,0.948082,1.048658,0.605773,0,0.781197,0.753722,0.974132,1.27569,FALSE
1.702699,0.925205,1.193325,0.970346,1.196996,0.88075,1.055376,0.225928,0.952764,0,1.156764,0.44641,0.434766,0.848359,0.727551,0.339732,0.398519,0.431224,0.401569,0.44265,0,1.087294,0.851245,1.129122,0.992499,1.35073,FALSE
0.504033,0.634156,1.070796,1.101403,0.818169,0.627942,1.11651,0,1.667949,0,0,0,1.48638,0.966791,2.238619,0,0,2.966523,0.690629,1.531953,0.884956,0,1.114739,1.134819,0.927482,1.050568,TURE
0.304961,1.048119,1.21456,0.224749,1.414871,0.313971,0.943641,1.914028,0.489191,3.081239,0.82626,0.850305,0.828126,0.807961,0.415743,0,2.304479,0,0,0,0,0,0.898967,0.854293,0.767699,1.27569,TURE
0.770874,0.770047,1.153165,1.04883,1.124547,0.787782,1.078447,0.250269,0.895499,0,0.321323,0.661348,0.322049,0.628414,1.293424,0,0,0.96122,0.895117,2.969234,0,0,1.389512,1.507762,0.842633,0.768799,FALSE
0.33461,0.818784,0.980434,0.453442,0.84428,0.869805,0.974698,0.580752,0.44529,1.400563,0,0,0.752842,0,0.755897,0,0,0,0,0,0,0,0.57009,1.368579,0.721049,1.050568,TURE
0.880998,1.036601,1.033044,1.171421,0.74168,0.902992,1.038005,0.875336,1.398252,0,1.123072,0.288939,0,2.7455,1.412721,0,0.775654,1.258963,1.953975,1.727202,0,1.060644,1.102521,1.044838,0.711133,0.661688,FALSE
1.626459,1.165097,1.054065,0.794114,0.981222,0.976165,0.955437,1.301006,0.634799,0.846937,0.151409,1.246521,0.607004,1.03639,0.990384,0,2.50408,0.225798,0.630811,0.463617,0,0,0.61757,0.398094,1.273865,1.200649,TURE
0.330374,0.483747,0.832841,0.382906,0.777873,1.227342,0.967837,0,0.751788,0,0,0,0,0,0.382922,0,0,1.147055,1.068173,0,0,0,0.973214,0.752201,1.095716,0.975527,FALSE
0.41085,1.111408,1.159109,1.491278,1.110279,1.281405,1.04287,0,0.723596,0,0,0.626541,0,0,0.612675,0,0,0.915204,0.852265,0,0,2.326575,0.834649,0.733672,0.870916,0.91888,TURE
1.766232,0.814366,1.030566,0.840239,0.92585,0.701338,1.035516,0.217782,0.94624,0,0.696846,0.86055,0.977788,0.817696,1.122007,0.327423,0.38408,0.4156,0.387019,0.426573,0,0.523902,1.206171,0.660288,0.842633,0.993921,FALSE
0.343081,1.264398,1.172147,0.479465,0.970197,2.055084,1.006551,2.264933,0.868315,2.730211,0.732129,0.753435,0,1.43183,0.736761,0,2.038578,1.102938,2.054178,0,0,0,1.311017,0.919032,0.927482,1.050568,TURE
0.542153,0.715903,0.936947,0.642141,0.866247,0.856285,0.990823,0.713365,1.185101,0.8559,1.3771,0.472392,1.38021,0.448867,0.923874,0,0,0,0,0,1.64145,0,0.860452,0.835918,0.824266,0.91888,TURE
0.465913,0.637039,0.976696,0.34961,0.698248,0.856285,0.960798,2.07792,0.637295,0,0,1.102247,2.146994,0,0.80839,0,1.486066,0,0,0,0,0,1.38886,0.842345,1.095716,0.947204,TURE
1.406209,0.535785,0.955761,1.69223,0.622586,0.76562,1.182394,0.273708,1.783849,0,0.701069,0.180368,1.229642,1.371086,1.76376,0,0.48331,1.045947,1.704531,1.611353,3.102741,1.979007,1.552591,1.288027,0.964216,0.872163,FALSE
1.706934,1.07004,0.861774,0.879971,0.776998,0.891624,0.951603,0.33805,0.979194,0,0.57694,0.593729,0.289121,1.410406,0.653163,0.338882,0,0.645219,0.600847,0.44154,1.02025,0.542284,0.956688,1.252698,1.170649,1.247366,FALSE
1.571396,0.929868,0.996716,0.678191,0.792321,0.76533,0.988916,0.612144,1.0013,0.292258,0.313486,0.483914,0.628388,1.379446,1.18301,0,0,0.701325,0.653095,0,0.831907,0.589568,1.338503,0.962577,1.095716,0.92881,FALSE
3.494345,1.012728,1.026666,0.806244,0.908247,0.937836,0.973609,0.769637,0.857074,0.393111,0.843327,0.795547,0.422616,0.962093,0.77794,0.329813,0.386883,1.046583,0.487305,0.429171,0.371875,0.263546,1.152648,1.173505,0.945849,1.022244,FALSE
0.495562,0.921423,1.04639,0.508257,0.804174,0.476833,0.993646,0.390506,1.097869,0,0.502941,0,1.51223,0.983605,1.265306,0,0,0,0.702745,0,0,0,0.696548,1.098181,0.899199,1.125608,FALSE
0.224485,2.542607,0.424278,0.860579,1.119458,1.774047,0.512771,0.871128,0,0,0,2.334171,0,0,0,0,0,0,0,0,0,0,0.594092,-0.489236,0.664483,0.979274,TURE
0.419321,1.252298,1.085218,1.640276,0.75434,1.395294,1.113306,0,1.18138,0,0,0.613622,0,0.583065,1.500105,1.41201,0,2.688411,0,1.854469,0,2.277594,0.78866,-0.378316,0.767699,0.797123,FALSE
0.453206,0.80603,1.377691,1.09164,1.559245,0.905216,1.171174,0,1.201442,0,1.65252,0.56687,1.104168,0.538641,0.831487,0,0,0,0.770317,0,0,0,0.852238,1.738486,1.002415,0.94964,FALSE
1.207137,0.643057,1.122144,1.598218,0.896697,0.799199,1.191968,0.638009,1.875233,0.762144,0.204375,0,0.614511,0.599547,2.159516,0,0,1.220272,1.420442,1.253911,1.448682,1.54001,1.451436,1.29539,1.067432,0.793376,TURE
0.393908,0.869408,1.343293,0.511737,1.590988,0.447903,1.055255,0.492377,1.006742,0,0,0,2.548081,0,1.279211,0,1.766767,0.95588,0,0,0,0,1.002005,1.116251,0.735675,1.068961,FALSE
2.151669,0.997423,0.914814,0.80103,0.648777,0.744309,0.9481,0.804118,0.890579,0.426258,0.914438,0.470525,0.80194,0.782413,0.805195,0.536843,0.629739,0.851774,0.951837,0,0.201924,0,1.242856,0.902544,0.842633,1.097285,FALSE
0.495562,0.691068,1.195875,1.051768,1.182482,0.64809,1.109787,0,1.397288,0,1.508823,0.517577,0.504077,0.983605,1.012245,0,0,0.754642,1.40549,0,0.900619,1.914792,1.377081,0.861205,0.763958,1.125608,FALSE
0.427793,0.853913,0.964777,0.799109,0.955497,1.598399,1.046414,1.35896,0.926202,1.089327,0,0,0.585544,0,1.17584,0,0,0,0.817479,1.816233,1.049174,0,1.238294,1.178222,1.245582,1.27569,TURE
0.309197,1.476802,0.205358,1.094933,1.352679,0.78383,0.744572,1.258296,0.803995,0,0.814623,1.676658,0,3.186327,0.409888,7.745883,0,0,0,0,0,3.135818,-0.786354,-0.234009,0.689025,0.830162,TURE
0.389672,0.820267,0.950526,1.778017,0.940797,0.913371,1.148781,0,1.781158,0,0,0,0.644098,0.628414,1.293424,0,0,0.96662,0.900146,0,2.312952,2.458767,1.015265,1.265788,0.870916,1.35073,FALSE
0.347317,0.525886,0.883624,1.078797,1.102497,1.849576,0.920626,0,0.428797,0,0,0,0,0.706966,0.727551,0,0,1.088977,0,0,0,0,0.62838,0.698858,0.945849,1.125608,FALSE
0.588744,0.775587,1.0785,0.905757,0.820655,0.646399,1.042758,0.328251,1.090637,0,0.844353,0,0,1.238481,1.274542,0,0,1.897702,1.767198,2.609994,0,0,1.221008,0.52041,0.824266,1.097285,FALSE
0.423557,1.239775,0.674602,1.198663,0.926097,1.027542,0.920994,1.372687,0.116945,1.100442,0,0.607361,0,0,0,0,0,0,0,0,0,0,-0.056274,0.61869,1.095716,1.247366,FALSE
1.177488,0.872535,1.195337,0.561279,1.179497,0.592604,1.042758,0.817665,0.794126,1.17221,0.419117,0,0.420064,1.434424,1.159864,0,1.15643,1.251333,0.87396,0,0.371423,0,1.166918,0.912483,0.6362,0.993921,TURE
0.360023,0.760987,1.175776,0.839064,1.322996,1.507062,0.994709,0.53927,1.102622,1.299317,2.090537,0.717125,0,0.681413,1.051881,0,0,0,0,0,1.256419,0,0.621155,0.796089,0.889283,0.750406,FALSE
0.444735,1.43742,0.928023,0.998886,0.992247,1.31297,0.805241,1.742256,0.667934,0,0.561536,1.155755,0,1.0982,0.565088,0,1.558912,0.843423,0,1.744303,0,0,0.321469,0.513436,0.974132,0.900487,FALSE
1.207137,0.907844,1.087077,0.759153,1.043697,0.662194,1.017146,0,1.019149,0,0.613126,0.210323,1.229021,1.199095,1.336843,0,0,1.220272,0.852265,0.626956,0.36217,0,1.128811,1.56504,0.810608,0.868416,FALSE
0.474384,0.625663,1.293879,0.915645,1.849745,0.742114,1.091928,0.408096,0.730114,0,0.525802,0,1.580968,0.514157,0.793692,0,0,0.789258,0,0,0,2.003439,1.249716,0.893614,0.895457,0.91888,FALSE
0.516739,0.88366,0.880627,1.113044,0.755998,1.174334,0.928172,0.374369,0.861138,0,0,0.496011,0.483074,0.471311,0.970068,0,0,0.722934,0.673218,0,0,0,1.024147,0.784215,1.049065,1.097285,FALSE
0.419321,1.306746,0.555228,0.419532,0.533841,0.483125,0.79304,2.773387,0.236276,2.223574,0,1.840867,0,0.583065,0,5.64804,1.656344,0,0.83451,0,0,0,-0.517037,-0.135652,0.899199,0.947204,TURE
0.542153,0.842239,0.975986,1.006021,0.740248,0.807354,0.979028,2.140094,0.911616,1.711799,0.459033,0,1.38021,0.448867,1.154843,0,0,0.688233,0.640904,0,0,0,0.560126,1.44551,1.170649,0.793376,TURE
0.330374,0.829281,1.0891,1.065478,1.035122,1.741113,0.967837,0.588294,1.353218,0,0.761029,0,0,0.744175,0.382922,0,2.120121,1.147055,2.136345,2.380737,0,0,1.335024,0.831576,1.273865,1.125608,TURE
0.33461,1.02348,0.759045,0.753107,1.018359,1.131198,0.917363,0,0.44529,0,0,0,0.752842,0,0.755897,1.783592,0,0,0,0,0,0,1.075532,1.327347,1.095716,1.153932,TURE
1.986482,0.827513,1.129397,1.11681,1.56187,0.865799,1.075228,0.290376,1.063747,0.230928,0.371552,0.637274,0.496521,0.968862,0.747804,1.163545,0.682442,0.92306,0.687665,0.75774,1.96974,0,1.156883,0.298085,1.024524,0.647041,TURE
0.343081,1.19785,0.771149,0.119866,0.573298,1.986581,0.838792,1.132466,1.013034,0,0.732129,1.50687,0.733783,1.43183,1.105141,0,0,1.102938,1.027089,0,0,0,0.541794,-0.098081,0.795983,0.825446,FALSE
1.855179,1.181441,0.861363,0.732516,0.763952,0.750763,0.903138,1.140241,0.874276,0.494694,0.928595,1.092135,0.797736,1.556623,0.934469,0.623232,0.731076,0.593305,0.184168,0.405932,0,0.997104,1.178594,0.543988,0.945849,1.022244,TURE
0.457442,1.098029,1.295531,0.874025,1.580245,1.370056,1.006551,0,0.432805,0,0,0,0,1.067119,0.549095,0,0,0.819325,0,0,0,2.080495,0.822878,1.518724,1.049065,1.078891,FALSE
0.309197,1.107601,0.718754,0.564755,0.695421,0.342514,0.847985,1.258296,0.321598,1.51892,0,1.676658,0,0.796582,0.819776,1.936471,0,0,0,0,0,0,0.416628,0.058637,1.049065,1.050568,TURE
0.546388,0.793924,1.045894,0.770569,0.857497,0.636097,1.006551,0.707792,0.814045,0,0.910838,0.937344,1.369343,0.890666,1.14575,1.075817,1.261977,0,0,0,0,0,0.769407,0.844232,0.806866,1.068961,TURE
0.288019,0.713426,0.808346,2.022744,0.468561,0.556585,1.13237,0,1.209593,0,0,0.901839,1.756631,0,1.32282,0,0,0,0,2.752728,0,3.380804,1.192322,1.035369,0.899199,0.797123,TURE
0.313432,0.65558,0.911624,0.813379,0.456749,0.807354,0.958944,0,0.792981,0,1.606617,0,0.805123,0,0,0,0,1.211678,1.128351,0,1.453856,0,1.074031,0.870229,0.870916,0.84384,TURE
0.313432,0.65558,0.911624,0.813379,0.456749,0.807354,0.958944,0,0.792981,0,1.606617,0,0.805123,0,0,0,0,1.211678,1.128351,0,1.453856,0,1.074031,0.870229,0.870916,0.84384,TURE
0.347317,1.248978,0.822685,1.498329,1.058397,1.644067,0.975863,1.677728,1.14346,1.348042,0,1.488034,0,0.706966,1.091327,0,0,2.177953,0,0,1.304742,0,0.980603,-0.224385,0.992499,1.050568,FALSE
0.677691,0.640101,1.155567,1.68562,0.771748,0.856285,1.226734,0,1.529108,0,0.732129,0,0.366891,0.357958,1.841901,1.726789,0,1.095913,0.510274,0,1.957114,0,0.724031,1.089207,0.974132,0.661688,FALSE
0.423557,0.916356,0.799528,0.539398,0.705598,0.274011,0.936092,0,0.584724,0,0.590186,0,0.591519,0.577115,0.593919,0,0,0.886899,0,0,0,0,1.417744,1.005732,1.095716,1.097285,FALSE
0.44897,1.169599,0.872126,0.499443,0.404249,0.665999,0.89735,0.862832,0.882097,0,0,1.144642,0.557393,0.54382,1.119309,0,1.543777,0,0.777796,1.727202,0,0,0.274803,1.057443,1.123999,0.815516,FALSE
0.423557,0.862452,1.099351,0.839064,1.322996,0.822034,0.936092,0.915124,0.584724,0,0.590186,0,0.591519,0.577115,0,0,0,1.773797,0,0,0,0,0.498934,0.988823,0.870916,1.125608,TURE
0.321903,1.347582,1.117761,1.030101,0.90956,1.284428,1.033039,0,1.080569,0,0.781597,0.804343,0,0.764288,0.786542,0,0,2.356963,1.097438,0,0,0,0.80441,1.234423,1.095716,0.993921,FALSE
1.22408,1.100447,1.03745,0.998886,1.244596,0.913371,0.997844,0.786435,0.723596,0.751522,0,1.244349,0.403964,1.182382,1.115409,1.895846,0,0.300801,0.56023,0,0,0.759198,1.097882,0.076067,1.152282,1.125608,TURE
0.343081,0.73202,1.017917,0.779131,0.705598,1.918079,1.006551,0,1.447191,0,0.732129,0.753435,0.733783,0,1.473521,0,0,0,0,2.287981,2.643374,2.810019,1.408549,1.04575,1.273865,1.097285,FALSE
0.368495,0.55762,0.890279,0.890435,1.039497,1.301553,0.867716,0.526729,0.53849,0,0.680449,0.700251,0,0,0.684754,0,0,0,0,0,0,0,1.419403,0.008716,1.123999,1.35073,TURE
0.724282,0.914149,1.095844,0.874782,0.804043,0.494742,1.059527,0.799388,1.157753,1.276253,1.026714,0,0.343011,1.673293,1.033209,0,0.946483,1.536235,0.953726,0,1.218801,0,1.107226,0.915252,1.198932,1.050568,FALSE
0.419321,1.088955,1.16093,0.548862,1.283538,0.962645,1.021802,0,1.299518,0,0.59627,0.613622,1.792851,1.749195,2.100147,0,0,2.688411,0,0,0,0,0.928757,0.73275,1.142366,0.92881,FALSE
0.300725,0.911041,1.478,0.524415,2.034608,0.669459,1.105788,0,0.661573,0,0,0,0,0.819671,0.843537,0,0,1.265135,1.178132,0,0,0,1.302612,1.648721,1.348798,0.676334,TURE
1.329969,1.012832,1.058292,0.711706,0.838685,0.850169,1.019373,0.289448,0.739778,0.345652,0.926894,0.763094,0.371595,0.362547,0.746206,0.871723,0.511283,0.553242,0.772794,0,0,0,0.877578,0.581332,0.945849,1.27569,TURE
0.415086,1.045063,1.019806,0.546058,0.818298,0.433851,0.986009,0.933993,0.954848,0,1.807444,0.620014,1.811526,0.589138,0.303146,0,1.67378,0,0,0,1.082659,0,0.884084,0.819302,0.992499,1.153932,TURE
0.385437,0.710812,1.125709,0.528501,1.274887,1.195685,0.962307,1.006637,1.157753,0,1.299735,0.668779,0.651335,1.27095,0.980968,0,1.806921,0.977604,0,0,1.169769,0,1.012594,1.246049,0.795983,0.900487,FALSE
0.330374,0.483747,1.025036,0.840729,0.881997,1.389085,0.929124,0.588294,0.300715,1.418991,0,0,0.762748,0,0.382922,0,0,0,0,0,0,0,0.488166,0.642451,0.945849,0.702119,TURE
1.457036,1.034191,1.045894,0.799109,1.102497,0.723085,0.965587,0.528264,0.945104,0.315331,0.845588,0.696156,0.677998,0.992233,1.106218,0.795032,0.932605,0.50457,0.469871,0.51816,0.299323,0.636387,1.042139,0.863768,0.842633,0.85377,FALSE
0.309197,0.886081,1.12947,0.530178,1.195785,0.342514,0.97208,1.258296,0.803995,0,0,0,0.816462,0,0.409888,0,4.543116,0,0,0,0,0,1.183294,1.24569,1.273865,1.228973,FALSE
0.304961,1.347582,0.589929,1.9728,0.753373,1.113171,0.985581,0.638009,1.630638,1.540619,2.47878,0.850305,1.656252,0.807961,0.831487,1.964536,0,0,0,0,0,0,0.555248,0.63697,1.142366,0.663865,TURE
0.389672,0.996039,1.27642,0.918975,1.469996,1.23305,1.050314,0,0.763354,0,0,0,0.644098,0.628414,0.970068,0,0,2.899859,0.900146,0,0,0,1.146903,1.019525,1.170649,0.847587,FALSE
0.347317,0.854564,1.279732,0.839064,1.675795,0.959039,1.049513,0.559243,0.857595,0,0.722977,0,0.72461,0.706966,1.455102,0,0,0,1.014088,0,0,0,0.860144,1.083359,1.020782,1.27569,TURE
0.499797,1.004976,0.910479,1.182015,0.673748,0.805542,0.97243,0.387168,1.088486,0,1.495816,0.513115,0.499731,0.487563,0.501759,0,0,0.74808,0.696634,1.545391,0.892718,1.897995,0.942439,0.59601,0.992499,0.947204,FALSE
0.787816,0.956348,1.168665,0.569365,1.293596,0.776365,1.006551,0.244858,0.750975,0.586105,0,0.646971,0.630096,0.307377,0.94898,0,0.868902,0.470105,0,1.935984,0.559175,0,0.61031,0.818611,1.142366,0.807053,TURE
0.343081,1.464039,0.956225,0.239733,0.661498,2.123587,0.876072,1.132466,1.013034,0,0.732129,0.753435,0.733783,2.147745,0.36838,0,0,2.205876,1.027089,0,0,0,1.400536,0.8515,1.118689,0.872163,TURE
0.406615,0.617642,1.093104,0.779131,1.025322,0.976165,0.975096,0,1.218687,0,2.4612,0,1.233379,1.203347,0.928789,0,0,0,0.86143,0,0,0,0.802087,0.885204,1.198932,1.172325,FALSE
0.389672,0.703086,1.167789,0.938953,1.058397,0.411017,1.017492,0,1.272256,0,0,0,1.288196,0.628414,1.61678,0,0,0,0,0,3.469429,0,0.543952,1.418209,0.992499,0.904234,FALSE
0.343081,0.798567,0.987071,0.779131,0.396899,1.986581,1.06247,1.132466,1.447191,0,0,0,0.733783,1.43183,1.473521,0,0,0,1.027089,2.287981,0,0,0.374296,1.053514,1.067432,1.27569,FALSE
0.491326,0.697025,1.249262,1.448385,1.258684,0.784928,1.080307,0.787803,2.013483,0,0.507353,0,0.508499,0,0.255281,0,1.40716,0,0,0,15.447218,0,0.264316,1.224704,0.727224,1.200649,FALSE
0.44897,0.864486,1.107836,0.649276,1.237246,0.780171,1.011299,0.862832,0.99236,1.036955,0,0,0.557393,1.08764,0.279827,0,0,0.835235,1.555591,0,0,0,1.055793,1.067556,0.945849,0.46332,FALSE
0.398144,1.089534,1.089782,0.239733,1.045797,0.88075,0.963719,0,0.622448,0,0,0.646971,0,1.84426,0.94898,0,0,0.945375,0.880362,0,0,0,0.99544,1.139455,1.170649,1.097285,FALSE
0.461677,1.038503,1.191957,0.821306,1.26583,1.065599,0.997316,0.838864,0.643196,1.007882,0,0.556274,0,1.057146,1.087927,0,3.000171,0,0.755783,0,0,0,0.769407,0.983281,1.002415,0.900487,TURE
0.41085,0.722415,0.901529,0.941303,0.552545,1.511091,1.027304,0.943722,0.602996,2.270386,1.217646,0.626541,1.220397,0.59534,0.612675,0,3.383172,0.915204,0.852265,0,0,0,1.02969,0.811836,0.945849,0.768799,FALSE
1.440094,1.062211,0.830392,0.846115,0.570704,0.805915,0.941421,0.801746,0.717192,0.638126,1.368951,0.528296,0.514516,0.669317,0.602705,0,0,0,0.237724,0,0,0,1.117334,1.063485,0.992499,1.27569,FALSE
0.381201,1.43742,0.832841,1.198663,0.881997,1.096045,0.972999,0,0.910592,0,0,0,0,0,1.653525,1.55808,0,0.988841,0,0,0,0,1.246969,0.76806,0.734707,0.975527,TURE
0.529446,1.207433,1.039386,0.72776,1.102497,1.027542,0.95421,0,1.027039,0,1.410688,0.483914,1.413874,1.379446,1.419612,0,0,0,0.656664,0,0,0,0.962328,1.19474,1.245582,0.825446,FALSE
0.317668,1.293678,0.7329,0.424527,0.569623,0.998999,0.805241,1.224288,0.312906,1.477306,0,0,0.794094,0,0.398658,1.88268,0,0,0,0,0,0,1.085977,0.24486,1.095716,1.068961,TURE
0.313432,0.65558,0.911624,0.813379,0.456749,0.807354,0.958944,0,0.792981,0,1.606617,0,0.805123,0,0,0,0,1.211678,1.128351,0,1.453856,0,1.074031,0.870229,0.870916,0.84384,TURE
0.588744,1.16338,0.9347,0.646647,0.760971,0.636097,0.955861,1.641256,0.587266,3.148711,0,0.434463,0,0.412827,0.849695,1.993426,2.338369,0,1.767198,0,0,0,0.652082,0.819671,0.899199,1.022244,TURE
0.953003,1.078065,0.744005,1.598218,0.771748,0.856285,1.033392,1.213357,1.292135,0.967205,0.778092,0.800736,1.0398,0.50724,0.913517,0.610599,0,0.775037,1.082608,0,1.381492,0,1.54511,0.259934,1.095716,1.040638,FALSE
0.389672,0.878858,0.814736,0.779131,0.573298,0.662194,0.902613,0.995575,1.14503,1.198259,1.92794,0,1.288196,0.628414,0.646712,0,0,0,0,0,0,0,1.054672,1.000095,0.927482,0.947204,FALSE
0.406615,1.010686,1.119131,0.329632,1.091472,0.907662,0.975096,0.476828,1.096818,0,0.6153,0,1.233379,0,1.857577,0,0,1.850089,0,1.914941,0,0,0.37611,1.676667,0.974132,0.947204,FALSE
1.507863,0.984189,1.087841,0.836567,1.231121,0.818228,0.996655,0.893213,0.717481,0.609284,0.490154,0.504418,0.655015,1.118365,0.739882,0.768005,0.450451,0.243709,0.226949,0,0,0.614692,1.130357,1.078778,1.170649,0.750406,FALSE
0.766638,1.042328,0.89726,0.809098,0.418949,1.404307,0.942599,0.251659,0.964794,0,0.646237,0,1.619241,0.947888,1.138069,0,0,0,0.450073,0,0.574971,0,1.068984,0.526925,0.974132,1.125608,TURE
0.355788,0.770047,0.803097,1.13873,1.322996,0.822034,0.862758,0.545767,0.697441,0,0.705344,0,2.120811,0,0.709806,0,0,0,0,0,0,0,0.615659,0.969993,0.838891,0.84384,TURE
0.406615,0.72994,1.119131,1.018864,0.826873,0.428143,1.100915,0.953656,1.340556,1.14727,1.2306,0,1.850069,0,0.928789,0,0,1.850089,0.86143,0,0,2.351864,1.115408,1.628492,1.020782,0.712152,FALSE
0.482855,1.276656,0.964343,0.791974,0.939747,0.856285,0.94033,0.400873,0.922104,0,0,0.531441,0.517579,1.514928,0.779519,0,0,0.775037,0.721738,0,0,0,0.993745,1.122543,0.889283,0.965597,TURE
1.00383,0.773296,0.969891,0.824081,0.739321,0.98053,1.025663,0.191943,0.833974,0,0.49224,0.506565,0.246676,0,1.238385,0.579286,0,0.367646,1.027089,0,0,0,1.010629,1.463969,0.870916,0.84384,FALSE
1.351147,0.642108,1.018207,1.14839,0.884173,0.32336,1.116987,0.854692,1.310664,1.360799,0.72982,0.563294,1.645803,0.356828,1.377068,0,1.006387,1.361221,2.281698,0.559284,0,1.373787,1.399276,0.349855,0.889283,0.825446,FALSE
0.457442,0.798567,0.925379,0.874025,0.753373,0.827742,0.992571,0.423352,0.973811,0,0.545643,0,1.640627,0,1.09819,0,0,0,0.762981,0,0,0,1.173708,0.971535,0.824266,1.003851,FALSE
0.563331,0.283701,1.258655,0.813379,1.308458,1.272195,1.055743,0.686343,0.789377,0.823232,0,0,0,0,0.666459,0,2.446293,0,1.848761,0,2.366742,0,0.561461,0.911807,1.095716,0.614971,TURE
0.313432,0.801265,1.012915,1.006021,0.669373,0.721726,1.060959,0,0.634385,0,0.803308,0.826686,0,0.785518,0,0,0,0,0,0,0,3.091021,0.76157,0.944617,0.992499,0.947204,FALSE
4.083089,0.670995,0.951202,1.351554,0.764998,0.85279,1.08695,0.51743,1.06999,0.67262,1.26258,0.371235,0.783363,0.705496,0.695787,0.282108,0.661848,0.716164,0.833642,0,0.212021,0.676161,1.277689,1.638193,0.664483,0.740475,FALSE
0.525211,0.956348,0.906723,0.470903,0.850497,0.733959,0.937553,0.736564,0.564757,0,0.948167,0.97576,0.475154,0.463584,0.477083,0,0,0,0,0,0,1.803096,0.898255,0.882766,1.049065,0.872163,TURE
0.368495,0.867409,1.005153,0.702074,0.831598,0.802461,0.954488,0,0.807735,0,1.360899,0,0,0.66538,0.342377,0,0,3.07247,0.953726,0,0,0,1.196104,1.11746,0.870916,0.618718,FALSE
0.525211,0.782467,0.826125,1.070235,1.007997,0.685028,0.949729,1.104845,0.941262,0.883962,1.422251,0.97576,1.900618,0.463584,0.715624,0,1.314125,0,0.662091,0,0,0,0.191853,0.872653,1.198932,0.712152,TURE
0.406615,0.786089,0.884894,1.872911,0.418949,0.959039,1.148097,0,1.706162,0,0.6153,0,0.61669,0.601673,0.619192,0,0,3.700179,2.584289,0,2.212389,0,0.582367,1.046133,1.123999,0.88524,TURE
0.724282,0.914149,0.876675,1.092721,0.995588,0.702327,0.997721,0.266463,0.88534,0,1.368951,0.352197,0.343011,1.338634,0.516604,0,0,0,0.476863,0,0.609401,0,0.789027,0.98108,0.927482,0.840093,TURE
0.516739,0.795294,1.126384,1.284282,1.480496,1.027542,1.113806,0.374369,1.148185,0.898695,0.481985,0.496011,1.449221,0,0.970068,0,1.336211,0.722934,0.673218,0,0,0,1.473478,1.599748,1.049065,0.680081,FALSE
0.525211,1.086759,0.947021,1.027426,0.976497,0.929681,1.034961,1.473127,0.564757,1.767924,0.474084,0,0,0,0.477083,1.120272,1.314125,0,0.662091,2.936243,0.848083,0,0.548477,1.354156,0.917566,0.618718,TURE
0.55486,1.563606,0.934563,0.805595,0.97077,1.187678,0.87593,2.090707,0.44529,0.835995,0,1.384218,0.898742,0,0.676792,3.177022,0,0,0,0,0,0,-1.048155,0.135086,0.992499,1.125608,TURE
0.470148,0.776984,1.17048,0.731003,1.266201,0.513771,1.033755,0.411806,0.736752,0,0.530626,0.546068,0.531824,0,1.067965,0,0,1.593133,0,0,0.951121,0,0.501572,0.605128,0.899199,0.768799,FALSE
0.398144,0.630783,1.010042,1.695252,0.585898,0.577381,1.188587,0.487082,1.618364,0,0,0.646971,1.260192,0,1.581633,0,0,0,0.880362,3.91499,1.130777,0,0.570535,1.544225,1.123999,1.050568,FALSE
0.766638,1.072109,0.980084,0.719198,0.926097,1.23305,0.984307,0,0.964794,0,0,0.665043,1.295393,0.631925,0.812906,0.761533,0,0.48331,0.450073,0,0,1.222438,0.98654,1.433509,0.795983,0.96185,FALSE
0.385437,0.651578,0.796233,0.877204,0.469062,1.127183,0.978898,1.006637,0.900474,1.211723,0,0,0.651335,0,0.653979,0,0,0,1.820749,0,1.169769,2.487028,0.939759,0.955244,1.049065,1.27569,TURE
0.402379,0.737624,0.894209,1.358485,0.367499,0.890536,1.080718,0.481901,0.615826,0,0,0,0,0.608143,0.312925,0,0,0,0.870793,0,0,2.377708,1.090695,0.707517,1.198932,0.84384,TURE
0.465913,0.637039,0.976696,0.499443,1.175997,1.255885,1.015701,0,0.637295,0,0.535539,0,0,0.523679,0.538927,0,0,0,2.246158,0,0,0,0.938823,1.23524,1.198932,0.91888,TURE
1.516334,1.144315,1.02593,0.886049,1.128358,0.809771,0.97,0.634435,0.551311,0.605862,0.162467,1.003169,0.651335,0.476606,0.817473,0.381839,0.447913,1.211678,0.451341,0,0,1.222438,0.779806,0.726962,1.348798,1.022244,FALSE
0.304961,1.048119,0.902245,0.69922,0.955497,0.456685,0.922672,1.276019,0.978383,1.540619,0.82626,0,0,0.807961,0.831487,0,0,0,0,0,0,0,1.461046,0.571365,1.198932,0.890557,FALSE
0.804758,1.049695,0.867908,0.629298,0.485099,0.753531,0.945628,1.198377,1.225135,0.573635,0.92295,0.316603,2.158414,1.203347,0.773991,0,0,1.380147,1.285235,0,0.54715,0,1.364073,0.786837,1.020782,1.022244,FALSE
1.228315,0.650557,0.990794,0.978908,1.190696,1.027542,0.978784,1.253942,0.520788,1.87228,0.401654,0.206671,0.402561,0.392759,0.606293,0.94462,1.662116,0.899259,0,1.23199,0,0,0.912516,0.878273,1.020782,0.890557,TURE
0.457442,0.748656,1.064186,1.123747,0.514498,0.970456,1.11839,0,1.623018,0,1.63693,0.561522,0.546876,1.600678,1.921833,0,0,0.819325,2.288942,1.693986,0.978557,0,0.625981,1.186399,1.123999,1.022244,TURE
0.190601,1.67699,0.444182,0.998886,0.734998,0.685028,0.771689,1.029515,0.263126,2.507985,1.345074,1.384218,0,0,0,3.227451,0,0,0,0,0,0,0.439401,-0.175042,0.842633,1.050568,TURE
1.859415,1.019128,0.950464,0.995779,0.822389,0.671098,1.004258,0.310265,1.348068,0,0.92647,0.681022,0.928563,1.294217,0.998926,0.310901,0.729399,1.183887,0.918727,0.809998,1.169769,0,1.068961,0.574245,0.945849,1.097285,FALSE
0.864056,0.660579,1.126785,1.38936,1.443268,1.18323,0.947342,1.785169,0.456257,2.66939,0.286328,0,0.860923,0.559973,0.432209,0,1.58218,0,0,0,0,0,0.717323,0.851777,1.077348,1.27569,TURE
0.59298,0.808549,1.070796,0.72776,0.881997,1.076473,0.992171,0.651779,0.916207,0,1.67647,0,0,0.409835,0.632653,0.989438,0,0,1.169532,0,0,0,1.290233,1.115371,1.123999,0.703689,FALSE
0.444735,1.180738,0.975614,0.948942,1.028997,1.484227,0.949034,0,0.779257,0,1.123072,0.577877,1.688413,0.5491,0.847632,0,0,1.686846,0.785421,0,0,0,0.056023,0.615029,0.974132,0.787192,TURE
0.847114,0.99721,0.799528,0.869031,0.440999,0.685028,0.936092,1.138157,1.047214,1.089327,0.876336,0.601226,0.292772,1.713857,0.58792,0.688086,0,0.436696,0.406665,0,0,1.103936,1.55754,0.941679,0.899199,0.872163,FALSE
0.804758,1.049695,0.867908,0.629298,0.485099,0.753531,0.945628,1.198377,1.225135,0.573635,0.92295,0.316603,2.158414,1.203347,0.773991,0,0,1.380147,1.285235,0,0.54715,0,1.364073,0.786837,1.020782,1.022244,FALSE
0.753931,0.969047,0.898346,0.810208,0.936442,0.693485,0.950003,2.047397,0.981146,0.612746,0.985878,1.014569,0.658737,0.964045,1.32282,0.774588,0.908623,0.491595,0.457788,0,0,0,-1.153494,-0.954421,0.899199,1.27569,TURE
0.385437,0.888515,1.04334,0.768234,0.725643,0.865626,1.028673,0,1.157753,0,0.649867,0,0,0.635475,1.961936,0,0,2.932812,0.910374,4.04999,0,0,0.830417,1.361926,0.945849,1.172325,TURE
0.338846,0.808549,1.061873,0.449499,0.937122,0.770657,0.962514,1.146801,0.586204,2.765214,0,0,0,0,0,0,0,3.351785,0,0,0,0,1.604265,1.240459,0.870916,1.125608,FALSE
1.736583,1.156948,0.96894,1.084505,0.682498,0.83182,1.009006,0.664528,1.245504,0.264322,0.567041,0.583543,1.136644,0.693104,0.855942,0.333054,0,1.268243,0.590513,0.433927,0.751994,0.532935,0.9729,0.679177,1.198932,1.200649,FALSE
0.304961,0.898388,1.179859,1.04883,0.918747,0.513771,1.13237,0.638009,2.445957,0,0,0,0,1.615923,0.415743,0,0,3.740398,0,2.590802,10.476314,0,1.477742,0.77917,1.170649,0.797123,FALSE
0.330374,1.520349,1.057068,0.857377,0.900372,1.436656,0.967837,0,0.60143,0,0.761029,0.783176,0,0.744175,0.765843,0,0,0,1.068173,0,0,0,1.113062,0.573469,0.880832,0.993921,FALSE
0.321903,0.425552,1.249262,1.27358,0.868216,0.535178,1.2317,0,2.006772,0,1.563195,0,2.350088,0.764288,2.752896,0,0,1.178482,1.097438,4.893738,0,0,0.754711,1.301036,1.142366,1.048998,TURE
0.338846,1.414961,0.936947,1.123747,1.047372,0.941914,0.849277,1.146801,0.439653,0,0,1.526189,0,1.450187,0.373103,0,0,0,0,0,0,0,0.731652,0.883949,0.870916,0.647041,TURE
0.381201,0.71871,0.888364,0.359599,0.970197,1.23305,0.956223,0.508974,0.910592,1.225493,1.971757,0,0,0.642697,0,0,0,0,1.841677,0,1.183371,2.515947,1.302666,0.99329,0.899199,0.900487,FALSE
0.614158,0.743493,0.896022,1.236121,0.90956,0.642214,1.062085,0.314574,1.366792,0,0.808926,0.832467,1.216129,1.582022,1.424576,0,0,0.605839,0,0,1.443545,0,1.069394,0.90966,1.049065,1.050568,FALSE
0.364259,0.68946,1.074946,0.859042,1.028997,0.913371,1.000699,0,0.544825,0,0.68855,0,0,0,0.346453,0,0,0,0,0,0,0,0.640567,0.872034,0.974132,1.003851,FALSE
0.588744,0.969483,0.952675,0.642141,0.696314,0.741684,0.912413,2.95426,0.419476,3.148711,0,0,0.42313,0.412827,0.424847,0,4.676737,0,0,0,0,0,1.188342,0.600953,0.792241,0.815516,TURE
0.974181,0.843703,0.96682,0.92397,0.881997,0.3996,1.024056,0.593432,1.011138,0.472997,1.775734,0.261059,0.254249,0.496117,1.021124,0,0,0.757966,0.352921,0,0,0.957396,1.202767,0.765854,1.049065,0.858486,TURE
0.825936,1.02278,0.909719,0.839064,0.360149,0.696445,0.991065,0.700495,1.133882,0.558774,2.097759,0.308401,0.90107,0.879129,0.904727,0,0,1.792274,1.251765,0,0,0,1.334719,1.189004,1.067432,1.111931,FALSE
1.241022,0.938248,0.793047,1.01118,0.861644,0.755287,0.942997,0.310265,0.87228,0.370596,1.391297,0.409082,0.597617,0.583065,0.900063,0,0,1.186609,0.828755,0,0,0,1.477742,0.429736,0.992499,0.993921,FALSE
1.317262,0.745286,1.140805,0.839405,1.183931,0.702543,1.072899,0,1.269793,0,0.748715,0.577877,0.938007,1.0982,1.695265,0,0,0.837946,1.040428,1.147717,0.331498,0,0.974304,1.104396,0.782325,0.904234,FALSE
0.571802,1.357564,1.128963,1.098775,1.133997,1.337436,1.040102,0,0.777595,0,0,2.237645,0.435856,0.850486,0.437625,0,0,0,0.606916,0,0,0,1.043498,0.549364,0.964216,1.050568,TURE
1.469743,1.071852,0.914445,0.61598,0.792748,0.644253,0.935483,0.392763,0.903449,0,0.838235,0.517577,0.504077,1.147539,0.590476,0,0.462236,0.50017,0.465773,0,0.296705,1.892462,1.429154,1.533508,0.870916,0.872163,FALSE
1.033479,0.662745,1.013745,1.221714,0.593652,0.553292,1.13237,0.186414,1.619901,0,0.239001,0.245956,1.676784,1.168539,1.32282,0,0,1.42787,1.662095,0,1.272124,2.704643,1.074171,1.249149,1.273865,0.600324,TURE
0.317668,0.71871,0.99941,0.724192,0.643123,0.770657,0.98642,1.224288,0.782265,1.477306,0.792304,0,0,0,0.398658,0,0,0,3.33804,0,0,0,1.212647,0.980839,0.899199,0.825446,FALSE
0.309197,0.812241,1.163696,1.700027,0.831113,0.645507,1.199588,0,1.768789,0,0.814623,0.838329,0.816462,1.593163,1.639552,0,0,1.228988,1.144471,0,2.949852,0,0.90128,0.760498,1.049065,1.022244,FALSE
0.338846,0.74117,0.687094,1.27358,0.881997,0.685028,1.019133,0,0.439653,0,0,0.763094,0,0,0.373103,1.760428,0,0,0,0,0,0,0.736525,1.08715,1.049065,0.628648,FALSE
0.559095,0.816716,0.965339,0.499443,0.629998,0.554547,0.937922,0.691583,0.972159,0,1.334728,0.457857,1.337742,0.870112,0.671586,1.050798,0,0.666893,0.621031,1.376364,0,0,0.977761,0.242975,1.273865,1.050568,FALSE
0.470148,0.874107,0.832841,0.681059,0.985565,0.627942,0.952143,0.823612,0.421001,0,0.530626,1.092135,0.531824,0,0.266991,0,0,0.796566,0,0,0,0,0.370704,1.16695,1.123999,0.91888,FALSE
1.097012,0.894919,0.858566,1.176825,0.565085,1.002582,1.031812,0.877881,1.076979,1.258872,0.450103,0,0.676679,0.880269,0.226475,0.529504,0,0.336051,0.625882,0,1.197293,0.848516,0.835047,0.799596,1.049065,0.797123,TURE
0.70734,0.806935,0.867751,1.717133,0.843497,0.603477,1.112028,0.81865,1.255395,0.653596,0.701069,0,1.405305,0.685543,1.234632,0,0.969567,0.524568,1.465481,0,0,0,0.764338,0.676432,0.735675,0.993921,TURE
0.33461,0.887016,1.233449,0.682134,1.7756,0.61292,1.070257,0,0.44529,0,0.751145,1.546009,0.752842,0,0.755897,0,0,0,0,0,0,0,0.755279,1.055451,1.227215,0.92881,TURE
1.046186,0.632872,1.14305,1.083407,0.692998,0.572111,1.155292,0.184141,1.553083,0,1.888594,0.485889,1.419645,0.461692,1.425406,0,0,0.705157,2.298323,2.174995,0.837612,0,0.373135,1.447357,1.273865,1.200649,FALSE
0.440499,0.881111,1.129141,0.799109,0.881997,1.370056,1.016229,0.879586,1.236435,1.057288,0,0,2.273288,1.66345,1.711885,0,1.574347,0,0,0,0,0,0.876759,1.115333,1.095716,0.750406,TURE
0.715811,1.180131,0.990539,0.980388,0.745887,1.014856,0.982727,1.887444,1.171536,2.583074,1.385346,1.069246,1.041356,0.338666,0.697055,0.816584,3.831544,2.072992,0,1.067725,1.233575,0,0.945051,1.047613,0.945849,0.91888,TURE
0.457442,0.898388,1.041052,0.998886,0.937122,0.884828,1.034511,0.423352,1.298414,0,0.545643,0.561522,0.546876,1.067119,0.823643,0,1.514372,1.638651,0,1.693986,1.957114,0,0.805525,0.880366,1.348798,1.068961,TURE
0.313432,0.65558,1.080443,0.374582,1.102497,1.223264,0.99975,0.62053,0.951578,0,0.803308,0,0.805123,0,0.404195,0,2.239564,0,1.128351,0,1.453856,0,0.822229,1.610952,0.899199,1.247366,FALSE
0.211778,1.401485,1.04938,0.998886,0.881997,1.598399,0.996485,0,0.945104,0,1.204962,2.480057,0,0,1.212585,0,0,0,0,3.829882,0,0,0.901598,0.769419,0.899199,0.880626,TURE
1.270671,1.024162,1.074365,0.639287,1.117197,0.548022,0.996485,1.666506,0.851858,1.809452,0.582264,0.399472,0.194526,0.948948,0.976579,0,1.606152,0.28966,0.269741,1.190369,0.343817,0.730985,1.082012,1.437961,1.198932,1.27569,FALSE
1.025008,0.757319,0.949852,0.898997,0.780228,0.843111,1.004471,0.375922,1.152949,0,0.96397,0.496011,1.207684,1.649588,0.84881,0,0,0.359955,0.335201,0,0.427605,0.909124,0.70653,1.14685,0.58955,0.84384,FALSE
0.283783,1.20679,0.820411,1.027426,0.480374,0.672795,0.923923,1.372687,1.052503,0,0.889818,0.915713,0,0.870112,1.790895,0,0,0,3.755295,0,0,0,0.266144,0.755653,0.81435,0.825446,TURE
1.385031,0.51101,1.077345,0.823451,1.037644,0.944072,1.071192,0.277906,0.852333,0,0.711855,0.366285,0,0.69609,0.716358,0,0.490769,0.265522,0.741787,0.545432,0.945231,0.669881,0.791938,1.078053,0.795983,0.947204,TURE
0.317668,0.790581,0.832841,1.27358,1.047372,0.770657,1.046813,0,1.408078,0,1.584608,0,1.588187,0.774757,0.398658,0,0,0,2.22536,0,1.433379,3.047485,1.104785,0.876331,1.198932,1.125608,FALSE
0.792051,0.605331,1.055526,0.625017,1.165497,0.812248,1.041538,0.243541,0.995916,0,0.625278,0,0.62669,1.22286,1.258467,0,0,1.402649,1.306189,0.962703,0,0,0.803866,1.100652,0.767699,1.097285,FALSE
0.360023,0.760987,0.793649,0.839064,0.529198,0.959039,1.012472,1.078539,1.240449,0,0,0,1.396839,1.362826,1.402508,0,0,2.098272,0,0,0,2.671253,1.389512,0.601197,1.198932,0.872163,FALSE
0.436264,0.575666,1.212876,0.599332,1.273996,0.570857,1.070071,0.444104,1.248557,0,1.145311,0,0.573949,0.559973,2.016973,0,0,0,1.602259,1.779541,0,0,1.116338,1.323787,1.095716,0.825446,FALSE
1.181724,0.927368,1.110455,0.58018,1.073484,0.709493,0.984905,0.488834,0.874561,0,1.252813,0.644636,1.255643,0.408356,1.050615,0.491134,0,0.9351,0,0,0,0,0.553215,1.232708,0.842633,0.84384,FALSE
1.190195,1.208507,0.871371,0.599332,0.734998,1.23305,0.902672,0.485343,1.033708,0,1.036527,0.213338,1.038868,1.621715,0.521542,0.487601,0,0.928372,0.576352,0,0,0,1.029118,1.030991,1.245582,1.125608,FALSE
0.304961,2.021372,0.520526,0.799109,0.147,1.198799,0.629094,3.828056,0.652255,0,0,3.401221,1.656252,0.807961,0,0,0,0,0,0,0,3.181933,1.112795,0.148989,1.095716,1.27569,TURE
0.444735,1.43742,0.928023,0.998886,0.992247,1.31297,0.805241,1.742256,0.667934,0,0.561536,1.155755,0,1.0982,0.565088,0,1.558912,0.843423,0,1.744303,0,0,0.321469,0.513436,0.974132,0.900487,FALSE
0.571802,1.117994,1.184486,0.756299,1.175997,0.84813,1.028919,0.33805,0.950394,0,0.869747,0,0.871712,0.425243,1.750499,0,0,3.25868,0,1.344844,0,0,1.243849,1.227625,1.273865,1.068961,FALSE
0.37273,0.796298,1.391224,0.419532,1.719895,1.164548,1.063741,1.562023,0.399225,1.253992,0,0,0.674056,0,0.338396,0,3.74139,0,0,0,0,0,1.38886,1.118544,0.81435,1.172325,TURE
0.360023,0.824403,1.058199,1.078797,0.926097,1.027542,1.030234,0,1.240449,0,0,0,0.69842,0.681413,1.051881,1.653085,0,1.049136,0.976987,0,2.512837,0,0.864248,1.046193,1.095716,0.993921,FALSE
1.266435,2.505871,0.509732,0.787543,0.681614,2.450477,0.646347,2.280134,0.271955,2.541762,0,2.204495,0.195181,0.190429,0,2.289746,0,0,0,0,0,0,0.454264,-0.270484,0.464225,1.050568,TURE
0.355788,0.641706,0.981563,0.898997,0.661498,0.47952,1.096421,0.545767,0.83693,1.315163,1.410688,0,0,0,0.709806,0,0,0,0.989049,0,1.272124,0,1.168929,1.635538,0.767699,0.748836,FALSE
0.41085,0.833556,1.056077,0.941303,0.884591,0.584289,1.074,0.943722,1.326592,1.135193,0,0,0.610198,0.59534,2.450698,0,0,0.915204,3.409062,0,0,0,0.795402,1.652901,0.861,1.125608,TURE
0.41085,1.111408,1.030319,0.440685,0.949444,0.846211,0.918348,0.471861,0.602996,0,0.608823,0.626541,0.610198,0.59534,0.919012,0,0,0.915204,0,0,0,0,0.521811,0.941548,0.824266,0.900487,TURE
0.736989,0.929367,0.947716,0.894241,1.130497,0.244653,0.971842,1.30921,0.869988,0.626996,1.008806,0.346054,1.011084,0.657643,0.84599,0.792707,0,0.503094,0,0,0,0,1.080029,1.28133,0.974132,1.27569,TURE
0.402379,0.964585,1.130911,1.13873,1.484696,0.342514,1.017146,0,0.369496,0,1.243832,0.640015,0,0.608143,0,0,0,0.9351,0.870793,0,0,0,0.821336,0.78104,0.735675,0.96185,FALSE
0.360023,1.141481,0.911226,1.198663,1.102497,0.47952,0.994709,1.078539,1.102622,0,0.696846,1.43425,2.095259,0.681413,1.402508,0,0,0,0.976987,0,0,0,0.85685,1.017378,1.273865,0.88681,TURE
1.541747,1.095836,1.07766,0.772822,0.974839,0.79319,1.012081,0.499159,0.861138,0.59582,0.639096,0.493271,0.160135,1.249885,0.964709,0,0.440468,0.953232,0.443839,0.489374,0.282694,0,1.070476,0.908593,1.020782,0.975527,FALSE
0.368495,1.239156,1.033872,1.361339,0.913497,1.223264,1.058614,0,1.346224,0,0.680449,0,0,1.99614,2.054262,0,0,1.024157,0.953726,2.122585,0,0,1.016666,1.056968,1.020782,1.097285,FALSE
0.453206,0.906784,1.284288,1.07737,1.427996,0.668718,1.058289,0,1.201442,0,0.55084,0.56687,0.552084,0.538641,1.385812,0,0,0,0,1.710433,1.976115,0,0.571369,1.130259,0.917566,0.947204,FALSE
0.376966,0.726786,0.729906,1.884565,0.705598,0.289234,1.119646,0.514757,1.710317,1.239579,2.659228,0,1.332617,0.650084,0.334506,1.576197,0,0,0,0,1.197293,5.091093,1.037739,1.171828,1.170649,1.022244,TURE
0.368495,1.363071,1.177465,0.839064,1.052097,1.418987,1.041259,0,1.346224,0,0.680449,2.100754,0,1.99614,1.027131,0,0,2.048313,1.907451,0,0,0,0.804871,1.267098,0.945849,1.228973,FALSE
0.321903,1.06388,0.953384,0.149833,0.992247,0.085629,0.893976,1.811946,0.771835,0,0,0,1.566725,1.528576,1.179813,0,0,0,0,0,0,0,0.802896,1.007768,0.747765,0.975527,TURE
0.419321,0.598925,0.933792,0.908461,0.624361,0.760742,1.067554,0,1.18138,0,0.59627,0,2.390467,0.583065,0.600042,0,0,0,0,1.854469,2.142524,0,0.574099,1.276948,0.949591,0.993921,FALSE
0.381201,1.018173,1.054932,1.078797,0.661498,0.753531,1.056878,0,0.910592,0,0.657252,1.352758,0,0.642697,0.992115,0,0,1.977682,0,2.048541,0,0,0.678741,0.948245,0.867174,0.825446,FALSE
0.652278,0.595036,0.908554,1.252175,1.114309,0.874634,1.039231,0.29607,1.135052,0,1.141543,0,0.762748,1.116262,0.957304,0,0,1.139459,0,0,0,1.442476,1.365566,0.59185,0.842633,1.022244,TURE
0.944532,0.870187,0.728269,0.898997,0.783998,0.856285,0.968184,0.204048,0.730114,0,0.261711,0.538655,1.04921,0.767746,0.790101,0.61615,0,0.391042,0.36415,0,0,0.987998,1.155458,0.52588,0.870916,0.900487,TURE
0.88947,0.898388,1.070796,0.953482,1.042361,0.685028,1.042499,1.0837,0.886318,2.073911,0.834205,0.28616,0.278696,0.81573,1.119309,1.30969,0.76816,0.4156,0,0,0.494029,0,0.989572,0.858113,1.273865,1.097285,FALSE
1.075835,0.997423,1.052528,0.997788,0.944997,0.940973,1.022402,0.89523,0.777937,0.42795,0,0.944784,0.92014,0.673301,1.501296,0.540052,0,0.685491,0.63835,0,0,0,1.046489,1.210606,1.273865,1.247366,FALSE
0.457442,0.948298,0.601497,1.423413,0.881997,0.285428,0.992571,0,1.298414,0,2.182574,1.123045,1.093752,0,0.823643,0,0,0.819325,0,1.693986,0.978557,0,1.155458,0.760615,0.767699,1.022244,TURE
0.355788,1.15507,1.011307,0.479465,0.793798,0.548022,0.970603,0,0.697441,0,0.705344,0.72587,1.413874,0.689723,1.064709,1.673493,0,2.124177,0,0,0,0,1.275255,0.838479,1.245582,0.797123,FALSE
0.360023,1.078065,0.911226,1.498329,1.058397,0.548022,1.047997,1.078539,1.378277,2.598635,0.696846,0,0,0,0.701254,0,0,1.049136,0,4.349989,1.256419,2.671253,0.802235,1.416385,0.870916,1.097285,FALSE
1.270671,0.772613,0.874483,0.958931,0.749698,0.844868,0.971322,0.454502,0.968021,0.36189,1.358615,0,0.972631,0.759158,0.683605,0.456407,0,0.579321,0.269741,0.595184,0,1.461969,1.529273,1.146965,0.795983,0.675365,TURE
0.381201,0.898388,1.027171,0.539398,0.881997,0.959039,0.956223,1.017947,0.780508,0,1.314505,0.676379,0,1.285393,0.992115,0,0,0,0.920839,0,0,0,1.024918,0.14328,1.020782,1.215295,FALSE
2.744649,0.73202,1.048763,1.194123,0.972202,0.845906,1.1114,0.63012,1.359957,0.16694,0.62673,0.460692,0.89735,1.13815,1.666835,0,0.493051,0.666893,1.366267,0.820689,0,1.343922,1.029096,1.093802,0.795983,0.965597,FALSE
0.406615,0.673791,1.223236,0.554382,1.53247,1.215925,0.959369,0,0.853081,0,0.6153,0,1.233379,0.601673,1.547981,0,0,0,0,0,0,0,0.382535,1.065345,1.123999,1.097285,FALSE
1.622223,0.661476,1.102482,0.764148,1.220096,0.856285,1.028889,0.83008,0.787999,0.566107,0.607225,0.156224,0.760746,0.148444,1.14575,0.356718,0.83689,0.679178,0.421647,0.464841,0,0.570901,0.673564,1.410791,0.917566,1.068961,TURE
0.330374,1.174815,0.704712,0.832405,0.747248,0.799199,0.909767,0.588294,0.902145,1.418991,1.522058,0.783176,0,0.744175,0,0,0,0,1.068173,0,0,0,0.834032,1.074966,1.123999,0.633364,TURE
0.482855,0.803821,1.095844,1.41271,0.845247,0.513771,1.152236,0.801746,1.53684,0,0.516412,0,0.517579,2.019903,1.818878,0,0,0.775037,1.443477,1.601587,0.925181,0,0.920307,1.098238,0.992499,0.993921,TURE
0.440499,1.036601,1.105116,0.69922,0.881997,0.456685,1.045264,0.879586,0.674419,2.114575,1.134082,0,0.568322,1.108967,0.285314,0,0,1.703548,0.793198,0,0,0,0.90014,0.524163,0.81435,1.125608,TURE
0.351552,0.779324,1.1138,0.239733,1.264196,0.822034,0.964106,0,0.282379,0,0.714052,0,0.715665,0.698238,0.359284,0,0,2.150729,0,0,0,0,0.611599,1.223406,1.152282,1.125608,FALSE
0.37273,0.612537,0.965339,1.078797,1.168647,0.787782,1.063741,0,1.0646,0,1.345074,0,0.674056,0,0.338396,1.594741,0,0,0,0,3.634639,0,1.084066,1.143004,0.842633,0.750406,TURE
0.406615,0.673791,1.067078,0.659265,0.904047,0.719279,1.006551,0,0.731212,0,0,0,0.61669,0,1.238385,0,0,0,0,0,1.106195,0,0.380454,0.974866,1.198932,0.975527,TURE
18.860991,1.076129,0.766446,1.0249,0.814304,1.001667,0.899521,0.936091,0.678736,0.557267,0.649721,1.016316,0.664213,0.622626,0.555757,1.005224,0.250127,0.463977,0.342055,0.237592,0.251623,0.534971,1.324487,0.717067,1.123999,1.200649,FALSE
0.8217,0.777985,0.798497,0.479465,0.541798,0.822034,0.949478,0.469416,0.839821,0.561684,0.602481,0,1.811526,1.178277,0.757866,0,0,0,0,0,0,1.138797,0.496867,1.145627,0.917566,1.125608,TURE
0.41085,1.000267,0.875771,0.440685,0.708192,0.8583,0.887217,0.943722,0.964794,0,2.435293,0,1.830595,0,0.612675,0,0,0,0,1.89435,0,0,0.87411,1.390643,0.992499,1.022244,FALSE
0.864056,0.660579,1.126785,1.38936,1.443268,1.18323,0.947342,1.785169,0.456257,2.66939,0.286328,0,0.860923,0.559973,0.432209,0,1.58218,0,0,0,0,0,0.717323,0.851777,1.077348,1.27569,TURE
1.050421,0.717261,1.057843,0.622383,1.204266,0.869459,1.004521,0.916977,0.984324,0.876775,0.940459,0.72587,0.706937,1.379446,1.419612,0.553277,1.94705,0,1.307967,0.722027,0.41709,0,0.957636,0.541962,1.170649,0.900487,TURE
0.720047,0.982942,1.10229,1.032182,1.224996,1.141713,1.021353,0.804118,0.685061,0.641925,0.344275,0,0.690105,0.673301,0.866132,1.623389,0.95215,0.515145,0.959437,0,0,0,0.766545,0.578201,0.9751,0.872163,TURE
0.317668,1.078065,0.799528,1.423413,1.175997,0.627942,0.966289,1.836432,1.251625,2.954612,0.792304,0.815361,1.588187,0,0.797316,0,0,1.194849,0,0,0,0,1.244478,0.927699,0.692766,0.975527,TURE
0.292254,0.781207,1.303578,1.215311,1.206621,1.170256,1.203485,0.666157,0.681031,1.609602,0,0,0,0.844139,0.868718,0,0,0,2.427665,0,0,0,1.183294,1.035176,1.067432,0.975527,FALSE
0.635335,0.898388,0.832841,1.123747,0.992247,1.284428,0.875699,0.304018,0.932418,0,0.390799,1.206514,1.175044,0.764288,0.786542,0.922129,0,0.585232,0,0,0,0,0.994198,0.501198,1.348798,0.872163,TURE
0.338846,0.606412,0.81202,1.27358,0.385874,0.941914,1.075751,0,0.879306,0,1.483031,0,1.48638,0,0.746206,1.760428,0,0,2.080856,0,0,0,1.250559,1.022787,1.095716,0.618718,FALSE
0.499797,1.004976,1.122219,0.654825,1.29033,0.520114,0.985226,0.774336,0.989532,0,0,0,0.999463,1.462689,2.007037,0,1.382688,0.74808,0,0,0,0,0.899237,0.923513,0.81435,1.200649,TURE
2.037309,0.70601,0.966165,1.17469,0.793798,0.931638,1.098626,0.566233,1.254232,0.225143,1.207478,0.372785,0.847144,0.944589,0.972093,0.283584,0.332655,0.539932,1.005602,0.369339,0.213354,0.907218,1.322699,0.483526,0.767699,0.900487,TURE
13.248861,0.746167,0.887423,1.461109,0.928344,0.746113,1.092307,0.898151,1.292151,0.689977,0.777097,0.285611,0.760308,0.687517,1.14509,0.5639,0.508829,0.523057,1.230535,1.466242,0.749266,1.385221,0.694179,0.444608,1.049065,0.897709,FALSE
1.622223,0.661476,1.102482,0.764148,1.220096,0.856285,1.028889,0.83008,0.787999,0.566107,0.607225,0.156224,0.760746,0.148444,1.14575,0.356718,0.83689,0.679178,0.421647,0.464841,0,0.570901,0.673564,1.410791,0.917566,1.068961,TURE
0.491326,1.068772,0.990794,0.749164,0.94631,0.756385,0.989196,0.393901,1.20809,0.945994,1.522058,0,0,0.992233,0.510562,1.199584,0,0.76132,0.708964,0,2.72598,0,1.186712,0.765224,1.020782,1.172325,TURE
0.427793,0.960652,0.915301,0.898997,0.624748,1.883827,1.001568,0.905973,1.157753,1.089327,0,0,1.756631,0.571286,1.4698,1.383193,0,0,0.817479,0,0,0,1.330353,0.929944,1.245582,1.050568,FALSE
0.457442,0.449194,1.110455,0.69922,1.139247,0.627942,1.10441,0.423352,1.190213,0,0,0,0.546876,0,1.921833,0,0,0,0.762981,5.081959,0.978557,0,1.610131,1.522672,1.049065,1.097285,FALSE
0.393908,1.506973,0.859707,1.028084,0.844682,1.132931,0.925377,0.492377,0.503371,0,0,0.654081,0.63702,0.621509,0.959408,4.518432,0,0,0,0,0,0,0.971054,0.796061,1.091974,0.975527,TURE
0.330374,1.036601,0.736744,0.948942,0.404249,0.989485,0.754913,3.529765,0.902145,2.837983,0.761029,0,1.525496,0.744175,1.148765,0,0,0,1.068173,0,0,0,0.666332,0.388319,1.020782,0.900487,TURE
0.368495,1.053282,0.746685,1.198663,0.440999,0.606739,1.006551,0.526729,1.076979,1.268745,0.680449,0,0.681986,1.33076,1.027131,1.613726,0,1.024157,0,2.122585,0,0,1.107066,1.07526,0.870916,0.993921,FALSE
0.495562,1.704633,0.576583,1.157533,0.484234,1.638695,0.787174,2.73354,0.598838,0,0.502941,2.587885,0.504077,0,0.253061,0,0,0,0,0,0,1.914792,1.104059,-0.06862,1.049065,0.665435,TURE
0.398144,0.974846,1.116362,0.710636,1.014297,0.675242,0.979781,0.974165,0.746937,0,1.886028,0,0.630096,0,0.632653,0,0,0,0,0,0,0,0.224684,0.726557,0.795983,0.947204,FALSE
0.537917,0.551766,0.904977,1.35767,0.940497,0.538236,1.117509,0.719026,1.286392,0,0.462706,0,1.855003,0.452458,1.629714,0,2.564662,0.693784,1.938217,0,0.827398,0,1.171965,-0.026617,0.964216,0.975527,TURE
4.320281,0.782126,1.065547,1.474826,1.054938,0.779051,1.127929,0.44454,1.158889,0.317809,0.454524,0.467751,0.512495,0.888916,1.400786,0.266574,0.469053,0.76132,0.551417,1.734002,0.300502,1.06482,0.724248,0.90534,1.020782,1.247366,TURE
0.368495,0.743493,0.947716,1.190101,0.390599,1.076473,1.093322,0,1.211602,0,0,0,0,0,1.027131,0,0,0,2.861177,0,1.226143,0,0.760251,0.88958,1.020782,1.200649,TURE
0.465913,0.83305,0.976696,1.448385,0.881997,0.456685,1.056878,0.415584,1.168374,0,0.535539,1.102247,2.146994,1.047357,1.347317,0,0,1.608022,0.748719,0,0,2.04124,0.870949,0.895582,0.664483,1.153932,TURE
0.343081,0.931661,1.048763,0.898997,0.749698,1.986581,1.06247,0,1.881348,0,0,0,0.733783,0.715915,0.736761,0,0,2.205876,3.081268,0,5.286748,0,1.48816,1.384064,1.273865,0.975527,FALSE
0.533682,1.026729,1.110455,0.69922,1.175997,0.358824,0.946637,0.724779,0.463101,0,0,0.480011,1.402472,0.456107,0.704082,1.102057,2.585513,0,0,0,0,0,1.00787,1.012806,0.945849,1.050568,FALSE
0.504033,1.177718,0.881832,1.253865,1.106365,1.784678,0.735882,1.151661,0.098115,0.921738,0.494344,0.50873,0,0.483396,0,0,0,0,0,0,0,0,0.006173,0.077767,1.170649,0.675365,TURE
0.537917,0.763983,1.042691,0.764454,0.656998,0.671048,1.058067,0.719026,1.653933,0.862747,0.462706,0.952342,1.391252,0.904917,1.862531,0,0,0,0.646072,1.432314,4.136988,0,0.787109,0.873877,0.824266,0.947204,FALSE
1.063128,0.880492,1.085017,1.047782,0.844991,0.632334,1.064698,0,0.879892,0,0,0.478083,0.465613,1.135689,2.103762,1.093169,0,0.693784,0,0.713257,0,0,1.197125,1.032912,0.992499,1.200649,FALSE
1.241022,0.717484,1.065923,1.120289,0.677329,0.834329,1.087281,0.465397,1.546314,0,0.59627,0.204541,1.792851,0.971775,1.300091,0,0,1.483261,0.828755,0.609601,2.11287,0.74869,0.568673,0.533395,1.095716,1.050568,FALSE
0.364259,0.752139,1.016841,0.679242,0.896697,0.981874,0.912918,0.532925,0.408619,1.283849,0,0.708588,0,0,0.346453,0,0,0,0,0,0,0,1.419403,0.616352,1.020782,0.740475,TURE
0.436264,1.098999,1.237133,0.932294,1.065747,1.008514,1.070071,0.444104,1.135052,1.067756,0,0.58932,0,1.119946,1.728834,0,0,0,0,0,1.027979,0,0.2862,0.941385,0.646116,1.022244,TURE
0.415086,0.715043,0.866835,1.05216,0.710498,0.692639,0.986009,1.400989,0.835492,2.246736,0,0,0,0.589138,1.212585,1.426873,0,0.90557,0.843294,1.874197,0,0,0.745807,0.993096,1.198932,0.797123,TURE
0.368495,0.929367,1.033872,1.070235,0.793798,0.88075,1.075968,0.526729,0.942357,0,0.680449,1.400503,0,0.66538,1.369508,0,0,0,0.953726,2.122585,0,0,0.054759,1.029981,1.035408,0.947204,TURE
0.8217,0.777985,0.798497,0.479465,0.541798,0.822034,0.949478,0.469416,0.839821,0.561684,0.602481,0,1.811526,1.178277,0.757866,0,0,0,0,0,0,1.138797,0.496867,1.145627,0.917566,1.125608,TURE
0.576037,0.990869,0.826718,0.770569,1.149747,0.709493,0.954743,2.013274,0.514557,3.219204,0.863257,0.888379,0.432603,0.844139,0.434359,0,2.391114,0,0.602353,0,0,0,0.874098,1.03253,1.348798,1.003851,TURE
0.351552,0.51955,1.023492,0.539398,0.779098,0.616525,1.055059,1.657268,1.129515,2.662799,2.142156,0,2.862658,0,0.718569,0,1.987613,0,2.002824,0,0,0,0.934493,0.855919,1.067432,1.200649,FALSE
0.364259,1.253564,1.191157,0.819087,1.058397,1.415725,1.018255,0,0.953444,0,0,1.417175,0,1.346602,1.732265,0,0,0,0,2.14847,2.482193,0,0.836526,0.318191,1.245582,1.097285,FALSE
0.360023,0.824403,1.058199,1.078797,0.926097,1.027542,1.030234,0,1.240449,0,0,0,0.69842,0.681413,1.051881,1.653085,0,1.049136,0.976987,0,2.512837,0,0.864248,1.046193,1.095716,0.993921,FALSE
0.419321,1.088955,0.984267,0.842219,0.661498,0.688633,0.9913,0.924462,0.945104,0,0,0,1.195234,0.583065,1.500105,0,1.656344,0,0.83451,1.854469,0,0,1.127425,0.283384,1.049065,1.050568,FALSE
0.364259,0.940173,1.074946,0.719198,1.131897,0.205508,1.000699,0.532925,0.953444,0,0,0,0.690105,2.019903,1.039359,0,0,1.036496,0,0,0,0,1.252786,1.463377,1.020782,0.487896,FALSE
0.474384,1.106942,1.02618,0.682572,1.028997,0.494742,0.889719,0,0.208604,0,0,0,0,0.514157,0,0,0,0.789258,0,0,0,0,0.749112,0.509048,0.514617,1.003851,TURE
0.41085,1.111408,1.030319,0.440685,0.913127,0.217597,0.933913,1.415583,0.964794,1.135193,0.608823,0,0.610198,1.78602,1.531687,0,1.691586,0.915204,0,1.89435,0,0,1.172815,0.990616,1.020782,1.050568,FALSE
0.368495,1.053282,0.890279,1.241473,1.007997,0.274011,0.954488,1.053457,0.673112,0,0.680449,0.700251,0.681986,0.66538,0,0,0,0,0.953726,0,0,0,1.173708,0.738449,1.020782,0.900487,FALSE
0.495562,0.921423,1.04639,0.625773,0.884159,0.695102,1.019455,2.343034,1.097869,0,0.502941,1.035154,1.008154,0.491803,1.518367,0,0,0,2.810981,0,0,0,0.906484,1.243308,1.110341,0.797123,TURE
0.351552,0.714381,1.083697,0.839064,1.131897,0.342514,1.018678,1.104845,0.988326,1.331399,1.428104,0,1.431329,0,1.077853,0,0,1.075364,0,0,1.288227,0,1.128811,1.013583,0.842633,0.872163,FALSE
0.402379,0.737624,1.209812,0.659265,1.278896,0.707862,1.033039,0.963801,0.738991,0,1.243832,0,1.246642,0.608143,0.312925,0,1.728359,0,0,0,0,0,1.128811,1.23377,1.007725,1.200649,FALSE
0.317668,1.006194,0.932782,1.023858,0.698248,1.198799,0.946158,0.612144,1.251625,0,0.792304,0.815361,0,0.774757,0.797316,0,0,0,1.11268,2.481332,1.433379,0,1.401985,0.788911,1.067432,0.787192,FALSE
0.432028,1.532544,0.808346,1.548273,1.653745,1.31297,0.858529,2.242508,0.687774,3.2353,0,1.190427,0.579688,1.131146,0.582041,0,1.606152,0,0,0,0,0,0.969007,0.528286,1.095716,0.768799,TURE
0.381201,1.137958,0.916126,0.958931,0.352799,0.959039,0.989775,0,0.910592,0,0,0,1.317474,1.285393,0.66141,0,0,0,0,0,0,0,0.877578,0.809963,1.273865,1.050568,TURE
0.74546,0.949433,0.880162,0.69922,0.649248,0.704057,0.943641,1.035398,0.926202,0,0.332403,0.342077,0.999463,1.300168,0.836266,0.783543,0,0.994557,0.926161,0,0,0,1.099012,0.388135,0.945849,0.815516,TURE
0.44897,0.71193,1.013552,0.865701,0.881997,1.027542,0.968568,0,0.99236,0,1.112273,0,0.557393,1.63146,0.839482,0,0,0.835235,1.555591,1.727202,0,0,1.321052,0.528041,1.020782,0.92881,TURE
0.546388,1.211779,0.96842,0.428094,0.818998,0.304457,0.866102,0,0,0,0,0.937344,0,0,0,1.075817,0,0,0,0,0,0,0.975593,0.562359,0.992499,0.91888,TURE
0.635335,1.221807,1.165978,0.861539,1.185184,0.813471,1.006551,0.304018,0.932418,0,0.390799,1.206514,0.783363,1.146432,1.179813,0.922129,1.081694,0,0.544986,1.206675,0,0,0.893851,0.536213,0.767699,0.750406,FALSE
0.304961,1.122985,1.283964,0.69922,1.580245,0.685028,1.006551,0,0.978383,0,0,1.70061,0.828126,1.615923,1.662974,0,0,0,0,0,0,0,1.023272,0.539364,1.273865,0.91888,TURE
0.368495,0.681536,1.148747,0.59077,0.881997,1.154762,1.041259,0,1.615469,0,1.360899,0,0.681986,0.66538,1.711885,0,0,2.048313,0,0,3.67843,0,1.629168,1.316663,0.945849,0.736728,FALSE
0.351552,0.909212,1.234211,0.599332,1.396496,0.47952,1.055059,0,1.270704,0,0,0,0,2.094715,1.437138,0,0,0,0,0,0,0,1.04472,1.210674,0.842633,0.947204,FALSE
0.804758,0.992955,1.091461,0.509432,1.146597,0.548022,0.937682,0.239675,0.796338,0,0.92295,0.633206,0.925035,1.504183,0.928789,0,0,0.460049,0,0.947175,0,0,0.229584,0.760498,0.917566,1.022244,TURE
0.495562,0.921423,0.875551,1.216291,0.717704,0.476833,1.019455,0.781011,0.698644,0.937768,0.502941,0.517577,0.504077,0,1.012245,1.189061,1.394816,3.018567,1.40549,1.559067,0,1.914792,0.965016,0.776459,1.170649,1.022244,TURE
1.355382,1.078065,1.124336,0.973914,1.488371,1.027542,1.028569,0.142002,0.689571,0,0.545643,1.310219,0.546876,0.533559,0.823643,0.427612,0,1.085541,0.758167,0,0,2.054159,0.678463,1.17141,1.020782,1.35073,TURE
0.309197,0.738401,1.026791,1.544431,1.71311,0.47425,1.075493,0.629148,0.643196,1.51892,0,0,0,1.593163,0.819776,0,0,0,0,0,0,0,0.747758,0.682969,1.348798,1.200649,TURE
0.355788,1.090899,1.041052,0.839064,0.881997,1.096045,1.042499,0.545767,1.534371,0,0,0,0,0.689723,2.484321,0,1.963075,2.124177,0,0,0,0,1.233438,1.29678,0.870916,0.91888,FALSE
0.33461,0.477624,1.170195,1.285409,1.401331,1.212319,0.974698,0.580752,0.593719,1.400563,0.751145,0,0.752842,0,0.377949,0,0,1.131963,1.054118,0,0,0,0.394095,1.206039,1.020782,1.172325,TURE
0.368495,0.619578,1.29234,0.82194,1.140297,0.870964,1.145385,1.053457,1.346224,1.268745,1.360899,0,0.681986,1.33076,2.396639,0,0,0,0.953726,0,0,0,0.965562,1.397786,1.170649,1.200649,FALSE
0.368495,1.177198,0.86156,1.181539,0.875697,0.753531,0.937133,0.526729,1.076979,0,0.680449,1.400503,1.363973,2.66152,1.027131,3.227451,0,1.024157,0.953726,2.122585,0,0,1.10051,0.37454,0.992499,0.872163,TURE
0.343081,0.865114,1.141301,1.018864,0.881997,2.055084,1.11839,0,1.302472,0,0.732129,0.753435,0.733783,0.715915,2.947042,0,0,1.102938,0,2.287981,0,0,0.497372,0.657619,0.795983,0.797123,FALSE
0.465913,1.029062,0.908554,0.998886,0.587998,0.685028,0.974524,0.415584,1.168374,0,1.071078,0.551124,0.536748,0.523679,0.538927,0,0,0,0.748719,0,0.960093,0,0.740866,1.310294,1.198932,0.722082,FALSE
1.397738,0.784048,0.99941,1.251545,1.024673,0.705176,1.09348,1.239173,1.653933,0.657581,0.88168,0.544403,1.060406,1.379446,1.597063,0,0.972533,1.052344,0.979975,0,2.185243,1.327432,1.101281,1.580135,0.870916,0.92881,FALSE
0.232956,0.882053,0.635988,2.230845,1.126997,1.97897,0.713736,0,0.214399,0,0,0,1.093752,0,0.549095,0,0,0,0,0,0,0,0.153286,0.190817,0.861,1.204396,TURE
0.525211,0.738996,0.886573,1.155854,0.472499,1.027542,1.083666,0.736564,1.882525,0.883962,0.948167,0.48788,0.950309,1.854338,0.477083,1.120272,1.314125,0.710985,3.972543,0,0,0,0.821772,0.945924,0.889283,1.125608,FALSE
0.292254,0.468724,1.339788,1.082126,1.347496,0.704057,1.225366,0,0.681031,0,0,0,0,0,1.303077,0,0,0,0,0,0,0,0.863716,0.794926,1.198932,0.346879,FALSE
0.563331,0.851104,1.014438,0.964858,0.918343,1.155514,0.919518,0.343172,0.701668,0,0.883026,0,0.44251,0.431735,0.444306,1.042715,1.223147,0.661763,0.616254,0,0.788914,0,1.063586,1.411059,1.067432,1.050568,TURE
1.689992,0.851104,0.989391,0.809886,0.744475,0.685929,1.017903,0.910526,1.047214,0.814937,0.728441,0.749639,1.022121,0.85477,0.952964,0.342305,0.401538,0.868981,1.011527,0.892023,0.257645,0,1.04472,1.416028,1.198932,1.125608,FALSE
0.402379,0.794364,0.841608,0.839064,0.764398,0.685028,0.969467,0.481901,0.862156,0,1.243832,0,0,0.608143,0.312925,0,0,0.9351,0.870793,0,0,0,0.2778,1.293531,0.992499,1.050568,FALSE
0.605686,0.753892,1.100748,0.948942,1.74562,0.799199,1.034706,0.319005,0.815319,0.764846,1.2306,0,1.644506,0,0.619192,0,0,0,0.572235,0,0,0,1.130357,0.726658,1.198932,0.947204,FALSE
0.338846,0.808549,1.186799,0.299666,1.322996,0.513771,0.981387,0.573401,1.172408,0,1.483031,0,2.972761,2.175281,0.746206,0,0,0,0,0,0,0,1.084447,0.785119,1.198932,0.693758,FALSE
0.516739,0.972026,1.023985,0.984616,1.133997,1.076473,0.952923,0,0.765456,0,0.481985,0.496011,0.483074,0.471311,0.727551,0,0,1.445868,0,0,1.724914,0,0.559889,0.743536,0.945849,0.825446,FALSE
0.355788,0.898388,1.011307,0.479465,0.529198,1.096045,1.006551,0,0.976418,0,0.705344,0,0.706937,0.689723,1.064709,0,0,1.062088,0,0,1.272124,0,1.224812,0.882849,1.020782,0.965597,FALSE
0.601451,1.176761,1.07331,0.861539,1.350558,1.41287,0.914402,3.212671,0.821101,2.310929,1.23939,0.850305,1.242189,1.211942,0.623615,0.975201,2.2879,0.618915,0.576352,0,0,0,0.483327,0.426983,1.170649,1.172325,TURE
0.571802,1.038137,1.091948,0.71349,0.829498,0.472996,1.028919,0.33805,1.036794,0.810852,0.869747,0.447529,0,0.850486,0.875249,0,0,0.651736,0,2.689688,1.553739,0,1.252994,1.33656,0.992499,0.750406,FALSE
0.546388,0.793924,1.045894,0.770569,0.857497,0.636097,1.006551,0.707792,0.814045,0,0.910838,0.937344,1.369343,0.890666,1.14575,1.075817,1.261977,0,0,0,0,0,0.769407,0.844232,0.806866,1.068961,TURE
2.185554,1.034191,0.915157,1.138154,0.790829,0.622453,1.015329,0.439793,0.921706,0.419624,0.675154,0.694802,0.563899,1.100336,1.075756,1.056943,0,1.006189,0.312331,0.344091,0.198769,0.845201,0.38587,0.268874,0.974132,1.097285,FALSE
0.618393,1.033761,1.061017,0.711706,1.387308,0.642214,0.961739,1.562023,0.79845,1.497824,1.204962,0,0.402561,0,0.80839,0,0,0.601602,0,0,0.716689,0,0.75471,0.75984,1.198932,0.797123,FALSE
0.326139,0.840051,0.876106,1.374937,1.215989,0.871396,1.000015,1.19207,1.218687,0,0.771176,0.793618,1.545836,1.508195,0.776054,0,0,0,0,0,0,2.963993,1.054672,0.869481,0.945849,1.068961,FALSE
0.347317,1.183242,1.066443,1.078797,1.234796,1.23305,0.975863,0.559243,1.14346,0,1.445955,0.744017,1.449221,0.706966,0.363776,0,0,2.177953,1.014088,0,0,0,1.604265,0.364895,0.899199,1.125608,FALSE
0.25837,0.88366,1.187823,0.599332,0.771748,2.397598,1.089055,0,1.736629,0,0.980308,0,0.982523,0.958598,0.98651,0,0,1.483261,0,0,3.570874,0,1.214443,0.833247,0.824266,1.125608,TURE
0.368495,2.850058,0.488217,0.82194,0.516598,3.170701,0.555338,1.580186,0.53849,0,0.680449,6.302262,2.045959,0,0.342377,0,0,0,0,0,0,0,0.333582,0.014425,0.945849,0.400749,TURE
0.432028,0.951234,1.10229,0.898997,1.359746,1.198799,0.976946,0,0.802403,0,0.578382,0,1.159377,1.131146,0.582041,0,0,0.868981,0.809222,0,0,0,1.570013,1.086053,0.945849,0.797123,FALSE
0.355788,0.641706,1.10054,0.898997,0.881997,1.23305,1.078447,0.545767,1.534371,0,0.705344,0,0,2.069169,1.774515,0,0,0,1.978098,0,0,0,0.679619,0.837996,1.123999,0.825446,FALSE
0.415086,0.82505,0.968816,0.779131,1.229896,0.631748,1.032228,0,0.835492,0,0,0,0.603842,0,0.606293,0,0,0.90557,0,0,1.082659,0,0.965652,1.579368,1.077348,1.068961,TURE
0.800523,0.912648,0.832841,0.479465,0.776648,0.513771,0.910689,2.168553,0.492661,1.153405,1.546476,0.318296,0.309994,0.302445,0.311252,0.728779,0.854887,0,0.430715,0,0,0,1.365566,0.96075,0.692766,0.993921,TURE
0.317668,0.934323,0.99941,1.248607,0.532873,0.884828,1.026682,0,0.469359,0,0.792304,1.630722,0.794094,0.774757,0.398658,0,0,0,1.11268,0,0,0,1.108196,1.240773,0.974132,1.050568,TURE
0.381201,0.838495,1.138217,0.599332,1.102497,1.027542,1.006551,0,0.910592,0,0.657252,0.676379,1.317474,0,1.32282,0,0,2.966523,0.920839,0,0,0,1.275255,1.191428,0.899199,1.097285,FALSE
0.525211,0.956348,1.188814,1.241473,1.133997,0.587167,1.07149,0,0.941262,0,0,0.48788,0,1.390753,0.715624,1.120272,0,0,0.662091,0,0.848083,0,0.748036,1.244594,1.198932,0.614971,FALSE
1.478214,0.911259,1.088182,0.78616,0.899692,0.974685,1.025297,0.130169,0.898257,0.310788,0.500042,0.343063,0.835286,0.651957,0.922543,0.391772,0,0.497278,0.23154,1.021302,0.294985,0,1.143453,1.552777,0.81435,1.125608,FALSE
0.368495,0.867409,0.775404,0.59077,0.787498,1.144975,0.937133,0.526729,0.942357,1.268745,2.041348,0,2.045959,0,0.684754,1.613726,0,1.024157,0,0,0,0,0.736593,0.9272,1.348798,0.815516,TURE
0.664984,0.720999,1.098078,1.262562,0.68906,0.692583,1.144391,0,1.261654,0,0.746299,0.768018,0.747985,0.729772,1.502041,0,0,0.558631,2.080856,3.454403,0.665163,0,1.352857,0.970737,0.763958,1.200649,TURE
0.398144,1.03219,1.116362,0.625017,1.039497,0.675242,1.011905,1.461247,0.622448,3.516631,0,1.293943,0,1.229506,1.265306,0,3.494705,0,0,0,0,0,1.00787,1.362465,0.927482,0.736728,FALSE
1.185959,1.135819,1.05295,0.920402,0.850497,1.272195,1.002956,0.324722,0.95442,0,0.624153,0.428211,0.625563,0.813774,1.15152,0,0,0.931724,0.578433,0,0.737463,0.783955,1.021388,0.683626,0.945849,0.787192,TURE
0.41085,1.000267,0.901529,1.600568,0.56811,0.914714,1.089565,0,1.447191,0,0,0,0.610198,2.38136,1.531687,0,0,0,0,1.89435,0,0,0.732285,0.620013,0.795983,0.975527,FALSE
0.457442,0.998209,0.786572,0.799109,0.661498,0.685028,0.964611,1.693408,1.298414,2.03478,1.091287,0,1.640627,1.067119,0.274548,0,1.514372,0,0.762981,0,0,2.080495,1.023102,0.908469,0.842633,0.797123,FALSE
0.368495,0.681536,1.407215,0.762007,1.625395,0.665456,1.093322,0.526729,0.807735,1.268745,0,0,0,0,1.369508,0,0,1.024157,0,0,2.452287,0,0.613043,1.550561,1.198932,1.003851,TURE
2.138963,1.152783,1.043938,0.864421,0.958324,0.803591,0.995588,0.988661,0.89588,0.857601,0.804905,0.946662,0.345739,1.349279,1.157139,0.810077,0.633502,0.342746,0.478763,0,0.406267,0,0.119756,0.902429,1.198932,0.947204,FALSE
0.355788,1.026729,0.862586,1.258596,0.749698,1.027542,1.060473,0,1.394883,0,0.705344,0,0,1.379446,0.709806,1.673493,0,0,0.989049,2.202182,2.544248,0,1.433452,1.25916,0.6362,1.022244,FALSE
0.406615,0.786089,0.988999,0.988897,0.584323,0.428143,1.038005,0,1.218687,0,1.8459,0,1.233379,1.203347,1.547981,0,0,0,0.86143,0,0,0,1.389512,1.233641,1.020782,0.947204,FALSE
0.203307,1.010686,0.416421,0.449499,1.102497,0.685028,0.754913,2.891404,0.24633,4.688841,0,0,1.260192,0,0,0,0,0,0,0,0,0,-0.644144,0.10807,1.077348,0.900487,TURE
0.550624,0.829281,1.133946,0.898997,1.259996,0.685028,1.022036,0.351152,0.897483,0,0.451861,0.465011,1.358645,0.441854,0.454719,1.067346,0,0.677395,0,0,1.615395,0,0.848119,0.734708,1.095716,0.693758,FALSE
0.41085,0.833556,1.236383,0.729774,1.198479,0.298189,1.074,0.943722,0.844195,1.135193,0.608823,0.626541,1.220397,0.59534,1.531687,0,1.691586,0,0,0,0,0,0.764004,0.917771,1.273865,0.618718,FALSE
0.283783,1.20679,1.156034,1.380603,2.000244,0.856285,1.014062,0,0.701668,0,0.889818,0,0,0,0.895447,0,0,1.344206,3.755295,0,0,0,0.733829,0.986966,1.123999,0.947204,TURE
0.232956,1.470089,0.681416,1.39844,0.293999,1.065599,0.933347,0.838864,1.071993,2.03478,0,2.246089,1.093752,2.134238,1.09819,2.606788,0,0,1.540634,0,0,0,0.840064,0.565289,0.664483,1.172325,TURE
0.343081,1.264398,1.202993,0.898997,0.881997,2.329095,1.08111,0.566233,1.157753,0,1.464258,0.753435,0.733783,2.147745,1.473521,1.737858,0,0,0,0,0,0,0.991707,0.901637,1.067432,0.618718,TURE
0.351552,1.558649,1.053595,1.058819,0.749698,1.621233,0.964106,0.552423,0.988326,0,0.714052,0,0,1.396476,0.718569,0,0,1.075364,0,2.230058,0,0,1.001222,0.874632,1.198932,0.858486,FALSE
0.338846,2.290889,0.749557,0.898997,0.881997,1.71257,0.60393,2.293603,0,0,0,1.526189,0,0,0,1.760428,0,0,0,0,0,0,0.247306,-0.04855,1.017041,0.647041,TURE
0.639571,1.213716,0.876965,0.885376,0.766736,0.825147,0.949891,0.301991,0.849019,0,1.164528,0,0,0.379579,0.585947,0,0,0,0,0,0.692312,1.471915,1.582444,0.658533,0.917566,0.515354,FALSE
0.317668,1.365549,0.866155,1.098775,0.459374,1.284428,0.966289,0.612144,1.095172,0,0,1.630722,1.588187,0.774757,0.797316,0,0,0,1.11268,0,1.433379,0,0.929131,0.969613,1.198932,0.440313,TURE
0.406615,0.954537,0.676684,1.213646,0.915072,0.565148,0.975096,1.430484,1.096818,0,0.6153,0.633206,0.61669,0,0.619192,0,1.709775,0.925045,0,0,0,0,0.386726,-0.019743,1.002415,0.600324,FALSE
0.453206,0.705276,1.097483,1.198663,0.577498,0.391445,1.157063,0.427346,1.310664,0,0.55084,0.56687,1.104168,0,2.217299,0,1.528933,0,0.770317,5.131298,0,0,0.82381,1.158262,1.077348,1.068961,FALSE
0.313432,1.092634,1.114207,1.177258,0.763873,0.917448,1.081362,0.62053,1.110174,0,0,0,0.805123,0.785518,1.61678,0,0,0,0,0,0,0,0.930933,1.168022,1.123999,1.125608,FALSE
0.432028,0.845541,1.077795,1.148719,1.175997,1.027542,0.991749,0.897003,1.14629,1.078433,0.578382,0,0.579688,0.565573,0.873061,0,0,0.868981,0,0,1.038468,0,1.168357,0.629737,1.049065,1.097285,FALSE
0.321903,0.709253,1.216387,1.179934,1.088716,0.363921,1.112503,0.603982,1.234936,0,0,0,1.566725,1.528576,2.359625,0,0,1.178482,0,0,0,0,0.876146,1.426986,1.049065,0.628648,FALSE
0.406615,0.336895,1.041052,1.27358,0.407924,0.770657,1.179552,0,1.9499,0,2.4612,0,0.61669,0,2.167173,0,0,0,1.722859,1.914941,3.318584,0,1.209598,1.278202,1.095716,1.200649,FALSE
0.309197,0.738401,1.026791,1.544431,1.71311,0.47425,1.075493,0.629148,0.643196,1.51892,0,0,0,1.593163,0.819776,0,0,0,0,0,0,0,0.747758,0.682969,1.348798,1.200649,TURE
0.453206,1.057915,1.097483,0.542252,0.992247,0.791044,0.945405,0,0.655332,0,0.55084,0,0.552084,0.538641,0.277162,0,0,0.827203,1.540634,0,0,0,1.344445,1.15008,1.245582,1.022244,FALSE
1.249493,1.151154,1.101045,0.932294,0.979997,1.004708,1.013375,0.924462,0.551311,1.104198,0.3948,1.218868,0.395692,0.193028,0.893919,0,0.544552,0.29462,0.823078,1.210822,0,0,0.84152,0.444297,0.664483,0.975527,TURE
0.368495,1.177198,0.890279,0.659265,0.472499,0.538236,0.954488,0.526729,0.673112,0,0.680449,0.700251,0.681986,1.33076,1.027131,0,0,1.024157,0,0,0,0,0.256463,0.816832,0.945849,0.975527,FALSE
0.347317,1.183242,0.761745,1.438396,1.102497,1.164548,0.920626,0.559243,0.857595,1.348042,0.722977,0,1.449221,0,0.727551,1.71586,0,1.088977,0,0,0,0,0.945051,0.371627,0.974132,0.947204,TURE
0.559095,1.510925,0.548918,1.141584,0.881997,1.337436,0.846418,0.345791,0.176756,0,0,1.37357,0.445914,0.435056,0,3.152394,0,0,0,0,0,0,-0.225036,-0.200989,0.899199,0.807053,TURE
1.270671,1.006194,1.066037,0.839064,0.881997,0.867702,1.006551,0.454502,0.813137,0.36189,0.97044,0.599208,0.194526,1.328527,0.976579,0.456407,1.070768,0.868981,1.618444,0.595184,0,0,0.758686,0.767725,1.067432,0.91888,TURE
0.453206,0.705276,1.050781,1.484059,0.944997,0.505616,1.157063,0,1.201442,0,0.55084,0.56687,1.104168,0.538641,0.831487,1.303394,0,1.654407,1.540634,0,0,0,1.202254,1.038984,1.095716,1.022244,TURE
0.453206,0.957161,1.097483,0.642141,1.307246,0.839975,1.015958,0.854692,0.982998,0,0,0,0.552084,1.077282,1.662974,0,0,0,0,0,0,0,1.334523,1.575849,0.917566,0.990174,FALSE
1.986482,0.976925,1.086778,0.639564,1.031039,0.513771,1.001185,0.580752,0.667934,0.692784,1.114655,0.382364,0.372391,0.605539,0.810121,0,0.682442,0.738448,0.859581,0.37887,0,0,0.922957,0.63952,0.870916,1.022244,TURE
0.864056,0.660579,1.126785,1.38936,1.443268,1.18323,0.947342,1.785169,0.456257,2.66939,0.286328,0,0.860923,0.559973,0.432209,0,1.58218,0,0,0,0,0,0.717323,0.851777,1.077348,1.27569,TURE
1.342676,1.088268,1.087686,0.730435,0.942797,1.174873,1.004963,0.716751,0.769393,0.68472,1.65252,0.755827,0.92014,0.359094,0.646712,0.863395,0.506398,0.821935,0.255137,0,0.325143,0,1.212445,1.439922,1.095716,0.975527,TURE
0.355788,1.540093,1.041052,0.779131,1.234796,1.507062,0.970603,0,0.976418,0,0,0.72587,0,2.069169,0,0,0,2.124177,0,0,0,0,0.787938,0.947177,0.692766,0.458707,TURE
0.470148,0.776984,1.080443,0.531226,0.831884,1.074249,1.020153,0.411806,0.736752,0,0.530626,0,1.063648,0,0.800974,0,1.472306,0.796566,0,1.646491,0.951121,0,0.898237,1.1648,0.739416,0.872163,FALSE
0.508268,1.033146,1.020231,0.799109,1.028997,0.570857,0.931059,1.903305,0.681031,3.655707,0.490154,0,0,0.958598,0.98651,0,2.718104,0.735292,0.684726,1.518746,0,0,1.027433,0.900545,0.664483,0.900487,TURE
0.609922,1.010686,1.231911,1.04883,1.433246,0.685028,1.06946,0,1.214426,0,0.814623,0.419165,0.408231,1.194872,0.819776,0.961368,0,1.220272,0,0,2.180784,0,1.053199,1.192288,0.974132,0.91888,TURE
0.385437,0.473875,1.180621,0.768234,1.226778,1.071135,1.012081,0.503318,0.514557,1.211723,0,0,0.651335,0,0.980968,0,1.806921,0,0,0,0,0,0.986003,0.842257,1.035408,1.050568,TURE
0.504033,0.72475,1.112788,0.399554,0.891668,0.51978,1.040384,0.383887,0.784917,0.921738,0.988687,0,1.98184,0.966791,1.243677,1.16856,0,0,0.690629,0,0,0,0.887126,1.081288,0.767699,0.943457,TURE
0.360023,0.887818,0.940621,1.13873,0.837898,0.47952,1.030234,0.53927,1.240449,1.299317,0.696846,0,0.69842,1.362826,0.701254,1.653085,0,1.049136,0.976987,2.174995,1.256419,0,1.401985,1.144549,0.945849,1.172325,FALSE
0.427793,1.28087,1.113204,1.098775,0.734998,2.169255,1.076312,0,1.157753,0,0,0.601226,0,0.571286,0.58792,1.383193,0,1.755697,1.634958,0,0,2.230634,1.255259,1.083989,0.837323,0.750406,FALSE
0.381201,0.598925,1.304785,1.258596,0.970197,0.548022,1.224637,0,1.43093,0,0,0,1.317474,0,2.976345,0,0,0.988841,0.920839,2.048541,1.183371,0,0.98654,1.540563,0.805899,1.35073,FALSE
0.376966,0.726786,1.151006,0.745835,1.386696,0.631748,1.000896,1.029515,1.052503,1.239579,1.329614,0,1.332617,0.650084,1.003519,1.576197,0,1.000339,0.931546,0,0,0,1.465025,1.452555,0.749332,0.85377,FALSE
9.906997,0.884945,0.925063,1.201359,0.830022,0.700128,1.036674,0.891248,1.20331,0.692191,0.717718,0.534852,0.768949,1.016434,1.232821,0.464222,0.340345,0.441931,1.166028,0.905394,0.610184,0.463322,1.233749,1.621532,0.917566,0.91888,FALSE
0.762403,0.748656,0.874483,1.198663,0.734998,0.837256,1.023327,0.253065,0.840826,0.605862,1.299735,0.33439,0.325668,1.27095,0.817473,0.765836,0,0.972081,0,1.000992,0,2.458767,0.397474,1.090739,0.767699,0.993921,FALSE
0.415086,0.605037,1.121786,0.312984,1.224996,0.898148,0.970603,0.933993,0.954848,1.123368,1.807444,0,2.415368,0,1.515731,0,0,2.71671,0.843294,0,0,0,0.626429,0.987616,1.348798,0.947204,TURE
0.355788,0.577535,1.130285,1.258596,1.499396,0.822034,1.078447,0,1.534371,0,1.410688,0,1.413874,1.379446,2.129418,0,0,1.062088,0,0,0,0,0.94831,0.523191,0.945849,0.750406,FALSE
1.431622,0.924967,0.983147,0.910749,0.752292,0.770097,1.018463,0.403252,1.374187,0,0.860687,0.354294,0.862631,1.514928,0.952745,0.404636,0,0.77041,1.195716,0,0.914101,0.647819,1.280014,1.147571,1.020782,0.947204,FALSE
0.406615,0.561492,1.19721,0.734181,1.300946,0.959039,1.006551,1.907312,0.243737,0,0,0.633206,0.61669,0,0.309596,0,3.41955,0,0,0,0,0,0.865191,1.266935,0.974132,0.965597,TURE
0.542153,0.715903,0.936947,0.642141,0.866247,0.856285,0.990823,0.713365,1.185101,0.8559,1.3771,0.472392,1.38021,0.448867,0.923874,0,0,0,0,0,1.64145,0,0.860452,0.835918,0.824266,0.91888,TURE
0.313432,1.238318,0.979151,0.631439,0.787498,0.807354,0.918138,0.62053,0.951578,0,0.803308,0,0.805123,1.571036,0.80839,0,0,0,1.128351,0,0,0,0.223573,1.062738,1.198932,1.125608,TURE
0.37273,0.49003,0.85177,0.809098,0.551248,1.267302,0.977956,0.520674,0.931525,1.253992,0.672537,0,1.348112,0,1.353583,0,0,1.012108,0,2.097316,0,0,0.590785,0.763488,1.123999,0.91888,TURE
0.436264,1.412998,0.727726,0.898997,0.869747,1.084628,0.850193,0.444104,0.794536,0,0.572655,1.767961,1.147898,1.67992,0.864417,1.35553,0,0,0,0,0,0,1.257187,0.806816,0.767699,0.947204,TURE
0.474384,1.106942,1.003871,0.799109,0.808498,1.027542,0.91668,0.816192,0.417208,0,0,0.541103,0,0,0.264564,1.243605,1.458799,0,0,0,0,0,0.821058,0.413931,1.273865,1.200649,TURE
0.364259,0.814817,1.103999,0.799109,1.352396,1.004708,0.94803,1.065851,0.953444,0,0,0,1.38021,0,1.039359,0,0,1.036496,0,2.14847,1.241096,0,0.509667,0.924615,0.974132,0.712152,FALSE
0.381201,0.419248,0.971648,1.078797,1.146597,1.096045,1.040102,1.017947,1.040677,2.450985,1.971757,0,1.317474,0.642697,1.32282,0,0,0,0.920839,2.048541,0,0,0.404156,0.349312,0.739416,1.200649,FALSE
0.355788,0.641706,0.803097,1.618195,1.499396,0.548022,1.114396,1.091534,1.115906,1.315163,0.705344,0,0.706937,0,1.774515,0,0,0,0,0,0,2.704643,1.069707,1.036384,1.166907,1.27569,TURE
0.406615,1.235283,1.171183,0.419532,1.278896,0.822034,0.990823,0.476828,0.731212,0,0,0,0.61669,1.203347,0.619192,0,0,0.925045,0,0,0,0,0.879923,1.721117,0.842633,1.35073,TURE
0.402379,0.907844,1.288713,1.118752,1.161297,0.753531,1.160182,0.481901,1.108487,0,0,0,0,0.608143,0.938776,0,0,0,1.741586,1.935984,0,0,0.921618,1.828118,1.091974,1.35073,FALSE
0.427793,0.640435,1.212155,0.499443,1.249496,1.940913,0.956722,1.35896,0.463101,0,1.168448,0.601226,0,0,0.29396,0,4.867625,0,0.817479,0,0,0,0.785228,1.405084,0.671264,0.513177,TURE
0.207543,1.32008,0.662874,1.365144,0.293999,0.989485,0.924383,1.887444,0.964794,2.294539,0,0,1.233379,2.406693,0.619192,2.946803,0,1.870199,0,0,0,4.808255,1.170475,0.35382,1.123999,1.097285,FALSE
1.817059,0.804151,0.978443,1.04429,1.116974,1.084628,1.003031,0,0.811509,0,0.54181,0.278789,0.950309,0.529811,1.090475,0.318199,0,0.605839,0.752234,0.829057,0.239459,1.018219,0.880733,0.681424,0.899199,1.27569,TURE
0.96571,0.685612,0.942426,1.036344,0.87281,1.155985,1.006551,0.399107,1.020047,0.477183,1.279606,0.263369,2.051994,0.250254,0.901391,0,0.706707,0.382352,0,0.786494,0.90866,1.931888,1.194233,0.467008,0.749332,1.022244,TURE
0.601451,0.759201,1.055714,0.861539,1.157622,1.027542,0.98883,0.321267,0.985322,0.77031,0.82626,0.425153,1.242189,0.807961,1.24723,0,0,0.618915,0.576352,1.276627,0,0,1.256879,0.897504,0.974132,0.84384,FALSE
1.190195,1.208507,0.871371,0.599332,0.734998,1.23305,0.902672,0.485343,1.033708,0,1.036527,0.213338,1.038868,1.621715,0.521542,0.487601,0,0.928372,0.576352,0,0,0,1.029118,1.030991,1.245582,1.125608,FALSE
0.309197,0.959921,1.300602,0.680011,1.297554,0.856285,1.096175,0,1.286392,0,1.629245,1.676658,0.816462,1.593163,1.229664,0,0,0,0,0,1.474926,0,0.950252,0.904177,0.974132,0.872163,FALSE
0.533682,0.684486,1.169944,0.898997,1.049997,0.84813,1.09043,0,1.111443,0,0,0.480011,0.467491,1.368322,1.408163,0,0,0.699424,3.256624,1.444054,0,0,0.592168,0.490493,0.617833,0.947204,FALSE
1.4528,1.225789,1.02709,0.998886,1.037164,0.875314,0.999214,0.264904,1.083278,0,0.678454,0.523648,0.50999,1.824429,0.853432,0,0.467674,1.265135,0.942505,0.519689,0.300206,0.638264,1.113754,0.913646,1.348798,0.712152,FALSE
0.893705,0.81749,0.959149,0.829653,0.6943,1.072833,0.951691,0.215708,0.937228,0,1.660427,1.139165,0.832089,1.082436,0.417733,0.651697,0,0.413602,0.770317,0.851085,0.491642,0,1.184694,1.006001,1.095716,0.787192,FALSE
0.321903,0.780179,1.084886,0.767894,0.923341,0.663621,1.052905,0.603982,1.234936,0,0,0,0,0,1.179813,0,2.178206,1.178482,1.097438,0,2.826942,0,1.629168,1.21483,1.095716,0.872163,FALSE
1.965304,1.080389,0.96387,1.098775,1.074934,1.013271,0.985943,0.587024,0.82518,0.466854,1.251909,0.773005,0.376421,1.224184,0.629914,0.882123,0.689844,0.559843,0.695123,0,0.221239,0.470373,0.338599,1.001015,0.750035,1.097285,FALSE
0.376966,1.150744,1.010639,1.298552,1.362196,1.385279,0.916074,0.514757,0.394688,0,0,0,0,0,0.669012,1.576197,0,1.000339,0.931546,0,0,0,0.712004,0.961466,0.674399,1.050568,FALSE
0.423557,0.646839,0.824513,0.898997,0.264599,0.959039,0.966289,0.915124,0.233889,1.100442,0,0,0,0,0,1.397453,1.639269,0,0.825907,0,0,0,0.632857,0.687032,0.767699,0.479536,TURE
0.304961,0.898388,0.867543,0.674248,0.422624,0.313971,0.943641,0.638009,0.978383,0,0,0.850305,0,0.807961,0.831487,1.964536,0,1.246799,0,0,1.496616,0,0.803026,0.929265,1.123999,0.975527,TURE
0.317668,0.71871,0.99941,0.724192,0.643123,0.770657,0.98642,1.224288,0.782265,1.477306,0.792304,0,0,0,0.398658,0,0,0,3.33804,0,0,0,1.212647,0.980839,0.899199,0.825446,FALSE
0.944532,0.604297,1.131619,0.715868,1.065747,1.331999,0.974955,0.408096,0.417208,0,0.523423,0,0.262302,0.511831,0.39505,0,0.722768,0,0,0,0,0.987998,0.860144,0.844099,1.198932,0.91888,TURE
2.596404,0.826575,0.884469,1.277483,0.885827,0.874558,0.970427,0.814192,0.870206,0.706012,0.662631,0.292249,0.379501,0.925651,0.666823,0.666654,0.521341,0.564126,1.181994,0.289285,0.16711,0,1.330353,-0.217763,1.273865,0.793376,FALSE
0.41085,0.833556,1.004561,1.071746,0.985762,0.76562,1.058435,0.471861,1.447191,1.135193,1.826469,0,1.220397,1.19068,1.531687,0,0,0.915204,1.704531,3.7887,0,0,0.605213,0.415447,0.795983,0.91888,TURE
0.326139,1.260076,1.265486,0.48916,1.472157,0.987246,1.019623,0.596035,0.914015,0,0.771176,0,0.772918,0,1.164082,0,0,3.487669,1.082608,0,0,0,1.042485,1.270293,1.273865,0.975527,FALSE
1.956833,1.750106,0.616519,0.9864,0.652311,1.355785,0.777789,1.965235,0.552507,1.641094,0.502941,1.164548,0.504077,1.475408,0.379592,0.590645,0,0.562282,0,0,0,0.472427,-0.313064,0.102746,0.773874,0.975527,TURE
1.478214,0.880369,0.916364,0.947092,0.684637,0.898571,1.016645,0.390506,1.097869,0.310788,2.000168,0.514594,0.668229,0.651957,0.754808,1.567086,0,0.497278,0.23154,0,0.294985,0.627164,1.401777,0.590293,1.123999,0.768799,FALSE
0.381201,0.71871,1.110455,0.479465,1.014297,0.753531,1.006551,0,1.43093,0,2.629009,0,1.97621,1.285393,0.992115,0,0,0.988841,0,0,2.366742,0,1.433452,1.223018,0.880832,1.022244,FALSE
0.381201,0.658818,0.860603,0.958931,0.573298,0.616525,1.006551,1.526921,1.300846,2.450985,0.657252,0,1.97621,0.642697,0.992115,0,0,0,0.920839,2.048541,1.183371,0,0.893818,-0.08015,0.842633,1.27569,TURE
0.330374,1.036601,1.0891,0.998886,0.722748,0.970456,1.064621,0,0.60143,0,1.522058,0.783176,0,0,0.382922,1.807373,0,1.147055,0,0,0,0,1.582444,0.634713,0.749332,0.993921,FALSE
0.41085,0.889126,0.824255,1.159883,0.897562,0.515786,1.027304,0.471861,1.205993,0,2.435293,0,0,0.59534,0.919012,0,1.691586,1.830408,2.556796,0,0,0,1.212445,1.109801,0.992499,0.900487,TURE
0.982652,0.952601,0.936947,0.948942,0.551248,0.837256,0.976181,0.784392,1.403337,0.468884,1.257352,0.258789,2.016307,1.475408,1.391837,1.775803,2.083088,0.751346,0.349838,0.772695,0,0.948998,0.707912,0.950778,0.58955,1.022244,FALSE
0.491326,0.882898,0.990794,0.549387,0.744185,0.642214,0.976181,1.181704,1.409438,0,1.522058,0,2.033994,0.496117,0.255281,0,0,0,0.708964,0,0,0,0.928077,0.970139,0.945849,1.022244,TURE
7.310593,0.708925,0.904738,1.58444,0.783153,0.667968,1.129308,0.709022,1.54367,0.688096,1.006465,0.379777,0.907865,0.787341,1.26604,0.314691,0.184572,0.649088,1.487878,0.409232,1.359296,1.507815,1.203561,1.193624,0.81435,1.140255,FALSE
0.321903,0.567403,1.05201,0.767894,1.130059,1.284428,0.893976,1.811946,0.617468,1.457343,1.563195,0.804343,1.566725,0,0.393271,0,4.356413,0,1.097438,0,0,0,0.306911,1.259919,0.749332,0.533747,TURE
0.37273,0.49003,1.022124,0.629298,0.904047,1.47281,0.977956,0.520674,1.0646,0,0.672537,0,0.674056,0,0.676792,0,0,0,0,0,3.634639,0,1.126185,1.126146,1.020782,1.097285,FALSE
0.330374,0.898388,0.928939,0.482795,0.808498,1.236856,0.851697,2.353177,0.60143,2.837983,0.761029,0.783176,0.762748,1.48835,0.382922,0,0,0,0,0,0,0,0.778851,0.899252,1.049065,0.88681,TURE
0.313432,0.874107,1.046679,0.952509,0.755998,1.100938,1.060959,0.62053,1.427367,0,0.803308,0,1.610245,1.571036,2.42517,0,0,3.635035,2.256703,0,0,0,0.767333,0.952883,1.049065,0.993921,FALSE
0.398144,1.03219,0.691081,1.104482,0.390599,1.154762,0.770975,2.435412,0.871427,0,1.257352,0,2.520384,0.614753,0.316327,1.489593,0,0,0,0,0,0,0.415294,0.493587,0.842633,0.665435,TURE
0.440499,0.829281,1.057068,0.799109,0.661498,0.342514,1.074299,0.879586,1.124032,0,1.701124,0,0.568322,1.108967,0.570628,0,1.574347,0,1.586395,0,0,2.163715,1.222028,1.253422,0.842633,0.797123,FALSE
0.643807,1.170268,0.854758,1.261094,0.670686,1.041813,1.00324,0.899973,0.690051,1.437911,0.385588,1.587236,0.386459,0.377049,0.776054,2.729254,0,0,0,0,0,1.461969,1.441114,0.952667,1.123999,0.900487,TURE
1.643401,0.958589,1.068956,0.63679,1.052884,0.727842,0.9845,0.936406,0.897483,0.838161,0.749199,0.462601,0.600713,0.879129,0.829333,0,1.239032,0.893809,1.248514,0.458788,0.265026,0.563467,1.077807,0.828198,1.198932,0.815516,FALSE
1.071599,0.873531,0.957932,0.622383,0.942015,0.737723,0.996605,0.53927,0.872909,0.85931,0.921724,0.237137,1.616661,1.351967,0.811611,0.542212,0,0.688233,0.320452,0,0,0,1.144026,1.076705,1.020782,0.665435,FALSE
0.504033,0.543562,1.238764,1.508844,1.406167,1.433151,1.015009,0.383887,0.588688,0,0.494344,0,0,0,0.746206,2.33712,0,0,0.690629,0,0.884956,0,0.823205,1.420435,1.198932,0.613401,TURE
0.59298,1.232075,0.481858,0.556522,0.661498,0.929681,0.679422,1.303558,0.499749,0,0.419117,0,1.260192,0.409835,0.421769,0,0,1.2559,0,0,0,0,-0.289528,0.168691,0.974132,1.068961,TURE
0.470148,1.019792,1.147971,0.671978,1.139247,0.91856,0.965745,0.823612,0.736752,0,1.061251,0.546068,0,1.037749,0.800974,1.25512,0,1.593133,0.741787,0,0,0,1.312054,0.819437,1.170649,0.872163,FALSE
0.33461,1.02348,1.01206,1.056716,0.957431,0.513771,1.051145,0.580752,0.593719,1.400563,0,0,0.752842,0,0.755897,0,2.092225,0,0,0,0,0,0.717323,1.701208,1.123999,1.27569,TURE
0.736989,0.712514,1.148747,1.008399,1.147997,0.641534,1.058614,0.261842,0.736143,0,0.672537,0,0.337028,0.986464,1.015188,0.792707,0,0.503094,0.468497,1.036321,0,0,0.834649,1.322883,0.81435,0.613401,TURE
0.999594,0.708051,0.952827,1.267337,0.900372,0.413871,1.100382,0.578281,1.13312,0.460869,0.247172,0.50873,0.74319,0.241698,1.243677,0.581772,0.682442,0.369224,1.37533,0,0.877327,0,1.059391,1.120371,1.020782,0.746659,FALSE
0.321903,0.851104,1.05201,1.105018,0.716623,0.470957,1.052905,0.603982,1.389303,0,2.344792,0.804343,0.783363,0.764288,1.179813,0,0,0,0,0,1.413471,0,1.128771,0.383235,1.067432,1.200649,FALSE
0.37273,0.735045,1.135693,1.288563,1.345046,0.787782,1.098055,0,0.931525,0,0,0.692109,0.674056,0.657643,1.353583,0,0,1.012108,1.885011,0,0,0,1.610131,0.867366,0.767699,1.247366,FALSE
0.838643,0.84394,1.047361,1.211982,0.752148,0.757337,1.067554,0.459885,0.646461,0.550221,0.885279,0.911041,0,1.154231,0.445439,0,0.815431,0,0,0,1.049174,0,1.224478,1.2352,1.198932,1.125608,TURE
2.194025,1.15507,0.945388,0.887472,0.898959,0.846039,0.956029,0.700946,0.738991,0.208999,0.896716,0.692109,0.561714,1.096072,0.676792,0.26321,0.308755,0.835235,0.466677,0.342752,0,0,0.781197,0.70856,0.767699,0.947204,FALSE
0.677691,0.808549,1.171183,0.786623,1.460808,0.727842,1.066315,0.569794,0.800961,0,1.098194,0,0.733783,0.357958,0.55257,0.863395,1.012797,0.547956,0.510274,1.129324,0.652371,0,1.116775,1.105311,0.870916,0.825446,TURE
1.812824,0.969755,0.899002,0.93305,0.811839,1.05868,0.955988,0.848687,0.813409,1.265767,0.407311,0.698608,0.408231,1.4604,1.02472,0.956844,0.374139,1.416951,0.754004,0.415506,0,0,0.922957,1.031475,0.945849,0.890557,TURE
1.651872,0.967495,0.954564,1.378463,1.036347,0.753531,1.056878,0.465796,1.04168,0.83384,0.745338,0.306811,0.747021,1.311896,0.825058,0.700532,0.410876,0.88919,0.41402,0.912822,0.263653,2.242191,1.00568,0.701927,0.917566,0.947204,FALSE
0.330374,1.174815,0.704712,0.832405,0.747248,0.799199,0.909767,0.588294,0.902145,1.418991,1.522058,0.783176,0,0.744175,0,0,0,0,1.068173,0,0,0,0.834032,1.074966,1.123999,0.633364,TURE
0.088947,2.053458,0.356932,0.898997,0.551248,4.281425,0.790861,0,1.157753,0,0,9.39811,3.050991,0,1.531687,0,0,0,4.45072,0,0,0,0.958271,0.100806,0.458916,0.04297,TURE
0.897941,0.813634,0.96641,0.889917,0.988906,0.643511,1.025542,0,1.097396,0,1.3771,0.283435,0.828126,1.615923,0.970068,0,0,1.646491,0.383316,0.846993,0,1.040247,0.950252,1.00847,1.273865,0.993921,FALSE
0.423557,0.700742,1.199292,0.779131,1.058397,0.685028,1.117271,0,1.637226,0,1.180371,0.607361,2.366075,1.154231,2.375677,0,0,0.886899,0,3.670303,1.060103,0,1.058172,1.453926,0.777615,0.92881,FALSE
1.444329,0.948445,0.959844,0.69922,0.759498,0.875314,0.947516,0.532925,0.851289,0,1.023685,0.526738,0.512999,0.834178,0.686774,0,0.470441,0.509048,0.711062,1.045546,0.301988,0,1.439753,1.305364,0.795983,1.097285,TURE
0.360023,1.331728,0.881832,0.479465,0.440999,0.685028,0.888133,0.53927,0.551311,1.299317,0.696846,0,0.69842,0.681413,0,0,0,1.049136,0.976987,0,0,0,1.110003,0.848063,0.767699,0.975527,FALSE
0.343081,0.532378,1.141301,0.958931,0.485099,1.71257,1.174309,1.132466,1.736629,0,0,0,1.467565,0.715915,2.578662,0,0,0,2.054178,0,2.643374,2.810019,1.408549,0.864702,1.198932,0.947204,FALSE
0.41085,0.833556,1.004561,1.202189,0.448781,0.914714,1.089565,0.471861,2.170787,0,1.217646,0.626541,1.220397,1.19068,1.225349,0,0,2.745611,0.852265,0,4.3772,0,0.965109,0.777395,0.721049,0.900487,FALSE
0.347317,0.723093,1.157853,1.438396,1.234796,1.23305,1.086338,1.118485,1.715189,1.348042,0.722977,0,1.449221,0.706966,1.091327,0,0,0,1.014088,0,2.609485,2.773993,1.238294,1.177634,1.077348,1.078891,TURE
0.33461,0.818784,1.106941,0.607218,0.832675,0.860792,1.051145,0.580752,0.44529,0,0,0.773005,0,0.73451,0,0,0,1.131963,0,0,0,0,1.209598,1.007563,0.571183,1.022244,FALSE
0.804758,0.992955,1.091461,0.509432,1.146597,0.548022,0.937682,0.239675,0.796338,0,0.92295,0.633206,0.925035,1.504183,0.928789,0,0,0.460049,0,0.947175,0,0,0.229584,0.760498,0.917566,1.022244,TURE
0.364259,0.814817,1.45263,0.938953,2.146194,0.822034,1.053367,1.065851,0.681031,0,0,1.417175,0,0,1.385812,0,1.915772,1.036496,0,0,0,0,1.421022,0.937624,0.917566,0.797123,FALSE
4.582886,0.846909,0.944451,1.514674,0.890016,0.983949,1.070274,0.335235,1.017452,0.19971,0.803308,0.606236,0.590423,0.628414,0.889229,0.628142,0.147367,0.398652,0.445484,0.490282,0.660844,1.405009,1.161585,1.677252,0.921308,0.847587,FALSE
0.478619,0.906338,1.039209,0.829844,0.661498,0.834329,1.015458,0.808905,0.930337,0.971562,1.04213,1.608686,0.522242,0.509525,0.786542,1.2323,0,0,2.913198,0,0,0,1.250559,0.776553,1.198932,0.768799,FALSE
0.453206,0.80603,1.377691,1.09164,1.559245,0.905216,1.171174,0,1.201442,0,1.65252,0.56687,1.104168,0.538641,0.831487,0,0,0,0.770317,0,0,0,0.852238,1.738486,1.002415,0.94964,FALSE
0.470148,1.991022,0.382657,2.029555,1.186019,2.081032,0.856928,0.411806,0.736752,0,0,3.822473,0,2.075497,1.067965,6.2756,0,0,0,0,0,0,0.755279,-0.379806,0.899199,1.078891,TURE
0.461677,1.186861,0.664745,0.599332,0.824831,0.811885,0.8588,1.258296,0.321598,2.015764,0.540544,0.556274,1.08353,0,0.271982,2.557603,1.500086,0,0,0,0,0,0.456309,0.252018,1.020782,1.200649,TURE
0.902176,0.784508,0.973603,0.790028,0.783312,0.546106,1.034904,1.068365,1.583718,0,1.644688,0.564184,0.824201,0.536088,0.551698,0.64549,0,1.228988,1.144471,0,0.973875,0,0.711622,1.052869,1.198932,0.975527,FALSE
0.33461,1.02348,0.790672,0.232635,0.667301,0.432649,0.879139,0.580752,0.44529,0,1.502291,0.773005,0.752842,0.73451,0,0,0,0,0,0,0,0,0.937409,0.439582,1.002415,0.768799,TURE
0.364259,0.564104,0.958736,1.338507,0.573298,0.753531,1.035811,0,0.817237,0,0,0,0.690105,0,1.039359,0,0,0,0,0,1.241096,0,0.557133,1.281374,1.170649,1.153932,FALSE
0.292254,1.015569,0.832841,1.39844,0.783998,0.342514,1.028432,1.332313,1.191804,3.219204,0,0,0,0,1.303077,0,0,3.910416,2.427665,0,0,0,1.400536,0.977682,1.348798,0.900487,TURE
0.851349,0.965432,0.957146,0.653816,0.541226,1.401194,0.999039,0.905973,1.331416,0.541926,1.162577,0.897307,1.747804,1.705245,1.02369,2.053833,0,0,0.404611,0,1.033197,0,1.277689,1.320585,1.020782,0.91888,FALSE
0.436264,1.151332,1.212876,0.749164,1.347496,1.027542,1.040754,0,1.135052,0,0.572655,0,0,1.119946,0.288139,0,0,1.720583,0.80113,0,0,0,0.958235,1.289904,1.198932,0.795553,FALSE
0.313432,1.092634,1.114207,0.513713,1.409621,0.5994,0.877331,1.241059,0.792981,0,0.803308,0,3.220491,0,0.80839,0,0,0,0,0,0,0,0.889764,1.339442,0.6362,1.022244,TURE
0.516739,1.369673,1.105904,1.198663,1.291496,1.321126,0.965299,1.123107,0.861138,0.898695,0.96397,1.488034,0.483074,0.942622,1.212585,0,1.336211,1.445868,0,0,0,0,0.600577,0.587808,0.617833,1.200649,TURE
0.402379,0.794364,1.209812,0.938953,1.175997,0.502354,1.048932,0.963801,1.108487,1.159606,0,0,0,0,1.564626,0,1.728359,1.870199,2.612379,1.935984,0,0,1.202638,1.104735,1.348798,0.722082,TURE
0.385437,0.94775,0.796233,1.416602,1.034342,1.457241,1.045264,0,0.900474,0,1.299735,0,0,0.635475,0.326989,0,0,0.977604,0,0,0,0,1.193936,1.082971,1.020782,1.172325,TURE
0.376966,1.029613,0.926419,1.045501,0.440999,0.837256,1.01786,0.514757,1.578754,0,0.664807,0,1.332617,1.950252,0.669012,0,0,1.000339,1.863092,0,1.197293,0,1.489929,0.383761,0.992499,1.050568,FALSE
0.292254,0.703086,1.122525,0.524415,1.169872,0.256886,1.050314,0.666157,0.851289,0,0.863257,0,1.730413,0,0.868718,0,0,0,0,0,0,0,0.927598,1.227903,1.198932,0.797123,TURE
0.360023,0.951234,1.146382,0.479465,1.058397,0.959039,1.012472,0,0.826966,0,1.393692,0,0.69842,0.681413,0.701254,0,0,0,0.976987,2.174995,0,0,0.846377,1.144367,1.020782,0.712152,FALSE
0.419321,0.707821,1.211406,0.842219,1.204623,1.09965,1.052303,0,1.299518,0,2.98135,0,4.183318,0.583065,1.500105,0,0,0,0,0,0,0,0.834053,1.033507,1.198932,1.022244,FALSE
0.686162,0.665472,1.064186,1.864587,0.783998,1.065599,1.202269,0,1.653933,0,1.084466,0,0.362305,0.353483,1.091327,1.705069,0,0.541064,2.01542,1.115029,2.576453,0,1.55754,0.614881,1.170649,1.200649,FALSE
0.309197,0.738401,1.026791,1.544431,1.71311,0.47425,1.075493,0.629148,0.643196,1.51892,0,0,0,1.593163,0.819776,0,0,0,0,0,0,0,0.747758,0.682969,1.348798,1.200649,TURE
0.419321,0.762268,0.984267,0.85799,0.617398,1.175364,0.976049,0,1.063242,0,0.59627,0,2.390467,0,0.900063,0,0,0,0.83451,1.854469,0,0,1.439753,0.543054,0.767699,0.815516,TURE
0.868292,1.235831,0.889718,1.225906,0.701589,1.214368,0.994276,0.222052,0.851289,0.531248,0.854752,0.586417,1.713365,0.835822,0.716799,2.684217,0,1.277661,0.396599,0,0,0,1.196322,0.427574,1.095716,0.572001,TURE
1.956833,0.863386,1.043756,0.874025,0.992247,0.970456,0.996747,0.098262,1.029672,0,0.880147,0.517577,1.008154,1.229506,1.455102,0,0,0.374855,0.87269,0.384661,0.222205,0.472427,0.105608,0.980693,1.020782,1.200649,FALSE
0.529446,0.776207,0.859492,1.626757,0.724498,1.027542,1.087075,0.730623,1.30714,0.876775,0,0.483914,0.471291,0.459815,1.18301,1.11109,0,0.705157,3.283318,1.455988,0,0,1.258652,0.898536,1.049065,0.825446,FALSE
0.495562,0.875352,0.811487,1.251545,0.834439,0.752188,1.006551,0.781011,1.097869,0,1.005882,0,1.008154,1.475408,1.012245,1.189061,1.394816,0,0.702745,0,0,1.914792,1.361638,0.342662,0.81435,1.200649,FALSE
0.355788,0.898388,1.070796,1.438396,0.837898,0.753531,1.060473,0.545767,1.255395,0,2.116032,0,0.706937,1.379446,1.064709,0,1.963075,1.062088,0.989049,0,1.272124,2.704643,0.87287,0.849656,0.974132,0.91888,FALSE
1.800117,0.887818,1.058199,0.994346,1.042361,0.840716,1.016024,0.747855,0.764554,0.254949,0.8204,0.422137,0.137042,1.069642,0.894389,0.321216,0.753597,0.407721,0.949206,0.836934,0,0.513946,1.365566,0.479552,1.049065,0.993921,TURE
1.49092,0.964746,1.078908,0.627078,0.947331,0.697714,1.003691,0.387168,0.659688,0.616248,0.82626,0.680244,0.828126,0.484777,0.748338,0,0.911227,0.246502,0.68865,0,0,0,0.466024,1.553912,0.842633,1.097285,FALSE
0.389672,0.878858,0.923368,0.539398,0.720298,1.118879,0.902613,0,0.508902,0,1.92794,0,0,0.628414,0.323356,4.569201,0,0,0,0,0,0,0.9247,1.176188,0.945849,0.915133,TURE
0.499797,0.959295,0.931653,0.96559,0.939164,0.634285,1.010816,0.774336,1.286392,0,0.498605,0.513115,0.999463,1.462689,1.254398,2.357443,0,0,2.089903,0,0.892718,0,0.948638,1.324223,1.049065,0.84384,TURE
0.614158,0.892192,1.068335,0.711706,0.68906,0.899099,1.051672,0.314574,0.884395,0.754149,0.404463,0.416233,0.405376,0.395506,0.814043,0.954598,1.119782,2.423357,0.564176,1.249465,0,0,0.924287,1.646357,0.692766,0.91888,TURE
1.609516,1.03551,1.176936,0.567788,1.299786,0.865299,1.001253,0.597608,0.824784,0.8559,1.224089,0.314928,0.92014,0.748112,0.846885,0,0.843549,0.228194,0.425002,1.405648,0,0,0.606078,0.970524,0.763958,0.91888,TURE
2.088136,1.126174,0.947716,0.707211,0.754447,0.562777,0.934071,0.460352,0.776542,0,0.942374,0.727349,0.708377,0.806316,0.711252,0.553277,0,0.17557,0.163496,0.360275,0,0,0.488012,1.121706,1.095716,0.975527,TURE
0.520975,1.095595,1.096913,0.428094,1.091997,0.88075,0.994276,1.485202,1.043876,0,0,0.983824,0,1.402247,0.481026,0,2.650151,0,0.667608,0,0,0,0.83563,1.453484,0.917566,1.022244,FALSE
0.355788,0.320853,1.10054,0.359599,0.793798,1.096045,1.042499,0,1.534371,0,2.821376,0,0.706937,0.689723,1.419612,0,0,0,2.967147,0,0,0,0.809437,1.103422,0.917566,1.097285,TURE
0.457442,0.748656,0.87911,0.898997,0.679873,0.827742,0.936651,0.423352,1.082012,0,1.63693,0,0.546876,1.067119,0.274548,0,0,0.819325,1.525961,1.693986,0,0,1.108363,0.46329,0.974132,1.022244,TURE
0.389672,0.644496,1.004841,1.598218,0.543898,0.570857,1.165192,0.497787,1.399481,0,0.642647,0,1.288196,1.256829,1.61678,0,0,0.96662,0.900146,0,0,4.917533,1.210151,1.067696,1.020782,0.993921,FALSE
1.067364,1.048119,0.991478,0.791425,0.763267,0.781635,0.988577,0.541418,1.060889,0,1.156764,0.476171,0.695626,0.678688,0.814857,0,0.638591,1.727493,0.965216,0,0.820725,0.872466,1.465025,1.338,1.198932,0.993921,FALSE
0.499797,0.685211,0.995175,0.70477,0.914664,0.685028,1.023611,0.387168,1.088486,0.929684,1.495816,0,2.998388,0,1.254398,0,0,0.74808,0,0,0,0,0.642315,1.321722,1.095716,1.036891,TURE
0.491326,0.929367,0.947716,1.098775,0.83606,0.613671,1.015228,0.393901,0.805393,0,0.507353,0,1.016997,0.496117,0.765843,0,0,0.76132,0.708964,0,0,0,1.168929,1.039774,0.646116,0.91731,FALSE
0.588744,0.659249,0.89875,1.200916,0.765945,0.44295,1.086206,0,1.174532,0,0.844353,0.434463,0.84626,1.238481,0.637271,0,0,0.632567,1.178132,0,0,0,0.846951,1.264384,1.198932,0.679112,TURE
0.381201,1.078065,1.027171,0.839064,1.190696,0.616525,1.006551,0.508974,1.040677,0,1.314505,1.352758,0,0,0.992115,0,0,0,0.920839,2.048541,0,0,1.280163,1.607385,1.020782,1.097285,FALSE
0.618393,1.033761,1.095244,1.248607,1.442433,0.842014,1.003104,0.312405,1.11783,0.748912,2.008271,0.413343,1.207684,0,0.606293,0,0,1.804807,0.56023,0,0.716689,0,1.191476,1.145632,1.020782,1.200649,FALSE
0.355788,0.898388,1.189773,0.479465,1.102497,0.205508,0.988577,2.183068,0.557953,1.315163,0.705344,0,0.706937,1.379446,0.709806,0,3.92615,0,0,0,0,0,1.15644,1.293128,1.170649,0.440313,TURE
0.216014,1.691083,0.342935,1.16234,1.122542,1.120955,0.769715,0.905973,0.231551,2.200885,0,3.644165,0,0,0,5.64804,0,0,0,0,0,0,-0.662581,-0.298972,0.660742,1.200649,TURE
0.876763,1.015569,1.050104,0.898997,0.798952,1.080921,1.006551,0.659689,1.124032,0.526065,0.564275,0.871044,0.56555,1.379446,1.13569,0,0,1.265135,1.178132,0,0.50133,1.065869,0.874801,1.044159,0.927482,0.815516,TURE
2.435452,1.190559,1.073279,0.840442,1.077152,0.90156,0.992547,0.789175,0.786626,0.564625,0.403757,0.415507,0.303502,0.789631,0.9142,0.473961,0,0.601602,0.280115,0.617074,0.178231,0.378934,1.11602,1.681361,1.198932,0.96185,FALSE
0.406615,0.842239,0.780789,0.464482,0.507148,0.890536,0.927914,0.476828,0.609344,0,0.6153,0.633206,0.61669,0.601673,0.309596,1.457559,0,0.925045,0.86143,0,0,0,0.693144,0.847497,1.095716,1.200649,TURE
2.333799,1.281548,1.029338,0.747219,1.139008,0.910776,0.934393,1.40014,0.652552,0.785744,0.52676,0.542089,0.422359,0.82415,0.63611,0.247359,1.16065,1.098913,0.438575,0.322074,0,0,1.013957,0.926514,0.917566,0.975527,FALSE
0.41085,1.111408,1.030319,0.440685,0.913127,0.217597,0.933913,1.415583,0.964794,1.135193,0.608823,0,0.610198,1.78602,1.531687,0,1.691586,0.915204,0,1.89435,0,0,1.172815,0.990616,1.020782,1.050568,FALSE
0.241427,1.607641,0.832841,0.76973,0.527469,0.993962,0.821134,0,0.826966,0,0,1.082207,0,1.028314,0.529128,0,0,0,0,0,0,0,1.173078,0.524878,0.899199,0.768799,TURE
0.376966,1.33244,0.842199,0.87902,0.494899,0.616525,0.916074,2.05903,0.526251,1.239579,0,0.684154,0.666308,0,1.003519,1.576197,0,0,0,0,0,0,0.952193,0.638431,0.945849,1.200649,TURE
0.504033,1.087125,0.713864,0.751793,0.599603,0.745118,0.888133,1.151661,0.686803,0.921738,1.483031,1.017459,0.49546,0,0.248735,0,0,0.741631,0.690629,0,0,0,0.891728,1.07814,1.049065,0.797123,TURE
1.817059,0.804151,0.978443,1.04429,1.116974,1.084628,1.003031,0,0.811509,0,0.54181,0.278789,0.950309,0.529811,1.090475,0.318199,0,0.605839,0.752234,0.829057,0.239459,1.018219,0.880733,0.681424,0.899199,1.27569,TURE
0.796287,0.831487,1.036622,1.04883,1.300946,0.993291,0.915533,0.726716,0.557207,0.579803,0.932874,0.640015,0.623321,0.304071,0.312925,0,0,0.930045,0.433043,0,0,0,0.793782,0.724151,1.198932,1.068961,FALSE
1.046186,0.872927,1.001433,1.19537,0.729344,0.944736,1.020814,0.736564,0.941262,0.880354,0.708223,0.728833,0.236607,1.154231,1.187839,0,0,0,0.656664,0,0,0,0.925605,0.847294,1.049065,0.97021,TURE
0.461677,0.692336,1.214879,1.059929,0.853414,0.995828,1.163536,0.838864,1.60799,0,1.081088,0,1.08353,0,0.271982,0,0,0,1.511565,1.677853,3.876949,4.121361,0.760078,0.938069,1.049065,1.125608,FALSE
0.398144,1.146878,0.930302,0.419532,1.014297,0.773103,0.899471,0.974165,0.373469,1.17221,0,0.646971,0,0.614753,0,0,0,0,0,0,0,0,0.610315,1.667677,1.049065,0.993921,FALSE
0.537917,0.551766,0.904977,1.35767,0.940497,0.538236,1.117509,0.719026,1.286392,0,0.462706,0,1.855003,0.452458,1.629714,0,2.564662,0.693784,1.938217,0,0.827398,0,1.171965,-0.026617,0.964216,0.975527,TURE
0.711576,0.673791,0.654375,0.96559,0.685998,1.370056,0.988577,0.813748,1.247877,0.649659,1.742114,0,1.396839,0.340707,0.876568,0,0,0,0,1.074235,1.241096,0,1.080029,0.025566,1.002415,1.022244,TURE
0.567566,0.884979,0.913639,1.02131,0.494999,0.629107,1.036597,0.681183,1.218687,0,1.314505,0.901839,0,0.856929,0.66141,0,0,0.656711,1.223099,0,1.565691,0,1.221008,1.602537,1.198932,1.050568,FALSE
0.432028,0.951234,0.73486,1.548273,1.286246,1.883827,0.976946,0.448502,0.917032,1.078433,0.578382,1.190427,0,1.696719,0.582041,0,0,0.868981,0.809222,0,0,0,1.629168,0.913844,1.170649,1.068961,FALSE
0.33461,0.818784,0.980434,0.453442,0.84428,0.869805,0.974698,0.580752,0.44529,1.400563,0,0,0.752842,0,0.755897,0,0,0,0,0,0,0,0.57009,1.368579,0.721049,1.050568,TURE
0.368495,0.867409,1.033872,0.779131,0.913497,1.223264,0.954488,0.526729,0.673112,0,0.680449,0,0.681986,0.66538,0.684754,1.613726,0,0,0.953726,0,0,0,1.089051,1.100965,1.020782,1.097285,TURE
0.567566,0.683847,1.137388,0.807263,0.989997,0.363484,1.092934,0.681183,0.95754,0.816995,0.438168,0.450919,1.317474,0,1.10235,0,1.21381,1.313422,0.611549,0,0,0,1.098859,0.819266,0.974132,1.097285,FALSE
0.609922,1.048119,1.075753,1.348496,1.433246,0.941914,1.006551,1.267095,1.052503,0.75946,0.407311,0.419165,0.408231,0.796582,1.639552,0.961368,1.127724,0.610136,0.568177,2.516779,0.726928,1.54551,1.184694,0.889398,1.348798,1.050568,FALSE
0.385437,0.710812,1.04334,0.877204,0.573298,0.741076,1.045264,1.509955,1.157753,2.423446,0,0,1.30267,0,1.634946,0,0,1.955208,2.731123,0,0,0,0.874558,0.635374,0.702682,1.050568,FALSE
0.317668,0.934323,1.099351,0.724192,1.286246,0.342514,0.905896,0.612144,0.156453,0,0.792304,0,0,0,0,0,0,1.194849,0,0,0,0,1.068961,1.305762,0.945849,1.35073,FALSE
0.470148,1.068353,1.283026,0.740084,1.510086,0.570857,1.047357,0,0.526251,0,0.530626,1.092135,0.531824,0.518874,1.067965,0,0,0,0.741787,0,0,0,0.977386,1.550843,1.273865,0.993921,FALSE
7.005632,0.78541,0.904846,1.285314,0.959798,0.761077,1.044281,0.657694,1.022577,0.783366,0.665209,0.396329,0.807072,0.992834,0.916045,0.738932,0.674175,0.521073,0.485239,0.533862,0.616787,1.049074,-1.165276,-0.457964,1.066884,0.797123,FALSE
0.419321,1.306746,0.681416,0.848527,0.35512,1.027542,0.854043,1.386694,0.826966,1.111787,0,0.613622,0.597617,1.16613,0.900063,1.41201,0,0,0,0,0,0,0.905272,0.500776,1.020782,0.797123,TURE
0.897941,0.83906,1.025338,1.253148,0.674862,0.612374,1.103882,0.644057,1.646094,1.02708,1.10168,0.283435,0.276042,2.154564,1.801555,0,0.760809,0.823246,0.383316,1.693986,1.467835,0,1.007718,1.212953,0.992499,0.797123,FALSE
0.351552,0.844268,0.812773,1.118752,0.308699,0.799199,1.000487,0,1.411894,0,0,0,2.862658,1.396476,1.796422,0,0,0,0,0,0,2.738879,1.109734,0.597777,1.095716,1.200649,FALSE
0.355788,0.962558,0.803097,0.719198,0.661498,1.301553,0.880732,0,1.115906,0,1.410688,1.451741,1.413874,2.758892,0.709806,0,0,0,0,0,0,0,0.875044,0.813304,0.739416,0.693758,TURE
0.698869,1.078065,1.211406,0.765813,1.469996,0.913371,1.015701,0.276211,0.705947,0.661616,1.064507,0.730323,0.355637,0.346977,0.35708,0,0,0,0,2.188504,0,0,1.042123,1.812964,1.039149,1.093538,FALSE
1.228315,0.650557,0.990794,0.978908,1.190696,1.027542,0.978784,1.253942,0.520788,1.87228,0.401654,0.206671,0.402561,0.392759,0.606293,0.94462,1.662116,0.899259,0,1.23199,0,0,0.912516,0.878273,1.020782,0.890557,TURE
0.546388,0.877495,0.987789,0.865701,1.109497,0.657844,0.936326,0.353896,0.542697,0.84916,0.455419,0.468672,0,0.445333,0.68745,0,0,0,0,0,0.814159,0,0.754903,0.334162,0.945849,0.815516,FALSE
0.360023,0.951234,0.558494,0.779131,0.837898,1.027542,0.834845,1.078539,1.102622,1.299317,4.181075,0.717125,2.095259,0.681413,0,0,0,0,0,0,0,0,1.196322,-0.172999,0.861,0.85377,TURE
0.364259,0.626782,1.045894,0.859042,0.926097,1.164548,0.930474,0,0.408619,0,0,0,0,0,0.692906,0,0,0,0,0,0,0,0.747463,1.128656,1.170649,1.247366,TURE
0.304961,0.673791,1.075753,0.69922,1.028997,0.685028,0.964611,1.276019,0.978383,0,2.47878,0,0,0,0.831487,0,0,0,1.161057,0,0,0,0.900314,1.007601,0.974132,1.172325,FALSE
1.766232,0.814366,1.030566,0.840239,0.92585,0.701338,1.035516,0.217782,0.94624,0,0.696846,0.86055,0.977788,0.817696,1.122007,0.327423,0.38408,0.4156,0.387019,0.426573,0,0.523902,1.206171,0.660288,0.842633,0.993921,FALSE
0.313432,0.801265,1.012915,1.402008,0.897747,1.052007,0.99975,0,0.792981,0,0,0.826686,0,0,0.80839,0,0,0,0,0,0,0,1.201112,0.531383,0.885541,0.993921,FALSE
0.37273,0.735045,0.993731,0.779131,0.992247,0.582274,1.01227,0,0.133075,0,0.672537,0,0,0,0,1.594741,0,0,0.942505,0,0,0,1.029096,1.525702,0.824266,1.068961,FALSE
0.393908,0.869408,0.77911,1.083407,1.133027,0.959039,0.957847,0.492377,1.132584,1.185092,0.635585,0,1.27404,0,0,0,0,1.911759,1.780288,0,3.430446,0,1.433452,1.048517,0.917566,0.993921,FALSE
0.48709,1.078065,1.194946,0.915645,1.102497,0.913371,1.050314,0.397357,0.812458,0,0.511842,1.053475,1.025997,1.501521,1.287701,0,0,1.536235,0,0,0,0,1.11204,1.329187,0.571183,1.200649,FALSE
0.313432,0.65558,0.776568,0.995319,0.464624,0.721726,1.020153,0.62053,1.26877,1.497824,2.409925,0,0.805123,0.785518,0.404195,0,0,1.211678,1.128351,2.516779,1.453856,3.091021,1.418587,0.466816,0.917566,0.91888,FALSE
1.533276,0.923205,1.06981,0.946313,1.206944,0.973461,0.988477,0.878367,0.89798,0.59913,0.803308,0.826686,0.322049,1.099725,0.727551,0,0.885844,0.718907,0.669468,0.984215,0,0.60439,0.987578,1.288714,1.245582,0.92881,FALSE
0.415086,1.375083,1.121786,0.426191,1.254396,0.852479,0.924383,0,0.716136,0,1.204962,0.620014,2.415368,0,0.606293,0,0,1.81114,0,0,0,0,0.950252,0.874251,1.198932,0.975527,FALSE
0.279548,0.816716,0.984267,0.624304,0.955497,0.799199,0.937922,0,0.534347,0,0,0,1.811526,0,0.454719,0,0,1.365542,0,0,0,0,0.850093,1.218721,0.81435,1.125608,TURE
0.724282,0.882627,0.905898,1.365144,0.672634,0.608914,1.033039,1.065851,0.749134,0.638126,0.342238,0,1.029033,0,1.033209,0,0,0,0.476863,0,0,0,1.585228,1.193628,1.273865,1.200649,FALSE
0.41085,0.944696,0.978803,0.849641,0.957227,0.423106,1.011739,0.471861,0.844195,0,0.608823,0,0.610198,0,0.612675,0,0,1.830408,0.852265,0,1.0943,0,1.604265,0.991,1.348798,1.200649,FALSE
0.347317,0.9203,1.157853,1.498329,1.455296,1.71257,1.031101,0.559243,1.14346,0,0,1.488034,0.72461,1.413932,0.727551,0,0,1.088977,0,0,1.304742,0,1.123822,0.975641,1.198932,0.900487,FALSE
0.389672,1.11322,1.004841,0.759153,1.073097,0.662194,0.968258,0.995575,1.017805,0,0.642647,1.322697,0.644098,0,0.646712,0,0,1.933239,0.900146,2.001984,1.156476,0,1.117327,0.945693,1.273865,0.600324,FALSE
0.360023,0.443909,1.175776,0.898997,1.146597,0.822034,1.13681,0,1.102622,0,0.696846,0,0,0,1.051881,0,0,1.049136,0,0,2.512837,0,0.738774,1.00092,0.945849,0.900487,FALSE
0.529446,1.207433,1.039386,0.72776,1.102497,1.027542,0.95421,0,1.027039,0,1.410688,0.483914,1.413874,1.379446,1.419612,0,0,0,0.656664,0,0,0,0.962328,1.19474,1.245582,0.825446,FALSE
0.360023,0.697572,0.99941,0.719198,0.881997,0.685028,1.047997,1.078539,1.516105,0,1.393692,0,1.396839,0.681413,1.753135,0,1.939135,0,0.976987,2.174995,0,0,1.238294,0.153184,0.842633,1.050568,TURE
0.351552,0.714381,1.083697,0.839064,1.131897,0.342514,1.018678,1.104845,0.988326,1.331399,1.428104,0,1.431329,0,1.077853,0,0,1.075364,0,0,1.288227,0,1.128811,1.013583,0.842633,0.872163,FALSE
0.546388,0.877495,0.832841,1.122558,0.699998,1.000358,0.94803,0.353896,0.994944,0.84916,0,0,0.456448,1.335999,1.3749,0,0,0.682771,1.907451,0,0,1.730972,0.760185,0.28988,0.692766,1.097285,TURE
0.499797,1.416103,0.868131,1.40399,0.518582,1.49057,0.998021,0,0.890579,0,0.498605,1.539346,0,0.975126,1.003519,1.178721,0,0,2.089903,0,0,0,0.993745,0.440114,0.767699,0.750406,TURE
0.419321,0.980059,1.186168,0.722352,1.083928,0.48673,1.067554,0,1.299518,0,1.19254,0.613622,0,0.583065,1.800126,0,0,1.792274,0.83451,1.854469,1.071262,0,1.097726,1.647218,0.974132,1.022244,TURE
0.96571,0.898388,0.931467,1.27358,0.661498,0.742114,1.052905,0.199554,1.173054,0.477183,0.511842,0.263369,0.256499,1.751775,1.158931,0,0,0.764704,0.356058,0,1.81732,0,1.228257,1.220029,1.095716,0.80087,TURE
0.355788,0.577535,1.130285,1.258596,1.499396,0.822034,1.078447,0,1.534371,0,1.410688,0,1.413874,1.379446,2.129418,0,0,1.062088,0,0,0,0,0.94831,0.523191,0.945849,0.750406,FALSE
0.330374,0.829281,0.864874,0.857377,0.918747,0.723085,0.89041,0.588294,0.60143,0,0.761029,0.783176,0.762748,0,0.382922,0,0,0,0,0,0,0,1.401777,0.268155,1.049065,0.872163,FALSE
0.326139,0.910055,0.973451,1.714265,0.781476,1.173614,1.137272,0,0.761679,0,0,0.793618,0,0.754097,0.388027,1.831797,0,1.162556,0,0,1.394108,0,1.077621,0.956349,1.348798,0.900487,TURE
0.512504,1.113704,0.99115,0.513713,1.007997,1.565778,0.948321,1.132466,0.964794,0,0.486035,1.000359,0.974266,0.475271,1.222775,0,0,0,0.678923,1.505766,0,0,1.294213,0.742258,0.917566,1.35073,FALSE
0.385437,0.94775,1.04334,0.948034,0.661498,0.330059,1.012081,0.503318,1.286392,0,1.949602,1.337559,1.30267,0.635475,0.980968,0,0,0,1.820749,0,0,0,1.138504,0.579729,1.198932,0.693758,FALSE
0.37273,0.857552,1.022124,1.13873,0.595348,0.650777,1.063741,0,1.0646,0,0,0,0.674056,0,0.676792,0,0,2.024215,0,0,2.423093,2.575851,0.369852,1.062591,1.020782,0.722082,FALSE
0.427793,0.747174,1.014252,0.499443,0.551248,1.655484,1.001568,0.452987,0.926202,0,2.336897,0,0.585544,0,0.58792,0,0,0.877849,0,0,1.049174,0,1.029936,0.912292,1.020782,0.91888,FALSE
0.406615,0.786089,0.962973,1.078797,0.595348,0.924788,1.022278,0.953656,1.218687,0,1.2306,0,1.233379,0,1.238385,1.457559,1.709775,0.925045,0.86143,0,1.106195,0,1.233286,1.068231,1.095716,1.050568,FALSE
0.338846,1.010686,1.218031,1.198663,0.992247,0.856285,1.13237,0.573401,1.46551,0,0,0,0,2.175281,0.373103,1.760428,2.065053,0,1.040428,0,5.356311,0,1.290666,0.863623,0.739416,1.200649,TURE
0.376966,0.908482,1.038712,0.732516,0.999597,1.293942,1.034825,0,1.052503,0,0.664807,0,0.666308,1.300168,1.338025,0,0,1.000339,0,0,1.197293,0,0.941231,0.98179,0.945849,0.740475,TURE
0.304961,0.673791,0.971648,1.223635,0.826873,0.313971,1.1114,0.638009,1.793702,1.540619,0,0.850305,2.484379,0.807961,3.325948,0,0,0,0,2.590802,0,0,1.426681,1.292117,1.198932,0.92881,FALSE
0.461677,1.087956,1.12319,0.199777,1.163747,0.653314,0.969613,0.419432,0.964794,0,1.081088,0,1.08353,0.528573,0.815945,0,1.500086,0.811596,1.511565,0,0,0,0.794881,1.516746,0.964216,0.722082,TURE
0.978417,2.893509,0.475909,0.656086,0.581316,3.056678,0.5621,1.378655,0.302022,0,0,7.277721,0.506278,0.740925,0.508333,0,0,0,0,0,0,0,0.311336,-0.133225,0.955765,1.228973,TURE
0.355788,0.256682,0.922074,1.018864,0.793798,1.781073,0.970603,0,0.557953,0,1.410688,0,1.413874,0,0.354903,0,0,0,0,0,0,0,0.546741,0.919435,0.795983,0.993921,TURE
0.326139,0.770047,0.973451,0.48916,0.655013,0.886507,0.960798,1.19207,1.066351,0,0,0.793618,1.545836,0,1.940136,0,0,0,1.082608,0,1.394108,0,0.609463,1.778382,1.198932,1.040638,FALSE
0.368495,0.805451,0.890279,1.481205,0.825298,1.36027,1.058614,0.526729,1.750091,1.268745,2.041348,0,0.681986,1.33076,0.342377,0,0,0,2.861177,2.122585,0,2.606885,1.610131,0.721881,0.846374,0.975527,FALSE
0.321903,0.496477,1.380763,0.524415,1.791557,0.813471,1.052905,0,0.617468,0,0.781597,0,0,1.528576,0,0,0,1.178482,0,0,0,0,0.720756,0.974585,0.759248,0.915133,TURE
0.423557,0.970259,1.174306,0.779131,1.278896,0.753531,1.071977,0,0.584724,0,0,0.607361,0,0,1.187839,2.794906,0,0,0.825907,0,0,0,0.865191,1.920188,0.917566,0.947204,TURE
0.402379,0.510663,0.841608,1.038841,0.779098,1.849576,0.810538,0.963801,0.492661,0,0.621916,0,0,0,0.312925,0,0,0,0.870793,0,0,0,0.702468,0.041087,0.646116,1.125608,TURE
0.766638,0.774301,0.96628,0.749164,0.881997,1.71257,0.934257,0.754978,0.836155,0.602477,0.646237,0,1.295393,0.631925,0.975487,0,0.893309,0,0.450073,0.995337,0.574971,0,0.965016,1.256471,1.142366,0.91888,TURE
0.376966,0.847917,0.814126,0.719198,0.1421,0.753531,0.983932,0.514757,0.657814,0,1.329614,0,0.666308,0.650084,0.669012,0,1.848943,1.000339,0,0,0,0,0.887435,0.951368,1.095716,1.125608,FALSE
0.432028,1.00408,1.126785,1.098775,1.175997,1.027542,1.050957,0.448502,0.802403,1.078433,0.578382,0,1.159377,0.565573,1.164082,1.369222,0,0.868981,0,1.7977,0,0,1.238294,1.084233,1.198932,0.900487,TURE
0.440499,1.243922,1.033044,0.948942,1.028997,0.685028,0.929124,0.879586,0.449613,0,0,0.583543,0.568322,0.554483,1.141257,1.342108,0,0.851774,0,1.761746,0,0,1.038999,0.979002,0.482592,1.200649,TURE
0.546388,0.710353,0.910315,0.95132,0.755998,0.989485,1.006551,1.769479,0.994944,1.69832,1.366257,0.937344,0.912895,0.445333,0.4583,0,2.523953,0,0.635817,1.409397,1.628318,0,0.259571,0.581042,0.974132,0.778729,TURE
0.402379,0.737624,0.815308,1.258596,0.999597,1.004708,1.064825,0.481901,1.231652,0,0,0,1.869962,0.608143,0,0,0,0.9351,1.741586,0,1.118351,0,1.377081,1.400026,1.020782,1.172325,FALSE
4.582886,0.846909,0.944451,1.514674,0.890016,0.983949,1.070274,0.335235,1.017452,0.19971,0.803308,0.606236,0.590423,0.628414,0.889229,0.628142,0.147367,0.398652,0.445484,0.490282,0.660844,1.405009,1.161585,1.677252,0.921308,0.847587,FALSE
0.347317,0.657357,0.883624,1.678128,1.058397,1.23305,1.086338,0,0.857595,0,1.445955,0,0,0,0.727551,0,0,1.088977,3.042264,0,0,2.773993,0.61757,0.713243,0.988758,0.975527,TURE
1.122426,1.118747,1.037123,0.813379,0.881997,0.88075,0.957173,1.887444,0.570106,1.230152,0.879668,1.131585,0,0.430094,0.663925,0.517378,3.034524,0.656711,0.305775,0.674998,0,0,0.925901,1.133208,0.945849,0.779698,TURE
0.376966,1.211309,1.010639,0.61265,0.989797,0.700251,0.950003,1.544272,0.789377,1.239579,0.664807,0.684154,0,0.650084,0.669012,0,1.848943,0,0,2.072642,0,0,0.963618,1.102687,1.123999,1.068961,TURE
0.546388,0.793924,1.045894,0.770569,0.857497,0.636097,1.006551,0.707792,0.814045,0,0.910838,0.937344,1.369343,0.890666,1.14575,1.075817,1.261977,0,0,0,0,0,0.769407,0.844232,0.806866,1.068961,TURE
0.698869,0.751379,1.105408,0.632628,0.955497,0.799199,1.006551,0.276211,0.635352,0,0.709671,0.730323,0.355637,0,0.35708,0,0,0,0.989049,0,0,0,0.753609,1.275758,1.020782,1.003851,TURE
0.419321,0.598925,1.362831,0.719198,1.39727,0.555233,1.174309,0,1.299518,0,1.19254,0,0,0.583065,1.500105,0,0,0,0.83451,0,0,0,1.055793,1.567055,1.020782,1.200649,FALSE
0.37273,1.225074,0.993731,1.13873,0.529198,1.23305,1.046584,2.082697,1.197675,0,0.672537,2.076327,0,1.315286,1.015188,0,0,1.012108,3.770021,2.097316,0,0,1.187269,0.768889,1.049065,0.92881,TURE
0.724282,1.19785,1.081233,1.101802,1.501177,0.878773,0.988892,1.065851,0.88534,0.638126,0.684476,0.704395,0.686022,0.669317,1.549813,0,0,2.048313,0,0,0,1.295637,0.320012,0.666487,0.960474,0.965597,TURE
0.330374,1.313028,0.832841,0.382906,0.404249,0.780171,0.871054,0,0.451073,0,1.522058,2.349528,0.762748,0,0,1.807373,0,0,0,0,0,0,1.55754,1.363752,0.749332,1.022244,FALSE
0.313432,1.092634,1.080443,0.074916,1.039497,0.685028,0.938541,0,0.634385,0,2.409925,0,0.805123,0.785518,0,0,0,1.211678,1.128351,0,0,0,0.800245,0.386955,0.754042,0.740475,TURE
0.406615,0.898388,0.988999,0.719198,0.837898,0.274011,0.975096,0,0.97495,0,1.2306,0,0.61669,0,1.238385,0,0,0.925045,0.86143,0,0,0,0.179751,1.141736,0.988758,1.050568,FALSE
0.415086,0.99006,0.89233,1.39844,0.494899,0.494742,1.063041,0.466996,1.312916,0,1.204962,0,0.603842,0.589138,0.606293,1.426873,0,1.81114,1.686589,0,0,0,0.902574,1.273024,1.002415,1.050568,FALSE
0.847114,0.754646,1.04938,0.539398,0.970197,0.822034,0.936092,1.821052,0.349071,1.63399,0.292112,0.300613,0.292772,0.285643,0.14698,0,3.228611,0.436696,0.406665,0,0,0,0.956625,0.372894,0.670658,1.125608,TURE
0.364259,1.253564,0.929683,0.599332,0.867297,0.890536,0.930474,1.065851,1.225856,1.283849,1.3771,0,2.070316,0,0.692906,0,0,1.036496,1.930433,0,0,0,0.715662,1.062431,0.945849,1.172325,FALSE
0.808994,1.072421,1.085746,0.948034,0.98022,0.719279,1.04344,0.238414,1.279622,0.5706,0.918067,0.944784,0.613427,1.19698,1.231833,0,0,0,0,1.88422,1.632672,0,0.847967,1.685471,1.067432,1.172325,FALSE
16.391654,0.724282,0.934203,1.46898,0.759245,0.685028,1.111887,0.538573,1.340587,0.446095,0.956992,0.58475,0.764325,0.848067,1.211331,0.28043,0.082239,0.622916,0.932269,0.455702,1.105622,1.343227,0.589597,1.463424,1.198932,1.153932,FALSE
0.321903,0.709253,0.953384,0.824081,0.895779,0.792064,1.052905,1.207964,0.617468,1.457343,0,0,0.783363,0,0.393271,0,0,0,1.097438,0,0,3.005159,1.431018,0.640619,1.095716,0.91888,FALSE
0.444735,0.770047,0.594887,0.898997,0.808498,1.027542,0.905896,1.742256,0.667934,1.047023,1.123072,0,2.251217,0,0.282544,0,0,0,0,0,0,0,1.077621,0.070078,0.6362,0.900487,TURE
0.300725,0.835121,0.985334,0.871755,1.117531,0.926345,0.829341,0.647124,0.165393,0,0,1.725257,0,0,0.421769,0,0,1.265135,0,0,0,0,0.849034,0.937057,0.805299,1.068961,FALSE
0.326139,0.700042,1.168141,0.23797,1.096011,0.71525,1.039231,0,0.761679,0,0,0,1.545836,0.754097,1.552109,0,0,2.325112,0,0,0,0,0.715948,1.003977,0.899199,0.890557,TURE
0.177894,3.208528,0.416421,1.298552,0.955497,3.539312,0.503275,2.209691,0.564757,0,1.445955,7.440171,2.898442,0,0,0,0,0,0,0,0,0,0.311336,0.079452,0.539158,0.426636,TURE
0.868292,1.235831,0.889718,1.225906,0.701589,1.214368,0.994276,0.222052,0.851289,0.531248,0.854752,0.586417,1.713365,0.835822,0.716799,2.684217,0,1.277661,0.396599,0,0,0,1.196322,0.427574,1.095716,0.572001,TURE
0.936061,0.487812,0.915749,1.548273,0.937122,1.227342,1.168237,0.617709,1.684004,0,0.792304,0,0.529396,0.258252,1.32886,0,0,1.183887,0.734981,1.623729,2.813914,3.988414,1.270159,0.949825,1.123999,0.712152,TURE
0.338846,1.078065,1.061873,0.898997,0.826873,0.770657,1.00026,1.146801,0.732755,0,0,0.763094,0.74319,0.725094,0.373103,0,2.065053,1.117262,0,0,0,0,1.266318,1.446582,0.721049,1.200649,FALSE
1.063128,0.987869,1.005382,0.783741,0.999186,0.46946,0.9865,0.724779,0.926202,0.433106,0.929128,0.478083,0.465613,1.817102,0.701254,0,1.282331,0.346892,0.323036,0.713257,0,0,0.191804,1.381239,1.170649,1.050568,FALSE
1.482449,0.893254,0.928023,1.481681,0.869747,0.780171,1.087075,0.648978,1.26059,0.619789,0.498605,0.342077,1.16604,0.650084,1.254398,0.390643,0.458239,0.991691,1.616112,1.01835,1.176531,1.250702,1.206171,1.122967,0.689025,0.618718,FALSE
0.432028,1.215466,0.857337,1.548273,0.845247,1.31297,1.006551,0,0.917032,0,1.735146,1.785641,0.579688,0.565573,0.873061,2.738444,0,0.868981,0,0,1.038468,0,0.846863,0.96551,0.90294,0.778729,TURE
0.44897,1.118747,0.872126,1.465033,0.477749,0.970456,1.039786,0.431416,0.99236,1.036955,0.556137,1.144642,0,1.08764,0.839482,1.316048,0,0.835235,0,0,0,2.121289,1.124473,0.756996,1.227215,0.91888,FALSE
0.584509,1.406172,0.832841,1.041695,0.409499,1.245011,0.929965,0.661294,1.098598,0.792966,0.850562,1.312971,1.278724,0.415862,0.641957,1.004096,0,1.274506,0.593429,0,0,0,0.767084,0.408734,0.824266,1.050568,TURE
1.444329,1.185556,0.82063,1.098775,0.710498,1.217828,0.965226,0.799388,1.259907,0.636244,1.364913,0.526738,1.196997,1.334685,0.343387,1.203133,0,0.509048,0.474041,0,0.603976,0,0.928611,0.729607,1.123999,0.91888,TURE
0.33461,0.477624,0.885553,2.13709,1.793008,0.775163,1.10848,0,1.039009,0,0.751145,0,1.505684,0,1.133846,0,0,0,0,0,0,2.884953,0.960575,0.558731,0.5255,1.050568,FALSE
0.321903,0.709253,1.150636,0.374582,1.006028,0.792064,1.052905,0,1.54367,0,1.563195,0,2.350088,2.292863,0.786542,0,0,0,1.097438,0,0,0,0.890143,0.950445,1.095716,0.900487,FALSE
0.262605,1.651874,0.564183,1.04883,0.826873,1.455685,0.681857,3.713005,0.569387,1.797389,0,0.992023,1.932294,0,1.455102,0,0,0,0,0,0,0,-0.032938,0.333821,1.049065,1.35073,TURE
0.355788,0.705876,0.68412,1.797995,1.367096,0.205508,1.096421,0,0.697441,0,0,0,0.706937,0,0.709806,0,0,1.062088,0,0,1.272124,0,1.054,1.075103,1.020782,0.768799,FALSE
0.436264,0.575666,1.212876,0.599332,1.273996,0.570857,1.070071,0.444104,1.248557,0,1.145311,0,0.573949,0.559973,2.016973,0,0,0,1.602259,1.779541,0,0,1.116338,1.323787,1.095716,0.825446,FALSE
0.457442,1.247761,1.202993,0.824081,1.194371,0.941914,1.020531,0,1.082012,0,1.091287,0.561522,0.546876,1.067119,1.09819,0,0,0.819325,0.762981,0,1.957114,0,1.485949,1.356692,0.632458,0.900487,FALSE
1.533276,0.923205,1.06981,0.946313,1.206944,0.973461,0.988477,0.878367,0.89798,0.59913,0.803308,0.826686,0.322049,1.099725,0.727551,0,0.885844,0.718907,0.669468,0.984215,0,0.60439,0.987578,1.288714,1.245582,0.92881,FALSE
1.520569,0.93092,1.023073,1.136452,0.809142,0.936405,1.059822,1.01226,1.390597,0.302082,1.134082,0.333453,1.136644,0.475271,1.304293,0,1.786619,0.724965,0.450073,1.985066,1.433379,1.218994,1.187269,1.161629,0.464225,1.144002,TURE
0.368495,0.743493,1.234903,0.599332,1.442696,1.223264,0.989196,0,0.673112,0,0.680449,0,0,0.66538,1.027131,0,0,0,0.953726,0,1.226143,0,0.985479,1.450363,1.348798,1.172325,FALSE
0.482855,0.851104,1.139678,0.841918,1.070997,0.652408,1.072771,0,1.434384,0,2.06565,0,1.552737,0,0.779519,0,0,0.775037,1.443477,0,0,0,0.606921,1.06086,0.870916,0.722082,TURE
0.343081,1.131303,0.524382,0.898997,0.793798,2.19209,0.745593,3.963632,0.578876,1.365106,0,0.753435,0.733783,0.715915,1.105141,0,2.038578,0,0,0,0,0,0.838935,-0.660861,0.842633,0.665435,TURE
2.054251,0.84467,1.210625,0.922971,1.190696,0.890536,1.058435,1.216699,0.741536,1.116391,0.478991,0,0.360055,0.702575,0.964043,0,0.989683,0.356967,1.163466,0.366267,0.21158,0.449837,1.013503,0.697203,0.861,0.91888,TURE
0.406615,0.954537,1.301315,0.809098,1.499396,0.47952,1.053733,0.476828,0.853081,0,0,0,0.61669,0,1.857577,1.457559,0,1.850089,0.86143,0,0,0,0.981716,1.26632,1.198932,1.125608,TURE
0.393908,0.985329,1.182097,0.511737,1.221227,0.7588,1.022785,0.492377,0.503371,1.185092,0.635585,1.308162,0,1.243017,0.959408,0,1.766767,0,0.890144,0,0,0,0.995558,1.119403,0.927482,1.125608,TURE
1.113955,0.942795,0.912009,1.220068,1.112997,0.587167,1.062045,0.864478,1.104726,0.826386,0,0.684154,0.444206,1.516862,1.226523,0,0.611573,0.661763,0.308127,0.680211,0.392934,1.670822,1.109151,1.226148,1.020782,0.787192,FALSE
0.728518,1.096869,0.958736,1.098775,0.751331,0.608914,1.000699,0.794713,1.083278,0,0.680449,0.700251,1.022979,0.99807,1.027131,0,0.940882,0.509048,1.422123,0,0.605773,1.287925,1.191476,1.086822,1.273865,0.993921,FALSE
0.402379,1.361767,1.02571,1.018864,0.896697,1.210216,1.001253,0.481901,0.985322,0,1.243832,0.640015,0,1.216286,0.312925,0,1.728359,0.9351,0.870793,0,0,0,0.342914,1.136866,0.927482,0.740475,FALSE
0.381201,0.898388,0.971648,0.839064,0.661498,0.753531,1.006551,1.017947,1.6911,0,1.314505,0.676379,2.634947,1.285393,0.992115,0,0,1.977682,0.920839,0,0,0,1.513064,0.991984,1.123999,0.872163,FALSE
0.491326,0.929367,1.07695,0.599332,0.973872,0.428143,0.976181,1.181704,1.107416,0.945994,1.014705,0.522117,0,0.992233,0.765843,0,0,0.76132,1.417928,0,0.90866,0,0.470114,1.056117,1.095716,0.49696,TURE
0.470148,1.068353,1.035424,0.549387,0.728316,1.120955,0.992949,0,1.157753,0,1.591877,0,0.531824,1.556623,0.800974,0,0,0,0,0,0,0,1.153368,0.703205,0.824266,1.27569,TURE
0.474384,0.91443,1.204646,0.682572,1.224996,0.494742,1.051486,0,0.938719,0,0,0,1.053979,1.028314,1.587384,0,0,0.789258,0,0,0,0,0.9729,1.309137,1.170649,1.125608,FALSE
0.22025,1.762222,0.816825,1.66481,0.465499,1.864799,0.958159,0,0.908041,0,1.156764,3.571282,1.159377,1.131146,0.582041,2.766387,0,0,0,0,0,0,0.339098,0.393752,0.798156,1.215295,TURE
0.44897,0.864486,0.989981,0.948942,0.943247,0.627942,1.068273,0,1.212884,0,1.112273,0,0,2.175281,0.839482,0,0,0,1.555591,0,0,0,0.498351,0.866604,1.020782,1.022244,TURE
2.282972,0.920056,0.788032,0.898997,0.80291,0.622267,0.969202,1.010379,1.054459,0.401651,1.077061,0.332522,1.403342,1.158529,1.029681,0.758692,0.296659,0.160502,0.597858,0.329298,0,1.213298,1.335024,1.178667,1.348798,1.200649,TURE
0.724282,1.071761,0.93512,1.368171,0.986679,0.868394,1.050698,0.266463,1.430165,0,1.368951,1.40879,1.372043,1.338634,0.516604,0,0,0.512078,1.430588,1.054938,0,0,1.203998,0.364684,0.964216,0.91888,TURE
0.855585,0.853913,1.03899,1.116936,1.162633,0.747303,1.03894,0.676099,1.036794,0,0.867573,0.297607,1.739065,0.282786,0.873061,0,0.799041,1.296922,0.402578,0,1.027979,1.092785,1.197719,1.277302,0.870916,0.965597,FALSE
0.715811,1.052549,0.916618,0.466147,0.745887,0.845714,0.929124,1.348174,0.689139,3.228843,0.692673,0.712831,1.735594,1.015999,0.522791,0,0,0,0,0,0,0,1.001596,0.255738,0.899199,1.125608,TURE
0.355788,0.770047,0.951819,0.719198,0.308699,0.47952,1.024525,0.545767,0.976418,1.315163,0,0,1.413874,0.689723,1.064709,0,0,0,0,0,0,0,1.202767,0.57044,0.992499,1.27569,TURE
0.749696,0.791799,0.889305,1.155574,0.445322,0.646971,1.057731,0.514757,0.986721,0.616248,0.330504,0,0.662501,0.646369,0.997784,0.77904,0,0.988841,0.920839,1.01835,0,1.250702,-0.023849,0.630223,1.020782,0.740475,TURE
0.347317,0.525886,0.883624,1.078797,1.102497,1.849576,0.920626,0,0.428797,0,0,0,0,0.706966,0.727551,0,0,1.088977,0,0,0,0,0.62838,0.698858,0.945849,1.125608,FALSE
1.092777,0.83571,0.890947,1.436859,0.72369,0.796272,1.088479,0.176259,1.80195,0.421263,0.903722,0.697516,0.452882,1.988342,1.591518,1.06316,0,0.674738,1.256674,0,2.003345,0.851856,1.272813,1.226153,1.123999,1.097285,FALSE
0.44897,0.864486,1.037123,0.466147,0.930997,0.5328,0.954324,0.431416,0.771835,1.036955,0.556137,0.572321,0.557393,0,0.279827,0,0,0,0,0,0.997744,0,0.956688,0.600544,1.245582,0.815516,FALSE
1.266435,2.505871,0.509732,0.787543,0.681614,2.450477,0.646347,2.280134,0.271955,2.541762,0,2.204495,0.195181,0.190429,0,2.289746,0,0,0,0,0,0,0.454264,-0.270484,0.464225,1.050568,TURE
1.385031,0.51101,1.077345,0.823451,1.037644,0.944072,1.071192,0.277906,0.852333,0,0.711855,0.366285,0,0.69609,0.716358,0,0.490769,0.265522,0.741787,0.545432,0.945231,0.669881,0.791938,1.078053,0.795983,0.947204,TURE
0.313432,1.311161,0.911624,0.620736,0.606373,0.574934,0.877331,1.241059,0.475789,1.497824,0,0.826686,0,0,0.80839,0,4.479129,0,0,0,0,0,1.228257,0.86415,0.899199,0.665435,TURE
0.326139,0.770047,1.168141,0.978321,0.937122,0.357625,1.078447,0,1.066351,0,0,0.793618,3.091671,0.754097,1.940136,0,0,1.162556,0,0,0,0,0.76157,1.014172,1.095716,1.247366,FALSE
0.279548,1.960119,0.567846,0.724192,0.238874,1.626942,0.686285,2.090707,0.356232,1.685052,0,2.790064,0,0,0,2.151634,2.523953,0,0,0,0,0,1.244478,0.442454,0.899199,1.050568,TURE
0.499797,0.913615,0.931653,0.604881,0.841164,1.395427,0.97243,1.548672,0.593719,0.929684,0.99721,0.513115,0,0.487563,0.25088,0,0,0,0.696634,0,0,0,1.55754,1.330091,0.674399,1.27569,FALSE
0.851349,1.260425,0.907424,0.844513,0.400908,1.556882,0.961481,0,0.868315,0,0.581288,0.598205,0.582601,1.13683,0.731207,0,0,0.868981,1.618444,0,0,1.098332,0.992734,0.910506,0.974132,0.48703,TURE
0.381201,1.018173,1.165978,0.779131,1.322996,0.685028,1.006551,0.508974,0.780508,0,0.657252,0.676379,0.658737,0.642697,0.330705,1.55808,1.82769,1.977682,0,2.048541,0,0,0.963618,0.549417,0.702682,0.647041,TURE
0.368495,0.743493,1.005153,1.198663,0.648898,0.401231,1.128031,0,1.480847,0,0,0,0.681986,1.33076,1.711885,0,0,0,1.907451,0,2.452287,0,0.289363,0.583,1.198932,1.022244,TURE
0.326139,0.560034,1.038348,1.136967,0.810659,0.271996,1.137272,0,1.675695,0,3.084704,0,0.772918,0,0.776054,0,0,0,2.165215,0,4.182325,2.963993,1.139004,1.540488,0.842633,0.915133,FALSE
0.37273,0.857552,1.164085,0.869031,1.036347,0.787782,1.098055,0.520674,1.197675,0,0,0,0.674056,0.657643,1.691979,0,0,1.012108,0,0,2.423093,0,0.928106,0.880697,1.170649,1.097285,FALSE
0.364259,1.128208,1.133052,0.419532,1.220096,0.47952,0.965587,0,0.953444,0,0,0.708588,0.690105,0.673301,0.692906,0,0,1.036496,0.965216,0,1.241096,0,0.690741,0.714819,0.524533,0.975527,FALSE
0.330374,1.313028,0.896906,0.832405,0.832998,1.122685,0.871054,0.588294,0.451073,0,0,0.783176,0.762748,0.744175,0.382922,0,0,1.147055,1.068173,0,0,0,0.771803,0.546085,1.049065,0.947204,TURE
0.385437,0.710812,0.988427,0.419532,1.166642,1.002632,0.895941,1.509955,0.643196,0,0,0.668779,0,1.27095,0.980968,0,0,0,0.910374,0,0,2.487028,0.574358,0.289066,1.067432,0.872163,FALSE
0.364259,1.190886,0.987789,1.038841,0.529198,0.685028,1.018255,0,0.953444,0,0,0.708588,1.38021,0.673301,1.385812,0,0,1.036496,0,2.14847,0,0,0.680151,0.876465,0.974132,0.872163,FALSE
0.482855,1.844059,0.789008,0.770569,0.530248,1.557623,0.821134,1.603492,0.51228,0,0.516412,2.125763,0,1.009952,0,2.442396,0,0,0.721738,0,0,0,0.549187,0.376152,1.123999,0.693758,TURE
0.364259,0.814817,1.278315,0.659265,1.161297,0.433851,1.123592,0,0.817237,0,0,0,0.690105,2.019903,1.732265,0,0,0,0.965216,0,0,0,1.13447,2.092686,1.273865,0.900487,FALSE
0.520975,1.227066,0.995347,0.428094,0.934497,0.733959,0.932901,1.856502,0.948978,1.782535,2.390008,0,0.958163,1.869663,0.721538,1.129608,1.325076,0.71691,0,0,0,0,0.675839,0.89337,0.974132,0.947204,TURE
0.419321,1.19785,1.05998,0.542553,1.158202,1.178969,0.976049,1.386694,0.826966,1.111787,0,1.227245,0.597617,0.583065,0.600042,0,1.656344,0.896137,0.83451,0,0,0,1.4036,0.858286,0.870916,0.900487,FALSE
0.381201,0.658818,0.99941,0.839064,0.529198,0.548022,1.056878,0,1.040677,0,0,0.676379,0.658737,0.642697,0.992115,0,0,0,0,4.097083,0,0,0.405295,0.840099,0.721049,1.200649,TURE
0.292254,0.859327,1.013894,0.39123,0.783998,0.171257,0.984669,0.666157,1.021547,1.609602,0,0,0,2.532416,1.303077,0,0,0,0,0,0,0,1.293017,0.635772,1.049065,0.947204,FALSE
0.571802,1.357564,1.128963,1.098775,1.133997,1.337436,1.040102,0,0.777595,0,0,2.237645,0.435856,0.850486,0.437625,0,0,0,0.606916,0,0,0,1.043498,0.549364,0.964216,1.050568,TURE
0.343081,1.064756,0.956225,0.479465,0.529198,2.055084,0.969271,1.132466,1.302472,0,2.196387,0,0,2.863661,0.736761,0,2.038578,0,1.027089,0,0,0,1.016612,0.393778,1.198932,0.675365,TURE
0.571802,0.838495,1.110455,0.542252,1.081497,0.342514,1.028919,0.33805,1.209593,0.810852,0.434874,0.447529,0,2.126214,1.094062,0,0,1.303472,0,2.689688,0,0,1.19595,1.699672,0.721049,1.172325,FALSE
0.338846,0.943307,1.030641,0.674248,0.937122,0.5994,1.00026,0.573401,0.439653,0,0,0,0,0,0.746206,0,2.065053,0,3.121284,0,0,0,1.055434,0.998387,1.273865,0.768799,TURE
1.804353,0.695934,0.944278,1.28039,0.868634,0.560477,1.077435,0.319755,1.253097,0,1.227698,0.701903,0.820314,1.467288,1.510012,0,0,0,0,0.834951,0.964644,0.512729,1.097882,0.992281,0.763958,1.35073,TURE
1.876357,1.046429,1.037762,1.081403,1.137649,1.072218,1.012231,0.409943,1.021547,0,0.918067,0.404907,0.788692,1.025983,0.923874,0.308075,0.361384,0.391042,0.182075,0.802618,0.695466,0,1.043498,1.355484,0.585808,0.88681,TURE
0.855585,0.853913,1.03899,1.116936,1.162633,0.747303,1.03894,0.676099,1.036794,0,0.867573,0.297607,1.739065,0.282786,0.873061,0,0.799041,1.296922,0.402578,0,1.027979,1.092785,1.197719,1.277302,0.870916,0.965597,FALSE
1.761997,0.958856,1.153165,0.610034,1.141872,0.827742,1.001712,1.309841,0.613748,1.041965,0.698529,0.718857,0.980149,0.273224,0.562358,0.328215,0.77002,0.833212,0.387956,0.427608,0,0,0.37611,1.27105,0.992499,0.947204,FALSE
0.537917,0.763983,1.042691,0.929576,1.336496,1.167344,0.939183,0,0.459426,0,0,0.952342,0.927501,0.452458,0.698449,0,0,0,0,0,0,0,0.953177,0.523813,1.245582,0.975527,TURE
0.355788,0.962558,1.160029,0.599332,1.102497,1.027542,1.060473,1.091534,1.115906,2.630326,1.410688,0,0.706937,0.689723,1.064709,0,0,0,1.978098,0,0,0,0.886541,1.475148,1.123999,0.740475,FALSE
0.516739,0.839477,0.962546,0.642141,0.976497,0.929681,0.965299,1.123107,0.765456,0.898695,1.92794,0,0,0,0.242517,0,0,0,1.346436,0,0.862457,0,0.443995,0.856356,1.095716,0.872163,FALSE
0.330374,0.898388,1.281294,0.224749,1.451621,0.542314,1.045264,0.588294,0.60143,0,0.761029,0,0,1.48835,0.765843,1.807373,0,0,0,0,0,0,1.054942,0.348156,1.123999,1.097285,FALSE
0.338846,0.74117,0.99941,1.27358,0.385874,0.428143,1.113497,0,1.612061,0,1.483031,0.763094,1.48638,0.725094,1.492412,0,0,1.117262,1.040428,4.636173,0,0,1.401985,0.855842,1.067432,1.068961,FALSE
0.88947,1.052397,1.070796,0.844513,1.00227,0.685028,0.992171,0.43348,1.107897,0.518478,0.834205,0.28616,0.557393,1.08764,1.119309,1.30969,0,0.4156,0.774038,0,0.494029,1.050347,0.487273,1.16249,1.273865,1.050568,TURE
0.326139,0.980059,0.973451,1.828843,0.59016,0.785767,1.137272,0.596035,1.980367,0,0,0,0.772918,1.508195,2.328163,0,0,1.162556,2.165215,2.41335,0,2.963993,0.90128,0.73122,0.49625,1.27569,FALSE
0.461677,0.939598,0.848123,1.04883,0.661498,0.697714,1.02502,0,1.071993,0,1.081088,0.556274,1.08353,0.528573,0.815945,2.557603,0,1.623192,0.755783,0,0,0,0.615663,0.986428,1.123999,0.84384,FALSE
0.304961,0.673791,0.624631,1.223635,0.477749,1.084628,0.880732,0,0.652255,0,0.82626,0.850305,0.828126,0,0,0,0,0,1.161057,0,0,0,0.840094,0.540982,1.030698,1.097285,TURE
0.470148,1.068353,1.102952,1.203204,1.272883,1.167661,1.047357,0,0.842002,0,0.530626,0.546068,0.531824,1.037749,1.067965,0,0,0,0.741787,0,0,0,0.600395,0.15447,0.777615,1.050568,FALSE
0.542153,1.137022,1.112624,1.155854,0.992247,0.856285,1.038005,0.713365,1.002778,0,0,0,0,1.346602,1.154843,0,0,0.688233,0,0,0.820725,0,1.034302,1.328025,0.739416,0.947204,FALSE
0.495562,0.829281,0.982326,0.549387,0.607454,0.305576,1.006551,0.390506,0.79845,0.937768,1.005882,0,1.008154,0.983605,1.265306,0,1.394816,2.263925,0.702745,0,0,0,1.023835,0.855745,0.749332,0.872163,TURE
0.995359,0.84869,0.956882,0.707544,0.820748,0.551828,0.976568,0.580752,0.989532,0,0.744698,0.510913,0.74638,1.213676,1.249015,0,0.685384,1.112446,0.345314,0,0,0.936673,0.109844,1.004782,0.646116,1.172325,FALSE
0.440499,0.725621,0.936947,1.448385,1.139247,1.084628,1.059782,0.439793,1.236435,1.057288,0.567041,1.167086,1.136644,1.108967,1.711885,0,1.574347,0.851774,0,0,0,0,1.014435,0.974052,1.002415,0.890557,FALSE
0.563331,1.459036,0.375718,1.551017,0.913497,1.652348,0.783293,1.029515,0.350834,1.646463,0.441513,1.817446,0.44251,0.431735,0,2.08543,0,0,0,0,0,0,0.437032,0.052133,0.492508,0.872163,TURE
0.376966,0.847917,0.814126,0.719198,0.1421,0.753531,0.983932,0.514757,0.657814,0,1.329614,0,0.666308,0.650084,0.669012,0,1.848943,1.000339,0,0,0,0,0.887435,0.951368,1.095716,1.125608,FALSE
1.063128,0.773115,1.174605,1.066643,0.848074,0.82874,1.118835,0.362389,1.296683,0.433106,1.393692,0.239042,0.69842,0.681413,1.519384,0.546585,0,1.387567,1.938217,0.713257,0,0.875998,1.111389,1.203745,0.739416,0.825446,FALSE
0.588744,0.58169,1.204325,0.820138,1.167154,0.587167,1.05362,0.328251,0.755056,0,0.422177,0,0,0,0.637271,0,0,0,1.178132,0,0.753851,0,0.523691,0.750217,0.974132,0.900487,TURE
0.406615,1.403731,1.015025,0.973914,1.477346,1.23305,0.990823,1.430484,0.97495,1.14727,0.6153,0.633206,0,1.203347,0.928789,1.457559,0,0.925045,0,0,0,0,0.628987,1.734026,1.348798,1.27569,FALSE
0.465913,0.83305,1.090265,1.648162,1.433246,1.655484,0.905896,0,0.424863,0,0,0.551124,0.536748,1.047357,0.538927,0,0,0,0,0,0,0,0.769407,1.143275,1.213557,0.890557,TURE
0.512504,0.534578,1.156342,0.72776,0.881997,1.565778,1.123011,0.754978,0.868315,0,0.486035,0,0,0.475271,0.48911,0,1.347534,0,1.357847,0,0,1.849329,0.736525,1.29201,1.077348,1.247366,FALSE
0.419321,1.088955,1.009505,1.618195,1.028223,0.962645,1.113306,0.924462,1.063242,0,0.59627,0,0.597617,1.16613,1.200084,1.41201,1.656344,0,1.66902,1.854469,0,0,0.484158,0.99059,1.273865,1.35073,TURE
0.872527,0.627999,1.030944,1.39844,0.92877,0.695407,1.114046,0.883876,1.920175,0,1.417603,0.583543,1.989127,1.108967,1.569228,0,0.783296,0.423789,1.183935,0,0.503811,5.355729,1.114259,0.837548,1.170649,1.35073,TURE
0.406615,0.954537,0.676684,1.213646,0.915072,0.565148,0.975096,1.430484,1.096818,0,0.6153,0.633206,0.61669,0,0.619192,0,1.709775,0.925045,0,0,0,0,0.386726,-0.019743,1.002415,0.600324,FALSE
2.092371,0.851104,0.930624,1.046262,0.855537,0.773103,1.026926,0.735069,0.821934,0.657581,0.470229,0.120978,0.589114,0.919631,0.768956,0.276075,0,0.525636,0.489489,0.35954,0.415387,1.766298,1.280014,1.406414,0.899199,0.84384,FALSE
1.194431,1.682088,0.717661,1.118752,0.749698,1.803907,0.856639,0.967231,0.741621,0.77031,0.41313,2.338339,0.414063,0.605971,0.415743,2.915117,0,0.616696,0,0.633721,0,0,0.531576,0.383478,0.617833,1.125608,TURE
0.461677,0.840693,0.962734,0.943392,1.245413,0.640628,1.011168,1.258296,1.071993,3.023645,0,0,0.541765,0.528573,0.543963,0,1.500086,0.811596,0.755783,0,0.969237,0,1.317999,0.616337,0.913824,0.797123,FALSE
0.406615,0.842239,0.884894,1.168697,1.157622,1.284428,0.943641,1.907312,0.609344,1.14727,0,1.266412,0.61669,0.601673,0.309596,0,1.709775,0,0,0,0,0,0.741156,0.555129,1.095716,1.097285,TURE
1.550218,1.089847,1.051292,0.725507,0.951629,0.913371,0.9818,0.992847,0.792981,1.185092,1.430065,0.654081,0.95553,0.932263,0.799507,0.373424,1.314125,0.94798,0.882787,0,0,0,0.640567,0.949865,1.020782,1.125608,FALSE
0.364259,1.06553,1.045894,1.158708,0.617398,0.548022,1.053367,0.532925,1.225856,0,0.68855,0.708588,0,0.673301,0.692906,0,1.915772,0,0.965216,0,0,0,1.513064,0.871423,0.889283,1.022244,FALSE
0.41085,0.777985,1.210625,0.99066,1.304837,0.366691,1.089565,0,1.205993,0,1.826469,0,0.610198,1.78602,2.144361,0,0,0.915204,0.852265,1.89435,0,0,1.050692,1.389133,1.142366,0.882093,FALSE
0.368495,0.867409,1.062591,1.301406,0.611098,1.144975,1.110677,1.053457,1.346224,0,0.680449,0.700251,2.045959,0.66538,1.369508,0,0,2.048313,0.953726,2.122585,1.226143,0,0.94184,1.055914,0.974132,0.85377,TURE
0.563331,0.972691,0.939295,0.898997,1.187304,0.685028,0.964927,0.686343,0.701668,0.823232,0,0.454362,0.88502,0.86347,0.444306,0,0,0.661763,0,0,0,0,1.311017,0.943727,1.170649,0.84384,TURE
0.364259,0.814817,1.278315,0.659265,1.161297,0.433851,1.123592,0,0.817237,0,0,0,0.690105,2.019903,1.732265,0,0,0,0.965216,0,0,0,1.13447,2.092686,1.273865,0.900487,FALSE
0.351552,0.909212,1.234211,0.599332,1.396496,0.47952,1.055059,0,1.270704,0,0,0,0,2.094715,1.437138,0,0,0,0,0,0,0,1.04472,1.210674,0.842633,0.947204,FALSE
0.427793,0.907283,1.088466,0.399554,0.734998,1.71257,1.016517,0.905973,1.505079,0,0.584224,0,1.171088,3.427715,2.05772,0,0,0,1.634958,0,1.049174,0,1.367031,1.030764,0.899199,1.172325,TURE
1.423151,0.85026,1.219518,0.581704,1.326239,0.911692,1.029018,0.27044,0.552957,0.322884,0.173168,0.534623,0.867797,0.338666,1.045582,0,0,0.516692,0.240579,0,0,0,0.54342,1.515726,0.90294,1.097285,FALSE
0.402379,1.361767,1.262412,0.679242,1.499396,1.324388,1.033039,1.445702,0.24633,2.319212,0,1.280029,0.623321,0.608143,0.62585,0,3.456719,1.870199,0,0,0,0,0.802896,1.371595,1.049065,0.950951,TURE
0.33461,0.545856,0.980434,0.90294,0.736932,0.694042,1.051145,0.580752,1.335869,0,1.502291,0,0,0,1.133846,1.783592,0,0,1.054118,0,0,2.884953,1.317348,1.382898,0.974132,0.755122,FALSE
0.542153,0.842239,0.975986,1.006021,0.740248,0.807354,0.979028,2.140094,0.911616,1.711799,0.459033,0,1.38021,0.448867,1.154843,0,0,0.688233,0.640904,0,0,0,0.560126,1.44551,1.170649,0.793376,TURE
0.355788,0.962558,0.832841,0.898997,0.661498,0.890536,0.736939,2.183068,0.557953,1.315163,1.410688,1.451741,0.706937,0,0.354903,0,0,1.062088,0.989049,0,0,0,1.193578,0.421854,0.81435,0.975527,TURE
2.952192,0.873898,1.021635,0.836546,0.876809,0.567595,1.007273,0.781011,1.014697,0.620681,0.832204,0.256927,0.667267,1.057906,0.921216,0.390643,0.687359,0.867729,1.154365,0,0.440562,0.936673,1.458705,1.131244,0.974132,0.91888,FALSE
0.453206,1.309799,0.840625,0.74203,0.404249,1.133558,0.860742,1.282037,0.218444,0,0,0.56687,0.552084,0,0.277162,0,0,0,0,0,0,0,1.131657,1.037599,1.020782,1.022244,TURE
2.066958,0.817386,1.034225,0.904991,0.939327,0.595974,1.04574,0.837142,0.998473,0.6657,0.714052,0.489888,0.715665,0.581865,0.77845,0,0.655708,0.354759,1.321451,0.363997,0.210268,0.894097,0.313478,1.433134,1.020782,0.993921,FALSE
1.270671,1.006194,0.924454,0.779131,0.911397,0.730697,0.966289,0.757503,0.696975,0.36189,0.582264,0,0.583579,1.138738,0.781263,0,0.535384,0.28966,0.809222,0,0.343817,0.730985,1.137126,0.698999,0.932191,1.172325,TURE
0.317668,0.862452,1.099351,0.774137,1.341371,0.884828,0.865634,1.224288,0.312906,0,0,0.815361,0.794094,0.774757,0.398658,0,0,1.194849,0,0,0,0,0.541755,0.863808,0.81435,1.200649,TURE
0.444735,0.616037,1.165978,1.298552,0.734998,0.456685,1.150344,0,1.001901,0,0.561536,0,1.125608,0.5491,1.130176,0,0,0.843423,0,0,0,0,1.029096,1.349571,1.095716,0.89517,FALSE
0.393908,1.10125,1.1015,1.507549,0.881997,1.475445,1.006551,0.492377,0.503371,0,0.635585,0,0.63702,0.621509,0.639605,3.012288,0,0,0,0,0,0,0.60815,1.189381,0.824266,0.797123,FALSE
0.385437,0.94775,1.04334,0.948034,0.661498,0.330059,1.012081,0.503318,1.286392,0,1.949602,1.337559,1.30267,0.635475,0.980968,0,0,0,1.820749,0,0,0,1.138504,0.579729,1.198932,0.693758,FALSE
0.37273,0.918806,1.391224,0.569365,1.852195,0.753531,1.063741,0.520674,0.665375,0,0,0,0.674056,0.657643,0,0,0,0,0.942505,0,0,0,1.174874,1.298071,1.095716,1.27569,FALSE
1.30032,1.035926,1.123115,0.674248,1.193059,0.850169,0.988518,1.776418,0.794536,1.767924,0.5689,0.585456,0.190062,0.927169,1.049582,0.445898,1.569168,0,0,0.581434,0.671749,0,0.668902,1.039593,1.095716,1.247366,TURE
0.559095,1.225074,1.173549,1.227203,1.207496,1.484227,1.017989,0.691583,1.414049,0.829564,0.444909,0.915713,0.445914,3.045393,1.790895,0,1.232628,0,1.242061,2.752728,0,0,1.54511,1.337615,1.273865,1.200649,FALSE
0.368495,1.177198,1.062591,0.770569,0.793798,0.606739,0.971842,1.580186,1.211602,2.537491,0.680449,0.700251,0,1.33076,1.369508,0,1.892965,2.048313,2.861177,2.122585,0,0,1.344445,1.066363,1.020782,1.125608,FALSE
0.326139,0.630038,1.103244,0.788826,0.771748,0.443253,1.058839,0.596035,1.523359,0,0.771176,0,1.545836,0,1.164082,0,0,1.162556,2.165215,0,0,0,0.695378,0.98243,1.067432,0.825446,FALSE
0.389672,0.761677,0.841894,1.39844,0.529198,0.411017,1.083136,0.497787,1.526707,0,1.285293,0.661348,1.288196,0.628414,1.61678,0,0,3.866479,0.900146,0,0,2.458767,1.088851,0.980693,1.123999,0.965597,FALSE
0.529446,2.026763,0.419752,2.14047,1.165497,2.201876,0.845503,2.19187,0.65357,2.630326,0,2.419568,0.471291,1.379446,0.473204,8.888719,0,0,0.656664,0,0,0,0.379907,-0.164215,0.739416,0.371456,TURE
0.770874,0.770047,1.153165,1.04883,1.124547,0.787782,1.078447,0.250269,0.895499,0,0.321323,0.661348,0.322049,0.628414,1.293424,0,0,0.96122,0.895117,2.969234,0,0,1.389512,1.507762,0.842633,0.768799,FALSE
0.961474,0.831108,1.067651,1.166556,0.787498,0.84813,1.097451,0.400873,1.383156,0.479304,1.285293,0.529079,0.515279,1.005463,1.034739,1.210294,0.709862,1.536235,1.430588,0.79002,0.912735,2.910827,1.34939,0.82343,1.067432,0.84384,FALSE
0.567566,0.884979,0.913639,1.02131,0.494999,0.629107,1.036597,0.681183,1.218687,0,1.314505,0.901839,0,0.856929,0.66141,0,0,0.656711,1.223099,0,1.565691,0,1.221008,1.602537,1.198932,1.050568,FALSE
0.288019,0.713426,0.808346,2.022744,0.468561,0.556585,1.13237,0,1.209593,0,0,0.901839,1.756631,0,1.32282,0,0,0,0,2.752728,0,3.380804,1.192322,1.035369,0.899199,0.797123,TURE
0.597215,0.726356,1.134082,1.04883,0.826873,1.113171,1.092215,0.323562,1.323146,0,0.416102,0,0,0,0.837469,0,0,1.246799,0.580529,0,3.71423,1.579354,1.233286,0.819631,1.095716,0.947204,FALSE
0.580273,0.944291,0.948345,0.579186,0.541057,0.800159,0.980836,0.333078,0.76616,0,0.428431,1.763596,0.429399,0.418943,0.215571,0,0,0.642009,0,0,0.765187,0,1.262989,0.896833,1.049065,0.84384,FALSE
0.364259,0.752139,1.103999,0.479465,1.058397,1.004708,1.018255,0.532925,0.953444,0,0,0,0.690105,0,0.692906,0,0,0,0,0,0,0,1.312377,1.166279,0.524533,1.35073,TURE
0.461677,0.989051,1.008579,0.710319,1.053497,0.685028,0.983465,1.258296,0.643196,0,1.081088,0,1.625294,0,0.543963,0,0,0,0.755783,0,0,0,0.902958,1.116923,0.945849,1.068961,TURE
1.012301,1.35322,0.993137,0.803052,0.938089,1.204808,0.953907,0.19033,0.826966,0,0.732129,1.255725,0.489188,1.193192,1.105141,0,0,1.822652,0,0,0,0,1.047498,1.203346,1.049065,0.675365,TURE
1.592574,1.17555,0.956882,0.741279,0.826873,0.77967,0.919548,2.415928,0.710088,1.153405,0.61859,0.477444,0.774984,0.907336,0.77813,0,1.705191,0.691924,0.21478,0,0,1.163287,1.142536,0.84841,0.870916,1.097285,TURE
0.529446,0.776207,0.859492,1.626757,0.724498,1.027542,1.087075,0.730623,1.30714,0.876775,0,0.483914,0.471291,0.459815,1.18301,1.11109,0,0.705157,3.283318,1.455988,0,0,1.258652,0.898536,1.049065,0.825446,FALSE
0.326139,0.560034,1.038348,1.136967,0.810659,0.271996,1.137272,0,1.675695,0,3.084704,0,0.772918,0,0.776054,0,0,0,2.165215,0,4.182325,2.963993,1.139004,1.540488,0.842633,0.915133,FALSE
0.440499,0.725621,0.936947,1.448385,1.139247,1.084628,1.059782,0.439793,1.236435,1.057288,0.567041,1.167086,1.136644,1.108967,1.711885,0,1.574347,0.851774,0,0,0,0,1.014435,0.974052,1.002415,0.890557,FALSE
0.520975,0.9203,1.096913,1.255742,1.396496,0.962301,0.969726,1.113901,0.379591,1.782535,0,0.983824,0,0,0.721538,0,0,0,0.667608,0,0,0,1.089335,1.591573,0.992499,1.009168,TURE
0.656513,0.973736,0.870454,1.111261,1.148434,0.842014,0.974081,0.294147,0.676609,0,0.756055,0,1.894406,0.369656,0.190209,0,0,1.697944,0.527059,0,0,0,1.312054,1.022864,1.245582,1.050568,FALSE
0.393908,1.217171,0.698512,1.719621,0.512237,0.827303,1.006551,0.984753,0.629213,2.370183,0,1.308162,0.63702,0,0,0,0,0,0,0,1.143482,0,1.116099,0.341898,0.899199,0.703689,TURE
0.423557,0.970259,0.99941,1.198663,0.573298,0.753531,1.071977,0.915124,1.871116,1.100442,1.770557,0,1.183037,2.308461,0.593919,0,1.639269,0.886899,0.825907,0,2.120206,0,1.00568,1.399617,1.170649,0.975527,FALSE
0.347317,0.986035,1.096913,1.318529,1.896294,0.890536,1.031101,0.559243,0.57173,1.348042,0,0,0,0,0.363776,0,2.012773,1.088977,1.014088,0,0,0,1.48816,1.399718,1.020782,1.022244,FALSE
1.588339,1.020568,1.165978,0.58356,1.268838,0.685028,0.994472,0.847836,0.681031,0.867373,0.465187,0.638299,0.310825,0.606513,0.936259,0.36439,0.427444,0.462522,0.215357,0.949728,0.822937,0,1.123822,1.714594,1.020782,0.590394,FALSE
2.761591,1.173967,1.015504,0.868728,1.062406,0.847636,0.96564,1.252497,0.853643,1.16139,0.800837,0.640999,0.713463,0.957123,0.716358,0.626593,0.980025,0.530226,0.246881,0,0.471157,0.667813,0.268571,1.484572,0.913824,0.89674,FALSE
0.385437,0.829281,1.345359,1.225906,1.26286,0.990177,1.177996,0,1.286392,0,0.649867,0,1.30267,0.635475,2.288925,0,0,0,2.731123,4.04999,0,0,1.401985,0.981945,0.786067,0.712152,FALSE
0.656513,1.147618,1.3218,0.761651,1.791557,0.813471,0.983822,1.470736,0.60143,1.409717,0.378027,0.389029,0,0.739311,0.951047,0,3.138337,0,0.527059,0,0,0,0.73112,1.107231,0.81435,0.45496,FALSE
0.33461,0.750552,0.695792,1.052773,0.55415,0.5994,0.955586,1.742256,1.187439,1.400563,1.502291,0,0,1.469021,1.133846,0,2.092225,0,1.054118,2.348994,1.356932,0,0.963618,0.488349,1.273865,1.125608,TURE
0.304961,1.122985,1.00635,0.599332,1.304621,0.5994,0.985581,1.914028,0.978383,3.081239,1.65252,0.850305,0.828126,0.807961,0.831487,0,2.304479,0,0,0,0,3.181933,1.065496,0.606896,0.960474,1.200649,TURE
0.389672,0.820267,0.950526,0.539398,0.999597,0.502354,0.951847,0.497787,0.508902,1.198259,1.285293,0,0.644098,0,0,0,1.786619,0,0.900146,0,0,0,1.217953,0.614256,0.917566,0.872163,FALSE
0.292254,0.781207,0.651789,1.306876,0.796248,0.5328,0.962788,1.332313,1.191804,1.609602,1.726513,0,2.595619,0,0.868718,4.107665,0,0,0,0,0,0,1.126185,0.915808,1.091974,1.050568,FALSE
0.622629,0.770047,0.934822,0.931104,0.791435,0.850169,0.975738,0,1.030876,0,0.797768,0,0.79957,0.780101,0.802815,0,0,1.194849,0,0,0,0,1.4036,1.039241,1.123999,1.097285,FALSE
0.55486,0.822951,1.144362,1.482762,0.807543,0.871854,1.152539,0,1.335869,0,0.448358,0.461406,0,1.315286,1.804778,0,0,1.344206,3.755295,1.387201,1.602676,1.703712,1.461046,1.50022,1.273865,0.872163,FALSE
1.075835,1.252084,1.003344,1.001081,1.121881,1.193153,0.96296,1.074276,0.503371,1.283849,0,0.472392,0.230035,0.673301,1.039359,0,1.900507,0.685491,0.319175,1.409397,0,0.865486,1.309816,1.263306,1.020782,1.125608,FALSE
0.597215,0.688127,1.080922,0.749164,1.047372,1.883827,0.985135,0.323562,0.74427,0,0.832204,0.428211,1.251126,0.406887,0.837469,0,0,0.6234,0.580529,0,0,0,1.317348,0.515961,1.123999,0.965597,FALSE
0.588744,1.008263,1.04255,0.817885,0.915155,0.78804,1.031896,0.656502,0.838951,0.787178,1.26653,0.434463,0.42313,1.238481,0.849695,0.996713,2.338369,0.632567,0,1.304997,0,0,1.054377,0.606297,0.870916,1.27569,TURE
0.597215,1.070419,1.169522,0.786623,1.185184,1.498499,1.017259,0.647124,1.075056,0,2.080511,0.428211,0.417042,0.406887,0.628102,0.982268,1.15224,3.116998,1.161057,1.285946,0.742846,0,0.105604,1.335269,0.68285,1.050568,FALSE
0.436264,1.098999,1.237133,0.932294,1.065747,1.008514,1.070071,0.444104,1.135052,1.067756,0,0.58932,0,1.119946,1.728834,0,0,0,0,0,1.027979,0,0.2862,0.941385,0.646116,1.022244,TURE
0.415086,0.605037,0.89233,1.338507,1.401396,0.63936,1.063041,1.400989,1.074204,0,0,0,1.207684,1.767415,1.515731,1.426873,0,0,1.686589,0,0,0,0.87343,0.577805,0.842633,1.097285,TURE
0.597215,0.726356,1.134082,1.04883,0.826873,1.113171,1.092215,0.323562,1.323146,0,0.416102,0,0,0,0.837469,0,0,1.246799,0.580529,0,3.71423,1.579354,1.233286,0.819631,1.095716,0.947204,FALSE
0.364259,0.877495,0.958736,0.419532,0.867297,0.890536,0.895362,1.598776,0.544825,3.851548,0,0,0,0.673301,0.692906,0,0,0,0,0,0,0,0.922957,1.220291,0.945849,0.975527,TURE
0.59298,1.001061,0.94587,1.241473,0.944997,0.587167,1.056878,0.32589,1.249374,0,1.257352,0,0.420064,1.639342,0.421769,0,0,2.5118,2.339064,0,0,0,1.465025,0.577046,0.974132,0.825446,FALSE
1.30032,1.035926,1.123115,0.674248,1.193059,0.850169,0.988518,1.776418,0.794536,1.767924,0.5689,0.585456,0.190062,0.927169,1.049582,0.445898,1.569168,0,0,0.581434,0.671749,0,0.668902,1.039593,1.095716,1.247366,TURE
0.389672,1.17181,0.923368,0.87902,0.764398,0.548022,0.984669,1.493362,1.272256,1.198259,1.285293,0,0.644098,1.256829,0.646712,0,1.786619,0.96662,0.900146,0,0,0,0.867073,0.523593,1.020782,1.068961,TURE
0.470148,1.068353,1.035424,0.549387,0.728316,1.120955,0.992949,0,1.157753,0,1.591877,0,0.531824,1.556623,0.800974,0,0,0,0,0,0,0,1.153368,0.703205,0.824266,1.27569,TURE
0.326139,1.120068,0.973451,0.687469,1.105739,0.357625,0.960798,0.596035,0.609344,0,0.771176,0,0,0.754097,0.776054,0,0,0,0,0,0,0,0.383058,0.858805,0.81435,0.84384,TURE
0.364259,0.940173,1.016841,1.218641,1.073097,0.844868,1.088479,0.532925,0.817237,0,0,0,1.38021,0,0.692906,0,1.915772,1.036496,0,0,0,2.638676,1.047052,1.388226,1.198932,0.947204,TURE
0.436264,1.046665,1.018816,0.749164,0.943247,0.742114,1.026095,1.332313,1.475567,0,1.717966,0.58932,0.573949,2.239893,1.440695,1.35553,0,1.720583,1.602259,0,0,0,0.792547,0.936018,0.617833,0.947204,FALSE
0.440499,0.881111,0.936947,1.098775,1.286246,0.742114,0.914606,1.759171,0.899226,0,0.567041,1.167086,0,2.217933,0.855942,0,0,0,0,0,0,0,0.61031,0.733817,1.348798,0.797123,TURE
0.279548,0.898388,0.946411,1.073802,0.551248,0.171257,1.052303,1.393805,1.068695,3.370105,0,0,0.905763,2.651123,1.818878,0,2.523953,0,1.271634,0,0,0,0.932232,0.569726,0.992499,0.768799,TURE
0.360023,1.141481,0.911226,1.498329,0.970197,0.822034,0.959184,0,0.689139,0,0,0.717125,0.69842,0.681413,0,0,0,0,0,0,0,2.671253,0.805262,0.89359,1.020782,1.050568,FALSE
0.381201,1.43742,0.832841,1.198663,0.881997,1.096045,0.972999,0,0.910592,0,0,0,0,0,1.653525,1.55808,0,0.988841,0,0,0,0,1.246969,0.76806,0.734707,0.975527,TURE
0.453206,0.604523,1.00408,1.384171,0.692998,0.782889,1.142953,0,1.09222,0,0,0,0.552084,0.538641,1.940136,0,0,0.827203,1.540634,1.710433,0,0,0.768721,0.458382,1.198932,1.003851,TURE
0.398144,0.745471,0.664501,0.556522,0.503999,0.919895,0.915533,0.974165,1.244896,0,1.886028,0,0.630096,1.84426,0.94898,0,0,0,3.521449,0,0,0,0.026311,0.258566,0.914584,1.140255,FALSE
0.241427,1.607641,0.832841,0.76973,0.527469,0.993962,0.821134,0,0.826966,0,0,1.082207,0,1.028314,0.529128,0,0,0,0,0,0,0,1.173078,0.524878,0.899199,0.768799,TURE
0.546388,1.086422,0.600421,1.079748,0.580998,0.989485,0.88951,2.47727,1.085393,1.69832,0.910838,0.937344,1.82579,0,0.4583,1.075817,1.261977,0,1.271634,0,0.814159,1.730972,0.762376,0.597224,0.945849,1.050568,TURE
0.389672,1.523353,0.950526,1.13873,1.190696,1.301553,0.968258,0,0.636128,0,0,0.661348,0,0,0.646712,0,0,0.96662,0,0,1.156476,0,1.322699,0.491351,0.870916,0.947204,TURE
1.520569,0.93092,1.023073,1.136452,0.809142,0.936405,1.059822,1.01226,1.390597,0.302082,1.134082,0.333453,1.136644,0.475271,1.304293,0,1.786619,0.724965,0.450073,1.985066,1.433379,1.218994,1.187269,1.161629,0.464225,1.144002,TURE
0.440499,0.621961,0.984995,1.248607,1.028997,1.027542,1.074299,0.439793,1.461241,0,0.567041,0,1.136644,0.554483,1.141257,0,0,0.851774,0.793198,0,1.017699,0,1.057087,1.148137,0.571183,0.755122,TURE
0.398144,1.146878,0.930302,0.419532,1.014297,0.773103,0.899471,0.974165,0.373469,1.17221,0,0.646971,0,0.614753,0,0,0,0,0,0,0,0,0.610315,1.667677,1.049065,0.993921,FALSE
0.41085,0.833556,0.901529,0.821437,0.913127,0.76562,0.965044,0.471861,0.723596,0,0.608823,0,1.220397,0.59534,1.225349,0,0,0,0.852265,0,0,0,0.963656,0.389118,1.123999,1.200649,TURE
0.419321,0.762268,0.95903,0.78544,0.944666,0.83285,0.9913,0.924462,0.59069,2.223574,0.59627,1.227245,1.195234,0.583065,0.600042,0,1.656344,0,0,0,0,0,0.992734,1.579183,1.020782,1.27569,TURE
0.330374,1.520349,0.960971,0.607656,1.212746,0.627942,0.793627,1.176588,0.451073,1.418991,0.761029,0,0.762748,0.744175,0.382922,0,0,0,0,0,0,0,0.781962,0.681715,0.838891,0.825446,TURE
0.381201,0.778603,1.138217,0.599332,1.058397,0.959039,1.023327,1.017947,0.910592,1.225493,0.657252,0,1.317474,0.642697,1.653525,0,0,0,0,0,0,0,0.769407,1.063481,1.245582,0.758869,TURE
0.355788,1.090899,1.041052,1.198663,1.190696,0.753531,1.024525,0.545767,0.83693,1.315163,0,0,0.706937,0.689723,0.709806,1.673493,1.963075,1.062088,0.989049,0,0,0,0.886913,0.923644,1.348798,1.35073,FALSE
0.364259,1.128208,0.987789,0.719198,0.485099,0.936205,1.000699,0.532925,1.08965,0,0.68855,0,0.690105,1.346602,1.039359,0,0,3.109488,0,0,0,0,0.945518,0.950288,0.795983,0.572001,FALSE
0.37273,1.102567,1.135693,1.22863,1.124547,0.787782,1.029427,0.520674,1.0646,0,0,0,2.022169,1.315286,1.015188,0,1.870695,0,0.942505,0,0,2.575851,0.23994,0.559375,0.987893,0.975527,TURE
0.347317,0.788828,0.792215,1.13873,1.278896,1.438559,0.957451,0,0.714662,0,0.722977,0,1.449221,0,0.363776,0,0,1.088977,0,2.258648,0,0,1.552591,1.623697,0.885541,0.468637,FALSE
0.37273,1.102567,0.823377,0.659265,0.529198,1.096045,0.943641,1.041348,1.197675,1.253992,1.345074,1.384218,1.348112,0,1.015188,0,0,0,0.942505,4.194632,0,2.575851,0.918146,0.474958,1.095716,1.125608,TURE
0.427793,0.907283,0.742136,0.799109,0.551248,2.11217,0.911875,0.452987,0.810427,0,1.168448,1.202452,1.171088,0.571286,0,2.766387,0,0,0,0,0,0,0.421087,0.808,0.870916,0.947204,FALSE
0.33461,1.159944,1.043687,1.139519,1.166325,0.874312,1.051145,0.580752,1.335869,1.400563,0.751145,0,0.752842,1.469021,0.755897,0,2.092225,1.131963,3.162354,0,0,0,1.377081,0.817989,0.870916,0.872163,FALSE
0.317668,1.078065,0.499705,0.92397,0.716623,0.827742,0.845503,0,0.469359,0,0,1.630722,1.588187,0,0,5.64804,0,1.194849,0,0,0,0,-0.212861,0.409625,1.198932,1.125608,TURE
0.465913,0.83305,0.931268,1.448385,0.955497,0.342514,1.043153,0.415584,0.637295,0,0.535539,0,0,0,0.80839,1.26685,0,0.804011,0,0,0,0,0.968989,0.967223,1.020782,0.975527,TURE
0.211778,1.078065,1.199292,0.399554,1.322996,0.685028,0.996485,0,0.945104,0,1.204962,0,1.207684,1.178277,1.212585,0,0,1.830408,0,0,0,0,0.178121,0.809763,0.6362,0.797123,TURE
0.360023,0.951234,1.175776,0.719198,1.234796,0.411017,1.083522,0,0.964794,0,0,0,0,1.362826,1.753135,0,0,1.049136,0,0,0,0,1.052903,0.911657,0.992499,1.27569,FALSE
0.398144,0.802815,0.850561,0.744884,1.133997,1.350484,0.963719,0.487082,0.497958,0,0.628676,0.646971,1.260192,0,0.632653,0,0,0,0,0,0,0,0.661193,1.29838,1.198932,1.172325,TURE
0.351552,1.168986,1.023492,0.87902,0.970197,1.415725,0.982297,0.552423,0.988326,0,0.714052,0,0,0.698238,0.718569,0,0,0,0,0,0,0,1.149376,1.507605,1.273865,1.247366,FALSE
0.440499,0.570131,0.912922,0.948942,0.624748,0.3996,1.088817,1.759171,1.461241,3.171863,1.134082,0,0,0.554483,1.711885,0,1.574347,0,2.379593,3.523491,2.035398,2.163715,0.928611,0.530554,0.917566,1.050568,TURE
1.181724,0.908048,1.011947,1.437495,1.184562,0.833107,1.044432,0.488834,0.832916,0.389326,0.417604,0.644636,0.209274,0.612534,0.735431,0.982268,1.15224,0.6234,0.580529,1.28127,0.370072,0,0.320838,1.318607,1.020782,0.900487,TURE
0.37273,1.102567,1.107301,0.958931,0.970197,0.959039,1.01227,0,0.665375,0,0.672537,0.692109,0,0,0,0,0,0,0,0,1.211546,0,1.408549,1.133668,1.123999,1.050568,FALSE
0.355788,0.898388,1.070796,1.797995,1.543495,0.616525,1.024525,1.091534,0.83693,1.315163,0.705344,0,0.706937,0.689723,0.709806,0,0,0,0,0,0,0,0.988039,0.694594,1.123999,0.794946,TURE
0.648042,1.19785,0.849172,1.031542,0.663618,0.964967,0.937474,0.298017,0.533176,0,0,1.576725,0.3839,0,0,0,0,0.573528,1.602259,0,0,0,1.212673,0.875051,1.348798,0.740475,TURE
0.381201,0.658818,0.99941,0.839064,0.529198,0.548022,1.056878,0,1.040677,0,0,0.676379,0.658737,0.642697,0.992115,0,0,0,0,4.097083,0,0,0.405295,0.840099,0.721049,1.200649,TURE
0.504033,0.634156,1.070796,1.101403,0.818169,0.627942,1.11651,0,1.667949,0,0,0,1.48638,0.966791,2.238619,0,0,2.966523,0.690629,1.531953,0.884956,0,1.114739,1.134819,0.927482,1.050568,TURE
0.313432,0.874107,0.911624,2.065554,1.094622,0.746191,1.162974,0.62053,1.110174,0,0,0.826686,0,0.785518,0.80839,0,0,0,1.128351,0,0,3.091021,0.846951,0.482436,0.917566,0.84384,TURE
0.33461,1.02348,1.106941,1.131633,0.847182,1.234853,1.089368,0.580752,1.335869,0,0,0,2.258526,0.73451,1.889743,0,0,1.131963,0,2.348994,0,0,1.210151,1.078602,0.717308,0.868416,FALSE
0.389672,0.937448,0.977683,0.479465,0.661498,0.570857,0.968258,0.497787,1.14503,0,2.570587,0,2.576393,1.256829,1.293424,1.523067,0,0.96662,0,0,0,0,1.057263,0.791612,1.095716,0.91888,TURE
0.304961,0.973253,1.110455,1.073802,0.918747,0.856285,1.04849,0.638009,0.978383,1.540619,1.65252,0,0,2.423884,0.831487,0,0,0,1.161057,0,0,0,1.46114,0.621995,0.885541,1.022244,FALSE
0.330374,0.898388,1.121133,0.757489,0.875872,0.808714,1.064621,0,0.60143,0,0,0,0,0,1.148765,0,0,0,0,0,0,0,1.262989,1.570545,0.735675,0.793376,FALSE
1.351147,0.777288,0.908554,0.806338,0.7217,0.837131,1.003395,0.569794,1.128627,0,1.824549,0.751058,0.914335,0.356828,0.734436,0.85793,0,0.544488,1.521132,0.559284,0.646158,0,1.54511,1.444296,0.842633,1.022244,FALSE
0.961474,1.044821,1.111678,1.04883,0.934497,1.019387,1.084148,0.400873,1.434384,0.479304,1.285293,0.264539,0.772918,1.005463,1.552109,0,0.709862,3.07247,1.430588,0.79002,0,0,0.740989,0.911027,1.095716,1.022244,TURE
0.292254,0.781207,1.122525,0.541063,0.894247,0.723085,1.028432,0.666157,1.021547,1.609602,0.863257,0.888379,0.865206,0,0.868718,0,0,2.606944,1.213833,0,0,0,0.941513,0.463247,0.6362,0.91888,FALSE
0.393908,1.10125,1.074634,0.511737,1.194089,0.516406,0.876673,1.969507,0.755056,2.370183,0.635585,0.654081,0,2.486035,1.279211,0,1.766767,0,0,0,0,0,0.676026,0.761944,0.899199,0.797123,TURE
0.516739,0.618562,1.003506,1.198663,0.944997,1.467917,1.051928,0.748738,1.435231,0.898695,0.96397,0,1.932294,0,1.212585,0,1.336211,0,0.673218,0,2.58737,0,0.622001,0.679441,0.992499,1.125608,TURE
0.385437,0.829281,1.098252,0.948034,0.733661,0.741076,1.078447,0,1.029114,0,0,0,0.651335,0,1.634946,0,0,0.977604,1.820749,0,0,0,1.055793,1.465228,0.81435,1.200649,FALSE
0.330374,0.760174,0.993003,1.35682,0.465499,0.342514,1.122691,0,1.052503,0,0.761029,0,1.525496,0,0.765843,0,0,1.147055,1.068173,0,0,2.923939,0.674745,1.34268,1.095716,0.797123,FALSE
5.218222,0.840051,0.928835,1.105219,0.757522,0.77526,1.042908,0.84636,1.307292,0.35071,1.316642,0.290348,0.989712,1.103557,1.13569,0.110295,0.258762,0.909991,1.173339,0.573859,0.331498,1.409586,0.874558,0.163025,0.852549,0.947204,FALSE
0.499797,0.730892,1.101045,1.631514,0.624748,0.868971,1.189948,0.387168,1.979065,0.929684,0,0.513115,0.999463,0.975126,1.756158,0,0,0,1.393269,3.090782,1.785437,1.897995,1.013503,1.400347,1.123999,1.050568,TURE
0.402379,0.907844,0.920509,1.518307,0.1323,0.890536,1.096611,0,1.477982,0,0.621916,0.640015,0.623321,3.040715,1.564626,1.473402,0,1.870199,0,0,0,0,0.185556,0.501442,0.945849,1.200649,TURE
0.673456,1.118747,0.832841,0.865482,0.806563,0.784177,0.902097,0.860101,0.80603,0,0,0.758234,1.107685,0.720475,0.926817,0.868929,0,1.102938,0.513545,1.13661,0,0,1.187269,0.741124,1.095716,0.947204,TURE
1.122426,1.261133,0.886269,1.391305,0.629998,1.125403,1.00845,0,1.271774,0,1.979254,1.131585,0.440828,1.720374,1.106542,0.517378,0,0.656711,1.528873,0.674998,0.389923,0,0.464434,1.181217,0.786067,0.562071,FALSE
1.507863,0.984189,1.087841,0.836567,1.231121,0.818228,0.996655,0.893213,0.717481,0.609284,0.490154,0.504418,0.655015,1.118365,0.739882,0.768005,0.450451,0.243709,0.226949,0,0,0.614692,1.130357,1.078778,1.170649,0.750406,FALSE
1.058892,1.164311,0.959433,1.152561,0.848074,0.843111,1.020642,0.181922,1.115906,0.434852,0.466437,1.200028,0.233745,2.052483,0.938776,1.097595,0,0,0.324344,0.716157,0,0.879559,1.142639,0.734352,0.721049,0.993921,FALSE
0.504033,0.498265,0.860836,1.064602,0.524169,1.31297,1.015009,0,0.883032,0,1.483031,0,0.99092,0.483396,1.243677,0,0,0,1.381258,0,0,0,0.37353,0.48605,0.717308,1.172325,FALSE
0.529446,1.293678,0.539681,1.027426,0.755998,0.88075,0.833424,2.557182,0.560203,1.75355,0,1.451741,0.942583,0,0,1.11109,1.303353,0.705157,0.656664,0,0,0,0.232201,0.312265,1.067432,1.068961,TURE
0.639571,0.713951,0.992791,0.847918,0.844412,0.634429,1.049879,0,1.157753,0,0.776352,0,0.778105,0.759158,1.36721,0.915898,0,1.162556,1.082608,0,0,1.471915,1.08066,1.240447,0.692766,0.947204,TURE
0.389672,0.410134,1.031999,0.69922,0.632098,0.753531,1.099547,0,1.14503,0,1.285293,0,1.932294,0,0.970068,0,0,0,3.600582,0,0,0,0.285995,1.353319,0.945849,1.35073,FALSE
0.309197,1.033761,1.061017,0.939337,0.775988,1.07365,1.013445,0,0.803995,0,0.814623,0.838329,0,0,1.639552,0,0,0,2.288942,2.553255,0,0,0.985479,1.472617,1.245582,1.247366,FALSE
0.376966,0.726786,0.729906,1.884565,0.705598,0.289234,1.119646,0.514757,1.710317,1.239579,2.659228,0,1.332617,0.650084,0.334506,1.576197,0,0,0,0,1.197293,5.091093,1.037739,1.171828,1.170649,1.022244,TURE
0.906412,0.982349,0.980729,1.019642,0.698725,0.711717,1.015958,0.21267,1.087092,0,0.545643,0.842283,0,1.867458,0.960917,1.284862,0,0,0.379682,1.677853,0.969237,0,0.976669,0.979471,0.795983,0.890557,TURE
0.440499,1.762222,0.720728,0.399554,0.514498,1.027542,0.754913,0.879586,0.112403,0,0.567041,0.583543,0,0.554483,0,1.342108,0,0.851774,0,0,0,0,0.209337,0.135209,1.123999,0.993921,TURE
0.368495,0.681536,1.148747,0.59077,0.881997,1.154762,1.041259,0,1.615469,0,1.360899,0,0.681986,0.66538,1.711885,0,0,2.048313,0,0,3.67843,0,1.629168,1.316663,0.945849,0.736728,FALSE
0.698869,0.751379,1.165978,0.566035,1.224996,0.989485,0.951648,1.104845,0.776542,1.323231,1.064507,0.365162,0.355637,0.693955,1.071241,0,0.981537,0,0.494524,1.094252,0,0,0.789228,1.128426,0.611556,0.768799,TURE
6.493128,0.889597,0.977896,1.033712,0.810407,0.870143,1.042991,0.620935,1.08067,0.704398,0.793339,0.388774,0.681541,1.329891,1.235554,0.26579,0.727492,0.449826,0.418891,0.921777,0.13312,1.273606,1.217787,0.867781,1.095716,0.84384,TURE
6.933627,0.734296,0.950874,1.385686,0.854791,0.669794,1.105853,0.526085,1.273811,0.329796,0.742876,0.327641,1.028193,0.553466,1.406154,0.663662,0.194626,0.789741,1.274747,1.402492,0.373925,1.059995,0.683675,1.523934,1.095716,0.613401,FALSE
0.588744,0.659249,1.0066,0.689457,0.765945,0.937407,0.977585,0.328251,1.006742,0,0.422177,0,0.84626,0,1.274542,0.996713,0,0.632567,0,1.304997,0.753851,0,0.987024,1.031754,1.198932,0.811769,FALSE
0.427793,0.853913,0.964777,0.799109,0.992247,1.655484,1.031465,1.811946,0.810427,2.178654,0,0.601226,0.585544,0,0.88188,1.383193,0,0,0,0,2.098349,0,0.881247,1.222076,1.198932,0.693758,TURE
0.978417,1.143403,0.930187,1.060181,0.606373,0.973051,1.000015,0.590852,1.107416,0.470932,1.262843,0.779756,0.253139,2.222776,1.016665,0.594531,0,0.377321,0.702745,0.776099,0.448326,0,1.09829,0.629183,1.170649,0.872163,FALSE
0.8217,0.639059,1.030319,0.809098,0.733948,0.836713,0.996174,0.938832,1.259731,0.561684,1.204962,0,1.811526,0.589138,1.515731,0,0.832508,0.450414,1.258319,0.927235,1.071262,1.138797,0.792547,1.08463,0.571183,0.825446,FALSE
0.41085,0.889126,1.081835,1.061169,1.341155,1.132311,0.980609,0.471861,0.482397,1.135193,0.608823,0.626541,0,1.78602,0.612675,2.884105,0,0.915204,0,0,0,0,0.342367,0.654669,1.049065,1.27569,TURE
0.173658,1.972071,0.609396,0.399554,0.220499,3.082626,0.699676,1.132466,0,2.765214,0,3.052378,0,0,0,0,0,0,0,0,0,0,1.095654,0.698597,0.599466,1.050568,TURE
0.813229,0.954537,0.858868,0.799109,0.587998,0.707862,0.927914,0.711497,0.848615,0.567597,1.217646,0,0.305099,0.59534,0.765843,0,0,0.910361,0.847756,0.937099,0,1.150912,1.336958,0.557674,0.945849,1.022244,FALSE
0.48709,0.937448,0.825599,1.065478,1.310746,0.3996,0.997798,0.794713,0.812458,1.908732,0.511842,0.526738,0.512999,0.500507,0.772621,0,0,0.768117,0,0,0,0,1.262989,1.341352,1.049065,0.797123,FALSE
0.381201,0.95828,0.99941,0.958931,0.661498,0.753531,1.040102,0,0.780508,0,0,0.676379,0,0.642697,0,0,0,0.988841,0.920839,0,0,0,0.815302,1.171803,1.170649,0.825446,FALSE
0.29649,1.15507,1.249262,0.898997,1.322996,1.541313,1.056878,0,0.838951,0,0.850562,0,0.852483,0.831725,0.855942,0,0,2.568035,1.195716,0,0,0,0.475215,1.021404,0.81435,0.97178,FALSE
0.381201,0.539033,1.054932,0.898997,0.926097,1.438559,0.972999,1.017947,1.300846,1.225493,0,0,0.658737,1.285393,0.992115,0,1.82769,0,0,2.048541,3.550113,0,1.433452,1.005301,1.348798,1.068961,FALSE
1.058892,0.582155,0.789534,1.959353,0.949843,0.843111,1.165586,0.363845,1.301891,0.434852,0.466437,0.480011,0.701236,0.456107,1.642857,1.097595,0,0.348296,1.946064,0.716157,0,4.397794,1.401985,0.609194,1.095716,1.091968,FALSE
1.537512,0.920662,1.032448,1.056716,1.017392,0.667001,1.006551,0.500538,0.927482,0.298735,0.640866,0.494637,0.802892,1.096679,0.967381,1.506144,0,0.23897,0.667608,0,0.283482,0.602706,1.294213,1.062208,0.870916,1.125608,FALSE
0.664984,1.235998,1.018507,0.568484,0.841464,0.929321,0.942439,0,1.261654,0,1.119449,0.768018,1.121977,1.094657,1.126531,0,0,0.558631,0,2.302935,1.995488,0,0.707958,0.984964,0.974132,0.825446,FALSE
0.364259,1.128208,1.074946,0.69922,1.367096,1.118879,0.983143,0,0.953444,0,0,0,0,0.673301,1.039359,0,0,0,0,2.14847,2.482193,0,1.080029,1.040882,0.8818,0.712152,TURE
0.368495,1.177198,1.062591,0.770569,0.970197,0.743745,1.006551,0.526729,0.942357,0,0.680449,0.700251,0.681986,1.33076,0.684754,0,0,0,0,0,0,0,0.843147,1.048706,0.81435,1.050568,FALSE
0.351552,0.844268,0.872978,0.898997,0.911397,0.411017,0.964106,0,0.282379,0,0,0.734832,0,0.698238,0.359284,0,0,0,0,0,0,0,1.136944,0.714604,0.992499,1.022244,FALSE
0.33461,1.02348,0.948807,0.607218,0.774649,0.5994,0.917363,0,0.44529,0,1.502291,0,1.505684,0,0.377949,1.783592,0,1.131963,0,0,0,0,0.854692,0.472203,1.095716,1.125608,FALSE
0.440499,0.570131,0.912922,0.948942,0.624748,0.3996,1.088817,1.759171,1.461241,3.171863,1.134082,0,0,0.554483,1.711885,0,1.574347,0,2.379593,3.523491,2.035398,2.163715,0.928611,0.530554,0.917566,1.050568,TURE
4.095796,1.04239,0.953418,1.203031,0.827355,0.913704,1.033614,0.562716,1.042697,0.335264,0.59936,0.925203,0.720856,0.937738,1.085672,0.56246,0.164947,1.070902,0.747943,0.54883,1.056801,0.224685,0.509417,0.796713,1.245582,1.068961,FALSE
0.495562,0.598925,1.153165,0.708034,1.121953,0.856285,1.006551,1.952528,0.499031,3.751073,1.005882,0,0.504077,0.491803,0.506122,0,1.394816,0,0,0,0,0,0.369517,0.84226,0.992499,1.097285,TURE
0.368495,0.743493,0.804123,0.890435,0.951297,0.342514,1.006551,0,0.403867,0,0.680449,0.700251,0,0,0,0,0,0,0,0,0,0,0.99416,0.876375,0.795983,0.91888,TURE
0.537917,0.976201,0.708243,0.935691,0.503999,0.629107,0.951072,1.438053,1.010737,0.862747,0.925411,0.476171,1.391252,0.904917,0.698449,0,0,0.693784,0.646072,0,0,0,0.619337,0.120393,0.870916,1.050568,FALSE
0.474384,0.818175,1.137721,1.231959,1.249496,0.608914,1.13237,0,1.251625,0,1.051604,0,1.053979,0.514157,1.587384,0,0,2.367775,1.469962,0,0,0,0.784159,1.000237,1.020782,0.890557,TURE
0.321903,0.92203,1.117761,0.43077,1.212746,0.727842,0.993307,0,0.771835,0,0.781597,0.804343,1.566725,0,0.393271,0,0,0,1.097438,0,0,0,0.68678,0.852146,1.123999,1.097285,TURE
1.706934,1.07004,0.861774,0.879971,0.776998,0.891624,0.951603,0.33805,0.979194,0,0.57694,0.593729,0.289121,1.410406,0.653163,0.338882,0,0.645219,0.600847,0.44154,1.02025,0.542284,0.956688,1.252698,1.170649,1.247366,FALSE
0.453206,0.906784,1.167535,0.542252,1.128747,0.774734,1.030068,0,0.982998,0,0.55084,0.56687,2.208337,1.077282,1.108649,0,0,0.827203,0.770317,0,0,0,1.206344,1.534598,1.170649,1.215295,FALSE
0.796287,0.659455,1.209392,0.644281,1.256846,0.959039,1.027967,1.211194,0.990591,0.579803,1.243832,0,0.623321,0.608143,1.408163,0,1.719017,0.930045,2.165215,0.95747,0,0,0.862861,1.487622,0.674399,0.975527,FALSE
2.240616,0.957827,0.897391,1.067945,0.879275,0.875314,0.947566,0.343172,0.811304,0,0.439,1.129438,0.659987,0.858555,0.828331,0,0.302299,0.817768,0.304612,0.335571,0.77539,0.824272,1.041569,1.671354,1.273865,1.097285,FALSE
0.423557,0.862452,1.024395,0.898997,1.102497,0.342514,0.981387,0.915124,1.052503,0,1.770557,0.607361,0.591519,0,1.484798,0,0,0.886899,0.825907,1.835152,0,0,1.141788,1.291585,1.198932,0.947204,FALSE
1.15631,0.730557,1.079948,1.361668,0.850497,0.624806,1.150344,0.499618,1.191804,0.397946,0.42685,0.878544,0.641721,0.417397,1.288651,1.506144,0,0.637253,1.780288,1.964772,0,0,1.052928,0.464266,0.6362,1.050568,TURE
0.385437,0.888515,1.070796,1.171421,1.407187,0.741076,1.045264,0.503318,1.157753,0,1.299735,0.668779,1.30267,0.635475,0,0,0,0.977604,0.910374,0,0,4.974057,0.512796,0.653759,0.870916,1.125608,TURE
0.533682,1.19785,0.594887,0.770569,0.860997,0.554547,0.874741,1.449557,0.833582,1.739409,0.466437,0.960022,0.467491,0.456107,0.704082,0,0,0,0.651325,1.444054,0,0,0.929295,0.828707,0.795983,0.91888,TURE
0.343081,0.73202,0.987071,0.479465,0.396899,2.123587,1.025191,0.566233,1.157753,0,0.732129,0,0.733783,1.43183,0.36838,0,0,1.102938,0,0,1.321687,0,0.758656,0.549045,1.020782,1.097285,TURE
1.575632,0.854917,1.000753,0.914769,0.812366,0.648974,1.03902,0.244198,1.123426,0,0.625278,0.160869,0.470018,0.764288,0.471925,0.367352,0,1.165707,0.651325,0,1.382743,1.175932,1.280014,0.930333,1.273865,0.866846,FALSE
0.453206,1.158668,1.144184,0.449499,1.202246,0.905216,0.973626,1.282037,0.436888,1.02708,0.55084,1.70061,0,0,0.554325,0,0,0,0,0,0,0,0.757672,1.605704,0.664483,0.993921,FALSE
0.571802,0.998209,1.128963,0.470903,1.007997,0.489306,1.017735,0.33805,0.777595,0,0.869747,0,0.871712,0.850486,0.875249,0,1.204614,3.25868,0.606916,0,0,0,1.396118,0.804722,0.824266,0.965597,FALSE
0.563331,0.851104,1.014438,0.964858,0.918343,1.155514,0.919518,0.343172,0.701668,0,0.883026,0,0.44251,0.431735,0.444306,1.042715,1.223147,0.661763,0.616254,0,0.788914,0,1.063586,1.411059,1.067432,1.050568,TURE
0.44897,0.762782,0.895697,0.865701,0.551248,0.856285,0.925837,0,0.882097,0,1.66841,0,1.114785,0.54382,1.119309,0,0,0,0,0,0,0,1.168929,0.969898,0.945849,1.050568,FALSE
1.355382,1.078065,1.124336,0.973914,1.488371,1.027542,1.028569,0.142002,0.689571,0,0.545643,1.310219,0.546876,0.533559,0.823643,0.427612,0,1.085541,0.758167,0,0,2.054159,0.678463,1.17141,1.020782,1.35073,TURE
0.800523,0.912648,0.832841,0.479465,0.776648,0.513771,0.910689,2.168553,0.492661,1.153405,1.546476,0.318296,0.309994,0.302445,0.311252,0.728779,0.854887,0,0.430715,0,0,0,1.365566,0.96075,0.692766,0.993921,TURE
0.321903,0.709253,0.98626,0.63679,0.620154,0.920506,1.033039,0,1.080569,0,0.781597,0,0,0,0.393271,0,0,2.356963,1.097438,0,0,3.005159,1.147186,1.169072,0.617833,0.84384,FALSE
0.381201,0.838495,1.138217,0.419532,1.234796,0.685028,1.006551,0.508974,0.260169,0,0,0,0.658737,0.642697,0.330705,0,0,0,0,0,0,0,0.805586,1.773401,0.917566,1.097285,TURE
0.512504,1.2028,1.032448,0.599332,0.881997,1.565778,0.948321,0.377489,0.868315,0,0.486035,0,0,0.950543,1.46733,0,0,1.458121,0,0,0,0,0.666144,0.117142,1.170649,0.740475,TURE
0.364259,0.814817,1.045894,0.898997,0.852597,0.776365,1.000699,0.532925,1.225856,0,0.68855,0,2.070316,2.019903,1.385812,0,1.915772,2.072992,0,0,0,0,1.317921,1.039954,1.095716,0.890557,FALSE
0.292254,1.093689,1.158736,1.098775,1.114747,0.856285,1.072195,0,1.191804,0,0,0,0,0.844139,1.303077,0,0,0,2.427665,5.420756,1.565691,0,-0.031974,0.820961,1.049065,0.752201,TURE
0.74546,0.704418,1.135693,1.248607,1.077997,0.951428,1.098055,0,1.256989,0,1.329614,0.684154,0.333154,0.975126,0.836266,0,0,0.994557,0,1.024271,2.366742,2.515947,1.433452,1.134554,0.974132,1.200649,FALSE
0.444735,1.078065,0.832841,0.898997,0.881997,0.456685,0.934654,0.871128,1.001901,1.047023,1.123072,0.577877,1.688413,0,0,2.657901,1.558912,0,0.785421,0,1.007623,0,0.911275,1.015687,1.198932,1.097285,TURE
1.232551,1.185501,0.978803,1.011599,0.62408,0.890536,0.996174,0.156202,0.878295,0.37316,0.800529,1.029781,1.203505,1.5656,0.906292,0.47067,0,0.597425,0.27817,0.613849,0,0.753908,1.281783,0.735394,1.123999,1.125608,FALSE
0.66922,1.159944,1.233449,0.9864,1.454683,1.393842,0.99381,0.288526,0.589938,0.691304,0,0.763094,0,0.362547,0.559655,0,0,1.110054,0,0,0,2.810019,0.706845,1.252084,0.566576,0.665435,TURE
0.910647,0.877495,1.045894,0.935321,0.688225,0.840716,1.067412,0,1.082012,0,0.814623,1.117772,0.816462,1.593163,1.229664,0,0,0.811596,0.755783,0.834951,0,0,0.930933,0.952687,0.792241,1.200649,FALSE
0.385437,0.710812,1.015883,0.81727,0.910061,0.467065,1.045264,0,0.900474,0,1.299735,0.668779,0,0.635475,0.980968,0,0,0,1.820749,0,0,0,0.510957,1.113245,1.198932,0.872163,FALSE
0.461677,0.692336,1.214879,1.059929,0.853414,0.995828,1.163536,0.838864,1.60799,0,1.081088,0,1.08353,0,0.271982,0,0,0,1.511565,1.677853,3.876949,4.121361,0.760078,0.938069,1.049065,1.125608,FALSE
0.37273,1.286328,0.993731,1.408429,1.565545,1.335805,1.063741,0,0.931525,0,0,0.692109,0.674056,1.315286,1.353583,0,0,0,1.885011,0,0,2.575851,1.270159,1.549323,0.824266,1.35073,TURE
0.703105,1.006627,1.204108,0.632628,1.314829,0.646971,1.045964,0.274537,0.421001,0,0,0,0,0.689723,1.064709,0,0,0,0,0,0,0,0.275151,0.816486,0.767699,1.003851,TURE
0.470148,1.116915,1.102952,0.631114,1.132565,0.607184,0.924939,0.823612,0.842002,0,0,0,0.531824,0.518874,1.067965,0,0,0,0,0,0.951121,0,1.15042,0.989508,1.095716,1.068961,TURE
1.088541,0.838961,0.894413,1.17968,0.662496,0.629234,1.057466,0,0.994944,0,0.907266,0.700251,0.227329,0.887173,0.79888,0.533673,0,0.677395,0.630811,0.696342,0,0,1.233286,1.536146,0.721049,0.807053,FALSE
0.516739,0.795294,1.126384,1.284282,1.480496,1.027542,1.113806,0.374369,1.148185,0.898695,0.481985,0.496011,1.449221,0,0.970068,0,1.336211,0.722934,0.673218,0,0,0,1.473478,1.599748,1.049065,0.680081,FALSE
0.343081,0.532378,1.388069,0.479465,1.190696,1.575564,1.174309,0,1.59191,0,0,0,1.467565,2.147745,2.210282,0,0,1.102938,1.027089,2.287981,0,0,0.945518,1.285647,0.767699,0.740475,FALSE
0.44897,1.373008,0.895697,1.065478,1.102497,0.913371,0.968568,0.862832,0.882097,1.036955,0.556137,0.572321,1.114785,0.54382,0.279827,0,0,0,0,0,0.997744,0,0.664112,1.034402,1.095716,1.27569,TURE
0.351552,0.779324,1.053595,0.599332,0.867297,0.342514,1.055059,1.104845,1.129515,0,0,0,0,0,1.077853,0,1.987613,0,1.001412,0,2.576453,0,0.75301,0.920976,1.095716,1.35073,TURE
0.368495,0.867409,1.033872,0.779131,0.913497,1.223264,0.954488,0.526729,0.673112,0,0.680449,0,0.681986,0.66538,0.684754,1.613726,0,0,0.953726,0,0,0,1.089051,1.100965,1.020782,1.097285,TURE
7.310593,0.708925,0.904738,1.58444,0.783153,0.667968,1.129308,0.709022,1.54367,0.688096,1.006465,0.379777,0.907865,0.787341,1.26604,0.314691,0.184572,0.649088,1.487878,0.409232,1.359296,1.507815,1.203561,1.193624,0.81435,1.140255,FALSE
1.554454,0.866565,0.980347,0.883225,0.77755,0.57429,1.007922,1.237668,0.790815,1.772767,1.109226,0.326144,1.27055,0.309903,0.797316,0.372398,0.436838,1.181719,0.220091,0,0.280358,0.596065,0.658261,0.894721,0.917566,0.797123,TURE
0.419321,0.762268,0.95903,0.78544,0.944666,0.83285,0.9913,0.924462,0.59069,2.223574,0.59627,1.227245,1.195234,0.583065,0.600042,0,1.656344,0,0,0,0,0,0.992734,1.579183,1.020782,1.27569,TURE
0.520975,0.832652,1.096913,0.256856,1.217996,0.391445,0.945176,0.3713,0.85408,0,1.434005,0,0.958163,0,1.202564,0,0,0,0,0,0,0,0.399706,1.421172,0.964216,1.065214,FALSE
0.364259,1.128208,0.842526,0.539398,0.485099,1.073211,0.930474,0,0.681031,0,2.7542,0,0.690105,0,0.346453,0,0,0,0,0,0,0,0.789555,0.926209,0.974132,1.27569,FALSE
0.368495,0.805451,0.86156,1.070235,0.881997,1.154762,0.833008,2.633643,0.403867,1.268745,1.360899,0,0,0.66538,0.342377,0,1.892965,0,0.953726,0,0,0,1.258651,0.476059,1.273865,1.35073,TURE
0.542153,1.473917,0.624631,1.305687,0.661498,1.272195,0.908255,1.070047,0.54697,0.8559,0,2.361959,0.92014,0.448867,0.461937,1.084424,0,0.688233,0,0,0,0,0.708557,0.724497,0.945849,0.712152,TURE
0.406615,0.954537,0.676684,1.213646,0.915072,0.565148,0.975096,1.430484,1.096818,0,0.6153,0.633206,0.61669,0,0.619192,0,1.709775,0.925045,0,0,0,0,0.386726,-0.019743,1.002415,0.600324,FALSE
0.478619,0.572424,1.105542,1.04883,0.791536,0.570857,1.082265,0.404452,1.240449,0,0.521065,0,1.044484,1.01905,1.310903,0,0,0,2.184899,3.232561,0,0,1.00787,1.334468,0.767699,1.097285,FALSE
1.385031,0.51101,1.077345,0.823451,1.037644,0.944072,1.071192,0.277906,0.852333,0,0.711855,0.366285,0,0.69609,0.716358,0,0.490769,0.265522,0.741787,0.545432,0.945231,0.669881,0.791938,1.078053,0.795983,0.947204,TURE
0.355788,0.834217,1.011307,1.618195,0.881997,0.822034,1.114396,0,1.394883,0,0.705344,0.72587,0.706937,0,2.839224,0,0,0,0.989049,0,1.272124,0,1.077375,0.440666,1.245582,1.050568,TURE
0.355788,0.962558,1.041052,1.318529,0.926097,1.027542,1.096421,0.545767,0.83693,1.315163,0,0.72587,0.706937,0.689723,1.064709,0,0,0,0,0,0,0,0.427431,1.537842,1.142366,1.097285,FALSE
0.893705,0.638664,1.042039,1.102077,1.204546,0.953944,1.00178,1.078539,0.661573,0,1.106951,0,0,0.270609,0.556977,1.955091,1.528933,0.413602,0.770317,0,0,0,0.98318,0.601233,1.063691,0.811769,TURE
0.37273,1.041313,0.993731,1.078797,1.322996,0.411017,1.029427,0.520674,1.197675,1.253992,0.672537,0,1.348112,0.657643,0.676792,1.594741,0,0,0.942505,0,0,2.575851,1.203998,0.474292,0.73481,1.200649,TURE
0.419321,0.707821,1.312356,0.246041,1.471543,1.261894,1.082805,0,0.708828,0,0,0,1.195234,0,1.200084,0,0,0,0.83451,0,0,0,1.172225,1.018158,0.795983,1.200649,TURE
0.237192,0.866302,0.847714,0.92397,0.330749,1.484227,0.91668,1.647224,1.052503,1.997099,0,1.102247,0,0,0.538927,0,3.000171,0,0,0,0,0,0.932869,0.800332,1.095716,0.84384,FALSE
0.37273,0.735045,0.908554,1.288563,1.102497,0.411017,1.098055,1.041348,1.463825,0,0.672537,0.692109,0.674056,0,1.691979,0,0,0,0.942505,0,1.211546,0,0.989365,1.185879,0.945849,1.172325,TURE
0.415086,0.82505,1.096291,0.725857,0.828098,0.692639,1.047634,0.466996,1.19356,1.123368,0,0,0.603842,0.589138,1.212585,1.426873,0,0.90557,0.843294,3.748395,0,0,1.26931,1.30919,0.870916,1.200649,FALSE
1.516334,0.752839,1.298116,0.638177,1.418274,0.782285,1.109174,0,0.810751,0,0.324934,0.167195,0.488501,0.794344,1.062715,0.381839,0,0.242336,0,1.493005,0.574971,0,1.147186,1.741813,0.439683,0.792509,FALSE
0.419321,0.598925,0.883317,0.914769,0.837898,0.962645,1.052303,0,0.826966,0,1.19254,0,1.195234,0,0.600042,1.41201,0,0.896137,0,0,0,0,0.544761,1.227768,0.899199,0.947204,TURE
1.063128,1.224098,0.706754,0.909475,0.533516,0.685028,0.87221,1.268362,0.833582,1.299317,0.929128,0.717125,0.465613,0.908551,0.467503,0.546585,0,0.346892,0,0.713257,0,0,0.861841,0.090467,1.049065,0.797123,TURE
0.576037,0.792695,1.120662,0.50301,1.015872,0.501538,0.99915,2.013274,0.943354,1.609602,0.863257,0,0.865206,0.422069,1.303077,0,1.195557,0,0.602353,2.669312,0.770984,0,1.134637,1.126314,1.142366,1.200649,FALSE
0.550624,0.829281,1.133946,0.898997,1.259996,0.685028,1.022036,0.351152,0.897483,0,0.451861,0.465011,1.358645,0.441854,0.454719,1.067346,0,0.677395,0,0,1.615395,0,0.848119,0.734708,1.095716,0.693758,FALSE
0.389672,0.878858,1.249262,0.339621,1.411196,0.730697,1.050314,0.497787,1.017805,1.198259,1.285293,0.661348,0,1.256829,0.646712,0,1.786619,0.96662,0,0,1.156476,0,0.98154,1.44021,1.273865,1.050568,TURE
0.393908,1.10125,1.047768,0.539398,0.868428,0.822034,0.990316,0,0.755056,0,0.635585,0,0.63702,0,0.959408,0,0,1.911759,0.890144,0,0,0,0.858726,1.131413,0.945849,0.825446,FALSE
0.482855,0.283701,1.293096,0.71349,1.118247,0.823665,1.16548,0,1.639296,0,2.06565,0,1.035158,0,1.559038,0,0,0.775037,3.608692,1.601587,0.925181,1.967013,1.421022,1.305604,1.091974,1.050568,FALSE
0.453206,1.057915,1.097483,0.542252,0.992247,0.791044,0.945405,0,0.655332,0,0.55084,0,0.552084,0.538641,0.277162,0,0,0.827203,1.540634,0,0,0,1.344445,1.15008,1.245582,1.022244,FALSE
1.241022,0.717484,1.065923,1.120289,0.677329,0.834329,1.087281,0.465397,1.546314,0,0.59627,0.204541,1.792851,0.971775,1.300091,0,0,1.483261,0.828755,0.609601,2.11287,0.74869,0.568673,0.533395,1.095716,1.050568,FALSE
1.050421,0.869408,0.997395,0.795267,0.831113,0.685028,1.010609,0.733581,0.796834,1.315163,0.470229,0.241957,0.471291,1.149539,1.18301,1.106555,0,0.351139,0.326992,0,0,0.886768,0.536713,1.434618,1.198932,1.097285,FALSE
0.33461,0.818784,0.91718,1.510158,1.003852,1.135704,1.10848,0,1.335869,0,0,0,0.752842,1.469021,1.511794,0,0,1.131963,1.054118,0,0,5.769906,1.181903,1.266675,1.198932,1.022244,TURE
0.482855,1.276656,0.964343,0.791974,0.939747,0.856285,0.94033,0.400873,0.922104,0,0,0.531441,0.517579,1.514928,0.779519,0,0,0.775037,0.721738,0,0,0,0.993745,1.122543,0.889283,0.965597,TURE
0.393908,0.579605,1.155232,0.991202,1.485826,1.580834,0.892908,2.461884,0.755056,1.185092,1.271169,0,0.63702,1.243017,0.959408,0,1.766767,0,0.890144,0,0,0,0.804558,0.713788,0.686592,0.858486,TURE
2.194025,1.15507,0.945388,0.887472,0.898959,0.846039,0.956029,0.700946,0.738991,0.208999,0.896716,0.692109,0.561714,1.096072,0.676792,0.26321,0.308755,0.835235,0.466677,0.342752,0,0,0.781197,0.70856,0.767699,0.947204,FALSE
0.376966,0.66622,0.870272,0.852383,0.308699,1.179771,0.933039,1.029515,0.92094,2.479157,1.994421,0,1.332617,0,0.669012,0,1.848943,0,0.931546,0,1.197293,0,0.679288,1.099128,0.974132,0.915133,FALSE
0.546388,0.877495,0.832841,1.122558,0.699998,1.000358,0.94803,0.353896,0.994944,0.84916,0,0,0.456448,1.335999,1.3749,0,0,0.682771,1.907451,0,0,1.730972,0.760185,0.28988,0.692766,1.097285,TURE
2.333799,1.281548,1.029338,0.747219,1.139008,0.910776,0.934393,1.40014,0.652552,0.785744,0.52676,0.542089,0.422359,0.82415,0.63611,0.247359,1.16065,1.098913,0.438575,0.322074,0,0,1.013957,0.926514,0.917566,0.975527,FALSE
0.423557,1.401485,1.149321,0.599332,1.190696,1.164548,0.981387,0.457562,0.701668,1.100442,0.590186,0,0.591519,0.577115,0.890879,1.397453,1.639269,0,0,0,0,0,1.304701,1.101097,0.692766,0.872163,TURE
0.440499,1.451242,1.081092,1.348496,0.918747,1.769656,1.001712,0.439793,0.674419,0,0,0.583543,0,0.554483,0.570628,2.684217,1.574347,2.555321,0.793198,0,0,0,1.604265,1.043478,1.198932,1.050568,FALSE
0.406615,1.347582,0.988999,0.854048,0.926097,0.993291,0.943641,0.476828,0.853081,1.14727,1.2306,1.266412,0.61669,1.203347,0.928789,2.915117,0,1.850089,0,0,0,0,1.15644,0.917836,1.123999,0.618718,TURE
0.385437,0.94775,1.180621,0.986173,1.359078,0.45461,0.962307,1.006637,0.643196,1.211723,0.649867,0,1.30267,1.27095,1.307957,0,1.806921,0,0,0,0,0,0.628094,1.055619,0.917566,0.91888,FALSE
0.804758,0.907844,0.907359,1.04883,0.992247,1.198799,0.961521,0.719026,1.163879,0.573635,0.30765,0.633206,2.158414,1.80502,0.928789,0,0,0,0,0,0,0,1.136682,0.44713,0.646116,0.975527,FALSE
0.872527,0.627999,1.030944,1.39844,0.92877,0.695407,1.114046,0.883876,1.920175,0,1.417603,0.583543,1.989127,1.108967,1.569228,0,0.783296,0.423789,1.183935,0,0.503811,5.355729,1.114259,0.837548,1.170649,1.35073,TURE
0.520975,2.717075,0.243758,0.970346,0.839998,2.805353,0.552375,2.227803,0.379591,0,1.434005,11.313978,1.916325,0,0,0,0,0,0,0,0,0,0.527971,-0.516586,0.042909,0.750406,TURE
0.393908,0.985329,0.752244,0.239733,0.424037,0.827303,0.876673,1.47713,0.629213,2.370183,1.271169,0.654081,0,2.486035,0.639605,1.506144,0,0.95588,0,0,0,0,-0.105251,0.590513,1.049065,1.200649,FALSE
0.330374,1.036601,0.960971,1.00721,0.734998,1.503256,0.948481,1.176588,0.751788,0,0,0,0.762748,0.744175,1.148765,0,0,0,1.068173,0,0,0,0.792547,0.766833,0.974132,0.797123,FALSE
0.618393,1.033761,1.061017,0.711706,1.387308,0.642214,0.961739,1.562023,0.79845,1.497824,1.204962,0,0.402561,0,0.80839,0,0,0.601602,0,0,0.716689,0,0.75471,0.75984,1.198932,0.797123,FALSE
1.321498,0.932941,0.832841,0.749164,0.83606,0.827742,0.909767,1.019584,0.856216,1.043645,1.306024,0.192004,0.934981,0.547329,0.469388,0,0.514592,0.278412,1.037061,0,0,0,0.99581,0.993293,0.885541,1.172325,TURE
1.59681,0.843579,1.126655,0.733856,0.975522,0.543993,1.053274,0.602376,0.862156,0.287582,0.925411,0.317447,0.618334,1.055736,0.931265,0,0.850316,0,0.214206,0,0,0,0.928611,1.03805,0.992499,0.750406,TURE
0.355788,0.705876,0.68412,1.797995,1.367096,0.205508,1.096421,0,0.697441,0,0,0,0.706937,0,0.709806,0,0,1.062088,0,0,1.272124,0,1.054,1.075103,1.020782,0.768799,FALSE
0.847114,0.99721,0.99941,1.288563,0.595348,0.924788,1.049329,0.682894,1.279928,1.63399,0.876336,0,0.878316,2.570786,1.02886,1.376172,1.614305,0,0,0.89885,0.519234,0,0.992734,0.650432,0.692766,0.900487,TURE
0.491326,0.650557,0.990794,0.63679,0.973872,1.027542,1.015228,0,1.308764,0,0.507353,0.522117,2.033994,1.48835,1.276405,0,0,0,0,0,2.72598,0,1.056964,0.634213,0.795983,1.27569,FALSE
0.304961,0.898388,0.867543,0.674248,0.422624,0.313971,0.943641,0.638009,0.978383,0,0,0.850305,0,0.807961,0.831487,1.964536,0,1.246799,0,0,1.496616,0,0.803026,0.929265,1.123999,0.975527,TURE
0.338846,0.74117,0.780789,1.947828,0.551248,0.856285,1.13237,0.573401,0.879306,1.382607,0,0.763094,0,0,0.746206,0,0,0,2.080856,0,0,5.693986,1.10167,0.811391,1.123999,0.900487,FALSE
0.199072,0.802815,0.850561,0.970346,1.207496,0.668718,0.995843,0.984753,1.006742,0,0,1.322697,0,0,1.293424,0,0,0,0,0,2.366742,0,0.359639,-0.075217,1.170649,1.022244,TURE
1.800117,1.001967,0.964136,0.898997,0.78177,0.840716,0.998262,0.320509,1.064914,0.254949,0.546933,0.703562,0.685211,1.470757,1.238385,0.642431,0,0.611582,0.569523,0.418467,0.483467,0.513946,1.109661,1.28032,0.974132,0.815516,FALSE
0.504033,0.905937,0.965816,0.75705,1.067681,0.462694,1.002322,0.767774,0.883032,0.921738,0.494344,0.50873,0.49546,0.966791,0.994942,0,0,0.741631,1.381258,0,0,1.881491,1.421022,0.908931,1.123999,0.872163,FALSE
0.478619,0.620126,0.906544,1.609743,0.483402,0.715766,1.13571,0.404452,1.757303,0,1.04213,0,1.566725,1.01905,1.048722,1.2323,0,0.782083,0.7283,1.61628,0,0,0.790698,0.961032,1.020782,0.600324,FALSE
0.351552,1.039099,1.083697,1.718084,0.617398,1.141713,1.091441,0.552423,1.270704,0,0,0.734832,0.715665,0.698238,1.077853,0,1.987613,1.075364,3.004236,0,0,0,1.19113,0.722314,0.870916,1.200649,FALSE
0.347317,0.854564,0.792215,1.558262,1.058397,1.370056,0.975863,0.559243,0.857595,0,0.722977,1.488034,0,0.706966,1.455102,0,0,0,0,0,0,0,0.99416,0.824839,0.899199,1.27569,TURE
0.37273,0.612537,0.965339,1.078797,1.168647,0.787782,1.063741,0,1.0646,0,1.345074,0,0.674056,0,0.338396,1.594741,0,0,0,0,3.634639,0,1.084066,1.143004,0.842633,0.750406,TURE
0.364259,1.378921,0.552,1.278574,0.720298,0.981874,0.877806,1.598776,0.817237,1.283849,1.3771,2.125763,1.38021,0,0.346453,4.899504,0,0,0,0,0,0,0.865423,0.799006,0.81435,0.872163,TURE
0.664984,1.029999,0.668395,1.617314,0.666362,0.742953,1.019373,0.871128,0.816364,1.391527,1.119449,0.384009,0,1.094657,0.563265,0,0,0.558631,0,0,0,0,0.898753,0.678614,1.015473,1.097285,TURE
0.406615,1.179134,1.145157,1.04883,1.70887,1.181673,0.802095,0.476828,0.243737,0,0,0,0,0,0.619192,0,0,0.925045,0,0,0,0,0.74702,1.250984,1.198932,0.543677,TURE
3.481638,0.793467,0.954424,1.526869,0.766498,0.86444,1.11492,0.33105,1.226851,0.394549,0.705344,0.798457,0.56555,0.89664,1.419612,0,0.19415,0.840334,0.97818,0.646117,0,1.587077,1.021659,1.249067,0.992499,1.35073,TURE
0.41085,0.833556,1.056077,0.930727,0.752292,0.652791,1.027304,0,0.964794,0,1.217646,0,0.610198,0.59534,0.612675,0,0,0.915204,1.704531,0,0,0,0.790698,1.055224,1.095716,1.200649,FALSE
0.427793,0.960652,1.113204,0.898997,0.624748,1.997998,1.091261,0.452987,1.505079,1.089327,1.168448,0.601226,0.585544,1.142572,1.4698,0,0,1.755697,0.817479,0,1.049174,0,0.982486,0.334072,0.945849,1.172325,FALSE
1.215608,0.9203,1.018562,1.292844,0.747598,0.861178,1.088969,0.475161,1.254907,0.756795,0.202941,0.626541,0.406799,0.793787,1.021124,0,0,1.211678,0.282088,0.622525,1.438444,0.764563,0.841038,1.120146,0.749332,0.890557,TURE
1.592574,1.17555,0.956882,0.741279,0.826873,0.77967,0.919548,2.415928,0.710088,1.153405,0.61859,0.477444,0.774984,0.907336,0.77813,0,1.705191,0.691924,0.21478,0,0,1.163287,1.142536,0.84841,0.870916,1.097285,TURE
0.304961,1.422447,0.971648,1.223635,0.881997,1.484227,0.964611,0,0.815319,0,0.82626,0.850305,0,0.807961,1.24723,0,0,1.246799,2.322115,2.590802,0,0,0.43943,0.875545,1.198932,0.768799,TURE
0.385437,1.006984,1.098252,1.007967,1.142588,0.60407,1.045264,0,1.157753,0,1.299735,0.668779,1.30267,0.635475,1.307957,0,0,3.910416,1.820749,0,0,0,1.122207,1.37243,0.795983,0.669182,FALSE
0.533682,0.770047,0.951819,1.384171,1.102497,0.701338,1.030516,0.362389,1.204063,0,0.466437,0.480011,0.467491,1.824429,1.17347,1.102057,0,0,1.30265,0,0,1.773537,1.275255,0.803778,1.123999,0.675365,FALSE
0.152481,2.844895,0.416421,1.385954,0.68906,3.467954,0.671034,1.294247,0.330787,0,0,1.750628,0,1.66345,0.855942,8.215331,0,0,0,0,0,0,0.462836,0.120868,0.604175,0.740475,TURE
2.642995,0.976133,1.137149,0.833445,1.226528,0.749249,1.030747,0.581684,0.613256,0.693526,0.650912,0.287081,0.186395,0.454641,0.65503,0.654845,0.512107,0.8312,0.645032,0.284153,0.164145,0.348986,1.431018,1.214881,0.692766,0.947204,FALSE
0.546388,0.877495,1.084631,0.599332,1.413996,1.087346,1.006551,0.353896,0.723596,0,0.455419,0,0,0,0.9166,0,0,1.365542,0,1.409397,0,0,1.404251,1.280377,0.917566,0.740475,FALSE
0.842878,0.785525,1.029543,0.900575,1.129189,0.553431,1.00908,0.228781,1.169447,0,1.467975,0.302139,0.588516,0.861279,0.443178,0,0,0.438924,1.226219,0,0,0,0.971773,0.861372,1.095716,1.050568,TURE
0.41085,0.777985,1.133351,0.690994,1.172538,0.846211,1.011739,0.471861,0.482397,0,0,0.626541,0,1.19068,0.919012,0,0,0,0,0,0,0,1.008389,1.089338,0.945849,0.623331,TURE
0.304961,1.497313,0.728736,0.973914,0.330749,0.970456,0.880732,1.276019,1.30451,1.540619,1.65252,0.850305,0.828126,1.615923,0.415743,0,2.304479,3.740398,0,0,0,0,1.016509,0.531984,0.945849,0.872163,TURE
1.728112,1.017292,0.961442,0.649276,0.845247,0.970456,0.958444,0.667793,0.910272,1.062496,0.569834,0.146604,1.142243,0.696518,0.788479,1.004096,0.78523,0.637253,0.19781,0.436076,0.755717,0,0.9729,1.301662,1.095716,0.778729,FALSE
0.360023,0.887818,1.293354,0.779131,1.896294,0.890536,0.976946,2.696349,0.689139,1.299317,0,0,0.69842,0.681413,1.402508,0,3.87827,0,0.976987,0,0,0,0.969007,1.551925,1.095716,1.35073,TURE
0.804758,0.992955,0.907359,1.198663,1.058397,1.096045,0.961521,0.479351,0.735081,0,0.30765,0.949809,1.233379,0,0.464394,0,0,0.920098,0,0,0,1.163287,1.529273,0.703265,0.885541,1.247366,TURE
0.482855,0.945671,1.249262,0.470903,1.580245,0.823665,0.980063,2.004365,0.307368,1.925774,0,0,0,0,0.779519,0,2.865028,0.775037,0.721738,0,0,0,1.153368,1.786045,0.81435,0.975527,TURE
[truncated: 190,440 more chars]
