# Supplementary material for: Comparative Analyses between Retained Introns and Constitutively Spliced Introns in Arabidopsis thaliana Using Random Forest and Support Vector Machine
Source: PLoS One. 2014 Aug 11;9(8):e104049. doi: 10.1371/journal.pone.0104049 (PMC4128822; doi:10.1371/journal.pone.0104049)
Supplement: File S2 — All extracted data used in the article. (ZIP) [file pone.0104049.s002.zip › data/weka_data/proposed_featureABC.arff]

@relation ranscalefeall

@attribute Length numeric
@attribute a. numeric
@attribute c. numeric
@attribute g. numeric
@attribute t. numeric
@attribute GC numeric
@attribute Vac numeric
@attribute Vag numeric
@attribute Vat numeric
@attribute Vcg numeric
@attribute Vct numeric
@attribute Vgt numeric
@attribute AT numeric
@attribute cg numeric
@attribute gg numeric
@attribute cc numeric
@attribute ta numeric
@attribute at numeric
@attribute ccg numeric
@attribute cga numeric
@attribute cgg numeric
@attribute ggag numeric
@attribute gggt numeric
@attribute gaag numeric
@attribute ttcg numeric
@attribute atgt numeric
@attribute taat numeric
@attribute ttata numeric
@attribute attat numeric
@attribute tatat numeric
@attribute atatt numeric
@attribute aaata numeric
@attribute SFvalue numeric
@attribute SFaccvalue numeric
@attribute IDdonv numeric
@attribute IDacceptv numeric
@attribute Group {FALSE,TURE}

@data
0.851349,1.242194,0.842394,1.099519,0.78312,1.005664,1.062451,1.688324,0.661498,1.152093,0.642768,0.990584,0.984016,1.132466,0.802065,0.463299,0.636764,0.97546,0,1.083853,0,0.94646,0,0.684611,0,0.434491,0.404611,0,0.894287,0,1.669587,0,0.194707,0.138894,0.917566,1.172325,FALSE
0.402379,0.695705,1.352112,0.567403,1.183511,0.972696,0.639287,0.519205,1.234796,0.822034,0.968913,1.401879,1.001253,0.963801,0,0.985743,1.108487,0.983107,0,2.319212,0,0,0,0,1.728359,0.9351,0,1.857819,1.935984,1.118351,1.80719,0,0.989816,1.401043,0.617833,1.200649,FALSE
0.385437,0.564889,0.962417,0.888515,1.290447,0.951986,0.806373,0.51739,1.455296,1.015087,1.353384,1.286021,1.012081,1.006637,0.891183,1.029554,0.643196,0.456356,1.701573,0,1.451942,0,0,1.540375,1.806921,0,0,0,0,0,0,0,1.104511,0.40869,0.777615,0.947204,TURE
0.444735,0.839264,1.000914,1.129402,0.975614,1.100073,0.898997,1.048395,0.992247,1.427142,0.752872,1.274435,0.934654,0.871128,1.285361,0.593973,1.001901,1.18477,2.940582,0,1.25459,0,2.26542,1.328951,0,0.843423,0.785421,0,1.744303,0,0,0,1.419403,0.575476,1.020782,1.022244,TURE
0.440499,0.95325,0.842115,0.725621,1.153165,0.805222,0.599332,0.848701,0.771748,0.627942,1.080208,1.08327,1.088817,0,0.259568,0.59974,1.011629,1.395651,0,0,0,0,0,0,0,0.851774,0.793198,0,0,0,0,2.163715,1.152648,0.856796,0.824266,0.975527,FALSE
1.169017,0.705088,1.078884,0.937448,1.122525,1.035803,0.610034,0.754202,1.263934,0.581051,1.048643,1.078718,0.968258,1.317779,0.58332,1.010835,0.589401,0.970793,1.658102,0.393589,1.886464,0.343222,0,0.993062,0.582451,0.945375,0.586908,0,0,0.374154,0.604611,0.795483,1.473478,1.616811,0.767699,0.793376,FALSE
0.427793,0.981565,1.503022,0.640435,0.890563,1.086458,0.649276,1.797248,0.477749,2.11217,0.589204,1.43374,0.941773,0.452987,0,1.853197,0.694652,0.5134,0,0,0,0,0,0,0,0,0.817479,0,0,0,0,0,0.661619,0.734141,1.095716,0.84384,TURE
1.567161,1.071762,0.757448,1.078065,0.945388,0.952158,1.072488,0.819797,0.812366,0.685028,0.97167,0.664048,1.011992,0.982085,0.724539,0.167407,0.658884,0.918277,0,1.17221,0.702298,0.255312,0,0.369354,1.733069,0.234412,0.218291,0,0,0,0,0,0.912398,0.827427,0.824266,0.852303,FALSE
1.736583,1.029889,0.683551,1.156948,0.96894,0.957869,1.084505,0.870096,0.682498,0.83182,1.094236,0.710043,1.009006,0.664528,1.111255,0.30207,1.245504,1.054416,0.371176,0.264322,0.633445,0,0.567747,0.333054,0,1.268243,0.590513,1.66563,0.433927,0.751994,1.620239,0.532935,0.9729,0.679177,1.198932,1.200649,FALSE
0.605686,0.975717,0.816596,1.055449,0.995915,0.969295,1.111261,0.599083,0.744185,1.013271,1.096574,0.692974,1.003031,0.319005,0.376556,0.870046,0.978383,0.723099,0,0.764846,0,0.669282,0,0,0,0,0.572235,1.21627,0,0.732158,1.183124,0,0.922476,0.698889,1.095716,1.022244,FALSE
0.516739,0.8728,1.483595,1.060392,0.778229,1.301828,1.155854,0.385125,0.755998,1.272195,0.589204,0.682733,0.829167,1.871845,0.883818,2.297352,0.861138,0.933455,2.523999,0.898695,2.153713,0,0,1.1391,0,1.445868,0,0,1.493005,0,0,0,0.975593,0.874094,1.273865,1.27569,TURE
1.058892,1.042785,1.074314,0.6684,1.019398,0.889409,0.9451,0.967749,1.068574,0.922153,0.906468,1.102877,1.0448,1.273456,0.322114,0.372128,0.976418,1.237109,0.610645,1.739409,0,0,0,0,0.643761,0,0.648688,1.374484,0,0.827398,1.337027,0.879559,0.948884,1.281266,1.142366,1.003851,TURE
0.59298,1.285123,1.334552,0.50053,0.820944,0.928187,0.72776,1.540499,0.283499,0.929681,0.561147,0.901208,1.024525,0.32589,0,0.444412,0.832916,0.738705,0,0,0,0,0,0.989438,1.16065,0,0,2.486198,0,0,0,0,1.039856,1.017987,0.917566,1.054315,FALSE
0.876763,0.904641,0.846183,1.015569,1.050104,0.962564,0.898997,0.918075,0.798952,1.080921,1.050875,0.901208,1.006551,0.659689,1.168056,0.59974,1.124032,1.295962,0,0.526065,0,0,1.13271,0,0,1.265135,1.178132,2.498446,0,0.50133,0.81012,1.065869,0.874801,1.044159,0.927482,0.815516,TURE
1.152075,0.985441,1.094749,0.693608,1.03799,0.91302,0.72776,0.88436,0.703498,0.750269,0.935245,1.092373,1.032455,1.170076,0.295965,0.683837,0.982595,1.174569,0,1.198259,0.478603,0,0,0,2.955559,0.319811,0.893453,0,0,0.379738,0.613635,0,1.339169,1.428408,0.795983,0.600324,FALSE
1.423151,0.961656,0.816718,1.058814,1.003871,0.971158,0.876963,0.792904,0.742564,0.750509,1.068655,0.80683,1.002057,0.13522,0.95769,0.645392,1.105913,1.19538,0.453413,0.322884,0,0,0,0.407066,0,0.516692,0.962318,0,0.530646,0.306536,1.486033,0.651721,1.290014,0.736487,0.842633,1.172325,FALSE
0.817465,1.122461,0.726051,0.837875,1.035658,0.807955,1.23324,0.917057,1.039739,0.703471,1.099848,1.042586,1.087388,0.943722,0.278495,0.160868,0.844195,0.909146,0,0.564625,0,0,0,0.713437,1.67378,0,0.421647,0,0,0.538465,0.870128,0,1.610131,0.981246,0.935933,1.022244,FALSE
0.364259,0.896597,0.814697,0.940173,1.103999,0.906601,1.058819,0.858685,0.940797,1.050376,1.296249,1.057781,1.035811,0,0.314535,0,0.817237,1.208001,0,0,0,1.12891,0,0,0,0,0.965216,0,0,0,2.00554,2.638676,0.643781,0.881423,1.123999,0.890557,TURE
0.355788,0.78681,0.903603,0.705876,1.249262,0.825055,0.898997,0.898624,1.322996,0.959039,1.296249,1.185225,1.078447,1.091534,0.322114,0.372128,1.394883,1.36082,0,1.315163,0,0,0,0,1.963075,1.062088,0.989049,0,0,0,0,0,1.103908,1.145816,0.799724,1.27569,FALSE
0.432028,1.079935,1.087594,0.687002,0.979813,0.905943,1.298552,0.848701,1.286246,1.31297,0.818339,1.210714,1.036155,0,0.264708,1.223232,1.031661,0.914971,0,0,0,0,0,0,0,0,0,1.725117,0,0,0,0,0.980603,0.911414,1.020782,0.768799,FALSE
0.580273,1.286463,0.63927,0.944291,0.91187,0.822044,1.435374,1.03455,0.783792,0.751228,1.021617,0.902814,1.080022,0.333078,0.589754,0.227107,0.76616,0.755,0,0.79884,0,0,0,0,0,0,0,1.271139,0,0,0,0,0.385566,1.380874,0.767699,0.703689,FALSE
0.48709,1.181355,0.863107,1.078065,0.825599,1.004415,1.115423,0.915265,0.465499,0.913371,0.73105,0.584116,0.984669,0.794713,0.234522,0.812806,1.218687,1.080843,0,0.954366,0,0,0,0,0,0.768117,0.715294,0,0,2.750538,0,0,1.174874,1.089521,1.198932,1.27569,FALSE
0.364259,1.067378,0.746806,1.002851,0.987789,0.906601,0.839064,1.417829,1.102497,1.347222,1.060567,1.019548,1.035811,0.532925,0.943606,0.363372,1.08965,1.208001,0,0,0,0,2.784011,0,1.915772,0,0,0,0,1.241096,2.00554,2.638676,1.224121,0.990301,0.899199,0.797123,TURE
1.063128,1.082516,1.139819,1.224098,0.706754,1.219503,0.909475,0.816931,0.533516,0.685028,0.513665,0.558791,0.87221,1.268362,1.818014,0.617732,0.833582,1.067873,0,1.299317,0.518967,0,1.863491,0.546585,0,0.346892,0,0.684459,0.713257,0,0,0,0.861841,0.090467,1.049065,0.797123,TURE
0.440499,0.988556,1.12282,0.829281,0.960971,0.999586,0.799109,0.898624,1.028997,1.141713,0.851073,1.146992,0.987194,0.879586,0.519136,0.29987,0.786822,1.096583,0,1.057288,1.26689,0,0,0,0,0,0,0,0,0,0,0,0.736347,1.292304,1.095716,1.050568,TURE
0.355788,1.136503,1.390158,0.705876,0.803097,1.065696,0.839064,1.138257,1.367096,0.616525,0.746325,0.917593,0.952628,0.545767,0,1.116384,0.557953,0.742265,0,0,0,0,0,0,0,1.062088,0,0,0,0,0,0,0.289363,1.001067,0.767699,1.125608,TURE
0.436264,1.568527,0.623547,0.732666,0.824756,0.700896,1.648162,1.497707,0.796248,0.3996,1.003829,0.881484,1.143364,0.444104,0.524225,0.30281,1.929588,1.510001,0,0,0,0,0,0,0,0,2.403389,1.707692,0,2.055958,0,0,1.115408,0.971937,1.123999,0.975527,FALSE
0.470148,0.926214,0.631207,1.068353,1.102952,0.884518,1.203204,0.580929,1.272883,1.167661,1.291488,1.051409,1.047357,0,0.72915,0,0.842002,0.933455,0,0,0,0,0,0,0,0,0.741787,0,0,0,0,0,0.600395,0.15447,0.777615,1.050568,FALSE
1.22408,0.965589,0.949541,0.932582,1.002868,0.969225,0.827965,0.758838,0.723565,0.672342,0.945636,0.882192,1.003068,0.943722,0.55699,0.321736,0.643196,1.105237,0.527665,0,0.450254,0,0.807947,0.473961,0.555976,0,0.56023,0.593198,0,0,0,0,1.067409,1.162417,0.846374,0.91888,TURE
0.360023,0.604764,1.236423,0.887818,1.146382,1.087131,0.958931,1.078349,1.763995,0.274011,1.021287,1.146992,0.941421,0.53927,0.954839,0.735396,0.689139,0.611191,0,0,0,0,0,0,1.939135,0,0,0,2.174995,0,0,0,0.75513,1.137946,1.077348,0.947204,FALSE
2.185554,0.967756,0.973111,1.055083,0.934526,1.046509,1.106458,0.889984,1.036771,0.75419,0.847925,0.731575,0.96266,0.791627,0.934445,0.779662,0.944187,0.837391,0,0.419624,0.251406,0.18265,1.351303,0.264236,0.929878,0.670793,0.468497,0,0,0,0,1.267802,0.970559,1.044396,0.617833,1.172325,FALSE
2.054251,1.128031,0.626001,0.633502,1.169412,0.648986,1.378463,1.306,1.111317,0.657627,1.484794,1.338157,1.170504,0.84233,0.38667,0.446707,1.483072,1.272893,1.254161,0.669834,0.267542,0,0,0,0.659789,0.892419,1.495885,1.054438,0.732535,0.846319,1.025702,0.449837,1.016161,1.149874,1.020782,0.825446,TURE
0.512504,1.183466,1.013322,0.668222,0.949852,0.859148,0.856188,1.925623,0.787498,1.418987,0.701433,1.420085,1.060622,0.377489,0.222796,0.257388,1.157753,1.283501,1.272605,0,0,0,0,0,0,0.729061,0,0,1.505766,0.869828,0,1.849329,1.277762,0.185368,0.867174,1.050568,FALSE
0.457442,0.985941,1.027172,0.798567,1.017917,0.935826,0.499443,1.098318,0.955497,0.913371,0.91654,0.892105,1.020531,0,0.249864,0.86598,0.86561,0.863664,0,0,0,0,0,0,0,0,0,1.625591,0,0.978557,1.581291,0,1.094298,1.250078,0.824266,1.050568,FALSE
3.134321,0.734356,1.199293,0.859539,1.087196,1.053617,0.923295,0.631466,1.215726,0.981256,0.934234,1.053992,0.958944,0.735567,0.904449,1.086674,0.673659,0.819773,0.410406,0.146129,0.175099,0.381409,0.627063,0,0.863007,0.233458,0.217403,0.459406,0.239368,0,0.223443,0.881949,1.15644,0.525794,0.642374,0.91888,TURE
1.020772,0.8989,1.017526,1.006493,0.984895,1.042445,0.806793,1.036874,0.67846,1.211973,0.800713,1.044057,0.964785,0.943722,0.55699,1.158248,1.013034,1.026801,1.26728,0.451227,0,0.393695,0,0.56955,0.668105,0.361467,0.673218,0,0.743353,0.429409,0,0,1.212673,0.905142,1.123999,1.050568,TURE
0.351552,0.575098,1.125526,1.298874,1.023492,1.252493,0.87902,1.018441,1.014297,1.073211,0.929633,0.611729,0.854962,0.552423,1.630213,0.753332,0.988326,0.626098,0,0,0,0,0,0,0,0,0,2.140019,0,1.288227,0,0,0.955836,0.756596,0.992499,0.947204,FALSE
2.515928,1.063209,0.81584,0.871164,1.022124,0.870197,1.021718,0.851553,0.859947,0.673611,1.082078,1.008625,1.054845,0.534723,0.495937,0.416683,1.01523,1.160129,0,0.182168,0.218282,0.158544,0,0,0.538102,0.582262,0.81333,0,0,0.172491,0.278736,0,1.27207,0.876558,0.747867,0.815516,TURE
0.48709,1.213283,0.964649,0.937448,0.825599,0.979304,1.065478,1.214807,1.310746,0.3996,0.73105,0.807142,0.997798,0.794713,0.469044,0,0.812458,1.080843,0,1.908732,0,0,0,0,0,0.768117,0,0,0,0,0,0,1.262989,1.341352,1.049065,0.797123,FALSE
0.393908,0.947556,0.816157,0.637566,1.208963,0.745211,0.995812,0.811066,0.949843,0.7588,1.341572,1.341098,1.120194,0.492377,0.290603,0,1.635955,1.450914,0,1.185092,0,0,0,0,0,1.911759,0,1.899567,0,1.143482,0,0,0.809357,0.707427,1.020782,1.200649,FALSE
1.185959,0.891718,0.729833,1.135819,1.05295,0.969439,0.920402,0.962812,0.850497,1.272195,1.16438,0.969481,1.002956,0.324722,1.533219,0.553524,0.95442,0.956875,0,0,0,0,0.834198,0,0,0.931724,0.578433,1.225083,0,0.737463,1.191698,0.783955,1.021388,0.683626,0.945849,0.787192,TURE
0.355788,0.699386,0.834095,1.411752,1.011307,1.168828,0.239733,1.078349,1.058397,1.096045,1.099848,0.917593,0.898706,0.545767,1.288458,0.744256,0.418465,0.989687,0,1.315163,0,0,2.852752,0,0,1.062088,0,0,0,0,0,2.704643,1.027433,1.090851,1.273865,1.125608,TURE
16.391654,1.331138,0.754349,0.724282,0.934203,0.761097,1.46898,1.409697,0.759245,0.685028,1.001242,0.946958,1.111887,0.538573,0.615006,0.542851,1.340587,1.271226,0.156608,0.446095,0.400898,0.096922,0.298775,0.28043,0.082239,0.622916,0.932269,1.005798,0.455702,1.105622,1.020927,1.343227,0.589597,1.463424,1.198932,1.153932,FALSE
0.266841,0.990797,0.185354,1.368972,1.110455,0.825055,1.123747,0.374427,1.028997,1.198799,1.653045,0.939896,1.078447,0,0.862435,0,1.120406,1.324904,0,0,0,0,0,0,0,1.433819,1.335216,0,0,0,0,0,1.400536,1.083566,1.273865,0.947204,TURE
0.343081,0.861281,1.369563,1.464039,0.647766,1.461671,0.719198,1.677432,0.352799,1.918079,0.392803,1.070526,0.745593,3.963632,2.339356,2.316496,1.157753,0.38505,5.750884,0,8.178659,0,0,0,2.038578,0,1.027089,0,0,0,0,0,0.488159,0.357126,1.095716,1.022244,TURE
2.050016,1.031739,0.989195,0.946648,0.934365,0.996373,0.839064,0.970514,0.873177,0.808333,0.85631,0.887007,0.988874,0.656502,0.608883,0.895264,1.030712,0.807835,0.628382,0.223741,0.804291,0,0,0.281815,0.33058,0.715419,0.499665,0,0,0,0,0.450774,0.625331,1.413552,0.749332,1.125608,FALSE
0.635335,1.052577,1.167733,0.754646,0.932782,0.981815,0.63679,0.861181,0.606373,0.5994,0.711955,0.931931,0.996485,0.608036,0,0.414585,1.243225,0.895866,0,0,0,0,0,0,0,0,0.544986,0,0,0.697054,1.126399,0,0.979181,1.159808,1.198932,1.27569,TURE
0.44897,1.281659,1.156716,0.762782,0.777842,0.980726,1.39844,1.414501,0.820748,0.932399,0.796517,0.573496,0.997055,1.294247,0.254624,1.470791,1.54367,1.075696,0,3.110866,0,0,0,0,0,0,0.777796,0,0,3.990977,0,0,-0.038861,1.076724,1.123999,1.097285,TURE
0.338846,0.780253,1.240716,0.808549,1.061873,1.046788,0.449499,0.374427,0.937122,0.770657,0.834706,1.051409,0.962514,1.146801,0.338424,0.78194,0.586204,1.299747,1.941538,2.765214,0,0,0,0,0,3.351785,0,0,0,0,0,0,1.604265,1.240459,0.870916,1.125608,FALSE
1.04195,1.000037,2.729457,0.569709,0.385951,1.655141,1.352338,1.044555,0.633229,2.687418,1.228768,0.362724,0.644438,1.47914,0,7.438002,0.567063,0.209551,3.723933,0,0,0,0,3.346987,0,0,0,0,0,0,0,0,0.392333,-0.589402,0.599466,0.597185,TURE
0.343081,0.951943,0.576658,1.264398,1.017917,0.962564,0.779131,2.09679,0.793798,2.19209,0.982007,1.338157,1.006551,1.132466,1.002581,0,1.302472,1.155151,0,1.365106,0,0,0,0,2.038578,1.102938,3.081268,0,0,1.321687,2.13577,0,1.280163,0.991089,1.123999,0.862233,FALSE
1.016537,0.99444,0.924455,1.145444,0.895305,1.070852,0.874025,0.848701,0.900372,1.284428,0.851073,0.71687,0.949932,1.326739,1.454232,0.646164,0.920389,0.945172,1.272605,1.812493,0,0,0,0.571953,0.670924,0.362992,0.338029,0,0.746502,0,0,0.916828,1.203561,1.06659,0.899199,0.768799,FALSE
0.381201,0.938343,0.778489,1.19785,0.971648,1.026735,0.719198,0.539174,0.661498,0.753531,1.060567,0.841127,0.972999,0.508974,1.501994,0.347041,1.040677,0.807596,0,0,1.468441,1.077006,0,1.55808,1.82769,0,0,0,0,0,0,0,1.238294,1.058976,0.899199,0.915133,TURE
1.058892,0.851853,0.957541,0.81933,1.129333,0.912511,1.037305,0.760374,1.289073,0.685028,1.1633,1.161697,1.032721,0.727689,0,0.868299,0.697441,0.989687,0,0.869704,0,0,0,0.548797,0.643761,0.348296,0.324344,0,0,0,0,0,0.188542,1.240932,0.664483,1.125608,TURE
0.461677,0.404233,1.339143,0.741788,1.306568,1.059703,0.849053,0.51033,1.743578,0.640628,1.127489,1.45498,0.955762,0.838864,0.247551,0.571974,0.214399,0.380296,1.415327,1.007882,0,0,0,1.278801,1.500086,0,0,0,0,0,0,0,0.498934,0.860913,0.482592,1.125608,TURE
2.592169,1.007939,0.830006,1.215466,0.89408,1.061651,1.214774,1.120865,0.908078,0.990713,0.958777,0.762606,0.954743,0.963801,1.662764,0.505509,0.947425,0.823457,0.248262,0.530377,0.635522,0.307716,0.75886,0.667749,0.522197,0.847578,0.526193,0.278062,0.579522,0.502154,1.081936,0.355874,1.173078,0.166412,0.988758,0.647041,TURE
0.309197,1.005967,1.039762,1.033761,0.889885,1.06805,0.754927,0.449312,0.530047,0.691615,0.770498,0.650697,0.951397,0.629148,0.371326,1.286942,1.125593,0.713056,0,0,0,0,0,0,0,0,0,0,0,0,0,0,1.054625,0.954235,0.992499,1.125608,TURE
2.194025,0.935666,0.890453,1.15507,0.945388,1.059192,0.887472,0.636205,0.898959,0.846039,0.944237,0.685417,0.956029,0.700946,1.034255,0.716904,0.738991,0.933455,0.586977,0.208999,0.250432,0.363882,0.448685,0.26321,0.308755,0.835235,0.466677,0,0.342752,0,0,0,0.781197,0.70856,0.767699,0.947204,FALSE
0.550624,1.383978,0.853343,0.663425,0.884093,0.777456,1.41271,1.540499,0.409499,0.440375,0.84172,0.901208,1.103335,0.351152,0,0.957725,1.346224,1.512342,0,0,0,0,0,0,0,0.677395,2.523243,0,1.398211,0,1.305193,1.717234,1.157866,0.670053,1.170649,0.975527,TURE
0.474384,1.212998,0.938357,1.106942,0.758481,1.057102,1.182015,0.998471,0.943247,0.780171,0.698316,0.499154,0.957122,2.448576,0.963441,0.278258,0.312906,0.555027,0,1.960788,1.174753,0,0,0,0,0,0,0,0,0,0,0,1.035473,0.733815,0.646116,0.91888,TURE
0.601451,1.241165,1.233521,1.100841,0.615833,1.199816,1.385954,1.085838,0.881997,1.113171,0.417353,0.5496,0.882504,0.642534,0.948067,2.409594,0.574771,0.873873,2.163428,0.77031,0.92302,0.674097,0,2.925603,0,0,1.152704,0,0,0,0,0,-0.131882,0.264211,0.992499,0.975527,TURE
0.279548,0.834495,1.238504,0.816716,1.022124,1.05007,0.973914,0.69893,1.120872,0.884828,0.752872,0.812453,0.960798,0,0.411315,1.425536,1.246811,0.789847,0,0,0,1.487294,0,0,0,0,1.271634,0,0,0,0,0,0.915411,0.696,0.838891,1.172325,TURE
0.376966,1.11391,1.049647,0.66622,0.982566,0.876041,0.659265,0.958532,0.406699,0.342514,0.794334,0.964323,1.051789,0,0,1.754922,1.184065,1.050137,0,0,0,0,0,0,0,0,0.931546,1.988959,2.072642,0,0,0,0.85868,1.037507,0.870916,0.750406,TURE
0.804758,0.67638,1.137003,0.992955,1.091461,1.094283,0.509432,0.629037,1.146597,0.548022,1.040927,1.013176,0.937682,0.239675,0.848746,1.30737,0.796338,0.651937,0,0,0,0,0,0,0,0.460049,0,0,0.947175,0,0,0,0.229584,0.760498,0.917566,1.022244,TURE
2.138963,0.887044,0.601209,1.216826,1.073623,0.949222,0.875946,0.679729,0.941363,1.09341,1.261501,0.794071,1.013527,0.808905,0.795699,0.306415,0.826966,1.059397,0,1.286402,0.256904,0,0.460305,0.810077,0.633502,0.856864,0.478763,1.012344,0.703292,1.218801,1.313008,0,0.616103,1.058405,1.123999,0.84384,FALSE
0.368495,0.844087,1.207999,0.867409,1.005153,1.06214,1.061673,0.35945,0.743398,1.213478,0.965172,0.873899,0.954488,1.053457,0.621756,1.07744,0.942357,0.835768,0,0,0,0,0,0,0,1.024157,0,2.036885,0,1.226143,1.981377,0,1.194233,0.91988,0.992499,0.890557,TURE
1.541747,0.78681,0.866175,1.169879,1.050204,1.055118,1.072488,1.213931,1.26497,1.027542,1.023355,0.804907,0.958159,0.374369,1.325727,0.425436,0.542198,0.537444,0,0,0,0.259555,0.640091,0,0,0,0.22192,0.469615,0,0,0,0,0.831295,0.448566,1.020782,0.91888,TURE
0.343081,1.042604,0.576658,0.798567,1.172147,0.71301,0.898997,2.036881,0.661498,1.575564,1.178408,1.796954,1.13703,0,0.334194,0,1.157753,0.89845,0,0,0,0,0,0,0,0,1.027089,0,0,0,0,5.620038,0.884106,1.233838,0.870916,0.900487,FALSE
0.393908,0.552741,1.067283,0.869408,1.262695,0.993614,0.659265,0.571433,1.597772,0.995925,1.305314,1.367567,0.990316,0.492377,0.87181,0.671448,0.503371,0.781261,0,0,0,0,0,1.506144,1.766767,0,0,0,0,0,0,0,0.782702,1.336081,1.020782,1.078891,FALSE
0.465913,1.335192,2.070072,0.83305,0.317994,1.470098,0.69922,1.248089,1.065747,1.427142,0.883806,0.254887,0.741187,0,1.471679,3.967089,0.318648,0.565211,0,0,0,0,2.15956,0,0,0,0,0,0,0,0,0,0.497618,0.16376,1.020782,0.882093,TURE
0.775109,1.42457,0.893347,0.736383,0.805535,0.836326,1.288563,1.437799,0.786448,0.582274,0.759419,0.796522,1.072554,0.995575,0.293797,0.339413,1.208643,1.128352,0,0.59582,0,0,1.283738,0,0.883384,0,0.890144,0.944478,1.968431,0,0,0,1.311023,1.012551,0.58955,1.022244,TURE
0.940296,0.992373,0.841609,1.384003,0.821587,1.157678,1.073802,0.524197,0.624748,1.255885,0.671038,0.621287,0.904536,1.844742,1.209751,0.279517,0.942966,0.789847,0,1.470591,1.762129,0,1.055127,1.85689,0.726069,0.785654,0.731625,0.775511,0,0,0,0,0.885877,0.455854,1.198932,1.247366,TURE
0.343081,0.906612,1.153316,1.19785,0.832841,1.212118,0.359599,1.617523,0.308699,1.575564,0.432083,1.223458,0.876072,2.264933,0.334194,0.772165,0.868315,1.026801,1.916961,0,1.635732,0,0,1.737858,0,0,1.027089,0,0,0,0,0,0.496406,0.223894,0.870916,1.022244,TURE
0.381201,0.815951,1.167733,0.71871,1.110455,0.962564,0.479465,0.778808,1.014297,0.753531,0.982007,1.223458,1.006551,0,0.600798,1.388163,1.43093,0.692225,0,0,0,0,2.65601,0,0,0.988841,0,0,0,2.366742,1.912259,0,1.433452,1.223018,0.880832,1.022244,FALSE
0.300725,0.672297,1.233521,0.683281,1.196476,0.976121,0.749164,0.360811,1.33803,1.097602,1.093599,1.390293,0.999462,0,0.381936,0.882475,1.157753,1.173486,0,0,0,0,0,0,0,0,0,0,2.629471,0,0,0,1.031336,0.526006,1.273865,0.900487,TURE
0.520975,0.686593,1.281658,0.832652,1.096913,1.07995,0.256856,0.427916,1.217996,0.391445,0.972654,1.165198,0.945176,0.3713,0.65743,1.012676,0.85408,0.925804,0,0,0,0,0,0,0,0,0,0,0,0,0,0,0.399706,1.421172,0.964216,1.065214,FALSE
0.330374,0.706111,0.748547,1.243922,1.121133,1.036607,0.541063,0.69893,1.243371,0.732599,1.265698,0.823073,0.967837,0.588294,1.041643,0.80225,0.60143,0.933455,0,0,0,0,0,0,0,1.147055,0,0,0,0,0,0,1.128811,0.841698,1.020782,0.862233,FALSE
0.360023,0.950343,1.167733,0.887818,0.940621,1.053158,0.839064,1.258074,1.102497,0.753531,0.982007,1.070526,0.959184,1.078539,0.31828,0,0.413483,0.733429,0,1.299317,0,0,0,0,0,1.049136,0,0,0,0,0,0,1.477742,0.798798,1.095716,0.778729,FALSE
0.330374,0.941482,0.374273,1.382135,1.057068,0.925542,1.132071,0.457633,0.753373,1.303456,1.412999,0.647838,1.025908,1.764883,0.694429,0.401125,0.902145,0.533403,0,0,1.7003,0,0,1.807373,0,0,0,0,0,0,0,0,0.695378,0.777698,1.067432,1.228973,FALSE
0.817465,1.19856,0.695799,0.837875,0.996821,0.792993,1.247071,1.423974,1.005816,1.135566,1.281141,0.919064,1.095211,0.471861,0.55699,1.126075,1.145693,1.069584,0.792879,0.564625,0,0,0,0,0,0.452785,0.421647,0,0,0.538465,0.870128,0,1.217787,0.743576,1.198932,1.050568,TURE
0.529446,0.998724,0.840768,0.862452,1.059374,0.877858,1.284282,0.984207,0.598498,0.929681,1.150351,0.983136,1.050839,0.730623,0.215609,0.996343,1.773976,1.821743,1.231219,1.75355,0,0,0,0,0,1.410314,0,0,1.455988,12.616104,0,0,0.489008,0.472288,0.899199,1.097285,TURE
0.330374,1.129778,1.12282,0.552854,0.993003,0.851499,0.840729,1.231448,0.385874,0.618428,0.796517,1.120441,1.064621,0,0,1.203375,0.751788,1.333507,0,0,0,0,0,1.807373,0,1.147055,0,2.284615,2.380737,0,2.222355,0,0.252505,0.67046,0.917566,0.975527,FALSE
0.360023,1.079935,0.686902,0.887818,1.058199,0.815348,1.078797,1.078349,0.617398,1.096045,1.256969,0.841127,1.083522,0.53927,0.954839,0,2.067416,1.466858,0,0,0,0,0,0,0,1.049136,1.953975,2.087179,0,3.769256,2.0303,0,1.196104,1.332419,0.945849,1.050568,FALSE
0.470148,1.09161,0.473405,1.699653,0.765314,1.144671,1.339415,1.021164,0.775089,1.671053,0.979031,0.402606,0.911337,0.411806,3.4027,0.842362,0.631502,0.560073,0,0,1.18553,1.735176,0,1.25512,0,0,0,0,0,0,0,0,1.089051,1.007161,0.899199,1.144002,TURE
0.29649,1.101534,0.667276,1.078065,0.963716,0.90756,1.123747,1.347936,1.157622,0.770657,1.080208,1.194783,1.035309,0,0.774942,0.447632,1.174532,0.89287,0,0,0,0,0,2.023178,0,0,0,0,0,1.541968,2.491731,0,1.153674,0.73145,1.067432,1.078891,FALSE
0.601451,1.29288,0.493408,2.011882,0.475072,1.321831,1.760537,0.786296,0.881997,2.140713,0.417353,0.836348,0.818709,1.606335,3.602656,0.219054,0.738991,0.436936,1.081714,0,4.6151,4.044583,0,4.876006,1.14395,2.475659,0,0,0,0,0,0,0.297369,-0.207474,1.095716,0.732012,TURE
0.385437,1.210476,1.026578,0.414641,1.04334,0.729856,0.937137,1.426906,0.689562,0.809579,0.99272,1.27907,1.128222,0,0.297061,0.343185,1.415031,1.369067,0,0,0,0,0,0,0,0,2.731123,1.943236,0,1.169769,1.890279,0,1.113998,1.20979,0.842633,0.947204,FALSE
0.317668,1.028098,0.622791,1.509291,0.832841,1.116574,0.998886,0.474274,0.349124,1.113171,0.867439,0.223026,0.926027,1.224288,1.445162,0,0.782265,0.693784,0,0,1.770175,1.301382,3.209346,0,0,0,0,0,0,0,0,0,0.50188,0.339916,1.067432,1.125608,TURE
1.241022,0.852153,0.77716,1.085424,1.082978,0.965849,0.840601,0.680497,0.995074,0.685028,1.173372,0.912692,1.004833,0.930794,1.007159,0.52888,0.634385,1.054932,0.520412,0.741191,0.444065,0.323102,0,1.402272,1.644921,2.076566,0.552503,0,0,0,0,0,1.118233,1.373615,1.091974,0.776713,TURE
0.406615,0.879697,0.547375,1.403731,1.015025,1.022724,0.884014,0.763831,0.727648,1.096045,1.227509,0.583054,0.975096,0,1.407132,0,1.340556,0.864674,0,0,0,1.007522,2.484655,0,0,1.850089,0.86143,0,0,0,0,0,0.621005,0.651258,1.049065,0.91888,FALSE
1.431622,0.966829,0.898256,0.924967,1.0275,0.939781,0.757978,0.724381,0.94685,0.445492,1.016666,0.965822,1.018463,0.268835,0.952006,0.733214,1.271123,0.944535,0,0,0.769183,0,0,0,0,1.540821,0.239143,1.518516,0.527469,0,0.492378,0,0.963982,1.486998,0.674399,0.765052,FALSE
0.389672,0.838123,0.444246,0.761677,1.385051,0.627759,0.958931,0.758838,1.381796,0.730697,1.859266,1.478345,1.181603,0,0.587593,0,1.14503,1.128352,0,0,0,0,0,0,0,2.899859,2.700437,0,0,0,1.868799,0,0.415949,1.252424,0.974132,0.690011,TURE
0.537917,0.780614,1.287264,0.84887,1.023018,1.091411,0.556522,0.635761,0.904497,0.775899,0.945933,0.924616,0.939183,0.359513,0.63656,1.715923,1.286392,0.814921,0,0,0,0,0,0,0,1.387567,0.646072,0,0,0,0,0,1.344445,1.575996,0.692766,1.097285,FALSE
0.355788,1.092791,0.625571,1.219241,0.922074,0.962564,1.438396,0.35945,0.440999,1.23305,1.178408,0.611729,1.006551,0,0.322114,1.116384,1.115906,0.865976,0,0,0,0,0,0,0,2.124177,0.989049,0,0,0,0,0,0.861841,0.758953,0.917566,0.993921,TURE
2.185554,1.124304,0.792067,1.034191,0.915157,0.945775,1.138154,0.783416,0.790829,0.622453,0.932907,0.770176,1.015329,0.439793,0.415309,0.239896,0.921706,0.797515,0,0.419624,0,0.3653,0,1.056943,0,1.006189,0.312331,0.660396,0.344091,0.198769,0,0.845201,0.38587,0.268874,0.974132,1.097285,FALSE
0.461677,1.010581,0.857052,1.038503,0.962734,0.980226,0.882349,1.131601,0.559415,0.970456,0.931088,0.874404,0.997316,0.419432,0.742653,1.429936,1.286392,1.331038,0,0,0,0,0,0,0,0,0,1.610109,0,0.969237,1.566231,0,0.756918,0.609848,0.767699,1.097285,FALSE
3.210562,1.264293,1.070678,0.640012,0.883383,0.872403,1.184644,1.458294,0.820748,0.804207,0.845904,0.948001,1.053691,0.658237,0.565083,1.22404,1.055283,1.09869,0.80127,0.71325,0.17093,0,0,0.359081,0,0.113946,0.21222,0.672658,0.467307,0.674867,1.744873,2.582683,1.082253,1.2081,1.348798,0.993921,TURE
0.368495,1.139518,0.604,0.867409,1.062591,0.763413,1.301406,0.898624,0.611098,1.144975,1.318695,0.950365,1.110677,1.053457,0.310878,0,1.346224,1.31335,0,0,0,0,0,0,0,2.048313,0.953726,0,2.122585,1.226143,0,0,0.94184,1.055914,0.974132,0.85377,TURE
0.300725,0.982589,1.233521,0.683281,0.985334,0.976121,0.81046,0.748853,1.117531,0.755088,0.93737,1.064443,0.999462,0.647124,0.381936,1.323712,0.49618,0.880115,0,1.562947,0,0,0,0,0,0,0,0,0,0,0,0,1.270159,1.005961,1.049065,1.172325,TURE
0.78358,1.131305,1.041491,0.786696,0.918376,0.936549,1.018864,0.988487,0.815848,0.582274,0.805246,0.841127,1.020153,1.47713,0.435905,1.007172,1.069663,0.837066,0,1.767924,0.706136,0,0,0,0.873676,0,1.320543,0.934041,0,0,0.908587,0,0.680524,0.433863,1.123999,0.965597,TURE
1.130897,1.210174,0.962177,1.06999,0.767337,1.049087,1.109987,0.791645,0.598498,0.657068,0.643315,0.532532,0.961313,1.362366,1.206113,0.696691,1.001064,1.080843,0.571472,1.220868,0.487633,0.354922,0,1.026916,0.602307,0.325868,0.606916,0,0,0.386958,0,2.468116,0.378703,0.200264,0.945849,0.975527,TURE
0.368495,0.67527,0.872444,0.805451,1.29234,0.862988,0.770569,0.770249,1.360796,0.548022,1.402867,1.365466,1.058614,1.053457,0,0.718293,0.807735,1.074559,0,1.268745,0,0,0,0,1.892965,2.048313,0,0,0,0,0,0,0.637657,1.075163,1.198932,1.27569,TURE
2.0839,0.858241,0.759501,1.073683,1.091835,0.950825,0.875024,0.858685,1.152477,0.831167,1.207214,0.97112,1.012688,0.830322,0.925669,0.691961,1.131815,0.794673,0.618122,0.220088,0,0.191615,0,0.277204,0.325172,1.231501,0.32766,0.346437,0.361013,0.208545,0,0,1.477742,1.031867,1.198932,1.172325,FALSE
0.343081,0.77062,1.009152,1.264398,0.956225,1.176467,0.299666,1.617523,0.705598,1.781073,0.667765,1.261691,0.894712,0.566233,1.336775,0.386083,1.013034,0.89845,0,0,1.635732,1.201276,2.962473,0,0,0,0,0,0,0,0,0,0.590785,0.678334,1.170649,0.740475,TURE
0.406615,0.956192,0.973111,0.673791,1.119131,0.842243,0.719198,0.778808,0.926097,0.890536,1.139128,1.223458,1.06946,0,0.562853,0.975367,1.218687,0.75659,0,0,0,0,0,0,0,2.775134,0.86143,0,1.914941,0,0,0,0.836564,1.263282,1.095716,0.872163,TURE
0.986888,1.040075,1.328108,0.809706,0.847139,1.09063,0.874025,1.073357,0.949843,1.141713,0.698736,0.839412,0.939591,0.390506,0.806675,1.597584,0.898257,1.017949,0,0.466854,0,0,1.004665,0.589361,0,0.37404,0.348317,0,0,0.88882,0.718141,0,0.776318,0.921557,1.095716,0.88681,TURE
0.550624,0.932067,1.12282,0.663425,1.076287,0.910734,0.513713,0.770249,0.755998,0.685028,0.95395,1.146992,1.03365,1.053457,0.207252,0.718293,0.807735,0.955163,1.183125,0.842526,0,0,0,1.067346,1.25204,0,0,0,0,0,0,0,1.252786,0.877625,1.348798,1.022244,FALSE
0.974181,1.165391,0.863107,0.960884,0.890778,0.941639,1.04883,0.848701,0.514498,0.799199,0.883806,0.7328,1.017492,0.197811,0.700493,0.404628,1.011138,1.389992,0,0,0,0,0,1.194299,0,1.136949,0.352921,0.74806,0.779533,0.450309,0.727674,0.957396,1.167543,0.460052,1.170649,1.125608,FALSE
0.474384,0.754026,1.094749,1.106942,1.003871,1.13445,0.799109,0.399389,0.808498,1.027542,0.785605,0.700939,0.91668,0.816192,0.963441,1.391289,0.417208,1.110055,1.376727,0,0,0,2.119935,1.243605,1.458799,0,0,0,0,0,1.522725,0,0.821058,0.413931,1.273865,1.200649,TURE
0.385437,0.766635,1.154901,1.006984,1.015883,1.110651,0.539398,0.74613,1.114524,1.05868,0.874879,0.795943,0.929124,1.006637,0.297061,1.029554,0.514557,0.684534,0,1.211723,1.451942,0,0,0,0,0,0,0,2.024995,0,0,0,1.078603,1.131338,0.899199,0.88681,TURE
0.360023,0.820751,0.961662,0.824403,1.146382,0.917267,0.958931,0.778808,1.014297,1.164548,1.217689,0.99406,1.030234,0.53927,0.31828,1.103094,1.240449,0.611191,0,1.299317,0,0,0,0,0,1.049136,0.976987,0,0,1.256419,2.0303,0,0.529851,1.025839,0.692766,1.200649,FALSE
0.165187,0.376593,1.047965,2.76427,0.512518,1.999171,0.465271,2.45151,0.452604,2.271409,0.098201,1.172145,0.464562,3.57621,6.332092,0.812806,0,0,0,0,10.477525,5.205529,0,0,0,0,0,0,0,0,0,0,0.324045,-0.141813,0.413833,0.890557,TURE
0.300725,1.034304,1.069051,1.062881,0.844572,1.098136,0.735543,0.510582,0.486101,0.5994,0.62045,0.556117,0.935667,0,1.145807,0.441237,0.826966,1.026801,0,0,0,0,0,0,0,1.265135,1.178132,0,2.629471,0,0,0,1.202254,1.094615,0.974132,1.247366,TURE
0.986888,0.85097,0.726701,1.156722,1.072328,0.979089,0.92397,0.499236,1.002141,0.770657,1.170854,0.900683,0.997911,1.171517,1.037153,0.532528,0.648741,0.752397,0.655584,0.933709,0.559406,0.407389,2.009329,1.178721,1.382688,0.37404,0.696634,0.73826,0.769321,0,0.718141,0,1.006028,0.730315,1.170649,1.153932,TURE
0.321903,0.531442,0.998719,1.06388,1.216387,1.063887,0.355853,0.486755,1.474589,0.363921,1.178408,1.063357,0.953574,0.603982,1.425893,0.411822,0.617468,0.684534,0,1.457343,0,0,3.165382,0,0,0,0,0,0,0,0,0,1.147186,0.523895,1.020782,1.022244,FALSE
0.567566,0.520625,1.176447,1.045884,1.156034,1.142147,0.636025,0.57463,1.457996,0.657068,0.994031,1.006544,0.912656,0.340591,0,1.393381,0.696393,0.617624,1.147272,0,0,0,0,0,0,1.313422,0,0,0,0.782845,1.265033,0,1.19595,0.470763,0.992499,0.947204,FALSE
0.41085,0.681361,0.601924,0.833556,1.390931,0.744251,0.609908,0.560319,1.649854,0.37878,1.790718,1.531571,1.120696,0,0.278495,0.321736,1.326592,1.176542,0,0,0,0,0,0,0,2.745611,0.852265,1.817866,0,2.1886,0,0,0.59386,1.187078,1.123999,1.050568,FALSE
0.343081,0.906612,1.009152,1.464039,0.771149,1.283419,0.359599,1.37789,0.308699,1.986581,0.432083,1.070526,0.838792,0,2.339356,1.930414,0.723596,0.89845,0,0,0,1.201276,0,3.475717,0,0,1.027089,0,0,0,0,0,0.85685,0.455252,1.095716,0.768799,TURE
0.444735,0.594478,1.167733,1.43742,0.928023,1.34759,0.998886,0.549159,0.992247,1.31297,0.818339,0.700939,0.805241,1.742256,1.542433,1.187947,0.667934,0.592385,0,0,2.509181,0.918623,0,0,1.558912,0.843423,0,0,1.744303,0,0,0,0.321469,0.513436,0.974132,0.900487,FALSE
0.868292,1.110489,0.65507,1.235831,0.889718,0.986041,1.225906,0.653545,0.701589,1.214368,0.892734,0.851555,0.994276,0.222052,1.048451,0.454215,0.851289,0.956334,0,0.531248,0,0,1.143925,2.684217,0,1.277661,0.396599,0,0,0,0,0,1.196322,0.427574,1.095716,0.572001,TURE
0.360023,0.99354,0.824282,1.078065,0.970015,0.985213,0.779131,0.35945,0.926097,0.47952,0.942727,0.802894,0.994709,1.078539,0.63656,1.103094,0.964794,0.611191,1.824578,1.299317,1.556901,0,0,1.653085,1.939135,0,0,0,0,0,2.0303,2.671253,0.904367,0.913024,1.049065,0.821699,FALSE
0.580273,0.777238,1.108068,0.983636,1.039532,1.07498,0.851152,0.606634,1.109908,0.572776,0.87968,0.902814,0.947774,0,1.376092,0.90843,0.76616,0.8305,0,0,0,0,0,0,0,0.642009,0,0,0,0.765187,0,1.626853,0.806124,1.237723,1.202673,0.91888,TURE
0.559095,0.862312,1.326969,0.816716,0.965339,1.093823,0.499443,0.813041,0.629998,0.554547,0.607909,0.901208,0.937922,0.691583,0.408176,1.414654,0.972159,0.783817,0,0,0,0,0,1.050798,0,0.666893,0.621031,0,1.376364,0,0,0,0.977761,0.242975,1.273865,1.050568,FALSE
0.44897,1.039183,0.605899,1.373008,0.895697,1.03521,1.065478,0.965189,1.102497,0.913371,1.091119,0.615977,0.968568,0.862832,1.782367,0.294158,0.882097,0.880115,0,1.036955,1.242527,0,2.243426,0,0,0,0,0,0,0.997744,3.224594,0,0.664112,1.034402,1.095716,1.27569,TURE
0.546388,0.996219,0.905219,1.044637,0.949052,1.007334,0.813379,0.5658,0.909997,0.793763,0.950832,0.755558,0.983143,1.061687,0.835484,0.482603,1.085393,0.64175,0,0,1.017502,0.743647,0,2.151634,1.261977,0.682771,0,0,1.409397,0,0,0,0.810311,0.967746,0.721049,1.068961,FALSE
1.372325,1.008606,0.973111,0.964935,0.948514,0.998215,1.040017,0.898624,0.856056,0.685028,0.912689,0.865866,0.987911,0.560974,0.744952,0.669369,1.111156,0.953685,0.47031,0.334917,0.401313,0.291899,0.719853,0.422283,0.990711,0.804011,0,0,0.550546,0,0.51392,0,1.068961,0.828921,1.067432,1.097285,FALSE
1.571396,1.058977,0.959996,0.842693,0.976512,0.926241,1.061018,1.013281,1.053966,0.883326,0.893673,0.980523,1.025542,0.244858,0.289032,0.834773,1.0013,0.943546,0,0.584517,0,0,0,0,0,1.168874,0.217698,0.460658,0.48004,0,0,0.589568,1.275255,0.843712,1.170649,0.725829,FALSE
0.29649,0.996626,0.417047,1.463089,0.963716,0.990066,1.04883,0.748853,0.881997,1.370056,1.276609,0.477913,0.992171,0.656502,0.774942,0.895264,1.174532,1.041682,2.227058,0,0,0,0,2.023178,0,0,2.391432,2.561538,0,0,0,0,1.104417,1.012431,1.123999,0.736728,TURE
0.347317,0.985111,0.996845,1.248978,0.822685,1.16212,1.018864,0.179725,0.881997,0.959039,0.589204,0.802894,0.902213,1.118485,0.330068,0.762633,0.714662,0.507062,1.892999,1.348042,0,0,0,1.71586,0,1.088977,0,0,0,0,0,0,0.830863,0.942563,1.198932,1.228973,TURE
0.423557,1.248405,0.934186,1.239775,0.674602,1.1262,1.198663,1.138257,0.926097,1.027542,0.510644,0.611729,0.920994,1.372687,0.540111,0.935958,0.116945,0.933455,0,1.100442,0,0,0,0,0,0,0,0,0,0,0,0,-0.056274,0.61869,1.095716,1.247366,FALSE
0.292254,0.63857,0.761565,1.249931,1.158736,1.046265,1.157043,0.873662,1.102497,1.465199,1.249331,1.226644,0.962788,1.99847,1.965846,0,0.681031,0.906,0,0,1.928699,0,0,2.053833,4.818457,0,1.213833,2.600946,0,0,0,0,0.893442,0.542761,1.110341,0.586647,TURE
0.309197,0.855072,0.47989,0.959921,1.266375,0.751591,0.90476,0.829499,1.25091,0.5994,1.707181,1.327128,1.116858,0.629148,0.742653,0,1.60799,1.426112,0,0,0,0,0,0,0,2.457976,0,2.450167,2.553255,1.474926,0,0,1.559815,0.714174,1.170649,1.125608,TURE
0.300725,1.137734,1.151286,0.835121,0.844572,1.016793,1.232716,1.034779,0.907054,0.910776,0.785605,0.699491,0.978197,0,0.381936,1.76495,0.826966,1.026801,0,0,0,0,0,0,0,2.530269,1.178132,0,0,0,0,3.229425,0.873355,0.926359,0.739416,1.35073,FALSE
0.957239,0.633626,0.981722,1.240252,1.072375,1.149966,0.990562,0.873662,1.175997,1.274913,1.042018,0.908035,0.908568,0.603982,1.663542,0.411822,0.566012,0.684534,0,0,0.576888,0,1.036201,0.607861,0,2.700467,0,0,0,0,0,0,0.815517,0.689662,0.992499,0.642694,TURE
0.457442,1.189928,1.027172,0.998209,0.786572,1.042778,0.799109,1.098318,0.661498,0.685028,0.589204,0.446052,0.964611,1.693408,0.999458,0.86598,1.298414,1.055589,1.428679,2.03478,1.219083,0,2.200694,0,1.514372,0,0.762981,0,0,0,1.581291,2.080495,1.023102,0.908469,0.842633,0.797123,FALSE
0.351552,1.150196,1.195871,0.649437,0.903081,0.93937,0.659265,0.958532,0.867297,0.616525,0.811792,1.057781,1.018678,0,0,0.376666,1.129515,0.876537,0,0,0,0,0,0,0,0,1.001412,0,0,0,0,0,1.233749,0.84196,0.917566,1.200649,FALSE
0.728518,1.067378,0.678914,0.877495,1.074946,0.805868,1.354045,1.065036,1.077997,0.405943,1.207505,1.019548,1.088479,0.264904,0.312696,0,0.880163,1.200936,0,0.634373,0,0,1.367295,0,0,2.036193,0.474041,1.006318,2.097316,0,0,0,0.756698,1.287029,1.105632,0.787192,TURE
2.570991,0.979948,0.990745,1.056753,0.917909,1.056125,0.933521,0.818562,0.785465,0.882329,0.7847,0.750566,0.957633,0.598002,1.191186,0.50968,0.955242,0.881083,0.500628,0.178253,0.213591,0.465395,0.382571,0,0.26326,0.854594,0.397912,0.841102,0.292163,0.506318,0.545454,0.358825,0.690644,0.940582,0.974132,1.022244,FALSE
1.478214,0.894273,0.886674,0.911259,1.088182,0.926709,0.78616,0.69893,0.899692,0.974685,1.120215,1.013648,1.025297,0.130169,0.307305,0.443773,0.898257,0.855667,0,0.310788,0,0.270808,0,0.391772,0,0.497278,0.23154,0.490033,1.021302,0.294985,0.476679,0,1.143453,1.552777,0.81435,1.125608,FALSE
0.321903,1.01457,0.84507,0.851104,1.05201,0.873907,1.105018,0.692689,0.716623,0.470957,1.067932,0.967774,1.052905,0.603982,0.356473,0.411822,1.389303,1.232161,2.046486,0,0,0,0,0,0,0,0,0,0,1.413471,2.284087,0,1.128771,0.383235,1.067432,1.200649,FALSE
0.300725,1.448025,0.740112,0.3796,1.020524,0.569404,1.668594,1.906172,0.365828,0.583831,1.223045,1.342502,1.212114,0.647124,0,0,1.819326,1.760229,0,1.562947,0,0,0,0,2.338369,0,3.534395,0,0,0,0,0,1.24052,1.203078,1.049065,0.91888,FALSE
0.309197,0.90537,0.799817,0.886081,1.12947,0.870263,0.789504,0.599083,1.335717,0.217365,1.314378,1.158021,1.05481,0.629148,0.371326,0.857962,1.286392,0.713056,2.132957,0,0,0,0,0,0,0,0,2.450167,0,0,0,3.135818,1.181268,1.116608,0.692766,1.050568,FALSE
0.432028,1.295922,1.030352,0.951234,0.73486,1.019185,1.548273,1.39786,1.286246,1.883827,0.589204,0.796522,0.976946,0.448502,1.058832,0.611616,0.917032,0.609981,0,1.078433,0,1.892919,0,0,0,0.868981,0.809222,0,0,0,0,0,1.629168,0.913844,1.170649,1.068961,FALSE
0.440499,1.341611,0.673692,0.984771,0.84085,0.860754,1.797995,1.148242,1.359746,0.970456,1.01474,0.828383,1.059782,0.439793,0.259568,0,0.899226,0.498447,0,0,0,0.927718,0,0,0,0.851774,0,1.690615,0,1.017699,1.644543,0,1.084066,0.78002,0.561267,0.872163,TURE
0.830172,0.730609,0.774517,0.99006,1.211019,0.913454,0.63679,0.524197,1.383633,0.436705,1.37481,1.132654,1.032228,0.232301,0.822631,0.316786,0.771835,0.789847,0,0.555894,0,0,0,0.702347,0,0,0.830186,0.880529,0,0,0,0,0.681314,0.968769,0.668225,0.647041,TURE
0.787816,1.026519,0.753376,1.014309,1.007469,0.915988,1.028853,0.69893,0.815848,0.719279,1.047474,0.923966,1.030903,0.489715,0.867097,0.166955,1.126462,1.054552,0,0,0,0,1.262693,0.740727,0,0,0.875551,0.928909,0.967992,0,1.80719,1.188854,1.346956,0.780661,1.198932,1.022244,FALSE
0.304961,1.019939,1.216388,0.898388,0.867543,1.082884,0.674248,0.798777,0.422624,0.313971,0.523737,0.685009,0.943641,0.638009,0.376556,1.740091,0.978383,1.301578,0,0,0,0,0,1.964536,0,1.246799,0,2.486198,0,1.496616,0,0,0.803026,0.929265,1.123999,0.975527,TURE
0.393908,0.868593,1.004501,0.927368,1.047768,0.993614,1.055746,0.479266,0.926097,1.069698,0.966899,0.87936,0.990316,0,0,0.671448,0.880899,1.004479,0,0,0,0,0,0,0,2.867639,0.890144,0,0,0,0,0,0.838812,1.052858,1.067432,1.247366,FALSE
0.495562,0.753185,1.297481,0.598925,1.153165,0.962564,0.708034,0.557969,1.121953,0.856285,0.939646,1.328786,1.006551,1.952528,0,1.33132,0.499031,0.97369,2.633738,3.751073,0,0,0,0,1.394816,0,0,0,0,0,0,0,0.369517,0.84226,0.992499,1.097285,TURE
0.465913,0.834495,0.902339,0.784048,1.181121,0.866308,0.898997,0.898624,1.175997,0.342514,1.37481,1.338157,1.056878,0.415584,0.49056,0.566727,1.380806,1.224624,0,0,1.196507,0,0,0,0,0.804011,1.497438,0,1.662024,0.960093,1.551455,0,0.621421,1.38682,0.735675,1.068961,FALSE
0.478619,1.039796,1.188401,0.763232,0.928655,0.996637,0.902839,0.879423,0.554075,0.658681,0.888842,0.914162,0.988736,0.808905,0.23871,0.82732,1.550562,1.466858,0,0,0,0.851814,0,0,0,0,2.184899,0,0,0,1.508755,0,1.104059,1.06989,0.795983,1.097285,TURE
0.393908,0.868593,0.690595,1.275131,1.020902,1.024665,0.659265,0.760374,0.888782,1.074967,1.145171,0.708782,0.974081,0.492377,0.581207,0.335724,0.755056,0.669653,0,1.185092,0,0,0,0,0,0.95588,0,0,0,0,0,0,0.621421,1.130504,0.945849,0.990174,FALSE
1.719641,1.19378,0.747809,0.703663,1.040026,0.746817,1.322335,1.217184,0.958997,0.576293,1.159703,1.098442,1.119354,0.223697,0.462095,0.381316,1.14346,1.216949,0.374851,0.266939,0.319858,0,0,0.672719,0,1.067359,1.789123,0.841102,0,0.506318,0.40909,0.538237,0.864966,1.119682,1.049065,1.125608,FALSE
0.584509,1.037677,0.803874,1.249931,0.869052,1.067191,1.041695,0.470708,0.853997,1.043852,0.826133,0.713077,0.951847,0.330647,1.366047,0.4509,1.267613,0.449694,0,0,0.950168,0,1.711651,0,0,0.637253,0.593429,0,0,0,0,0,1.352857,0.810338,0.974132,1.125608,TURE
0.321903,0.966258,0.921894,0.92203,1.019135,0.949899,0.898997,1.198166,0.661498,0.856285,0.982007,0.860244,1.013173,0,1.06942,0.823643,1.080569,1.095254,0,0,0,0,0,0,0,0,2.194876,2.348076,2.446869,0,0,0,0.740444,0.910346,0.767699,0.718335,TURE
1.211373,0.962879,0.775767,0.961212,1.065804,0.898617,0.78579,0.725556,0.837898,0.616525,1.130399,0.934586,1.039985,0.476828,0.469044,0.541871,1.299933,1.224955,0,0.75946,0,0.331094,0.816512,0,0,1.51995,0.283085,0.599509,1.874197,1.443545,0,0,0.920591,1.212731,0.617833,1.200649,FALSE
1.67305,0.929564,0.82776,1.200883,0.955132,1.052728,0.784125,0.69893,0.915072,0.736405,0.97546,0.786964,0.959409,0.804798,1.017849,1.019102,0.675846,0.886072,0.385343,1.372053,0.657622,0.239029,0.589472,0.345798,0.811271,0,0.20437,0,0.450574,0,0.420599,0,0.738149,1.25175,0.974132,0.950951,TURE
0.381201,1.060736,0.713614,0.95828,1.027171,0.866308,0.898997,1.198166,0.926097,0.890536,1.178408,0.87936,1.056878,0.508974,0.300399,0.694081,0.520338,1.269079,0,0,0,0,0,0,1.82769,0.988841,1.841677,0,0,0,1.912259,2.515947,1.046293,1.731384,1.273865,1.129355,FALSE
0.423557,1.064816,0.759026,1.185872,0.899469,1.010692,1.438396,0.778808,1.014297,0.890536,0.982007,0.535263,0.981387,0.457562,0.540111,0.935958,0.584724,0.518586,0,0,0,0,0,1.397453,0,0,0.825907,0,0,0,0,0,0.910428,0.62208,1.198932,0.618718,TURE
0.813229,0.726706,1.03393,2.498641,0.403408,1.849928,0.359599,1.607539,0.242549,1.975164,0.255322,1.159736,0.542594,4.980481,4.619222,0.48513,0.484923,0.215037,2.391157,2.270386,7.481321,3.470352,0,0.717211,0,0,0,0,0,0,0,0,0.911429,-1.184908,0.767699,0.825446,TURE
0.351552,0.796289,0.422072,1.168986,1.234211,0.834995,1.058819,0.718899,1.014297,1.210216,1.597398,0.87936,1.07325,0.552423,0.978128,0.753332,0.988326,1.126976,0,1.331399,0,0,2.888411,0,1.987613,1.075364,0,2.140019,0,0,0,0,0.908732,1.060111,1.049065,0.740475,TURE
0.381201,0.775153,0.713614,1.078065,1.165978,0.930479,0.719198,0.539174,1.190696,1.164548,1.37481,0.99406,1.023327,0,0.600798,0.347041,1.040677,1.038338,0,0,0,0,0,1.55808,0,0.988841,0,1.965831,2.048541,1.183371,1.912259,0,1.212445,1.734751,0.974132,1.097285,TURE
0.385437,1.089429,1.219062,0.829281,0.851146,1.047185,0.81727,0.778808,1.006279,0.728621,0.882021,0.910642,0.962307,0,0.297061,1.029554,0.643196,0.570445,0,0,0,0,0,0,0,0,1.820749,0,0,0,0,0,1.068961,1.092447,0.743158,1.140255,FALSE
0.419321,1.594813,0.353858,2.232357,0.227139,1.370924,2.242762,0.479266,1.520285,2.426441,0.198469,1.241568,0.79304,0.924462,3.000923,0,0.59069,0.419102,0,2.223574,0,4.880183,0,9.88407,0,0,0,0,0,0,0,2.277594,0.563713,-0.325651,0.692766,0.943457,TURE
0.423557,0.697638,0.52548,1.401485,1.149321,1.010692,0.599332,0.539174,1.190696,1.164548,1.45337,0.764661,0.981387,0.457562,1.620333,0,0.701668,0.414869,0,1.100442,0,0,4.764389,1.397453,1.639269,0,0,1.761057,0,0,0,0,1.304701,1.101097,0.692766,0.872163,TURE
0.516739,1.595117,0.526437,0.574379,0.921587,0.568071,2.183279,1.797248,1.543495,0.83182,0.95395,1.174301,1.212811,1.123107,0,0,1.243867,1.357753,0,1.797389,0,0,0,0,0,0.722934,0.673218,1.432725,0,1.724914,0,3.667313,0.526096,1.49245,1.049065,1.200649,FALSE
0.347317,0.806,1.922487,0.262943,1.005504,1.091688,1.318529,0.958532,1.146597,2.329095,0.314242,1.529322,0.939038,1.118485,0,3.05053,0.857595,1.267655,3.785999,1.348042,0,0,0,0,0,0,4.056352,0,2.258648,0,0,0,1.409211,0.699257,0.964216,0.750406,TURE
0.864056,0.953942,0.915869,0.951234,1.016556,0.962564,0.681059,1.116472,0.681543,1.120955,0.982007,1.060098,1.006551,0.892584,0.921914,0.912905,1.083611,1.011626,0,1.067756,0,0,1.149616,0,0,0,1.195716,0.845307,2.642618,0.50885,0.822271,0,1.185532,1.507284,0.81435,0.665435,FALSE
0.304961,0.509969,1.054203,1.048119,1.21456,1.082884,0.224749,0.499236,1.414871,0.313971,1.112941,1.06734,0.943641,1.914028,0.753113,0.870046,0.489191,0.867719,2.163428,3.081239,0,0,0,0,2.304479,0,0,0,0,0,0,0,0.898967,0.854293,0.767699,1.27569,TURE
0.423557,0.881227,1.109346,0.862452,1.024395,1.010692,0.898997,0.838716,1.102497,0.342514,0.864166,0.955827,0.981387,0.915124,0.540111,1.247944,1.052503,1.140889,1.545306,0,0,0,0,0,0,0.886899,0.825907,0,1.835152,0,0,0,1.141788,1.291585,1.198932,0.947204,FALSE
0.563331,0.690184,1.229192,0.972691,1.05201,1.129022,0.602625,0.516791,1.061305,0.489306,0.887044,0.918014,0.919518,0,0.607625,1.403937,0.61396,0.622303,0,0,0,0,0,1.042715,0,0,0,1.310554,0,0.788914,0,0,1.077821,1.321433,0.824266,0.758869,TURE
0.292254,0.532142,0.846183,1.328051,1.158736,1.129966,0.299666,0.615724,1.482246,0.704057,1.320254,0.892105,0.919025,0,0.786338,0.454215,0.170258,0.453,0,0,0,0,0,0,0,0,0,0,0,0,0,0,1.017503,1.203478,0.795983,1.125608,FALSE
0.880998,0.776722,0.898256,1.088431,1.081092,1.027352,0.599332,0.51739,0.982224,0.716166,1.089135,0.834176,0.972676,1.09417,0.904099,0.447632,0.783021,0.992078,1.470291,1.047023,0,0,0,0,0.775654,0.419654,0.390795,0,0,0,0.806148,0,1.116768,0.735089,1.123999,0.797123,TURE
0.474384,0.655675,0.781964,1.106942,1.204646,0.979753,0.715868,0.881983,1.273996,0.913371,1.342076,0.987687,0.997564,0.408096,0.722581,0.834773,1.147323,0.925046,0,0,0,0,0,0,1.458799,0.789258,0,1.565384,1.631246,1.884628,0,0,1.485949,1.069972,1.123999,1.144002,FALSE
0.381201,0.775153,1.037985,0.838495,1.138217,0.962564,0.599332,0.419358,1.102497,1.027542,1.139128,1.146992,1.006551,0,0.901197,1.388163,0.910592,0.922967,0,0,0,0,2.65601,0,0,2.966523,0.920839,0,0,0,0,0,1.275255,1.191428,0.899199,1.097285,FALSE
0.508268,1.009739,0.973111,0.673791,1.082694,0.842243,1.148719,0.998471,1.580245,0.742114,1.112941,1.178853,1.06946,0,0.224668,1.038206,0.875611,0.604,0,0,0,0,0,1.158572,0,0,0,1.457427,0,0.877327,0,0,0.815305,1.268549,0.739416,1.35073,TURE
0.546388,1.166999,1.267307,0.668568,0.85221,0.984949,0.799109,1.364577,1.193496,0.744832,0.932127,0.764661,0.994847,1.061687,0.417742,1.930414,1.175843,0.802188,2.384881,0,2.035005,0,0,0,0,0,0,0,0,0,1.315634,0,0.513414,1.059551,1.095716,0.947204,TURE
0.355788,0.830521,1.390158,0.577535,1.070796,0.996941,0.419532,0.958532,0.749698,0.753531,0.628484,1.032293,0.988577,0,0.322114,1.86064,0.418465,0.989687,0,0,0,0,0,0,0,0,0,0,2.202182,0,0,0,0.786771,0.897793,0.927482,1.022244,FALSE
0.402379,0.888957,1.229192,0.737624,1.02571,1.003093,0.479465,0.818746,1.220096,0.799199,0.929633,0.99406,0.98536,0,0.56884,1.314324,1.231652,0.764639,0,0,0,0,0,0,0,0,0.870793,1.857819,0,1.118351,1.80719,0,0.188295,0.258416,1.198932,1.097285,TURE
0.33461,0.79013,0.886886,1.02348,1.106941,0.986933,0.374582,0.610907,1.015458,0.61292,1.149982,0.968403,0.99381,2.323008,0,0.395982,0.742149,1.053129,0,2.801126,0,0,0,0,0,0,0,0,0,0,0,2.884953,0.992796,1.211817,0.945849,0.768799,FALSE
0.364259,1.280853,1.222046,0.68946,0.78442,0.973757,1.118752,1.417829,1.043697,0.47952,0.432083,0.611729,1.000699,0,0.314535,0.726744,1.08965,0.604,0,0,0,1.12891,0,0,0,0,1.930433,0,0,0,0,0,1.121999,0.602862,1.273865,0.91888,FALSE
0.321903,1.062883,0.998719,0.92203,0.920509,0.987895,1.161205,0.673968,1.019809,0.556585,0.785605,0.740766,0.993307,0.603982,0.356473,0.411822,1.080569,1.095254,0,0,0,0,0,0,0,2.356963,0,2.348076,0,0,0,0,1.14224,0.925572,1.123999,0.872163,TURE
0.461677,0.909523,1.178446,0.890146,0.962734,1.059703,0.871251,0.809871,0.771748,0.983142,0.734687,0.803602,0.955762,0.419432,0.495102,1.429936,0.750395,0.855667,1.415327,0,0,0,0,1.278801,0,1.623192,0.755783,0,1.677853,0,0,0,0.351768,0.826057,0.927482,1.022244,FALSE
0.419321,1.11266,0.530788,1.19785,0.95903,0.904227,1.501483,0.722052,1.070002,0.890536,1.151532,0.623803,1.037052,0.924462,0.545622,0.31517,0.708828,0.733429,0,1.111787,1.332194,0,0,2.82402,1.656344,0,1.66902,0,0,0,0,0,0.553423,0.712415,1.020782,0.708405,FALSE
0.288019,0.863948,0.94449,1.030504,1.028804,1.019185,0.63679,0.636525,0.826873,0.342514,0.908356,0.788557,0.976946,1.352199,0.399037,0,0.863995,0.766269,0,1.63399,0,1.441531,0,0,0,1.323525,0,0,0,0,0,0,1.272813,1.04891,1.020782,1.097285,FALSE
0.779345,0.838123,1.554862,1.11322,0.746841,1.365376,1.22863,0.599083,0.859947,0.924788,0.628484,0.43968,0.795941,2.227803,0.876574,2.194131,0.442856,0.729421,0,1.777638,0.710015,0,0,0,0,0.950598,0,0,0,0,0,0,0.475753,0.095575,0.824266,1.125608,FALSE
0.906412,0.754945,0.62752,1.209045,1.155859,0.958066,0.790028,0.665215,1.248542,0.978611,1.379911,0.916104,1.008903,0.638009,1.255188,0,0.869673,0.674892,0,0.508695,0,0,0,1.284862,0,0,0.379682,0,0.838926,0,0,0,1.421022,1.293667,1.067432,1.27569,FALSE
0.419321,1.075572,1.120552,1.306746,0.681416,1.25425,0.848527,0.548634,0.35512,1.027542,0.715314,0.428613,0.854043,1.386694,1.364056,1.575848,0.826966,0.628653,3.122473,1.111787,1.332194,0,0,1.41201,0,0,0,0,0,0,0,0,0.905272,0.500776,1.020782,0.797123,TURE
0.326139,1.096765,1.364882,0.49003,0.941003,0.937562,0.564077,1.224596,0.570704,1.128281,0.548769,1.051409,1.019623,0.596035,0,0.812806,0.761679,1.621264,0,1.437911,0,0,0,0,2.148771,1.162556,0,0,2.41335,0,2.252798,0,0.622527,0.77635,0.757783,0.975527,FALSE
1.499392,0.974992,0.973111,0.944068,0.981059,0.987036,0.789596,0.798777,0.934497,0.636097,0.8916,0.873899,0.993756,1.154923,0.984593,0.874975,0.852736,0.930811,1.290681,0.612746,1.101331,0,0,1.544763,0.906035,0.735292,0.228242,0.483033,0.503356,0,0,0,1.047113,1.292363,0.992499,0.787192,FALSE
0.317668,0.734356,0.856337,1.006194,1.165978,0.962564,0.449499,0.574121,1.194371,0.656485,1.260242,1.051409,1.006551,0,0.722581,0.417387,0.469359,0.832541,0,0,0,0,0,0,0,2.389699,0,0,0,0,0,0,1.08066,1.073713,1.152282,0.637111,TURE
0.609922,1.172929,1.175842,0.973253,0.746087,1.102938,1.011372,0.973509,0.79931,0.727842,0.491003,0.597392,0.933156,0.950321,0.186962,1.511932,0.404809,1.220672,1.066479,1.51892,0,0,0,0,0,0.610136,1.704531,0,0,0,0,0,1.245505,0.127843,0.604175,1.27569,TURE
0.376966,1.278934,1.640074,0.423958,0.729906,1.038271,0.719198,1.51102,0.592898,1.316776,0.37098,0.866616,0.966967,0,0,1.052953,0.657814,0.466728,0,0,0,0,0,0,0,0,0.931546,0,0,0,0,0,1.142787,0.518307,0.974132,1.097285,FALSE
0.775109,0.682188,0.829537,1.178213,1.13321,1.041463,0.359599,0.479266,1.249496,0.685028,1.270062,0.968571,0.965299,1.99115,0.440695,1.01824,0.44529,0.959099,1.67337,1.787459,0.713938,0,0,0,0,0.47794,0,0,0,0,0,0,0.95962,2.207003,0.964216,0.947204,FALSE
0.347317,0.716445,0.712032,0.986035,1.249262,0.880394,1.13873,0.419358,1.587595,1.370056,1.217689,1.414623,1.049513,0.559243,0.330068,0.381316,0.714662,1.267655,0,0,0,0,0,0,0,3.26693,1.014088,0,0,0,0,0,1.477742,1.598864,0.561267,0.838523,FALSE
0.402379,1.198159,1.106273,0.624143,0.920509,0.881506,0.918975,1.337952,0.896697,0.753531,0.746325,0.917593,1.048932,0.481901,0.56884,0.985743,0.985322,1.310809,0,0,1.389493,0,0,0,0,1.870199,0,1.857819,0,1.118351,0,2.377708,1.134637,0.626924,1.020782,1.003851,FALSE
1.702699,0.885976,1.190971,1.31406,0.776904,1.292996,0.913267,0.613347,0.808498,0.929681,0.533089,0.600805,0.833785,2.485213,1.200097,1.15536,0.461946,0.486514,2.271599,1.887259,2.261399,0,0,1.358927,0.398519,0.431224,0.200784,0,0,0,0,0,0.551936,0.516422,0.899199,0.511607,TURE
0.309197,1.307757,1.359689,0.738401,0.684527,1.06805,1.175612,1.359457,1.170343,0.816764,0.27194,0.720546,0.951397,0,0,0,0.482397,0.570445,0,0,0,0,0,1.936471,0,0,0,0,0,0,0,0,1.145246,0.363214,1.170649,0.947204,TURE
0.842878,1.107069,1.114921,1.11057,0.753324,1.14637,1.266482,0.999522,0.398059,0.585879,0.71118,0.522183,0.910448,1.830249,0.675139,0.935958,0.935558,0.933455,2.306192,1.642284,1.311907,0.478059,0,0.691597,0,1.316773,0.817479,0.866982,0.903459,1.565691,0.843355,0,0.244654,0.726803,1.123999,0.5829,TURE
0.537917,1.040819,0.459737,1.527967,0.885304,1.045936,1.272051,1.020886,0.409499,1.642669,1.08622,0.624213,0.96296,0.719026,1.060933,0,1.194507,1.222382,0,0,0,0,1.863491,2.186338,0,0.693784,0,2.748967,1.432314,2.482193,1.337027,0,0.559277,-0.32368,0.767699,1.050568,FALSE
0.427793,1.090627,0.924937,1.014022,0.890563,1.000685,0.898997,1.597554,0.587998,1.484227,0.654671,1.210714,0.986619,0.452987,0.267355,0.617732,1.041978,1.129481,0,0,1.305281,0,0,0,1.622542,1.755697,0,0,0,0,0,0,1.067586,0.373336,1.049065,0.768799,TURE
0.55486,1.121154,0.490269,0.822951,1.144362,0.683347,1.482762,0.890844,0.807543,0.871854,1.466634,1.159405,1.152539,0,0.616973,0.475179,1.335869,1.579693,0,0,0,0,1.805257,0,0,1.344206,3.755295,0,1.387201,1.602676,0,1.703712,1.461046,1.50022,1.273865,0.872163,FALSE
0.470148,1.190847,0.526006,1.214038,0.900369,0.910534,1.380279,0.748853,0.471067,1.178041,1.062353,0.631425,1.033755,0.823612,0.9722,0.280787,1.578754,1.120146,0,0,0,0,0,0,0,1.593133,0,0,0,0.951121,1.536956,2.022163,0.802663,0.648369,1.049065,1.097285,TURE
2.037309,1.251916,0.825424,0.70601,0.966165,0.786461,1.17469,1.509689,0.793798,0.931638,0.927014,1.101112,1.098626,0.566233,0.445592,0.514777,1.254232,1.155151,0.316159,0.225143,0,0.196024,0,0.283584,0.332655,0.539932,1.005602,0.708853,0.369339,0.213354,0.689536,0.907218,1.322699,0.483526,0.767699,0.900487,TURE
0.542153,1.032688,1.231593,0.715903,0.936947,0.992644,0.642141,1.133978,0.866247,0.856285,0.63129,0.928517,0.990823,0.713365,0.421031,0.972807,1.185101,1.212757,0,0.8559,0,0,0,0,0,0,0,0,0,1.64145,1.326244,0,0.860452,0.835918,0.824266,0.91888,TURE
0.321903,1.352761,0.998719,0.92203,0.723257,0.987895,1.179934,1.160723,0.785529,0.192664,0.491003,0.465965,0.993307,0.603982,0.356473,1.235465,1.54367,1.095254,0,0,1.746254,1.283555,0,0,0,0,0,0,0,0,2.284087,0,0.740989,1.200166,1.049065,0.91888,TURE
0.758167,1.435891,0.717601,0.722725,0.879369,0.742088,1.610485,1.536244,0.812366,0.464697,0.899312,0.828383,1.121826,0.763461,0.150199,0.347041,1.300846,1.557506,0.855593,1.218569,0,0,0,0,1.806921,0.977604,0.455187,1.932131,0,1.163085,2.819216,2.472817,1.26931,0.742758,1.123999,1.097285,FALSE
0.376966,0.536327,0.918442,1.271875,1.151006,1.135609,0.566035,0.479266,1.396496,0.646971,1.300614,0.904849,0.916074,2.05903,1.21525,0,0.394688,0.816773,0,2.479157,1.48532,0,2.686894,0,3.697885,0,1.863092,0,0,0,0,0,0.918762,0.797973,1.198932,0.740475,TURE
1.71117,0.736173,0.693703,1.200815,1.144126,0.98639,0.69922,0.527763,1.301996,0.84813,1.3374,1.101476,0.994093,0.337211,0.995118,0.613134,0.861851,0.738889,0.376716,0,0,0.233665,1.152483,1.352149,0.396531,0.858146,0.599349,0,0.440436,0.254425,0.411136,0.540929,1.196104,0.761374,1.198932,1.35073,FALSE
0.605686,0.87301,0.775767,1.055449,1.083276,0.949102,0.9864,0.961029,1.414871,0.884828,1.055657,0.995653,1.01359,0.957014,0.188278,0.870046,0.978383,0.795409,0,1.529693,0,0,0,0,0,0,0,0,0,0,0,0,0.082185,1.075766,1.152282,1.003851,TURE
0.402379,1.31411,0.860435,0.737624,0.894209,0.820712,1.358485,1.298013,0.367499,0.890536,0.798699,0.815639,1.080718,0.481901,0.28442,0.985743,0.615826,1.529277,0,0,1.389493,0,0,0,0,0,0.870793,0,0,0,0,2.377708,1.090695,0.707517,1.198932,0.84384,TURE
0.351552,0.840528,1.05518,0.909212,1.053595,1.008953,0.359599,0.539174,1.043697,0.616525,1.086754,1.096014,0.982297,0,0.652085,0.753332,1.270704,1.001757,0,0,0,0,0,0,0,0,0,0,0,1.288227,0,0,1.396118,1.531554,0.899199,0.628648,FALSE
0.368495,0.801883,1.87911,0.55762,0.890279,1.228099,0.890435,0.830158,1.039497,1.301553,0.735102,1.136068,0.867716,0.526729,0.310878,2.514027,0.53849,0.477582,1.781647,0,0,0,0,0,0,0,0,0,0,0,0,0,1.419403,0.008716,1.123999,1.35073,TURE
0.969945,0.865834,0.76489,1.082773,1.080148,0.958361,0.649276,0.890304,0.871789,0.960942,1.169316,0.895645,1.008748,0.596035,0.351783,0.135468,0.863237,0.990772,0,0.475081,0.569263,0,0,0,0,0.76132,0.354482,0,0,0,0,0,0.975681,1.439922,0.870916,0.975527,TURE
0.309197,0.653878,0.719835,1.181441,1.197923,0.988936,0.639671,0.264979,1.420525,0.770657,1.435241,1.062438,0.992762,0.629148,0.742653,1.286942,0.803995,0.998278,2.132957,0,0,0,0,0,0,0,0,0,0,0,0,0,1.057087,1.365595,1.142366,1.068961,TURE
0.787816,1.125222,1.098673,0.811447,0.886573,0.978089,0.719198,1.178196,0.646798,0.936205,0.811792,0.726428,0.998433,0.97943,0.144516,0.834773,0.813556,1.165557,0,0,0,0,0,0,0,0.470105,0.437776,0,0,0,0,1.188854,1.55754,1.152137,0.824266,1.27569,FALSE
0.406615,0.917945,1.03393,0.72994,1.093104,0.902404,0.689231,0.793785,0.848922,0.736405,1.050747,1.146992,1.038005,0,0.281426,0.975367,1.096818,0.864674,0,0,0,0,0,0,0,0.925045,0,1.837625,1.914941,0,0,0,0.452787,1.062293,1.049065,0.993921,TURE
0.982652,1.092038,1.082166,0.929367,0.86156,1.033097,0.865701,0.84038,0.777873,0.5994,0.703772,0.7328,0.969673,0.784392,0.57869,0.935958,0.952264,0.577853,0,0,0,0,0,0,2.083088,0.375673,0.699676,0,0,0,0,0,0.513527,0.63909,0.870916,0.900487,TURE
0.419321,0.815951,1.002599,1.088955,1.009505,1.079238,0.539398,1.217084,0.814687,0.775163,0.922053,0.770698,0.945548,0.462231,0.545622,0.31517,1.299518,0.838205,0,0,1.332194,0,0,2.82402,1.656344,1.792274,0,0,0,1.071262,1.731098,0,1.225154,0.685196,0.795983,1.125608,TURE
0.33461,0.604217,1.330328,0.545856,1.265076,0.95038,0.83591,0.528139,1.502877,1.045569,1.085376,1.544414,1.012921,0.580752,0.685526,1.979911,0.890579,1.053129,0,0,1.678218,0,3.040433,0,0,0,2.108236,0,0,0,0,0,0.749352,0.647989,1.245582,1.022244,TURE
0.364259,1.067378,1.018372,0.814817,0.958736,0.940179,0.599332,1.238104,0.352799,0.867702,0.707045,1.096014,1.018255,0.532925,0,1.453488,0.953444,1.449601,0,0,0,0,0,0,0,1.036496,0,0,0,0,0,5.277353,1.277762,1.018825,0.824266,0.993921,FALSE
0.292254,0.744999,0.761565,1.093689,1.158736,0.962564,0.557711,0,1.194371,0.637457,1.429366,1.035479,1.006551,0.666157,0.393169,0,1.362062,1.510001,0,0,0,0,0,0,0,1.303472,0,0,5.420756,0,2.530066,0,1.128737,0.967507,1.095716,0.975527,FALSE
0.474384,0.655675,1.199011,1.106942,1.02618,1.186016,0.682572,0.349465,1.028997,0.494742,0.796517,0.796522,0.889719,0,0.722581,1.669547,0.208604,0.647532,0,0,0,0,2.119935,0,0,0.789258,0,0,0,0,0,0,0.749112,0.509048,0.514617,1.003851,TURE
0.991123,1.129778,1.047965,0.806245,0.907584,0.950223,1.23077,1.255221,0.973872,0.656485,0.724815,0.817004,1.013003,1.166489,0.803212,0.397682,1.043468,0.881374,0,0.929684,0.556995,0.811251,0,0,0.688351,0,0.346809,0,0.765976,0.442478,0.715019,1.881491,0.734663,1.189319,0.692766,0.768799,FALSE
0.787816,1.32263,0.565032,1.680855,0.577616,1.179917,1.678128,0.50922,0.771748,1.609816,0.491003,0.726428,0.892908,0,1.878711,0.333909,0.50065,0.61053,0,0,0,3.584134,0,4.444359,0,0.470105,0,0,0,0,1.80719,1.188854,0.610171,0.059506,0.579634,0.600324,TURE
0.576037,1.052937,1.202078,0.951234,0.826718,1.104118,0.86689,0.823739,0.645748,0.83182,0.610247,0.634942,0.93254,1.342182,0.198041,0.915159,0.771835,0.684534,1.130149,1.609602,0,0,0,0,2.391114,0.646836,0.602353,0,0,0,0,1.639178,0.943551,0.46436,1.049065,0.862233,TURE
0.317668,1.077055,0.70064,1.581162,0.7329,1.193579,1.023858,0.474274,0.624748,1.370056,0.834706,0.430122,0.885765,0.612144,2.529034,0.417387,0.782265,0.693784,2.07452,0,0,2.602764,0,0,0,1.194849,0,0,2.481332,0,0,0,0.434717,1.128281,1.198932,0.975527,TURE
0.470148,0.661582,0.631207,1.068353,1.283026,0.884518,0.740084,0.839624,1.510086,0.570857,1.580138,1.219403,1.047357,0,0.9722,0,0.526251,0.746764,0,0,0,0,0,0,0,0,0.741787,0,0,0,0,0,0.977386,1.550843,1.273865,0.993921,FALSE
0.381201,0.815951,1.167733,0.658818,1.138217,0.930479,0.599332,0.539174,1.102497,0.753531,0.982007,1.299924,1.023327,0.508974,0.600798,0,0.520338,0.922967,0,0,0,0,0,0,0,0.988841,0,0,0,0,0,0,0.80441,1.029904,1.123999,1.27569,FALSE
0.292254,1.064284,1.100038,0.546845,1.050104,0.837012,0.915645,1.214807,0.698248,0.513771,0.905629,1.168232,1.072195,0,0,1.362645,1.021547,1.057001,0,0,0,0,0,0,0,0,2.427665,0,0,0,0,6.657583,0.654468,0.851478,1.002415,0.88681,TURE
0.749696,1.535094,0.758696,0.852707,0.73403,0.832047,1.703982,1.748304,1.157261,0.902177,0.794591,0.60973,1.074792,0.514757,0.759531,0.526476,0.986721,1.22516,0.865371,0.616248,0,0,0,0,0,0,0,1.954468,1.01835,0.588265,0.950603,1.250702,1.192316,1.009044,1.095716,1.200649,TURE
0.931825,1.118223,0.796181,1.004561,0.931268,0.931937,1.062451,0.980317,0.902043,0.840716,0.928443,0.78204,1.022564,0.827373,0.854559,0.141035,0.687251,1.125261,0,0.494694,0.592765,0,0,0.624668,0,0.792895,1.476737,0.782692,0.815623,0,0.761362,1.00172,0.873023,1.552229,0.870916,0.778729,FALSE
0.279548,0.778862,0.530788,1.143403,1.211406,0.875058,0.92397,0.624045,1.249496,1.084628,1.620311,0.971757,1.052303,0,0,0.475179,0.712463,0.947816,0,0,0,0,0,0,0,0,0,0,0,0,2.652488,0,1.304701,1.070806,1.170649,1.050568,TURE
0.385437,1.53327,1.026578,0.592344,0.74132,0.825055,1.563711,1.922511,0.681543,0.548022,0.57492,0.712525,1.078447,1.006637,0.594122,1.372739,1.54367,1.483156,1.701573,1.211723,1.451942,0,0,0,0,0,0.910374,0,2.024995,1.169769,0,0,1.30545,0.601551,1.198932,1.172325,FALSE
0.317668,1.32184,1.245582,0.862452,0.666273,1.078072,1.123747,1.996943,1.157622,1.341513,0.687405,0.398261,0.946158,1.224288,0.722581,1.669547,0.625812,0.971298,2.07452,2.954612,0,0,0,0,0,0,2.22536,0,0,0,0,3.047485,1.124417,1.369392,0.974132,1.125608,TURE
0.355788,0.699386,0.695079,1.15507,1.189773,0.962564,1.198663,0.35945,1.587595,1.781073,1.178408,1.299924,1.006551,0,0.644229,0,0.557953,0.742265,0,0,0,0,0,5.02048,0,0,0,0,0,0,2.055678,0,0.836526,0.90441,1.170649,0.975527,FALSE
0.389672,0.518838,1.01542,0.878858,1.303578,0.973027,0.539398,0.599083,1.661095,0.205508,1.361716,1.363646,1.00108,0.497787,0.587593,0.678827,0.508902,0.338506,0,0,0,0,0,0,1.786619,0,0,0,0,0,0,0,0.749587,0.844753,1.273865,1.27569,FALSE
0.393908,1.460815,0.439469,0.927368,0.886573,0.71416,1.862538,1.290332,0.800582,0.790417,1.148193,0.752897,1.136428,0,0.290603,0,1.132584,0.89287,0,0,0,0,0,0,0,0,0,1.899567,0,0,0,0,1.033307,1.194616,0.861,1.125608,TURE
0.360023,1.036737,1.099043,0.951234,0.881832,1.053158,0.839064,0.898624,1.014297,0.616525,0.824886,0.764661,0.959184,1.617809,0.63656,0.367698,1.102622,0.733429,1.824578,1.299317,1.556901,0,0,0,0,0,0,0,0,0,0,0,1.186982,0.669652,0.739416,1.35073,TURE
1.418916,0.701474,1.010873,0.981522,1.133659,1.025777,0.675717,0.740043,1.32732,0.718608,1.155302,1.10576,0.9735,1.084998,1.280742,0.832274,0.623939,0.553366,0.909549,0.323854,0.388056,0,2.784011,0,2.394715,0.518248,0.482608,0,0,0,0,0,0.75839,0.934895,1.030698,1.247366,TURE
0.389672,1.396872,0.825029,0.761677,0.841894,0.816087,1.39844,1.39786,0.529198,0.411017,0.759419,0.739172,1.083136,0.497787,0.293797,0.339413,1.526707,0.902682,0,0,0,0,0,0,0,3.866479,0.900146,0,0,0,0,2.458767,1.088851,0.980693,1.123999,0.965597,FALSE
0.444735,1.084049,1.000914,0.821383,0.951819,0.935062,0.799109,0.898624,1.028997,0.342514,0.851073,0.764661,1.02093,1.306692,0.257072,0.593973,0.779257,0.296192,0,0,0,0,0,0,0,0,0,0,0,0,0,0,1.03089,1.632435,0.974132,0.986007,FALSE
0.347317,1.298556,0.783235,0.9203,0.853155,0.880394,1.618195,0.898624,0.970197,1.23305,0.824886,1.108759,1.049513,0,0.990204,0.762633,1.572257,1.39442,0,0,0,1.18607,2.924973,0,0,1.088977,3.042264,4.33491,0,0,0,0,0.419715,0.984048,1.095716,0.693758,TURE
0.542153,0.975316,0.821062,0.926462,1.054065,0.902404,0.920402,0.599083,0.960747,0.660563,1.094236,0.99679,1.038005,0,0.842063,0.486403,1.09394,1.131906,0,0,0,0,0,0,0,0.688233,0.640904,0,0,0,0,0,1.130357,1.304349,1.095716,0.975527,FALSE
0.364259,1.110073,0.814697,0.68946,1.074946,0.77229,0.978908,1.158227,0.690898,0.799199,1.256969,1.08327,1.106035,0.532925,0.314535,0.363372,1.634475,1.449601,0,0,0,0,0,0,0,2.072992,2.895649,0,2.14847,1.241096,2.00554,0,1.54511,1.259258,1.198932,1.068961,FALSE
0.292254,0.904641,0.50771,1.093689,1.158736,0.837012,1.098775,1.098318,1.114747,0.856285,1.396632,1.07265,1.072195,0,1.965846,0,1.191804,1.661001,0,0,0,0,7.002209,0,0,0,2.427665,2.600946,5.420756,1.565691,2.530066,0,-0.031974,0.820961,1.049065,0.752201,TURE
0.465913,0.767736,1.167733,0.931056,1.044837,1.076322,1.098775,0.748853,1.065747,1.084628,0.949273,0.955827,0.947073,2.493504,0,0.283363,0.849727,0.942019,0,1.997099,0,0,0,0,1.486066,0.804011,0.748719,0,0,0.960093,0,0,0.177793,0.586307,0.842633,0.947204,FALSE
0.495562,0.941482,0.79845,0.691068,1.195875,0.765115,1.116402,1.057205,1.655907,0.772336,1.355555,1.334409,1.109787,0.390506,0.230478,1.065056,1.297482,0.885173,0,0,0,0,0,0,0,0.754642,0,4.488358,3.118134,2.701856,4.366043,0,1.233438,1.496505,0.767699,0.722082,FALSE
1.850944,1.167911,0.734843,0.76476,1.034858,0.773135,1.297216,1.335122,0.912655,0.734482,1.251402,1.051409,1.105594,0.415584,0.674519,1.345977,1.40736,1.342377,0.348138,0.247916,0.297064,0.647692,0,0,0,0.792895,1.292144,1.952211,4.882436,1.175172,0.759604,1.499109,0.665837,0.357289,1.245582,1.125608,FALSE
0.232956,1.401952,1.167733,1.372083,0.408849,1.312587,1.165367,0.832059,1.224996,0.380571,0.720138,0.785902,0.823542,2.516592,0.990204,1.715923,0.428797,0.570445,5.714715,4.06956,0,0,0,0,0,0,0,3.314931,0,0,0,0,-0.169055,-0.389391,1.067432,0.943457,TURE
0.173658,0.806,0.996845,1.972071,0.609396,1.549493,0.399554,2.496178,0.220499,3.082626,0.196401,1.656766,0.699676,1.132466,3.341937,1.544331,0,0.5134,0,2.765214,0,2.465777,0,0,0,0,0,0,0,0,0,0,1.095654,0.698597,0.599466,1.050568,TURE
0.275312,0.847334,1.077907,1.32685,0.845654,1.243929,1.123747,0.224656,0.881997,1.541313,0.638304,0.908035,0.85944,2.123375,1.253227,0.965207,0.542697,0.802188,0,3.423598,0,0,0,0,0,0,0,0,0,0,0,0,0.989818,-0.599425,0.917566,0.872163,FALSE
0.351552,0.752051,1.125526,1.168986,0.963286,1.18291,0.659265,0.299541,0.999597,0.822034,1.165315,0.828383,0.891343,0.552423,0.326043,1.129998,1.129515,1.126976,1.869629,0,0,0,0,0,0,1.075364,0,2.140019,0,2.576453,0,0,0.924287,0.934362,1.348798,1.065214,TURE
0.48709,1.27714,0.609252,0.656214,1.064589,0.652869,1.847939,1.414501,0.416499,0.875314,1.385721,1.115131,1.168474,0,0.469044,1.083741,2.335817,2.521966,0,0,0,0,0,0,0,0,0,1.523077,1.587158,13.75269,0,0,1.433452,1.348796,1.348798,0.643294,FALSE
0.537917,0.664968,1.149343,0.806427,1.180405,1.00046,0.5871,0.33622,1.408496,0.775899,0.982007,1.225018,0.986737,1.797566,0.424373,0.245132,0.551311,0.733429,0,0.862747,2.067565,0,0,0,1.282331,0,0,0,0,0,0,0,0.660312,0.724895,0.870916,0.84384,TURE
0.432028,0.719957,1.030352,1.056927,1.077795,1.075807,0.948942,0.399389,1.286246,1.198799,0.851073,1.115131,0.947342,0.448502,1.32354,1.529041,0.687774,0.813307,1.5144,0,1.292228,0,0,0,0,0,0.809222,0,0,0,0,0,0.797533,1.157779,0.739416,1.200649,FALSE
1.55869,0.997766,1.01542,1.11322,0.869052,1.098578,0.930541,0.693675,0.731129,0.955434,0.744258,0.694232,0.935436,0.246859,1.019883,1.430715,1.009485,1.035194,0,0,0,0.256711,0.633076,0,0.435641,0.942785,1.097438,0,0,0.279588,0.451797,0,1.436236,0.955339,0.824266,0.665435,FALSE
1.346911,1.085369,0.807865,1.017043,0.942839,0.944402,1.015534,0.713491,0.586467,0.815849,0.942454,0.724835,1.016047,0.571592,0.337356,0.876907,1.059143,1.1013,0,0.341276,0.408933,0,0,0,0.504791,0.819325,0.254327,1.076825,1.122131,0,0.52374,0,0.719406,0.809783,1.198932,0.872163,FALSE
1.914477,0.820464,1.162566,1.037519,0.961821,1.1308,0.621046,0.711953,0.929932,0.551001,0.814069,0.817301,0.918589,1.205286,1.067049,1.027271,0.924149,0.819619,0.673066,0.239652,0.861485,0,0.514639,0.3019,0.35414,0.958008,0,0,0,0,0.367085,0,0.953177,1.824063,0.932191,1.172325,TURE
0.436264,1.06945,0.793605,0.889666,1.018816,0.869111,0.799109,0.848701,1.237246,0.742114,1.298431,1.040789,1.055412,0.888209,0.262113,0.60562,1.135052,0.906,1.499405,2.135512,0,0,0,0,0,0,0,3.415384,0,0,0,0,0.712897,0.979394,1.067432,0.815516,FALSE
0.406615,0.764954,0.669014,0.954537,1.249262,0.842243,1.198663,0.673968,1.62067,0.770657,1.522111,1.204341,1.06946,0.476828,0.281426,0,0.609344,0.540421,0,0,0,0,0,2.915117,1.709775,0.925045,0,0,0,0,0,0,0.893037,0.980265,0.565873,0.740475,FALSE
0.37273,0.834495,1.127924,0.857552,1.050516,1.017255,0.988897,0.35945,0.948147,1.130296,1.060567,1.051409,0.977956,0,0.307305,1.420074,1.0646,0.944184,0,0,0,0,0,0,0,0,0,0,0,0,1.957789,0,0.523771,1.366419,0.824266,0.947204,FALSE
0.37273,1.376917,0.464439,0.735045,1.022124,0.623479,1.648162,1.467753,0.749698,0.822034,1.43373,1.089642,1.183841,0.520674,0,0.355019,2.129201,2.242438,0,0,0,0,0,0,1.870695,1.012108,1.885011,2.012637,4.194632,0,3.915578,7.727552,0.975156,1.496009,0.917566,0.990174,FALSE
0.588744,1.241537,1.260143,0.659249,0.808875,0.976414,0.984616,1.288253,0.757656,0.739109,0.534566,0.768973,0.999309,0.328251,0,1.342896,1.090637,0.967276,0,0.787178,0,0,0,0,1.169184,0,1.178132,0,0,0,0,0,0.765174,0.449912,0.988758,0.993921,TURE
0.33461,1.068999,1.0347,0.545856,1.075314,0.804167,0.674248,1.12328,0.626682,0.513771,1.000096,1.260182,1.089368,0,0,0.791965,1.335869,1.053129,0,0,0,0,0,0,0,1.131963,1.054118,2.254153,2.348994,0,0,0,1.192316,1.171734,0.974132,1.172325,TURE
0.516739,1.083476,1.100732,0.618562,1.003506,0.875775,1.198663,1.198166,0.944997,1.467917,0.729491,1.256229,1.051928,0.748738,0.662864,1.021045,1.435231,1.272893,0,0.898695,0,0,0,0,1.336211,0,0.673218,1.432725,0,2.58737,2.787361,0,0.622001,0.679441,0.992499,1.125608,TURE
0.525211,0.740278,1.130064,0.782467,1.148515,0.978089,0.813379,0.813041,1.574995,0.685028,1.150351,1.22892,0.998433,0.736564,1.086809,0.502221,0.941262,0.834797,0,0,1.059203,0,0,0,1.314125,0.710985,0,0,0,1.696165,0,0,1.021659,1.178885,1.067432,1.35073,TURE
0.376966,0.742607,1.049647,1.150744,1.010639,1.135609,1.298552,1.311326,1.362196,1.385279,0.912175,0.649962,0.916074,0.514757,1.21525,0.701969,0.394688,0.700091,0,0,0,0,2.686894,1.576197,0,1.000339,0.931546,1.988959,0,0,0,0,0.712004,0.961466,0.674399,1.050568,FALSE
1.22408,1.04182,0.727308,1.380222,0.838605,1.099122,1.087676,0.583551,0.550432,1.032616,0.798699,0.512606,0.935152,0.629148,1.206811,0.21449,0.924594,0.64175,0,0.751522,0,0.327621,1.615894,0.947923,1.111952,0,0.56023,0,0,0,0,0,0.873702,0.618287,0.824266,0.947204,TURE
0.808994,1.249558,0.947637,0.87487,0.837202,0.937366,1.367566,1.282582,0.948147,0.7691,0.915945,0.837652,1.019726,1.19207,0.422139,1.300489,1.035884,1.405095,3.205078,1.141199,1.367437,0,0,0,0.845793,0.915204,0.852265,1.808144,3.76844,0.544224,0.879435,2.314133,1.161585,1.079792,0.912857,1.228973,FALSE
0.495562,0.878716,0.848353,1.059637,1.04639,0.987245,0.766792,0.549159,0.864703,0.705176,1.076357,0.84525,0.993646,0,0.921914,0.532528,0.598838,1.150725,0,0,0,0,0,0,0,0.754642,0,1.496119,1.559067,0,0,0,0.920593,1.087375,1.273865,0.91888,TURE
0.249899,0.809036,1.187525,1.370422,0.80461,1.321486,0.914769,0.814542,0.893603,0.570857,0.45827,0.254887,0.818889,3.905057,0.921914,0.532528,0.199613,0.531104,0,3.783977,0,0,0,4.841177,0,0,0,0,0,0,0,0,0.225516,0.055225,1.173082,0.947204,TURE
0.321903,0.917945,0.691421,1.631283,0.821883,1.21587,0.767894,0.786296,0.785529,1.391463,0.785605,0.298696,0.87411,0.603982,1.782367,1.235465,0.617468,0.41072,0,1.457343,0,1.283555,0,1.85689,2.178206,1.178482,0,0,0,0,0,0,0.045691,0.18919,1.123999,0.825446,TURE
0.304961,1.172929,0.729833,0.973253,0.936947,0.88235,1.248607,0.898624,0.477749,0.570857,0.982007,0.7328,1.04849,0,0.753113,0.435023,1.30451,1.301578,0,0,0,0,0,0,0,2.493599,2.322115,0,0,0,0,0,0.983241,0.553851,0.917566,0.84384,FALSE
0.364259,1.024682,0.611023,1.378921,0.900631,1.040912,1.038841,0.599083,0.793798,1.050376,1.230782,0.764661,0.965587,1.598776,1.258141,0.363372,0.544825,0.8456,0,2.567699,1.538367,0,0,4.899504,0,0,0,0,0,0,0,2.638676,0.50188,1.145159,0.552816,0.732981,TURE
0.677691,1.147431,0.802816,0.808549,0.99941,0.830211,1.04883,0.973509,0.551248,0.770657,1.031107,1.051409,1.075751,0.569794,0.168148,0,1.09222,0.839522,0,0,0,0.596812,0,0.863395,0,1.095913,1.020547,1.083728,1.129324,0,0,0,-0.047534,0.5382,0.650826,0.618718,FALSE
5.218222,1.171274,0.895704,0.840051,0.928835,0.893028,1.105219,1.080604,0.757522,0.77526,0.879582,0.846883,1.042908,0.84636,0.781867,0.652358,1.307292,1.217814,0.123122,0.35071,0.210118,0.152481,0.752068,0.110295,0.258762,0.909991,1.173339,1.101378,0.573859,0.331498,0.535682,1.409586,0.874558,0.163025,0.852549,0.947204,FALSE
2.058487,0.793286,0.93707,1.053665,1.069327,1.027923,0.711207,0.794783,1.161297,0.981874,1.07628,0.958375,0.972378,1.120792,0.716622,0.636838,0.644522,0.55045,0.312892,0.222817,0.533979,0,0.478412,0,0.658423,0.890571,0.331731,0,0,0,0.341191,0,0.635218,1.045963,0.767699,1.097285,FALSE
0.376966,1.196422,1.11525,0.847917,0.814126,1.005825,0.719198,0.898624,0.1421,0.753531,0.519373,0.620225,0.983932,0.514757,0,1.403937,0.657814,1.166819,0,0,0,0,0,0,1.848943,1.000339,0,0,0,0,0,0,0.887435,0.951368,1.095716,1.125608,FALSE
0.321903,0.966258,1.382841,1.06388,0.756132,1.253866,0.618061,0.673968,0.509905,1.477092,0.662855,0.776609,0.854244,1.207964,1.06942,2.47093,0.308734,1.232161,0,2.914685,0,1.283555,0,0,2.178206,0,0,0,0,0,0,0,0.503395,0.388071,1.142366,0.825446,TURE
0.385437,1.331524,0.834095,0.829281,0.851146,0.856788,1.198663,1.236289,0.56528,0.591615,0.739183,0.743807,1.061856,0,0.297061,0.686369,1.286392,1.369067,0,0,0,0,0,0,0,0,2.731123,0,2.024995,0,0,0,0.522973,0.705767,0.792241,0.91888,FALSE
0.563331,1.214724,0.658496,0.810575,1.014438,0.759919,1.356729,1.438457,1.339958,0.786653,1.353227,1.151193,1.112503,1.029515,1.21525,0.23399,1.22792,0.855667,1.15603,1.646463,0.986434,0,1.777484,0,1.223147,0,0.616254,0,2.731389,0,1.274839,1.677298,0.615512,1.225901,0.739416,0.950951,TURE
0.385437,0.928032,0.898256,0.94775,1.04334,0.951986,0.948034,0.778808,0.661498,0.330059,0.974865,0.841127,1.012081,0.503318,1.782367,0.343185,1.286392,1.026801,0,0,0,0,0,0,0,0,1.820749,0,0,0,3.780558,0,1.138504,0.579729,1.198932,0.693758,FALSE
0.880998,1.129778,1.178961,0.751536,0.876886,0.985703,1.212284,1.089241,0.992247,0.762872,0.732041,0.825487,0.994453,0.437668,0.129157,1.193686,0.671161,0.942474,0,0.523511,0,0,0,1.322468,0,0.839309,0,0,0,0,0,0,0.299407,0.538473,0.615137,1.27569,TURE
1.249493,0.858823,0.831267,0.968432,1.109514,0.929935,0.659265,0.798777,0.984897,0.753531,1.178408,1.006804,1.023611,0.770385,0.63656,0.420226,0.945104,1.047756,0,0.736132,0,0,0,0,1.089103,0.883861,0.823078,0,0.605411,0,1.13027,0.743545,1.196104,0.688242,0.5429,0.722082,FALSE
2.138963,0.887044,0.739949,1.152783,1.043938,0.983531,0.864421,0.576041,0.958324,0.803591,1.148193,0.830834,0.995588,0.988661,1.060933,0.367698,0.89588,0.794548,0,0.857601,0.513808,0.373305,0.460305,0.810077,0.633502,0.342746,0.478763,0.337448,0,0.406267,0.984756,0,0.119756,0.902429,1.198932,0.947204,FALSE
0.381201,1.060736,1.297481,0.71871,0.888364,1.026735,0.898997,1.078349,0.749698,1.301553,0.707045,0.802894,0.972999,1.017947,0.300399,1.388163,0.910592,1.153708,0,0,1.468441,0,0,1.55808,1.82769,0,0.920839,1.965831,0,1.183371,0,0,1.153492,1.224374,1.348798,0.740475,FALSE
0.37273,0.751046,0.796181,1.225074,1.078908,1.05007,0.689231,1.138257,1.300946,0.924788,1.021287,0.822011,0.960798,0.520674,1.536523,0.355019,0.399225,0.590115,0,0,0,0,2.718505,0,0,0,0,0,0,0,0,0,1.134637,1.399108,0.988758,0.85377,FALSE
0.432028,0.719957,1.60277,0.898388,0.906327,1.273982,1.248607,0.449312,1.175997,1.255885,0.491003,1.051409,0.843726,3.139511,1.058832,1.834849,0.343887,0.406654,3.028799,3.2353,2.584456,0,0,0,0,0,0,0,0,0,0,0,0.518849,0.176016,1.095716,0.993921,TURE
0.343081,0.77062,1.081234,1.064756,1.017917,1.105166,0.599332,1.917065,0.705598,1.644067,0.707045,1.452856,0.931991,0.566233,0.334194,0.386083,0.868315,1.155151,0,1.365106,0,0,0,0,0,1.102938,0,0,0,0,0,0,1.021659,0.536076,0.842633,1.022244,TURE
0.622629,0.924189,1.31072,0.843384,0.917825,1.100073,1.343145,0.81839,1.173372,1.443452,0.697926,1.068477,0.934654,0.62053,0.732479,0.846209,0.634385,0.56263,0,0,1.782384,0.650691,1.604673,1.88268,1.10423,0.597425,0.55634,1.182248,0,0.711678,1.15003,0,0.680648,0.953617,1.063691,1.200649,TURE
0.436264,1.247692,0.680233,0.732666,1.018816,0.728932,2.01442,1.331295,1.188246,0.894342,0.982007,1.136372,1.128705,0.444104,0.262113,0.60562,1.475567,1.409334,0,0,0,0,0,0,0,0,1.602259,0,0,3.083937,1.661154,0,1.124417,0.714474,1.198932,0.91888,TURE
0.406615,1.109183,0.973111,0.72994,0.988999,0.872324,0.839064,0.988487,0.418949,0.924788,0.923086,0.99406,1.053733,0,0,0.325122,1.462425,1.405095,0,0,0,0,0,1.457559,0,0.925045,0,1.837625,0,1.106195,3.575093,0,1.084871,1.228995,0.824266,0.797123,FALSE
0.444735,1.01411,0.834095,0.71871,1.118387,0.797553,0.69922,0.998471,0.881997,0.342514,1.047474,1.210714,1.092827,0,0,0,0.779257,0.789847,0,0,0,0,0,1.328951,0,0.843423,0.785421,0,0,0,0,2.142292,0.916324,1.540076,0.945849,0.947204,FALSE
0.533682,1.019939,0.695079,0.727266,1.169944,0.733382,1.355631,1.340804,1.438496,0.701338,1.234523,1.265332,1.126378,0.724779,0,0.741279,1.111443,1.396449,0,0.869704,0,0,0,0,1.292757,1.398848,2.605299,0,0,0,1.347986,0,0.339255,0.78088,0.945849,0.690011,FALSE
0.360023,1.16633,0.824282,0.951234,0.911226,0.917267,1.018864,0.838716,0.837898,0.342514,0.942727,0.802894,1.030234,0,0,0.735396,0.964794,1.34462,0,0,0,0,0,1.653085,0,2.098272,0,2.087179,0,1.256419,0,0,0.856688,1.17563,0.842633,0.975527,FALSE
1.609516,0.850307,0.891164,0.907844,1.117761,0.927101,0.693963,0.693675,1.137312,0.61292,1.157734,1.066501,1.025093,0.597608,0.63488,0.81495,0.977522,1.002417,0.80127,0.2853,0.341859,0,0.612925,0,0.421775,0.684582,1.062506,0,0.468549,0.270665,0.874757,1.150912,1.000385,0.535943,0.799724,0.900487,FALSE
0.364259,0.981987,1.357829,1.06553,0.755368,1.242379,0.43951,0.878655,0.881997,0.776365,0.576111,0.509774,0.86025,0.532925,0.943606,1.81686,0.408619,0.7248,0,0,0,0,0,0,1.915772,0,0.965216,0,0,0,0,0,0.823401,0.277151,1.202673,0.947204,TURE
0.423557,0.881227,0.642253,0.970259,1.174306,0.837431,0.779131,0.718899,1.278896,0.753531,1.41409,1.108759,1.071977,0,0.810167,0.623972,0.584724,0.726021,0,0,0,0,0,2.794906,0,0,0.825907,0,0,0,0,0,0.865191,1.920188,0.917566,0.947204,TURE
1.211373,1.373707,0.918671,0.678503,0.856138,0.817843,1.458374,1.597554,0.886897,0.936205,0.82925,0.896353,1.082218,0.317885,0.375235,0.650245,1.015573,1.224955,0.533239,0,0,0,0,0.478986,0,1.21596,0.849254,1.798527,1.874197,0.360886,1.749514,1.534549,1.201112,0.83521,1.198932,0.947204,FALSE
0.44897,0.831346,0.660981,0.915338,1.225691,0.817271,0.69922,0.915265,1.335246,0.589885,1.451188,1.08327,1.082517,1.294247,0.254624,0,0.882097,0.782324,0,1.036955,1.242527,0,0,0,1.543777,0.835235,0,0,0,0,0,0,0.939805,1.424984,1.348798,0.979274,TURE
0.48709,0.574713,1.776985,0.234362,1.238399,1.004415,0.865701,0.665648,1.469996,1.750627,0.741961,1.699247,0.984669,0.397357,0,1.625612,0.507786,0.630492,0,0.954366,0,0,0,0,0,0,2.145883,0,0,0,0,0,0.612707,0.711287,0.842633,0.993921,TURE
0.355788,0.917945,0.903603,0.898388,1.070796,0.928187,1.797995,1.497707,1.543495,0.616525,0.903446,1.070526,1.024525,1.091534,0.644229,0.744256,0.83693,0.865976,0,1.315163,0,0,0,0,0,0,0,0,0,0,0,0,0.988039,0.694594,1.123999,0.794946,TURE
1.113955,1.200658,1.021211,0.532884,0.99751,0.790547,1.155854,1.283749,1.081497,0.733959,0.963302,1.183404,1.09649,0.172896,0.204088,0.825215,0.883781,1.175726,0,0.413193,0,0,0,0,0.611573,0.992644,0.308127,0.652747,1.360421,0.392934,0.634959,0,0.877184,0.755696,1.348798,1.097285,TURE
0.808994,0.941975,1.039343,0.761983,1.059584,0.922247,0.678334,0.683499,0.962179,0.473292,0.987363,1.079215,1.02763,0.953656,0.140713,1.137928,1.340556,1.080843,0.80127,1.141199,0,0,0,0.721026,0.845793,0.457602,0.852265,2.712216,0.94211,0.544224,0,0,1.06384,1.319686,0.917566,1.068961,TURE
0.389672,0.838123,1.459666,1.11322,0.787578,1.318294,0.799109,0.67896,0.529198,0.867702,0.523737,0.509774,0.820558,1.493362,1.175187,2.03648,0.381677,0.564176,1.682666,1.198259,0,0,0,3.046134,0,0,0,0,0,0,0,0,0.327162,0.871653,0.824266,0.543677,TURE
0.41085,0.378534,1.625195,0.777985,1.184867,1.220571,1.389039,0.250205,1.610942,1.301553,0.760189,1.236952,0.871652,2.831166,0.55699,0.321736,0.361798,0.427834,0,2.270386,0,0,2.458222,0,1.691586,0,0,0,0,0,0,0,0.448487,0.793946,0.794415,0.872163,TURE
0.834407,0.85737,0.948412,0.875586,1.103409,0.938133,0.789708,0.609655,0.923503,0.822034,1.22231,1.075024,1.019324,0,0.409217,0.787924,1.240449,0.995368,0,0,0,0,1.191097,0,0,0.443449,0.412953,0,0.912822,0.527305,2.556284,0,1.582444,1.737998,0.721049,0.84384,FALSE
0.351552,0.752051,1.125526,0.909212,1.083697,1.043744,1.018864,0.539174,1.175997,0.685028,1.400996,1.210714,0.964106,0.552423,0,1.88333,0.988326,1.001757,0,1.331399,0,0,0,0,1.987613,1.075364,1.001412,0,2.230058,0,0,0,0.724337,0.878907,0.795983,1.247366,TURE
0.288019,1.187928,1.373803,0.871965,0.698117,1.146584,0.449499,0.823739,0.165375,0.5994,0.245502,0.382331,0.910336,0.676099,0.399037,1.382983,0.691196,0.766269,0,0,0,0,0,0,0,1.323525,1.232507,0,0,0,0,0,1.419403,0.495513,1.170649,1.35073,TURE
0.520975,0.686593,0.617095,0.964123,1.320358,0.821701,0.513713,0.299541,1.564495,0.440375,1.674088,1.383673,1.080201,1.485202,0.438287,0,0.948978,1.346624,0,0,1.067957,0,0,0,1.325076,1.433819,0.667608,0,1.480459,0.855209,1.381969,0,0.903894,0.925875,1.020782,0.947204,FALSE
1.410445,0.716714,0.981877,0.987417,1.132964,1.014594,0.805437,0.441857,1.193291,0.778018,1.267278,1.024162,0.979347,0.682209,0.322114,1.116384,0.662569,0.896904,0,0.651621,0,0,0,0.410767,1.445537,2.085555,0.7283,1.027729,1.07097,0.618662,0.499861,0,0.924192,0.970027,0.664483,0.797123,TURE
0.474384,0.852377,0.677702,1.299454,1.02618,1.031319,0.782461,0.915265,1.371996,0.951428,1.232964,0.7328,0.970603,0.408096,0.963441,0,0.625812,0.555027,0,0,0,0.859629,0,0,1.458799,0,0,0,0,0,0,0,0.475207,1.319419,0.614091,0.872163,TURE
0.381201,0.897546,1.362355,0.539033,1.054932,0.962564,0.419532,0.838716,0.749698,1.027542,0.785605,1.185225,1.006551,0,0.300399,0.694081,1.561015,1.153708,0,0,0,0,0,0,0,0,0,0,2.048541,0,1.912259,0,0.938175,0.575136,1.198932,0.993921,FALSE
0.677691,0.803202,0.8758,1.044376,1.093104,0.992644,0.861539,0.823739,1.130059,0.899099,1.129308,0.931931,0.990823,1.139589,0.672591,0.777022,0.800961,0.710365,0,0.682553,0,0,1.471802,0,0,0.547956,0.510274,0,0,1.304742,0,0,1.19595,0.604828,1.273865,0.91888,FALSE
0.402379,1.23681,0.430217,1.418507,0.815308,0.972696,1.518307,1.118288,0.617398,1.370056,0.9951,0.484285,1.001253,0,1.990941,0.657162,1.354817,0.873873,0,0,0,0,0,1.473402,0,0.9351,0.870793,0,0,0,0,0,1.414415,1.131945,1.020782,0.937274,FALSE
0.360023,0.99354,1.030352,0.697572,1.058199,0.883294,1.198663,0.718899,1.234796,0.548022,0.942727,1.070526,1.047997,0,0,0.735396,1.240449,0.733429,0,0,0,0,0,0,0,3.147408,0.976987,0,0,0,0,0,1.078603,1.167129,1.123999,1.35073,TURE
0.533682,0.932515,0.880433,0.684486,1.169944,0.802137,0.898997,0.784513,1.049997,0.84813,1.243875,1.174301,1.09043,0,0.213884,0.247093,1.111443,1.478593,0,0,0,0,0,0,0,0.699424,3.256624,1.38575,1.444054,0,0,0,0.592168,0.490493,0.617833,0.947204,FALSE
1.296084,1.223926,0.992191,1.444467,0.571558,1.264545,1.179934,1.067116,0.87281,1.155985,0.421445,0.481896,0.84866,1.188161,1.577833,0.708873,0.531428,0.504984,0.498158,1.773739,0,0,1.525234,2.236847,1.049565,0.567849,0,0.559806,0,0,0,0,0.656701,-0.10383,1.095716,0.825446,TURE
0.385437,0.968381,0.513289,0.770047,1.26299,0.66639,1.057003,0.855054,1.343041,0.728621,1.603349,1.292973,1.161405,0,0,0,1.415031,0.912712,0,0,0,0,0,0,0,0,0,0,0,0,1.890279,0,1.040012,0.881125,1.123999,1.050568,TURE
0.389672,0.59866,0.317319,1.11322,1.439367,0.753311,0.759153,0.639022,1.940394,0.959039,2.016387,1.427368,1.115958,0.497787,0,0,0.127226,0.677011,0,0,0,0,0,0,1.786619,2.899859,0.900146,0,0,0,0,0,0.9494,1.430599,0.842633,1.036891,FALSE
0.304961,1.223926,0.486555,0.973253,1.00635,0.76203,1.598218,1.273051,0.826873,0.713571,1.292976,0.860244,1.1114,0,0.376556,0,0.978383,1.156958,0,0,0,0,0,0,0,2.493599,1.161057,0,0,0,0,3.181933,1.389512,0.89546,1.049065,1.125608,FALSE
0.326139,0.619911,0.530788,1.260076,1.265486,0.937562,0.48916,0.524197,1.472157,0.987246,1.631864,1.037353,1.019623,0.596035,0.351783,0,0.914015,0.810632,0,0,0,0,0,0,0,3.487669,1.082608,0,0,0,0,0,1.042485,1.270293,1.273865,0.975527,FALSE
1.236786,0.867646,1.079753,0.886081,1.035347,1.008714,0.725857,0.685617,0.911397,0.593691,0.894717,0.94733,0.982421,0.466996,0.367498,0.849117,0.954848,0.917416,0.522207,0.371874,0,0,0,0.469041,0,0.297679,0.277207,0.587019,0,0.706735,1.142044,0,1.003657,0.548545,1.067432,0.975527,FALSE
0.470148,0.959294,1.367615,0.776984,0.900369,1.09264,0.34961,0.848701,0.567953,0.799199,0.604083,0.842865,0.938541,1.647224,0.72915,1.403937,1.157753,1.120146,1.389357,0,2.371061,0,0,0,0,0,0,0,0,1.902241,0,0,0.779599,1.399505,0.935933,0.872163,TURE
0.474384,1.376917,1.66819,0.529407,0.602323,1.108667,0.96559,1.54763,1.114747,1.274913,0.425536,0.615977,0.930161,0.816192,0.481721,2.226063,0.625812,0.555027,0,0.980394,0,0,0,1.243605,0,0,0,0,0,0,0,2.003439,0.877692,1.109262,1.020782,0.947204,FALSE
0.292254,0.957855,1.269275,1.562413,0.579368,1.464771,0.466147,0.449312,0.575748,0.5328,0.425536,0.499154,0.743972,5.329254,0.786338,0.90843,0.340516,0.604,4.520596,4.828807,3.857397,0,0,2.053833,0,0,0,0,0,0,0,0,0.971054,1.01172,1.273865,0.91888,TURE
0.406615,0.99444,0.851472,1.235283,0.884894,1.082884,0.719198,0.86867,0.771748,0.856285,0.923086,0.49703,0.943641,0.953656,1.688558,0.650245,1.096818,0.648506,1.611063,0,0,0,2.484655,1.457559,1.709775,0.925045,0,0,0,0,0,0,1.088066,0.886237,0.692766,0.768799,TURE
0.292254,1.117498,0.846183,0.703086,1.050104,0.795162,0.915645,0.898624,1.126997,0.361543,1.112941,1.07265,1.094077,0,0,0,1.53232,1.208001,0,0,0,0,0,0,0,0,2.427665,0,0,0,0,0,0.491668,1.642514,1.170649,1.125608,FALSE
0.461677,1.179011,0.696354,1.236313,0.825201,1.006718,1.281904,0.599083,0.698248,1.122685,1.069296,0.414191,0.983465,0.419432,0.495102,1.143949,1.071993,1.045815,1.415327,1.007882,0,0.883958,0,1.278801,0,2.434787,0,0,0,0,0,2.060681,0.980603,0.980913,1.198932,1.172325,FALSE
0.279548,1.223926,1.238504,1.143403,0.605703,1.225081,1.123747,0.599083,0.937122,1.113171,0.196401,0.71687,0.869294,1.393805,0.822631,1.425536,0.534347,0.789847,4.732499,3.370105,0,1.487294,0,0,0,1.365542,0,0,0,0,0,0,1.365566,0.366846,0.870916,0.797123,TURE
0.389672,1.157408,0.825029,0.703086,1.031999,0.784699,1.078797,1.098318,0.867297,0.388183,1.086754,1.070526,1.099547,0.995575,0.293797,0.339413,1.399481,1.015517,0,1.198259,0,0,0,1.523067,0,0,2.700437,1.921153,2.001984,0,0,0,1.277689,1.093632,0.870916,1.022244,FALSE
0.419321,1.261015,1.120552,0.598925,0.883317,0.875058,0.914769,1.510319,0.837898,0.962645,0.717382,0.925643,1.052303,0,0,0.630339,0.826966,0.733429,0,0,0,0,0,1.41201,0,0.896137,0,0,0,0,1.731098,0,0.544761,1.227768,0.899199,0.947204,TURE
0.368495,1.730378,0.738222,0.743493,0.660529,0.763413,2.131908,2.071115,1.392296,0.753531,0.707045,0.420564,1.110677,0,0,0,1.211602,0.835768,0,0,0,0,0,0,0,0,0,2.036885,0,1.226143,0,0,1.03089,0.853784,1.123999,1.125608,FALSE
0.084711,1.101534,1.167733,1.617098,0.499705,1.443846,0.599332,0,0.440999,0.685028,0,0.382331,0.754913,2.38414,0,1.625612,0.609344,0.540421,8.413331,5.991297,0,0,0,0,0,0,0,0,0,0,0,0,0.075649,-0.156617,1.091974,1.27569,TURE
0.44897,0.831346,1.046553,0.610226,1.20212,0.844514,0.765813,0.599083,1.469996,0.646971,1.352987,1.465601,1.068273,0,0,0.882475,0.661573,0.586743,0,0,0,0,0,1.316048,0,0,0,0,0,0,0,0,0.546741,1.049837,1.020782,0.947204,TURE
1.050421,0.962361,1.035892,0.956348,0.957096,1.024665,0.841369,0.944707,0.975286,0.513771,0.815821,0.830834,0.974081,0.366791,0.649445,1.000376,1.171815,0.914559,0,0,0,0,0,1.106555,0,2.106836,0.326992,1.38575,0,0.83418,0,0.886768,0.991117,0.844694,0.992499,0.815516,TURE
0.550624,0.7626,0.628779,1.036601,1.230043,0.866308,0.898997,0.727458,1.385996,0.587167,1.543154,1.174301,1.056878,0,0.829008,0.718293,1.256476,1.193954,0,0,0,0,1.819472,1.067346,0,1.35479,0,2.683516,0,2.423093,1.305193,0,1.053199,1.193328,0.974132,0.750406,TURE
0.271076,0.688458,1.642124,0.842239,0.936947,1.263365,0.898997,0.898624,1.322996,0.685028,0.589204,0.955827,0.849277,0.719026,0.424373,1.961055,0.735081,0.651937,0,0,0,0,0,0,0,0,0,0,0,0,0,0,1.031336,0.846143,0.842633,1.050568,TURE
0.360023,1.209527,0.618211,1.078065,0.911226,0.883294,1.498329,1.018441,1.058397,0.548022,1.060567,0.955827,1.047997,1.078539,0,0,1.378277,1.589096,0,2.598635,0,0,0,0,0,1.049136,0,0,4.349989,1.256419,2.0303,2.671253,0.802235,1.416385,0.870916,1.097285,FALSE
0.415086,0.899211,1.131986,0.715043,1.070796,0.94292,0.665924,0.67896,0.803598,0.42624,0.91654,1.129999,1.016822,0.933993,0.275624,0,0.358068,0.952702,0,2.246736,0,0,0,0,1.67378,0.90557,0,0,0,0,0,0,1.281783,0.925292,1.095716,0.48703,FALSE
0.304961,1.019939,1.297481,0.598925,0.971648,0.962564,0.749164,0.948548,0.808498,1.141713,0.818339,1.115131,1.006551,1.276019,0,0.870046,1.30451,0.433859,0,0,0,0,0,0,0,0,1.161057,0,0,0,0,0,1.015757,1.22904,1.049065,1.35073,TURE
0.427793,1.017919,0.578086,0.960652,1.113204,0.800548,0.898997,1.54763,0.624748,1.997998,1.145675,1.529322,1.091261,0.452987,0.53471,0.617732,1.505079,1.232161,0,1.089327,0,0,0,0,0,1.755697,0.817479,0,0,1.049174,1.695405,0,0.982486,0.334072,0.945849,1.172325,FALSE
0.48709,1.245212,0.964649,0.890576,0.825599,0.954194,1.015534,1.331295,1.359746,0.513771,0.763783,0.647838,1.010927,1.589427,0.469044,0.541871,0.914015,0.990772,1.340177,1.908732,0,0,0,1.210294,0,0.768117,0,0,0,0,0,0,0.782702,1.336946,0.795983,0.740475,FALSE
0.724282,1.116564,0.614596,0.819582,1.095844,0.743032,1.186555,0.959138,0.946588,0.411709,1.315294,1.092925,1.121333,0.266463,0.157268,0.545058,1.08965,0.9664,0,0,0,0,0,0.806863,0,2.560392,0.476863,0,0,0.609401,0,1.295637,0.690927,1.31187,0.824266,1.247366,FALSE
0.351552,0.929004,1.406907,0.909212,0.842876,1.18291,0.419532,0.658991,0.999597,0.685028,0.772512,0.828383,0.891343,0,0.652085,2.636663,0.564757,1.001757,0,0,0,0,0,0,0,0,0,0,2.230058,0,0,0,0.98654,0.963194,0.917566,0.797123,FALSE
0.419321,0.741773,0.82567,0.816716,1.261881,0.84589,0.611949,0.545481,1.334601,0.912169,1.432696,1.344194,1.067554,0.462231,1.091245,0,0.945104,1.466858,0,1.111787,0,0,2.407009,0,0,0.896137,0.83451,0,0,0,0,0,1.312377,0.86904,0.852549,1.172325,TURE
0.436264,0.570373,0.793605,1.255998,1.188618,1.065362,0.599332,0.599083,1.494496,0.685028,1.396632,1.040789,0.952803,1.776418,1.048451,0.30281,0.454021,0.704667,1.499405,0,1.279434,0,2.310729,0,0,0.860292,1.602259,0,0,0,0,0,1.055434,1.420336,0.81435,0.689042,TURE
0.525211,1.125222,0.659204,1.086759,0.947021,0.908226,1.027426,1.155374,0.976497,0.929681,1.094236,0.928517,1.034961,1.473127,0.217362,0.251111,0.564757,1.335675,0,1.767924,0,0,0,1.120272,1.314125,0,0.662091,1.408846,2.936243,0.848083,0,0,0.548477,1.354156,0.917566,0.618718,TURE
0.868292,0.985111,0.683551,0.972888,1.084725,0.859264,0.953482,0.735238,0.962179,0.685028,1.160554,0.990584,1.060561,0.222052,0.917395,0.454215,1.248557,1.107334,0,0.531248,0,0,1.143925,0,0,0.425887,0.396599,0.841102,1.752981,0,0,0,1.217953,1.334142,0.664483,1.097285,FALSE
0.516739,0.963089,1.292163,0.88366,0.880627,1.112471,1.113044,0.599083,0.755998,1.174334,0.448917,0.928517,0.928172,0.374369,0.662864,1.531568,0.861138,1.018315,1.262,0,0,0,0,0,0,0.722934,0.673218,0,0,0,1.39368,0,1.024147,0.784215,1.049065,1.097285,FALSE
0.364259,0.811207,0.95048,0.814817,1.162104,0.906601,1.058819,0.718899,1.014297,0.936205,1.204595,1.032293,1.035811,0.532925,0.943606,0.726744,0.953444,0.8456,1.802857,0,0,0,2.784011,0,0,1.036496,0.965216,0,0,0,0,0,0.891152,0.812895,1.077348,1.050568,TURE
0.427793,0.981565,0.289043,1.28087,1.113204,0.829139,1.098775,1.697401,0.734998,2.169255,1.309342,1.465601,1.076312,0,1.871485,0,1.157753,0.82144,0,0,0,0,4.715773,1.383193,0,1.755697,1.634958,0,0,0,0,2.230634,1.255259,1.083989,0.837323,0.750406,FALSE
0.482855,0.998466,0.870678,0.851104,1.05201,0.886572,0.820513,0.834437,0.713998,0.929681,1.01474,0.99679,1.046283,0,0.236597,0.546666,0.717192,0.99954,0,0,0,0,0,0,0,0,0,3.073845,0,1.850362,1.495039,1.967013,0.900663,0.105661,0.852549,0.975527,TURE
0.694633,1.052278,0.854439,0.986035,0.959799,0.950825,0.96559,1.098318,1.224996,1.065599,1.025652,1.040789,1.012688,0.277906,0.328043,1.136931,0.923361,0.881915,0,0,0,0,0,0,0,1.068685,0.995192,0,0,0,1.027839,0,0.523755,1.763698,0.889283,0.793376,TURE
1.990718,1.148407,0.981392,0.84869,0.903722,0.940036,1.223635,1.148242,1.065747,0.856285,0.91654,0.923966,1.01833,1.352199,0.684064,0.790276,1.11085,0.853843,0.647179,0.691304,1.104468,0.401283,0.494803,0,0.340491,0,1.029289,1.088379,0.756114,0.655171,0.705812,0.464316,1.124417,1.423842,1.245582,1.200649,TURE
0.576037,1.106933,1.116215,0.792695,0.900204,0.976719,0.824081,1.091186,0.716623,1.088705,0.84172,0.826107,0.99915,1.342182,0.198041,0.915159,1.200633,1.140889,0,0.804801,0,0,0,0,0,0.646836,0.602353,1.280769,1.334656,1.541968,0,1.639178,0.846377,0.949263,1.273865,1.172325,FALSE
0.33461,1.208433,0.665164,0.614088,1.106941,0.657955,1.44707,1.280934,0.835576,1.045569,1.299867,1.255151,1.165815,0.580752,0,1.583929,1.484299,1.579693,0,0,0,0,0,0,2.092225,0,6.324707,0,0,0,0,2.884953,1.064667,0.916283,1.198932,1.125608,FALSE
1.770468,0.957473,0.81015,1.083224,0.998214,0.980986,0.987787,0.787683,0.800331,0.95324,1.023573,0.791971,0.996919,0.434519,0.769367,0.814755,0.943971,1.058811,0.364038,0.777716,0,0,0,0.979901,0.383154,1.451094,0.772173,0,0,0,1.191698,0.522636,0.913904,0.933094,0.889283,0.787192,TURE
0.792051,0.726502,1.155244,0.720632,1.175776,0.957417,0.239733,1.014162,1.206446,0.954146,1.074596,1.239844,1.009242,0.243541,0.431218,0.996343,0.871427,0.993678,0,0,0,0,1.255831,0,0.86418,0.9351,0.435396,0,0,0,0,0,0.928787,1.551043,1.020782,1.032174,TURE
0.360023,0.950343,0.892972,0.887818,1.058199,0.917267,0.539398,0.599083,0.749698,0.205508,1.021287,0.955827,1.030234,0.53927,0.63656,0.367698,0.826966,1.100143,0,0,0,0,0,0,0,0,0.976987,0,0,0,0,0,1.582444,0.920759,0.945849,1.050568,FALSE
2.702293,1.087721,0.869394,0.988508,0.928135,0.959547,0.993683,1.032794,0.888122,0.796821,0.902219,0.827719,1.008128,0.497787,0.671535,0.727314,1.054155,0.999398,0.476226,0.33913,0.203181,0,0.363894,0.426938,0.250408,1.219311,0.126162,0.533317,0.833634,0.481561,0,1.02384,1.324487,1.507719,0.992499,0.900487,FALSE
0.859821,0.994817,0.488952,1.221453,1.04618,0.89618,1.39844,0.617237,1.109179,1.141713,1.214118,0.811004,1.041259,1.121254,0.794124,0,0.917032,1.118298,0,1.073068,0.6429,0,1.155364,1.35553,0,1.290437,0,0,0,0.511407,0,1.087294,0.802274,0.964629,0.960474,0.947204,FALSE
0.330374,0.894408,1.197675,0.898388,0.960971,1.073629,0.840729,0.931907,1.047372,0.275914,0.698316,0.833693,0.948481,1.176588,0.347214,0.80225,1.052503,0.800104,1.992631,1.418991,0,0,0,0,0,0,0,0,0,0,0,0,1.064551,0.747564,0.870916,1.068961,TURE
0.550624,1.666423,0.404215,0.373176,1.018629,0.399834,2.354517,2.225165,1.165497,0.733959,1.402867,1.283538,1.300773,0,0.414504,0.239431,2.782197,2.626699,0,0,0,0,0,1.067346,0,0,1.261621,1.341758,1.398211,15.346255,1.305193,1.717234,0.917563,0.855395,1.348798,0.91888,TURE
1.397738,1.034774,1.096961,0.865719,0.923697,1.006317,0.757978,0.828144,0.726351,0.483549,0.843371,0.843376,0.983675,1.101487,0.325052,1.126564,1.126082,0.998712,0.923414,0.657581,0.787944,0,0,0,0.486266,0.789258,0.734981,1.037187,0.540413,0.624355,0,0,0.859226,1.017803,0.945849,1.247366,FALSE
1.00383,1.007028,1.010064,0.773296,1.022603,0.913827,1.003293,0.927991,1.00846,1.066159,0.960826,1.084207,1.032033,0.57583,0.339858,0.654378,1.177376,1.261746,0,0.458908,0,0,0,1.158572,0,0,0.342363,0.725586,2.268342,0.873561,2.117437,0.928633,0.879923,1.283444,0.617833,1.050568,TURE
2.918307,1.065828,0.669455,0.970102,1.037123,0.8508,1.166318,1.054576,0.895297,0.953603,1.202725,0.977067,1.064986,0.065841,0.893774,0.26936,1.161118,1.059634,0.220437,0.156977,0,0.273176,0,0.395198,0,0.376221,0.934262,0.49361,0.771567,0,0.720238,0,0.84197,1.337684,0.735675,1.200649,FALSE
0.660749,1.247463,0.935683,0.587407,0.976987,0.777456,1.37659,1.600674,1.14384,0.5994,0.988144,1.105174,1.103335,0.876748,0.344974,0.797074,1.269793,1.192414,0,0.700281,0.839109,0.612415,0,0,0,0.562282,0,1.112247,1.159043,0,0,1.423496,1.19993,1.641305,1.170649,1.093538,FALSE
0.33461,1.068999,0.665164,1.02348,1.01206,0.877274,1.056716,0.756736,0.957431,0.513771,1.152566,0.835091,1.051145,0.580752,0.342763,0.395982,0.593719,1.18477,0,1.400563,0,0,0,0,2.092225,0,0,0,0,0,2.192724,0,0.717323,1.701208,1.123999,1.27569,TURE
0.419321,1.11266,1.061575,0.762268,0.933792,0.933395,0.842219,0.971145,0.582582,0.558839,0.756662,0.895459,1.021802,0,0.272811,0.945509,0.59069,1.257307,0,0,0,0,0,0,0,0,0.83451,0,0,0,1.731098,0,1.113998,1.633446,1.273865,1.125608,FALSE
1.109719,1.163197,1.002824,0.781803,0.91549,0.914803,1.391305,1.133978,1.039497,0.733959,0.715462,0.942172,1.031522,0.520674,0.20487,0.946716,0.931525,0.826161,0,0.414782,0,0,0,0.52337,0,0,0.309316,0,0.682847,0,0.63742,0,1.089051,0.435654,0.692766,1.097285,TURE
1.541747,1.281088,0.914296,0.94775,0.796233,0.95992,1.356382,1.276992,1.056076,0.811217,0.733921,0.744539,1.007933,1.123107,0.736515,0.59561,1.339549,1.21632,0,1.191639,0.356969,0.259555,0.640091,0.375493,0.440468,0.953232,0.665759,0,0,1.696165,1.370452,1.202064,0.490992,0.557555,1.170649,1.097285,FALSE
2.00766,1.533781,0.640529,0.534484,0.932993,0.603126,1.883614,1.900661,0.692998,0.534159,1.042798,1.042306,1.194483,0.191538,0.16957,0.195898,1.468608,1.541286,0,0,0,0,0,0,0.337599,0.547956,0.680365,0.359705,1.124518,1.732254,2.099416,2.301824,1.310668,0.90911,0.754042,0.862233,FALSE
0.6311,1.158212,1.097199,0.795887,0.871968,0.969024,0.936456,1.010952,0.722748,0.5994,0.66831,0.746076,1.003173,0,0.361291,1.25216,1.095172,1.179433,0,0,0,0.641777,0,0,0,0.589241,1.646157,0,1.214997,0,2.268335,0,1.141788,1.127305,0.739416,1.125608,FALSE
0.948768,1.196606,0.964422,0.721919,0.936947,0.863729,1.148719,1.273051,1.010622,0.656485,0.900173,0.987687,1.058226,0.812532,0.479561,1.10804,1.090261,0.966942,0.682162,0,0,0.847959,0,0,0,1.167817,0,0,1.601587,0,0,0.983507,0.454499,0.893715,1.198932,0.722082,FALSE
1.15631,1.210476,0.598837,0.730557,1.079948,0.687546,1.361668,1.308436,0.850497,0.624806,1.285242,1.162747,1.150344,0.499618,0.688046,0.454215,1.191804,1.170251,0.558819,0.397946,0.476837,0,0.855826,1.506144,0,0.637253,1.780288,0.628481,1.964772,0,0,0,1.052928,0.464266,0.6362,1.050568,TURE
0.550624,0.677867,1.257558,0.373176,1.32614,0.821882,0.470903,0.813041,1.511996,1.272195,1.37481,1.720488,1.080106,0.702305,0.207252,2.15488,0.53849,0.397985,0,0,1.009553,0,0,0,0,0,0.630811,0,0,0,0,0,0.963656,0.927962,1.273865,1.200649,TURE
0.44897,1.073822,0.716063,0.71193,1.131407,0.735544,1.66481,1.298013,1.616995,0.646971,1.222053,1.08327,1.125248,0,0,0.294158,0.771835,0.684534,0,0,0,0,0,0,0,0,0,0,0,0,0,2.121289,0.625827,0.683578,1.273865,1.050568,TURE
0.389672,0.997766,1.01542,0.644496,1.086315,0.847475,0.739176,0.998471,0.955497,0.525188,0.968913,1.108759,1.066725,0,0,1.357654,0.763354,0.789847,0,0,0,0,0,0,0,0.96662,0.900146,1.921153,0,0,0,0,0.820401,0.36867,1.198932,1.125608,FALSE
0.321903,0.483129,1.152368,0.851104,1.282137,1.025891,0.580602,0.468033,1.70887,0.470957,1.239784,1.374001,0.973441,0.603982,0.356473,0.823643,0.771835,0.547627,0,0,0,0,0,0,2.178206,1.178482,1.097438,0,0,0,0,0,1.058532,1.012183,0.767699,1.200649,TURE
0.351552,0.929004,0.773799,0.779324,1.174005,0.800204,1.178685,0.778808,1.058397,1.141713,1.322436,1.032293,1.091441,0.552423,0,0.376666,1.129515,1.252196,0,1.331399,0,0,0,0,0,1.075364,2.002824,0,0,0,2.0817,0,0.833974,1.218158,0.692766,0.88681,FALSE
1.304555,0.929866,1.080532,0.735045,1.062684,0.928187,0.870904,0.739493,1.047372,0.663621,0.975869,1.105174,1.024525,0.590211,0.087086,0.603647,1.018219,1.137173,0,0.704858,0,0,0,1.777744,0.521341,0.564126,1.050662,0,0.579522,0.334769,0.540968,0.711748,1.029936,1.037121,1.067432,0.965597,FALSE
0.355788,0.611963,0.834095,1.283411,1.130285,1.100073,0.839064,0.479266,1.234796,0.959039,1.335529,0.841127,0.934654,1.091534,1.610572,0.744256,0.697441,0.618555,1.846829,0,3.151776,0,0,1.673493,1.963075,1.062088,0,0,0,0,0,0,0.974134,0.696974,0.571183,1.022244,TURE
0.326139,0.429169,1.061575,0.840051,1.362831,0.975065,0.550856,0.237871,1.877487,0.528882,1.409469,1.475909,1.000015,1.19207,0.351783,0.812806,0.609344,0.945737,2.019199,0,0,0,0,0,0,3.487669,0,0,0,0,0,0,0.987952,1.464715,0.974132,1.27569,FALSE
0.732754,0.848966,0.809988,1.028213,1.097618,0.951436,0.665924,0.770615,0.996959,0.957283,1.193516,0.967264,1.012369,0.263364,0.932634,0.718293,0.673112,0.835768,0,0,0.755689,0,1.359252,0.79737,0,0.506054,0.471253,0,0,0,0.973102,1.280305,0.758686,0.852873,1.095716,1.068961,TURE
1.321498,0.776722,0.76726,1.071155,1.145157,0.953309,0.680491,0.736373,1.125465,0.877692,1.268426,0.983705,1.01139,0.873929,1.289494,0.595883,0.744536,1.056515,0.488516,1.043645,0,0,3.739043,0,1.029185,1.670469,0.259265,0,0.571995,0,0.533942,0,0.667719,1.059909,1.170649,0.947204,TURE
1.410445,1.201873,0.806542,1.035979,0.855351,0.953892,1.110526,1.049073,0.661498,0.615285,0.785605,0.680756,1.011085,0.545767,0.644229,0.744256,1.18565,1.051543,0.457523,0.651621,0.390401,0,0,0.821533,0,0.782083,0.971066,0.513865,1.07097,0.309331,0.499861,0.657664,1.029118,1.23461,0.81435,0.872163,FALSE
0.660749,0.894408,1.010538,0.829281,1.073084,0.944053,0.496321,0.936067,1.178293,0.588696,1.018832,1.045435,1.016229,0,0.172487,0.597806,0.672244,0.927433,0,0,0,0,0,0,0,0.562282,0,0,0,0,1.081936,0,1.107226,0.984815,1.198932,1.200649,FALSE
0.864056,0.98994,1.173457,1.030504,0.845089,1.132428,0.653816,1.034779,0.601362,0.809579,0.607059,0.868933,0.917737,0.669438,1.448722,1.217207,1.026579,1.062207,1.499405,0,1.279434,0.466167,0,0,0,1.284017,1.195716,0.845307,0.880873,0,0,0,0.6913,0.663723,0.945849,0.712152,TURE
2.761591,0.855997,0.832816,1.173967,1.015504,1.040809,0.868728,0.599083,1.062406,0.847636,1.043506,0.839969,0.96564,1.252497,0.821367,0.664228,0.853643,0.94636,0.698954,1.16139,0.198804,0.144375,0,0.626593,0.980025,0.530226,0.246881,0.260897,0,0.471157,0.507575,0.667813,0.268571,1.484572,0.913824,0.89674,FALSE
0.563331,0.966258,1.053593,0.972691,0.939295,1.042175,0.898997,0.727458,1.187304,0.685028,0.861144,1.002042,0.964927,0.686343,0.405083,1.169948,0.701668,1.166819,1.15603,0.823232,0,0.720765,0,0,0,0.661763,0,0,0,0,1.274839,0,1.311017,0.943727,1.170649,0.84384,TURE
0.478619,1.104783,0.413357,1.049444,1.083431,0.766644,1.352338,0.925506,0.737825,1.005586,1.412579,0.8774,1.108987,0,0.716129,0.275773,0.723596,0.916786,0,0,0,0,2.100663,0,0,0.782083,0,0,0,0,0,0,1.389512,1.278878,0.867174,0.722082,FALSE
0.478619,0.974808,0.620035,1.574166,0.840212,1.149966,1.098775,0.848701,0.828286,1.198799,0.868698,0.303904,0.908568,1.617809,1.432259,0,0.310112,1.100143,0,1.943123,1.164169,0,2.100663,1.2323,0,2.34625,0,0,0,0,0,0,1.400536,0.374276,1.273865,1.200649,TURE
0.690398,0.833471,1.146241,0.760598,1.088314,0.974375,1.542724,0.854248,1.600662,1.090971,0.851073,1.182393,1.000376,0,0.330068,1.334607,0.786128,0.570445,0,0,0,0,0,0,0,0.537682,0,0,0,0,0,0,0.765095,0.276227,0.824266,1.050568,FALSE
0.406615,0.99444,1.216388,0.72994,0.962973,0.992644,0.764148,1.048395,0.804823,0.770657,0.982007,0.984501,0.990823,0.953656,0,1.300489,0.97495,0.864674,0,0,0,0,0,0,1.709775,0,0.86143,0,1.914941,0,0,0,0.469,1.436808,0.974132,0.87591,TURE
0.453206,0.789261,0.873071,0.906784,1.167535,0.917584,0.542252,0.634742,1.128747,0.774734,1.295314,1.019548,1.030068,0,0.756665,0,0.982998,0.581208,0,0,0,0,0,0,0,0.827203,0.770317,0,0,0,0,0,1.206344,1.534598,1.170649,1.215295,FALSE
0.880998,0.847334,0.58948,1.269837,1.081092,0.971819,0.885376,0.462928,1.032338,0.91856,1.285536,0.773351,1.001712,0.875336,0.904099,0.149211,0.671161,0.89287,0,0,0,0,0,1.322468,1.551308,1.258963,0,0,0,0,0,0,1.058172,1.601817,1.020782,0.85377,FALSE
0.406615,0.879697,1.216388,1.403731,0.728736,1.353606,0.554382,0.913601,0.374849,0.959039,0.520464,0.353656,0.802095,1.907312,1.125705,0.975367,0.487475,0.648506,0,0,1.374711,3.022565,0,0,0,0,0.86143,0,0,0,0,0,1.124417,1.292097,1.067432,0.84384,TURE
0.415086,0.899211,1.370299,0.82505,0.917825,1.119717,0.572695,1.417829,0.896697,1.240662,0.755054,0.968571,0.924383,0.933993,1.378119,1.592094,1.074204,0.74099,1.5775,1.123368,1.346071,0,0,0,1.67378,0,0.843294,0,0,0,1.749514,2.301824,0.730321,0.597224,1.170649,1.125608,TURE
0.368495,0.9707,0.738222,0.991324,1.062591,0.89618,1.061673,0.770249,0.957597,1.017756,1.021287,0.950365,1.041259,0,0.621756,0,1.480847,0.835768,0,0,0,0,0,1.613726,0,0,0.953726,2.036885,2.122585,0,0,0,1.168929,0.832463,0.692766,1.125608,FALSE
0.825936,1.073289,0.628779,1.133351,0.973784,0.918138,1.22863,0.898624,0.918747,1.130296,1.112941,0.872988,1.029779,0.700495,0.964683,0.477628,1.074204,1.217341,0,1.117548,0,0.488018,0,0,0,1.792274,0.417255,0.885139,1.84476,0,0.861017,0,0.860144,1.129103,1.020782,1.228973,TURE
0.355788,1.31135,0.625571,1.026729,0.862586,0.859432,1.258596,1.198166,0.749698,1.027542,1.021287,1.032293,1.060473,0,0.322114,0,1.394883,1.237109,0,0,0,0,0,1.673493,0,0,0.989049,2.113269,2.202182,2.544248,0,0,1.433452,1.25916,0.6362,1.022244,FALSE
0.321903,0.724693,0.998719,0.992955,1.117761,1.025891,0.149833,0.730132,1.116278,0.663621,1.092483,0.979722,0.973441,0,0.712947,0,0.771835,0.273813,0,0,0,0,0,0,0,0,0,0,0,0,0,0,0.98318,1.384909,1.348798,0.791806,TURE
0.914883,0.815951,0.864987,0.998209,1.110455,0.962564,0.660627,0.558236,1.027326,0.630537,1.160554,1.020996,1.006551,1.053457,0.621756,0.287317,1.184677,0.764131,0,1.007882,1.20769,0,0,0,1.493043,1.211678,0.752234,0,0,0,0,0,1.109661,1.123269,0.842633,1.022244,FALSE
0.8217,1.211308,0.692213,1.028052,0.901529,0.893101,1.301406,1.121141,0.674098,1.125403,0.982007,0.824742,1.04287,0.234708,0.969681,0,1.079769,1.223648,0,0.561684,0,0,1.209806,0.709701,0,0,1.258319,0,0,0,0,0,0.018571,0.747455,0.974132,0.975527,FALSE
0.245663,0.949598,1.912666,0.929367,0.603092,1.443846,0.854602,0.920812,0.538998,1.065599,0.341884,0.516854,0.754913,3.178853,0.938088,1.625612,0,0.720562,5.40857,3.851548,4.6151,0,0,0,0,0,0,0,0,0,0,0,-0.882338,-0.018992,0.617833,0.957134,TURE
0.355788,1.180215,0.695079,0.449194,1.189773,0.584414,1.618195,1.437799,1.808095,0.753531,1.41409,1.491089,1.204266,0,0,0,0.976418,1.36082,0,0,0,0,0,0,0,0,0,0,4.404364,1.272124,0,0,0.855867,0.360382,1.227215,0.797123,TURE
0.364259,0.896597,1.086263,0.814817,1.045894,0.973757,0.898997,0.858685,0.852597,0.776365,0.877259,0.87936,1.000699,0.532925,0,0.363372,1.225856,0.7248,0,0,0,0,0,0,1.915772,2.072992,0,0,0,0,0,0,1.317921,1.039954,1.095716,0.890557,FALSE
0.834407,1.081031,1.155878,1.368103,0.634143,1.304592,0.715672,0.620227,0.448781,0.999335,0.540681,0.389078,0.827722,0.693347,0.545622,1.891017,0.295345,0.628653,1.55323,0,0,0.965974,0,2.09618,0,0.886899,0,0,0,0,0,0,0.519712,0.404745,1.095716,1.125608,TURE
1.385031,1.02181,1.142735,0.51101,1.077345,0.838932,0.823451,1.160408,1.037644,0.944072,1.001812,1.280326,1.071192,0.277906,0.328043,0.568465,0.852333,1.102393,0,0,0,0.289196,0,0,0.490769,0.265522,0.741787,0.52341,0.545432,0.945231,0.509146,0.669881,0.791938,1.078053,0.795983,0.947204,TURE
0.313432,0.694661,0.789009,1.019792,1.215498,0.936549,0.481606,0.363729,1.378121,0.379212,1.402867,1.153819,1.020153,0,0.732479,0.423104,0.634385,0.56263,0,0,0,0,0,0,0,2.423357,1.128351,0,0,0,0,0,0.695147,1.311403,1.095716,0.533747,FALSE
1.478214,1.125732,0.953593,0.880369,0.916364,0.943258,0.947092,1.092771,0.684637,0.898571,0.796517,0.809502,1.016645,0.390506,0.614609,0.710037,1.097869,1.121219,0,0.310788,0.3724,0,0,1.567086,0,0.497278,0.23154,0,0,0.294985,0.953358,0.627164,1.401777,0.590293,1.123999,0.768799,FALSE
0.338846,1.101534,1.094749,0.943307,0.843252,1.046788,0.824081,0.748853,0.496124,0.428143,0.982007,0.71687,0.962514,0,1.353696,1.17291,0.732755,1.039798,0,0,0,0,3.000947,1.760428,0,0,0,0,0,0,0,0,1.108363,1.25258,1.273865,1.050568,TURE
0.313432,0.843517,0.789009,0.728423,1.249262,0.780457,0.556522,0.887926,1.126122,0.721726,1.367795,1.351812,1.101765,0,0,0.846209,1.110174,0.984603,0,0,0,0,0,0,0,0,0,0,0,2.907712,2.349347,0,0.975156,0.857972,1.020782,1.022244,FALSE
1.524805,1.030138,0.940674,0.988227,0.936947,0.994649,0.849053,0.815418,0.906497,0.837256,0.905629,0.839003,0.989775,0.25236,0.819194,0.516211,1.257726,1.001059,0,0.301238,0.360958,0.262464,0,0.7594,0,0.963912,0.448812,0.949784,1.979489,0.285871,0.46195,0,0.985332,1.467169,1.170649,0.543677,FALSE
0.402379,1.159509,1.229192,0.453922,0.973109,0.851109,0.759153,1.37789,0.485099,0.844868,0.693952,1.146992,1.064825,0.481901,0,0.657162,1.601148,1.85698,1.628387,1.159606,0,0,0,0,0,0.9351,1.741586,0,0,2.236701,0,0,0.561395,0.769735,1.198932,0.993921,TURE
1.63493,1.065387,1.164708,0.712193,0.945038,0.957577,0.889009,1.183188,1.025322,0.964748,0.92636,1.032293,1.009158,0.823612,0.416657,1.6045,1.142717,1.146816,0.394375,1.123368,0,0,0,0,0,0.449238,0.627517,0.442569,0.46119,1.332067,0.861017,0.566417,1.084447,0.974951,1.198932,0.975527,FALSE
0.330374,1.318074,0.598837,1.036601,0.864874,0.851499,1.656486,1.447783,1.218871,0.789685,0.982007,0.992998,1.064621,0.588294,1.041643,0.401125,1.20286,0.933455,0,1.418991,0,0,0,1.807373,0,0,0,0,0,1.375269,0,0,0.862026,1.423113,0.913824,0.613401,TURE
1.889064,0.782105,1.466212,0.954789,0.896332,1.236657,0.898997,0.811801,0.837258,1.240993,0.70306,0.70648,0.863241,1.221537,0.901197,1.804611,0.832541,0.784522,0.682162,0.24289,0.873127,0,0.521609,0.305989,1.435748,0.970984,0,0.764984,0,0.460497,0.372069,0,0.984604,0.919754,0.767699,0.947204,TURE
0.419321,1.075572,0.943622,0.762268,1.009505,0.875058,0.788594,1.154023,0.575619,0.96625,0.946861,1.002109,1.052303,0.462231,0,0.630339,0.945104,1.362082,0,1.111787,0,0,0,1.41201,1.656344,0,0.83451,1.779595,3.708938,0,0,0,0.887179,0.499513,1.198932,1.27569,TURE
0.275312,0.621378,0.449128,2.570771,0.691899,1.599337,0.674248,1.947019,0.826873,2.996998,0.883806,0.908035,0.673615,1.415583,5.84839,0.482603,0,0.320875,2.403809,0,2.051156,4.533847,0,2.186338,0,0,0,0,0,0,0,0,0.570026,0.044573,0.642374,0.614971,FALSE
0.360023,0.647961,0.755592,0.887818,1.322748,0.849321,0.359599,0.419358,1.455296,0.205508,1.45337,1.299924,1.06576,0,0,0.367698,0.826966,0.366714,0,0,0,0,0,1.653085,0,1.049136,0,0,0,0,0,0,1.03089,1.758792,0.964216,1.068961,FALSE
0.525211,0.769889,1.17715,0.738996,1.128366,0.978089,0.385285,0.813041,0.944997,0.782889,0.869778,1.065064,0.998433,0.368282,0.869447,0.753332,0.75301,0.333919,0,0.883962,0,0,1.909693,0,1.314125,0,0.662091,0,0,0,0,0,0.293363,1.356335,1.245582,0.795553,TURE
0.389672,0.798213,1.269275,0.996039,0.950526,1.161354,0.359599,0.499236,0.808498,0.570857,0.641578,0.688195,0.902613,0,0.587593,0,1.017805,0.338506,0,0,0,1.052804,0,0,0,1.933239,0.900146,0,0,0,0,0,1.088851,0.908705,0.992499,0.778729,FALSE
0.504033,0.493685,1.717254,1.177718,0.881832,1.480245,1.253865,0.507118,1.106365,1.784678,0.425536,0.900489,0.735882,1.151661,1.13286,3.402763,0.098115,0.435085,1.294359,0.921738,1.104468,0.807754,0,0,0,0,0,0,0,0,0,0,0.006173,0.077767,1.170649,0.675365,TURE
0.304961,1.223926,0.892018,1.19785,0.728736,1.082884,1.023858,0.898624,0.643123,0.827742,0.556471,0.557565,0.943641,0.638009,1.506225,0,0.815319,1.012339,0,0,0,0,3.348882,1.964536,0,1.246799,0,0,0,0,0,0,0.953177,0.507263,1.273865,0.947204,TURE
0.389672,0.63857,0.380782,1.17181,1.357894,0.816087,0.679242,0.559144,1.616995,1.278719,1.885453,1.197969,1.083136,0,0.293797,0,0.890579,0.902682,0,0,0,0,0,0,0,1.933239,0,1.921153,2.001984,1.156476,0,0,0.973216,1.302311,0.945849,0.840093,FALSE
0.309197,1.106563,0.95978,0.738401,0.992564,0.870263,0.829844,0.938947,0.606373,0.559879,0.985784,0.933769,1.05481,0.629148,0,0.857962,1.286392,1.283501,0,0,0,0,0,0,0,0,0,2.450167,0,0,2.383395,0,1.134181,0.807859,1.273865,1.125608,FALSE
2.088136,0.878844,1.006666,1.126174,0.947716,1.101189,0.707211,0.480188,0.754447,0.562777,0.931245,0.777013,0.934071,0.460352,1.141149,1.192776,0.776542,0.834797,0,0,0.526366,0.191223,1.414732,0.553277,0,0.17557,0.163496,0,0.360275,0,0.336307,0,0.488012,1.121706,1.095716,0.975527,TURE
0.482855,0.998466,1.12676,0.709253,1.008176,0.937233,0.891862,0.998471,1.569745,0.676873,1.197113,1.042306,1.019795,0,0.236597,0,0.614736,0.545204,0,0,0,0,0,0,0,0,0,0,0,2.775543,1.495039,0,0.622521,1.345333,1.348798,1.27569,TURE
0.385437,1.00873,1.154901,0.533109,1.070796,0.856788,0.757337,0.958532,1.094479,0.728621,1.014145,1.178273,1.061856,0,0,1.715923,1.415031,1.254978,0,0,0,0,0,0,0,0.977604,0.910374,3.886471,0,2.339538,1.890279,0,1.26931,1.480484,1.095716,1.200649,FALSE
0.677691,0.734356,1.058258,1.179134,0.99941,1.155077,0.786623,0.336984,0.937122,0.941914,0.859256,0.692974,0.905896,0.854692,0.840739,0.777022,0.436888,0.774944,0.958481,0.682553,0.817866,0,0,0,2.025593,0,0,0,0,0,0,0,0.899462,0.973144,1.095716,0.975527,FALSE
0.453206,0.960839,0.873071,0.705276,1.144184,0.809633,0.784839,0.791645,1.055247,0.791044,1.080208,1.238023,1.08651,0,0.252222,0.582766,1.638329,1.065548,0,0,0,0,0,0,0,1.654407,1.540634,0,3.420865,0,1.596643,0,1.081375,1.397245,1.123999,1.097285,TURE
0.313432,1.141228,0.394504,0.509896,1.31679,0.468274,1.41271,1.230259,1.000122,0.379212,1.816713,1.652214,1.264989,0,0,0,2.220348,1.969206,0,0,0,0,0,0,0,2.423357,1.128351,0,0,2.907712,2.349347,3.091021,1.214443,1.154371,0.852549,1.27569,TURE
1.728112,0.917945,1.030352,1.017292,0.961442,1.054574,0.649276,0.855833,0.845247,0.970456,0.888482,0.896656,0.958444,0.667793,0.919649,1.290104,0.910272,1.059598,0.373005,1.062496,0,0,1.141101,1.004096,0.78523,0.637253,0.19781,0.418469,0.436076,0.755717,0.81413,0,0.9729,1.301662,1.095716,0.778729,FALSE
1.427387,0.947907,0.970223,0.943707,1.000893,0.985414,0.90833,0.816743,0.817908,0.803545,1.000356,0.885049,0.994604,0.943722,0.716129,0.919245,1.068165,1.191822,0.45206,0.32192,0.38574,0,0,0.405847,0,0.772717,0.479718,0,0.529053,0.611231,0.493857,0.649764,1.250559,1.195175,1.198932,1.125608,FALSE
0.440499,0.776722,1.291243,0.621961,1.129141,0.971819,1.248607,0.898624,1.139247,1.31297,1.047474,1.115131,1.001712,0,0,2.998701,1.236435,0.797515,0,0,0,0,0,1.342108,0,0,0,1.690615,0,1.017699,0,0,0.175511,0.299122,1.077348,0.947204,TURE
0.470148,0.595424,1.315014,0.679861,1.215498,1.014594,0.790028,0.521928,1.426564,0.949698,0.949273,1.326571,0.979347,0.411806,0,1.403937,0.526251,0.84011,0,0,0,0,0,0,1.472306,0.796566,0,0,1.646491,0,0,0,0.764338,1.072932,0.942107,1.097285,TURE
0.385437,0.928032,1.475706,0.651578,0.933515,1.078918,0.648368,0.887732,0.785779,0.959039,0.810602,0.941924,0.945715,0.503318,0,2.059108,1.029114,0.912712,0,0,0,0,0,0,0,0,0,1.943236,2.024995,0,0,0,0.737983,0.729336,1.020782,1.172325,TURE
0.376966,1.567726,0.590427,0.908482,0.757979,0.778703,2.031068,1.597554,0.877097,0.631748,0.707045,0.581992,1.102682,0.514757,0.607625,0,1.184065,1.050137,0,0,0,0,0,0,0,0,1.863092,0,0,0,1.934756,2.545547,1.401985,0.64638,0.974132,0.900487,FALSE
0.457442,1.291922,0.64874,1.247761,0.763438,0.989302,1.648162,1.023433,0.532873,0.941914,0.801972,0.318609,0.992571,0,0.499729,0.57732,0.86561,0.767701,0,0,0,0.892376,0,1.290981,0,0,0,0,0,0,0,0,1.458705,1.412381,1.170649,1.050568,FALSE
0.419321,0.853039,1.061575,1.306746,0.858079,1.225081,0.78544,0.79142,0.575619,0.692239,0.634687,0.545324,0.869294,3.235618,1.909679,0.630339,0.708828,1.152531,1.561237,3.335361,2.664388,0,2.407009,1.41201,1.656344,0,0,1.779595,0,0,0,0,0.76635,0.73279,0.767699,1.172325,TURE
1.029243,0.679959,1.705947,0.73202,0.966507,1.235885,0.783741,0.460833,1.028997,1.106584,0.584168,1.009745,0.863645,1.497476,0.552386,1.786829,0.430569,0.678876,1.256763,0.894966,1.072388,0,0.962804,0.564804,2.650151,0.358455,0,0,0,0,0,0,0.920307,0.656584,0.833582,1.022244,TURE
1.067364,1.31135,0.973111,0.598925,0.91216,0.802137,1.321603,1.566832,1.074228,0.50938,0.785605,0.960728,1.09043,1.443782,0.213032,0.369163,1.245391,1.063618,0,1.29412,0,0,0,0,0.638591,0,0.965216,0.6817,1.420763,0.410363,0.663122,0,1.384563,0.447284,0.945849,1.125608,FALSE
0.533682,1.04908,0.64874,1.711215,0.713864,1.237582,1.327091,0.599083,0.787498,1.810431,0.617261,0.682733,0.862758,1.811946,1.924956,0.494186,0.555721,1.232161,0,2.609113,1.042119,0.761785,0,1.102057,1.292757,2.098272,0,0,0,0,0,0,0.202352,0.083312,1.198932,0.633364,TURE
0.618393,0.779624,0.879799,1.661402,0.821433,1.325174,0.799109,0.973509,0.863622,1.084628,0.638304,0.700939,0.816961,2.499236,1.843828,0.852045,0.47907,0.424883,3.154999,1.497824,0.897381,0.655241,0,2.843768,0,0,0,0,0,0,0,0,1.203998,0.478723,0.674399,0.847587,TURE
0.677691,1.239225,1.021766,0.842239,0.827636,0.956548,1.123747,1.385379,1.074934,0.813471,0.908356,0.71687,1.009696,0.569794,0.672591,1.359788,0.800961,0.516629,0.958481,0,1.635732,0,0,0.863395,0,0.547956,0.510274,0,0,0,1.054194,0,1.399276,-0.149568,1.002415,0.815516,FALSE
0.70734,1.429135,0.664279,0.806935,0.867751,0.760829,1.717133,1.454915,0.843497,0.603477,0.935245,0.907277,1.112028,0.81865,0.161057,0.372128,1.255395,1.546386,0,0.653596,0.783169,0,0,0,0.969567,0.524568,1.465481,0,0,0,1.008922,0,0.764338,0.676432,0.735675,0.993921,TURE
1.732348,1.292753,0.713773,0.751219,0.9652,0.75546,1.525283,1.32654,0.600832,0.715836,1.100471,0.93054,1.114835,0.333078,0.589754,0.529917,1.135052,1.308667,0,0.264971,0.317501,0.230787,0,0,0.391648,0.423789,0.78929,0,0.434999,0,0.81212,0.534251,0.522917,-0.016802,0.842633,1.050568,TURE
0.385437,0.968381,0.834095,0.888515,1.070796,0.888521,1.171421,1.361552,1.407187,0.741076,1.085564,0.948875,1.045264,0.503318,0.594122,0.343185,1.157753,0.912712,0,0,0,0,0,0,0,0.977604,0.910374,0,0,0,0,4.974057,0.512796,0.653759,0.870916,1.125608,TURE
0.330374,1.082704,0.523983,1.036601,1.057068,0.814477,1.215311,0.915265,1.249496,0.685028,1.320254,0.902725,1.083978,0.588294,0.694429,0,1.20286,1.066806,0,1.418991,0,0,0,0,0,2.294111,1.068173,2.284615,2.380737,0,0,0,1.336958,1.251078,0.749332,1.068961,FALSE
1.622223,0.786125,0.746983,1.519988,0.939393,1.183728,0.784125,0.893632,1.051047,1.278719,0.972187,0.646776,0.890916,2.015909,2.239623,0.727695,0.666769,0.887027,2.384881,1.132214,2.374172,0.246578,1.216173,0.713437,0.83689,0.452785,0,0.446073,0,0.268522,0,0,0.549854,0.007743,1.170649,0.87591,TURE
0.389672,1.117498,1.078884,0.937448,0.841894,1.035803,0.938953,0.998471,0.485099,0.433851,0.576111,0.675451,0.968258,0.497787,0.293797,1.357654,1.272256,1.241187,1.682666,1.198259,0,0,0,0,0,1.933239,1.800291,1.921153,0,1.156476,0,0,1.281783,0.640927,1.123999,1.022244,FALSE
0.22025,1.129778,1.459666,1.140261,0.576583,1.332781,0.96559,1.164883,1.077997,0.228343,0.327336,0.191165,0.812983,0.888209,1.048451,1.21124,0.454021,0.201333,0,0,2.584456,1.912235,0,0,0,0,0,0,0,0,0,0,0.330498,0.045188,1.123999,0.91888,TURE
0.381201,1.183129,0.454118,1.257743,0.916126,0.898393,1.318529,1.018441,0.485099,1.164548,1.139128,0.458797,1.040102,1.017947,0.901197,0,0.910592,1.038338,0,2.450985,0,0,0,0,1.82769,1.977682,1.841677,0,0,0,0,0,1.498382,1.330551,0.692766,1.125608,FALSE
0.304961,1.019939,0.729833,0.898388,1.075753,0.842243,0.92397,0.599083,1.267871,0.371057,1.342076,1.0992,1.06946,0,0.376556,0.435023,1.141446,0.723099,0,0,0,0,0,0,0,1.246799,1.161057,0,0,0,0,0,1.109151,1.618935,1.245582,1.144002,FALSE
0.338846,0.963842,0.364916,1.010686,1.218031,0.721923,1.198663,0.599083,0.992247,0.856285,1.669412,1.146992,1.13237,0.573401,1.015272,0,1.46551,1.299747,0,0,0,0,0,1.760428,2.065053,0,1.040428,0,0,5.356311,2.163872,0,1.290666,0.863623,0.739416,1.200649,TURE
0.304961,1.019939,1.297481,0.748656,0.902245,1.042778,0.549387,0.998471,0.661498,0.513771,0.654671,0.828383,0.964611,1.276019,0.376556,2.610137,0.815319,1.301578,2.163428,1.540619,1.84604,0,0,0,0,1.246799,0,0,0,0,0,0,1.054,0.696548,1.035408,1.35073,FALSE
0.406615,1.070935,0.973111,0.786089,0.988999,0.902404,0.988897,0.973509,0.584323,0.428143,0.893626,0.955827,1.038005,0,0.562853,0.650245,1.218687,1.188927,0,0,0,0,0,0,0,0,0.86143,0,0,0,1.787546,0,1.389512,1.233641,1.020782,0.947204,FALSE
0.419321,0.667596,1.533386,0.762268,1.034742,1.166744,0.479465,0.242786,1.014297,0.825639,0.589204,1.034305,0.899795,0.924462,0.272811,1.575848,0.59069,0.94298,0,1.111787,0,0,0,0,0,0.896137,0,0,0,0,0,0,1.059672,0.517287,0.917566,1.125608,TURE
0.389672,0.997766,0.698101,0.703086,1.194946,0.721923,1.118752,1.37789,0.896697,0.662194,1.37481,1.325413,1.13237,0,0.587593,0,1.399481,1.015517,0,0,0,0,2.596325,0,0,0.96662,1.800291,1.921153,2.001984,0,0,0,1.185532,0.483917,0.942107,1.068961,FALSE
1.097012,0.935666,0.879181,0.832483,1.099737,0.880802,0.905063,0.784629,1.225691,0.980394,1.141036,1.092815,1.0493,0.877881,0.621756,0.478862,0.942357,0.875566,0,0.839248,0,0,0,0,1.242258,0.672103,0.938824,0.662986,0,0.399098,0,1.697031,0.960861,1.292803,0.842633,0.975527,FALSE
0.398144,0.781229,1.242269,0.917502,1.010042,1.105925,1.087359,0.35945,1.241096,1.379842,0.707045,1.075988,0.931595,0.487082,1.149914,0,0.622448,0.441635,0,1.17221,0,0,2.539263,0,0,0.945375,0,0,0,0,0,0,0.884984,0.840733,0.974132,1.172325,TURE
0.37273,0.917945,0.86253,1.286328,0.908554,1.115699,0.839064,0.988487,0.859947,1.198799,0.883806,0.420564,0.926484,0.520674,0.921914,0.355019,0.665375,0.944184,0,0,0,0,0,1.594741,0,3.036323,0.942505,0,0,0,0,0,0.903398,0.728326,1.077348,0.797123,TURE
0.309197,1.005967,0.95978,1.402962,0.75298,1.22628,0.599332,0.754614,0.419797,1.034129,0.66852,0.749956,0.868667,3.14574,1.113979,0,0.643196,0.427834,0,4.556761,1.82004,0,0,1.936471,0,0,0,0,0,0,0,0,1.001596,0.925279,1.348798,1.144002,TURE
0.855585,0.999742,0.896033,0.853913,1.03899,0.900617,1.116936,0.7897,1.162633,0.747303,1.017716,1.129613,1.03894,0.676099,0.266025,0.460994,1.036794,1.072777,0.7572,0,0.646114,0,0,0,0.799041,1.296922,0.402578,0.853846,0,1.027979,2.491731,1.092785,1.197719,1.277302,0.870916,0.965597,FALSE
0.368495,0.801883,0.805333,1.177198,1.062591,1.028948,0.770569,0.479266,0.793798,0.606739,1.054956,0.688195,0.971842,1.580186,0.621756,0.359147,1.211602,1.074559,1.781647,2.537491,0,0,0,0,1.892965,2.048313,2.861177,0,2.122585,0,0,0,1.344445,1.066363,1.020782,1.125608,FALSE
0.398144,0.703107,1.118042,0.974846,1.089782,1.075204,0.479465,0.975649,1.209596,0.841606,0.920281,0.983136,0.947657,0.487082,0.574957,1.328457,0.373469,0.662452,0,1.17221,0,0,0,0,0,0,0.880362,0,0,0,0,0,0.762384,0.865343,1.020782,1.27569,FALSE
0.690398,1.103786,1.253701,0.859807,0.812404,1.08067,0.732516,0.765495,1.02083,1.027542,0.909266,1.033709,0.944799,1.118485,0.660136,2.09724,0.643196,1.077507,0.940621,2.679338,0,0.585622,0,0,0,0,0,0,0,0,1.034304,0,0.912398,1.874407,0.974132,1.068961,FALSE
0.376966,0.990143,1.508868,0.66622,0.870272,1.103163,0.852383,0.92525,0.308699,1.179771,0.519373,0.85812,0.933039,1.029515,0.303812,2.45689,0.92094,1.050137,1.740689,2.479157,0,0,0,0,1.848943,0,0.931546,0,0,1.197293,0,0,0.679288,1.099128,0.974132,0.915133,FALSE
1.101248,0.861456,0.830887,1.098797,1.047458,0.999586,0.875946,0.691249,0.983766,0.632334,1.087761,0.941121,0.987194,0.174898,1.032259,0.71552,0.536411,0.872186,0,0,0,0.36459,1.798233,0.527443,0.618712,0.669488,0.623447,0,0,0,0,0,1.143333,1.161164,1.020782,0.825446,TURE
0.512504,1.062085,0.965068,0.980059,0.908554,1.002339,0.642141,1.540499,0.913497,1.810431,1.122294,1.283538,0.985754,0,0.668387,1.801719,0.675356,1.026801,0,0,0,0.794064,0,0,0,0,0.678923,0,0,0,0,0,1.54511,1.263583,1.123999,0.84384,FALSE
0.29649,0.996626,0.750685,1.001061,1.035103,0.90756,0.898997,0.673968,0.716623,0.5994,1.227509,0.860244,1.035309,2.626009,0,0,1.510112,1.041682,0,4.757795,0,0,0,0,2.37327,1.284017,0,2.561538,0,0,2.491731,0,1.054942,0.963762,0.795983,0.768799,FALSE
0.279548,0.834495,0.707717,0.980059,1.173549,0.875058,0.674248,0.823739,1.249496,0.685028,1.358443,1.131061,1.052303,0,0,0.475179,0.890579,1.263754,0,0,0,0,0,0,0,1.365542,1.271634,2.726798,5.68305,0,0,0,1.604265,1.303018,1.273865,0.947204,FALSE
0.444735,1.084049,0.722882,0.616037,1.165978,0.687546,1.298552,1.098318,0.734998,0.456685,1.37481,1.274435,1.150344,0,0.257072,0,1.001901,0.987308,0,0,0,0,0,0,0,0.843423,0,0,0,0,0,0,1.029096,1.349571,1.095716,0.89517,FALSE
0.491326,0.633065,1.258333,0.789962,1.163106,1.045544,0.761651,0.361946,1.341371,0.570857,1.153858,1.25054,0.963165,1.969507,0,1.611476,0.302022,0.982157,2.656841,3.783977,0,0,0,0,4.22148,0,0.708964,0,0,0,0,0,0.835073,1.277706,0.683715,1.125608,TURE
0.326139,1.001394,0.379134,0.910055,1.233038,0.675045,1.238325,0.925054,0.99549,0.93184,1.698294,1.228518,1.15688,0,0,0,1.371023,1.215948,0,0,0,0,0,0,0,0,2.165215,4.631822,4.8267,0,0,0,0.754932,1.197153,1.245582,0.46489,FALSE
0.402379,1.120859,1.044814,1.134806,0.762707,1.12468,0.859042,0.559144,0.279299,0.936205,0.654671,0.420564,0.921789,0.963801,0.853261,0.985743,0.985322,1.201575,0,1.159606,0,0,0,1.473402,0,0,0,0,0,0,3.61438,0,1.136222,0.472633,1.170649,1.200649,TURE
0.525211,0.917945,1.17715,0.956348,0.926872,1.094528,0.513713,0.727458,0.598498,0.538236,0.589204,0.655424,0.937553,0.736564,0.652085,1.757775,1.035389,0.500878,1.241311,0,1.059203,0,0,0,0,0,1.324181,0,0,0,0,0,1.331374,1.201302,0.949591,0.85377,TURE
1.063128,0.994745,0.674587,0.773115,1.174605,0.747809,1.066643,0.848351,0.848074,0.82874,1.424253,1.217843,1.118835,0.362389,0.641652,0.247093,1.296683,1.273233,0.608193,0.433106,0,0,0,0.546585,0,1.387567,1.938217,2.053378,0.713257,0,0,0.875998,1.111389,1.203745,0.739416,0.825446,FALSE
1.545983,1.106563,0.719835,1.166673,0.896731,0.981024,1.182891,0.70944,0.649893,1.081623,0.961333,0.794845,0.996899,0.622234,1.322085,0.424267,0.826966,0.70522,0.41719,0.594178,0,0.258838,0.638323,1.497823,0.878503,0.23765,0.221307,0.936629,1.952073,0,0,0,0.573786,0.289751,1.198932,1.097285,TURE
0.957239,0.974808,0.904218,1.025593,0.972877,0.996637,0.832405,0.682289,0.857497,0.989485,1.047474,0.881484,0.988736,0.201327,1.188244,1.098191,1.286392,0.912712,0,0,0,0.420177,1.036201,0,0,0.385781,0.359251,0.761538,0.793579,0,1.48157,0,1.335024,1.277722,1.123999,1.172325,TURE
0.292254,1.543211,0.676947,0.624965,0.869052,0.66961,1.66481,1.572592,0.520623,0.447171,0.943818,1.07265,1.159722,0,0.393169,0,2.383609,1.661001,0,0,0,0,0,0,0,0,1.213833,0,0,3.131382,2.530066,3.328792,0.999686,0.714827,1.020782,0.815516,TURE
0.482855,0.805215,0.921894,1.087522,1.05201,1.038556,0.449499,0.641874,1.055247,1.019387,1.103589,0.823831,0.966819,0.400873,0.709792,0.273333,0.614736,0.817806,0,0,0,0,0,0,1.432514,0,0,0,1.601587,0,0,0,0.500058,1.438538,0.870916,0.825446,TURE
0.368495,0.717474,1.342222,0.991324,0.976435,1.194907,0.41097,0.992766,0.919797,0.802461,0.852943,1.278077,0.885071,2.106914,0.932634,0.359147,0.673112,0.716372,0,0,3.040537,0,0,0,0,0,0,0,0,0,0,0,0.654201,1.266681,1.049065,1.050568,FALSE
0.415086,1.161481,0.714938,0.550033,1.147282,0.648257,1.172026,1.271387,1.259296,0.707862,1.339894,1.367894,1.170886,1.400989,0.551247,0.318419,1.312916,1.058557,1.5775,0,2.692142,0,0,1.426873,1.67378,1.81114,1.686589,0,0,0,0,0,0.960861,1.727746,1.091974,0.962451,FALSE
0.304961,0.968942,0.973111,0.973253,0.971648,1.002671,0.92397,0.649006,0.973872,0.827742,0.91654,0.908035,0.985581,0.638009,0.753113,0.435023,0.978383,0.723099,0,0,0,0,0,0,2.304479,1.246799,0,2.486198,0,1.496616,2.418445,0,1.461046,0.476459,1.123999,0.825446,FALSE
0.419321,1.038483,0.943622,0.544477,1.135693,0.758384,0.719198,1.078349,1.030544,0.411017,1.1536,1.352243,1.113306,0.462231,0,0.630339,1.417657,1.676409,0,0,0,0,0,0,0,1.792274,0.83451,1.779595,7.417876,1.071262,0,0,0.438057,1.36407,0.786067,0.720512,FALSE
0.880998,1.235695,0.701762,0.958856,0.912922,0.860754,1.225906,1.116472,0.681543,0.996404,0.910588,0.747283,1.059782,0,0.516628,0.596843,1.454182,1.388909,0,0,0,0,0,0,0,1.258963,0.390795,0,0,2.993232,0,1.060644,1.27207,0.666064,0.945849,0.900487,TURE
0.6311,1.133569,0.783713,0.506474,1.157035,0.658936,1.123747,1.560111,0.756435,1.013271,1.361171,1.391259,1.165302,0,0.180645,0.208693,1.251625,0.901919,0,0,0,0,0,0,0,0,0.548719,3.497824,0,2.105584,1.134167,1.492217,1.174874,1.128067,0.795983,1.228973,FALSE
1.372325,1.065269,1.153316,0.632199,0.987071,0.909088,1.163408,1.233406,1.115467,0.846211,0.924242,1.079522,1.034511,0.701218,0.165545,1.338739,0.824406,1.112632,0.940621,0.334917,0.401313,0,0,0.422283,0,0.536007,0.499146,0,1.101091,0.318031,0,1.352322,0.82537,0.916333,1.123999,0.947204,TURE
0.237192,1.31135,1.042619,1.347582,0.535398,1.237582,1.023858,1.447783,1.56187,0.941914,0.982007,0.430122,0.862758,0.823612,0.9722,1.12315,0.210501,0,0,0,0,1.767915,0,0,0,0,0,0,0,0,0,0,0.802896,0.134329,1.049065,1.097285,TURE
0.440499,0.847334,1.12282,0.881111,1.033044,1.027352,1.098775,0.349465,0.845247,1.084628,1.145675,0.955827,0.972676,0.879586,0.519136,1.49935,1.011629,1.295962,0,0,0,0,0,0,3.148694,0,0,0,0,0,0,0,1.309816,0.873065,0.692766,1.144002,FALSE
0.343081,0.861281,0.93707,0.798567,1.141301,0.891263,0.359599,1.797248,1.146597,1.918079,0.942727,1.758721,1.04383,0,0,1.158248,0.434157,1.283501,0,0,0,0,0,0,0,0,1.027089,0,0,0,0,0,1.082257,1.069793,1.348798,0.85377,FALSE
0.563331,1.021472,0.702396,1.459036,0.826579,1.129022,0.922049,0.664916,0.67846,1.031306,0.92805,0.546187,0.919518,2.402201,1.822875,0.23399,1.052503,0.777879,0,2.469695,1.972867,0.720765,0,1.042715,0,0.661763,0,1.310554,0,0.788914,0,0,0.382686,0.610855,0.870916,0.647041,FALSE
0.453206,0.686314,1.036772,1.057915,1.097483,1.079511,0.542252,0.349465,0.992247,0.791044,0.977331,0.828383,0.945405,0,1.51333,1.748299,0.655332,0.871812,0,0,0,0,2.221855,0,0,0.827203,1.540634,0,0,0,0,0,1.344445,1.15008,1.245582,1.022244,FALSE
0.563331,0.966258,0.307298,1.418507,1.05201,0.911903,1.290868,0.365375,0.913497,1.501792,1.435241,0.697438,1.033039,0,1.417792,0.23399,0.701668,0.855667,0,0,0,2.162296,1.777484,2.08543,0,1.323525,0,0,0,0,0,1.677298,1.311017,0.82302,0.889283,1.068961,TURE
0.398144,1.249967,0.931702,0.688127,0.930302,0.829443,1.309968,1.489149,0.686698,1.027542,0.852943,0.944903,1.076153,0.974165,0.287478,0.664228,1.120406,0.883269,1.646086,0,0,0,0,0,1.747352,0,0.880362,0,0,0,0,2.404127,1.55754,1.042754,0.945849,0.825446,FALSE
0.283783,0.767237,1.045731,0.884979,1.118742,0.991297,0.299666,0.5135,1.086747,0.587167,1.066179,0.99679,0.991528,1.372687,0,0,0.701668,0.777879,0,1.659128,0,0,0,0,2.484517,0,1.251765,0,0,1.615395,2.610385,0,1.294213,1.505999,0.927482,1.27569,FALSE
0.376966,0.866375,1.11525,0.969047,0.982566,1.070717,0.359599,0.492579,0.832998,0.563245,0.899082,0.866616,0.950003,4.11806,0.607625,1.052953,0.657814,1.283501,1.740689,4.958315,2.970639,0,0,0,1.848943,0,1.863092,0,0,0,0,0,1.202638,0.631355,0.810608,1.068961,TURE
0.360023,0.647961,1.923325,0.190247,1.146382,1.053158,0.898997,0.718899,1.278896,1.71257,0.628484,1.491089,0.959184,0.53927,0,1.103094,0.689139,0.733429,0,0,0,0,0,0,0,0,0.976987,0,0,0,0,0,0.120537,0.69709,0.974132,1.27569,TURE
1.55869,0.888012,1.01542,0.878858,1.052368,0.973027,0.741279,0.670027,0.980642,0.657987,0.956165,1.046378,1.00108,0.987437,0.728488,0.420799,0.851753,0.979238,0.41377,0.883962,0.353068,0.256711,0.633076,0,0.871283,0.471393,0.438975,0.464455,0.483996,0,0,0.594427,-0.029622,0.312827,0.81435,1.022244,TURE
0.279548,0.945761,0.619252,1.225074,1.022124,0.962564,1.098775,0.649006,1.028997,0.856285,0.982007,0.573496,1.006551,0,0,0,0.712463,1.737662,0,0,0,0,0,0,0,4.096626,0,0,0,0,0,0,1.136089,0.862942,1.049065,0.793376,TURE
0.355788,0.961656,0.695079,1.090899,1.041052,0.928187,1.198663,1.018441,1.190696,0.753531,1.139128,0.688195,1.024525,0.545767,0,0,0.83693,0.865976,0,1.315163,0,0,0,1.673493,1.963075,1.062088,0.989049,0,0,0,0,0,0.886913,0.923644,1.348798,1.35073,FALSE
0.749696,0.64308,1.385446,0.883161,1.058697,1.15834,0.511195,0.671521,1.095291,0.971576,0.771485,0.995809,0.90419,2.316409,0.911437,1.403937,0.263126,0.583409,0.865371,1.232495,0.738416,0,0,0.77904,3.655381,0.49442,0,0,0,0,0,0,0.891307,0.589992,1.245582,0.600324,TURE
0.364259,1.067378,0.47524,1.253564,0.987789,0.906601,1.078797,1.298013,0.661498,1.347222,1.060567,0.866616,1.035811,0.532925,0.629071,0,1.08965,1.328801,0,1.283849,0,0,0,1.633168,0,1.036496,0.965216,0,0,0,0,2.638676,1.143333,0.776023,0.992499,0.947204,TURE
0.6311,0.936427,0.862085,0.723534,1.157035,0.81398,0.915645,0.961029,1.032059,0.5661,1.153858,1.200093,1.084238,1.224288,0.722581,0.62608,1.016945,1.110055,2.060408,0,1.758133,0,1.582691,0,0,0.589241,0.548719,1.165941,3.644991,0.701861,1.134167,0,0.531824,1.055606,0.917566,0.750406,TURE
0.41085,0.870628,0.782501,0.777985,1.210625,0.803791,0.99066,0.78938,1.304837,0.366691,1.37712,1.315667,1.089565,0,0,0.321736,1.205993,0.748709,0,0,0,0,0,0,0,0.915204,0.852265,0,1.89435,0,0,0,1.050692,1.389133,1.142366,0.882093,FALSE
0.381201,1.060736,0.843363,0.658818,1.110455,0.770051,0.779131,0.898624,0.793798,0.685028,1.139128,1.185225,1.107206,1.017947,0,0,0.780508,1.499821,0,1.225493,0,0,0,0,0,0.988841,0.920839,0,0,0,0,0,0.78866,0.765588,1.067432,0.947204,FALSE
0.465913,0.801115,0.796181,1.127068,1.090265,0.997566,0.449499,0.748853,0.955497,0.799199,1.145675,0.987687,0.98825,0.415584,0.735839,0.283363,1.062159,1.318826,0,0,0,0,0,1.26685,0,0.804011,2.246158,0,1.662024,0.960093,0,0,0.570517,0.757299,1.077348,0.768799,FALSE
0.271076,0.516344,1.00352,0.926462,1.288302,0.992644,0.599332,0.748853,1.322996,0.513771,1.080208,1.051409,0.990823,0,1.273119,0.490264,1.102622,1.140889,0,0,0,0,0,0,0,0,0,5.635383,0,3.39233,2.740905,0,0.693122,0.659515,0.832717,1.172325,FALSE
0.588744,0.898133,1.344153,0.659249,1.0066,1.017963,0.689457,1.072043,0.765945,0.937407,0.679283,1.075125,0.977585,0.328251,0.387471,1.11908,1.006742,0.967276,0,0,0,0,0,0.996713,0,0.632567,0,0,1.304997,0.753851,1.21818,0,0.987024,1.031754,1.198932,0.811769,FALSE
0.423557,0.697638,1.167733,0.646839,1.224277,0.924061,0.659265,0.658991,1.499396,0.548022,1.139128,1.414623,1.026682,0,0.270056,0.935958,0.584724,0.622303,0,0,0,0,0,0,0,0,0,0,0,0,1.713065,0,0.733829,1.193153,0.870916,1.35073,TURE
0.321903,1.111196,0.691421,0.992955,0.98626,0.873907,1.105018,0.84246,0.496124,0.470957,1.067932,0.776609,1.052905,0.603982,0.712947,0.411822,1.389303,1.369067,2.046486,0,0,0,0,0,0,0,2.194876,0,0,1.413471,0,0,1.265424,1.052545,0.692766,0.975527,FALSE
0.177894,1.486196,0.417047,1.283411,0.713864,0.893809,2.297438,0.69893,1.322996,1.826741,0.589204,1.08327,1.042499,0,0.652085,0,0.847136,1.001757,0,0,0,0,0,0,0,0,2.054178,0,0,0,0,0,1.188408,0.628312,0.824266,0.590394,TURE
0.338846,0.596664,0.8758,1.078065,1.218031,1.010692,0.524415,0.224656,1.433246,0.856285,1.325709,1.0992,0.981387,0.573401,0.338424,0.78194,0.586204,0.649874,0,0,0,0,0,0,0,2.234524,0,0,0,0,0,0,1.34939,1.053773,1.020782,1.200649,FALSE
0.385437,0.968381,0.641611,1.243922,0.988427,0.983719,0.839064,1.045672,0.849925,0.921674,1.149841,0.604777,0.99549,1.509955,1.485306,0,1.029114,1.369067,0,1.211723,2.903883,1.064767,0,0,0,0.977604,2.731123,0,0,1.169769,1.890279,2.487028,1.232796,1.358175,0.870916,1.050568,TURE
0.360023,1.252724,0.618211,1.01465,0.911226,0.849321,1.198663,1.078349,0.529198,0.685028,0.864166,0.764661,1.06576,0,0.31828,0,1.240449,1.100143,0,0,0,0,0,1.653085,0,0,0,2.087179,0,1.256419,0,0,0.900314,0.59378,1.170649,0.825446,FALSE
0.368495,0.717474,0.604,1.177198,1.206184,0.929372,1.053111,1.300865,1.102497,1.36027,1.515096,1.021369,1.023905,0,1.865267,0.359147,0.673112,0.955163,0,0,0,0,2.750868,0,0,1.024157,1.907451,0,0,0,0,0,1.54511,1.060491,1.348798,1.022244,FALSE
0.33461,1.022521,0.51735,1.159944,1.043687,0.877274,1.139519,0.673968,1.166325,0.874312,1.294699,0.772207,1.051145,0.580752,0.342763,0.395982,1.335869,1.448052,0,1.400563,0,0,0,0,2.092225,1.131963,3.162354,0,0,0,0,0,1.377081,0.817989,0.870916,0.872163,FALSE
0.453206,0.583367,0.818504,1.259422,1.167535,1.079511,0.599332,0.492104,1.349246,0.676873,1.267256,0.855692,0.945405,0.427346,1.008887,0,0.873776,0.678076,0,0,1.230693,0,0,0,0,0.827203,0,1.641374,1.710433,0,0,0,0.938175,1.197616,1.095716,0.854739,FALSE
1.664579,1.04641,0.534839,1.083552,1.055356,0.844999,1.146798,0.698162,0.791253,0.910297,1.318911,0.890389,1.06802,1.04002,0.886636,0.31517,0.767897,1.257307,0,1.930699,0.330493,0,1.777484,1.390287,0,0.220588,0.410836,1.303816,1.358673,0.523239,0.422762,0,1.192576,1.526734,0.711133,1.153932,TURE
0.648042,0.815951,1.144836,0.986465,0.996144,1.094681,0.680011,0.489635,0.843834,0.816764,0.823375,0.849215,0.937474,0.894052,0.351783,1.219209,0.685512,0.743079,1.002914,1.428389,0.85578,0.624663,0,0,1.06006,0.573528,0.534086,0,2.364759,0,0,0,1.191476,0.664191,0.571183,1.27569,FALSE
0.385437,0.685937,0.769934,1.36239,1.070796,1.110651,0.539398,0.795146,1.166642,1.251733,1.156983,0.719477,0.929124,2.516592,2.376489,0,0.257278,0.570445,0,2.423446,1.451942,0,5.251657,0,3.613842,0,0,0,0,0,0,0,0.749056,1.410557,0.945849,0.797123,TURE
0.317668,0.881227,0.544942,1.006194,1.199292,0.808554,0.849053,0.649006,1.102497,0.685028,1.538477,1.115131,1.087075,1.224288,0.722581,0,1.095172,0.693784,0,1.477306,0,0,0,0,4.416919,1.194849,1.11268,0,0,0,0,0,1.101281,1.381743,0.81435,1.27569,FALSE
0.343081,0.906612,1.297481,1.19785,0.771149,1.283419,0.119866,1.857157,0.573298,1.986581,0.432083,1.070526,0.838792,1.132466,2.005162,2.702579,1.013034,1.026801,1.916961,0,1.635732,0,0,0,0,1.102938,1.027089,0,0,0,0,0,0.541794,-0.098081,0.795983,0.825446,FALSE
0.304961,1.070935,0.810926,1.497313,0.728736,1.203205,0.973914,0.574121,0.330749,0.970456,0.638304,0.270818,0.880732,1.276019,1.506225,0.870046,1.30451,1.301578,2.163428,1.540619,0,0,0,0,2.304479,3.740398,0,0,0,0,0,0,1.016509,0.531984,0.945849,0.872163,TURE
0.847114,0.862868,1.138539,1.024162,0.949439,1.111761,0.779131,0.808762,1.080447,0.856285,1.001647,0.802894,0.928543,0.910526,0.940445,0,0.523607,0.567578,0,0.544663,0,0,1.172959,1.376172,0.807153,0,0,0,0,0,0,0,1.419403,1.240623,1.348798,0.872163,TURE
0.360023,1.295922,0.824282,0.634156,0.970015,0.747403,1.438396,1.557615,1.411196,0.548022,1.021287,1.070526,1.119048,0,0,0,0.826966,1.589096,0,0,0,0,0,0,0,2.098272,0.976987,0,0,0,2.0303,2.671253,1.109734,0.21621,1.049065,0.965597,FALSE
0.368495,1.012904,0.805333,1.177198,0.918997,1.028948,1.172978,1.121141,0.705598,0.88075,1.004453,0.639038,0.971842,0.526729,0.932634,0.718293,0.942357,0.955163,0,0,1.520268,1.11547,0,0,0,1.024157,0.953726,0,0,0,1.981377,0,1.342902,1.191241,1.348798,1.097285,FALSE
0.419321,0.704685,0.884646,0.707821,1.312356,0.816721,0.246041,1.097267,1.471543,1.261894,1.471977,1.493102,1.082805,0,1.091245,0.31517,0.708828,1.047756,0,0,0,0,2.407009,0,0,0,0.83451,0,0,0,0,0,1.172225,1.018158,0.795983,1.200649,TURE
0.321903,1.01457,0.84507,0.496477,1.216387,0.683927,1.217392,1.085838,1.36434,0.706435,1.325709,1.493479,1.152236,0.603982,0,0.411822,1.698037,1.369067,2.046486,0,0,0,0,0,0,0,2.194876,2.348076,2.446869,4.240413,0,0,1.458705,0.762173,1.273865,1.097285,FALSE
0.758167,1.1282,0.880692,0.572158,1.088742,0.742088,1.265256,1.198166,1.111523,0.761142,1.251915,1.26102,1.121826,0.254487,0.150199,1.041122,1.756142,1.672877,0.855593,0.609284,0,0,0,0,0,1.466406,0,1.932131,3.020135,6.978508,2.819216,0,1.433452,1.585559,0.867174,1.065214,FALSE
0.364259,1.110073,1.42572,0.564104,0.871578,1.007334,1.058819,1.39786,0.720298,0.981874,0.864166,1.134247,0.983143,0.532925,0.314535,1.453488,0.544825,0.4832,1.802857,0,0,0,0,0,0,0,0,2.061726,0,0,0,0,1.111389,0.630705,0.974132,1.078891,FALSE
0.360023,0.863948,0.824282,0.887818,1.146382,0.883294,0.719198,1.138257,1.102497,0.753531,1.060567,1.146992,1.047997,0.53927,0.63656,0.367698,0.964794,1.100143,0,0,1.556901,0,0,0,1.939135,1.049136,1.953975,4.174358,0,1.256419,0,0,1.19113,0.581786,0.964216,1.172325,FALSE
0.347317,0.895556,0.783235,0.854564,1.157853,0.845178,1.078797,0.539174,1.543495,1.164548,1.060567,1.37639,1.067926,1.118485,0,0.381316,0.714662,0.887358,0,1.348042,0,0,0,0,4.025546,0,1.014088,0,0,0,0,0,1.396118,1.041545,0.739416,1.097285,FALSE
0.741225,1.258896,1.167733,0.708443,0.813805,0.957064,0.843504,1.309107,0.685998,0.710399,0.727412,0.73634,1.009427,0,0.153652,1.242565,1.264213,1.18023,0,0,0,0,0,0,0,2.000678,1.863092,0,0,0,0,0,0.809357,0.753023,0.945849,0.91888,FALSE
0.406615,0.917945,0.851472,0.72994,1.171183,0.812163,0.869031,0.913601,0.981222,0.496645,1.247149,1.261691,1.085188,0.953656,0.281426,0.325122,1.218687,0.864674,0,1.14727,0,0,0,1.457559,0,0.925045,0.86143,0,0,0,0,2.351864,1.414415,1.19589,0.917566,1.125608,FALSE
2.168612,0.953802,0.855273,0.789599,1.117504,0.846004,0.968151,0.860221,1.006382,0.69381,1.198552,1.161697,1.067494,0.354588,0.41856,0.543991,1.33674,1.286012,0.296941,0.211458,0,0,0.453974,0.266312,0,0.676064,0.944357,1.663991,0.3468,1.202007,2.266102,0,1.113754,1.660453,1.077348,1.129355,FALSE
0.317668,0.685399,1.245582,0.790581,1.132664,1.039569,0.449499,0.898624,1.175997,1.027542,0.949273,1.115131,0.966289,0.612144,0.361291,0.417387,0.625812,0.555027,0,0,1.770175,0,0,0,0,0,0,0,0,0,0,0,0.929295,0.958921,1.095716,1.200649,TURE
0.364259,0.725817,0.543132,0.814817,1.394525,0.705134,0.679242,0.718899,1.558195,0.63936,1.571211,1.503834,1.141148,0,0.314535,0,1.498268,0.9664,0,0,0,0,0,0,0,2.072992,0,2.061726,4.296941,1.241096,2.00554,0,0.677103,0.815773,1.095716,1.022244,TURE
0.787816,0.769889,1.852049,0.347763,1.020902,1.102291,1.028853,0.938563,0.904047,1.609816,0.49755,1.306296,0.933495,0.489715,0.289032,2.337366,0.750975,0.777038,0.823043,0.586105,0.702298,0,0,0,0,0,0.437776,0,0,0.559175,0,0,0.732073,1.086383,1.067432,1.125608,TURE
0.351552,1.061719,0.492417,1.039099,1.083697,0.800204,1.718084,1.317982,0.617398,1.141713,1.361716,0.764661,1.091441,0.552423,1.304171,0,1.270704,1.252196,0,0,1.595343,0,2.888411,0,1.987613,1.075364,3.004236,0,0,0,0,0,1.19113,0.722314,0.870916,1.200649,FALSE
0.508268,0.856748,0.583866,1.212823,1.103515,0.9385,0.799109,0.748853,0.918747,1.427142,1.342076,0.828383,1.019133,0,0.224668,0.778654,0.681031,1.294286,0,0,0,0,0,0,0,0,0,0,0,0,0,0,1.46114,1.39673,1.273865,1.27569,FALSE
0.415086,0.824277,0.893673,1.430087,0.89233,1.208116,0.559376,0.35945,0.578198,1.050376,0.803063,0.348346,0.878164,0.466996,0.826871,0.636838,1.074204,0.846846,0,0,0,0,0,1.426873,0,0.90557,0,0,0,0,0,0,1.249716,0.853068,1.170649,0.768799,FALSE
2.469337,0.837644,1.131679,0.980059,0.989981,1.084742,0.635957,0.52919,0.837898,0.875314,0.84889,0.872988,0.94267,0.933993,0.826871,1.114466,0.934955,0.917416,1.30327,1.484934,0.444829,0,0.796803,0.233712,0.548307,0.148326,0.276252,0.291989,0.304274,0.175768,0,0.747397,0.975156,0.82106,1.105632,0.797123,FALSE
0.33461,1.115477,1.108607,0.477624,1.043687,0.804167,0.993629,1.284875,0.945826,1.036556,0.90448,1.257666,1.089368,0,0,1.187947,1.335869,1.18477,0,0,0,0,0,0,0,1.131963,2.108236,0,0,0,2.192724,0,1.197964,1.351233,1.348798,0.993921,FALSE
0.491326,0.917945,0.805333,1.161708,0.990794,1.02065,0.761651,0.898624,1.111684,0.528042,1.031107,0.772626,0.976181,1.969507,1.394896,0,0.805393,0.982157,0,2.837983,1.133533,0,4.089786,0,2.81432,1.52264,0.708964,0,1.572987,0,0,0,1.335571,1.146722,0.974132,1.022244,FALSE
1.978011,0.927773,0.925184,0.958024,1.027231,0.970809,0.897214,0.861181,0.824248,0.868518,1.062672,0.897794,1.00224,0.486037,0.860585,1.325606,0.795023,0.969511,0.325677,0.695764,0,0.403877,1.494006,0.29214,0,0,0.345314,0,0.380507,0,0,0,0.198988,0.781375,1.123999,1.097285,FALSE
0.516739,1.053379,0.670011,0.795294,1.126384,0.757427,1.284282,1.069791,1.480496,1.027542,1.150351,1.310848,1.113806,0.374369,0.441909,0,1.148185,1.103174,0,0.898695,0,0,0,0,1.336211,0.722934,0.673218,0,0,0,0,0,1.473478,1.599748,1.049065,0.680081,FALSE
0.415086,0.861744,0.953251,0.770047,1.147282,0.883987,0.679242,0.805433,0.994697,0.966651,1.174044,1.223458,1.047634,0.466996,0.275624,0,1.074204,1.270269,0,0,0,0,0,0,0,0,0.843294,0,1.874197,0,0,0,0.368124,1.300725,0.974132,1.050568,TURE
0.41085,1.097748,0.842694,0.777985,1.030319,0.833561,0.92015,1.279218,0.965009,1.007394,1.06981,1.014301,1.074,0,0,0.321736,0.964794,0.962625,0,0,0,0,0,0,0,0,0.852265,1.817866,0,0,0,0,1.073875,0.799429,0.870916,1.27569,TURE
0.389672,0.59866,0.888492,1.230401,1.140631,1.098578,0.419532,0.838716,1.308296,0.47952,1.204595,0.904849,0.935436,1.493362,0,0,0.508902,0.677011,0,1.198259,0,0,0,0,3.573238,1.933239,0,0,0,0,0,0,0.909069,1.011732,1.273865,0.947204,FALSE
2.016131,0.987369,0.858627,1.098449,0.950069,1.013119,0.880268,0.670848,0.672982,0.702867,0.930861,0.692974,0.980118,0.476828,0.900564,0.520196,1.048071,0.864674,0,0.455035,0,0.594289,0.488526,0,0,0.727519,0.84686,0,0.746502,0.431228,0.34842,0.916828,1.15617,0.73247,0.861,1.050568,TURE
0.991123,1.365148,1.047965,0.506783,0.886229,0.789796,1.323524,1.82221,1.548745,0.913371,0.839382,1.071891,1.096882,0,1.032702,1.855848,0.695645,0.616962,0,0,0,0,3.000947,0,0,0,1.040428,0,0,0,0,0.940745,0.826863,0.95976,1.020782,1.172325,TURE
0.461677,0.875837,1.232012,0.692336,1.054423,0.980226,1.170916,0.98183,0.97183,1.040228,0.752872,1.058489,0.997316,0,0.495102,1.429936,1.500791,1.235964,0,0,0,0,0,0,0,0,1.511565,0,0,0.969237,1.566231,0,0.866274,0.919879,0.899199,1.125608,FALSE
1.190195,0.940812,1.080465,0.93995,0.960287,1.037925,0.799109,1.317982,0.764398,1.141713,0.733232,1.019548,0.967148,0.970686,0.668387,1.103094,0.868315,0.953458,2.171182,0,0.926328,0.337049,0.831197,0,0,0.928372,0.576352,0,0,0.3674,0,0,0.929722,0.856748,0.945849,0.890557,FALSE
0.360023,0.907145,0.618211,0.951234,1.175776,0.815348,0.719198,0.838716,1.234796,0.411017,1.335529,1.070526,1.083522,0,0.63656,0.367698,0.964794,0.611191,0,0,0,0,2.817962,0,0,1.049136,0,0,0,0,0,0,1.052903,0.911657,0.992499,1.27569,FALSE
0.389672,1.157408,1.142347,0.410134,1.031999,0.784699,0.69922,1.357921,0.632098,0.753531,0.864166,1.261691,1.099547,0,0,0.339413,1.14503,1.354023,0,0,0,0,0,0,0,0,3.600582,0,0,0,0,0,0.285995,1.353319,0.945849,1.35073,FALSE
2.202496,1.066228,0.673692,1.015869,1.013824,0.877414,1.071881,0.864062,0.848074,0.922153,1.185962,0.874949,1.051071,0.436403,1.03027,0.595118,0.981525,1.167268,0,0.208192,0.748395,0.543711,1.340848,1.048766,0,0.166401,0.619829,0.327639,0.341424,0.788914,0.31871,0.838649,1.043489,0.99335,1.095716,0.900487,TURE
1.889064,1.19374,0.733106,1.353625,0.745076,1.08774,1.246436,0.902965,0.731802,1.047398,0.836841,0.545791,0.941102,1.221537,2.162872,0.694081,1.01466,1.061412,1.364324,1.457343,1.455212,0.423023,2.086437,0.611977,0.717874,0.776787,0.361684,1.91246,0.398585,0.460497,0.744137,0.979056,0.312754,0.806821,1.123999,0.647041,TURE
0.376966,0.948887,0.918442,0.787351,1.094859,0.876041,0.852383,0.672304,1.200496,0.205508,0.982007,0.99406,1.051789,0.514757,0,0.350984,1.052503,1.400183,0,1.239579,0,0,0,0,0,0,0,0,2.072642,0,1.934756,2.545547,1.04472,1.084391,1.002415,1.068961,FALSE
0.427793,1.19969,1.21398,0.693804,0.841087,0.972094,0.69922,2.046866,0.551248,1.655484,0.425536,1.338157,1.001568,0,0,0.617732,0.694652,0.82144,0,0,0,0,0,1.383193,0,0.877849,0.817479,0,0,0,1.695405,0,0.610099,0.611681,0.739416,0.768799,TURE
0.355788,1.04908,1.112126,0.770047,0.951819,0.962564,0.839064,1.317982,1.411196,0.959039,0.942727,1.223458,1.006551,0,0.322114,0.744256,0.557953,0.742265,0,0,0,0,0,1.673493,0,1.062088,0.989049,0,2.202182,0,0,0,0.819549,1.55577,1.020782,0.84384,FALSE
0.364259,0.853902,0.95048,1.128208,0.987789,1.07449,0.719198,0.35945,0.999597,0.822034,0.968913,0.79015,0.94803,2.131701,0.629071,0.726744,0.544825,0.9664,1.802857,2.567699,0,0,0,0,1.915772,1.036496,0.965216,0,2.14847,0,0,0,1.012956,1.005293,0.660742,0.562071,TURE
0.478619,1.072289,0.516696,0.71553,1.216096,0.63887,1.229398,0.898624,0.887651,0.834329,1.596391,1.343059,1.175794,0.404452,0.716129,0,1.964045,1.650215,0,0,0,0,2.100663,0,0,0,1.456599,0,4.848841,0.933669,0,3.970119,1.113754,1.42669,1.198932,0.850023,FALSE
0.364259,1.238158,0.746806,0.752139,0.987789,0.77229,1.218641,1.158227,0.485099,0.890536,0.9951,0.930338,1.106035,0,0.314535,0,0.817237,1.208001,0,0,0,0,0,0,0,0,0,4.123451,0,1.241096,0,0,1.317921,1.146403,0.889283,0.618718,FALSE
0.465913,1.201673,0.84926,0.539033,1.067551,0.708797,1.198663,1.298013,0.808498,0.685028,1.112941,1.210714,1.139232,0,0,0.566727,1.593238,1.130423,0,0,0,0,0,1.26685,0,1.608022,1.497438,0,0,0,1.551455,0,1.321052,1.196815,0.842633,0.84384,TURE
0.313432,0.992373,1.025711,0.801265,1.012915,0.936549,0.674248,1.401426,0.598498,1.003077,0.876792,1.140164,1.020153,0.62053,0.732479,0.846209,0.951578,0.984603,0,0,1.794761,0,0,0,0,1.211678,2.256703,0,2.516779,0,2.349347,0,0.805262,1.104953,1.077348,0.600324,FALSE
0.444735,1.04908,1.501371,0.564701,0.880432,1.045069,0.898997,1.098318,0.881997,1.141713,0.392803,0.828383,0.963413,2.17782,0,0.593973,1.001901,0.888577,0,3.141068,0,0,0,1.328951,3.117825,0.843423,1.570842,1.673876,0,0,0,0,1.086226,0.975153,0.870916,1.200649,TURE
1.418916,1.01933,0.766869,0.997613,1.014326,0.913717,1.040017,0.763537,0.791204,0.852927,1.062878,0.88086,1.03209,0.271249,0.560325,0.277425,0.866581,0.953018,0,0.323854,0,0,0,0.816584,0,1.036496,0.241304,0.51076,0,0.307462,0,0,0.378544,0.474082,0.861,0.975527,TURE
0.37273,0.959669,1.260621,0.796298,0.936947,1.05007,1.438396,0.718899,1.411196,1.644067,0.707045,1.299924,0.960798,0.520674,0.307305,1.775093,0.665375,0.826161,0,1.253992,0,1.102347,0,0,0,1.012108,0,0,0,0,0,0,1.400536,1.155873,0.945849,1.228973,TURE
0.432028,0.719957,0.744143,0.845541,1.298253,0.82101,0.898997,0.599083,1.616995,0.913371,1.309342,1.529322,1.080562,0.448502,0,0.305808,0.802403,0.508317,0,0,0,0,0,0,0,0,0,0,0,0,0,0,1.148931,1.300562,1.152282,0.91888,TURE
0.368495,0.886291,0.872444,0.805451,1.148747,0.862988,0.59077,0.590524,1.007997,0.685028,1.206466,1.174301,1.058614,1.053457,0.310878,0.718293,1.480847,1.193954,0,0,0,0,0,0,1.892965,0,0.953726,0,0,0,0,0,-0.911207,-0.385479,0.852549,1.097285,TURE
0.402379,1.043558,1.229192,1.134806,0.736407,1.21587,0.69922,0.579113,0.499799,0.548022,0.484457,0.318609,0.87411,0.481901,1.137681,1.314324,0.985322,1.092341,1.628387,1.159606,0,0,0,0,0,0.9351,0,0,0,0,0,0,1.629168,1.016706,0.964216,0.993921,FALSE
0.304961,1.019939,0.486555,0.898388,1.179859,0.721923,1.04883,0.748853,0.918747,0.513771,1.505744,1.178853,1.13237,0.638009,0,0,2.445957,2.458536,0,0,0,0,0,0,0,3.740398,0,2.486198,2.590802,10.476314,2.418445,0,1.477742,0.77917,1.170649,0.797123,FALSE
0.355788,0.874233,0.834095,1.026729,1.070796,0.962564,0.599332,0.838716,0.705598,0.411017,0.942727,0.764661,1.006551,0.545767,0.966343,0.744256,1.115906,0.865976,0,0,0,0,0,0,1.963075,2.124177,1.978098,0,0,0,0,0,1.461046,0.936825,0.617833,0.543677,FALSE
0.347317,1.029889,0.996845,0.986035,0.914094,1.021257,1.318529,0.479266,0.881997,1.370056,0.628484,0.99406,0.975863,0.559243,0.330068,1.143949,1.14346,1.014124,0,1.348042,0,0,0,0,0,2.177953,0,0,0,2.609485,2.108388,0,1.042123,0.576128,0.974132,0.993921,FALSE
0.317668,0.734356,1.167733,1.006194,1.032723,1.116574,0.849053,0.399389,0.881997,1.027542,0.851073,0.828383,0.926027,1.224288,1.083872,1.669547,0.782265,0.832541,0,0,3.540351,0,0,1.88268,0,1.194849,0,0,4.962664,0,0,0,1.166631,0.913154,0.917566,0.872163,TURE
0.474384,0.950728,0.886226,0.433151,1.27157,0.670357,0.632628,1.098318,1.298496,1.065599,1.440277,1.635525,1.159331,0,0,0.556516,1.043021,1.01755,0,0,0,0,0,0,0,0.789258,1.469962,1.565384,0,0,0,0,0.952638,1.812727,0.58955,1.247366,TURE
0.368495,1.181722,1.476444,0.681536,0.746685,1.095331,1.061673,1.138257,1.052097,1.00797,0.622873,0.6445,0.937133,0.526729,0.310878,2.514027,1.076979,1.074559,1.781647,1.268745,0,0,0,0,0,0,0,2.036885,4.24517,0,0,0,1.119593,0.053772,0.870916,0.562071,TURE
0.855585,1.036096,0.780415,1.120761,0.940039,0.98639,1.171421,0.953086,0.881997,1.307781,0.874879,0.851555,0.994093,1.126832,1.596149,0.30733,1.036794,1.021692,0.7572,1.61765,1.292228,0.470852,1.16117,0.681171,1.598081,0,0,0,0.889771,0,0.830577,0,-0.563918,0.863347,1.049065,0.993921,FALSE
0.504033,1.326777,0.588773,0.905937,0.923824,0.776522,1.550902,1.250717,0.85105,0.576866,1.054365,0.768015,1.103822,0.383887,0.906288,0.261751,1.177376,1.218238,0,0,0,0,0,0,0,0,0.690629,1.4701,1.531953,2.654867,1.430037,0,0.799884,0.88112,0.767699,1.022244,TURE
0.525211,1.3325,0.847548,0.738996,0.886573,0.815074,1.155854,1.454915,0.472499,1.027542,1.010064,1.065064,1.083666,0.736564,0.217362,0.753332,1.882525,1.836554,0,0.883962,0,0.774376,0,1.120272,1.314125,0.710985,3.972543,0,0,0,1.370452,0,0.821772,0.945924,0.889283,1.125608,FALSE
0.351552,1.282911,0.91449,0.649437,0.933184,0.800204,0.958931,1.138257,0.690898,0.47952,1.008194,1.096014,1.091441,0,0,0.376666,0.847136,1.001757,0,0,0,0,0,0,0,0,2.002824,0,0,0,0,0,1.013239,1.160827,1.273865,0.872163,FALSE
1.054657,1.061719,1.172422,0.714381,0.943218,0.962564,0.581403,0.926786,0.69919,0.76407,0.785605,0.897006,1.006551,1.095935,0.215609,1.369971,0.746937,0.828065,1.839352,1.309838,0.523169,0,0,0.551028,0.646378,0.699424,0.976987,0,0.71908,0,0,0,1.197964,0.410075,0.941242,1.125608,FALSE
1.78741,0.948398,0.871649,0.983543,1.024277,0.958002,0.885376,0.7897,0.952156,0.731734,0.982007,0.929759,1.008936,1.291173,0.508038,0.29346,0.825002,1.365815,0.360571,1.02708,0.615347,0,0.551487,0.323515,0.758993,0.821281,0.1912,0.404453,1.685881,0.243469,0.393431,0,1.012956,1.084052,0.763958,1.050568,TURE
0.347317,1.164222,0.712032,1.117507,0.883624,0.950825,1.498329,0.658991,1.058397,1.096045,0.746325,0.87936,1.012688,1.118485,0.330068,0,1.286392,1.140889,0,0,1.615285,0,0,0,0,0,0,0,0,0,0,2.773993,1.367031,1.172987,1.095716,1.172325,TURE
0.360023,0.950343,0.961662,0.824403,1.058199,0.917267,1.078797,0.658991,0.926097,1.027542,0.982007,1.070526,1.030234,0,0,1.470791,1.240449,1.222382,0,0,0,0,0,1.653085,0,1.049136,0.976987,4.174358,0,2.512837,0,0,0.864248,1.046193,1.095716,0.993921,FALSE
0.504033,0.771382,0.981288,1.313609,0.94482,1.18905,0.657162,0.504491,0.738866,0.745118,0.885529,0.637218,0.888133,0.383887,1.359432,1.308755,0.686803,1.305255,0,0,1.104468,0,1.992008,1.16856,1.370768,0.741631,0,0,0,0.884956,0,0,0.756639,0.180259,0.617833,1.022244,TURE
0.461677,0.707407,1.017749,1.087956,1.077345,1.086196,0.460597,0.610177,1.147413,0.767485,0.996555,0.796522,0.94191,0.419432,0.990204,0.285987,0.643196,1.140889,0,0,1.20769,0,0,0,0,1.623192,0,1.610109,0,0.969237,0,0,0.949996,1.177766,0.749332,1.050568,TURE
0.576037,0.512969,0.686902,0.951234,1.414606,0.849321,0.385285,0.684666,1.889994,0.83182,1.767612,1.474704,1.06576,1.342182,0.594122,0.686369,0.686076,0.836652,1.130149,0.804801,0,0.704508,0,0,1.195557,0,0.602353,0,1.334656,0,1.245866,0,1.118233,0.972373,0.870916,0.787192,TURE
0.360023,1.295922,1.099043,0.760987,0.793649,0.95124,0.839064,1.078349,0.529198,0.959039,0.628484,0.688195,1.012472,1.078539,0,1.470791,1.240449,1.222382,0,0,0,0,0,0,0,2.098272,0,0,0,0,0,2.671253,1.389512,0.601197,1.198932,0.872163,FALSE
0.364259,1.024682,0.746806,0.940173,1.045894,0.873023,0.779131,0.798777,0.632098,0.433851,1.073661,0.802894,1.053367,0,0.629071,0.363372,1.770681,1.208001,0,0,0,1.12891,0,0,0,2.072992,1.930433,0,2.14847,0,0,0,0.51974,1.066147,0.842633,1.172325,FALSE
0.313432,1.290084,0.552306,0.728423,1.046679,0.663389,1.551841,1.390728,0.811123,0.672795,1.178408,1.044582,1.162974,0,0,0.423104,1.585963,1.406576,0,0,0,0,0,0,0,1.211678,2.256703,0,0,1.453856,0,0,1.111917,0.647014,0.767699,0.993921,TURE
0.355788,1.04908,1.181634,0.385023,1.10054,0.790678,0.898997,1.078349,0.749698,0.753531,0.785605,1.185225,1.096421,0,0,0.372128,0.976418,1.237109,0,0,0,0,0,0,0,0,0,0,2.202182,0,2.055678,2.704643,0.691197,1.432524,1.198932,0.872163,FALSE
0.364259,1.280853,1.561503,0.626782,0.66821,1.108068,0.419532,1.337952,0.852597,1.324388,0.641578,0.49703,0.930474,0,0,2.543604,1.08965,0.604,0,0,0,0,0,0,0,0,0,0,0,0,0,0,1.080029,0.154008,1.049065,0.765052,TURE
0.910647,1.024682,0.841854,1.002851,0.976168,0.95361,1.371198,0.826008,0.895361,1.266264,1.160554,0.874726,1.011232,1.05838,0.249864,0.86598,1.244314,0.959627,0.710986,1.51892,0,0,0,0,0.750043,2.02899,0.377891,1.602479,0,0.482322,0,0,1.181903,0.856632,1.348798,0.91888,TURE
0.499797,0.902386,0.989604,0.822253,1.079871,0.929935,0.771362,0.959642,1.04533,0.926056,1.043837,1.07265,1.023611,0,0.228509,0.791965,0.692673,0.789847,0,0,0,0,0,0,0,0.74808,0,0,0,0,0,0,0.64799,0.929619,0.992499,1.125608,FALSE
0.317668,1.028098,0.856337,1.149936,0.899469,1.039569,1.098775,0.898624,1.102497,0.456685,0.949273,0.669079,0.966289,0,0.722581,0.834773,0.469359,0.971298,0,0,0,0,0,1.88268,0,1.194849,0,2.381148,0,1.433379,0,0,1.118389,1.417232,1.020782,0.943457,TURE
1.173253,1.020675,0.927441,0.934064,0.974154,0.959089,1.02113,0.838212,0.808806,0.64905,0.940746,0.881127,1.008368,0.328251,0.968678,0.671448,1.006742,1.041682,0,0,0.939802,0,1.686663,0,0,0.62795,1.461915,0,0.645328,0,0,0,0.846407,1.076297,1.123999,1.27569,FALSE
0.453206,1.166733,0.491103,1.158668,0.957378,0.863609,1.341361,0.941416,0.766498,1.027542,1.169056,0.946723,1.058289,0,0.756665,0,1.310664,1.259284,0,0,0,0,2.221855,1.303394,0,0.827203,1.540634,3.282747,0,0.988057,0,0,1.268753,0.647045,0.899199,0.778729,FALSE
0.381201,1.101534,1.167733,0.658818,0.943887,0.930479,0.839064,1.317982,0.705598,0.685028,0.707045,0.917593,1.023327,1.526921,0,0.694081,1.040677,0.922967,0,1.225493,0,0,0,0,1.82769,0.988841,0,0,0,0,0,0,0.667844,1.27035,1.123999,0.49696,TURE
0.427793,0.618022,0.80932,1.067391,1.236893,0.972094,0.549387,1.497707,1.212746,1.769656,1.178408,1.624905,1.001568,0.452987,1.06942,0.617732,0.810427,1.129481,0,0,1.305281,0,0,1.383193,1.622542,1.755697,0.817479,0,0,0,0,0,0.57819,1.04788,0.81435,0.947204,TURE
0.453206,0.995155,1.309607,0.957161,0.817274,1.160474,0.642141,0.499236,0.587998,1.076473,0.551794,0.637218,0.903074,0.427346,1.008887,1.456916,0.655332,1.549888,0,0,0,0,0,0,1.528933,0,0.770317,0,0,0,0,0,1.192576,0.677848,1.095716,0.947204,TURE
0.376966,0.701351,0.524824,1.090178,1.291372,0.843595,0.87902,0.971845,1.332796,0.989485,1.684687,1.163984,1.068753,0.514757,0.607625,0,1.315628,1.050137,0,0,0,0,0,0,0,1.000339,0.931546,1.988959,0,1.197293,0,0,0.565129,1.238823,1.095716,0.872163,FALSE
0.326139,0.810652,1.061575,0.700042,1.168141,0.90006,0.23797,0.687183,1.096011,0.71525,1.132196,1.27631,1.039231,0,0,0,0.761679,1.215948,0,0,0,0,0,0,0,2.325112,0,0,0,0,0,0,0.715948,1.003977,0.899199,0.890557,TURE
1.287613,0.760928,0.576184,1.276656,1.142417,0.968897,0.730435,0.655247,1.130059,1.241613,1.411635,0.99167,1.00324,0.897003,1.500012,0.203872,0.687774,0.914971,0,0.714194,0.42789,0.311294,2.303052,0.450342,1.584808,0.571622,0.532312,0,0,0,0.548181,0,1.461046,1.235251,1.198932,0.91888,FALSE
0.402379,0.811656,0.860435,1.021325,1.104611,0.972696,0.419532,0.738869,1.028997,0.502354,1.191502,0.955827,1.001253,1.445702,1.137681,0.657162,1.108487,1.092341,0,0,1.389493,1.018473,0,0,1.728359,0.9351,3.483172,0,0,0,1.80719,0,0.619337,1.247934,0.861,1.078891,FALSE
0.711576,1.180215,0.764587,1.058814,0.877458,0.945375,1.39844,0.898624,0.759498,0.723085,0.807428,0.637218,1.015538,0.271249,0.640371,0.3699,1.317204,1.168216,0,0,0,1.135752,0,2.464599,0,0,1.456599,0,2.14847,0,0,1.319338,0.864004,0.370848,0.795983,0.965597,TURE
0.402379,0.927607,0.860435,1.248286,0.920509,1.094283,0.759153,0.35945,1.058397,0.593691,0.91654,0.917593,0.937682,0.963801,1.137681,0.985743,0.615826,0.54617,0,1.159606,1.389493,0,0,0,1.728359,0.9351,0,0,0,0,0,0,1.04793,0.034173,0.889283,1.125608,TURE
3.147028,1.10697,0.958704,0.921361,0.907943,0.967746,0.977857,1.111456,0.845247,0.802204,0.814893,0.768015,1.003841,0.610494,0.828728,0.333009,1.201442,0.982518,0.204372,0.145538,0.34878,0.253242,0.936782,0.366359,0.429754,0.232511,0.649565,0.228771,0.476792,0.137713,0.445072,0,1.252994,0.540732,1.049065,0.647041,FALSE
0.847114,1.138251,0.729833,0.889404,0.99941,0.837431,1.22863,1.048395,1.014297,0.411017,1.119488,1.013176,1.071977,0.227631,1.074794,0.776046,1.512642,1.393146,0,0,0.65264,0,0,0,0,2.183481,0.81333,0.862559,0,1.557703,2.517157,0,1.431078,0.919999,0.992499,0.768799,TURE
0.897941,0.848666,1.184257,0.940765,0.978196,1.089695,0.762786,0.708007,1.042361,0.809579,0.785605,0.834176,0.94008,0.858742,0.88696,1.463821,0.713307,0.729953,0.721143,2.054159,0,0,1.105612,0,0.760809,0.823246,0.383316,0,0.846993,0,0,0,1.123822,0.831151,0.870916,0.947204,FALSE
0.393908,0.987037,1.569533,0.985329,0.698512,1.304119,0.57628,0.631341,0.508845,0.621795,0.395824,0.344098,0.827969,1.47713,1.162413,2.350069,0.629213,1.004479,4.992526,0,1.420031,0,0,0,0,0,0.890144,0,0,0,0,0,0.726426,0.58846,0.899199,1.200649,TURE
0.677691,1.262174,0.65685,0.909618,0.936947,0.812163,1.385954,1.048395,0.744185,0.813471,1.031107,0.88414,1.085188,0.569794,0.672591,0.194255,1.237849,1.162416,0,0.682553,0,0,0,0,0,0.547956,0.510274,1.083728,0,1.304742,1.054194,1.386997,0.71769,1.232898,0.935933,0.975527,FALSE
0.368495,0.844087,1.073777,0.929367,1.033872,1.028948,0.710636,0.770249,1.316696,0.616525,0.785605,0.955827,0.971842,0,0.310878,0.718293,0.53849,0.596977,0,0,0,0,0,0,0,1.024157,0,0,0,0,0,0,1.249716,1.25495,0.749332,1.097285,FALSE
0.419321,0.55633,0.707717,1.143403,1.287119,0.962564,0.662419,1.204472,2.047162,1.031147,1.624963,1.159065,1.006551,0,0.818434,0,0.236276,0.523878,0,0,0,0,0,0,0,0,0,0,0,0,0,0,1.167543,1.278787,1.067432,1.172325,FALSE
0.529446,0.704981,0.980896,1.121188,1.079362,1.085772,0.513713,0.984207,1.102497,1.125403,1.094236,0.81928,0.942132,0.730623,1.724871,0.747257,0.840304,0.662452,0,0,1.050592,0,1.89404,0,2.606706,1.410314,0.656664,0,0,0,0,0,0.980603,1.414656,0.795983,1.27569,FALSE
0.609922,1.096434,0.892018,0.973253,0.919596,0.962564,0.861539,1.235608,1.102497,0.856285,0.908356,0.931931,1.006551,0.950321,0.560885,0.863961,0.971541,1.292476,0,0.75946,0,0,0,0.961368,1.127724,1.220272,0,0,1.25839,0.726928,2.349347,1.54551,1.155926,1.129708,0.917566,0.84384,FALSE
1.342676,0.845552,0.773577,1.088268,1.087686,0.9656,0.730435,0.59688,0.942797,1.174873,1.195738,0.890465,1.004963,0.716751,0.592242,0.195485,0.769393,1.039798,0,0.68472,0.410231,0,0,0.863395,0.506398,0.821935,0.255137,0,0,0.325143,0.525413,0,1.212445,1.439922,1.095716,0.975527,TURE
0.355788,1.005368,0.764587,0.898388,1.070796,0.859432,1.438396,1.138257,0.837898,0.753531,1.139128,0.841127,1.060473,0.545767,0.322114,0,1.255395,1.484531,0,0,0,0,0,0,1.963075,1.062088,0.989049,0,0,1.272124,2.055678,2.704643,0.87287,0.849656,0.974132,0.91888,FALSE
1.190195,1.162948,0.893461,0.86322,0.924721,0.904331,0.998886,1.37789,0.808498,0.981874,0.877259,1.070526,1.036998,0.808905,0.668387,0.441237,1.116405,1.173486,0,0,0.463164,0,0,0.487601,0,0,0.576352,1.830991,0.636009,0.3674,0.593698,0,1.090319,1.199672,0.974132,0.947204,TURE
0.398144,0.937475,0.807475,0.802815,1.142942,0.829443,0.762007,0.890066,1.014297,0.538236,1.245746,1.14153,1.076153,1.461247,0.862435,0.332114,1.244896,1.214495,1.646086,2.344421,1.404596,0,0,0,0,0.945375,0.880362,0,0,0,3.65454,0,1.473478,1.199091,0.870916,1.097285,FALSE
0.262605,1.776667,0.659204,1.304111,0.402988,1.024665,2.397326,1.12328,1.59862,1.969456,0.147301,0.955827,0.974081,0,0.876574,0,0.759182,0.84164,0,0,0,0,0,9.190031,0,0,0,0,0,0,0,0,0.437969,-0.508517,0.838891,0.629617,TURE
0.41085,0.946335,1.143656,0.555704,1.107593,0.863331,0.750927,1.029013,1.040238,0.640703,0.984317,1.315667,1.058435,0.943722,0,1.286942,1.085393,1.283501,1.594105,2.270386,0,0,0,0,0,0,0.852265,0,1.89435,0,0,0,0.386726,1.126973,1.170649,1.200649,FALSE
2.452395,0.849773,0.816808,0.912352,1.147854,0.892741,0.817963,0.702373,1.02126,0.722325,1.283203,1.109522,1.043058,0.862085,0.508807,0.480934,0.961456,1.136942,0,0.934518,0.223956,0.162673,0,0.47067,1.10423,0.896137,0.695425,0.58804,0.919172,0.176991,0.858022,0.376298,1.088851,1.520524,0.524533,0.900487,FALSE
0.330374,1.318074,0.973111,1.105708,0.67268,1.073629,1.132071,0.898624,1.200496,0.780171,0.82925,0.562876,0.948481,1.176588,1.041643,1.203375,0.751788,0.933455,1.992631,0,1.7003,0,0,0,0,0,0,0,0,1.375269,0,0,0.351145,1.312874,1.273865,0.947204,TURE
1.139368,1.064679,0.781383,0.961843,0.993837,0.901733,1.124936,1.055527,1.013247,0.71493,1.013182,0.805625,1.038356,0.33805,0.997593,0.576243,0.907194,0.881209,0,0.403908,0.483981,0,1.73739,0,0,0.646836,0.602353,0,0.66481,0,0,0.816496,1.233438,0.827875,0.749332,0.661688,FALSE
0.656513,0.923867,1.130064,0.765079,1.031649,0.968774,1.111261,0.649006,0.964685,0.984728,0.867439,1.059374,1.003304,0.588294,0.347214,0.401125,1.052503,1.00013,0,1.409717,0,0,0,0,1.046112,1.131963,0.527059,2.239225,1.166719,0,0,0,0.818996,1.28852,1.198932,1.003851,FALSE
0.266841,1.573619,0.64874,0.513364,0.91216,0.595873,1.498329,1.572592,0.643123,0.256886,1.162041,1.178853,1.198275,0,0,0,2.427546,1.821743,0,0,0,0,0,0,0,0,1.335216,0,0,3.449827,2.787361,3.667313,0.999686,1.207392,1.020782,0.768799,TURE
0.478619,0.779847,0.878383,0.810934,1.216096,0.868863,1.056514,0.456993,1.453034,0.799199,1.332004,1.423936,1.055542,0.404452,0.23871,1.378867,0.826966,0.733429,1.364324,0,0,0,0,1.2323,0,1.564166,2.184899,1.551023,0,0,0,0,0.767331,1.045769,1.198932,0.91888,TURE
0.597215,1.06768,0.828179,0.993961,0.956882,0.942084,0.861539,1.497707,0.578811,1.498499,0.834706,1.170887,1.017259,0,0.572904,0.441237,0.909663,1.026801,0,0,0,0,0,0,0,1.246799,0.580529,0,0,0,0,0,0.921334,0.996003,1.077348,1.022244,FALSE
0.415086,0.78681,1.429877,0.82505,0.968816,1.149184,0.432851,0.865342,0.788898,0.905759,0.733232,0.896353,0.908977,1.867986,0,0.636838,0.835492,1.164413,0,2.246736,0,0,0,0,0,0.90557,1.686589,0,0,0,0,0,0.844757,0.977028,1.198932,1.153932,FALSE
0.368495,0.928496,1.207999,0.743493,1.005153,0.995756,0.59077,0.599083,0.573298,0.675242,0.740714,0.87936,0.989196,0,0.310878,1.07744,0.53849,1.074559,0,0,0,0,0,1.613726,0,0,0.953726,0,0,0,0,0,1.137126,1.037834,1.198932,0.440313,TURE
0.385437,0.847334,1.219062,0.888515,0.988427,1.078918,0.958931,1.007548,1.08646,0.60407,0.732041,0.834176,0.945715,1.006637,0.297061,1.029554,0.514557,1.026801,0,1.211723,0,0,0,0,0,0.977604,0,0,0,0,1.890279,0,0.771926,0.824557,1.348798,0.675365,TURE
0.393908,0.868593,0.816157,1.043289,1.074634,0.962564,0.811403,0.751158,0.993943,1.101314,1.102869,0.99406,1.006551,0.492377,0.87181,0,0.755056,0.669653,0,0,0,0,2.567477,1.506144,1.766767,0,0.890144,0,1.979489,0,0,0,0.667844,0.743288,1.227215,1.068961,TURE
0.444735,0.699386,0.778489,0.975392,1.237364,0.90756,0.898997,0.748853,1.359746,1.084628,1.342076,1.210714,1.035309,0.435564,0.514144,0.296987,0.44529,1.283501,0,1.047023,0,0,0,1.328951,0,1.686846,0,0,0,1.007623,1.62826,2.142292,1.252899,1.121483,1.198932,0.975527,FALSE
0.978417,0.826548,1.086851,0.816716,1.092428,0.975065,1.064722,0.823739,1.306292,0.78882,0.989446,1.116579,1.000015,1.772556,1.046172,0.805738,0.604045,0.491079,0.66131,0.941863,2.821459,0,2.026955,0.594531,2.092225,0.377321,0.351373,0.744764,0,0,0,0,1.097726,1.085595,1.067432,0.736728,TURE
0.724282,0.98773,1.024327,0.882627,0.978954,0.979451,0.681059,0.747341,0.632544,0.304457,0.878847,0.897898,0.997721,0.532925,0.629071,0.545058,1.225856,1.328801,0,0.638126,0,0,0,0.806863,0.946483,1.536235,0.476863,0,1.054938,1.218801,0.984756,0,1.088851,0.838548,1.245582,1.022244,FALSE
0.546388,0.910829,1.222046,0.877495,0.949052,1.07449,0.627871,0.608592,0.965997,0.706775,0.729491,0.940655,0.94803,0,0.835484,1.206509,1.175843,0.962625,0,0,0,0,0,1.075817,0,0,0.635817,0,1.409397,0,0,0,0.416219,0.565539,1.170649,0.947204,TURE
0.491326,0.728025,0.956333,1.208177,1.033872,1.120225,0.599332,0.673968,1.084122,1.227342,1.096574,0.987687,0.924118,0.787803,1.394896,0.805738,0.604045,0.714296,0,0.945994,1.133533,0.829199,4.089786,0,0,0.76132,0,0,0,0,0,0,1.006315,0.074469,0.820524,1.200649,TURE
1.728112,1.088934,0.872938,1.030504,0.906327,0.983797,0.913267,0.755985,0.577498,0.668718,0.813663,0.691836,0.995449,0.667793,0.78827,0.758885,1.137841,1.160512,0.373005,1.062496,0,0.231357,0.57055,0,0.78523,0.849671,0.593429,0,0,0,0.407065,0.535573,1.012667,0.37007,1.123999,1.097285,FALSE
0.355788,1.04908,1.32065,0.962558,0.773353,1.168828,0.659265,0.539174,0.705598,0.822034,0.667765,0.726428,0.898706,0.545767,0.322114,0.744256,0.418465,0.989687,0,0,0,0,0,0,0,2.124177,0,0,0,0,0,0,-0.275623,0.556434,0.945849,0.84384,TURE
0.419321,0.778862,1.002599,0.707821,1.211406,0.875058,0.842219,0.485572,1.204623,1.09965,1.23216,1.354255,1.052303,0,0.272811,0,1.299518,0.104776,0,0,0,0,0,0,0,0,0,0,0,0,0,0,0.834053,1.033507,1.198932,1.022244,FALSE
1.372325,0.963275,0.810926,0.915025,1.071898,0.891263,0.916625,0.775284,0.985762,0.604437,1.085984,0.989562,1.04383,0.560974,0.66218,0.478121,1.147,0.921895,0.47031,0.334917,0,0,0,1.26685,0.990711,1.072014,0.748719,0.528317,0.550546,0.318031,0.51392,1.352322,1.54511,1.045284,0.81435,1.200649,FALSE
1.016537,1.361618,0.681177,0.875928,0.874483,0.806147,1.523301,1.298013,0.716623,0.485228,0.949273,0.748731,1.088333,0.758137,0.447456,0.129233,1.501688,1.503683,0,0.453123,0.542953,0,0,0,0,1.814961,0.676059,1.432725,0.746502,1.724914,1.39368,0.916828,0.98333,0.68169,1.348798,0.965597,FALSE
0.398144,0.937475,0.745361,0.974846,1.089782,0.890884,0.796255,0.539174,0.856797,0.841606,1.206466,0.933979,1.044029,0.487082,0.574957,0,0.622448,0.772861,0,0,0,0,0,0,1.747352,0,0,1.878461,0,1.130777,0,0,0.924287,1.168618,0.824266,0.92881,TURE
0.457442,1.529908,0.973111,0.948298,0.601497,0.989302,1.423413,1.372898,0.881997,0.285428,0.376436,0.461983,0.992571,0,0.749593,0.86598,1.298414,1.055589,0,0,0,1.784753,0,0,0,0.819325,0,0,1.693986,0.978557,0,0,1.155458,0.760615,0.767699,1.022244,TURE
0.309197,1.20716,0.319927,0.812241,1.163696,0.593361,1.700027,1.134801,0.831113,0.645507,1.552326,1.150668,1.199588,0,0.371326,0,1.768789,1.853945,0,0,0,0,0,0,0,1.228988,1.144471,0,0,2.949852,0,0,0.90128,0.760498,1.049065,1.022244,FALSE
0.520975,0.835852,0.664563,1.095595,1.137539,0.91561,0.770569,0.299541,1.123497,0.83182,1.393514,1.110579,1.031101,0.3713,0.65743,0.506338,1.328569,1.599116,0,0.891267,0,0,0,0,1.325076,2.867639,0,0,0,1.710419,1.381969,0,1.088851,0.947641,1.273865,1.172325,FALSE
0.474384,0.983512,0.886226,0.625663,1.160029,0.773489,1.115423,1.11496,0.979997,0.570857,1.189319,1.285056,1.105408,0.816192,0.481721,0.556516,0.938719,0.832541,0,0,1.174753,0,0,0,1.458799,0.789258,1.469962,0,1.631246,0,0,0,0.946072,0.916596,1.067432,0.900487,FALSE
3.659532,1.096434,0.94608,0.979492,0.893569,0.992644,1.130557,0.878201,0.806827,0.832932,0.816851,0.825487,0.990823,0.472408,0.774493,0.858956,0.992743,0.904251,0.175684,0.125108,0.299821,0.217653,0.268377,0.787183,0,0.499589,0.465232,0.786333,0.819417,0.355011,0.382452,0.754784,1.364073,1.614807,1.198932,1.125608,FALSE
0.355788,1.092791,1.251142,0.898388,0.803097,1.100073,0.539398,0.778808,0.264599,0.274011,0.353522,0.49703,0.934654,0.545767,0.644229,1.86064,0.976418,0.742265,1.846829,0,1.575888,0,2.852752,0,0,0,0.989049,0,0,0,0,0,0.924787,0.615734,0.992499,0.900487,TURE
0.588744,0.950964,0.96611,0.775587,1.0785,0.893315,0.905757,0.686918,0.820655,0.646399,1.153304,1.095248,1.042758,0.328251,0,0.895264,1.090637,1.413711,0,0,0,0,0,0,0,1.897702,1.767198,0,2.609994,0,0,0,1.221008,0.52041,0.824266,1.097285,FALSE
0.368495,0.844087,1.140888,0.681536,1.120028,0.929372,0.650703,0.890066,1.007997,0.802461,1.167185,1.070526,1.023905,1.580186,0.310878,0.359147,0.269245,0.835768,0,2.537491,0,0,0,0,1.892965,0,0,0,0,0,0,0,0.540063,0.45848,0.838891,1.022244,TURE
0.385437,0.726286,1.604029,0.710812,0.988427,1.174117,0.419532,0.457481,1.166642,1.002632,0.76418,1.025341,0.895941,1.509955,0.297061,2.402293,0.643196,1.026801,3.403145,0,0,0,0,0,0,0,0.910374,0,0,0,0,2.487028,0.574358,0.289066,1.067432,0.872163,FALSE
0.368495,1.055109,1.140888,0.929367,0.86156,1.06214,0.941807,1.300865,0.566998,0.822034,0.583593,0.873899,0.954488,1.053457,0.932634,1.436587,0.53849,1.074559,0,1.268745,0,0,0,3.227451,1.892965,0,0.953726,0,0,0,1.981377,0,0.438606,0.695697,0.992499,1.065214,TURE
0.537917,0.982996,1.517133,0.84887,0.786937,1.2051,0.550407,1.112582,0.872997,1.607719,0.977999,0.920715,0.879741,1.078539,0.63656,1.961055,0.459426,0.488953,1.21152,1.725494,0,0.755641,0,0,1.282331,0,0,0,0,0,0,0,1.085977,1.380001,0.585808,0.852303,TURE
1.867886,0.965819,0.900293,1.124513,0.934822,1.047689,0.833853,1.054907,0.814889,1.146677,0.913693,0.930892,0.962043,1.544272,1.397537,0.772165,0.684127,1.09681,1.034897,0.73697,0.883072,0,0.527564,0.618963,0.363034,0.785654,0.182906,0.386868,0.403145,0.232883,0.376326,0,0.795725,0.418537,1.077348,1.022244,TURE
0.6311,1.281426,0.940456,0.54265,0.97258,0.755839,1.306876,1.643317,0.98306,0.385328,0.864712,1.056719,1.114637,0.306072,0.361291,0.208693,0.938719,1.387568,0,0,0,0,0,0,0,0,1.646157,0,0,0,0,2.984434,1.311023,0.958435,1.348798,1.065214,TURE
0.368495,1.012904,0.939555,1.177198,0.86156,1.095331,1.181539,0.881508,0.875697,0.753531,0.701433,0.568034,0.937133,0.526729,1.243512,1.795734,1.076979,0.955163,1.781647,0,1.520268,0,2.750868,3.227451,0,1.024157,0.953726,0,2.122585,0,0,0,1.10051,0.37454,0.992499,0.872163,TURE
1.927184,0.815054,0.885424,1.078065,1.065305,1.015452,0.760022,0.525283,0.977867,0.814091,1.073092,0.933662,0.978898,1.795982,0.94222,0.408193,0.612028,0.927287,0.668609,1.428389,0.57052,0.2073,0,0.899688,1.75895,0.38066,0.354482,0,0.390631,0.225654,0.364644,0,0.670118,1.30623,0.721049,0.840093,FALSE
1.507863,0.732293,1.09885,0.984189,1.073804,1.070717,0.732516,0.607403,1.035122,0.656485,0.943818,0.934586,0.950003,1.276019,0.979046,1.218064,0.58703,0.665251,1.283389,0.609284,0.730072,0.265438,0.654597,0,0.900901,0.731126,0.453898,0.480288,0.500496,0,0,1.229383,0.341519,0.801867,0.739416,1.068961,TURE
0.343081,0.72529,1.369563,0.798567,1.048763,1.105166,0.539398,1.497707,0.970197,1.918079,0.589204,1.644022,0.931991,0.566233,0,1.158248,0.434157,0.64175,0,0,0,0,0,0,0,1.102938,1.027089,0,0,0,0,0,1.222028,0.796116,1.198932,0.975527,FALSE
0.423557,0.697638,1.226119,0.700742,1.174306,0.981815,0.359599,0.479266,1.234796,0.548022,1.021287,1.299924,0.996485,0.915124,0.270056,0.623972,0.818613,1.244607,0,0,0,0,0,0,3.278538,0,1.651814,0,0,0,0,0,0.776436,0.795714,0.637065,1.050568,FALSE
0.677691,1.101534,0.8758,0.640101,1.077489,0.776067,1.123747,1.235608,0.854435,1.070356,1.104758,1.290366,1.10406,0.284897,0,0.388511,1.310664,1.033258,0,0.682553,0,0,0,0.863395,0,1.095913,2.041094,1.083728,0,0.652371,1.054194,0,0.269456,0.518086,1.067432,0.84384,FALSE
0.419321,1.298104,1.238504,0.598925,0.807604,0.933395,0.842219,1.570227,0.758982,0.969855,0.599541,0.818992,1.021802,0.462231,1.091245,1.260678,1.772071,1.152531,0,0,1.332194,0,2.407009,0,0,0,0,1.779595,1.854469,2.142524,0,2.277594,0.874736,0.90239,0.945849,1.172325,TURE
0.275312,0.564889,1.616861,0.580497,1.153165,1.110651,0.824081,0.524197,1.102497,1.370056,0.932907,1.0992,0.929124,0,0,1.44781,0.180899,0.962625,0,0,0,0,0,0,0,0,0,0,0,0,2.695972,0,1.119593,0.987331,1.245582,1.068961,TURE
0.728518,0.768512,0.407349,1.190886,1.249262,0.839445,0.976689,0.732212,1.486329,1.116342,1.629404,1.07619,1.070923,0,0.625392,0.180624,0.880163,0.900702,0,0,0,0,0,0.802089,0,0.509048,1.422123,0,0,0,0,0,0.858896,0.70795,1.095716,1.050568,TURE
0.381201,1.183129,1.232607,0.658818,0.860603,0.962564,0.958931,1.258074,0.573298,0.616525,0.589204,0.841127,1.006551,1.526921,0.300399,2.082244,1.300846,1.499821,1.720909,2.450985,0,0,0,0,0,0,0.920839,1.965831,2.048541,1.183371,3.824518,0,0.893818,-0.08015,0.842633,1.27569,TURE
0.343081,0.77062,0.792905,0.931661,1.202993,0.891263,0.599332,1.797248,0.970197,1.918079,1.099848,1.758721,1.04383,0.566233,0.334194,0.772165,1.157753,0.5134,0,0,0,0,0,0,0,0,0,0,0,0,0,0,0.491471,0.840426,0.795983,1.172325,TURE
0.804758,0.927607,0.952624,0.680883,1.144061,0.835911,0.629298,0.928578,0.881997,0.822034,1.119488,1.204341,1.072771,0.479351,0.141458,0.980528,0.673824,0.977905,0,1.14727,0,0,0,0,0.850316,0,0.856823,0,0,0,0.884163,0,0.388728,1.213933,0.824266,0.84384,TURE
1.592574,0.830056,1.009344,1.17555,0.956882,1.128965,0.741279,0.689733,0.826873,0.77967,0.927738,0.789815,0.919548,2.415928,1.212009,0.658915,0.710088,0.848822,1.214759,1.153405,2.073093,0,1.858495,0,1.705191,0.691924,0.21478,0,0,0,0,1.163287,1.142536,0.84841,0.870916,1.097285,TURE
0.571802,1.387116,0.994735,0.95828,0.684781,1.005345,1.284282,1.240957,1.060497,0.342514,0.514385,0.473362,0.984183,0.676099,0.399037,0.691491,0.863995,1.072777,1.138646,1.621704,0,0,0,0,0,0,0,1.290546,0,0,1.255376,0,0.972383,0.630447,1.049065,0.965597,TURE
0.330374,0.800259,1.047965,1.313028,0.896906,1.221716,0.832405,0.149771,0.832998,1.122685,0.687405,0.72218,0.871054,0.588294,1.736071,0.401125,0.451073,0.933455,0,0,0,0,0,0,0,1.147055,1.068173,0,0,0,0,0,0.771803,0.546085,1.049065,0.947204,TURE
0.969945,1.138412,0.611912,1.082773,0.960132,0.882701,1.204213,0.723892,0.61454,0.834085,1.107486,0.835463,1.048307,1.390748,1.055349,0.135468,1.015573,1.125878,0,1.425242,0.569263,0,0,0,1.40716,0.38066,0.708964,0,0,0.452311,0.730908,0.961651,1.252899,1.469975,1.273865,0.91888,FALSE
0.415086,0.899211,0.953251,0.715043,1.147282,0.854521,0.619309,0.918594,1.386696,0.47952,1.169679,1.253195,1.063041,0.466996,0.826871,0.636838,0.835492,0.74099,0,0,1.346071,0,0,0,0,0.90557,0,1.798527,1.874197,1.082659,1.749514,0,0.329646,1.318343,1.095716,0.797123,FALSE
2.282972,1.055892,0.877424,1.080065,0.903919,1.012567,1.043865,0.922564,0.94862,0.749792,0.873661,0.814223,0.980407,0.252595,1.192662,0.631511,1.097498,1.030618,0.282011,0,0.240638,0.524438,0.862212,0.505795,0.296659,0.321004,0.896787,0.316003,1.317193,0,0.307391,0,0.977761,0.684835,1.095716,1.050568,FALSE
0.381201,1.019939,1.362355,0.71871,0.888364,1.05882,0.359599,1.317982,0.970197,1.23305,0.707045,0.764661,0.956223,0.508974,0.300399,2.429285,0.910592,1.038338,0,1.225493,0,0,0,0,0,0,1.841677,0,0,1.183371,1.912259,2.515947,1.302666,0.99329,0.899199,0.900487,FALSE
0.576037,0.755954,1.073284,0.951234,1.083919,1.040418,0.920402,0.353031,1.015872,0.746191,0.974993,0.983136,0.965845,0,0.990204,0.686369,1.029114,0.760593,0,0,0,0,0,1.019195,0,0.646836,0,0,0,1.541968,0,0,0.899237,0.829809,0.852549,1.200649,TURE
0.902176,0.982589,1.644694,1.518402,0.422286,1.626869,0.561611,0.942613,0.814151,0.934129,0.571349,0.417088,0.65922,2.136729,1.639441,2.331066,0.273055,0.193736,0,2.044424,0.61243,1.338564,0,0,0.757186,0,0,0,0,0,0,0,0.081971,-1.193358,0.889283,1.125608,TURE
0.698869,0.600837,1.344662,0.751379,1.165978,1.067571,0.566035,0.432671,1.224996,0.989485,0.851073,1.253195,0.951648,1.104845,0.652085,1.129998,0.776542,0.876537,0.929079,1.323231,0,0,1.426376,0,0.981537,0,0.494524,0,1.094252,0,0,0,0.789228,1.128426,0.611556,0.768799,TURE
0.546388,1.280853,1.222046,1.086422,0.600421,1.186416,1.079748,0.898624,0.580998,0.989485,0.595439,0.531015,0.88951,2.47727,1.253227,0.723905,1.085393,1.042844,0,1.69832,2.035005,0.743647,0,1.075817,1.261977,0,1.271634,0,0,0.814159,1.315634,1.730972,0.762376,0.597224,0.945849,1.050568,TURE
0.571802,0.870348,0.951486,0.838495,1.110455,0.919783,0.542252,0.584819,1.081497,0.342514,1.150351,1.146992,1.028919,0.33805,0.199519,0.921989,1.209593,1.302657,1.138646,0.810852,0,0,0,0,0,1.303472,0,1.290546,2.689688,0,0,0,1.19595,1.699672,0.721049,1.172325,FALSE
0.338846,1.468711,1.094749,0.74117,0.687094,0.9385,1.27358,1.572592,0.881997,0.685028,0.540104,0.525705,1.019133,0,0.338424,1.17291,0.439653,0.649874,0,0,0,0,0,1.760428,0,0,0,2.224493,0,0,0,0,0.736525,1.08715,1.049065,0.628648,FALSE
1.956833,0.890128,1.048937,0.863386,1.043756,0.981315,0.874025,0.649006,0.992247,0.970456,0.900173,1.051409,0.996747,0.098262,0.811924,0.937988,1.029672,0.86866,0.329217,0,0.280919,0.204138,0.503427,0,0,0.374855,0.87269,0.36913,0.384661,0.222205,0.35907,0.472427,0.105608,0.980693,1.020782,1.200649,FALSE
0.37273,0.917945,1.459666,0.673791,0.936947,1.082884,0.239733,1.108303,1.212746,1.267302,0.923086,0.955827,0.943641,1.562023,0.307305,1.775093,0.399225,0.708138,1.76093,2.507985,0,0,0,0,0,0,0.942505,0,0,0,0,0,0.999532,0.90666,1.077348,1.022244,TURE
0.389672,0.957855,0.761565,0.937448,1.086315,0.878863,0.719198,0.798777,0.970197,0.63936,1.256969,1.019548,1.050314,0.497787,0.587593,0,1.017805,0.677011,0,0,0,0,0,0,0,0.96662,0,1.921153,0,1.156476,0,0,1.238294,1.428198,0.721049,1.097285,TURE
0.393908,1.144963,1.130064,1.217171,0.671646,1.210968,0.963541,0.990791,0.264599,1.412212,0.552945,0.55585,0.876673,0.984753,1.453016,2.014345,0.880899,0.89287,1.664175,2.370183,0,1.041106,2.567477,0,1.766767,0,1.780288,0,0,0,0,0,-0.067324,0.194652,0.842633,1.172325,TURE
1.063128,0.994745,0.767633,0.880492,1.085017,0.851351,1.047782,0.863014,0.844991,0.632334,1.197636,1.048067,1.064698,0,0.320826,0.494186,0.879892,0.985729,0,0,0,0,0,1.093169,0,0.693784,0,0,0.713257,0,0,0,1.197125,1.032912,0.992499,1.200649,FALSE
1.11819,0.917945,1.105808,0.959641,0.955875,1.061008,0.856188,0.92002,0.740248,1.003077,0.911864,0.81928,0.955079,0.861191,0.914903,0.469758,0.88042,1.132214,0,0.411616,0.493217,0,0.885337,0.51936,0.60923,0.988841,0.920839,1.300473,0,0.391423,1.265033,0,1.003686,0.76168,1.123999,1.068961,TURE
0.389672,0.957855,0.825029,0.644496,1.194946,0.753311,0.779131,1.258074,1.293596,0.822034,1.348623,1.389135,1.115958,0,0.293797,1.01824,1.272256,1.128352,0,0,0,0,0,0,0,0,1.800291,0,0,0,1.868799,0,1.336958,0.935214,1.170649,1.228973,FALSE
0.96571,0.90184,0.793853,1.016597,1.073927,0.937233,0.92397,0.574121,0.918747,0.685028,1.096574,0.908035,1.019795,0.598661,0.47111,0.272129,1.020047,1.357005,0,0.954366,0,0.416442,0,0,1.413414,0.382352,0.356058,0.754739,0,1.36299,0.734171,0.965944,0.610006,0.559681,1.049065,1.022244,FALSE
1.592574,0.898414,1.102514,0.96051,0.970172,1.059844,0.709735,0.551787,0.823971,0.757136,0.806279,0.885397,0.955688,0.724779,0.712947,0.494186,0.833582,0.958347,0,0.865054,0,0.251205,0,0,0,0.230641,0.21478,0,0.473588,0,0.442081,0,1.079822,0.995463,0.870916,1.27569,FALSE
0.537917,1.301024,1.195317,0.891314,0.68857,1.068673,0.984616,1.448802,0.998997,0.922691,0.412844,0.596904,0.951072,1.078539,0.424373,1.225659,0.459426,0.896413,0,1.725494,0,0,0,0,0,0.693784,0,0,0,0,0,0,1.248329,1.257508,0.795983,1.022244,TURE
0.376966,0.660095,1.11525,1.453571,0.898346,1.330285,0.87902,0.718899,0.881997,1.004708,0.733232,0.458797,0.814288,3.088545,1.21525,1.403937,0.394688,1.050137,3.481378,1.239579,2.970639,0,0,0,0,1.000339,0,0,0,0,0,0,0.734632,0.270033,0.810608,0.947204,TURE
0.470148,0.992373,0.473405,1.553968,0.900369,1.066625,1.189582,0.381234,0.841907,1.681432,1.267682,0.677768,0.952143,0.411806,2.67355,0.280787,0.947252,0.653419,1.389357,0,1.18553,0,8.558255,0,0,0.796566,0.741787,0,0,0,1.536956,0,0.862026,1.406435,0.824266,0.605041,TURE
1.533276,0.831729,1.016121,0.923205,1.06981,0.997131,0.946313,0.662144,1.206944,0.973461,1.157734,1.126869,0.988477,0.878367,0.666536,0.941144,0.89798,1.023956,0.841333,0.59913,1.076857,0.261001,0,0,0.885844,0.718907,0.669468,0.472239,0.984215,0,0.459369,0.60439,0.987578,1.288714,1.245582,0.92881,FALSE
0.982652,1.012904,0.9815,0.789962,1.023103,0.908627,0.74084,0.881983,0.839123,0.618428,0.91654,0.982377,1.034752,0.588294,0.57869,0.401125,0.952264,1.155706,0,0.468884,0,0.409168,0,0,1.388725,0,1.049515,0.741498,0.772695,0.446359,0.721291,0,1.281835,0.49046,1.142366,0.797123,TURE
1.30032,1.148178,0.570553,1.071042,0.976622,0.855961,1.340469,0.802343,0.687092,0.91439,1.199451,0.704922,1.062288,0.29607,0.436855,0.60562,1.172887,1.174445,0,0,0,0.308222,0,0,0.523056,0.848972,0.527059,1.673876,1.744303,1.007623,2.171014,0,1.77816,1.168183,0.945849,0.965597,FALSE
1.363853,0.718391,0.906625,1.021149,1.14839,0.995447,0.88137,0.669563,1.297055,0.967098,1.132196,1.102012,0.989358,1.55229,0.91617,0.28866,0.721341,0.895652,0.47325,1.348042,0.403821,0,1.448733,1.274793,1.993844,0.539368,0,0,0.554008,0,0,0,1.046293,0.893802,0.992499,1.153932,FALSE
1.270671,1.174969,0.836875,0.988227,0.882812,0.943313,1.058819,0.898624,0.558598,0.548022,0.824886,0.675451,1.016616,0.606002,0.894164,0.516499,1.122904,1.304964,0,0,0.867267,0.630973,0.778023,0,0.535384,0.28966,0.539481,0.571154,1.785553,1.031452,2.222355,0.730985,0.674745,0.692757,1.198932,1.022244,FALSE
0.389672,0.957855,1.396202,0.703086,0.923368,1.067191,0.639287,0.918594,0.529198,0.730697,0.654671,0.968571,0.951847,0.497787,0.587593,0.678827,0.890579,0.789847,1.682666,0,0,0,0,1.523067,0,0,1.800291,0,0,0,1.868799,0,0.954626,0.71615,1.198932,1.050568,FALSE
0.317668,0.881227,0.622791,0.71871,1.299233,0.693046,0.874025,0.848701,1.157622,0.542314,1.603945,1.44967,1.147468,0,0.361291,0.834773,2.190343,1.665082,0,0,0,0,0,0,0,0,1.11268,2.381148,2.481332,4.300137,2.316257,0,0.579101,0.966191,0.927482,0.750406,FALSE
0.70734,0.791521,1.048862,1.0006,1.047286,1.054786,0.732516,0.69893,1.025497,1.103656,0.957067,0.995273,0.958333,0.81865,1.127401,1.116384,0.83693,0.742265,0,0,0.783169,0.571338,0,0,0,0,0,0,2.161651,0,0,0,1.073517,1.022266,0.842633,1.125608,TURE
1.554454,1.120543,0.811367,0.881252,0.980347,0.873389,1.049957,0.975199,0.92676,0.914229,1.144444,0.865275,1.053176,0.742601,0.65743,0.421948,1.296936,1.20635,0,0.886384,0.354035,0,0,0,0.436838,0.709032,0.880362,0.931468,0.970659,0.560716,0.906084,1.192129,1.336958,0.812119,1.198932,0.975527,FALSE
0.355788,1.31135,0.973111,0.834217,0.803097,0.928187,1.438396,1.258074,0.661498,1.027542,0.667765,0.535263,1.024525,0.545767,0.322114,0,1.115906,0.618555,0,1.315163,0,0,0,0,0,2.124177,0,0,0,0,0,2.704643,0.568738,0.550953,0.739416,1.172325,TURE
1.012301,0.860333,0.684028,1.35322,0.993137,1.063251,0.803052,0.800091,0.938089,1.204808,1.10002,0.685009,0.953907,0.19033,1.235674,0.648879,0.826966,0.862858,0,0,0.545244,0.794064,0.979122,0,0,1.822652,0,0.719411,0,0,0,0,1.047498,1.203346,1.049065,0.675365,TURE
0.70734,0.945428,1.153748,0.87149,0.957518,1.037494,1.127314,0.860587,0.706998,0.913371,0.932127,0.864795,0.967374,1.091534,0.161057,1.116384,0.83693,0.804121,0.917818,1.960788,0,0.571338,0,0.826542,1.939135,1.049136,0.488494,0,0,0,0,0,0.921618,0.988136,1.020782,1.125608,FALSE
0.376966,0.825119,0.984044,1.090178,1.010639,1.070717,0.759153,0.432671,1.131897,0.509965,0.824886,0.934586,0.950003,0.514757,0.607625,0.701969,0.657814,1.166819,0,1.239579,0,0,0,0,0,1.000339,0,0,0,1.197293,0,0,1.167543,0.69261,0.974132,1.050568,FALSE
0.338846,1.147431,0.8758,1.145444,0.81202,1.046788,1.123747,1.647478,0.826873,0.941914,0.785605,0.71687,0.962514,0.573401,0.676848,0.39097,0.879306,1.039798,0,1.382607,0,0,0,0,0,1.117262,2.080856,0,0,0,0,2.846993,1.084295,0.55362,0.974132,1.27569,FALSE
1.482449,1.279877,0.667276,0.893254,0.928023,0.808554,1.481681,1.331295,0.869747,0.780171,1.003829,0.796522,1.087075,0.648978,0.842666,0.442502,1.26059,1.44164,0.870345,0.619789,0.74266,0,0,0.390643,0.458239,0.991691,1.616112,0,1.01835,1.176531,1.425904,1.250702,1.206171,1.122967,0.689025,0.618718,FALSE
2.0839,1.328408,0.664563,0.690225,0.990269,0.698446,1.638173,1.529658,1.096617,0.72613,1.118178,1.045037,1.144645,0.276774,0.435609,0.440339,1.202554,1.024709,0,0.220088,0,0,0,0.277204,0.325172,0,1.310641,1.38575,1.444054,0.208545,0.336996,1.330152,0.54342,0.412379,0.81435,0.726798,FALSE
0.317668,0.930184,1.089884,1.293678,0.799528,1.232082,0.69922,0.599083,0.661498,0.570857,0.523737,0.382331,0.865634,1.836432,1.083872,0.834773,0.782265,0.555027,0,2.954612,1.770175,0,3.209346,1.88268,0,0,0,0,0,0,0,0,1.209396,0.641961,0.646116,1.27569,TURE
0.885234,1.001394,0.977767,0.928477,0.968328,0.980986,0.720409,0.659596,0.681543,0.567397,0.86496,0.838038,0.996919,0.435564,0.771216,0.742467,1.335869,1.18477,0.731594,0,0.624265,0.454852,0,0,0,0.417617,1.166694,0,0.859388,0.992877,0.802216,0,1.252994,0.763888,0.899199,1.27569,FALSE
1.164782,1.001394,0.976649,0.960458,0.953982,0.997566,0.799109,0.941416,0.755998,0.86444,0.832368,0.764661,0.98825,1.983883,0.390299,1.239974,1.098598,1.049285,0.554725,1.185092,0.473344,0,0,0.498356,1.169184,1.581418,1.178132,0.623843,0.650091,0,0,0,0.570535,0.728649,0.870916,1.200649,FALSE
0.292254,0.904641,1.01542,0.703086,1.122525,0.878863,0.524415,0.748853,1.169872,0.256886,0.992918,1.109821,1.050314,0.666157,0,0.454215,0.851289,0.604,0,0,0,0,0,0,0,0,0,0,0,0,0,0,0.927598,1.227903,1.198932,0.797123,TURE
0.29649,0.891718,0.917504,1.15507,0.963716,1.072571,0.599332,0.374427,0.716623,0.941914,1.031107,0.669079,0.949034,1.313005,0,0.895264,0.671161,0.89287,4.454116,1.585932,0,0,0,0,0,1.284017,0,0,0,0,0,0,1.165922,0.472914,1.123999,1.078891,FALSE
3.261388,1.249358,0.705189,0.714043,1.015634,0.731299,1.352338,1.359457,0.887651,0.676246,1.133085,1.088172,1.127468,0.471247,0.486732,0.642634,1.445309,1.268479,0.197187,0.140421,0,0.122164,0.602537,0.353463,0,0.672979,0.731148,1.324241,1.839943,0.531436,0.429385,2.259754,0.777043,0.525968,1.095716,0.872163,FALSE
0.313432,0.595424,0.86791,1.092634,1.215498,1.014594,0.406689,0.40652,1.417496,0.342514,1.290638,1.065064,0.979347,0,1.464959,0.423104,0.634385,0.703288,0,0,0,0,0,0,0,2.423357,0,0,0,0,0,0,1.431078,1.222504,1.049065,1.078891,TURE
0.44897,0.935264,1.432125,0.762782,0.895697,1.116937,0.865701,0.815418,0.551248,0.856285,0.534648,0.870864,0.925837,0,0,1.176633,0.882097,1.075696,0,0,0,0,0,0,0,0,0,0,0,0,0,0,1.168929,0.969898,0.945849,1.050568,FALSE
0.461677,0.741093,1.232012,0.890146,1.054423,1.086196,0.810208,0.859795,1.220913,0.995828,0.832887,0.892105,0.94191,0,0.742653,1.143949,0.750395,0.475371,0,0,0,1.767915,0,0,0,0,0,1.610109,0,0,0,0,0.754903,0.95695,1.348798,1.068961,FALSE
0.326139,1.04908,1.137402,0.980059,0.843658,1.087572,0.674248,1.251026,1.190048,0.8311,0.912689,0.615665,0.94119,0,0.351783,0.812806,0.761679,0.405316,0,0,0,0,0,0,0,0,0,0,0,0,0,2.963993,1.008519,1.261235,0.945849,0.661688,TURE
0.724282,1.245399,0.88775,0.693492,0.949731,0.81058,1.159313,1.291961,0.583544,0.685028,0.886782,0.948103,1.086015,0,0.314535,0.726744,1.225856,1.268401,0,0,0,0,0,0,0,0.512078,0.476863,0,0,0,0.984756,0,1.18658,1.144116,1.020782,0.693758,FALSE
1.143604,1.169529,0.908237,0.95828,0.869857,0.962564,1.09164,0.962812,0.881997,0.83182,0.771577,0.751007,1.006551,0.168396,0.795108,0.34446,0.9899,0.76342,0,0,0.482175,0.350935,0,0.507689,0,0.96662,0,0,0,0.382594,1.236498,0.813427,1.429154,0.193441,0.664483,0.965597,FALSE
0.470148,0.992373,0.841609,1.019792,0.990406,0.962564,0.780947,0.848701,0.912065,0.721355,0.996886,0.758868,1.006551,0.823612,0.24305,0.842362,0.736752,0.933455,0,1.978777,0,0,0,1.25512,1.472306,0,0,0,0,0,0,2.022163,1.582444,1.038274,1.123999,1.27569,FALSE
0.37273,0.667596,1.194272,0.612537,1.249262,0.918811,0.239733,0.599083,1.499396,0.959039,1.256969,1.529322,1.029427,0.520674,0.614609,1.065056,1.197675,0.590115,1.76093,0,0,0,2.718505,0,0,1.012108,0,0,0,0,0,0,0.59395,0.865437,0.869348,0.84384,TURE
0.601451,0.982589,0.698995,0.986961,1.07331,0.874442,1.198663,0.599083,1.267871,1.113171,1.080208,1.0992,1.052625,0.321267,0.56884,0,1.067432,1.019518,0,0,0,0,0,0,0,2.475659,0.576352,0,0,0,0,0,1.193911,0.940214,0.795983,0.975527,FALSE
0.406615,0.841449,0.729833,1.347582,0.988999,1.082884,0.854048,0.494243,0.926097,0.993291,1.070387,0.563938,0.943641,0.476828,1.125705,0.325122,0.853081,0.432337,0,1.14727,0,1.007522,0,2.915117,0,1.850089,0,0,0,0,0,0,1.15644,0.917836,1.123999,0.618718,TURE
0.364259,0.811207,1.086263,0.877495,1.074946,1.007334,1.538284,1.158227,1.602295,1.118879,1.099848,1.057781,0.983143,1.065851,0.629071,0.363372,0.681031,0.604,0,0,0,0,2.784011,0,3.831544,0,0,2.061726,0,0,0,2.638676,0.812504,0.678783,0.917566,0.614971,TURE
1.575632,1.05613,0.878939,0.941858,0.967171,0.939276,1.077745,0.714695,0.77755,0.667001,0.923431,0.888751,1.018727,0.610494,0.64857,0.582766,0.842569,0.857973,0.409297,0.291469,0,0,0,0,0.430919,1.398848,0.217108,0.459406,0.478735,0.553097,0,0.587966,0.745681,1.261789,0.795983,1.125608,TURE
0.364259,0.896597,0.882589,1.253564,0.929683,1.108068,0.599332,0.299541,0.867297,0.890536,1.086754,0.866616,0.930474,1.065851,0.629071,0.363372,1.225856,0.9664,0,1.283849,0,0,0,0,0,1.036496,1.930433,0,0,0,2.00554,0,0.715662,1.062431,0.945849,1.172325,FALSE
0.393908,0.987037,1.255627,0.579605,1.020902,0.931514,0.995812,1.059916,0.909136,1.032812,0.707045,1.1117,1.022785,0.492377,0,1.342896,0.755056,0.669653,0,0,0,0,0,0,0,0,0,0,0,0,1.847801,0,0.765487,0.848922,0.763958,0.768799,TURE
0.576037,0.701958,1.202078,0.990869,1.047176,1.125351,0.36388,0.310239,1.000122,0.574934,0.820677,0.901208,0.921438,2.013274,0.396081,1.143949,0.514557,0.836652,1.130149,2.414403,0,0,0,0,3.586671,0,0.602353,0,0,0,0,0,0.899237,0.925701,0.767699,0.993921,TURE
2.884423,1.013648,0.96025,0.704463,1.07132,0.852314,1.078797,1.232399,0.881997,0.998184,1.043733,1.223458,1.064195,0.732772,0.550437,0.635901,1.310985,1.072101,0.446068,0.635307,0.380627,0.1382,0,0.199931,0,0.888207,1.417928,1.498329,0.520457,1.352923,0,0.319603,1.276501,1.114252,1.049065,0.900487,TURE
0.37273,1.001394,0.663485,1.163821,0.993731,0.951626,1.22863,0.629037,0.573298,0.822034,1.158768,0.669079,1.01227,1.041348,1.229218,0,1.0646,0.826161,0,1.253992,1.502591,0,0,1.594741,1.870695,1.012108,0,2.012637,0,0,0,0,0.605338,1.164821,1.273865,0.91888,TURE
0.22025,0.917945,1.010538,1.036601,0.960971,1.055118,0.932294,0.299541,0.759498,0.723085,0.894717,0.72218,0.958159,0,0,0.60562,1.135052,0.604,0,0,0,0,0,2.766387,0,1.755697,0,0,0,0,0,0,0.249497,0.960174,1.020782,1.200649,FALSE
0.385437,0.726286,0.898256,0.94775,1.180621,0.951986,0.986173,0.577298,1.102497,0.741076,1.235543,1.094856,1.012081,0.503318,0.594122,0.343185,0.643196,0.684534,0,0,0,0,2.625828,0,0,0,0.910374,0,0,0,0,0,1.067586,0.973181,0.917566,0.765052,TURE
0.389672,0.558749,0.253855,1.581944,1.27642,0.973027,1.038841,0.858685,1.661095,1.758239,1.846173,1.045037,1.00108,0,1.175187,0,0.763354,0.902682,0,0,0,0,0,0,0,0.96662,0,0,0,3.469429,1.868799,0,1.238294,1.43673,1.348798,0.868416,TURE
0.41085,0.832775,0.842694,1.111408,1.056077,1.012181,0.958931,0.620227,1.037644,0.709206,1.081363,0.809641,0.980609,1.887444,0.55699,0.321736,1.326592,0.962625,1.594105,0,1.36024,0.996803,0,0,1.691586,1.830408,0.852265,0,1.89435,0,0,0,0.931784,0.673752,1.095716,1.125608,FALSE
0.419321,0.964305,0.707717,0.653373,1.236643,0.700047,0.848527,0.845022,1.023581,0.551628,1.467842,1.426697,1.143808,0,0.272811,0,1.535795,1.047756,0,0,0,0,0,0,0,1.792274,3.33804,3.559189,1.854469,0,0,0,0.656522,1.506323,1.030698,0.993921,FALSE
0.194836,0.558749,2.665477,0.468724,0.76042,1.569398,1.864587,0.299541,0.514498,2.473712,0.763783,0.637218,0.689268,1.006637,0.594122,6.863693,1.029114,0.684534,0,0,2.936882,0,0,0,0,0,0,0,0,0,0,0,0.448336,0.244891,0.739416,0.736728,TURE
0.376966,0.701351,1.11525,0.787351,1.179079,0.973379,0.359599,0.792121,1.318096,1.042765,1.174044,1.248947,1.000896,0,0.303812,0,0.657814,0.933455,0,0,0,0,0,0,0,1.000339,0.931546,0,0,0,0,0,1.166631,1.5357,1.198932,1.27569,TURE
0.37273,0.959669,0.729833,0.612537,1.249262,0.689108,0.898997,0.778808,1.058397,0.685028,1.531931,1.414623,1.149527,0.520674,0,0.355019,1.996126,1.5343,0,0,0,0,0,0,0,0,0.942505,0,2.097316,4.846186,1.957789,0,1.111389,1.646634,0.799724,1.35073,FALSE
1.541747,0.877595,0.737853,1.095836,1.07766,0.951986,0.772822,0.646379,0.974839,0.79319,1.209419,0.996072,1.012081,0.499159,0.441909,0.340348,0.861138,1.074888,0.418342,0.59582,0,0.259555,0,0,0.440468,0.953232,0.443839,0.469615,0.489374,0.282694,0,0,1.070476,0.908593,1.020782,0.975527,FALSE
0.330374,0.611963,1.347384,0.760174,1.153165,1.073629,0.541063,0.615724,1.304621,0.5994,0.905629,1.216024,0.948481,1.176588,0,0.80225,0.751788,0.933455,0,0,0,0,0,0,0,0,0,0,0,0,0,0,0.541707,0.895075,0.899199,1.097285,FALSE
0.643807,0.579755,0.960307,0.957492,1.249262,0.987895,0.586846,0.586602,1.506746,0.656485,1.333893,1.218679,0.993307,1.499956,0.354113,0.613641,0.460034,1.088001,1.0096,2.156867,0,0,0,0,1.067175,1.154754,0,0,0,0,0,0,0.462121,1.143656,0.792241,1.078891,TURE
0.461677,0.842151,1.178446,0.791241,1.054423,1.006718,0.910096,0.649006,1.539412,0.526457,0.905629,1.111591,0.983465,0.838864,0.990204,1.143949,0.535997,0.475371,0,0,1.20769,0,0,0,1.500086,0,0,0,0,0,0,0,1.065496,0.724984,0.792241,1.27569,TURE
0.643807,0.990414,0.960307,0.957492,0.969822,0.987895,0.69922,0.599083,0.679873,0.713571,0.867439,0.876174,0.993307,1.199964,0.177056,0.613641,1.150086,1.156001,0,0.718956,0,0,0,0,0,0.577377,1.075342,1.142307,0,0.687634,0,0,1.128737,0.8555,1.049065,1.125608,FALSE
0.41085,0.643508,0.662117,1.166978,1.236383,0.952641,0.740351,0.250205,1.382661,1.132311,1.481097,1.03904,1.011739,1.415583,0,0,0.241199,0.534792,0,2.270386,0,0,0,0,1.691586,0,0,0,0,0,0,0,1.119593,0.581261,1.273865,0.768799,TURE
0.563331,1.131902,1.053593,0.932162,0.845365,1.020463,0.750811,0.855833,0.411922,0.368861,0.746757,0.630215,0.976279,1.372687,0.810167,0.935958,0.877085,1.166819,0,0.823232,0,0,0,0,1.223147,0.661763,0.616254,0,0,0,1.274839,0,1.361638,0.841713,0.870916,1.27569,FALSE
0.376966,0.577583,1.312059,0.66622,1.235225,1.005825,0.79245,0.492579,1.484696,0.616525,1.134763,1.448608,0.983932,0.514757,0.303812,0.701969,0.789377,0.466728,0,1.239579,0,0,0,1.576197,0,0,0,0,0,0,0,0,0.975156,1.076186,0.824266,0.722082,FALSE
0.288019,1.079935,1.545529,0.871965,0.698117,1.231516,1.311038,1.085838,0.881997,0.941914,0.613754,0.454018,0.86593,0.676099,0.399037,3.687954,0.345598,0.613015,0,0,1.957921,0,0,0,0,0,0,0,0,0,0,0,0.040045,0.839845,0.810608,1.097285,FALSE
0.423557,1.431994,0.467093,0.539033,1.074365,0.519785,1.857928,1.73734,0.793798,0.548022,1.37481,1.261691,1.238057,0.457562,0,0,1.637226,1.763193,0,1.100442,0,0,0,0,0,0.886899,3.303627,0,0,1.060103,1.713065,4.507739,1.421022,0.830555,0.692766,1.200649,FALSE
0.317668,0.685399,1.167733,1.149936,0.99941,1.193579,0.099889,0.798777,0.881997,1.027542,0.851073,0.700939,0.885765,1.224288,1.083872,0.834773,0.156453,0.971298,0,0,1.770175,0,0,0,0,1.194849,0,0,0,0,0,0,0.486965,0.641323,0.974132,0.872163,TURE
0.402379,1.31411,0.921894,0.851104,0.815308,0.911903,1.518307,1.278043,1.528795,0.411017,0.759419,0.815639,1.033039,0,0.28442,0.328581,0.862156,0.873873,0,0,0,0,0,0,0,0.9351,0.870793,0,0,0,0,0,0.712391,1.35021,0.842633,0.693758,TURE
0.406615,0.956192,0.729833,1.122985,1.015025,0.962564,0.913981,0.793785,1.278896,1.130296,1.109668,1.2139,1.006551,0.476828,0.844279,0.325122,0.365606,1.297011,0,1.14727,0,0,0,0,1.709775,0,0,0,0,0,0,2.351864,0.677024,1.103297,1.245582,1.35073,TURE
1.025008,0.834495,1.085702,0.846415,1.073746,0.990407,0.898997,0.576041,1.119458,0.737723,0.89136,1.132287,0.991993,1.127767,0.332807,0.512641,0.768633,0.809511,0,0.898695,0.538428,0,0,1.134334,1.99593,0,0,0,0,0,0,0,0.809376,0.755622,1.273865,0.900487,TURE
0.432028,0.82795,0.858627,0.845541,1.175776,0.877632,1.348496,0.848701,1.690495,1.255885,1.080208,1.370018,1.050957,0.448502,0.264708,0.611616,1.031661,0.711644,0,0,0,0,0,0,0,0,0.809222,1.725117,0,0,0,0,0.428236,1.844802,1.273865,1.144002,FALSE
0.504033,1.11079,0.932224,0.905937,0.923824,0.946386,0.948942,1.098318,0.748537,0.856285,0.830399,0.840121,1.015009,0.767774,0.226572,0.523502,1.373605,0.957187,0,0.921738,0,0,0,0,0,0,1.381258,0,0,0,0,1.881491,0.590515,0.746102,1.095716,1.200649,TURE
0.330374,0.941482,0.823401,0.829281,1.121133,0.851499,0.990562,1.065036,0.839123,0.085629,1.200231,1.120441,1.064621,1.176588,0.694429,0,1.353218,0.933455,0,1.418991,0,0,0,0,0,0,0,0,0,0,0,0,0.768691,1.129984,0.739416,0.778729,TURE
0.355788,1.005368,0.903603,1.219241,0.862586,1.100073,1.198663,0.718899,0.617398,1.096045,0.785605,0.382331,0.934654,0.545767,1.288458,1.116384,0.976418,0.989687,1.846829,0,1.575888,0,0,0,0,1.062088,0.989049,0,0,1.272124,0,2.704643,1.069582,1.111253,0.927482,0.91888,FALSE
0.444735,1.153988,0.889701,0.87272,0.928023,0.90756,1.148719,1.098318,0.771748,0.856285,0.851073,0.860244,1.035309,2.17782,0.514144,0.593973,1.113224,0.987308,0,1.047023,2.509181,0,0,1.328951,0,0.843423,0.785421,1.673876,3.488605,1.007623,1.62826,0,1.465025,0.806686,1.348798,0.693758,FALSE
1.96954,1.018622,0.64037,1.147618,0.99941,0.931514,1.173691,0.861181,1.166809,0.956185,1.170225,0.812453,1.022785,1.073891,0.921914,0.33283,0.873305,1.017949,0,0.232923,1.116396,0.405626,0,0.880214,1.376702,0.744841,0.693619,0.733456,0.382157,0,0.713468,0.938705,1.068961,1.102791,0.992499,0.965597,FALSE
0.41085,0.757068,0.782501,0.777985,1.287899,0.803791,0.789708,0.620227,1.416384,0.926803,1.543484,1.44386,1.089565,0,0.278495,0,1.447191,0.64175,0,0,0,0,0,0,0,0,0.852265,0,0,0,0,0,1.055793,1.623363,0.870916,1.35073,FALSE
0.474384,0.917945,0.834095,0.770047,1.160029,0.825055,1.098775,0.931907,1.567995,0.608914,1.265698,1.146992,1.078447,0.408096,0.24086,0,0.730114,1.202559,0,0.980394,0,0,0,0,1.458799,0,0,0,1.631246,0,0,0,1.256879,-0.005769,1.020782,1.050568,FALSE
0.41085,1.287015,1.143656,0.666845,0.824255,0.922871,1.159883,1.339126,0.536981,0.527875,0.596136,0.784902,1.027304,0,0.278495,0.965207,1.447191,1.390459,0,0,0,0,0,0,0,0.915204,0,1.817866,0,1.0943,3.536651,0,1.004214,0.584366,1.020782,1.050568,FALSE
0.355788,0.78681,1.181634,0.898388,1.041052,1.065696,0.539398,0.599083,0.926097,0.342514,0.707045,0.802894,0.952628,0.545767,0.322114,0.372128,0.278977,0.989687,0,0,0,0,0,0,0,0,0,0,0,0,2.055678,0,0.975593,0.670407,1.002415,0.740475,TURE
0.355788,0.961656,1.32065,0.705876,0.951819,1.031319,0.898997,1.258074,1.587595,0.685028,0.824886,1.032293,0.970603,0,0.644229,2.232768,0.976418,1.237109,0,0,0,0,0,0,0,1.062088,0.989049,0,0,1.272124,0,2.704643,0.944489,0.916308,1.002415,1.200649,TURE
0.321903,0.966258,0.384123,1.134806,1.150636,0.797915,1.236121,0.655247,0.840654,1.006135,1.558936,0.955827,1.092637,0,0.712947,0,1.54367,1.232161,0,0,0,0,0,0,0,2.356963,1.097438,2.348076,4.893738,0,2.284087,0,1.097882,1.10629,1.123999,0.993921,TURE
0.37273,1.043119,0.729833,1.041313,0.993731,0.918811,1.078797,1.198166,1.322996,0.411017,0.942727,0.764661,1.029427,0.520674,0.614609,0,1.197675,1.062207,0,1.253992,0,0,0,1.594741,0,0,0.942505,0,0,0,0,2.575851,1.203998,0.474292,0.73481,1.200649,TURE
0.355788,1.573619,0.556063,0.705876,0.862586,0.653168,1.917861,1.73734,1.278896,0.753531,1.37481,0.917593,1.168318,0.545767,0.322114,0.744256,0.557953,0.865976,0,1.315163,0,0,0,0,0,0,0,0,0,0,0,0,1.043361,1.567355,0.917566,1.125608,FALSE
0.385437,0.726286,0.384967,1.480859,1.153165,0.983719,0.768234,0.58819,1.166642,1.413649,1.542644,0.712525,0.99549,0.503318,1.188244,0,0.771835,0.798623,0,0,0,1.064767,0,1.540375,1.806921,0.977604,0.910374,0,0,0,0,0,1.280163,1.369887,1.123999,0.726798,FALSE
0.321903,0.724693,1.613315,0.709253,0.98626,1.177874,1.067559,0.580361,1.047372,1.669756,0.454178,1.278418,0.893976,0,0.712947,1.647286,1.080569,0.684534,0,0,0,0,0,0,0,1.178482,1.097438,0,0,0,0,0,0.761137,0.283405,1.123999,1.35073,TURE
0.677691,0.734356,1.021766,1.347582,0.936947,1.227269,0.749164,0.973509,0.937122,1.113171,0.932907,0.764661,0.86815,2.279178,1.681478,0.777022,0.800961,0.839522,0,0.682553,0.817866,0,4.415406,0.863395,0,0.547956,0.510274,0,0,0,1.054194,0,0.87343,-0.071863,0.692766,0.750406,TURE
0.436264,0.85556,1.530524,0.732666,0.921786,1.14947,0.849053,0.69893,0.943247,0.970456,0.938362,1.07265,0.908827,0.888209,0.262113,2.11967,0.681031,0.805334,1.499405,1.067756,0,0,0,0,1.590091,0.860292,0,0,0,0,0,0,0.568957,1.441198,0.767699,0.793376,FALSE
1.948362,0.949873,1.104269,0.949166,0.939662,1.054635,0.807795,0.833506,0.671085,0.833947,0.785605,0.81453,0.958411,0.690829,0.698967,0.942076,0.933265,0.961926,0,0.470932,0.282146,0.205032,0.50563,0.296615,0.695882,0.75299,0.525906,0.741498,0.386348,0.669539,0.360645,0,0.76664,0.886756,0.945849,1.097285,TURE
0.720047,1.036737,0.618211,0.887818,1.116987,0.781375,1.298552,1.065036,1.004497,0.646971,1.309342,1.08327,1.101285,0.536079,0.949189,0.731044,1.370122,1.336663,0,0,1.538367,0,0,0.811694,0,0.515145,3.358028,2.036885,2.122585,1.226143,1.981377,0,1.54511,1.476352,1.142366,1.27569,FALSE
1.812824,1.209628,0.982205,0.667494,0.945703,0.843368,1.150989,1.354744,0.851929,0.747303,0.906125,0.960171,1.068872,0.318258,0.375674,1.519014,1.301455,1.202343,0.710986,0.506307,0,0,0.543701,0,0,0.607265,1.131006,1.19619,2.07753,0.480047,0.775728,1.53093,1.265332,0.47225,0.992499,0.947204,FALSE
0.622629,0.999123,0.913532,1.136736,0.900828,1.060785,0.856188,0.711411,1.011934,0.678912,0.782098,0.805625,0.955196,0.62053,0.732479,0.423104,0.713683,0.843946,0,0.743747,0.891192,0,0,0.94134,0,0.597425,0.55634,0,0,0,0,0,0.95724,0.745498,1.049065,0.993921,TURE
0.648042,1.151931,0.839546,0.739849,1.012474,0.811574,1.08917,1.051275,0.786589,0.470957,1.021665,1.018323,1.085496,0,0.703566,0.406403,1.066351,1.148395,0,0,0,0,0,0,0,0,0.534086,1.134641,1.18238,1.366039,0,1.452157,1.255259,1.352417,0.992499,0.768799,FALSE
0.326139,1.382878,1.061575,0.560034,0.843658,0.825055,1.150188,1.599022,0.505851,0.513771,0.615198,0.885545,1.078447,0,0,0.406403,1.066351,0.540421,0,0,0,0,0,0,0,0,0,0,0,0,0,0,1.426681,0.817641,0.899199,1.097285,FALSE
0.504033,1.388488,1.079417,0.679453,0.776852,0.897854,1.359011,1.600182,0.812366,1.09965,0.566807,0.702616,1.040384,0.383887,0.453144,1.570506,1.27549,0.696136,0,0,0,0,0,0,0,0.741631,0,1.4701,0,0,0,0,0.73112,0.727481,1.142366,1.144002,FALSE
0.309197,1.056265,1.039762,1.033761,0.855659,1.06805,1.659687,0.823739,1.352679,1.126344,0.721397,0.742604,0.951397,1.258296,0.742653,0.857962,0.643196,0.855667,0,1.51892,1.82004,0,3.301041,1.936471,0,0,0,0,0,0,0,0,0.572416,0.160083,0.992499,1.022244,TURE
2.054251,0.794921,0.830655,0.84467,1.210625,0.863331,0.922971,0.623046,1.190696,0.890536,1.304105,1.215811,1.058435,1.216699,0.276193,0.446707,0.741536,1.103174,0.940621,1.116391,0.267542,0,0.479404,0,0.989683,0.356967,1.163466,0.351479,0.366267,0.21158,0.341901,0.449837,1.013503,0.697203,0.861,0.91888,TURE
1.139368,1.283075,1.085254,1.222342,0.594444,1.191575,1.250986,0.92002,0.932747,0.916089,0.60635,0.631149,0.886812,1.352199,1.49639,1.382983,0.777595,0.689642,1.134382,2.019538,0.967961,0.704508,0,2.03839,0,0,0,0,0,0,0.620582,1.632992,1.175788,0.290485,1.017041,1.125608,TURE
0.330374,1.082704,0.898256,1.105708,0.864874,1.036607,0.857377,0.532518,0.349124,0.713571,0.774694,0.546945,0.967837,0,1.041643,0.80225,0.902145,0.800104,0,0,0,0,3.080972,0,0,1.147055,0,0,0,0,0,0,1.441114,1.149509,0.674399,0.993921,TURE
0.423557,0.954662,0.8758,1.078065,0.974424,1.010692,0.659265,1.078349,1.367096,0.753531,1.099848,0.802894,0.981387,0.457562,0.810167,0.623972,1.052503,1.140889,0,0,0,0,2.382195,0,0,0,0,1.761057,3.670303,0,0,0,0.918198,0.825468,0.824266,0.947204,FALSE
0.398144,0.937475,0.931702,0.630783,1.169522,0.798723,0.710636,0.804483,1.593895,0.714386,1.41409,1.360005,1.092215,0,0.287478,1.328457,0.995916,1.104087,0,0,0,0,0,1.489593,0,0,0,1.878461,0,1.130777,1.82727,2.404127,1.15644,1.013039,1.170649,1.172325,TURE
0.360023,0.647961,1.030352,1.141481,1.087593,1.121104,0.898997,0.658991,1.499396,0.959039,1.060567,0.87936,0.923658,0,0.63656,0.735396,0.551311,0.488953,0,0,0,0,0,1.653085,0,0,0,0,0,0,0,0,0.950252,1.139638,1.020782,1.050568,FALSE
0.495562,1.192543,0.898256,0.921423,0.875551,0.937883,1.216291,0.898624,0.717704,0.476833,0.758648,0.685946,1.019455,0.781011,0.230478,1.065056,0.698644,1.150725,1.316869,0.937768,0,0,0,1.189061,1.394816,3.018567,1.40549,0,1.559067,0,0,1.914792,0.965016,0.776459,1.170649,1.022244,TURE
0.880998,1.129778,0.954397,0.881111,0.912922,0.944053,1.171421,1.089241,0.74168,0.404789,0.749896,0.816797,1.016229,0.218834,0.645785,0.746054,1.174532,0.992078,0.735145,0,0.627295,0,1.127185,0,0,0.419654,1.172385,0,0.863601,0,0,1.060644,1.136089,0.858294,1.123999,0.797123,TURE
1.266435,0.798213,1.074002,0.793225,1.128096,0.956125,0.599332,0.500287,1.030544,0.617727,1.127413,1.160407,1.009917,0.760045,0.269149,1.451049,0.815866,1.102605,0,0.726218,0,0,0,0.457949,0,1.453195,0.811956,0,0.597202,0,0.557472,0,1.04793,0.650694,1.049065,0.947204,TURE
0.343081,0.997273,1.297481,0.73202,0.925379,1.033865,0.479465,2.156698,0.440999,2.19209,0.471363,1.529322,0.969271,0,0,0.772165,0.434157,0.7701,0,0,0,0,0,0,0,1.102938,0,0,0,0,0,2.810019,1.113062,1.054398,1.198932,1.125608,FALSE
0.317668,0.685399,0.856337,1.149936,1.132664,1.039569,0.549387,0.299541,1.175997,0.456685,1.211142,0.923966,0.966289,0.612144,1.083872,0,1.095172,0.971298,0,0,0,0,0,0,0,0,0,0,0,0,0,0,1.031336,0.865773,1.049065,0.965597,TURE
0.29649,0.734356,0.917504,1.694103,0.820944,1.36134,0.299666,0.673968,0.606373,1.113171,0.736505,0.286748,0.798051,1.313005,2.324826,0.447632,0.335581,0.89287,0,1.585932,0,1.3985,0,0,0,1.284017,0,0,0,0,0,0,0.929779,0.616164,0.917566,0.872163,TURE
0.343081,1.359918,0.64874,0.865114,0.894533,0.784311,1.258596,2.396331,0.396899,1.575564,0.785605,1.414623,1.09975,0.566233,0.668387,0.386083,1.013034,1.283501,0,0,0,0,0,0,0,2.205876,2.054178,0,0,0,0,0,0.621964,0.580817,1.049065,1.200649,TURE
0.343081,0.589298,0.864987,0.798567,1.357223,0.855612,0.659265,2.036881,1.367096,2.123587,1.256969,2.026352,1.06247,0.566233,0.334194,0.386083,0.723596,0.5134,0,0,0,0,0,1.737858,2.038578,0,1.027089,0,0,0,0,0,0.865191,0.978131,0.536725,0.975527,TURE
0.775109,0.842703,1.308116,0.913115,0.942067,1.136141,0.449499,0.50922,0.896697,0.890536,0.93618,0.949454,0.915796,0.746681,0.88139,1.187947,0.508902,0.789847,0,0.59582,0,0.520553,0,0,0.883384,0.47794,0.445072,0,0,0,0,0,0.653442,1.032722,0.917566,1.040638,TURE
0.402379,0.773006,0.983354,0.907844,1.130911,0.972696,0.359599,0.658991,1.131897,1.027542,1.165315,1.096014,1.001253,0.481901,0.28442,0.985743,0.615826,0.655405,0,1.159606,0,0,0,0,0,0.9351,0.870793,0,0,0,0,0,1.1578,1.686535,1.049065,1.215295,TURE
0.893705,0.904893,1.272884,0.638664,1.042039,0.971688,1.102077,1.391258,1.204546,0.953944,0.850532,1.094856,1.00178,1.078539,0.127312,1.176633,0.661573,0.488953,0,0,0.618291,0,0,1.955091,1.528933,0.413602,0.770317,0.816722,0,0,0,0,0.98318,0.601233,1.063691,0.811769,TURE
0.364259,0.683122,0.882589,1.128208,1.133052,1.040912,0.419532,0.239633,1.220096,0.47952,1.204595,0.981315,0.965587,0,0.943606,0.363372,0.953444,0.9664,0,0,0,0,0,0,0,1.036496,0.965216,0,0,1.241096,2.00554,0,0.690741,0.714819,0.524533,0.975527,FALSE
0.978417,0.937814,0.935197,2.26347,0.411013,1.675111,1.28039,1.288936,0.688225,1.759277,0.389827,1.016652,0.633996,2.95426,5.579582,1.880055,0.453034,0.446435,3.967859,0,7.335793,3.287702,2.026955,0.594531,0,0,0.702745,0,0,0,0,0,0.268274,-0.02814,1.067432,0.91888,TURE
0.317668,1.028098,1.479128,0.574968,0.899469,1.039569,0.674248,0.973509,0.734998,1.027542,0.40917,0.971757,0.966289,0,0.361291,0.834773,0.938719,1.665082,0,0,0,0,0,0,0,0,1.11268,2.381148,0,0,2.316257,0,0.960742,0.75679,0.749332,0.815516,FALSE
0.347317,1.209,1.139252,0.854564,0.792215,1.021257,1.558262,0.838716,1.058397,1.370056,0.707045,0.917593,0.975863,0.559243,0.660136,2.287898,0.857595,0.633827,0,0,0,0,0,0,0,0,0,0,0,0,0,0,0.99416,0.824839,0.899199,1.27569,TURE
2.287208,0.958742,0.962298,1.038137,0.953141,1.032082,0.688121,0.743306,0.841164,0.672342,0.894717,0.807142,0.970203,0.42021,0.744031,0.859553,1.009543,0.781054,0.562974,0,0.240191,0,0.430303,0,0.296106,0.801016,0,0,0.328684,0.379738,0.306818,0,0.831061,1.539874,1.198932,1.35073,FALSE
0.368495,0.844087,0.738222,0.681536,1.29234,0.730221,0.881874,0.650433,1.530895,0.401231,1.627326,1.512937,1.128031,0,0.621756,0,0.807735,0.835768,0,0,0,0,0,0,0,2.048313,0,0,0,0,0,0,0.733099,1.565656,1.123999,1.27569,FALSE
0.804758,1.159509,1.198463,0.822734,0.815308,1.03349,0.719198,1.108303,0.683548,0.924788,0.648125,0.726428,0.969467,0.719026,0.141458,1.143949,1.041365,0.814921,0.805532,0.573635,0,0,0,0.724882,0,1.380147,0,0,0,0.54715,0.884163,0,1.485949,1.16772,1.095716,1.172325,FALSE
0.304961,1.070935,0.64874,0.748656,1.145157,0.721923,1.123747,1.223127,0.698248,0.970456,1.358443,1.226644,1.13237,0.638009,0.376556,0,1.630638,1.156958,0,0,0,0,0,0,0,1.246799,2.322115,0,0,0,0,0,0.984583,0.921262,1.020782,1.125608,FALSE
0.368495,0.590861,1.207999,0.743493,1.234903,0.995756,0.599332,0.590524,1.442696,1.223264,1.206466,1.256229,0.989196,0,0.621756,1.436587,0.673112,0.716372,0,0,0,0,0,0,0,0,0.953726,2.036885,0,1.226143,0,0,0.985479,1.450363,1.348798,1.172325,FALSE
0.444735,1.119018,0.722882,1.078065,0.928023,0.935062,1.39844,0.898624,1.028997,0.685028,0.851073,0.637218,1.02093,0.871128,0.257072,0.296987,0.890579,1.18477,0,0,0,0,0,0,1.558912,3.373692,0.785421,1.673876,1.744303,1.007623,1.62826,0,1.346956,1.29328,0.689025,0.868416,FALSE
0.419321,1.223926,1.061575,0.653373,0.908554,0.875058,1.022018,1.267533,1.281217,0.562444,0.864166,1.078575,1.052303,0.924462,0.545622,0.630339,0.945104,0.94298,0,1.111787,0,0.976037,0,0,1.656344,0,0,1.779595,0,1.071262,0,0,0.768328,0.710678,0.5429,1.022244,FALSE
0.639571,1.361719,1.082666,0.499765,0.876965,0.803199,1.185042,1.603227,0.734163,0.720058,0.6941,0.990584,1.089875,0.603982,0.178237,0.411822,1.389303,1.095254,0,0.723781,0,0,0,0,0,0,1.082608,1.150078,1.198466,0.692312,0,1.471915,1.753256,1.237659,0.795983,1.35073,FALSE
0.567566,0.657632,0.958587,0.884979,1.230616,0.948197,0.978501,0.550178,1.403996,0.964631,1.33072,1.248426,1.014062,0,0.402038,0.696691,0.870491,0.540421,0,0,0,0,0,1.034755,0,0.656711,0.611549,0,1.355189,0,0,0,0.197257,1.230162,0.795983,1.35073,TURE
0.343081,1.450579,1.081234,0.998209,0.586074,1.069516,1.018864,2.276515,0.573298,1.71257,0.157121,0.955827,0.950631,0.566233,0.334194,1.930414,1.59191,0.89845,0,0,1.635732,0,0,0,0,0,0,0,0,0,0,0,0.834032,0.813745,1.245582,1.050568,TURE
0.622629,1.17397,0.953251,0.843384,0.900828,0.923276,1.155854,0.898624,0.826873,0.807354,0.855749,0.764661,1.027093,0,0.36624,0.634657,0.87228,0.914274,0,0,0,0,0,0,0,2.389699,0,0,0,0,0,0,1.032276,1.210972,0.824266,1.200649,FALSE
0.398144,0.859352,1.739176,1.03219,0.691081,1.413126,1.104482,0.676108,0.390599,1.154762,0.566758,0.32225,0.770975,2.435412,0.574957,2.656913,0.871427,0.552043,4.938259,0,1.404596,0,0,1.489593,0,0,0,0,0,0,0,0,0.415294,0.493587,0.842633,0.665435,TURE
0.652278,1.192136,1.175315,0.595036,0.908554,0.90006,1.252175,1.417473,1.114309,0.874634,0.732998,1.010445,1.039231,0.29607,0.349484,1.21124,1.135052,1.006667,0.996315,0,0,0,0,0,0,1.139459,0,0,0,0,0,1.442476,1.365566,0.59185,0.842633,1.022244,TURE
0.381201,0.938343,1.167733,0.898388,0.943887,1.05882,0.719198,1.018441,0.749698,0.890536,0.667765,0.841127,0.956223,0.508974,0,0.694081,1.040677,1.269079,0,0,0,0,0,0,0,0.988841,0,0,0,1.183371,0,2.515947,1.169007,1.061258,0.692766,1.022244,FALSE
0.326139,0.858338,0.682441,0.840051,1.233038,0.787552,0.700689,0.462527,1.18032,0.271996,1.510558,1.318478,1.098055,0.596035,0.703566,0,1.218687,1.215948,0,1.437911,0,0,0,0,0,2.325112,0,0,2.41335,0,0,0,1.629168,1.927156,0.842633,0.797123,FALSE
0.444735,0.804294,2.168647,0.616037,0.73766,1.402593,1.248607,1.098318,0.698248,1.541313,0.45827,0.605357,0.776482,2.613384,0.771216,3.860827,0.890579,0.888577,5.881163,0,3.763771,0,0,0,0,0,0.785421,0,0,0,0,0,1.073875,0.590594,1.123999,0.815516,TURE
0.872527,1.265516,0.340116,0.654166,1.188618,0.518663,1.607298,1.543092,0.902043,0.92375,1.535502,1.419258,1.238644,0.220969,0.260834,0.150666,1.920175,2.003513,0,0,0,0,0,0,0,1.695156,0.78929,2.510814,2.616454,6.549548,2.44239,0,1.419403,1.012465,1.095716,0.665435,TURE
0.321903,1.01457,0.460947,1.489432,0.920509,1.025891,1.123747,0.767575,1.033591,1.648349,1.166133,0.979722,0.973441,0,1.06942,0.411822,0.308734,0.958347,0,0,0,0,0,5.570669,0,0,1.097438,0,0,0,0,0,1.050127,0.831066,0.642374,0.890557,TURE
0.614158,0.987582,0.805333,0.892192,1.068335,0.876265,0.711706,0.748853,0.68906,0.899099,1.031107,1.027513,1.051672,0.314574,0.185663,0.21449,0.884395,1.426112,0,0.754149,0,0.659856,0,0.954598,1.119782,2.423357,0.564176,1.199018,1.249465,0,0,0,0.924287,1.646357,0.692766,0.91888,TURE
0.355788,1.180215,0.973111,0.962558,0.832841,0.996941,1.258596,1.078349,1.190696,0.890536,0.785605,1.032293,0.988577,2.183068,0.322114,0.744256,1.394883,0.865976,1.846829,0,0,0,0,0,0,0,0,0,0,1.272124,0,0,1.084066,1.254765,0.992499,0.511607,TURE
0.470148,0.72774,0.94681,1.116915,1.080443,1.066625,0.681059,0.490159,1.07577,0.560477,1.035571,0.874726,0.952143,0.823612,0.72915,1.12315,0.421001,0.653419,0,0.989389,0,0,2.139564,1.25512,1.472306,0,0,0,0,0,0,0,1.011214,1.39519,0.646116,1.097285,TURE
0.800523,1.087934,0.586956,1.19785,0.951819,0.932006,1.145389,0.515877,0.884447,0.871508,1.184955,0.743421,1.022528,1.445702,0.711051,0.657162,1.354817,1.256192,1.619679,1.730107,0,1.007522,0,1.457559,1.709775,1.387567,2.153574,0.913846,0,0,0.888942,1.169575,0.31433,1.304349,1.095716,1.068961,FALSE
0.393908,1.026519,0.753376,0.927368,1.047768,0.869413,1.078797,1.023049,0.644537,0.7588,1.12402,0.899947,1.055255,0,0.87181,0.335724,1.258427,1.116088,0,0,0,0,0,0,0,1.911759,0,1.899567,0,1.143482,1.847801,0,0.995624,0.798631,1.095716,1.050568,TURE
0.309197,0.90537,0.879799,1.107601,0.992564,1.028493,0.90476,0.604843,0.636056,0.513771,1.008446,0.790395,0.97208,0,0.371326,0.428981,1.447191,0.713056,0,0,0,0,0,0,0,2.457976,1.144471,0,0,0,0,0,1.272813,-0.04227,1.049065,1.097285,FALSE
0.478619,1.104783,1.085061,0.906338,0.862323,1.022192,0.676169,0.748853,0.443826,0.715766,0.642081,0.798973,0.975374,0,0.47742,1.378867,0.826966,0.825108,0,0,0,0,0,2.464599,0,0,0,0,0,0.933669,0,0,0.901056,0.971935,1.198932,1.35073,TURE
1.232551,0.731832,1.304169,0.685368,1.124765,1.012181,0.859042,0.914963,1.733258,0.932053,1.111751,1.326571,0.980609,0.312405,0.368766,0.95855,0.399225,0.637324,0,0.37316,0,0,0.802336,0,0,0.298712,0,0,0,0,0,0,1.421022,2.620485,0.767699,1.35073,FALSE
0.41085,1.287015,0.902886,0.889126,0.824255,0.922871,1.159883,1.208738,0.897562,0.515786,0.774052,0.618476,1.027304,0.471861,0.278495,0.643471,1.205993,1.069584,0,0,0,0,0,0,1.691586,1.830408,2.556796,0,0,0,0,0,1.212445,1.109801,0.992499,0.900487,TURE
0.376966,1.031398,1.11525,0.787351,0.954492,0.973379,0.912316,0.792121,0.450799,0.989485,0.667765,0.896353,1.000896,0.514757,0,1.754922,1.052503,1.283501,0,0,0,0,0,0,0,1.000339,2.794638,0,0,0,0,0,0.673886,0.668697,0.945849,1.125608,FALSE
0.33461,0.743651,1.256421,1.091712,0.948807,1.206251,0.524415,0.599083,1.22145,0.941914,1.333462,0.772207,0.879139,1.161504,0.342763,1.187947,0.44529,0.394923,0,1.400563,0,0,0,0,0,0,0,0,0,0,0,0,0.82167,0.638101,1.198932,1.247366,FALSE
0.368495,1.055109,0.872444,1.11524,0.890279,1.028948,0.719198,0.419358,0.863097,0.616525,1.083013,0.710043,0.971842,0.526729,0.310878,0.718293,0.942357,0.835768,0,0,1.520268,0,0,0,0,1.024157,0,0,0,0,0,0,1.582444,1.23815,0.889283,0.91888,FALSE
0.330374,0.753185,0.823401,0.552854,1.377392,0.703412,0.857377,0.607403,1.506746,0.799199,1.6094,1.693937,1.142048,0,0,0,1.052503,0.800104,0,0,0,0,0,1.807373,0,1.147055,1.068173,2.284615,0,0,0,0,0.680096,1.051956,1.063691,0.947204,TURE
0.216014,0.791952,1.60277,0.951234,0.832841,1.302292,0.381393,0.199694,0.561271,0.66427,0.3809,0.614046,0.828924,3.623893,0,0.617732,0.694652,0.61608,3.090611,2.200885,0,0,0,0,3.312689,0,0,0,0,0,0,0,1.252786,0.485241,0.795983,0.900487,FALSE
0.355788,0.480828,1.598682,0.577535,1.219518,1.100073,1.078797,0.35945,1.587595,1.507062,1.178408,1.37639,0.934654,0.545767,0,2.604896,0.557953,0.371133,0,0,0,0,0,0,0,0,0,0,0,0,0,0,0.68081,1.094455,0.945849,1.35073,TURE
0.406615,0.726706,0.973111,1.010686,1.119131,1.022724,0.329632,0.584106,1.091472,0.907662,1.109668,0.955827,0.975096,0.476828,0,0.975367,1.096818,0.864674,0,0,0,0,0,0,0,1.850089,0,0,1.914941,0,0,0,0.37611,1.676667,0.974132,0.947204,FALSE
0.393908,1.026519,1.255627,1.043289,0.77911,1.179917,1.023474,0.751158,0.749698,1.132931,0.710067,0.441151,0.892908,1.47713,0.581207,2.014345,0.755056,0.89287,1.664175,1.185092,0,0,0,1.506144,0,2.867639,0,1.899567,0,1.143482,0,0,0.516818,0.489257,1.348798,1.097285,FALSE
0.309197,1.106563,0.95978,0.886081,0.924112,0.949378,0.939337,0.938947,0.924401,0.856285,0.895137,0.871273,1.013445,0.629148,0.371326,0.857962,1.768789,1.283501,0,0,0,0,0,1.936471,0,0,1.144471,0,0,0,0,0,1.436236,1.165387,1.020782,0.975527,FALSE
0.444735,0.979141,1.390158,0.462028,1.023205,0.935062,0.799109,1.098318,0.955497,0.913371,0.589204,1.08327,1.02093,1.306692,0.257072,1.187947,1.447191,0.987308,1.470291,1.047023,1.25459,0,0,0,1.558912,0,0,0,0,1.007623,1.62826,0,1.321901,0.758211,1.049065,1.172325,FALSE
0.423557,1.138251,1.226119,0.754646,0.849498,1.010692,0.958931,1.976973,1.631695,1.71257,1.139128,0.841127,0.981387,0,0.810167,2.495888,0.350834,0.622303,0,0,0,0,0,1.397453,0,0,0.825907,0,0,0,0,2.253869,0.967951,0.886762,0.884573,0.862233,TURE
0.283783,1.260461,1.045731,1.689505,0.410205,1.422296,1.113044,1.166072,1.094622,1.088705,0.526075,1.0241,0.76618,0.686343,1.21525,2.807874,0.350834,0.466728,2.329845,0,1.988043,2.92811,0,8.47206,0,0,0,0,0,0,0,0,-0.433742,-0.458709,0.585808,1.125608,TURE
0.355788,1.223926,0.625571,1.411752,0.743608,1.065696,1.378463,1.317982,0.749698,1.438559,0.785605,0.420564,0.952628,1.091534,1.932687,0.372128,0.697441,0.865976,0,0,1.575888,2.313568,2.852752,0,0,1.062088,0.989049,0,0,0,0,0,0.833116,0.551914,0.795983,0.87591,TURE
1.41468,0.956421,0.943976,1.097432,0.935076,1.054786,0.828488,0.581463,0.967232,0.685028,0.942397,0.714862,0.958333,0.408096,0.883155,0.556516,1.147323,0.801706,0.456144,0,0.389225,0,0.698105,0.819051,0,0.519814,0,0,0,0,0,0,0.777389,1.120467,0.899199,1.125608,FALSE
0.279548,0.834495,1.061575,1.960119,0.567846,1.575105,0.724192,0.848701,0.238874,1.626942,0.360069,0.653148,0.686285,2.090707,2.879208,1.900715,0.356232,0.947816,4.732499,1.685052,2.019106,2.974588,0,2.151634,2.523953,0,0,0,0,0,0,0,1.244478,0.442454,0.899199,1.050568,TURE
1.829766,1.300422,0.608194,0.823522,0.971648,0.741976,1.480167,1.239012,0.397567,0.679838,1.109965,0.892105,1.121885,0.105101,0.992501,0.429976,1.772893,1.405597,0,0,0.300518,0,0,0.315974,0,0.401068,3.361383,0.395003,0.411623,0.47556,0.768478,0.505541,0.736098,1.021209,1.123999,0.675365,TURE
0.381201,0.938343,1.037985,1.078065,0.916126,1.090906,0.539398,0.778808,0.881997,0.548022,0.667765,0.573496,0.939447,0.508974,0.901197,0.347041,0.650423,1.269079,0,0,0,0,0,0,1.82769,0.988841,0,0,0,0,1.912259,0,0.945998,0.617424,0.842633,1.022244,TURE
0.457442,1.019939,1.351543,0.848477,0.832841,1.122991,0.998886,1.198166,1.175997,1.484227,0.785605,0.828383,0.922672,0.423352,0.999458,1.73196,0.649207,0.863664,1.428679,1.01739,0,0,0,0,0,0.819325,0,0,0,0,0,0,1.116775,0.451578,1.067432,0.872163,TURE
0.355788,1.005368,0.625571,1.090899,1.041052,0.893809,0.839064,0.838716,0.881997,1.096045,1.256969,1.146992,1.042499,0.545767,0.322114,0.372128,1.534371,0.989687,0,0,0,0,0,0,1.963075,2.124177,0,2.113269,0,0,0,0,1.233438,1.29678,0.870916,0.91888,FALSE
1.122426,0.803635,0.925373,1.118747,1.037123,1.057004,0.813379,0.813041,0.881997,0.88075,0.95395,0.81928,0.957173,1.887444,1.113979,0.23399,0.570106,0.972349,0,1.230152,0.491341,0.357632,0.881958,0.517378,3.034524,0.656711,0.305775,0,0.674998,0,0,0,0.925901,1.133208,0.945849,0.779698,TURE
1.740819,0.786172,1.179098,0.590182,1.185431,0.89933,0.979427,0.722271,1.191269,1.129851,1.254078,1.391121,1.039613,0.662907,0.195626,1.355998,0.649471,0.901581,0.370269,0.791027,0,0,0,0,0.779456,0,0.785421,0,0.865723,0,0,0.531625,0.983004,1.353338,1.348798,1.050568,TURE
0.512504,0.788977,0.868562,1.2028,1.032448,1.073935,0.599332,1.283749,0.881997,1.565778,0.897835,1.20161,0.948321,0.377489,0.668387,0.514777,0.868315,0.7701,0,0,0,0,0,0,0,1.458121,0,1.44497,0,0,0,0,0.666144,0.117142,1.170649,0.740475,TURE
0.321903,1.352761,0.84507,0.567403,0.953384,0.721923,1.442142,1.647478,0.537467,0.44955,0.957457,1.063357,1.13237,0.603982,0.356473,0,1.698037,1.916694,0,0,0,0,0,0,2.178206,0,2.194876,4.696153,2.446869,2.826942,0,3.005159,1.197719,1.239222,1.020782,0.758869,FALSE
0.385437,1.04908,1.026578,0.710812,1.015883,0.888521,0.81727,0.887732,0.910061,0.467065,0.953439,1.049671,1.045264,0,0.297061,0.686369,0.900474,0.912712,0,0,0,0,0,0,0,0,1.820749,0,0,0,0,0,0.510957,1.113245,1.198932,0.872163,FALSE
0.360023,1.339119,0.824282,1.078065,0.73486,0.985213,1.13873,1.677432,0.661498,1.301553,0.707045,0.87936,0.994709,1.078539,1.273119,0.735396,1.240449,0.855667,1.824578,0,3.113803,0,0,0,0,1.049136,1.953975,0,0,0,2.0303,2.671253,0.566325,0.680804,1.170649,1.125608,FALSE
0.419321,0.593419,2.123151,0.653373,0.883317,1.400093,1.211281,0.365756,0.840219,1.6657,0.438285,0.885397,0.777789,2.773387,0.272811,3.466865,0.354414,0.733429,1.561237,1.111787,1.332194,0,0,0,1.656344,0,0.83451,0,0,0,0,0,0.709902,0.469568,0.917566,0.900487,TURE
3.507052,0.980028,0.705153,1.080669,1.028982,0.927688,1.002453,0.673968,0.934497,0.807354,1.208804,0.826107,1.024785,0.547747,0.775879,0.485521,0.853965,1.179517,0.183341,0.913927,0.156444,0,0.560177,0.98584,0.385477,1.042778,0.776853,0.615515,1.06902,0.370521,0.598741,0.262587,0.734293,1.060503,1.049065,1.27569,FALSE
0.351552,1.105957,0.844144,1.688536,0.602054,1.322076,0.779131,1.018441,0.646798,1.23305,0.615391,0.981315,0.81858,1.657268,2.608341,0.376666,0.847136,1.001757,0,1.331399,1.595343,0,5.776822,1.694412,0,0,2.002824,0,0,0,0,0,0.452255,-0.079898,1.123999,0.947204,FALSE
0.364259,1.408938,0.95048,0.68946,0.813473,0.839445,1.278574,1.577585,1.308296,1.484227,0.982007,0.739172,1.070923,0.532925,0,1.090116,0.953444,1.328801,1.802857,1.283849,0,0,0,0,0,1.036496,0.965216,2.061726,4.296941,0,0,2.638676,1.173078,1.319681,0.810608,1.27569,TURE
0.393908,0.987037,1.130064,0.985329,0.886573,1.086766,0.963541,0.663599,0.641144,1.164548,0.966899,0.67349,0.941612,1.969507,0.581207,1.342896,1.132584,1.004479,3.328351,1.185092,2.840062,0,0,0,0,0.95588,0,1.899567,0,2.286964,1.847801,0,1.243849,0.232851,1.198932,1.172325,FALSE
0.495562,1.098395,1.097868,1.013566,0.811487,1.08597,0.86668,0.657816,0.871189,0.71525,0.600757,0.66533,0.942028,0.781011,0.691435,0.532528,0.598838,0.97369,0,0.937768,1.123677,0,0,1.189061,0,0.754642,0.702745,0,0,0,0,0,0.945518,0.822216,1.095716,1.247366,FALSE
0.474384,0.78681,0.781964,0.91443,1.204646,0.876621,0.682572,0.449312,1.224996,0.494742,1.407543,1.221334,1.051486,0,0.24086,0.556516,0.938719,1.01755,0,0,0,0,0,0,0,0.789258,0,0,0,0,0,0,0.9729,1.309137,1.170649,1.125608,FALSE
0.910647,1.127151,1.140576,0.927638,0.813473,1.061059,0.980724,0.916778,0.688225,0.674649,0.541592,0.590875,0.955053,0.635028,0.874526,1.01031,1.082012,1.151552,0,0,1.21336,0,0,1.278801,0,1.217394,0.755783,0.801239,1.669901,0.482322,0,1.025457,0.664897,0.687309,1.095716,1.144002,TURE
0.393908,1.421334,0.878939,0.579605,0.886573,0.745211,1.470668,1.557615,0.580083,0.447903,0.809778,0.961709,1.120194,0,0,0.335724,1.635955,1.450914,0,0,0,0,0,0,0,1.911759,0.890144,1.899567,0,1.143482,1.847801,0,0.320004,0.903673,1.198932,0.947204,FALSE
0.385437,1.250826,0.320806,1.066218,1.015883,0.729856,1.803443,1.285305,0.829879,1.139638,1.385522,0.788991,1.128222,0.503318,0.891183,0,0.900474,0.912712,0,0,1.451942,0,0,0,1.806921,0.977604,0,0,0,0,0,0,0.634059,0.694317,0.810608,1.200649,FALSE
0.381201,1.183129,1.037985,0.71871,0.916126,0.898393,1.078797,1.138257,1.102497,0.47952,0.824886,0.99406,1.040102,1.017947,0.600798,1.041122,1.170761,1.038338,1.720909,0,1.468441,0,0,0,0,0.988841,1.841677,1.965831,0,0,0,2.515947,1.077621,1.338189,0.913824,1.35073,TURE
0.351552,0.884766,0.703453,0.974155,1.143903,0.869787,0.719198,0.539174,1.131897,0.342514,1.400996,1.172481,1.055059,0,0.326043,0.376666,1.270704,0.751317,0,0,0,0,0,0,0,3.226093,1.001412,0,0,0,0,0,1.034008,1.175908,0.640807,1.097285,TURE
1.622223,0.795712,0.914673,1.013325,1.095958,0.995236,0.78912,0.554152,1.025322,0.884828,1.175135,0.917593,0.989468,0.711497,0.839859,0.727695,0.787999,0.725749,0.39748,0.283053,0.339167,0.246578,0.608087,0,0.418445,0,0.632471,0,0,0,0.433916,0,0.688434,1.81756,1.123999,1.27569,FALSE
0.330374,1.223926,0.523983,0.967495,0.993003,0.777456,1.456709,1.214807,0.520623,1.341513,1.222053,0.823073,1.103335,0,0.347214,0,1.653933,1.733559,0,0,0,0,0,0,0,2.294111,1.068173,0,0,1.375269,2.222355,0,1.141788,0.974799,0.945849,1.022244,FALSE
1.49092,1.376917,0.763007,0.857552,0.837573,0.836774,1.476131,1.353483,0.783998,0.773828,0.814702,0.7151,1.07232,0.64528,0.761695,0.43998,1.055501,1.374918,0,0.308124,0.369208,0.53696,0,0,0.911227,0.986008,1.14775,0,0,0.877327,0.47257,0.621757,1.166495,0.526454,1.020782,0.838523,FALSE
0.436264,0.64167,0.680233,1.203665,1.212876,0.981255,0.882349,0.449312,1.175997,0.951428,1.494833,1.115131,0.996778,0.888209,0.262113,0,1.021547,0.704667,0,0,0,0,0,0,0,1.720583,0,0,0,1.027979,1.661154,0,1.39284,0.762384,1.170649,1.097285,FALSE
0.41085,0.757068,1.023271,0.722415,1.210625,0.893101,0.320819,0.810524,1.206261,0.697117,1.206135,1.333659,1.04287,0.471861,0.278495,0.321736,0.723596,0.855667,0,1.135193,0,0,0,0,1.691586,0.915204,0.852265,0,0,0,0,0,0.492457,1.163901,0.870916,0.975527,FALSE
0.351552,1.194434,0.91449,0.649437,0.993389,0.800204,0.839064,1.018441,0.955497,0.753531,1.086754,1.172481,1.091441,0.552423,0.326043,0.753332,1.694272,1.377415,0,0,0,0,0,0,0,2.150729,0,2.140019,0,1.288227,2.0817,2.738879,1.090408,1.35087,0.974132,1.125608,TURE
0.563331,0.717791,0.921894,0.851104,1.221083,0.911903,0.83643,0.796583,1.410227,1.084,1.355385,1.260431,1.033039,1.029515,0.405083,0.23399,0.789377,0.855667,0,1.646463,0,0,0,0,1.223147,1.985288,0,0,0,1.577828,1.274839,0,0.873245,1.254288,0.6362,0.808022,FALSE
1.986482,0.837698,0.90879,0.976925,1.086778,0.972826,0.639564,0.589375,1.031039,0.513771,1.072024,0.963792,1.001185,0.580752,0.571271,0.461979,0.667934,0.987308,0.324283,0.692784,0,0,0.495865,0,0.682442,0.738448,0.859581,0,0.37887,0,0,0,0.922957,0.63952,0.870916,1.022244,TURE
0.491326,0.854638,0.704666,1.022303,1.141567,0.89618,0.898997,0.811258,0.964685,0.585128,1.317526,1.035479,1.041259,0,0.92993,0.268579,1.006742,1.339305,0,0,0,0,2.044893,0,0,3.8066,0,1.509478,3.145974,0.90866,1.468342,0,1.160824,0.847178,1.091974,1.097285,FALSE
1.622223,1.025797,0.929918,1.632579,0.645833,1.334521,1.223635,0.818746,0.878322,1.410016,0.392803,0.576682,0.812074,2.253075,1.749705,0.727695,0.51523,0.64511,1.987401,1.69832,1.35667,1.479466,0.608087,2.853746,0,0.679178,0.421647,0,0,0,0,0,0.058387,0.147688,1.095716,0.965597,TURE
0.681927,1.185916,0.50771,1.17181,0.931127,0.878863,1.265256,1.464425,0.489999,1.598399,1.003829,0.977067,1.050314,0,1.169678,0.579124,1.302472,1.347676,0,0,0,0.593035,1.462487,0,0,0.544488,1.014088,0,0,0.648216,1.047479,0,0.992796,0.774474,0.889283,1.247366,FALSE
0.834407,0.950562,0.97805,0.93031,1.001946,0.982108,0.60462,0.574415,0.805471,0.719279,0.91731,0.950204,0.996332,0.693347,0.682028,0.630339,1.18138,1.204919,0,0,0.662681,0,0,0,0,0.443449,0,0,0,0.527305,1.704189,0,1.498382,0.929202,1.245582,0.872163,FALSE
0.330374,0.753185,1.12282,0.967495,1.057068,1.073629,0.682572,0.765495,0.967747,0.627942,0.91654,0.923966,0.948481,1.764883,0.347214,0.401125,1.20286,0.800104,1.992631,0,0,0,0,0,2.120121,1.147055,0,0,0,0,0,0,0.887424,1.052289,0.945849,0.693758,TURE
0.482855,0.515337,1.12676,0.851104,1.271179,1.013225,0.642141,0.342333,1.574995,0.570857,1.234523,1.329054,0.980063,1.603492,0.236597,0.546666,0.51228,0.817806,0,0.962887,0,0,0,0,2.865028,0,0.721738,0,0,0,0,0,0.95776,1.093739,0.842633,1.003851,TURE
0.415086,0.711875,1.429877,0.605037,1.121786,1.031319,0.312984,0.725556,1.224996,0.898148,0.964549,1.28718,0.970603,0.933993,0,1.273675,0.954848,0.846846,0,1.123368,0,0,0,0,0,2.71671,0.843294,0,0,0,0,0,0.626429,0.987616,1.348798,0.947204,TURE
0.423557,1.138251,1.401279,0.646839,0.824513,1.039569,0.898997,1.138257,0.264599,0.959039,0.432083,0.802894,0.966289,0.915124,0,1.871916,0.233889,0.829738,1.545306,1.100442,0,0,0,1.397453,1.639269,0,0.825907,0,0,0,0,0,0.632857,0.687032,0.767699,0.479536,TURE
0.368495,0.9707,0.939555,1.548944,0.717967,1.294483,0.890435,0.350891,0.774898,1.144975,0.80244,0.447873,0.833008,2.633643,1.554389,0.359147,0.269245,0.835768,1.781647,1.268745,3.040537,0,0,3.227451,0,1.024157,0,0,0,0,0,0,1.153368,0.614235,1.020782,1.200649,TURE
1.266435,0.822773,0.624874,2.505871,0.509732,1.651489,0.787543,1.599656,0.681614,2.450477,0.406585,0.997413,0.646347,2.280134,5.113837,0,0.271955,0.206738,0,2.541762,3.480749,0.949657,0.780652,2.289746,0,0,0,0,0,0,0,0,0.454264,-0.270484,0.464225,1.050568,TURE
0.355788,1.005368,0.973111,0.641706,1.10054,0.825055,0.898997,0.778808,0.881997,1.23305,1.217689,1.185225,1.078447,0.545767,0,1.116384,1.534371,1.113398,0,0,0,0,0,0,0,0,1.978098,0,0,0,0,0,0.679619,0.837996,1.123999,0.825446,FALSE
0.330374,0.988556,0.823401,1.105708,0.960971,0.999586,1.35682,1.298013,0.986122,0.979971,0.982007,0.695629,0.987194,0.588294,0.694429,1.203375,0.751788,0.666754,1.992631,0,0,0,0,0,0,1.147055,1.068173,0,2.380737,0,0,0,0.846377,1.439665,1.095716,1.172325,FALSE
0.576037,0.83695,0.686902,1.070138,1.139033,0.91302,0.68495,0.813041,1.259996,0.733959,1.290638,0.955827,1.032455,0,1.584326,0.45758,1.029114,0.684534,0,0,0,0,1.73739,0,0,0.646836,0.602353,0,0,0,0,0,0.354228,0.691735,0.842633,0.993921,TURE
0.825936,0.922652,0.688663,0.967495,1.127539,0.858903,0.859042,0.848701,1.095147,0.719279,1.342076,1.057781,1.06075,0.700495,0.964683,0.477628,1.312916,1.058557,0.784663,0,0.669548,0,0,0,0.828172,0.448069,0.417255,0,0.92238,0,0,0,1.047113,1.614707,1.095716,1.35073,FALSE
0.453206,1.029471,1.473308,0.554146,0.910677,1.025535,1.041695,0.948548,0.834748,1.133558,0.453594,1.010445,0.973626,0.427346,0.504443,1.165533,0.764554,0.96868,0,0,0,0,0,0,0,0.827203,0.770317,0,0,0,0,0,0.042211,0.780412,1.198932,1.125608,TURE
0.360023,0.777553,1.030352,1.395143,0.881832,1.256995,1.018864,0.778808,0.970197,1.918079,0.667765,0.955827,0.852608,2.157079,1.591399,1.103094,0.826966,0.855667,1.824578,0,0,0,2.817962,1.653085,1.939135,2.098272,0,0,0,0,0,0,1.008389,0.492142,1.049065,0.91888,TURE
0.601451,1.008446,0.904582,1.138801,0.897357,1.057465,1.04883,0.711411,1.074934,1.327242,0.761055,0.860244,0.956932,0.963801,1.137681,0.657162,0.738991,0.946696,0,1.540619,0,0,1.662395,0,1.14395,1.23783,0.576352,0,0,0,0,0,0.086405,0.854096,0.917566,1.125608,TURE
0.326139,1.001394,1.440709,0.560034,0.941003,1.012567,0.802047,1.299481,1.280842,0.972135,1.106202,1.045787,0.980407,0.596035,0,2.032014,0.914015,0.675527,0,0,0,0,0,0,0,0,0,2.315911,0,0,0,0,1.030038,0.903519,1.170649,0.815516,FALSE
1.346911,0.923718,0.844587,0.745831,1.162835,0.817271,0.674248,0.827899,1.136184,0.646971,1.282065,1.298331,1.082517,0.428694,0.253017,0.487171,0.913054,1.068909,0.958481,0.341276,0.408933,0,0,0.430327,0,0.819325,0.508654,0,1.122131,0,0,0,1.346956,0.71224,1.049065,1.125608,FALSE
0.618393,0.90537,0.91979,0.627641,1.197923,0.791148,0.874025,0.936067,1.221934,0.784928,1.153858,1.322227,1.096175,0.937214,0.184383,0.852045,0.878295,0.637324,0,0.748912,0,0,0,0,1.111952,0.601602,1.120461,0,0,0,0,0,0.536893,1.240509,1.273865,1.125608,FALSE
1.418916,0.756277,0.923729,0.91716,1.163492,0.948197,0.793233,0.640196,1.271114,0.899939,1.213067,1.12825,1.014062,0.271249,1.040603,0.647324,0.831918,1.106731,0,0,0.388056,0,2.088008,0,0,0.518248,0.482608,0,1.064499,0,0,0,0.671408,1.059471,0.805899,0.945634,TURE
0.457442,0.985941,1.405604,0.748656,0.87911,1.096253,0.898997,0.773815,0.679873,0.827742,0.441903,0.7328,0.936651,0.423352,0.249864,0.86598,1.082012,1.247515,0,0,1.219083,0,0,0,0,0.819325,1.525961,1.625591,1.693986,0,0,0,1.108363,0.46329,0.974132,1.022244,TURE
0.563331,1.435583,0.702396,0.810575,0.845365,0.781631,1.587241,1.454915,0.901382,0.737723,1.001431,0.726848,1.101151,0.686343,0.810167,0,1.578754,1.47797,0,0.823232,0,0,0,0,0,0.661763,4.313775,1.310554,1.365694,0,1.274839,0,1.091371,0.694782,1.105632,0.947204,TURE
1.092777,0.967756,0.973111,0.793924,1.055578,0.906601,0.627505,0.878143,0.942305,0.608914,1.008865,1.05386,1.035811,1.586334,0.728204,0.600907,0.946024,1.238553,1.183125,2.106315,1.009553,0,0,0,0,1.012108,0.628337,1.996789,0.693601,0.400669,0.647458,0.851856,0.277634,1.179449,1.198932,1.050568,FALSE
0.343081,0.72529,1.009152,1.064756,1.079609,1.069516,0.599332,1.73734,0.837898,2.123587,0.824886,1.529322,0.950631,0.566233,1.002581,1.158248,1.302472,0.7701,0,0,0,0,0,0,0,1.102938,1.027089,2.195604,2.287981,1.321687,0,0,0.68226,0.68551,1.152282,1.27569,TURE
1.050421,0.888334,1.17715,0.717261,1.057843,0.966445,0.622383,0.783416,1.204266,0.869459,1.087761,1.220517,1.004521,0.916977,0.757686,1.625612,0.984324,1.080843,0,0.876775,0.525296,0.382447,1.886309,0.553277,1.94705,0,1.307967,0,0.722027,0.41709,0.673993,0,0.957636,0.541962,1.170649,0.900487,TURE
0.470148,0.760819,1.630618,0.728423,0.945388,1.196701,0.939861,0.839624,1.302951,1.235126,0.663599,1.039823,0.884132,2.470836,0.4861,2.2463,0.631502,0.653419,4.168072,1.978777,0,0,2.139564,0,2.944612,0,0,0,0,0.951121,1.536956,0,0.103801,0.685324,0.692766,0.815516,TURE
0.96571,1.111196,0.973111,0.874746,0.920509,0.949899,0.973914,1.035914,0.652311,0.528042,0.924723,0.860244,1.013173,0.997768,0.588888,0.680322,1.428065,1.266538,0.670088,0,0,0,0,0,0,0,1.42423,0.754739,0,0.45433,1.468342,0,1.498382,0.999641,0.945849,0.768799,FALSE
0.444735,0.734356,0.889701,1.386084,0.975614,1.182579,0.449499,0.549159,1.322996,1.027542,1.145675,0.987687,0.891516,0.871128,1.799505,0.593973,0.890579,0.888577,1.470291,0,0,0.918623,2.26542,0,0,0,0.785421,1.673876,0,1.007623,1.62826,0,0.711467,1.075466,1.245582,0.975527,TURE
0.347317,1.119445,0.996845,1.183242,0.761745,1.126904,1.438396,0.658991,1.102497,1.164548,0.432083,0.917593,0.920626,0.559243,0.660136,0.381316,0.857595,0.887358,0,1.348042,0,0,0,1.71586,0,1.088977,0,2.167455,0,0,0,0,0.945051,0.371627,0.974132,0.947204,TURE
0.304961,0.560966,0.810926,0.898388,1.353367,0.88235,0.574359,0.27458,1.763995,0.342514,1.587578,1.44967,1.04849,0,0.376556,0.435023,0.489191,0.723099,0,0,0,0,0,0,0,2.493599,0,0,0,0,0,0,1.05718,1.649295,0.852549,1.120291,FALSE
0.381201,1.060736,0.843363,1.078065,0.916126,0.994649,0.839064,0.479266,0.881997,0.685028,0.942727,0.764661,0.989775,0.508974,0.901197,0.347041,0.910592,1.038338,0,1.225493,0,0,0,0,0,0,0,1.965831,0,0,0,0,0.893553,1.201709,0.913824,1.200649,TURE
0.906412,0.87505,0.818504,1.108291,1.039106,0.998548,0.704409,0.474598,0.787498,0.849613,1.091686,0.831693,0.987737,0.850679,1.129669,0.725038,1.087092,1.301578,0,1.526085,0,0.444074,1.095132,0,0,0.407721,0.379682,0,1.677853,0.484619,0.783116,0,0.423474,1.013463,1.095716,0.872163,TURE
0.351552,1.150196,0.633108,0.974155,0.993389,0.834995,1.018864,0.658991,0.911397,0.548022,1.243875,0.981315,1.07325,0,0.652085,0.376666,0.705947,1.252196,0,0,0,0,0,0,0,1.075364,0,0,0,0,2.0817,2.738879,1.104785,1.749161,1.123999,0.628648,FALSE
0.542153,0.602401,0.912291,0.926462,1.268782,0.947524,0.36388,0.5135,1.433246,0.562702,1.26258,1.269884,1.014414,0.356682,0.421031,0.972807,0.820455,0.727654,0,0,0,0,0,0,0,0.688233,0.640904,0,1.420763,0,1.326244,0,1.26533,1.285925,0.992499,0.975527,FALSE
0.385437,0.847334,0.641611,0.888515,1.235534,0.793322,0.659265,0.599083,1.166642,0.753531,1.471225,1.240837,1.095039,0,0,0.343185,0.771835,0.912712,0,0,0,0,0,0,0,0.977604,0.910374,0,0,0,0,0,1.039165,0.866612,0.6362,1.27569,TURE
2.096607,0.778862,0.920032,0.860274,1.176073,0.915894,0.875024,0.651003,1.181876,0.8129,1.249113,1.190323,1.030952,0.825279,0.487084,0.687759,0.726525,0.976915,0,0.437498,0,0,0.46966,0.275514,1.292757,0.349712,0.325662,0.344321,1.076423,0.414541,0,0,1.181903,1.414355,0.838891,1.078891,TURE
0.343081,0.951943,0.504576,1.131303,1.110455,0.855612,0.958931,1.617523,0.926097,1.986581,1.139128,1.529322,1.06247,0,0.334194,0,1.157753,0.89845,0,0,0,0,0,0,0,1.102938,0,0,2.287981,0,2.13577,2.810019,0.975156,1.442545,0.974132,0.84384,FALSE
0.376966,1.072654,0.852839,0.66622,1.094859,0.778703,0.998886,1.018441,0.837898,1.073211,1.165315,1.070526,1.102682,0,0.303812,1.403937,1.052503,1.516864,0,0,0,0,0,0,0,0,1.863092,1.988959,0,1.197293,1.934756,0,1.300701,0.632225,0.76239,1.27569,TURE
0.330374,0.847334,0.673692,0.898388,1.21723,0.814477,0.832405,1.156563,1.133122,0.542314,1.445732,1.200093,1.083978,1.764883,0.347214,0,1.503575,1.333507,0,0,1.7003,0,0,1.807373,2.120121,0,1.068173,2.284615,2.380737,2.750538,0,0,1.104059,0.63465,1.123999,0.637111,TURE
0.546388,0.853902,0.995741,0.877495,1.084631,0.962564,0.599332,0.608592,1.413996,1.087346,1.315577,1.165198,1.006551,0.353896,0.626613,0.241302,0.723596,0.962625,0,0,1.017502,0,0,0,0,1.365542,0,0,1.409397,0,0,0,1.404251,1.280377,0.917566,0.740475,FALSE
0.122832,0.759678,2.415999,0.929367,0.516936,1.692785,1.082126,0.632365,0.355249,1.198799,0.82925,0.71156,0.624756,1.617809,0,5.515468,0,0.366714,0,3.994198,0,0,0,0,6.115733,0,0,0,0,0,0,0,-0.894107,0.351767,1.348798,0.768799,TURE
0.406615,1.070935,1.094749,0.898388,0.884894,1.022724,0.599332,0.718899,0.485099,0.274011,0.667765,0.726428,0.975096,0.953656,0.281426,0.650245,0.609344,1.080843,0,1.14727,0,0,0,0,1.709775,1.850089,0,0,0,0,0,0,0.918198,1.301159,0.992499,0.572001,FALSE
0.368495,1.139518,1.275111,0.867409,0.775404,1.095331,0.59077,1.009882,0.787498,1.144975,0.471363,0.868437,0.937133,0.526729,0.621756,1.436587,0.942357,0.716372,1.781647,1.268745,0,0,0,1.613726,0,1.024157,0,0,0,0,0,0,0.736593,0.9272,1.348798,0.815516,TURE
0.880998,1.129778,0.982467,0.855196,0.912922,0.944053,1.04883,1.170935,1.132565,0.79401,0.892734,0.825487,1.016229,0.437668,0.387471,1.044475,0.503371,0.496039,0,0.523511,0.627295,0,0,0,0,0.419654,0,0,0,0,0,0,0.268274,1.501737,0.657,0.600324,TURE
0.775109,0.822639,1.084779,0.765839,1.119557,0.946784,0.569365,0.86867,1.073097,0.685028,1.093301,1.217086,1.014801,0,0.293797,1.187947,1.272256,1.071935,0,0,0,0,0,0,0,0.47794,0.445072,0,0,0.568547,0,1.208779,0.803866,0.346237,0.945849,1.050568,FALSE
0.508268,1.16273,1.021766,1.392501,0.624631,1.251333,1.148719,0.948548,1.028997,0.799199,0.491003,0.35047,0.855568,1.522644,1.572676,1.038206,0.389161,0.604,1.283389,2.74178,1.095109,0.800851,0,0,0,0.735292,0.684726,0,0,0,0,0,1.122221,0.375574,1.049065,1.050568,TURE
0.415086,0.824277,1.131986,0.880053,1.045301,1.031319,0.546058,0.845372,0.955497,1.179771,0.885988,1.062029,0.970603,0.933993,1.102495,0.636838,1.074204,0.635134,1.5775,0,1.346071,0,0,1.426873,0,0.90557,0.843294,1.798527,1.874197,0,0,0,0.812002,1.044541,1.020782,1.35073,FALSE
0.44897,0.935264,0.440654,1.42386,1.013552,0.980726,0.948942,0.98183,0.734998,1.408113,1.145675,0.817763,0.997055,0,1.782367,0,0.771835,1.173486,0,0,0,0,2.243426,0,0,1.670469,0.777796,0,0,0,1.612297,0,0.916324,0.819963,1.123999,0.815516,FALSE
0.698869,0.734356,1.061575,1.372083,0.908554,1.260084,0.432851,0.732212,0.710498,0.951428,0.654671,0.573496,0.850993,1.933479,1.630213,0.188333,0.705947,0.939147,0,2.646463,0,0,2.852752,0.836747,2.944612,0,0,0,0,0,0,1.343922,-0.154476,0.140289,1.095716,0.768799,TURE
0.847114,0.734356,1.401279,0.754646,1.04938,1.097323,0.539398,0.539174,0.970197,0.822034,0.707045,1.070526,0.936092,1.821052,0.403048,1.241673,0.349071,1.135156,0,1.63399,0.65264,0,1.172959,0,3.228611,0.436696,0.406665,0,0,0,0,0,0.956625,0.372894,0.670658,1.125608,TURE
0.440499,1.200389,0.954397,0.725621,0.936947,0.860754,1.448385,1.39786,1.139247,1.084628,0.91654,1.051409,1.059782,0.439793,0.778704,1.19948,1.236435,1.096583,0,1.057288,0,0,0,0,1.574347,0.851774,0,0,0,0,1.644543,0,1.014435,0.974052,1.002415,0.890557,FALSE
0.491326,1.234477,0.453,1.208177,0.904638,0.871286,1.535787,0.861181,0.973872,1.027542,1.153858,0.5496,1.054275,1.181704,0.697448,0,1.107416,1.160731,0,1.891989,1.133533,0,0,1.199584,0,0.76132,1.417928,0,0,0,0,0,0.76664,0.882162,0.763958,1.050568,TURE
1.109719,1.177211,0.623979,0.864098,1.029926,0.771521,1.434115,1.069791,0.992247,0.905216,1.122294,1.051409,1.106438,0.86779,0.921914,0.473358,0.887167,1.18023,1.747384,1.244346,0.497011,0,0,1.570111,0,0.664318,1.237266,0.655277,0.682847,0,1.274839,0,0.984604,0.936256,0.812782,0.872163,TURE
0.355788,1.005368,1.529174,0.577535,0.89233,1.065696,0.659265,0.838716,1.014297,0.890536,0.471363,0.955827,0.952628,0,0,1.488512,0.697441,1.36082,0,0,0,0,0,0,0,1.062088,0,0,0,0,0,0,1.214443,0.610489,0.861,0.84384,TURE
0.423557,1.138251,0.642253,0.970259,0.99941,0.837431,1.198663,0.778808,0.573298,0.753531,1.139128,0.841127,1.071977,0.915124,0,0.623972,1.871116,1.452041,1.545306,1.100442,0,0,0,0,1.639269,0.886899,0.825907,0,0,2.120206,1.713065,0,1.00568,1.399617,1.170649,0.975527,FALSE
0.347317,0.985111,0.854439,0.9203,1.035973,0.91561,1.378463,0.479266,1.102497,1.164548,0.864166,1.185225,1.031101,1.118485,0,0.381316,1.286392,0.760593,1.892999,0,0,0,0,0,0,0,2.028176,0,0,0,0,0,1.312054,0.891629,1.123999,1.125608,FALSE
3.426576,1.198207,0.916576,1.305938,0.685627,1.152935,1.179985,0.944083,0.757705,0.987629,0.639236,0.660531,0.907015,1.121254,1.32354,0.649842,0.802403,0.800599,0.562974,0.801809,0.800637,0.813767,0.573382,1.849978,0.197282,0.53368,0.298187,0.420029,0.21885,0.505689,0.612873,0.268784,0.990864,-0.09502,0.870916,1.144002,FALSE
0.495562,1.004247,1.047965,0.829281,0.982326,0.962564,0.549387,0.71655,0.607454,0.305576,0.835669,0.920217,1.006551,0.390506,0,0.798792,0.79845,0.885173,0,0.937768,0,0,0,0,1.394816,2.263925,0.702745,0,0,0,0,0,1.023835,0.855745,0.749332,0.872163,TURE
1.808588,0.877099,1.0392,1.32549,0.842594,1.224057,0.869809,0.585467,0.936406,1.165437,0.814938,0.646735,0.86983,0.957014,1.694503,0.942549,0.625078,0.819512,1.068988,0.507498,0.608107,0.883958,1.089966,0.639401,0,0.608697,0.188946,0,0,0,0.388781,0,0.140783,0.88805,1.123999,0.947204,TURE
3.9772,1.02059,0.789681,0.774967,1.106907,0.805724,1.033897,0.956319,1.113608,0.816971,1.260004,1.152772,1.088554,0.33805,0.513048,0.954917,1.11085,0.96331,0,0.460377,0.137911,0.100106,0.246873,0.868929,0,0.735292,0.855908,0.361629,0.565266,0,0.351774,0.462827,0.980603,1.555547,0.795983,0.993921,FALSE
0.385437,0.726286,1.026578,1.184687,1.015883,1.142384,0.528501,0.985763,0.946143,1.071135,0.889163,0.649962,0.912532,0.503318,0.891183,1.029554,1.415031,0.456356,1.701573,0,0,0,2.625828,0,0,0.977604,0.910374,0,0,0,0,0,0.888579,1.113081,1.348798,1.022244,FALSE
0.436264,0.819912,1.077035,0.575666,1.212876,0.841075,0.599332,0.599083,1.273996,0.570857,1.265698,1.486841,1.070071,0.444104,0,1.21124,1.248557,1.006667,0,0,0,0,0,0,0,0,1.602259,3.415384,1.779541,0,0,0,1.116338,1.323787,1.095716,0.825446,FALSE
0.444735,1.328834,1.501371,0.770047,0.594887,1.155077,0.898997,1.797248,0.808498,1.027542,0.327336,0.573496,0.905896,1.742256,0.771216,0.296987,0.667934,0.888577,0,1.047023,1.25459,0,0,0,0,0,0,0,0,0,0,0,1.077621,0.070078,0.6362,0.900487,TURE
1.651872,0.809674,0.95814,1.008959,1.069881,1.014394,0.599332,0.569129,0.948147,0.582274,1.040927,0.917593,0.979451,1.280939,0.068729,0.6352,0.714295,1.055836,1.170927,1.389734,0.333048,0,0,0,0.821752,0.666893,0.20701,0,0,0.527305,0,0.560548,1.431018,1.597879,0.735675,0.96185,FALSE
0.465913,0.867875,1.380048,1.127068,0.794985,1.286336,0.898997,0.499236,0.955497,0.570857,0.589204,0.573496,0.837267,0.415584,0.981119,1.983544,0.424863,0.847817,1.402222,0,1.196507,0,0,0,0,0,0,0,0,0,0,0,0.370701,0.062147,1.049065,1.097285,TURE
0.364259,0.768512,0.814697,1.002851,1.162104,0.940179,1.13873,1.258074,1.734595,0.411017,1.270062,1.08327,1.018255,0.532925,0.314535,0.363372,0.817237,0.8456,0,0,0,0,0,0,1.915772,0,0,2.061726,2.14847,1.241096,0,0,0.424319,1.272896,1.020782,0.768799,TURE
18.860991,1.061212,1.194481,1.076129,0.766446,1.167268,1.0249,0.932928,0.814304,1.001667,0.696788,0.633503,0.899521,0.936091,1.207061,1.41529,0.678736,0.763412,0.7145,0.557267,0.841937,0.336897,0.519265,1.005224,0.250127,0.463977,0.342055,0.227999,0.237592,0.251623,0.406608,0.534971,1.324487,0.717067,1.123999,1.200649,FALSE
0.70734,0.901455,1.0139,0.74238,1.107131,0.899162,1.184393,0.984207,1.091997,0.837256,0.982007,1.08327,1.039701,0.272883,0.644229,1.116384,0.767186,0.804121,0,0.653596,0,0.571338,0,0,0,0,0.488494,0,0,0,1.008922,1.327432,0.846377,1.077641,0.974132,1.125608,FALSE
0.330374,0.706111,1.571948,0.898388,0.928939,1.258738,0.482795,0.599083,0.808498,1.236856,0.403714,0.987687,0.851697,2.353177,0.694429,2.40675,0.60143,0.933455,3.985262,2.837983,0,0,0,0,0,0,0,0,0,0,0,0,0.778851,0.899252,1.049065,0.88681,TURE
0.368495,1.097313,0.738222,1.177198,0.890279,0.995756,1.010302,0.419358,0.396899,1.086259,0.858555,0.535263,0.989196,0.526729,0.932634,0,1.076979,1.074559,0,1.268745,0,0,0,0,0,0,0.953726,2.036885,0,1.226143,0,0,1.194233,0.91369,0.842633,1.050568,TURE
0.360023,1.252724,1.030352,0.824403,0.823043,0.95124,1.198663,1.437799,0.881997,0.548022,0.707045,0.764661,1.012472,0.53927,0.31828,1.103094,0.964794,1.34462,0,1.299317,0,0,0,0,1.939135,1.049136,0,0,0,0,2.0303,0,0.563091,0.890131,0.945849,0.91888,FALSE
0.347317,1.343334,0.356016,1.314714,0.822685,0.880394,2.037727,0.838716,0.793798,1.644067,0.864166,0.688195,1.049513,0,0.660136,0,0.57173,0.887358,0,0,0,1.18607,0,0,0,1.088977,0,0,0,0,0,2.773993,0.694526,0.663691,0.58955,1.097285,FALSE
0.376966,1.072654,0.524824,1.393006,0.898346,1.005825,1.2253,0.612396,0.460599,1.278719,1.134763,0.467293,0.983932,0.514757,1.519062,0,1.184065,1.516864,0,0,1.48532,0,2.686894,0,1.848943,2.000678,0.931546,0,0,1.197293,0,0,1.260124,0.806452,0.763958,1.097285,TURE
0.368495,0.633065,0.872444,0.867409,1.29234,0.89618,0.359599,0.650433,1.486796,0.88075,1.402867,1.256229,1.041259,0,0.621756,0.718293,0.53849,1.193954,0,0,0,0,0,0,0,0,1.907451,0,0,0,0,0,0.546083,1.564568,0.992499,1.065214,TURE
0.381201,1.305521,0.389244,1.617098,0.694035,1.05882,1.797995,1.078349,0.881997,1.507062,0.864166,0.305864,0.956223,0,2.102792,0.347041,0.390254,0.576854,0,0,0,2.154012,0,4.67424,0,0.988841,0,0,0,0,0,0,0.720039,0.043992,1.056549,0.91888,TURE
0.508268,1.132132,0.973111,0.898388,0.895305,0.962564,0.849053,0.948548,0.734998,0.685028,0.752872,0.796522,1.006551,0,0.224668,0.519103,1.070192,1.035429,0,0,0,0,0,0,0,0,0,0,1.518746,0,0,1.865271,1.013957,1.370867,0.974132,0.590394,FALSE
0.37273,1.168293,0.530788,0.735045,1.135693,0.656294,1.378463,1.048395,0.904047,0.376765,1.551571,1.299924,1.166684,0,0.614609,0,2.262276,1.298254,0,0,0,0,0,1.594741,0,2.024215,0.942505,8.050547,2.097316,1.211546,0,0,0.99416,1.317705,1.123999,0.975527,TURE
1.152075,0.715457,1.051818,0.911599,1.139033,1.008569,0.442364,0.363729,1.149747,0.481151,1.070855,1.092373,0.982497,1.002922,0.493275,1.139728,0.768987,1.060901,0.560889,0,0.478603,0,0,0.503914,0.591112,1.279244,0.297818,0.630826,1.314736,0.379738,1.227271,0,1.324487,1.038345,1.123999,1.050568,FALSE
0.360023,0.691158,0.824282,1.01465,1.205171,0.95124,0.779131,0.658991,1.322996,0.685028,1.139128,0.955827,1.012472,0.53927,0,0.367698,1.240449,1.100143,0,0,0,0,0,0,1.939135,2.098272,0,0,0,0,0,0,1.339169,0.875514,1.067432,1.003851,FALSE
0.457442,0.815951,1.135296,0.748656,1.110455,0.962564,0.524415,0.449312,0.937122,0.770657,0.982007,1.0992,1.006551,0.423352,0.249864,0.57732,0.324604,0.479813,0,0,0,0,0,0,1.514372,0,0,0,0,0,0,0,0.592092,0.891975,0.867174,0.815516,FALSE
0.41085,1.097748,0.842694,0.833556,1.004561,0.863331,1.071746,1.000821,0.985762,0.76562,1.002802,0.931087,1.058435,0.471861,0,0.321736,1.447191,1.176542,0,1.135193,0,0,0,0,0,0.915204,1.704531,1.817866,3.7887,0,0,0,0.605213,0.415447,0.795983,0.91888,TURE
0.304961,0.815951,1.054203,0.898388,1.075753,1.002671,0.424527,0.449312,0.937122,0.827742,0.949273,1.003618,0.985581,1.276019,0.376556,0.435023,0.163064,1.012339,2.163428,0,1.84604,0,0,0,0,0,0,0,0,0,0,0,0.376352,1.143811,1.198932,1.172325,TURE
0.364259,0.725817,1.493612,0.564104,1.103999,1.040912,0.659265,0.479266,1.131897,0.890536,0.811792,1.28718,0.965587,1.598776,0,1.453488,0.272412,0.604,0,2.567699,0,0,0,0,3.831544,2.072992,0,0,0,0,0,0,1.130063,1.017411,0.571183,1.153932,TURE
0.321903,0.773006,0.921894,0.92203,1.150636,0.949899,0.917726,0.393148,1.074934,0.5994,1.141583,1.063357,1.013173,0,0.356473,0.823643,0.926202,0.958347,0,0,0,0,0,0,0,0,1.097438,0,0,0,0,0,1.039295,0.903851,0.767699,1.097285,TURE
0.313432,0.992373,0.473405,1.019792,1.147971,0.780457,1.113044,1.112582,0.818998,0.83182,1.458982,0.955827,1.101765,0,0,0,0.634385,0.984603,0,0,0,0,0,0,0,1.211678,0,2.415164,0,0,0,0,1.113062,1.607195,0.889283,0.91888,FALSE
0.355788,1.005368,0.764587,1.15507,0.951819,0.996941,1.078797,0.539174,1.190696,0.616525,1.060567,0.764661,0.988577,0,0.966343,0.372128,0.976418,1.113398,0,0,0,0,0,0,0,2.124177,0,2.113269,0,1.272124,2.055678,0,0.974759,0.845714,1.198932,1.022244,FALSE
0.338846,0.963842,1.167733,0.539033,1.093104,0.866308,0.973914,0.973509,0.771748,1.027542,0.932907,1.290366,1.056878,0,0,1.954849,0.879306,0.909823,0,0,0,0,0,0,0,0,0,0,0,0,0,2.846993,0.548197,1.147327,0.945849,0.91888,FALSE
0.376966,1.11391,0.787236,1.029613,0.926419,0.940933,1.045501,0.911937,0.440999,0.837256,0.920904,0.658458,1.01786,0.514757,1.21525,0.701969,1.578754,1.516864,0,0,0,0,2.686894,0,0,1.000339,1.863092,0,0,1.197293,1.934756,0,1.489929,0.383761,0.992499,1.050568,FALSE
0.673456,1.200833,0.660981,1.050944,0.911411,0.889918,1.277523,0.867093,0.77755,0.901353,0.98976,0.653987,1.044534,0.2867,0.507636,0.39097,0.879306,0.844836,0,0,0,0,0,0.868929,0,1.102938,0,0,0,0,0,0,1.626734,1.31452,0.870916,1.078891,FALSE
0.453206,0.823577,0.600236,0.654899,1.377691,0.647707,0.74203,0.641874,1.354496,0.228343,1.692793,1.583941,1.171174,0,0.504443,0.291383,1.201442,1.259284,0,0,0,0,0,0,0,0.827203,1.540634,3.282747,1.710433,1.976115,1.596643,0,1.336958,1.586025,1.123999,0.975527,FALSE
1.817059,1.001394,1.088795,0.804151,0.978443,0.969295,1.04429,0.993933,1.116974,1.084628,0.921499,0.977067,1.003031,0,0.687127,1.29897,0.811509,1.175543,0,0,0,0,0,0.318199,0,0.605839,0.752234,0.397792,0.829057,0.239459,0.386951,1.018219,0.880733,0.681424,0.899199,1.27569,TURE
0.533682,1.107362,1.019449,0.770047,0.951819,0.916728,1.384171,1.39786,1.102497,0.701338,0.972654,0.93762,1.030516,0.362389,0.641652,0.988372,1.204063,0.739296,0,0,0,0,0,1.102057,0,0,1.30265,0,0,0,0,1.773537,1.275255,0.803778,1.123999,0.675365,FALSE
1.30032,1.076417,0.85583,1.018368,0.927791,0.968835,1.067559,0.821064,0.771748,0.746191,0.846981,0.739059,1.003272,1.036244,0.786338,0.60562,1.248557,0.973112,0,1.060754,0.423681,0,0.760108,0.891796,0,1.697944,0.790588,0,0,0,1.085507,0.714097,1.136682,1.169158,0.870916,0.797123,FALSE
2.232145,0.794275,0.974957,0.838723,1.152071,0.931514,0.710319,0.863757,1.151497,0.708587,1.156586,1.181381,1.022785,0.430596,0.609935,0.822077,0.770368,0.780837,0.288457,0.205416,0.246139,0.178816,0.440979,0,0.303452,1.149244,0.305775,0,0.336854,0,0.314444,0.413712,1.311017,1.184896,0.739416,1.097285,TURE
1.859415,1.045495,0.851195,1.019128,0.950464,0.966949,0.995779,0.735238,0.822389,0.671098,0.992344,0.74774,1.004258,0.310265,0.54936,0.775691,1.348068,1.242476,0,0,0,0.214907,0,0.310901,0.729399,1.183887,0.918727,1.943236,0.809998,1.169769,1.512223,0,1.068961,0.574245,0.945849,1.097285,FALSE
0.440499,0.776722,0.785974,1.554902,0.912922,1.221716,0.898997,0.69893,0.734998,1.255885,1.047474,0.637218,0.871054,1.319378,1.816976,0.29987,0.674419,0.897204,0,0,0,0,0,1.342108,0,0.851774,0.793198,0,0,0,0,0,0.879019,0.398513,0.974132,1.172325,TURE
0.385437,0.928032,1.090739,0.829281,1.015883,0.983719,1.296736,0.876839,0.902043,0.616525,0.817744,0.910642,0.99549,0.503318,0,0,0.771835,1.026801,0,0,0,0,0,0,0,1.955208,0,0,0,0,0,0,0.853333,1.028841,0.917566,0.965597,TURE
1.181724,1.092321,0.858012,0.888728,0.976126,0.900463,0.945186,0.881733,0.600156,0.710781,0.957641,0.919175,1.03902,0.651779,0.480854,0.777721,1.207728,1.071123,0.546715,1.167979,0,0.678982,0,0.491134,0,1.246799,1.451322,1.229538,1.28127,0,0.598016,0,1.090408,0.800694,0.870916,1.125608,TURE
0.304961,1.121932,1.054203,0.598925,1.00635,0.842243,0.92397,1.098318,1.378121,0.656485,0.949273,1.131061,1.06946,0,0.376556,0.870046,0.326128,0.867719,0,0,0,0,0,0,0,0,0,0,0,0,0,0,0.989572,0.852586,0.692766,0.572001,FALSE
0.393908,0.78963,0.878939,0.753487,1.235829,0.838362,0.968151,0.483875,1.217835,0.827303,1.405025,1.364626,1.07149,0.984753,0.290603,1.007172,1.132584,1.227696,0,1.185092,0,0,0,0,3.533535,0.95588,0.890144,0,0,0,0,0,0.866274,1.323576,0.974132,0.890557,FALSE
0.508268,0.917945,0.8758,1.033146,1.020231,0.986628,0.69922,0.449312,0.771748,0.513771,1.01474,0.828383,0.993969,0,0.224668,0.519103,0.972902,0.862858,0,0,0,0,0,2.317145,0,0.735292,1.369452,0,1.518746,0,1.417709,0,1.064667,0.683024,1.095716,0.947204,FALSE
0.33461,0.976042,0.812979,1.228176,0.91718,1.060039,0.90294,0.677909,0.890701,0.77967,0.894143,0.530735,0.955586,0,1.028288,0,0.890579,0.921488,0,0,0,0,0,0,0,2.263925,0,0,0,0,2.192724,0,1.317348,0.749014,0.974132,0.722082,FALSE
1.897535,0.950728,1.055651,0.890366,0.98714,0.99909,0.794766,0.931183,1.049769,0.841393,0.892345,0.881023,0.987453,1.621428,0.59811,0.967366,0.725214,0.849924,1.018654,1.692609,0.869212,0,1.03853,0.609227,1.429295,0,0.180029,0.380769,0,0,0.370393,1.461969,1.285619,1.377273,0.646116,0.862233,TURE
0.351552,0.973243,1.758634,0.454606,0.872978,1.113327,0.659265,0.898624,0.646798,1.23305,0.615391,1.134247,0.927725,0,0,0.753332,0.705947,0.500878,0,0,0,0,0,0,0,0,2.002824,0,0,0,0,0,0.257984,0.756845,0.561267,1.097285,FALSE
0.343081,0.951943,0.792905,0.998209,1.048763,0.926913,0.958931,1.73734,0.573298,1.849576,0.903446,1.529322,1.025191,0,0.668387,0.386083,1.447191,1.283501,0,0,0,0,0,0,0,1.102938,3.081268,0,0,0,0,0,1.629168,0.96338,1.095716,1.068961,FALSE
0.190601,1.060736,0.778489,1.67699,0.666273,1.283419,1.198663,0.69893,0.220499,1.484227,0.720138,0.254887,0.838792,0,1.822875,0,0.526251,1.166819,0,0,0,2.230941,0,0,0,0,0,0,4.296941,0,0,0,0.519402,0.470325,0.617833,0.947204,TURE
0.237192,1.180215,0.834095,1.443837,0.669248,1.186016,0.998886,0.499236,1.028997,0.799199,1.047474,0.573496,0.889719,0.823612,0.9722,0.561575,0.842002,0.746764,0,0,0,0,0,5.115206,0,0,0,0,0,0,3.162582,0,0.278845,-0.178472,1.095716,1.068961,TURE
0.715811,0.477983,1.070998,0.893072,1.301007,1.008129,0.754714,0.639761,1.64694,0.739999,1.350563,1.326357,0.982727,1.078539,1.273119,0.919245,0.551311,0.733429,0,1.937306,0.773789,0.564455,2.784011,0,2.873658,0.518248,0.965216,1.024615,0,0,0,0,0.839342,1.201977,0.942107,1.022244,TURE
0.512504,0.819323,0.965068,0.846415,1.135693,0.930744,0.299666,1.412124,0.881997,1.565778,0.982007,1.556632,1.023188,0.377489,0.445592,0.257388,1.254232,1.026801,0,0,0,0,0,1.148754,0,0,0.678923,0,3.011531,1.739656,1.405592,0,1.068961,0.908249,0.842633,0.975527,FALSE
0.360023,1.123132,0.892972,0.887818,0.940621,0.917267,1.13873,0.718899,0.837898,0.47952,0.864166,0.802894,1.030234,0.53927,0.31828,0.367698,1.240449,1.222382,0,1.299317,0,0,0,1.653085,0,1.049136,0.976987,2.087179,2.174995,1.256419,0,0,1.401985,1.144549,0.945849,1.172325,FALSE
0.343081,0.679959,0.93707,0.998209,1.172147,0.998215,0.719198,1.617523,1.014297,1.986581,0.982007,1.682255,0.987911,0,0.334194,0,0.723596,0.5134,0,0,0,0,0,0,0,0,1.027089,0,0,0,0,0,0.932777,1.616601,1.348798,1.172325,FALSE
0.457442,0.985941,0.864987,0.898388,1.041052,0.909088,0.998886,0.723892,0.937122,0.884828,1.063841,0.860244,1.034511,0.423352,0.249864,0.86598,1.298414,1.151552,0,0,0,0,0,0,1.514372,1.638651,0,1.625591,1.693986,1.957114,1.581291,0,0.805525,0.880366,1.348798,1.068961,TURE
0.470148,1.521638,0.683807,0.776984,0.810332,0.754442,1.770752,1.620247,0.544567,0.742114,0.86,0.74149,1.115367,0,0,0.280787,1.368253,1.120146,0,0,0,0,0,0,0,0.796566,0.741787,1.580014,0,1.902241,1.536956,2.022163,1.115408,1.101442,0.852549,0.84384,FALSE
0.368495,1.223926,0.939555,0.619578,0.976435,0.796605,1.241473,1.138257,1.171797,1.076473,0.937115,1.360005,1.093322,0.526729,0.310878,0,1.480847,1.55214,0,0,0,0,0,0,0,0,0,2.036885,0,3.67843,1.981377,0,1.334719,0.583282,1.095716,0.947204,FALSE
0.309197,1.408353,0.95978,0.664561,0.821433,0.830706,1.988167,1.803009,1.161862,0.816764,0.615643,0.71687,1.075493,0,0.371326,0.428981,1.125593,1.140889,0,0,0,0,0,0,0,0,1.144471,0,0,0,0,3.135818,0.873387,1.008785,1.077348,0.947204,TURE
0.37273,0.709321,1.592363,0.918806,0.908554,1.279773,0.659265,0.599083,0.661498,0.890536,0.392803,0.649962,0.840699,2.603371,0,1.775093,0.665375,0.944184,3.521859,1.253992,0,0,0,0,0,1.012108,1.885011,0,0,0,1.957789,0,0.693182,0.543156,1.049065,0.947204,TURE
0.37273,0.87622,1.061575,0.551283,1.192477,0.820367,0.809098,0.808762,1.102497,0.959039,1.198048,1.319041,1.080898,0,0,0.710037,0.79845,1.298254,0,0,0,0,0,0,0,1.012108,0,2.012637,4.194632,1.211546,1.957789,0,1.184694,1.018424,0.899199,0.525284,FALSE
0.559095,0.945761,1.194272,0.816716,0.965339,1.028193,0.470903,0.713194,0.787498,0.962301,0.84172,0.883002,0.972237,0.345791,0.408176,1.414654,1.148915,0.862199,0,0,0,0,0,0,0,0,0,1.320793,1.376364,0.795077,2.569598,0,0.95962,0.968434,1.170649,1.27569,FALSE
0.470148,1.09161,1.209813,0.874107,0.832841,1.066625,0.681059,0.930394,0.985565,0.627942,0.74692,0.758868,0.952143,0.823612,0.72915,1.403937,0.421001,0.560073,0,0,1.18553,0,0,0,0,0.796566,0,0,0,0,0,0,0.370704,1.16695,1.123999,0.91888,FALSE
0.393908,0.908074,0.878939,1.217171,0.940305,1.086766,0.779131,0.751158,0.976982,0.790417,0.909489,0.67349,0.941612,1.969507,1.74362,0.335724,0.755056,1.116088,0,0,1.420031,1.041106,0,0,1.766767,0,0,0,0,1.143482,1.847801,0,1.433452,0.846793,0.945849,0.768799,FALSE
0.897941,0.952584,1.129176,0.762782,1.013552,0.967104,0.81727,1.243551,0.982224,0.92375,0.83917,0.996377,1.004177,0.429371,0.506834,1.171057,0.987656,0.632626,0,0,0,0,0,0,1.521618,0.411623,0.766631,0,0,0,0,0,1.312377,0.967592,0.767699,0.797123,TURE
1.190195,0.993079,0.748014,0.844037,1.111443,0.822119,0.958931,1.218135,0.837898,0.844868,1.165315,1.299924,1.079982,0.970686,0.286452,0.220619,0.99236,1.210158,0,1.159606,0.463164,1.011146,0,0,2.2879,0.928372,2.017233,0,0,0,0.593698,0,1.089051,1.244207,0.795983,1.068961,TURE
0.321903,1.352761,1.382841,0.496477,0.756132,0.949899,0.917726,1.647478,0.730404,1.048949,0.466453,0.800505,1.013173,0,0,1.647286,0.926202,0.547627,0,0,0,0,0,0,0,0,0,0,0,0,0,0,1.217953,0.473614,1.123999,1.125608,FALSE
0.368495,0.801883,1.006666,1.053282,1.033872,1.06214,0.359599,0.599083,0.919797,0.411017,0.976395,0.873899,0.954488,2.106914,0.310878,0.359147,1.480847,0.955163,1.781647,0,0,0,0,0,1.892965,2.048313,0.953726,0,0,1.226143,0,2.606885,1.629168,0.498038,1.170649,1.050568,FALSE
0.48709,0.510856,0.863107,1.17181,1.238399,1.054635,0.382906,0.881983,1.543495,0.685028,1.320254,1.09389,0.958411,0.794713,1.407132,0.541871,0.812458,0.540421,0,0.954366,0,0,2.063151,0,0,2.304352,0.715294,0,0,0,0,0,0.555689,0.502988,0.960474,0.943457,FALSE
0.364259,1.622414,1.154154,0.501426,0.66821,0.839445,1.39844,1.937034,0.661498,0.616525,0.405896,0.662706,1.070923,0,0,1.090116,1.225856,1.328801,0,0,0,0,0,0,0,0,0.965216,0,0,0,4.01108,2.638676,1.265424,0.683645,0.945849,0.572001,FALSE
0.432028,0.791952,0.515176,1.426851,1.077795,1.019185,1.098775,0.649006,1.506746,1.541313,1.145675,0.955827,0.976946,0.897003,1.588247,0,1.031661,0.813307,0,1.078433,0,0.94646,2.33407,0,0,0.868981,0.809222,0,0,0,0,0,0.935119,0.694082,0.767699,1.200649,TURE
0.792051,0.765772,1.124021,0.835933,1.108971,1.003743,0.385285,0.654712,1.055247,0.846499,0.923086,1.179763,0.98502,0.487082,0.574957,1.660571,0.560203,1.048882,0,0.582937,0,0,0,0,1.728359,0.46755,0,0,0.962703,0,0,0,1.09143,1.207192,0.992499,1.097285,FALSE
0.597215,1.119762,1.159451,0.993961,0.779681,1.105925,0.861539,1.647478,0.68906,1.327242,0.638304,1.075305,0.931595,2.588495,0.954839,0.882475,0.74427,1.320172,2.178992,1.551703,1.859321,0,0,0,1.15224,0.6234,0,0,1.285946,1.485692,1.200396,0,0.92348,0.88586,1.020782,0.947204,TURE
1.965304,0.981251,0.855666,1.080389,0.96387,1.001979,1.098775,0.686449,1.074934,1.013271,1.039291,0.860244,0.985943,0.587024,1.328113,0.600388,0.82518,0.84273,0,0.466854,0.279703,0.203253,0.501243,0.882123,0.689844,0.559843,0.695123,0.367525,0,0.221239,0,0.470373,0.338599,1.001015,0.750035,1.097285,FALSE
0.436264,0.926857,0.680233,1.098999,1.067331,0.925183,0.69922,0.549159,0.943247,0.627942,1.298431,0.977067,1.026095,0.444104,0.524225,0.30281,1.135052,0.805334,0,0,0,0,0,0,1.590091,1.720583,0.80113,0,0,0,0,0,0.881046,0.887523,1.020782,1.018497,FALSE
0.432028,1.367918,0.973111,0.845541,0.759355,0.934253,1.598218,1.39786,1.028997,1.598399,0.45827,1.146992,1.021353,0.897003,0.529416,1.834849,1.375548,1.219961,1.5144,2.156867,0,0.94646,0,0,0,0.868981,0,3.450235,0,1.038468,0,2.207872,0.915676,0.609733,0.917566,0.993921,FALSE
1.109719,1.009038,0.869114,0.925819,1.010853,0.925825,1.327091,0.748853,1.181246,0.856285,0.939921,1.010445,1.02576,0,0.614609,0.710037,1.020242,0.472092,0,0,0,0,0,0,0,0.332159,0,0,0,0,0,0.838649,0.752183,1.12927,1.077348,0.572001,TURE
0.360023,0.691158,0.549521,1.268312,1.205171,0.95124,0.659265,0.539174,1.234796,1.23305,1.531931,0.802894,1.012472,0,1.909679,0.367698,1.102622,0.977905,0,0,0,1.142677,0,0,0,0,0.976987,0,0,0,0,0,1.290235,1.35328,0.617833,0.722082,FALSE
0.698869,0.801115,1.203119,1.012728,0.969125,1.137576,0.998886,0.69893,1.053497,1.027542,0.807428,0.807142,0.915046,0.828634,0.652085,1.694997,0.635352,0.751317,0,1.323231,0,0,0,0,0,0.531044,0,1.050071,0,0.632111,0,0,1.192176,1.728772,1.123999,1.097285,FALSE
0.643807,1.183665,0.691421,1.170268,0.854758,0.968897,1.261094,0.873662,0.670686,1.041813,1.01474,0.5496,1.00324,0.899973,0.885281,0.613641,0.690051,1.020001,1.0096,1.437911,0,0.628856,0,2.729254,0,0,0,0,0,0,1.111178,1.461969,1.441114,0.952667,1.123999,0.900487,TURE
1.08007,0.935944,1.19063,0.887818,0.940621,1.064483,0.599332,0.814138,0.780228,1.01876,0.725174,0.931318,0.953263,0.891706,0.736805,0.486403,0.820455,0.84893,0,0.426258,1.021524,0,0,0,0,0,1.589543,1.347104,0.701891,0,0,0,1.418587,1.564261,0.935933,1.050568,FALSE
1.499392,1.28616,0.692723,0.746119,0.981059,0.742316,1.498329,1.369332,0.493499,0.614351,1.072414,0.955827,1.121707,0.513299,0.605904,0.437488,1.705472,1.425304,0,0.612746,0,0,0.658327,0,0.453017,0.490195,1.597694,0.483033,1.510068,0.290771,1.879477,1.236408,0.863727,1.376243,0.913824,1.078891,TURE
0.419321,0.964305,0.82567,1.088955,0.984267,0.991733,0.842219,0.838716,0.661498,0.688633,0.984074,0.726428,0.9913,0.924462,1.364056,0,0.945104,0.94298,0,0,1.332194,0,2.407009,0,1.656344,0,0.83451,1.779595,1.854469,0,0,0,1.127425,0.283384,1.049065,1.050568,FALSE
3.930608,1.254261,0.6795,0.766727,0.998871,0.746817,1.402691,1.34475,0.849157,0.779766,1.165872,1.07378,1.119354,0.684122,0.634499,0.266551,1.448752,1.351345,0,0.698769,0.139549,0.101297,0.749426,0.586175,0.687607,0.651031,1.21252,1.463736,1.906651,1.652109,0.711923,0.702505,1.489929,1.633438,0.889283,1.172325,FALSE
0.351552,1.017481,0.91449,1.363818,0.78267,1.18291,1.638173,0.938563,1.337696,1.073211,0.510644,0.713684,0.891343,0,2.282299,0.753332,0.847136,1.001757,0,0,0,0,0,0,0,0,1.001412,0,0,0,0,0,1.099012,0.487697,1.095716,0.84384,TURE
0.715811,1.021146,1.312836,0.510327,1.005323,0.922694,0.739916,1.138997,0.740442,1.234742,0.75166,1.104511,1.027397,0.269635,0.15914,1.103094,1.033708,0.733429,0,0,0,0,0,0,0,0,0.965216,0,0,0,0.996693,0,0.799571,0.895068,0.767699,1.125608,FALSE
0.808994,1.364902,0.85593,0.620875,0.91569,0.75594,1.386635,1.565785,0.597353,0.47952,0.880235,0.971467,1.114584,0.715242,0.281426,0.975367,1.767096,1.134885,0,0.5706,0.683719,0.498402,0,0.721026,0.845793,0,1.278398,2.712216,2.82633,1.632672,0.879435,0,1.317999,0.423794,1.123999,0.975527,FALSE
1.651872,1.261585,0.628779,0.71871,1.037849,0.696008,1.453379,1.332959,0.815848,0.685028,1.227509,1.137434,1.145919,0.116449,0.206186,0.2382,1.547639,1.504566,0,0.277947,0,0,0,0,0,0.88919,1.035051,0.875966,1.825643,1.318263,2.982331,0,0.867813,0.769112,0.838891,0.937274,TURE
1.507863,0.907631,0.557625,1.544419,0.926419,1.103163,0.948942,0.669808,0.78706,1.308213,1.082935,0.430122,0.933039,0.765611,1.506225,0.087005,0.619642,0.867719,0,0.609284,0,0.530875,0,0.768005,0.450451,0.487417,0,0,0,0.289119,0.934399,0,1.336488,0.817558,1.198932,1.097285,TURE
0.605686,0.71895,0.939086,0.90467,1.188109,0.949102,0.561873,0.599083,1.534308,0.642214,1.292976,1.282401,1.01359,0.319005,0.564834,0.870046,0.652255,0.723099,0,0.764846,0,0,1.650521,1.936471,0,0.614494,0,0,0,1.464315,1.183124,0,0.682549,1.291106,1.049065,1.200649,FALSE
0.842878,0.941009,1.085581,0.785525,1.029543,0.957727,0.900575,0.901777,1.129189,0.553431,0.926188,1.057446,1.00908,0.228781,0.810167,1.247944,1.169447,1.037172,0,0,0,0,1.178943,0,0,0.438924,1.226219,0,0,0,0,0,0.971773,0.861372,1.095716,1.050568,TURE
0.338846,1.147431,0.802816,0.943307,0.936947,0.902404,1.04883,1.12328,0.606373,0.770657,0.932907,0.860244,1.038005,0.573401,0.676848,0.78194,1.905163,0.779848,0,0,0,1.216877,0,0,0,0,0,0,0,1.339078,2.163872,0,1.408549,0.706428,1.170649,0.96185,FALSE
0.360023,0.99354,1.030352,0.951234,0.940621,1.019185,0.479465,0.898624,0.485099,0.753531,0.667765,0.841127,0.976946,0.53927,0.31828,0.367698,1.102622,0.733429,0,0,0,0,0,0,0,0,0,0,2.174995,0,0,0,1.248329,0.752401,0.692766,0.91888,TURE
0.529446,0.675607,1.401279,0.862452,1.039386,1.155077,0.642141,0.385125,1.007997,0.782889,0.701433,0.955827,0.905896,0.730623,1.293653,1.245428,0.186734,0.662452,1.231219,0,1.050592,0,0,1.11109,0,0,0,0,1.455988,0,0,0,0.734362,1.316026,0.739416,1.025991,TURE
0.457442,1.087934,1.027172,0.748656,0.971648,0.909088,1.073802,0.923586,0.881997,0.856285,0.867439,1.194783,1.034511,0.423352,0.499729,1.4433,1.298414,1.343477,0,0,0,0,0,0,0,0,0.762981,1.625591,3.387972,0,0,0,0.920591,1.371114,1.123999,1.022244,FALSE
1.444329,0.893717,1.147186,0.948445,0.959844,1.075475,0.69922,0.965189,0.759498,0.875314,0.720138,0.998308,0.947516,0.532925,0.550437,1.090116,0.851289,0.8758,0.446726,0,0.381188,0,0,0,0.470441,0.509048,0.711062,0,1.045546,0.301988,0,0,1.439753,1.305364,0.795983,1.097285,TURE
0.415086,0.974145,0.953251,0.99006,0.968816,1.001852,0.599332,0.985158,1.107397,0.989485,1.143492,0.866616,0.986009,0.466996,0.275624,1.273675,0.238712,0.846846,1.5775,1.123368,0,0.986311,0,0,0,0.90557,0,0,0,0,0,0,0.309596,1.934175,1.273865,1.107215,FALSE
0.711576,1.04908,1.077373,1.026729,0.847714,1.082884,0.69922,0.599083,0.612498,0.494742,0.567382,0.658458,0.943641,0.813748,0.320186,0.739799,0.762592,1.229701,1.824578,0.649659,0.778451,0.567876,0,0,0,0,0,0,1.074235,0.620548,1.00277,0,-0.871206,0.671992,1.123999,1.097285,FALSE
0.33461,0.883086,1.0347,1.296408,0.853926,1.206251,0.382468,0.603024,0.667301,0.775163,0.648641,0.581042,0.879139,1.161504,1.028288,0.395982,0.593719,0.789847,0,1.400563,1.678218,0,0,0,0,0,0,0,0,0,0,0,0.69772,0.645085,1.198932,0.993921,TURE
0.444735,1.153988,0.778489,1.386084,0.73766,1.127575,1.248607,0.798777,0.771748,0.856285,0.720138,0.414191,0.920275,0.435564,1.799505,0.296987,0.779257,0.888577,0,0,0,0,0,0,0,0.843423,0.785421,0,1.744303,0,0,0,1.272813,0.455042,0.927482,0.718335,FALSE
0.478619,0.942315,0.981722,0.763232,1.083431,0.894418,0.553229,0.929346,1.068574,0.772852,1.05251,1.137188,1.042181,0.404452,0.47742,0.82732,1.447191,1.466858,0,0,0,0,0,1.2323,1.445537,0.782083,0.7283,1.551023,0,2.801007,0,0,1.075532,1.197869,0.617833,1.050568,TURE
1.706934,1.047778,0.999672,1.07004,0.861774,1.067658,0.879971,1.069791,0.776998,0.891624,0.745078,0.55529,0.951603,0.33805,0.931087,1.152486,0.979194,1.149404,0.377656,0,0,0.234249,0,0.338882,0,0.645219,0.600847,1.271139,0.44154,1.02025,0.824332,0.542284,0.956688,1.252698,1.170649,1.247366,FALSE
0.355788,1.04908,0.834095,0.834217,1.041052,0.859432,0.839064,1.138257,0.837898,0.616525,1.139128,1.299924,1.060473,0.545767,0.322114,0.372128,0.83693,0.989687,0,0,0,0,0,0,0,0,0,0,2.202182,0,0,0,0.963049,0.716843,1.152282,0.975527,FALSE
0.313432,1.141228,1.262414,0.874107,0.776568,1.09264,0.524415,0.887926,0.551248,0.587167,0.441903,0.566669,0.938541,0.62053,0.36624,0.423104,1.427367,1.265918,0,0,0,0,0,0,0,1.211678,3.385054,0,2.516779,0,0,0,1.19595,0.92495,1.273865,1.200649,FALSE
0.906412,0.754945,1.064056,1.057915,1.039106,1.093005,0.61879,0.762469,1.079588,1.018646,0.908038,0.935965,0.93835,1.276019,1.380707,1.305068,0.489191,0.915925,0.714339,1.526085,0.609542,0,1.095132,0,2.260792,0,0,0.805055,1.677853,0.484619,0,0,1.052928,0.778249,0.974132,1.27569,TURE
0.368495,1.055109,1.006666,0.743493,1.005153,0.89618,1.421272,1.009882,0.440999,1.272195,0.931504,1.026831,1.041259,0,0,1.07744,1.211602,1.31335,0,0,0,0,0,1.613726,0,2.048313,1.907451,2.036885,0,1.226143,3.962754,0,1.409211,0.824765,0.642374,0.947204,TURE
0.825936,1.03563,1.077907,0.829281,0.948158,0.977373,0.849053,0.758838,0.727648,0.787782,0.929633,0.8475,0.998808,1.634488,0.275624,0.796047,0.954848,1.217341,0.784663,1.676321,0.669548,0,0,0,1.656344,0.448069,0,0,0,0,0.861017,0,0.729807,0.893129,1.273865,1.125608,FALSE
0.508268,0.795552,0.778489,2.740083,0.353958,1.852936,0.499443,1.747325,0.404249,2.568855,0.098201,1.401879,0.541021,3.045288,5.84137,0,0.29187,0,0,0,7.66576,8.809356,0,1.158572,2.718104,0,0,0,0,0,0,0,0.02024,-0.036946,0.553784,1.27569,TURE
1.164782,0.988042,0.912955,0.921256,1.008495,0.945063,0.791974,0.891492,0.734998,0.652408,0.977331,0.887553,1.015701,0.165324,0.487874,0.22545,0.591553,0.861913,0,0,0,0,0.849533,0.498356,0.584592,0.316284,0,0.623843,0.650091,0,0,0,1.012482,1.440284,0.617833,1.247366,TURE
0.376966,1.031398,0.918442,0.908482,0.982566,0.940933,0.659265,0.985158,0.602698,0.37296,0.968913,0.81139,1.01786,0,0.303812,0.350984,1.052503,0.700091,0,0,0,0,0,0,0,2.000678,0,0,0,0,0,0,0.956688,0.927822,1.123999,0.96185,FALSE
0.779345,1.297096,0.634637,0.790972,0.977683,0.737617,1.588229,1.617523,1.433246,0.719279,1.178408,0.974943,1.124164,0.247534,0.438287,0.337559,0.822447,0.953858,0,0,0,0,0,0,0,0.475299,0.885226,0.939231,1.957495,0,0,0,1.414415,0.881043,0.904508,1.125608,FALSE
0.347317,0.716445,0.854439,1.117507,1.127383,1.021257,1.258596,0.898624,1.411196,1.507062,0.982007,1.185225,0.975863,0,0.990204,0.381316,0.714662,0.887358,0,0,0,0,0,0,0,0,0,0,0,1.304742,0,0,0.928106,0.626426,0.992499,0.722082,FALSE
0.618393,0.980818,0.91979,0.812241,1.061017,0.890042,0.761651,0.873662,0.854435,0.470957,1.063841,1.059374,1.044469,1.249618,0.184383,0.852045,1.357365,0.991394,2.103333,0.748912,0,0,0,0,0,0,0.56023,0,1.240666,0.716689,2.316257,0,0.873091,1.36612,1.348798,1.35073,TURE
0.402379,1.004908,1.167733,0.737624,0.973109,0.972696,0.799109,0.818746,0.808498,0.753531,0.746325,0.99406,1.001253,0,0.56884,1.314324,1.108487,1.310809,0,0,0,0,0,0,0,0,0,0,1.935984,0,0,0,1.04472,1.327055,0.917566,0.675365,FALSE
0.364259,1.280853,1.018372,0.68946,0.871578,0.873023,1.158708,1.138257,1.543495,0.570857,1.034381,0.99406,1.053367,2.664627,0,0,0.817237,0.604,0,1.283849,0,0,0,0,1.915772,0,0.965216,0,0,0,0,0,1.104417,1.823694,0.767699,1.005647,TURE
0.478619,1.072289,0.981722,0.71553,1.017098,0.868863,0.799109,0.898624,0.718036,0.685028,0.901432,1.004843,1.055542,0.404452,0.23871,0,1.137079,1.008465,0,0,0,0,0,0,0,0.782083,0.7283,0,0,0.933669,0,1.985059,0.819549,0.981529,1.198932,1.200649,FALSE
0.415086,1.011612,0.774517,1.045063,0.994311,0.94292,0.859042,0.479266,0.710498,0.570857,1.038745,0.768909,1.016822,0,0.551247,0.318419,1.19356,1.164413,0,0,0,0,0,0,0,0.90557,0,0,0,0,0,0,1.195453,0.396966,1.123999,1.125608,FALSE
0.453206,0.926524,0.927638,1.007538,1.00408,0.998548,0.884728,0.542027,0.797998,0.619787,1.290638,0.910311,0.987737,1.709383,0.756665,1.165533,0.873776,1.065548,1.442285,2.054159,2.461387,0,0,2.606788,0,0,0,0,0,0,0,0,0.564556,0.969816,0.889283,1.050568,TURE
0.37273,1.043119,0.86253,1.163821,0.880162,1.05007,0.958931,1.108303,0.595348,1.130296,0.765965,0.726428,0.960798,0,0.921914,1.065056,0.79845,1.298254,0,0,0,0,0,0,0,1.012108,0,0,0,0,1.957789,2.575851,0.928797,1.133919,0.824266,1.050568,TURE
0.355788,1.180215,0.764587,0.898388,0.951819,0.859432,0.958931,0.898624,0.661498,0.342514,0.824886,0.688195,1.060473,0.545767,0.322114,0.372128,0.557953,0.618555,1.846829,1.315163,0,0,0,3.346987,0,2.124177,0,0,0,0,0,2.704643,0.799416,0.691113,0.767699,0.618718,FALSE
1.33844,1.28977,0.849932,0.528798,1.01206,0.703646,1.37659,1.577273,1.381566,0.808119,1.150789,1.170887,1.141925,0.575221,0.424373,0.686369,1.139376,1.140889,0.482293,0.6869,0,0,0,0,0,0.824561,0.511904,1.083728,0,0.326186,1.054194,0,1.022237,1.056594,1.067432,1.068961,FALSE
0.33461,0.976042,1.330328,1.02348,0.790672,1.206251,0.232635,0.453253,0.667301,0.432649,0.540104,0.576011,0.879139,0.580752,1.028288,0.395982,0.44529,0.921488,0,0,1.678218,0,0,0,0,0,0,0,0,0,0,0,0.937409,0.439582,1.002415,0.768799,TURE
0.444735,0.629448,1.112126,1.540093,0.880432,1.375091,0.749164,0.848701,0.955497,0.685028,0.556471,0.477913,0.790861,1.306692,1.799505,1.484934,0.222645,0.493654,1.470291,1.047023,2.509181,0.918623,0,0,0,1.686846,0,0,0,0,0,0,1.047498,0.080134,1.123999,1.022244,TURE
0.588744,1.320784,0.924105,0.659249,0.89875,0.810216,1.200916,1.502211,0.765945,0.44295,0.795942,0.912707,1.086206,0,0.193736,0.223816,1.174532,1.116088,0,0,0,0,0,0,0,0.632567,1.178132,0,0,0,0,0,0.846951,1.264384,1.198932,0.679112,TURE
0.300725,0.517152,0.575643,0.911041,1.478,0.772763,0.524415,0.510582,2.034608,0.669459,1.95955,1.62925,1.105788,0,0,0.882475,0.661573,0.586743,0,0,0,0,0,0,0,1.265135,1.178132,0,0,0,0,0,1.302612,1.648721,1.348798,0.676334,TURE
0.271076,1.319545,1.550895,0.589567,0.663671,1.082884,0.449499,1.647478,0.992247,1.370056,0.589204,1.051409,0.943641,0,0,2.941583,0.735081,0.651937,0,0,0,0,0,0,0,0,0,0,0,0,0,0,1.136682,1.126527,1.273865,0.590394,FALSE
0.813229,0.917945,0.851472,1.122985,0.988999,1.022724,0.719198,0.718899,1.087797,0.753531,1.008194,0.751917,0.975096,0.237166,0.419929,0.16171,0.727384,1.075184,0,0.567597,0,0,0,0,0.841318,0.910361,0,0,0.937099,0,0,0,1.052217,1.410713,0.870916,0.84384,TURE
0.360023,1.036737,0.755592,1.078065,0.970015,0.95124,0.779131,0.838716,0.573298,1.164548,0.864166,0.802894,1.012472,0,1.273119,0.367698,1.102622,1.222382,0,0,0,0,2.817962,0,0,2.098272,1.953975,0,0,0,0,2.671253,0.714986,0.869229,0.870916,1.022244,TURE
0.368495,1.266131,0.872444,0.619578,0.976435,0.763413,1.712376,1.420682,0.617398,0.743745,1.043733,1.059602,1.110677,1.053457,0,1.07744,1.480847,1.671536,0,1.268745,0,0,0,0,1.892965,3.07247,0,0,2.122585,3.67843,1.981377,0,0.961328,0.877163,1.170649,0.975527,TURE
0.313432,1.488559,0.394504,0.874107,0.911624,0.663389,2.065554,1.412124,1.094622,0.746191,1.16438,0.71687,1.162974,0.62053,0.36624,0.423104,1.110174,1.125261,0,0,0,0,0,0,0,0,1.128351,0,0,0,0,3.091021,0.846951,0.482436,0.917566,0.84384,TURE
0.351552,0.840528,1.05518,1.23393,0.903081,1.18291,0.239733,0.599083,0.823198,0.411017,0.890353,0.713684,0.891343,1.657268,0,1.129998,0.847136,0.751317,0,1.331399,0,0,0,0,0,3.226093,0,0,0,0,0,0,0.836566,0.983523,0.889283,1.065214,TURE
0.897941,0.969904,0.550817,1.271303,1.013552,0.953483,1.180502,0.653545,0.868634,1.224747,1.226021,0.718318,1.011299,0.214686,1.013668,0.439146,0.823047,0.973271,0,0.51354,0,0.448323,0,0.648579,0,0.823246,0.383316,0,0,0,0,0,0.803866,0.893849,0.870916,0.900487,FALSE
1.109719,1.261298,0.935969,0.617213,0.953635,0.793564,1.391305,1.369332,1.055247,0.709493,0.84172,1.106028,1.094912,0.86779,0.20487,0.710037,1.197675,0.865502,0.582461,0,0.994022,0,0,0,0.613935,0.332159,0.309316,0,0,0.394457,0,1.677298,0.86201,1.403562,0.870916,0.84384,FALSE
0.368495,0.801883,0.604,1.11524,1.177465,0.89618,0.933245,0.881508,0.970197,0.743745,1.475816,1.021369,1.041259,1.053457,0.621756,0.359147,1.076979,1.074559,0,1.268745,0,0,0,3.227451,0,0,0,0,0,2.452287,0,0,1.336958,0.987075,1.095716,1.003851,FALSE
0.724282,0.966258,1.092615,0.693492,1.05201,0.911903,0.753705,0.792726,0.897588,0.550098,0.872895,1.114165,1.033039,0.532925,0.157268,0.545058,0.817237,0.604,0.896094,0.638126,0,0,0,0,0,0.512078,0,0,0,0,0,0,0.905095,1.018471,0.786067,0.825446,TURE
0.317668,0.979141,0.934186,1.006194,0.966096,1.001067,0.624304,0.973509,1.028997,1.141713,1.129308,0.748731,0.98642,0.612144,0.361291,0,0.782265,0.555027,0,0,0,0,0,0,0,1.194849,1.11268,0,0,0,0,0,0.651718,1.522001,1.170649,1.003851,TURE
1.406209,0.873706,0.738626,1.055335,1.098749,0.930672,0.828488,0.763537,1.145732,0.879791,1.286236,1.008303,1.023226,0.68427,0.888491,0.466565,0.804481,1.116762,0,1.307192,0.391584,0,0,0,0.48331,0.78446,0.974018,0.515431,0,0.310274,0.501385,0.659669,1.193936,1.139413,0.917566,0.993921,TURE
0.698869,1.379699,0.813874,0.653373,0.908554,0.75255,1.498329,1.497707,0.587998,0.761142,1.025652,0.913345,1.116356,0.828634,0.326043,0.564999,1.482488,1.377415,0,0.661616,0,0,0,0,0,0,1.483573,1.050071,0,0,1.021455,2.687844,1.529273,1.295761,0.786067,1.036891,TURE
0.360023,0.907145,1.442493,0.57074,0.99941,1.019185,0.359599,0.958532,1.234796,0.959039,0.864166,1.070526,0.976946,0.53927,0.31828,1.470791,0.964794,0.855667,0,0,0,0,0,0,0,0,0.976987,0,0,0,0,0,1.146903,1.465413,0.842633,1.068961,FALSE
0.33461,0.929564,1.182514,0.818784,0.980434,1.023486,0.453442,1.056278,0.84428,0.869805,0.754595,0.918097,0.974698,0.580752,0,0.395982,0.44529,0.658205,0,1.400563,0,0,0,0,0,0,0,0,0,0,0,0,0.57009,1.368579,0.721049,1.050568,TURE
0.432028,0.647961,1.144836,0.792695,1.200271,0.990875,0.849053,0.748853,1.543495,1.027542,0.949273,1.43374,0.991749,0,0.529416,0.611616,1.031661,0.914971,0,0,0,0,0,0,0,0.868981,0.809222,1.725117,0,1.038468,1.678105,0,0.956688,1.086109,1.152282,0.900487,FALSE
0.457442,1.32592,0.919049,0.549015,0.948514,0.748661,1.27358,1.39786,1.120872,0.428143,0.883806,1.0992,1.11839,0,0,1.15464,1.623018,1.535403,0,0,0,0,0,0,0,0,0,0,0,4.892784,0,2.080495,0.907874,1.567057,1.273865,0.87591,FALSE
0.368495,0.759678,1.744888,0.805451,0.86156,1.294483,1.070235,0.658991,0.881997,1.154762,0.701433,0.649962,0.833008,2.633643,0,1.436587,0.403867,0.596977,3.563293,1.268745,0,0,0,0,1.892965,0,0.953726,0,0,0,0,0,1.258651,0.476059,1.273865,1.35073,TURE
0.978417,1.255716,0.732992,0.956725,0.886922,0.875058,1.248607,1.139165,0.694907,0.78882,0.88083,0.793626,1.052303,0.787803,0.813689,0.402869,1.459775,1.383949,0,0.941863,0,0,0,0,1.394816,1.131963,1.756863,0,0.776099,2.241628,1.448936,0,0.766394,0.811627,1.198932,1.172325,TURE
1.15631,0.726286,0.919643,1.164942,1.070796,1.078918,0.612504,0.363729,1.023747,0.969202,1.060783,0.873899,0.945715,1.165774,1.769261,0.227107,0.681031,0.64175,0,1.591784,0.476837,0,4.279128,0.502048,1.177845,0,0.593429,0,0,0,0,0,0.833937,0.708544,0.646116,0.750406,TURE
0.499797,0.902386,0.643243,1.142018,1.079871,0.929935,0.804658,0.404936,0.849331,0.697714,1.283883,0.860244,1.023611,0,1.142543,0.527976,1.088486,1.140889,0,0,0,0,0,0,0,0.74808,0,1.482996,0,0,0,0,1.367031,0.962753,1.142366,0.768799,TURE
0.427793,0.799793,0.924937,1.174131,1.014252,1.086458,0.299666,1.647478,0.698248,1.883827,0.818339,1.465601,0.941773,0.905973,0.802065,0.617732,0.810427,0.41072,1.529697,0,1.305281,0,0,0,0,0.877849,0.817479,0,0,0,0,0,0.974304,1.716826,0.992499,0.872163,FALSE
0.190601,0.32638,1.037985,2.874841,0.499705,2.05347,0.898997,2.596025,0.367499,2.854283,0.392803,1.338157,0.436172,4.11806,6.683875,0.701969,0,0,0,0,12.020726,4.461882,0,0,0,0,0,0,0,0,0,0,-0.216612,-0.141813,0.379376,0.890557,TURE
0.830172,1.142747,0.774517,0.935057,0.956068,0.883987,1.071305,0.883647,0.88751,0.693591,1.021287,0.874581,1.047634,0.232301,0.685526,0.475179,1.009323,1.158442,0,0,0,0.48549,1.197269,0,0,0.891494,0.415093,0,0.917576,0,0,0,0.778172,1.510482,1.063691,1.35073,FALSE
0.313432,0.942754,1.104612,0.801265,1.012915,0.975572,1.402008,0.631176,0.897747,1.052007,0.932907,0.989963,0.99975,0,0.732479,2.115522,0.792981,1.125261,0,0,0,0,0,0,0,0,0,2.415164,0,0,0,0,1.201112,0.531383,0.885541,0.993921,FALSE
0.571802,0.598364,0.994735,1.836704,0.814334,1.475931,0.313936,1.026999,0.734998,1.141713,0.635966,0.52798,0.738137,1.352199,2.593742,0.921989,0.345598,0.536388,1.138646,0.810852,0,0.709845,1.750552,0,1.204614,0,0,0,0,0,0,0,-0.822791,0.543988,0.992499,1.068961,TURE
0.423557,0.807791,0.759026,1.024162,1.149321,0.924061,0.659265,0.539174,1.499396,0.548022,1.37481,1.185225,1.026682,0,0.810167,0.935958,0.818613,0.933455,0,0,0,0,0,1.397453,0,0.886899,0,0,0,0,0,0,1.093865,1.617422,1.095716,0.629617,FALSE
0.512504,1.062085,0.820308,0.935511,0.99115,0.906878,0.856188,1.754457,0.724498,1.418987,0.869778,1.310848,1.035666,1.132466,0.445592,1.029554,0.964794,1.625767,1.272605,0.906247,1.085906,0,0,2.297508,2.695069,0.729061,1.357847,1.44497,1.505766,0,0,0,1.083717,1.14364,1.020782,0.872163,TURE
0.343081,0.997273,0.720823,0.865114,1.110455,0.819962,0.719198,1.797248,0.617398,1.781073,1.021287,1.682255,1.08111,0,0.668387,0,1.013034,1.411851,0,0,0,1.201276,0,0,0,2.205876,0,0,0,0,2.13577,2.810019,0.92708,0.956749,1.095716,1.200649,FALSE
0.580273,0.991648,1.022832,0.944291,0.948345,1.011746,0.579186,0.735009,0.541057,0.800159,0.805411,0.7743,0.980836,0.333078,1.376092,0.681322,0.76616,1.132501,0,0,0.957206,0,0,0,0,0.642009,0,0,0,0.765187,2.472997,0,1.262989,0.896833,1.049065,0.84384,FALSE
0.419321,1.11266,0.176929,1.252298,1.085218,0.758384,1.640276,0.419358,0.75434,1.395294,1.581548,0.921618,1.113306,0,0.272811,0,1.18138,1.362082,0,0,0,0,0,1.41201,0,2.688411,0,0,1.854469,0,1.731098,2.277594,0.78866,-0.378316,0.767699,0.797123,FALSE
2.642995,0.835565,0.795331,0.976133,1.137149,0.916287,0.833445,0.758214,1.226528,0.749249,1.258196,1.093227,1.030747,0.581684,0.643712,0.297463,0.613256,0.890004,0,0.693526,0.415507,0.150885,0,0.654845,0.512107,0.8312,0.645032,0.27268,0.284153,0.164145,0,0.348986,1.431018,1.214881,0.692766,0.947204,FALSE
0.292254,0.851427,1.01542,0.781207,1.122525,0.920713,0.632628,0.931907,1.359746,0.513771,1.091119,1.157612,1.028432,1.99847,0,0.454215,1.191804,1.359001,2.260298,1.609602,0,0,0,0,2.409228,1.303472,0,2.600946,2.710378,0,0,0,0.541873,0.540645,0.917566,1.125608,TURE
0.499797,1.026853,1.138045,0.685211,0.995175,0.929935,0.70477,1.004018,0.914664,0.685028,0.811065,1.044329,1.023611,0.387168,0.457017,0.791965,1.088486,0.965368,0,0.929684,0,0,0,0,0,0.74808,0,0,0,0,0,0,0.642315,1.321722,1.095716,1.036891,TURE
0.44897,1.247019,0.605899,1.118747,0.872126,0.898998,1.465033,1.11496,0.477749,0.970456,0.992918,0.807142,1.039786,0.431416,0.509248,0,0.99236,1.173486,0,1.036955,0,0,0,1.316048,0,0.835235,0,0,0,0,0,2.121289,1.124473,0.756996,1.227215,0.91888,FALSE
0.478619,0.81234,0.878383,1.001742,1.105542,0.971082,0.580122,0.652847,1.252323,0.373252,1.168336,0.992589,1.002097,1.617809,0.716129,0.82732,0.930337,0.916786,0,1.943123,1.164169,0,0,0,1.445537,0.782083,0,0,3.232561,0,0,0,1.217953,1.498671,0.739416,0.815516,FALSE
0.343081,0.997273,0.792905,2.66189,0.246768,1.818176,0.659265,2.216606,0.617398,3.288135,0.117841,1.949886,0.559195,2.264933,6.349681,0,0.434157,0,0,0,6.542927,13.214034,0,0,0,0,0,0,0,0,0,0,0.527971,-0.115383,0.042909,0.140151,TURE
0.957239,1.039796,0.775044,1.168699,0.9176,1.009414,1.198663,0.940227,1.120872,1.189285,0.867439,0.902725,0.982055,1.006637,1.188244,0.960917,0.72038,0.730169,0.676071,0.481444,0.576888,0,0,3.039304,2.139135,0,0.359251,0,0.793579,0,0,0,0.579535,1.391152,0.842633,1.247366,TURE
0.584509,0.931248,1.396202,1.054629,0.778526,1.255518,0.689707,0.703685,0.570498,0.907934,0.392803,0.50674,0.85338,0.991941,1.756347,2.029048,0.591553,0.824438,1.113529,0,1.900335,0.69407,0,1.004096,0,0,0,0,0,0,0,0,0.835582,0.433708,1.170649,1.125608,TURE
0.33461,0.836608,1.0347,0.614088,1.201822,0.84072,0.307552,0.693675,1.108299,0.61292,1.188745,1.403556,1.070257,0,0.342763,0.395982,1.187439,1.053129,0,0,0,0,0,0,0,0,0,0,2.348994,0,0,0,0.303396,1.189817,0.917566,0.693758,TURE
0.427793,1.236044,0.578086,0.587065,1.137942,0.600411,1.198663,2.196637,0.587998,1.598399,1.178408,1.784209,1.195902,0.452987,0.267355,0.308866,2.547056,2.053601,0,0,0,0.956117,0,0,1.622542,0,0.817479,5.228706,5.448698,6.295046,3.39081,0,0.841617,1.336931,1.348798,0.91888,TURE
0.415086,1.086547,1.191564,0.82505,0.866835,1.031319,0.672583,0.852029,0.583098,0.753531,0.724503,0.743421,0.970603,0.466996,0.826871,1.910513,0.954848,1.058557,1.5775,0,0,0,2.432346,1.426873,0,0,0,1.798527,0,0,0,0,0.704518,0.813031,1.095716,0.947204,TURE
0.482855,0.547546,1.024327,0.945671,1.249262,1.013225,0.470903,0.591951,1.580245,0.823665,1.295314,1.247126,0.980063,2.004365,0.473195,1.639997,0.307368,0.726938,2.704285,1.925774,0,0,2.081738,0,2.865028,0.775037,0.721738,0,0,0,0,0,1.153368,1.786045,0.81435,0.975527,TURE
0.139774,1.66899,0.353858,1.470089,0.52999,0.962564,2.351224,1.221207,1.238189,1.291014,0.740282,0.2941,1.006551,0,1.670969,0,1.447191,1.283501,0,0,0,0,0,4.518432,0,0,2.670432,0,0,0,0,0,0.970781,-0.08414,0.870916,1.125608,FALSE
0.48709,1.245212,0.761565,0.843703,0.934231,0.828642,1.3152,1.065036,0.551248,0.894342,0.938362,0.966447,1.076572,0,0,0.270935,0.812458,0.630492,0,0,0,0,0,1.210294,0,0,0,0,0,0,0,0,1.15644,0.64075,1.123999,0.947204,TURE
0.381201,1.060736,1.037985,1.078065,0.832841,1.090906,0.599332,0.898624,1.102497,0.47952,0.746325,0.611729,0.939447,1.017947,0.600798,0.347041,0.390254,0.346113,0,0,0,0,0,0,1.82769,0,0,0,0,0,0,0,-0.094496,0.892859,0.974132,1.125608,TURE
1.579867,0.836732,1.111381,0.823723,1.071753,0.990951,0.710948,0.750673,0.952521,0.766843,0.942249,1.063405,0.991709,0.365312,0.574957,1.079371,0.964794,0.993678,0.408194,0.290683,0,0,0,0.366359,0.429754,0.697534,0.649565,0.916322,0.477438,0.827398,1.337027,0.586373,1.185532,1.592893,1.095716,1.172325,FALSE
2.291443,1.133433,0.895765,0.787127,0.979089,0.864706,0.984616,1.294447,0.795373,0.868518,0.960964,1.065064,1.057716,1.090523,0.396081,0.857962,1.222072,1.121875,0.561929,0.800322,0,0,0,0.503914,0.591112,0.639622,0.446727,0,0.984215,0.379031,0.918739,2.014632,1.185248,1.277347,0.917566,0.84384,FALSE
0.576037,1.025938,0.858627,1.070138,0.936947,0.997952,0.86689,0.652572,0.803248,0.342514,0.876792,0.771489,0.988048,0.335546,0.792163,0.686369,0.771835,0.760593,0,0,0,0,0,1.019195,0,0.646836,1.204706,1.280769,1.334656,0,0,0,1.233749,1.088582,1.049065,1.200649,FALSE
0.762403,1.203527,1.070422,0.748656,0.874483,0.930479,1.198663,1.331295,0.734998,0.837256,0.872895,0.807142,1.023327,0.253065,0.14936,1.207857,0.840826,1.0899,0.850786,0.605862,0,0,0,0.765836,0,0.972081,0,0,1.000992,0,0,2.458767,0.397474,1.090739,0.767699,0.993921,FALSE
0.326139,1.14445,0.834095,0.770047,1.005899,0.825055,0.973914,1.299481,0.745807,0.886507,1.008001,0.96426,1.078447,0,0.703566,0.406403,0.914015,1.215948,0,0,0,1.26621,0,0,0,0,1.082608,0,0,0,0,0,0.553894,0.919241,1.273865,1.27569,TURE
0.232956,1.268433,0.636945,1.470089,0.681416,1.102573,1.39844,0.465953,0.293999,1.065599,0.654671,0.297368,0.933347,0.838864,1.980407,0,1.071993,1.140889,0,2.03478,0,0,0,2.606788,0,0,1.540634,0,0,0,0,0,0.840064,0.565289,0.664483,1.172325,TURE
0.309197,0.855072,1.039762,1.181441,0.924112,1.147165,0.489838,0.645166,0.640296,1.126344,0.793159,0.525705,0.910032,1.887444,0.742653,0.857962,0.964794,1.140889,0,0,0,0,3.301041,0,2.271558,1.228988,1.144471,0,0,0,0,0,0.833185,1.05508,0.842633,1.022244,TURE
0.360023,0.777553,0.892972,0.951234,1.146382,0.95124,0.479465,0.479266,1.058397,0.959039,1.256969,0.917593,1.012472,0,0.63656,0.367698,0.826966,1.100143,0,0,0,0,0,0,0,0,0.976987,0,2.174995,0,0,0,0.846377,1.144367,1.020782,0.712152,FALSE
0.292254,1.011069,0.592328,0.468724,1.339788,0.544058,1.082126,1.248089,1.347496,0.704057,1.47301,1.539943,1.225366,0,0,0,0.681031,1.359001,0,0,0,0,0,0,0,0,0,0,0,0,2.530066,0,0.863716,0.794926,1.198932,0.346879,FALSE
0.508268,0.734356,1.119077,0.76363,1.165978,0.962564,0.549387,0.649006,1.175997,0.685028,1.080208,1.242574,1.006551,0.380661,0.674004,1.038206,0.681031,1.294286,0,0.913927,0,0,0,0,1.359052,0,0,1.457427,1.518746,0.877327,0,0,0.963078,1.322871,0.974132,0.941887,FALSE
0.381201,1.305521,0.843363,0.658818,0.943887,0.770051,1.558262,1.258074,1.102497,0.753531,0.824886,0.99406,1.107206,0,0,0.347041,1.300846,1.38445,0,0,0,0,0,0,0,1.977682,1.841677,0,0,0,1.912259,0,1.401777,1.322621,0.889283,1.200649,FALSE
0.321903,1.062883,1.229192,0.92203,0.821883,1.101882,0.767894,0.711411,0.289405,0.792064,0.540104,0.585444,0.933708,0.603982,0.356473,1.235465,1.080569,0.82144,2.046486,1.457343,0,0,0,0,0,0,0,0,2.446869,0,0,0,0.898255,0.299704,0.842633,1.172325,TURE
2.846303,1.278566,0.660325,0.762025,0.992717,0.734814,1.480702,1.300949,0.758777,0.607794,1.12642,0.982065,1.125629,0.405055,0.398443,0.414277,1.397585,1.392531,0.22603,0.32192,0,0.140059,0,0.20262,0.237682,1.157343,1.796255,0.506172,0.527469,1.218801,0.738567,0.323909,1.377081,0.428243,0.945849,1.050568,FALSE
0.427793,0.908856,1.329597,0.587065,1.03899,0.972094,0.599332,1.747325,0.698248,1.883827,0.621938,1.656766,1.001568,0.905973,0,1.544331,1.157753,1.334841,1.529697,0,0,0,0,0,0,1.755697,0,1.742902,0,1.049174,0,4.461267,0.233344,0.696484,0.799724,1.050568,FALSE
0.351552,1.150196,0.281381,1.623592,0.842876,1.008953,1.318529,0.419358,0.779098,1.438559,1.243875,0.560752,0.982297,0,0.978128,0,1.129515,0.626098,0,0,0,1.171244,0,0,0,2.150729,0,0,0,0,0,0,1.335571,1.087706,1.020782,0.797123,FALSE
0.347317,1.298556,0.783235,0.9203,0.853155,0.880394,1.618195,0.898624,0.970197,1.23305,0.824886,1.108759,1.049513,0,0.990204,0.762633,1.572257,1.39442,0,0,0,1.18607,2.924973,0,0,1.088977,3.042264,4.33491,0,0,0,0,0.419715,0.984048,1.095716,0.693758,TURE
0.842878,1.051715,0.792181,0.812612,1.067209,0.827128,0.965239,0.810338,0.926097,0.587682,1.143263,1.052415,1.077363,0.457562,0.270056,0.155993,1.286392,1.555758,0,0.547428,0.655953,0,0,0,0,0.877849,1.634958,0,2.710378,1.043794,0.843355,0,1.361638,0.697075,0.842633,1.050568,FALSE
1.058892,1.013411,0.794058,1.099627,0.959433,0.981815,1.037305,0.944707,1.119458,0.737723,1.072654,0.749956,0.996485,0,0.966343,0.372128,0.976418,1.113398,0,0,0,0,1.871036,0.548797,0,0.696592,0.973032,0.687242,1.432314,0,1.337027,0,0.929598,0.981567,1.123999,1.172325,FALSE
0.6311,0.96107,1.332313,0.940594,0.838431,1.162829,0.849053,0.636525,0.633936,1.013271,0.630121,0.764661,0.901842,1.224288,0.903226,1.87824,0.625812,0.971298,2.060408,0.733628,0.879067,0,1.582691,0.928445,0,0.589241,0,0,0,0,0,0,1.198664,0.777318,1.123999,0.975527,TURE
0.427793,0.545314,0.924937,1.2275,1.16268,1.115049,0.449499,1.447783,1.175997,2.055084,1.01474,1.43374,0.926824,0.905973,0.802065,0.617732,0.578876,0.30804,0,0,0,0,0,0,0,0.877849,0,0,0,0,0,0,0.542954,1.157007,1.273865,1.27569,TURE
0.92759,1.274225,0.93312,0.566107,0.969747,0.764777,1.339176,1.446111,0.826081,0.686667,0.899312,1.082965,1.109964,0.623376,0.36792,0.425045,1.487022,1.460129,0,0.496974,0,0,0,0,0.736153,0.398283,0.741787,1.572665,0.819417,0.946697,0,1.006379,1.025788,1.144287,0.974132,0.683828,FALSE
0.44897,0.935264,0.771144,0.813634,1.154978,0.817271,0.849053,0.549159,1.273996,0.570857,1.298431,1.200093,1.082517,0,0.509248,0,1.653933,0.782324,0,0,0,0,0,0,0,0.835235,0,1.657466,0,0.997744,1.612297,0,0.948708,1.160927,0.870916,1.050568,TURE
0.338846,0.917945,0.65685,0.875928,1.186799,0.794115,0.824081,0.524197,0.992247,0.685028,1.42391,1.194783,1.094624,0,1.015272,0.78194,0.879306,1.429722,0,0,0,0,0,0,0,0,0,0,4.636173,0,0,0,1.582444,1.073096,1.273865,0.84384,FALSE
0.385437,1.371873,1.026578,0.888515,0.713864,0.983719,1.078797,1.187273,0.617398,0.672573,0.549924,0.451845,0.99549,1.006637,0,1.372739,0.771835,1.140889,0,0,0,0,0,0,0,0,1.820749,0,0,0,1.890279,0,1.570013,0.815585,1.095716,0.900487,FALSE
0.360023,0.907145,0.961662,0.951234,1.028804,0.985213,0.779131,0.898624,0.970197,0.548022,0.824886,0.955827,0.994709,0,0.63656,0.367698,0.826966,0.733429,0,0,0,0,0,1.653085,0,0,0,2.087179,0,1.256419,2.0303,0,0.874736,1.010692,1.067432,1.125608,TURE
1.270671,1.052577,0.778489,0.736678,1.107679,0.779677,0.958931,1.018441,1.043697,0.433851,1.243875,1.172481,1.102173,0,0.268249,0.723098,1.200346,1.064576,0,0,0,0,0,0.456407,0,0,0,0,0,0,1.111178,1.461969,0.706845,0.871339,0.632458,0.900487,TURE
0.648042,0.887946,0.915869,0.845541,1.110455,0.905943,1.037305,0.887103,1.310275,0.5994,1.133085,1.102877,1.036155,0.894052,0.527674,0.812806,0.685512,0.878185,0,1.428389,0.85578,0,1.540486,0,1.06006,0,0.534086,0,0,0,0,1.452157,1.003686,0.694591,0.717308,1.022244,TURE
0.703105,1.260791,1.266216,0.909212,0.677311,1.113327,0.898997,0.965189,0.751331,0.685028,0.560108,0.502694,0.927725,1.098149,0.4861,1.310341,0.421001,0.746764,0.923414,0.657581,0,0,0,1.663226,0.975516,0,0,0,0,0,0,0,0.308507,0.514257,0.749332,0.975527,TURE
0.44897,0.969904,0.716063,0.966191,1.084265,0.871756,0.865701,0.765495,0.661498,0.799199,1.156586,0.934586,1.05403,0.431416,0.763871,0.294158,1.323146,1.271277,0,0,1.242527,0,2.243426,0,0,0.835235,1.555591,1.657466,0,0,0,0,1.068961,0.752851,1.273865,0.900487,FALSE
0.326139,0.810652,0.758268,1.120068,1.103244,0.975065,0.550856,0.414072,0.956578,0.700139,1.213067,0.902413,1.000015,1.19207,0,1.219209,0.761679,0.945737,0,1.437911,0,0,0,1.831797,2.148771,1.162556,1.082608,0,0,0,0,0,1.09829,0.966368,0.899199,0.947204,FALSE
7.624025,1.397316,0.924455,0.700742,0.827289,0.832618,1.431737,1.5676,0.761948,0.818228,0.735414,0.836879,1.074493,0.679858,0.549869,0.635245,1.222752,1.255676,0.168454,0.719755,0.503092,0,0.642941,0.678896,0.265458,0.622359,0.802467,0.470661,0.588556,0.339989,0.824103,1.445689,0.737455,0.485376,1.020782,1.003851,FALSE
0.44897,1.039183,0.605899,1.525564,0.824984,1.116937,1.182015,0.915265,1.028997,1.217828,0.992918,0.690319,0.925837,0.431416,1.273119,0.294158,0.771835,0.684534,0,0,0,0,2.243426,2.632096,0,0,0.777796,1.657466,0,0,0,0,1.302612,0.475797,1.170649,0.590394,TURE
0.37273,1.084844,0.796181,0.857552,1.022124,0.853182,1.13873,0.808762,0.595348,0.650777,1.001647,0.841127,1.063741,0,0,0.355019,1.0646,1.5343,0,0,0,0,0,0,0,2.024215,0,0,0,2.423093,1.957789,2.575851,0.369852,1.062591,1.020782,0.722082,FALSE
0.275312,1.299245,0.80843,1.160993,0.730338,1.021799,1.04883,1.347936,0.220499,1.198799,0.491003,0.669079,0.97558,0,0,0.965207,1.62809,1.123063,0,0,0,0,0,0,0,0,0,0,0,1.668359,0,0,0.887435,1.076909,0.861,0.947204,FALSE
0.317668,0.685399,1.167733,1.006194,1.066037,1.116574,0.724192,0.773815,1.065747,0.285428,0.867439,0.908035,0.926027,1.224288,0,0,0.938719,0.693784,0,0,0,0,0,0,4.416919,0,0,0,0,0,0,0,0.992796,0.746523,1.273865,1.097285,FALSE
0.457442,0.917945,0.756864,1.098029,1.041052,0.962564,0.649276,0.723892,0.790123,0.656485,1.063841,0.828383,1.006551,0,0.749593,0.28866,1.082012,0.959627,0,0,0,0,0,1.290981,0,0,0.762981,0,0,0,0,0,0.496406,0.848125,1.077348,0.84384,TURE
0.44897,0.865986,0.716063,0.915338,1.178549,0.844514,0.599332,0.665648,1.077997,0.761142,1.352987,1.019548,1.068273,0.431416,0.509248,0.588317,0.882097,1.369067,1.456153,0,1.242527,0,0,0,0,1.670469,0,1.657466,0,0,0,0,0.656271,1.116815,1.170649,1.125608,FALSE
0.347317,0.761222,1.281658,0.723093,1.096913,1.021257,1.318529,0.479266,1.411196,1.644067,0.707045,1.37639,0.975863,1.118485,0.660136,1.143949,1.14346,0.633827,1.892999,0,1.615285,0,0,0,0,0,2.028176,0,0,0,0,0,1.097303,0.597852,1.020782,1.022244,FALSE
0.618393,0.829923,0.839808,1.033761,1.095244,0.969157,1.248607,0.811258,1.442433,0.842014,1.055657,1.06734,1.003104,0.312405,1.290679,0.639033,1.11783,1.274649,0,0.748912,0,0,1.615894,0,0,1.804807,0.56023,1.190574,0,0.716689,2.316257,0,1.191476,1.145632,1.020782,1.200649,FALSE
0.360023,0.950343,1.167733,0.824403,0.970015,1.019185,0.659265,0.958532,0.485099,0.890536,0.628484,0.955827,0.976946,0.53927,0.31828,0.735396,0.964794,0.855667,0,0,0,0,0,0,0,1.049136,0,0,0,0,0,0,0.769941,0.619691,0.767699,1.153932,FALSE
0.364259,0.640427,1.086263,0.752139,1.249262,0.940179,0.539398,0.179725,1.440596,0.685028,1.243875,1.363646,1.018255,1.065851,0,0.726744,0.544825,1.087201,0,1.283849,0,0,0,0,3.831544,2.072992,0,2.061726,0,0,0,0,0.661735,1.158713,1.123999,1.040638,FALSE
0.330374,1.176852,1.047965,0.829281,0.864874,0.962564,1.881235,1.273051,1.476121,1.037056,0.681949,0.754041,1.006551,0,0.347214,1.203375,0.60143,0.533403,0,0,0,0,0,0,0,0,0,0,0,0,2.222355,2.923939,1.233247,1.273922,1.123999,1.247366,TURE
1.164782,1.094858,1.104038,0.999661,0.817699,1.081572,1.270012,1.034131,0.803248,0.611632,0.565823,0.619011,0.944328,0.991941,0.683024,1.465424,0.971836,1.049285,1.10945,1.185092,0,0,0,0,0,0.632567,0.589066,1.247686,0.650091,0,0,0,0.476274,0.446628,0.974132,0.825446,TURE
0.279548,1.446458,0.707717,1.388417,0.567846,1.093823,1.872911,1.023433,0.734998,1.141713,0.572837,0.493844,0.937922,0.696902,0.822631,0.950358,0.890579,0.947816,0,1.685052,0,2.974588,0,4.303268,0,1.365542,0,0,0,0,0,0,1.312377,0.128932,0.945849,1.125608,TURE
0.381201,1.305521,0.908237,0.47914,0.99941,0.70588,1.078797,1.437799,0.881997,0.411017,1.099848,1.146992,1.140758,0,0,0.694081,1.170761,1.615192,0,0,0,0,0,0,0,0.988841,0,1.965831,2.048541,2.366742,1.912259,2.515947,0.639955,1.403985,1.202673,1.172325,TURE
1.698463,1.071317,0.888176,1.707161,0.59815,1.353831,1.198663,0.984207,0.829498,1.582089,0.626614,0.837486,0.801977,1.472206,2.406195,1.081032,0.520989,0.56474,0.759098,0.810852,1.619333,0.706278,1.16117,3.746439,1.198561,0,0,0.851695,0.443765,0,0.414243,0,0.802896,-0.38801,1.348798,0.720512,TURE
0.427793,1.126982,1.329597,0.907283,0.742136,1.14364,0.799109,1.747325,0.551248,2.11217,0.294602,1.401879,0.911875,0.452987,0.802065,1.235465,0.810427,1.026801,0,0,1.305281,0,0,2.766387,0,0,0,0,0,0,0,0,0.421087,0.808,0.870916,0.947204,FALSE
0.787816,0.730408,0.910329,0.956348,1.168665,0.962564,0.569365,0.609067,1.293596,0.776365,1.184955,1.115131,1.006551,0.244858,0.722581,1.001728,0.750975,1.22106,0,0.586105,0,0,0,0,0.868902,0.470105,0,0,1.935984,0.559175,0.903595,0,0.61031,0.818611,1.142366,0.807053,TURE
1.677286,0.862312,0.781437,0.925612,1.148312,0.88235,0.633044,0.655247,0.99776,0.616525,1.283974,1.096811,1.04849,0.458721,0.676848,0.469164,1.025857,0.961813,0,0.273714,0,0,0,0.344918,1.21381,0.875615,1.426948,0.862559,0,0,0.419526,0,1.052903,1.785842,1.049065,0.768799,FALSE
0.313432,1.141228,1.341315,0.582738,0.87786,0.975572,0.995319,1.155374,0.590623,1.088705,0.462946,0.962654,0.99975,0.62053,0.36624,1.269313,1.427367,0.843946,0,0,1.794761,0,0,0,0,0,0,0,0,0,0,0,1.082012,1.029198,1.095716,1.036891,FALSE
0.351552,0.973243,1.05518,0.909212,0.963286,1.008953,0.539398,0.599083,0.955497,0.342514,0.968913,0.981315,0.982297,0.552423,0.652085,0.753332,0.564757,0.626098,1.869629,0,1.595343,0,0,0,0,0,0,0,0,0,0,2.738879,0.382114,0.641524,0.795983,1.050568,FALSE
0.343081,1.042604,1.081234,0.798567,0.956225,0.962564,0.599332,1.917065,0.617398,2.055084,0.628484,1.529322,1.006551,0,0.334194,1.158248,1.157753,0.7701,0,0,0,0,0,0,0,2.205876,1.027089,0,0,0,0,0,1.080029,0.936247,0.945849,0.91888,TURE
0.41085,0.719214,0.662117,1.055837,1.236383,0.893101,0.631061,0.729471,1.509772,0.870389,1.522688,1.149241,1.04287,0.943722,1.670969,0.321736,0.964794,1.069584,0,1.135193,0,0,2.458222,0,0,1.830408,0,0,0,0,1.768326,0,0.999792,0.971739,1.198932,0.543677,TURE
0.326139,0.906023,1.289056,0.770047,0.973451,1.05007,0.48916,0.612298,0.655013,0.886507,0.904024,0.958638,0.960798,1.19207,0.351783,2.438417,1.066351,0.810632,4.038399,0,0,0,0,0,0,0,1.082608,2.315911,0,1.394108,0,0,0.609463,1.778382,1.198932,1.040638,FALSE
0.355788,0.655675,1.251142,0.834217,1.130285,1.065696,0.419532,0.35945,1.014297,0.342514,0.785605,0.955827,0.952628,0,0.322114,1.86064,0.418465,0.742265,0,0,0,1.156784,0,1.673493,0,0,0,0,0,0,0,0,1.336958,1.025804,0.870916,1.097285,FALSE
0.393908,0.631704,1.255627,0.811447,1.155232,1.055715,0.391871,0.456225,1.214443,0.484789,0.945748,1.191107,0.957847,1.969507,0.290603,1.342896,0.755056,0.446435,0,2.370183,0,0,0,0,0,1.911759,0,0,0,0,0,0,0.928797,1.468137,1.198932,0.852303,TURE
0.393908,1.066,0.565032,0.869408,1.128366,0.745211,1.447616,1.382499,1.173735,0.484789,1.444305,1.135228,1.120194,0.984753,0.290603,0,1.635955,1.78574,0,1.185092,0,0,0,0,0,0,1.780288,0,1.979489,1.143482,0,0,0.299832,1.004262,1.245582,1.200649,TURE
0.643807,0.821319,1.459666,0.673791,1.002697,1.082884,0.399554,0.711411,0.817685,1.013271,0.695588,1.115131,0.943641,1.199964,0.354113,0.818189,1.073413,0.816,0,0.718956,0,0,0,0,3.201525,0,1.075342,1.142307,0,2.062903,1.111178,0,0.915908,0.550244,0.899199,1.27569,TURE
0.440499,0.776722,1.010538,1.762222,0.720728,1.443846,0.399554,0.898624,0.514498,1.027542,0.45827,0.191165,0.754913,0.879586,2.59568,0.59974,0.112403,0.398757,0,0,0,0.927718,0,1.342108,0,0.851774,0,0,0,0,0,0,0.209337,0.135209,1.123999,0.993921,TURE
0.495562,0.941482,0.748547,1.336064,0.918261,1.08597,1.075271,0.666626,0.724189,0.923445,0.987783,0.775906,0.942028,0,1.152392,0.798792,0.998063,1.062207,0,0,0,0.821926,0,0,0,0.754642,0.702745,0,3.118134,0,0,0,1.192316,0.636618,0.786067,0.736728,TURE
0.368495,0.717474,1.140888,0.743493,1.177465,0.962564,1.198663,0.761691,1.140297,1.281981,1.015676,1.256229,1.006551,0,0.310878,1.436587,1.076979,0.596977,0,0,0,0,0,0,0,0,1.907451,0,0,0,0,0,0.92564,0.570539,1.198932,1.125608,TURE
1.270671,0.844509,0.8758,1.024162,1.074365,0.981815,0.639287,0.67896,1.117197,0.548022,1.099848,0.917593,0.996485,1.666506,0.98358,0.723098,0.851858,1.133258,1.524563,1.809452,0.433634,0,1.556046,0,1.606152,0.28966,0.269741,0.571154,1.190369,0.343817,1.111178,0.730985,1.082012,1.437961,1.198932,1.27569,FALSE
0.715811,1.064599,0.829159,0.988758,0.960971,0.939781,0.832405,0.987377,0.696887,0.634285,1.03535,1.06439,1.018463,0.53927,0.63656,0.551547,1.309363,0.916786,0,0.645769,0.773789,0,0,0.816584,0.957886,1.036496,1.447825,1.024615,1.067725,0,0,1.311342,0.942872,0.523501,1.245582,0.890557,FALSE
0.330374,0.706111,1.272529,0.967495,1.025036,1.147672,0.457823,0.69893,0.961622,0.979971,0.763783,0.865554,0.909767,0.588294,0.694429,0.401125,0.60143,0.666754,0,0,0,0,3.080972,0,0,0,0,0,0,0,0,0,0.777563,0.661324,1.227215,0.890557,TURE
0.313432,1.637415,0.552306,0.582738,0.87786,0.585343,2.108363,1.936321,0.629998,1.052007,1.059165,0.92169,1.20378,0,0,0.423104,1.585963,1.969206,0,0,0,0,0,1.909197,0,0,2.256703,2.415164,2.516779,4.361567,2.349347,3.091021,0.768691,0.823047,0.988758,1.022244,TURE
0.512504,1.031739,0.916815,0.534578,1.156342,0.739822,0.72776,1.84004,0.881997,1.565778,1.038122,1.775106,1.123011,0.754978,0,0.514777,0.868315,1.283501,0,0,0,0,0,0,1.347534,0,1.357847,0,0,0,2.811184,1.849329,0.736525,1.29201,1.077348,1.247366,FALSE
1.469743,0.931172,1.060046,1.071852,0.914445,1.098488,0.61598,1.012735,0.792748,0.644253,0.782488,0.720663,0.935483,0.392763,1.004513,0.892677,0.903449,0.979318,0,0,0.374559,0,0.671724,0,0.462236,0.50017,0.465773,0,0,0.296705,0.479459,1.892462,1.429154,1.533508,0.870916,0.872163,FALSE
0.33461,1.30139,1.330328,0.750552,0.695792,1.060039,1.052773,1.426763,0.55415,0.5994,0.196401,0.525705,0.955586,1.742256,0,0.395982,1.187439,1.053129,0,1.400563,0,0,0,0,2.092225,0,1.054118,2.254153,2.348994,1.356932,0,0,0.963618,0.488349,1.273865,1.125608,TURE
0.338846,0.734356,0.8758,0.808549,1.249262,0.866308,0.299666,0.299541,1.322996,0.513771,1.37481,1.338157,1.056878,0.573401,0.676848,0,0.879306,1.039798,0,0,1.656703,0,0,0,2.065053,0,2.080856,0,2.318086,0,0,0,1.272813,1.133525,0.945849,1.200649,FALSE
0.406615,0.99444,1.03393,0.72994,1.041052,0.902404,0.584348,0.778808,0.738673,0.736405,0.962367,1.060967,1.038005,0,0.281426,0.325122,1.096818,0.972758,0,0,0,0,0,1.457559,0,0.925045,0.86143,0,0,1.106195,0,0,0.770506,1.012146,1.020782,1.097285,FALSE
2.295679,1.029724,0.904885,0.924908,0.981892,0.943029,1.187961,0.887926,0.960747,0.905216,0.974993,0.935345,1.016765,0.418657,0.642443,0.799284,0.94161,0.967964,0,0,0,0,0,0.502979,0.590015,0.798044,0.891795,0.314241,0.327462,0,0.305677,0.804355,0.848451,1.234853,1.020782,0.947204,FALSE
0.317668,1.028098,1.245582,0.862452,0.866155,1.078072,1.04883,0.848701,0.771748,0.742114,0.491003,0.700939,0.946158,0.612144,0,1.25216,0.469359,0.971298,0,0,0,0,0,0,0,0,0,0,0,0,0,0,1.131657,1.044509,1.123999,0.947204,TURE
0.351552,1.282911,0.91449,1.039099,0.752568,1.008953,1.298552,1.018441,0.705598,1.004708,0.693952,0.420564,0.982297,0.552423,0.652085,1.129998,0.988326,0.626098,1.869629,0,0,0,0,0,0,1.075364,1.001412,0,0,0,0,2.738879,1.300701,0.405482,0.749332,0.900487,TURE
0.453206,1.303996,0.763937,0.604523,1.00408,0.701682,1.384171,1.298013,0.692998,0.782889,1.131646,1.046858,1.142953,0,0,0.582766,1.09222,1.646756,0,0,0,0,0,0,0,0.827203,1.540634,3.282747,1.710433,0,0,0,0.768721,0.458382,1.198932,1.003851,TURE
0.338846,1.009739,1.459666,0.673791,0.874483,1.082884,0.898997,0.898624,0.992247,1.370056,0.883806,1.146992,0.943641,0.573401,0.676848,2.345819,1.172408,1.169773,0,0,1.656703,0,0,0,0,0,1.040428,2.224493,0,4.017233,0,0,0.77064,0.710006,1.123999,0.608788,TURE
0.474384,1.147431,0.677702,1.010686,0.959255,0.876621,1.165367,0.798777,0.661498,0.723085,1.069296,0.700939,1.051486,0,0,0.278258,1.147323,1.110055,0,0,0,0,0,0,0,0,0.734981,0,0,0,0,0,0.740989,0.778016,0.964216,0.643294,TURE
0.393908,0.78963,1.381189,0.753487,1.020902,1.086766,0.816013,0.843324,0.888782,0.790417,0.649635,0.997001,0.941612,0.984753,0.290603,1.342896,1.258427,0.558044,1.664175,0,1.420031,0,0,0,0,0,0,0,0,0,0,0,0.663626,1.066031,1.273865,1.200649,FALSE
0.199072,1.171844,1.118042,0.802815,0.850561,0.983044,0.970346,1.355068,1.207496,0.668718,0.963302,0.81928,0.995843,0.984753,0.581207,1.342896,1.006742,0.89287,0,0,2.871618,2.129534,0,0,0,0,0,3.931663,0,2.366742,3.824518,0,0.359639,-0.075217,1.170649,1.022244,TURE
1.372325,1.473245,0.64874,0.715383,0.886822,0.704098,1.76274,1.709148,0.791204,0.624584,0.982007,0.944581,1.14169,0.981705,0.496635,0.095624,1.612968,1.398738,0,0.669834,1.203939,0.291899,0,0,1.486066,0.536007,0.748719,1.584952,1.651637,0.318031,1.027839,4.056965,0.717449,0.938576,0.889283,0.96185,FALSE
0.381201,0.734356,1.297481,0.778603,1.082694,1.05882,0.599332,0.479266,1.058397,0.822034,0.864166,0.99406,0.956223,2.035895,0,0.694081,0.650423,1.038338,0,3.676478,0,0,0,0,3.655381,0,0,0,0,0,3.824518,0,0.363355,0.293512,0.870916,0.797123,TURE
0.66922,0.836608,0.812979,0.989364,1.122755,0.932103,0.682572,0.56164,1.197434,0.822985,1.219325,1.062029,1.022477,1.154106,0.851449,0.59019,0.589938,0.850217,0.970769,1.382607,0.828351,0,2.981586,0,1.025865,0,0,0,0,0.660844,1.067885,0,0.740989,1.192386,0.988758,1.125608,TURE
0.360023,0.820751,0.824282,1.078065,1.087593,0.985213,0.539398,0.718899,0.926097,0.47952,1.099848,0.87936,0.994709,0,0.31828,0,1.102622,0.611191,0,0,0,0,0,0,0,0,0,0,0,0,0,0,0.748888,0.824328,0.974132,1.022244,FALSE
0.330374,1.223926,0.823401,0.967495,0.864874,0.925542,1.165367,0.923586,0.728873,0.275914,0.801972,0.626597,1.025908,0.588294,0.694429,0.80225,1.052503,1.466858,0,0,1.7003,0,0,0,0,0,0,2.284615,0,0,2.222355,2.923939,0.826505,1.027693,0.795983,1.125608,TURE
0.478619,1.007302,0.981722,0.810934,1.017098,0.919973,0.653118,0.952388,0.644537,0.922153,0.936683,1.004843,1.02882,2.022261,0,0.551547,1.137079,1.283501,0,2.914685,0,0,0,0,2.891074,2.34625,0,1.551023,0,1.867338,1.508755,0,1.400536,1.046766,0.795983,1.097285,TURE
0.427793,1.236044,0.635894,0.533696,1.137942,0.600411,1.148719,2.24656,0.661498,1.598399,1.145675,1.81607,1.195902,0.452987,0.267355,0,1.157753,1.026801,0,0,0,0,0,0,0,0,2.452437,0,0,1.049174,1.695405,0,0.863009,1.025332,0.917566,1.125608,FALSE
0.393908,1.066,0.94172,0.927368,0.940305,0.962564,1.111069,1.082957,0.624183,1.001195,0.89136,0.767602,1.006551,0.492377,0.87181,1.007172,1.006742,1.450914,1.664175,0,0,0,0,0,0,0,0.890144,0,0,0,1.847801,0,1.39284,1.689166,0.81435,0.787192,FALSE
0.317668,1.126012,0.934186,0.790581,0.966096,0.885559,0.824081,0.948548,0.349124,0.313971,0.851073,0.908035,1.046813,1.224288,0.361291,0.417387,1.408078,1.248811,2.07452,0,0,0,0,0,0,0,1.11268,0,0,0,0,3.047485,0.873333,0.405906,1.049065,1.200649,FALSE
0.482855,0.869632,0.973111,0.992955,1.030093,1.013225,0.420959,0.599083,0.929247,0.823665,0.972654,0.869347,0.980063,0.801746,0.709792,0.819999,0.614736,0.817806,0,0.962887,1.153775,0.84414,0,0,1.432514,0.775037,0.721738,0,0,0,0,0,1.079911,0.601188,0.992499,0.872163,TURE
0.419321,0.964305,1.002599,0.925612,0.984267,0.991733,0.659265,0.665297,0.584904,0.418228,0.874503,0.855213,0.9913,0.462231,0.272811,0,1.063242,1.047756,0,0,0,0,0,1.41201,0,0,0,1.779595,0,1.071262,1.731098,0,0.874558,0.938797,1.095716,0.993921,FALSE
0.957239,0.828587,1.188401,0.667828,1.116597,0.945527,0.982238,0.773815,1.035122,0.865799,0.900173,1.200093,1.015458,0.805309,0.356473,1.510012,1.132025,0.867076,0,0.481444,0,0,0,0,1.42609,0,1.077753,0.761538,0.793579,0.916846,0.740785,0,0.73112,0.915439,0.974132,1.200649,FALSE
0.381201,1.142331,0.973111,1.018173,0.832841,1.026735,0.958931,0.838716,0.529198,0.959039,0.707045,0.535263,0.972999,1.017947,0.600798,1.041122,0.650423,0.922967,0,2.450985,0,0,0,0,0,1.977682,0,0,0,1.183371,0,0,1.072017,0.859233,0.870916,0.947204,FALSE
0.436264,0.748615,1.473837,0.680332,1.043073,1.093398,0.549387,0.798777,1.237246,0.742114,0.807428,1.200093,0.938144,0.444104,0.262113,1.81686,0.794536,0.906,0,1.067756,0,0,0,0,0,0,0.80113,0,0,0,1.661154,0,1.186,1.462177,0.945849,0.947204,TURE
0.402379,1.043558,0.245838,1.078065,1.183511,0.699125,1.438396,0.718899,0.999597,1.096045,1.675958,1.019548,1.144289,0,0.853261,0,1.108487,1.529277,0,0,0,0,0,1.473402,0,0,0.870793,0,1.935984,2.236701,0,0,0.777184,1.056024,1.095716,0.693758,FALSE
0.635335,0.905705,1.479128,0.898388,0.832841,1.212831,1.123747,0.748853,0.992247,1.284428,0.392803,0.908035,0.875699,0.304018,0.717732,1.451049,0.932418,0.964779,0,0,0,0.637412,0,0.922129,0,0.585232,0,0,0,0,0,0,0.994198,0.501198,1.348798,0.872163,TURE
1.207137,0.876073,0.921894,0.907844,1.087077,0.942299,0.759153,0.858685,1.043697,0.662194,1.034381,0.968571,1.017146,0,0.470695,0.978801,1.019149,0.867719,0,0,0,0,0,0,0,1.220272,0.852265,0,0.626956,0.36217,0,0,1.128811,1.56504,0.810608,0.868416,FALSE
0.419321,1.446458,0.884646,0.598925,0.858079,0.758384,1.451013,1.683738,0.663819,0.555233,0.756662,0.885397,1.113306,0.924462,0,0.630339,1.063242,0.838205,0,0,0,0,0,0,0,0,0.83451,0,0,0,0,2.277594,0.970779,1.075223,0.992499,1.35073,FALSE
1.008066,0.802237,0.932224,1.019179,1.081294,1.007052,0.857377,0.435444,0.939164,1.002171,1.103848,0.932816,0.98329,0.191134,0.451232,0.78194,1.074707,0.779848,0,0,0,0,0,0,0,0.732163,1.363625,0.722485,0.752883,0,0,0,1.242856,1.057705,1.095716,0.815516,FALSE
0.216014,0.431974,1.030352,2.74801,0.489907,1.981749,0.662897,2.323715,0.354135,2.127739,0.249965,1.175956,0.473671,4.529866,5.88181,1.235465,0.463101,0.20536,6.181223,0,10.548801,3.904146,0,0,0,0,0,0,0,0,0,0,0.548322,0.243431,0.571183,0.515354,TURE
0.360023,0.691158,1.373803,1.331728,0.823043,1.392887,0.359599,0.419358,0.661498,0.616525,0.510644,0.458797,0.781557,4.314158,1.591399,1.470791,0.137828,0.366714,5.473733,3.897952,6.227605,0,0,0,1.939135,0,0,0,0,0,0,0,0.768528,0.632603,1.123999,0.825446,TURE
0.368495,0.886291,1.073777,0.619578,1.148747,0.862988,0.890435,0.658991,1.001697,0.675242,1.015676,1.289,1.058614,0.526729,0.621756,0.359147,0.673112,1.074559,0,0,0,0,0,0,1.892965,0,0.953726,2.036885,0,0,1.981377,0,0.944489,1.554985,0.945849,1.35073,TURE
0.33461,0.650695,0.960793,0.955248,1.201822,0.986933,0.228692,0.453253,1.337503,0.428143,1.237845,1.157053,0.99381,1.161504,0.342763,0,0.742149,0.526564,0,1.400563,1.678218,0,0,1.783592,4.184449,2.263925,0,0,0,0,0,0,0.979181,0.639026,1.095716,0.890557,TURE
0.597215,0.989557,0.828179,0.726356,1.134082,0.798723,1.04883,1.722363,0.826873,1.113171,1.080208,1.577114,1.092215,0.323562,0,0.661856,1.323146,1.540201,0,0,0,0,0,0,0,1.246799,0.580529,0,0,3.71423,1.200396,1.579354,1.233286,0.819631,1.095716,0.947204,FALSE
0.406615,1.032688,0.790652,0.72994,1.119131,0.782083,1.018864,0.883647,0.826873,0.428143,1.247149,1.204341,1.100915,0.953656,0.281426,0.325122,1.340556,1.080843,1.611063,1.14727,0,0,0,0,0,1.850089,0.86143,0,0,0,1.787546,2.351864,1.115408,1.628492,1.020782,0.712152,FALSE
0.59298,0.944172,1.876713,1.232075,0.481858,1.588231,0.556522,0.684666,0.661498,0.929681,0.617261,0.136547,0.679422,1.303558,1.346392,3.110882,0.499749,0.664835,2.194782,0,3.745589,0,0,0,0,1.2559,0,0,0,0,0,0,-0.289528,0.168691,0.974132,1.068961,TURE
0.906412,0.960839,1.118623,0.931972,0.934028,1.052523,0.692734,0.867503,0.804679,0.787337,0.742244,0.769627,0.959516,1.276019,0.753113,1.015053,0.869673,0.915925,1.428679,0.508695,1.219083,0,0,0.642431,2.260792,0,0,0.805055,0.838926,0,2.349347,1.03034,1.212445,1.218523,0.945849,0.900487,TURE
0.347317,0.671667,0.854439,0.986035,1.218792,0.950825,0.958931,0.35945,1.587595,1.096045,1.099848,1.37639,1.012688,0,0.990204,0.762633,1.286392,1.014124,0,0,0,0,2.924973,0,0,2.177953,1.014088,0,0,0,0,0,0.851243,1.434067,0.721049,1.200649,FALSE
0.165187,1.129778,0.898256,1.796776,0.512518,1.406824,1.253865,1.686891,0.690511,1.216826,0.206738,0.477913,0.77427,1.19207,1.407132,1.625612,0.304672,0.540421,0,0,0,2.602764,0,0,0,0,0,0,0,0,0,0,0.468078,0.13359,0.5429,1.153932,TURE
0.355788,0.874233,1.251142,1.219241,0.803097,1.27196,0.119866,0.658991,0.661498,0.753531,0.589204,0.764661,0.844784,1.091534,1.610572,0.372128,0.557953,0.618555,0,0,3.151776,0,0,0,0,0,0,0,0,0,0,0,0.895282,1.132189,1.049065,1.200649,TURE
1.122426,1.150029,0.57285,1.261133,0.886269,0.958932,1.391305,0.577687,0.629998,1.125403,0.996036,0.641769,1.00845,0,1.417792,0.23399,1.271774,1.011243,0,0,0,0.715263,0.881958,0.517378,0,0.656711,1.528873,0.647745,0.674998,0.389923,1.260186,0,0.464434,1.181217,0.786067,0.562071,FALSE
0.368495,1.266131,0.671111,0.867409,0.947716,0.796605,1.309968,1.309424,0.907197,0.802461,1.195243,0.868437,1.093322,1.053457,1.243512,0,1.346224,1.31335,0,0,3.040537,0,0,0,0,1.024157,0.953726,0,0,1.226143,1.981377,2.606885,1.332735,0.858528,0.824266,0.993921,TURE
3.388456,0.917945,0.912291,1.131969,0.958809,1.057617,0.876522,0.688945,0.810335,0.933351,0.903446,0.778999,0.956852,0.623636,1.037297,0.734475,0.999812,0.989532,0.759098,0.405426,0.161933,0.235131,0.289928,0.680316,0.199509,0.647647,0.402073,0.424778,0.221325,0.383555,0.206601,0,0.736909,1.566601,0.795983,0.683828,FALSE
0.381201,0.693558,0.583866,1.018173,1.304785,0.834222,0.839064,0.658991,1.455296,0.753531,1.531931,1.223458,1.073654,0,0.901197,0,1.170761,0.692225,0,0,0,0,2.65601,0,0,0.988841,0.920839,1.965831,0,1.183371,1.912259,0,1.052903,1.570048,1.049065,1.200649,FALSE
0.643807,0.869632,1.19078,0.744716,1.05201,0.987895,0.961428,0.811258,1.231121,0.770657,0.94109,1.107166,0.993307,0.299991,0.708225,1.227283,0.766724,0.476,0,0,0,0,0,0,1.067175,0.577377,0,0,0,0,0,0,1.04793,1.232874,0.692766,1.054315,TURE
0.44897,0.865986,0.936389,1.169599,0.96641,1.089695,0.599332,0.515877,0.747248,1.160742,0.861984,0.637218,0.94008,1.725663,1.018495,0.294158,0.441049,0.684534,0,1.036955,2.485054,0,0,0,1.543777,0.835235,0,0,0,0,1.612297,0,1.233438,1.495474,0.945849,1.068961,FALSE
0.393908,0.987037,1.067283,0.579605,1.1015,0.838362,1.32775,1.050699,0.888782,1.1382,0.942727,1.246986,1.07149,0,0,1.007172,1.510112,0.781261,0,0,0,0,0,0,0,1.911759,1.780288,1.899567,0,0,0,0,0.918585,0.9643,0.81435,1.200649,TURE
1.00383,1.068999,1.0347,0.773296,0.969891,0.926011,0.824081,0.98232,0.739321,0.98053,0.936758,0.938022,1.025663,0.191943,0.453144,0.654378,0.833974,0.957187,0,0,0,0,0,0.579286,0,0.367646,1.027089,0,0,0,0.705812,0,1.010629,1.463969,0.870916,0.84384,FALSE
0.461677,0.774779,1.392709,0.840693,0.985656,1.139181,0.649276,0.621271,0.869747,0.881656,0.938362,0.867324,0.914207,1.677728,0.247551,1.429936,0.643196,1.045815,0,2.015764,0,0,0,0,0,0,0.755783,0,0,0,0,0,0.970634,1.135105,1.123999,1.27569,TURE
1.194431,0.885393,1.325087,0.898388,0.912582,1.136645,0.938953,0.778808,0.999597,1.415725,0.615391,0.904849,0.915533,0.644821,1.236874,1.538835,0.494414,0.913524,0.540857,0.385155,0.92302,0.335841,0,0.971706,0.569925,0.308348,0.287143,0,0,0,0.591562,0,1.23683,1.305423,1.123999,0.665435,TURE
0.732754,0.742845,1.248732,0.997055,0.996521,1.151738,0.737639,0.819258,1.130766,1.048034,0.698316,0.83982,0.907641,1.580186,0.932634,1.975307,0.605801,0.656675,4.428069,0,0.755689,0,1.359252,0,0.935347,0.506054,0,0,0,0,0.973102,0,1.207752,0.450622,0.795983,1.022244,TURE
1.702699,0.812906,0.75525,0.925205,1.193325,0.869181,0.970346,0.770249,1.196996,0.88075,1.309342,1.219817,1.055376,0.225928,0.533377,0.154048,0.952764,0.947422,0,0,0,0,0.57913,0.339732,0.398519,0.431224,0.401569,0.424778,0.44265,0,0,1.087294,0.851245,1.129122,0.992499,1.35073,FALSE
0.393908,1.026519,1.004501,0.869408,0.967171,0.962564,1.479888,0.755766,1.041435,0.964309,0.827907,0.802894,1.006551,0,0,1.007172,0.503371,0.89287,0,0,0,0,0,0,0,0.95588,1.780288,0,0,0,0,0,0.606484,0.933636,0.974132,1.172325,FALSE
0.37273,1.084844,0.464439,0.980059,1.107301,0.754738,1.498329,1.108303,0.727648,0.719279,1.43373,0.99406,1.115213,1.562023,0.921914,0,1.5969,1.416277,0,0,0,0,2.718505,0,1.870695,1.012108,1.885011,2.012637,0,3.634639,0,0,1.060606,1.055303,0.899199,0.975527,FALSE
0.389672,0.758302,1.142347,0.703086,1.167789,0.941639,0.938953,0.69893,1.058397,0.411017,1.086754,1.28718,1.017492,0,0,1.357654,1.272256,1.015517,0,0,0,0,0,0,0,0,0,0,0,3.469429,0,0,0.543952,1.418209,0.992499,0.904234,FALSE
0.474384,0.754026,0.938357,0.625663,1.293879,0.799272,0.915645,0.832059,1.849745,0.742114,1.527566,1.518702,1.091928,0.408096,0.24086,0.834773,0.730114,0.740036,0,0,0,0,0,0,0,0.789258,0,0,0,0,1.522725,2.003439,1.249716,0.893614,0.895457,0.91888,FALSE
0.343081,1.359918,1.081234,0.598925,0.832841,0.855612,1.018864,2.635964,0.661498,1.849576,0.471363,1.491089,1.06247,1.132466,0,0.772165,1.59191,1.026801,1.916961,1.365106,0,0,0,0,0,0,4.108357,0,0,0,0,0,1.334719,0.755905,1.077348,1.050568,FALSE
0.37273,1.084844,1.127924,0.857552,0.880162,1.017255,0.539398,1.138257,0.352799,0.822034,0.667765,0.649962,0.977956,1.041348,0,0,0.665375,0.472092,0,0,0,0,0,1.594741,0,2.024215,0.942505,0,0,0,0,0,-0.29879,0.982592,0.964216,0.947204,FALSE
1.274906,1.354045,0.678914,1.02076,0.813473,0.882617,1.498329,1.628756,0.978466,1.348649,0.797881,0.955827,1.048351,0.150996,1.06942,0.411822,0.887611,0.958347,0,0,0.432183,1.257712,0,1.364627,0,0,1.075342,1.138461,1.186361,0,0.553718,0.728523,0.834053,0.790819,1.052807,0.768799,FALSE
0.376966,0.783863,0.787236,0.969047,1.179079,0.908487,0.852383,0.5658,1.122097,0.631748,1.226417,0.99406,1.034825,0.514757,0.607625,0.701969,1.315628,0.816773,1.740689,1.239579,0,0,0,0,0,2.000678,0.931546,0,0,0,0,0,0.968342,1.204834,0.945849,0.637111,FALSE
1.355382,0.849099,0.693341,1.078065,1.124336,0.920452,0.973914,0.786296,1.488371,1.027542,1.350259,1.027513,1.028569,0.142002,1.005724,0.484116,0.689571,0.836891,0,0,0,0.295582,0,0.427612,0,1.085541,0.758167,0,0,0,0,2.054159,0.678463,1.17141,1.020782,1.35073,TURE
0.271076,0.803202,0.821062,0.926462,1.171183,0.902404,0.524415,1.273051,1.212746,1.370056,1.325709,1.481531,1.038005,0,0,0.490264,0.735081,0.814921,0,0,0,0,0,0,0,1.410314,2.626654,0,0,0,0,3.606191,0.562199,1.585569,0.721049,0.88681,TURE
0.686162,1.359918,0.468535,0.665472,1.064186,0.588234,1.864587,1.331295,0.783998,1.065599,1.222053,1.274435,1.202269,0,0.166059,0.191842,1.653933,1.594411,0,0,0,0,0,1.705069,0,0.541064,2.01542,1.070009,1.115029,2.576453,4.163399,0,1.55754,0.614881,1.170649,1.200649,FALSE
0.88947,0.961656,0.834095,0.898388,1.070796,0.893809,0.953482,0.844162,1.042361,0.685028,1.089135,0.955827,1.042499,1.0837,0.639605,0.295566,0.886318,1.031713,0.728077,2.073911,0,0,0,1.30969,0.76816,0.4156,0,0.820687,0,0.494029,1.596643,0,0.989572,0.858113,1.273865,1.097285,FALSE
1.075835,0.939628,0.80454,0.997423,1.052528,0.932247,0.997788,0.655041,0.944997,0.940973,1.133085,0.901208,1.022402,0.89523,0.845391,0.610407,0.777937,1.014625,1.201904,0.42795,0,0,0,0.540052,0,0.685491,0.63835,0,0,0,0.657817,0,1.046489,1.210606,1.273865,1.247366,FALSE
0.292254,1.27714,0.761565,1.015569,0.832841,0.920713,1.39844,1.098318,0.783998,0.342514,0.905629,0.690319,1.028432,1.332313,1.179507,0.90843,1.191804,1.057001,2.260298,3.219204,0,0,0,0,0,3.910416,2.427665,0,0,0,0,0,1.400536,0.977682,1.348798,0.900487,TURE
0.419321,0.964305,0.884646,1.034507,0.984267,0.991733,0.662419,0.665297,0.675424,0.421833,0.957198,0.77271,0.9913,0.462231,0.818434,0,0.945104,1.466858,0,0,0,0,0,0,1.656344,0.896137,0.83451,0,1.854469,2.142524,0,0,0.772626,1.098343,0.674399,1.003851,FALSE
0.969945,0.978072,0.790387,1.035696,1.014685,0.945751,1.079352,0.654553,0.867706,0.5994,1.01474,0.780592,1.015342,0.397357,0.351783,0.677338,1.167909,1.125878,0,0,0.569263,0,0,0,0,1.52264,0.708964,0.751384,0.782998,0.452311,0.730908,0,0.678497,0.439406,0.90294,0.91888,FALSE
0.343081,0.861281,1.009152,0.598925,1.202993,0.819962,0.299666,1.857157,0.881997,1.781073,0.982007,1.949886,1.08111,0,0,1.544331,1.447191,0.7701,0,0,0,0,0,0,0,0,2.054178,2.195604,0,0,0,0,0.896639,1.322809,1.273865,1.153932,FALSE
0.304961,1.070935,1.135296,0.823522,0.902245,1.002671,0.724192,0.948548,0.569623,0.256886,0.621938,0.748731,0.985581,1.276019,0,1.305068,1.630638,1.012339,0,0,0,0,0,0,2.304479,1.246799,0,0,0,1.496616,2.418445,0,1.146903,0.963236,0.945849,1.125608,FALSE
0.48709,1.181355,0.761565,0.984321,0.912505,0.903973,1.182015,0.815418,0.563498,0.761142,0.949273,0.690319,1.037185,0,0.703566,0.270935,1.11713,1.080843,0,0,0,0,0,0,0,0.768117,1.430588,0,0,0,0,0,1.256879,1.146762,0.917566,0.947204,FALSE
0.499797,1.05797,1.039084,0.959295,0.889305,1.027823,0.865701,0.876436,0.522665,0.697714,0.691042,0.679699,0.97243,0.774336,0.685526,0.791965,0.890579,0.702086,0,1.859368,0,0,0,0,0,0.74808,0.696634,0,0,0,0,1.897995,1.54511,0.698727,1.095716,1.050568,FALSE
0.330374,0.800259,0.748547,0.898388,1.21723,0.851499,0.682572,0.299541,1.212746,0.437657,1.418454,1.242574,1.064621,0,0.347214,0,1.353218,0.933455,0,0,0,0,0,0,0,1.147055,1.068173,0,0,0,2.222355,0,1.035154,1.849186,0.974132,0.594141,FALSE
0.880998,0.706111,0.729833,0.803366,1.333347,0.791339,0.531226,0.503774,1.543495,0.747303,1.651557,1.468497,1.096076,0.437668,0.387471,0.447632,1.062672,1.041682,0,0,0,0.457071,0,0,0,0.419654,0.390795,0.828733,0.863601,0.997744,0.806148,0,0.846407,1.581914,1.198932,1.144002,FALSE
0.360023,1.252724,1.099043,0.824403,0.793649,0.985213,1.258596,1.258074,0.881997,1.096045,0.589204,0.802894,0.994709,0,0.31828,1.103094,0.826966,0.611191,0,0,0,0,0,0,0,0,0,0,0,0,0,0,1.585228,0.849498,1.198932,1.125608,FALSE
0.474384,0.721242,1.042619,0.818175,1.182337,0.95397,0.566035,1.048395,1.163747,0.894342,1.145675,1.231954,1.011044,0.408096,0.963441,1.669547,0.834416,0.647532,1.376727,0,0,0,2.119935,0,0,0,1.469962,0,1.631246,0,0,0,0.879769,1.313725,0.945849,1.125608,FALSE
2.092371,1.129778,0.945533,0.851104,0.930624,0.923594,1.046262,1.040692,0.855537,0.773103,0.944971,0.947088,1.026926,0.735069,0.650763,0.751804,0.821934,0.978897,0.923414,0.657581,0.525296,0,0,0.276075,0,0.525636,0.489489,0.345023,0.35954,0.415387,0.671242,1.766298,1.280014,1.406414,0.899199,0.84384,FALSE
1.139368,1.146578,0.781383,0.981881,0.928819,0.912468,1.148719,0.886738,0.920497,0.788326,0.983566,0.845072,1.032744,1.014149,1.197112,0.460994,0.907194,0.881209,0.567191,1.211723,0.967961,0,1.73739,0,0.597778,0.323418,0.90353,0,0,0,0,0,0.788867,1.241979,1.142366,1.27569,FALSE
0.432028,0.539967,1.316561,1.056927,1.077795,1.21736,1.148719,0.449312,1.469996,1.598399,0.687405,1.115131,0.873331,1.345505,1.32354,0.611616,0.802403,0.508317,1.5144,0,0,0,2.33407,0,0,0,0,3.450235,0,0,0,0,0.438235,0.785074,1.020782,0.975527,FALSE
1.37656,0.802142,1.077907,0.94538,1.053224,1.039569,0.705096,0.599083,0.856056,0.76562,0.947348,0.899601,0.966289,0.279621,1.237755,1.525265,1.322125,1.014124,0.937709,0,0.800141,0.581985,0,0,0,1.335856,0.995192,0.526671,0.54883,0.951121,0.512319,0,1.312054,1.43877,0.721049,1.27569,FALSE
0.33461,0.976042,0.51735,0.818784,1.233449,0.694508,1.064602,0.673968,1.000951,0.44617,1.589301,1.297912,1.146703,0.580752,0.342763,0,1.781158,1.448052,0,0,0,0,0,0,2.092225,0,3.162354,4.508307,2.348994,0,0,0,1.080029,1.087342,1.198932,1.125608,TURE
0.478619,1.072289,1.085061,0.763232,0.950766,0.945527,0.779899,1.102159,0.848074,1.009977,0.737764,1.183754,1.015458,0.404452,1.193549,0.551547,1.34382,1.191822,0,0,1.164169,0,0,0,0,0,0,0,0,2.801007,0,0,0.12186,0.679093,1.123999,1.097285,TURE
0.944532,1.383091,0.78547,1.643687,0.45937,1.269031,1.448385,0.549159,1.188246,1.141713,0.567382,0.679699,0.846315,0.612144,1.083872,0.139129,0.417208,0.231261,0,0.975958,0,0.851814,0,4.313049,0.722768,0,0,0,0,0,0,0.987998,-0.474903,-0.299901,0.721049,0.650788,TURE
1.359618,1.063786,0.873071,0.889992,0.988513,0.908588,0.863743,1.251026,0.804174,1.007394,0.958901,1.068277,1.034772,0.566233,0.668387,0.675645,1.338652,1.187238,0.474733,0.676134,0,0,0,0,0.500029,0,1.00771,1.066634,1.667267,0.963122,1.037566,0.68256,0.846377,0.777494,0.988758,0.965597,FALSE
0.868292,1.056756,0.825957,1.025477,0.950658,0.957869,0.92624,0.7897,0.861952,0.591615,0.982007,0.868933,1.009006,0.666157,0.393169,0.60562,0.737784,1.006667,0.74601,1.062496,0.636566,0,0,1.342108,0,0,0.793198,0.841102,0,0,0,1.076475,0.872062,0.935137,1.198932,1.35073,TURE
0.355788,0.874233,0.973111,1.090899,0.981563,1.065696,0.719198,0.898624,0.749698,1.164548,1.060567,0.841127,0.952628,0.545767,0.966343,1.488512,1.115906,0.618555,0,0,1.575888,1.156784,0,0,0,2.124177,0.989049,0,0,0,0,0,0.717949,1.287775,1.123999,0.947204,FALSE
0.698869,1.201673,0.84926,1.012728,0.847984,0.962564,1.165367,0.931907,0.906497,1.103656,0.82925,0.785902,1.006551,1.104845,0.815107,0.564999,1.482488,1.064366,1.858159,0.661616,0.792778,0,0,0.836747,0,0.531044,0,0,1.094252,0,1.021455,0,1.389512,1.239986,0.899199,1.172325,FALSE
0.376966,0.825119,0.918442,1.029613,1.066786,1.005825,0.938953,0.852029,0.847697,0.783977,1.134763,0.896353,0.983932,2.05903,0.607625,0.350984,1.184065,1.166819,0,0,1.48532,0,0,0,1.848943,1.000339,0.931546,0,0,0,0,0,1.312054,0.304598,0.945849,1.022244,FALSE
0.406615,0.917945,0.486555,1.403731,1.015025,0.992644,0.973914,0.943555,1.477346,1.23305,1.325709,0.678637,0.990823,1.430484,0.844279,0.650245,0.97495,0.540421,1.611063,1.14727,0,0,2.484655,1.457559,0,0.925045,0,1.837625,0,0,0,0,0.628987,1.734026,1.348798,1.27569,FALSE
2.134727,1.296779,0.845679,0.63101,0.961734,0.7563,1.486803,1.555311,1.034651,0.711375,1.095315,1.110229,1.114396,0.630399,0.318913,1.105287,1.081797,1.306466,0.603346,0.85931,0,0.187025,0,0,0.317383,0.34343,0.959437,0.676246,2.466444,0.40708,1.644543,1.298229,1.172225,0.742588,1.273865,1.050568,TURE
0.304961,0.815951,1.135296,0.898388,1.041052,1.042778,1.04883,0.649006,0.771748,1.31297,0.883806,0.892105,0.964611,1.276019,0,1.305068,0.978383,0.723099,0,0,0,0,0,0,0,0,1.161057,0,0,0,0,0,0.73112,1.240638,1.170649,1.068961,FALSE
0.389672,0.917945,0.698101,0.820267,1.194946,0.784699,1.038841,0.858685,1.190696,0.936205,1.348623,1.350901,1.099547,0,0.587593,0.678827,1.14503,1.015517,0,0,0,1.052804,0,0,0,2.899859,0.900146,0,4.003967,0,1.868799,0,1.183294,1.376927,0.767699,1.097285,FALSE
0.389672,0.798213,0.634637,1.17181,1.140631,0.941639,0.599332,0.319511,1.028997,0.776365,1.309342,0.841127,1.017492,1.493362,0.587593,0.339413,1.272256,1.354023,0,0,1.435809,0,0,0,3.573238,2.899859,0.900146,1.921153,0,2.312952,1.868799,0,0.800245,1.141688,1.273865,1.27569,TURE
0.457442,0.713957,1.405604,1.696955,0.624631,1.604273,0.973914,0.998471,0.753373,1.227342,0.556471,0.653148,0.671034,4.233519,2.24878,1.4433,0.216402,0.287888,5.714715,2.03478,2.438166,0.892376,0,1.290981,3.028744,0,0,0,0,0,0,0,0.30248,0.126729,0.795983,1.097285,TURE
0.618393,1.106563,0.95978,0.959921,0.889885,0.988936,1.161205,1.53515,1.139247,0.5994,0.793789,0.772626,0.992762,0.624809,0.553148,0.852045,0.63876,1.133021,1.051666,0.748912,0.897381,0.655241,0,0,0,0.601602,1.120461,0,1.240666,0,1.158129,0,1.257187,0.976871,0.992499,0.543677,TURE
0.376966,0.825119,0.852839,1.211309,1.010639,1.070717,0.61265,0.239633,0.989797,0.700251,1.047474,0.85812,0.950003,1.544272,0.303812,0.701969,0.789377,1.050137,1.740689,1.239579,1.48532,0,0,0,1.848943,0,0,0,2.072642,0,0,0,0.963618,1.102687,1.123999,1.068961,TURE
2.774298,0.936163,0.730947,0.954623,1.106217,0.872921,0.871755,0.701956,0.971088,0.671189,1.241892,1.007962,1.053421,0.554112,0.6132,0.330591,1.026753,1.051921,0.463828,0.330301,0.197891,0,0.354406,0.207903,0.731637,1.055572,0.614363,0.779085,0.541243,0,0,0,0.928611,0.911027,0.992499,1.022244,TURE
0.715811,1.129778,0.967353,1.052549,0.827913,1.042303,1.305951,0.913416,1.126997,0.845714,0.724988,0.837823,0.964859,0.269635,0.795699,1.103094,0.689139,0.733429,0,0,0.773789,0,0,0.816584,0,0.518248,0.965216,0,0,0,0,0,1.277689,1.079923,0.842633,1.200649,FALSE
1.135133,0.835741,0.893228,1.045884,1.062805,1.002072,0.759867,0.481406,1.039497,0.709493,1.087222,0.962654,0.985894,0.678632,0.801064,0.462721,0.737146,1.038338,0.569323,0,0.4858,0.353583,0,0,1.200068,0.649277,0,0,0,0,0.622933,0,0.25519,1.283769,0.870916,1.200649,FALSE
0.48709,0.893998,1.370817,0.703086,0.977683,1.054635,0.849053,0.765495,0.747248,0.780171,0.741961,0.987687,0.958411,0.794713,0.469044,0.812806,0.609344,0.810632,0,0,1.143565,0,0,0,1.419724,0.768117,1.430588,0,0,0,0,0,1.300701,0.706466,0.721049,1.120291,TURE
0.152481,1.019939,0.162185,2.844895,0.416421,1.604273,1.385954,1.647478,0.68906,3.467954,0.540104,1.409844,0.671034,1.294247,4.583228,0,0.330787,0,0,0,3.800671,2.839379,0,8.215331,0,0,0,0,0,0,0,0,0.462836,0.120868,0.604175,0.740475,TURE
0.351552,1.105957,0.91449,0.714381,1.023492,0.834995,1.518307,1.178196,1.514096,0.799199,0.903446,1.172481,1.07325,1.104845,0,0.753332,0.988326,1.377415,3.739258,2.662799,0,0,0,3.388824,0,1.075364,0,2.140019,0,2.576453,4.163399,2.738879,0.890924,0.234681,0.974132,0.643294,TURE
0.444735,1.398773,0.61167,0.513364,1.047001,0.577538,1.598218,1.747325,0.771748,0.742114,1.276609,1.08327,1.207861,0,0,0.296987,2.115125,2.073347,0,0,0,0,0,0,0,1.686846,3.927106,1.673876,0,1.007623,1.62826,2.142292,1.212673,0.874462,0.842633,0.750406,TURE
0.55486,0.756779,0.757689,1.563606,0.934563,1.21239,0.805595,1.089241,0.97077,1.187678,0.943747,0.618184,0.87593,2.090707,1.850919,0.712768,0.44529,0.315939,2.347906,0.835995,0,0.732027,0,3.177022,0,0,0,0,0,0,0,0,-1.048155,0.135086,0.992499,1.125608,TURE
0.808994,0.941975,0.672516,0.733762,1.22964,0.725703,1.432947,1.350659,1.134569,1.127183,1.478367,1.407672,1.130393,0.238414,0.422139,0.650245,1.767096,1.51318,0,0,0,0.498402,0,0.721026,0.845793,0,0.426133,0,0,9.796034,1.758869,1.157067,0.994198,0.880144,1.063691,1.35073,TURE
0.792051,1.197746,0.655679,0.922409,0.97536,0.818437,1.254315,0.984207,0.960747,0.777996,1.245746,0.893015,1.081908,0.243541,0.431218,0.498171,1.120406,0.828065,0,0.582937,0,0,0,0.736701,0,0.9351,0.435396,0,0.962703,0,0,0,1.389512,1.386067,1.049065,0.965597,FALSE
0.419321,1.372281,0.766693,0.871164,0.832841,0.84589,1.454168,1.258074,0.891282,0.771558,0.804212,0.734477,1.067554,0.462231,0,0,0.826966,1.362082,0,0,0,0,0,0,0,0,0,1.779595,0,0,1.731098,0,1.04714,0.924582,1.095716,0.965597,FALSE
0.381201,0.815951,1.102859,0.71871,1.138217,0.930479,0.958931,0.718899,1.146597,0.548022,1.099848,1.299924,1.023327,1.017947,0.901197,0.694081,0.780508,1.038338,0,1.225493,0,0,2.65601,0,1.82769,0,0.920839,0,2.048541,0,0,0,1.051694,0.984592,1.039149,0.993921,TURE
0.304961,1.223926,1.702944,0.673791,0.624631,1.203205,1.223635,1.273051,0.477749,1.084628,0.638304,0.557565,0.880732,0,0.376556,1.305068,0.652255,0.867719,0,0,0,0,0,0,0,0,1.161057,0,0,0,0,0,0.840094,0.540982,1.030698,1.097285,TURE
0.326139,0.858338,0.758268,1.680102,0.811209,1.275085,0.625773,0.488957,0.535035,1.274354,0.788494,0.342973,0.84315,2.980175,1.055349,0,0.761679,0.810632,0,0,1.722971,0,0,1.831797,2.148771,0,0,0,0,0,0,0,0.82505,0.759761,1.245582,1.097285,TURE
0.177894,0.611963,0.417047,3.208528,0.416421,1.925128,1.298552,1.797248,0.955497,3.539312,0.261868,1.720488,0.503275,2.209691,7.825024,0,0.564757,0,0,0,6.46114,12.012758,5.924946,0,0,0,0,0,0,0,0,0,0.311336,0.079452,0.539158,0.426636,TURE
0.29649,0.944172,0.917504,1.001061,0.99941,0.990066,0.599332,0.374427,1.047372,0.428143,1.031107,0.955827,0.992171,0.656502,0,0.447632,0.838951,1.041682,0,0,0,0,0,0,0,2.568035,0,2.561538,0,0,0,0,0.974304,0.91166,1.020782,0.975527,FALSE
0.470148,1.09161,1.052012,2.476637,0.157565,1.847082,0.912619,1.021164,1.07577,2.096601,0.425536,1.584355,0.544082,2.882642,6.3193,0.561575,0.315751,0.280037,0,0,8.298713,12.146233,0,0,0,0,0,0,0,0,0,0,-0.162306,-0.390089,0.445858,0.88681,TURE
0.381201,1.468711,0.973111,0.71871,0.749557,0.866308,2.037727,1.976973,0.661498,0.753531,0.824886,0.764661,1.056878,1.017947,0.300399,1.041122,1.6911,1.499821,0,1.225493,0,0,0,0,0,0,1.841677,0,0,4.733484,0,0,0.76664,0.718155,0.763958,0.872163,TURE
0.792051,0.844313,1.373803,1.008885,0.868471,1.219934,0.744884,0.539174,0.661498,1.125403,0.684599,0.611729,0.871985,0.974165,0.862435,2.158742,0.995916,0.938474,1.637189,0,0,1.018473,0,0,0,0.9351,0,0.923833,0,0.55612,0,0,1.304701,0.600517,1.063691,0.872163,TURE
0.364259,0.683122,1.289937,0.814817,1.103999,1.07449,0.799109,0.559144,1.352396,1.004708,1.256969,1.121503,0.94803,1.065851,0,1.81686,0.953444,1.087201,1.802857,0,0,0,0,0,0,1.036496,0,2.061726,2.14847,1.241096,0,0,0.509667,0.924615,0.974132,0.712152,FALSE
0.368495,0.548657,0.805333,0.867409,1.378496,0.862988,0.530837,0.761691,1.883694,1.203692,1.5656,1.889806,1.058614,0.526729,0.932634,0.359147,0.403867,0.716372,0,1.268745,0,1.11547,2.750868,0,0,1.024157,0,0,0,0,0,0,1.059672,0.779614,1.020782,1.050568,TURE
0.37273,1.126568,0.331742,1.286328,0.993731,0.853182,1.408429,1.198166,1.565545,1.335805,1.296249,0.669079,1.063741,0,1.229218,0,0.931525,0.590115,0,0,0,0,0,0,0,0,1.885011,0,0,0,0,2.575851,1.270159,1.549323,0.824266,1.35073,TURE
0.355788,0.961656,0.556063,1.090899,1.10054,0.859432,1.198663,1.138257,1.278896,0.890536,1.45337,0.917593,1.060473,0,1.610572,0,0.976418,0.865976,0,0,0,0,2.852752,0,0,0,0.989049,0,0,0,0,0,1.30733,0.994342,0.913824,1.016927,TURE
0.381201,1.142331,0.778489,0.95828,0.943887,0.898393,1.318529,1.138257,1.278896,0.47952,0.982007,0.841127,1.040102,0,0.600798,0.694081,0.650423,0.807596,0,0,0,0,0,0,0,0,0.920839,0,0,0,1.912259,0,1.1622,1.126118,1.020782,1.125608,TURE
0.376966,0.660095,0.787236,1.271875,1.122932,1.070717,0.359599,0.732212,1.058397,1.248273,1.099848,0.849624,0.950003,0.514757,0.911437,0.701969,0.789377,0.933455,0,0,1.48532,0,0,0,0,1.000339,0,0,0,0,0,0,0.998025,0.807872,0.767699,0.890557,FALSE
0.33461,1.115477,0.739071,1.228176,0.853926,1.023486,1.052773,0.603024,0.835576,1.207813,0.845043,0.913066,0.974698,0.580752,1.028288,0.395982,0.890579,0.789847,0,1.400563,0,1.232888,0,0,0,2.263925,2.108236,0,0,0,0,0,1.068739,0.59363,0.795983,1.125608,FALSE
0.48709,0.63857,0.558481,1.265555,1.238399,0.954194,0.566035,0.782136,1.457746,1.046571,1.582122,1.019548,1.010927,0.397357,0.938088,0,1.11713,0.810632,0,0,0,0,0,0,1.419724,0.768117,0.715294,0,3.174316,0,0,0,0.660801,1.33733,1.123999,1.068961,FALSE
0.330374,0.894408,1.047965,1.036601,0.960971,1.073629,1.00721,0.607403,0.734998,1.503256,0.889262,1.024858,0.948481,1.176588,1.041643,2.005625,0.751788,0.533403,1.992631,0,0,0,0,0,0,0,1.068173,0,0,0,0,0,0.792547,0.766833,0.974132,0.797123,FALSE
0.474384,1.016296,0.990488,0.91443,0.959255,0.979753,0.799109,0.931907,0.930997,0.608914,0.960184,0.849624,0.997564,0.408096,0,0.834773,1.147323,0.740036,1.376727,0.980394,0,0,0,0,0,0.789258,2.939925,0,0,0,1.522725,0,0.955267,0.562873,0.992499,0.84384,TURE
0.398144,1.093721,0.931702,0.917502,0.930302,0.952324,0.924683,0.718899,0.755998,0.919895,0.852943,0.961288,1.011905,0,0,0,0.746937,0.883269,0,0,0,0,0,1.489593,0,0,0,0,0,3.39233,1.82727,0,0.812897,1.297958,1.142366,1.27569,TURE
0.508268,0.948543,0.778489,0.898388,1.103515,0.866308,1.04883,0.748853,0.808498,0.685028,1.211142,1.051409,1.056878,0.380661,0.674004,0.259551,0.875611,0.862858,0,0.913927,0,0,0,0,0,0,0,1.457427,0,0,0,0,1.233438,0.993135,0.992499,1.050568,FALSE
0.347317,1.164222,1.210455,0.723093,0.853155,0.986041,1.078797,0.898624,0.661498,1.301553,0.432083,1.070526,0.994276,0,0.660136,1.143949,0.714662,1.140889,0,0,0,0,0,0,0,0,0,0,2.258648,0,0,2.773993,0.695147,0.802027,1.123999,0.91888,FALSE
0.419321,0.853039,1.238504,0.653373,1.085218,0.962564,0.608795,0.665297,0.900566,0.757136,0.886907,1.205348,1.006551,0,0,0.630339,0.59069,0.838205,0,0,0,0,0,1.41201,0,0,0,1.779595,0,1.071262,1.731098,0,0.435118,1.15198,1.198932,1.153932,FALSE
0.37273,0.79277,0.663485,0.918806,1.249262,0.820367,0.539398,0.778808,1.234796,0.822034,1.45337,1.108759,1.080898,0,0.307305,0,0.665375,0.944184,0,0,0,0,0,0,0,1.012108,0.942505,0,0,0,0,0,0.989572,0.896555,1.123999,1.247366,FALSE
0.402379,0.927607,0.614596,1.248286,1.02571,0.972696,0.918975,0.259603,0.690898,1.073211,1.217689,0.662706,1.001253,0.481901,0.28442,0.328581,0.492661,0.983107,1.628387,1.159606,0,0,0,0,0,0.9351,0,0,0,0,0,0,1.100724,0.831107,0.692766,0.797123,FALSE
0.368495,1.097313,0.939555,0.743493,1.005153,0.862988,1.301406,1.172491,1.077297,0.949253,1.127905,1.026831,1.058614,0,0.310878,1.07744,1.076979,1.31335,0,0,0,0,0,1.613726,0,2.048313,0.953726,0,0,1.226143,1.981377,2.606885,0.821892,-0.002811,1.123999,0.745089,FALSE
0.597215,0.755189,0.745361,1.070419,1.169522,0.942084,0.786623,1.722363,1.185184,1.498499,1.178408,1.409844,1.017259,0.647124,0.763871,0.220619,1.075056,1.100143,0,0,0.929661,0,1.674441,0.982268,1.15224,3.116998,1.161057,1.234026,1.285946,0.742846,0,0,0.105604,1.335269,0.68285,1.050568,FALSE
0.402379,0.618405,2.028167,0.567403,0.946809,1.307061,1.078797,0.619052,0.896697,1.666902,0.45827,1.019548,0.826431,1.927602,0,2.300067,0.615826,0.764639,1.628387,1.159606,0,0,0,0,0,0,0.870793,0,0,0,0,0,0.802685,0.557254,1.020782,0.915133,TURE
0.351552,1.592579,0.562763,0.454606,0.963286,0.521872,1.678128,1.73734,0.426299,0.47952,1.243875,1.248947,1.236966,0,0,0,2.117841,2.128733,0,0,0,0,0,0,0,0,4.005648,0,2.230058,2.576453,0,2.738879,1.235571,0.685979,1.170649,0.993921,FALSE
0.872527,1.194219,0.850291,0.627999,1.030944,0.756968,1.39844,1.170935,0.92877,0.695407,0.982007,1.100649,1.114046,0.883876,0.521668,0.602666,1.920175,1.502635,0,0,0.633445,0,1.13829,0,0.783296,0.423789,1.183935,0.836938,0,0.503811,0.81413,5.355729,1.114259,0.837548,1.170649,1.35073,TURE
0.381201,0.815951,1.816473,0.47914,0.943887,1.155077,1.018864,0.898624,0.881997,1.781073,0.667765,1.032293,0.905896,1.017947,0,1.735203,0.650423,0.807596,0,2.450985,0,0,0,0,0,0,0.920839,0,0,0,0,0,0.69949,1.049435,0.90294,1.172325,TURE
0.245663,1.012904,1.207999,1.486987,0.603092,1.394058,0.432851,0.632365,0.473665,0.456685,0.269143,0.134524,0.780945,4.76828,0.938088,0.541871,0.406229,0.720562,2.704285,5.777322,2.30755,1.703628,0,2.464599,2.891074,0,0,0,0,0,0,0,0.935578,0.212939,1.198932,0.872163,TURE
0.376966,0.907631,1.246456,0.726786,1.010639,1.005825,0.952271,0.818746,1.185796,0.700251,0.824886,1.040789,0.983932,1.029515,0,1.754922,0.789377,0.933455,1.740689,1.239579,0,0,0,0,1.848943,0,0,0,2.072642,0,0,0,0.920632,1.18282,1.049065,1.048998,FALSE
0.37273,1.043119,0.597136,1.102567,1.022124,0.885996,1.22863,0.838716,0.948147,1.267302,1.060567,1.357274,1.046584,2.082697,1.229218,0,1.33075,1.062207,0,2.507985,0,1.102347,0,1.594741,5.612085,1.012108,2.827516,0,0,0,1.957789,0,0.271033,0.310713,0.868742,0.947204,TURE
0.347317,0.895556,0.996845,0.788828,1.096913,0.91561,1.258596,0.479266,1.367096,1.71257,0.864166,1.338157,1.031101,0.559243,0,0.762633,0.714662,0.887358,0,0,0,0,0,0,2.012773,0,1.014088,0,0,0,0,0,0.982486,1.560674,0.889283,1.065214,FALSE
0.457442,1.053936,0.756864,1.048119,0.971648,0.935826,1.248607,1.023433,0.532873,1.227342,0.96564,0.892105,1.020531,0,0.499729,0.57732,0.86561,1.247515,0,0,0,0,0,0,0,1.638651,1.525961,0,0,0,0,0,0.629188,0.546441,1.198932,1.125608,FALSE
0.317668,0.48957,1.556977,0.862452,1.099351,1.232082,0.774137,0.349465,1.341371,0.884828,0.687405,1.035479,0.865634,1.224288,0.361291,2.086934,0.312906,0.41627,0,0,1.770175,1.301382,0,0,0,1.194849,0,0,0,0,0,0,0.541755,0.863808,0.81435,1.200649,TURE
0.415086,0.674408,0.953251,1.100067,1.121786,1.060785,0.739176,1.218135,1.352396,1.689736,1.139128,0.930338,0.955196,0,1.653742,1.592094,0.477424,0.74099,0,0,0,0,4.864692,0,0,0.90557,0,0,0,0,0,0,0.561822,0.980641,0.58955,0.872163,TURE
1.092777,0.967756,0.882589,0.940173,1.026525,0.940179,1.001447,0.768055,0.917805,0.687956,1.020616,1.050592,1.018255,0.352519,0.728204,0.600907,1.036121,1.118693,0.591562,0.421263,0.504777,0.367449,0.906168,0,0,1.012108,1.256674,0,0,0,1.942373,0.851856,1.212647,1.476926,0.6362,0.693758,FALSE
0.288019,1.295922,0.515176,1.58539,0.661374,1.104118,1.573245,1.160723,0.68906,1.926641,0.761055,0.860244,0.93254,1.352199,2.394224,0,1.036794,1.072777,0,0,1.957921,1.441531,3.554968,2.08543,2.446293,0,1.232507,0,0,0,0,3.380804,0.359699,-0.167919,0.739416,1.097285,TURE
0.33461,1.254912,0.665164,0.68232,1.043687,0.694508,1.356382,1.273051,0.565755,0.950927,1.196498,1.111777,1.146703,0,0,0.395982,1.632728,1.18477,0,0,0,0,0,0,0,1.131963,1.054118,2.254153,0,1.356932,4.385447,2.884953,0.904367,1.168711,1.095716,0.91888,FALSE
0.385437,0.968381,1.411545,0.473875,1.015883,0.951986,0.8881,0.958532,1.158624,1.152093,0.749896,1.233885,1.012081,1.006637,0,1.715923,1.286392,0.912712,0,1.211723,0,0,0,0,3.613842,0,0.910374,1.943236,0,0,0,2.487028,1.145246,1.056854,1.123999,0.91888,TURE
0.389672,1.117498,0.825029,1.11322,0.869052,1.004415,1.058819,0.858685,1.734595,0.456685,1.086754,1.032293,0.984669,1.99115,0.293797,0.339413,0.763354,0.902682,1.682666,1.198259,1.435809,0,0,0,0,0,0,0,2.001984,0,0,2.458767,1.414415,1.680425,1.12774,1.097285,FALSE
2.918307,1.081816,0.813515,0.954456,0.97185,0.913667,1.114947,1.018441,0.815498,0.696989,1.053085,0.876326,1.032116,0.987616,0.582896,0.718293,1.127463,1.074559,0.66131,0.627909,0.188097,0,0.673682,0.395198,0,0.376221,1.167827,0.49361,0.257189,0.445708,0.240079,0.631741,1.300701,0.936778,0.664483,1.27569,TURE
0.491326,1.044558,0.654333,1.11524,0.990794,0.921074,1.036344,0.98599,0.881997,1.51277,1.333893,0.708905,1.028244,0,0.697448,0.537159,0.906067,1.250018,0,0,0,0.829199,0,2.399167,0,1.52264,2.126893,0,0,0,0,0,0.814166,0.509344,0.992499,0.84384,TURE
0.910647,1.058838,0.760384,0.877495,1.045894,0.846161,0.935321,0.907701,0.688225,0.840716,1.118893,1.00217,1.067412,0,0.624661,0.43299,1.082012,1.007608,0,0,0,0.441979,0,0,0,0.811596,0.755783,0.801239,0.834951,0,0,0,0.930933,0.952687,0.792241,1.200649,FALSE
0.317668,0.783313,1.245582,0.862452,1.032723,1.078072,0.34961,0.499236,0.881997,0.799199,0.752872,0.987687,0.946158,1.224288,0,1.669547,0.938719,0.971298,0,0,0,0,0,0,0,0,0,0,0,1.433379,2.316257,0,1.184694,0.64606,0.899199,0.975527,FALSE
0.516739,0.932993,1.196448,0.839477,0.962546,1.041463,0.642141,0.599083,0.976497,0.929681,0.617261,1.065064,0.965299,1.123107,0.220955,1.021045,0.765456,1.103174,0,0.898695,1.076857,0,0,0,0,0,1.346436,0,0,0.862457,1.39368,0,0.443995,0.856356,1.095716,0.872163,FALSE
0.385437,1.492921,0.641611,1.006984,0.74132,0.856788,1.81434,1.416014,1.078442,1.139638,0.699903,0.490078,1.061856,0.503318,0.297061,0,1.54367,1.140889,0,1.211723,0,0,0,0,0,0.977604,0.910374,0,0,0,0,0,1.185532,1.042328,1.198932,0.572001,FALSE
0.406615,1.109183,1.338027,0.842239,0.780789,1.112965,0.464482,1.243097,0.507148,0.890536,0.520464,0.774219,0.927914,0.476828,0.562853,1.625612,0.609344,0.540421,1.611063,0,1.374711,0,0,1.457559,0,0.925045,0.86143,0,0,0,0,0,0.693144,0.847497,1.095716,1.200649,TURE
0.618393,0.880221,1.519652,0.516881,1.009678,1.028493,0.886511,0.786296,0.661498,1.398599,0.728322,1.075305,0.97208,0.312405,0.184383,2.130112,0.558915,0.637324,0,0.748912,0,0,0,0,0,0,0,0,0,0,0,0,0.99416,0.749438,0.964216,0.797123,TURE
1.613752,0.76134,0.996098,0.976201,1.101711,1.015619,0.689231,1.003464,1.091472,1.010416,1.011467,1.223458,0.978811,0.715242,0.844279,0.731525,0.578876,0.675527,0,0.569094,0,0.247882,0.611304,0.717211,0.420659,0.22759,0.211939,0.448439,0,0,0,0.57393,0.952193,0.875546,0.556557,0.905203,TURE
0.59298,0.734356,1.084323,0.808549,1.160029,0.969439,0.68495,0.641874,1.165497,0.636097,1.094236,1.20161,1.002956,0.977669,0.384683,1.111029,1.249374,0.960317,1.097391,0.781474,0,0,0,0,1.16065,0.62795,0,0,2.590802,0.748308,0,0,0.774816,1.440023,0.824266,0.740475,FALSE
0.203307,0.229486,1.702944,2.245969,0.572578,2.045448,1.248607,2.146713,0.587998,1.027542,0.294602,0.860244,0.440366,2.891404,2.844202,1.314324,0,0,3.292173,0,8.427575,0,0,0,0,0,0,0,0,0,0,0,0.410517,0.203134,0.760216,0.911386,TURE
0.360023,0.907145,1.511184,0.697572,0.911226,1.121104,0.659265,0.898624,0.440999,1.644067,0.589204,0.955827,0.923658,1.078539,0.31828,1.470791,0.413483,0.855667,1.824578,2.598635,0,0,0,1.653085,1.939135,0,0.976987,0,0,0,0,0,0.752183,1.193119,1.020782,1.247366,TURE
0.855585,0.545314,0.751511,1.014022,1.335845,0.914912,0.735543,0.435697,1.864222,0.778441,1.464083,1.407672,1.031465,1.126832,0.931087,0.153665,0.691196,0.868438,0.7572,1.078433,0.646114,0,0,0,1.598081,0.864615,0.402578,0,0,0.513989,0,0,0.548841,1.618332,0.945849,1.172325,TURE
0.677691,1.032688,1.021766,0.976997,0.905715,1.02874,0.936456,0.973509,1.074934,0.813471,0.883806,0.931931,0.971951,1.139589,0.840739,0.777022,0.655332,0.904101,0,2.047659,0,0.596812,0,0,1.012797,1.095913,0,0,1.129324,0,1.054194,0,1.312637,0.670876,0.838891,0.84384,TURE
0.969945,0.801698,1.657263,0.470771,1.025595,1.071851,0.804658,0.879209,0.912622,1.284428,0.678312,1.217794,0.94941,0.794713,0,2.167482,0.812458,0.810632,1.334273,0,0,0,0,0,0,0.38066,0,0,0,0,0,0,0.690927,0.854469,0.721049,0.900487,FALSE
2.672644,0.91358,1.017834,1.067814,0.946351,1.075448,0.744057,0.58802,0.804948,0.670432,0.801786,0.752713,0.94753,0.719026,1.145807,0.833448,0.624819,0.863816,0,0.85726,0.205442,0.149203,1.103851,1.079243,1.772394,0.547956,0.76541,0.269636,0,0.162312,0.262288,0,1.439753,0.87832,0.917566,0.797123,TURE
0.66922,0.859847,1.219468,0.8529,0.996247,1.060039,0.599332,0.449312,0.777873,0.5994,0.741961,0.913345,0.955586,0.288526,0.510869,0.59019,1.032391,1.111822,0.970769,0.691304,0,0,0,0,0,0.555027,0.516858,0,0,0.660844,1.067885,0,1.312054,0.365208,1.123999,1.125608,FALSE
0.851349,1.004716,0.75525,1.260425,0.907424,1.048764,0.844513,1.116472,0.400908,1.556882,0.83917,0.921069,0.961481,0,0.935742,0.617732,0.868315,0.92412,0,0,0,0.94646,1.167035,0,0,0.868981,1.618444,0,0,0,0,1.098332,0.992734,0.910506,0.974132,0.48703,TURE
0.436264,0.784263,0.510175,1.098999,1.237133,0.841075,0.932294,0.349465,1.065747,1.008514,1.5603,0.955827,1.070071,0.444104,0.786338,0.30281,1.135052,1.308667,1.499405,1.067756,0,0,0,0,0,0,0,1.707692,0,1.027979,1.661154,0,0.2862,0.941385,0.646116,1.022244,TURE
0.313432,1.141228,0.710108,1.019792,0.945388,0.897526,1.04883,1.037697,1.031622,0.672795,1.017079,0.710043,1.040556,0,0.36624,0.846209,1.110174,1.125261,0,0,0,0,0,0,0,0,1.128351,0,0,1.453856,2.349347,0,1.461046,0.917366,0.721049,0.778729,FALSE
0.37273,1.084844,0.265394,1.225074,1.078908,0.787552,1.408429,0.688945,0.529198,1.301553,1.39445,0.822011,1.098055,0,0.921914,0,1.197675,1.652323,0,0,0,0,0,1.594741,0,3.036323,0.942505,2.012637,0,0,0,0,1.436236,1.073449,1.273865,0.840093,FALSE
0.381201,0.938343,0.64874,1.19785,1.027171,0.962564,0.958931,0.898624,0.749698,0.753531,1.217689,0.917593,1.006551,1.017947,0.901197,0.347041,1.040677,1.269079,0,0,0,0,0,0,0,0,1.841677,0,0,0,1.912259,0,1.04472,0.975903,0.899199,1.200649,FALSE
0.432028,0.719957,1.373803,0.845541,1.028804,1.132428,1.04883,0.399389,1.212746,1.198799,0.589204,1.178853,0.917737,0.448502,0,2.140657,0.687774,1.118298,0,0,0,0,0,0,0,0,0,0,0,0,1.678105,0,0.930358,0.692254,0.749332,1.022244,FALSE
1.037715,0.749343,0.92942,1.056064,1.10139,1.025425,0.691536,0.691249,1.187304,1.001195,1.178408,1.029352,0.973684,0.928251,0.986145,0.886092,0.569387,0.757476,0.62321,0.8876,1.063562,0.387188,1.909693,0,0.657062,0.710985,0,0,0,0,0,0,1.006315,0.596629,0.820524,0.572001,TURE
0.169423,1.101534,0.583866,1.347582,0.874483,1.010692,1.198663,0.599083,0.440999,1.027542,0.982007,0.764661,0.981387,1.161504,0.685526,0,0.593719,1.053129,0,2.837983,0,0,0,3.663593,0,2.325112,0,0,0,0,4.568174,0,0.326172,0.223364,1.030698,0.947204,TURE
0.33461,1.30139,0.886886,1.296408,0.632538,1.133145,1.214435,0.697616,0.449703,0.950927,0.395387,0.246503,0.917363,1.161504,1.371051,0.395982,1.039009,0.921488,0,2.801126,0,0,0,3.567183,0,0,2.108236,0,0,0,0,0,1.073517,0.347774,0.870916,0.787192,TURE
0.37273,1.001394,1.127924,0.735045,0.993731,0.951626,0.779131,1.048395,0.992247,0.582274,0.844526,0.99406,1.01227,0,0,0.355019,0.133075,0.708138,0,0,0,0,0,1.594741,0,0,0.942505,0,0,0,0,0,1.029096,1.525702,0.824266,1.068961,FALSE
1.537512,1.163236,0.61121,0.71277,1.115044,0.684136,1.245979,1.087808,0.866524,0.540812,1.361027,1.224129,1.152126,0.250269,0.14771,0.170644,1.279285,1.134586,0,0,0.357958,0,0,0.753072,0,0.95588,0.890144,1.41277,0.490737,1.70089,1.83236,0.602706,1.408549,0.835502,1.049065,1.200649,FALSE
0.364259,1.323548,0.611023,1.06553,0.842526,0.873023,1.678128,1.098318,0.720298,1.255885,0.95582,0.458797,1.053367,0,0.629071,0.363372,0.817237,0.604,0,0,0,0,0,0,0,1.036496,1.930433,0,0,0,0,0,1.26533,1.851998,0.988758,1.022244,FALSE
0.622629,1.024102,0.953251,0.880053,0.985812,0.94292,0.850837,0.780947,0.681185,0.593283,1.017079,0.945586,1.016822,0.310265,0.36624,1.269313,1.030876,1.054932,1.044413,0,0,0,0,0,0,0,0.55634,1.182248,0,0,1.15003,3.026174,1.056964,0.869231,0.664483,1.153932,FALSE
0.766638,0.912873,0.838703,0.595616,1.24236,0.733889,0.629298,1.37789,1.168647,1.130296,1.256969,1.739604,1.126113,0,0,0.171592,1.029114,0.855667,0,0,0,0,0,0.761533,0,0,0.900146,2.865449,0,0.574971,1.85824,0,1.331374,1.048605,0.960474,1.247366,TURE
0.936061,0.747647,0.581224,1.317093,1.130554,0.993052,0.774137,0.898624,1.010622,1.569856,1.276609,1.06734,0.99061,0.617709,1.21525,0.421181,0.631502,0.933455,0,0.984871,0,0,1.059967,0,0.729399,0.394629,0.367491,0,0,0,0,0,1.089051,1.143834,0.767699,1.153932,TURE
0.444735,0.874233,0.889701,1.180738,0.975614,1.072571,0.948942,0.449312,1.028997,1.484227,0.818339,1.178853,0.949034,0,0.514144,0.89096,0.779257,0.691116,0,0,0,0,0,0,0,1.686846,0.785421,0,0,0,0,0,0.056023,0.615029,0.974132,0.787192,TURE
2.371919,0.773696,0.8758,1.029937,1.119874,0.984909,0.898997,0.673968,1.189121,0.892983,1.171394,1.051409,0.994868,0.810352,1.195684,0.552533,0.807735,0.9919,0.271398,0.193268,1.15791,0,0.414853,0.486725,0.570948,0.772255,0.431488,1.520337,0.316861,0.732158,0.887343,0,0.43732,1.251538,0.974132,1.35073,TURE
0.355788,0.830521,1.390158,0.641706,1.041052,1.031319,0.779131,0.658991,0.793798,0.685028,0.589204,0.955827,0.970603,1.091534,0,1.116384,0.697441,0.865976,0,0,0,0,0,0,0,1.062088,0.989049,0,0,0,0,0,0.973216,1.04793,0.974132,1.125608,FALSE
0.59298,1.180215,0.667276,1.001061,0.94587,0.866308,1.241473,0.898624,0.944997,0.587167,1.038122,0.737352,1.056878,0.32589,0.192342,0.666618,1.249374,1.181929,0,0,0,0,0,0,0,2.5118,2.339064,0,0,0,1.209223,0,1.465025,0.577046,0.974132,0.825446,FALSE
0.355788,1.092791,0.834095,0.513364,1.160029,0.687546,0.779131,1.37789,0.970197,1.096045,1.296249,1.644022,1.150344,0,0.322114,1.116384,1.115906,1.237109,0,0,0,0,0,3.346987,0,0,0,0,4.404364,0,2.055678,0,0.730121,1.845698,1.123999,1.27569,FALSE
0.423557,0.844509,0.817413,0.700742,1.249262,0.779677,1.018864,0.718899,1.367096,0.47952,1.41409,1.414623,1.102173,0,0.810167,0.623972,0.701668,0.726021,0,0,0,0,2.382195,0,0,0,0,0,0,0,0,0,0.821336,1.560456,0.899199,1.125608,FALSE
0.470148,0.793898,1.315014,0.922669,0.967897,1.144671,0.549387,0.771546,0.905384,0.939319,0.773702,0.790729,0.911337,0.823612,0.9722,1.403937,0.526251,0.746764,1.389357,0.989389,0,0,0,1.25512,0,0.796566,0.741787,0,0,0,0,0,0.794881,0.667055,0.992499,0.862233,TURE
0.389672,0.758302,0.444246,1.11322,1.27642,0.816087,0.799109,0.918594,1.352396,1.278719,1.728332,1.121503,1.083136,0,0.587593,0,1.272256,0.789847,0,0,0,1.052804,0,0,0,0.96662,0.900146,1.921153,0,0,0,0,1.097301,1.062526,1.020782,1.172325,FALSE
0.368495,0.759678,0.671111,1.239156,1.120028,0.995756,1.172978,1.181049,1.190696,1.086259,1.357975,0.868437,0.989196,1.580186,0.932634,0.359147,1.346224,0.835768,0,1.268745,1.520268,0,2.750868,0,0,0,0,0,0,1.226143,0,0,1.00568,1.402244,0.5429,1.125608,FALSE
0.656513,1.2792,1.017058,0.869408,0.789856,0.968774,1.036344,1.110799,0.587998,0.770657,0.548287,0.629252,1.003304,0.588294,0.347214,0.601687,0.751788,0.86678,0,0.704858,0,0,0,0.891796,1.046112,0.565981,0.527059,0,0,0,0,1.432924,0.82485,0.6562,1.142366,0.900487,TURE
0.343081,1.042604,0.792905,0.998209,0.987071,0.926913,0.719198,1.976973,0.661498,2.123587,0.824886,1.452856,1.025191,2.831166,1.002581,0,1.157753,0.7701,0,2.730211,1.635732,0,2.962473,0,4.077156,1.102938,1.027089,0,0,0,0,0,1.083708,0.959797,0.899199,1.172325,TURE
0.343081,1.133265,0.864987,1.131303,0.832841,1.033865,0.779131,1.73734,0.264599,1.781073,0.589204,1.185225,0.969271,0,1.002581,0.772165,0.723596,0.89845,0,0,0,0,0,0,0,0,0,0,0,0,0,0,1.096418,0.775589,0.913824,0.91888,TURE
0.474384,0.688458,0.990488,1.39571,0.959255,1.237582,0.399554,0.532518,0.832998,0.837256,0.807428,0.488534,0.862758,2.04048,1.204302,1.391289,0.625812,0.740036,2.753454,0.980394,2.349506,0,0,0,1.458799,0,0.734981,0,1.631246,0,0,0,1.118239,0.672526,0.899199,1.022244,TURE
0.571802,1.006339,0.69199,0.558997,1.258516,0.641709,0.941807,0.998471,1.007997,0.717648,1.515096,1.511116,1.174309,0.33805,0,0.230497,1.55519,1.839046,0,0.810852,0,0,0,0,0,0,0.606916,1.290546,4.034532,2.330609,2.510752,0,1.336958,1.476737,0.889283,1.097285,FALSE
0.321903,0.966258,0.921894,0.92203,1.019135,0.949899,1.27358,0.711411,0.854435,0.813471,1.006557,0.908035,1.013173,0.603982,0.356473,0.823643,0.771835,0.82144,0,0,0,0,0,0,0,0,0,2.348076,0,0,0,0,1.389512,0.920242,0.974132,1.097285,FALSE
0.351552,1.371387,1.477252,0.714381,0.602054,1.113327,0.599332,1.198166,0.823198,0.685028,0.576111,0.79015,0.927725,0,0,1.506664,0.423568,0.626098,0,0,0,0,0,0,0,0,0,0,0,0,0,0,0.727401,0.817504,0.870916,1.172325,TURE
0.368495,1.055109,0.402666,1.239156,1.033872,0.862988,1.361339,1.249515,0.913497,1.223264,1.470205,0.901208,1.058614,0,1.243512,0.718293,1.346224,1.432745,0,0,0,0,2.750868,0,0,1.024157,0.953726,4.073771,2.122585,0,0,0,1.016666,1.056968,1.020782,1.097285,FALSE
0.393908,0.631704,1.192845,0.811447,1.182097,1.024665,0.419532,0.391708,1.282289,0.3794,1.024309,1.208753,0.974081,0.984753,0.290603,1.342896,0.755056,1.116088,0,0,0,0,0,0,1.766767,0,0.890144,0,1.979489,0,0,0,0.981716,0.7087,1.002415,1.125608,TURE
0.453206,0.823577,0.436536,0.80603,1.377691,0.647707,1.09164,0.599083,1.559245,0.905216,1.973366,1.606699,1.171174,0,0.504443,0,1.201442,0.96868,0,0,0,0,0,0,0,0,0.770317,0,0,0,1.596643,0,0.852238,1.738486,1.002415,0.94964,FALSE
0.292254,0.904641,0.676947,2.812344,0.289684,1.841427,0.857377,1.788928,0.563498,3.025541,0.158212,1.630215,0.547038,1.99847,6.683875,0,0.340516,0,0,0,5.786096,12.777206,0,0,0,0,0,0,0,0,0,0,0.527971,0.040575,0.042909,0.14948,TURE
0.317668,0.83227,1.245582,0.790581,1.032723,1.039569,0.724192,0.449312,0.790123,1.170256,0.785605,0.971757,0.966289,0.612144,0,1.25216,0.782265,0.832541,0,1.477306,0,0,0,1.88268,0,0,2.22536,0,0,0,0,0,0.452505,0.842111,0.945849,0.890557,TURE
0.470148,0.826977,0.789009,1.214038,1.035424,1.04061,0.540307,0.639929,0.861952,1.006784,1.121868,0.721215,0.965745,1.235418,0.4861,0,0.631502,0.84011,0,0.989389,0,0,0,0,2.944612,0,0,0,0,0,0,0,0.945034,0.693439,1.020782,1.125608,FALSE
0.724282,1.138037,0.990183,0.914149,0.876675,0.979451,1.092721,1.052933,0.995588,0.702327,0.773702,0.700939,0.997721,0.266463,0.314535,0.726744,0.88534,0.9664,0,0,0,0,0,0,0,0,0.476863,1.012344,0,0.609401,0,0,0.789027,0.98108,0.927482,0.840093,TURE
0.186365,0.917945,1.061575,1.470089,0.7382,1.312587,0.499443,0.69893,0.587998,0.913371,0.720138,0.828383,0.823542,1.053457,1.865267,0.718293,0.53849,0.716372,0,0,0,0,0,0,0,0,0,0,0,0,0,0,0.23678,0.101111,0.899199,1.35073,FALSE
0.304961,1.172929,1.297481,0.823522,0.763438,1.082884,0.674248,1.098318,0.679873,0.656485,0.556471,0.653148,0.943641,1.276019,0,1.305068,0.978383,0.867719,0,1.540619,0,0,0,3.929071,2.304479,0,0,0,0,0,2.418445,0,0.790491,0.008805,1.035408,1.125608,TURE
0.393908,1.421334,0.627813,1.217171,0.698512,0.962564,1.719621,0.995399,0.512237,0.827303,0.670786,0.191165,1.006551,0.984753,0.581207,0.335724,0.629213,1.450914,1.664175,2.370183,0,0,0,0,0,0,0,0,0,1.143482,0,0,1.116099,0.341898,0.899199,0.703689,TURE
0.393908,1.263408,0.816157,0.811447,0.913439,0.838362,1.171002,1.230424,0.464745,0.690297,0.867188,0.764661,1.07149,0,0.581207,0.335724,0.880899,0.89287,0,0,0,0,0,0,0,0.95588,1.780288,0,1.979489,0,0,0,0.686502,1.3665,0.917566,1.200649,TURE
2.028838,1.157492,0.585085,0.843997,1.069306,0.741516,1.316295,1.152183,0.920198,0.672259,1.319679,1.036736,1.122126,0.758137,0.55932,0.387698,1.356363,1.374796,0.317484,0.904347,0,0.393695,0,0.56955,0.334053,1.084401,1.178132,0.711838,1.854469,1.285515,1.384878,1.366557,1.262989,0.417151,1.198932,0.665435,FALSE
0.338846,0.642561,1.021766,1.078065,1.124336,1.082884,0.449499,0.449312,1.212746,1.027542,1.080208,1.146992,0.943641,0.573401,1.353696,0.39097,1.172408,0.779848,0,0,0,0,3.000947,0,0,0,0,0,0,0,2.163872,0,0.964071,0.858211,0.824266,1.050568,FALSE
0.347317,0.626889,1.281658,0.657357,1.218792,0.986041,1.498329,0.479266,1.896294,1.438559,0.864166,1.567555,0.994276,0,0,1.525265,0.428797,0.380296,0,0,0,0,0,0,0,1.088977,0,0,0,0,0,0,0.578531,1.032064,0.992499,1.022244,TURE
1.96954,0.955452,1.14262,1.228763,0.789856,1.223388,0.836567,0.549159,0.707435,0.899099,0.605571,0.53367,0.870179,1.464396,1.094773,1.33132,0.573886,0.840914,1.308337,1.164615,0.558198,0,0.500158,0.586809,0.344175,0.372421,0.520214,0.366728,0.382157,0.220759,0,0,0.243635,0.471107,1.123999,0.84384,TURE
1.550218,0.842703,0.861442,1.089847,1.051292,1.009903,0.725507,0.704185,0.951629,0.913371,1.095713,0.892105,0.9818,0.992847,0.952223,0.423104,0.792981,0.675157,0,1.185092,0,0.258125,0,0.373424,1.314125,0.94798,0.882787,0,0,0,0,0,0.640567,0.949865,1.020782,1.125608,FALSE
0.37273,1.126568,1.061575,0.796298,0.908554,0.951626,0.958931,1.108303,0.948147,0.719279,0.765965,0.726428,1.01227,0,0,0.710037,1.33075,1.5343,0,0,0,0,0,0,0,0,0,0,0,1.211546,1.957789,0,0.980819,0.906708,0.992499,1.27569,TURE
0.304961,0.866948,0.32437,1.497313,1.075753,0.962564,1.223635,2.121751,1.065747,1.370056,1.42391,0.812453,1.006551,1.276019,1.882782,0,1.467574,1.012339,0,0,1.84604,1.357964,0,0,0,0,2.322115,2.486198,0,0,0,3.181933,0.628762,0.804938,1.167667,1.052364,TURE
0.37273,1.001394,0.796181,0.735045,1.135693,0.787552,1.288563,1.317982,1.345046,0.787782,1.217689,1.127875,1.098055,0,0.307305,0.710037,0.931525,1.18023,0,0,0,0,0,0,0,1.012108,1.885011,0,0,0,0,0,1.610131,0.867366,0.767699,1.247366,FALSE
2.744649,1.161597,0.747854,0.73202,1.048763,0.76203,1.194123,1.288936,0.972202,0.845906,1.208166,1.074581,1.1114,0.63012,0.826445,0.763811,1.359957,1.174393,0.234427,0.16694,0.400071,0,0,0,0.493051,0.666893,1.366267,1.050071,0.820689,0,0.510728,1.343922,1.029096,1.093802,0.795983,0.965597,FALSE
0.660749,0.988556,0.785974,1.036601,1.009019,0.944053,0.795987,0.711411,0.585701,1.016838,1.043382,0.818426,1.016229,0.584499,0.344974,0.199269,1.269793,1.059923,0,0.700281,0,0,0,0,0,2.249128,1.047228,0,0,0,0,0,1.48816,0.801167,1.227215,1.050568,FALSE
0.96571,1.062883,1.203584,0.685612,0.942426,0.962564,1.036344,0.973509,0.87281,1.155985,0.785605,0.963792,1.006551,0.399107,0.47111,0.952451,1.020047,1.085604,0,0.477183,0,0,1.026991,0,0.706707,0.382352,0,0.754739,0.786494,0.90866,0,1.931888,1.194233,0.467008,0.749332,1.022244,TURE
1.846708,0.960052,0.575832,1.45885,0.92262,1.066327,0.997751,0.633122,0.929605,1.179338,1.10699,0.67994,0.952299,1.041348,2.02821,0.142007,0.5323,0.991394,0,0.745461,1.190994,0.216396,2.134623,0.626111,0.367226,0.397363,0,0,0.407811,0,0,0,0.965915,1.03044,0.674399,0.768799,TURE
1.609516,0.801994,0.891164,1.134806,1.045435,1.048688,0.709735,0.677909,1.067681,0.829244,1.044028,0.835091,0.961521,1.075694,0.917049,0.733455,0.794237,0.731494,0,1.426499,0.683719,0.49708,0.612925,0.359557,0.843549,0.456388,0.212501,0,0,0,0,0,1.03237,1.396288,0.917566,1.125608,TURE
0.432028,1.007939,0.457934,0.898388,1.200271,0.707768,1.448385,0.649006,1.175997,1.027542,1.342076,1.370018,1.139771,1.794006,1.058832,0,1.375548,0.914971,0,0,1.292228,0,0,0,3.212304,0,0.809222,3.450235,0,1.038468,3.35621,0,1.489929,1.63407,0.974132,0.614971,FALSE
0.398144,0.820291,1.304382,0.745471,1.036622,1.044484,0.744884,0.770249,0.888297,1.321126,0.808051,1.043216,0.963719,0.487082,0.287478,0.332114,0.746937,0.662452,0,0,0,0,0,1.489593,1.747352,0,0.880362,0,0,0,0,0,0.475678,1.413747,1.198932,0.900487,TURE
0.804758,0.946932,0.921894,0.851104,1.06516,0.911903,0.689231,0.778808,0.904047,0.719279,1.139128,1.089642,1.033039,0.479351,0.565831,1.470791,1.102622,1.032233,0,0,0,0,0,0.724882,0,0,0.856823,0.908933,0.947175,0.54715,0.884163,0,1.107226,1.49775,0.942107,1.112532,FALSE
1.715406,1.142331,0.89382,1.064756,0.84518,1.012475,1.170124,0.870096,0.514498,0.733959,0.720138,0.655424,0.980455,1.569755,0.860301,0.688068,1.260919,1.194545,1.127345,1.605608,0.961956,0.233083,0.574808,0.337196,1.186635,1.284017,0.797144,1.686399,0.878676,0.761371,1.230331,0.53958,0.587559,0.489768,1.273865,0.900487,FALSE
0.313432,1.43894,1.262414,0.801265,0.607749,1.053617,1.155854,1.38003,0.874122,0.501538,0.217444,0.395985,0.958944,0.62053,0,1.269313,0.951578,0.703288,2.103333,1.497824,0,0,0,1.909197,0,0,0,0,2.516779,0,0,3.091021,1.552591,0.700018,1.170649,1.228973,FALSE
1.30032,0.944855,0.969941,0.790113,1.074284,0.902992,0.706355,0.746179,0.864279,0.810413,1.085468,1.153819,1.037698,0.29607,0.262113,1.110303,1.059382,0.939556,0,0.353585,0,0,0,0,0,0.282991,1.054118,0.557959,0,0.671749,1.085507,0.714097,0.831061,1.0175,0.974132,0.84384,FALSE
0.41085,1.173455,0.722309,0.833556,1.004561,0.803791,1.202189,1.000821,0.448781,0.914714,1.095226,0.937834,1.089565,0.471861,0.55699,0.643471,2.170787,1.711334,1.594105,0,1.36024,0,0,0,0,2.745611,0.852265,1.817866,0,4.3772,1.768326,0,0.965109,0.777395,0.721049,0.900487,FALSE
0.999594,0.87127,0.791683,1.25622,0.984588,1.064531,0.599332,0.686449,0.817685,0.784928,1.022924,0.621287,0.953238,1.349322,0.910145,0.394297,1.034588,1.179728,0.647179,1.382607,0,0.804288,0,0,0.682442,0.369224,0.343832,0.728713,0,1.31599,0.708855,0.932636,1.23683,1.212859,0.899199,1.125608,TURE
0.453206,1.201049,0.654803,0.906784,0.980729,0.809633,1.148719,1.041263,0.540748,1.133558,1.103589,0.823831,1.08651,0,0,0.291383,0.982998,1.356152,0,0,0,0,0,1.303394,0,2.48161,0,1.641374,0,0.988057,0,0,1.109775,1.456075,1.123999,1.036891,FALSE
0.275312,1.242756,0.988082,1.078065,0.730338,1.066225,1.04883,0.673968,0.716623,0.770657,0.638304,0.764661,0.952352,0,0.417742,0,0.723596,0.481313,0,0,0,0,0,0,0,0,0,0,0,0,0,0,0.864303,0.117111,0.735675,0.975527,TURE
0.732754,0.933863,1.147483,0.810107,0.996521,1.001512,0.550668,0.768055,0.612498,0.553292,0.819178,0.93622,0.986187,1.316821,0.466317,0.718293,0.807735,0.895466,0.885614,1.261326,0.755689,0,0,0,0.935347,0,0,0,0,0,0,0,0.913561,1.276096,0.889283,1.078891,FALSE
0.33461,1.487303,0.812979,0.887016,0.727418,0.877274,1.581131,1.442528,0.722425,0.698548,0.599541,0.686686,1.051145,0.580752,0.342763,1.187947,1.187439,1.316411,0,1.400563,0,0,0,1.783592,0,0,1.054118,0,0,0,0,0,-0.041771,0.686741,1.049065,1.27569,TURE
0.381201,1.183129,1.621851,0.778603,0.638512,1.219248,0.359599,0.958532,0.617398,0.822034,0.392803,0.764661,0.872344,2.035895,0.600798,1.041122,0.780508,0.461483,0,1.225493,1.468441,0,0,0,0,0,0,0,0,0,0,0,0.560192,0.385257,1.095716,1.200649,TURE
0.402379,0.811656,0.983354,1.021325,1.05201,1.03349,0.539398,0.658991,0.881997,0.411017,0.982007,0.87936,0.969467,1.445702,0,0.985743,0.738991,1.092341,1.628387,1.159606,0,0,0,0,1.728359,0,0,0,0,0,0,0,1.166631,0.807767,0.870916,1.125608,TURE
1.495156,1.196189,0.793926,0.656612,1.040462,0.744419,1.317761,1.342816,0.79719,0.562074,1.091958,1.121666,1.120608,1.029515,0.151906,0.43873,1.808989,1.604376,0.431453,0.614492,0,0,0,0,0.454312,0.737393,0.915577,1.453251,1.009596,3.207647,2.356078,1.859927,0.719487,1.028723,0.81435,1.172325,FALSE
0.478619,0.81234,0.775044,0.71553,1.282428,0.766644,0.553229,0.952388,1.232535,0.685028,1.46042,1.421486,1.108987,1.213357,0.954839,0,1.033708,0.825108,0,1.943123,0,0,2.100663,0,4.336611,0,0,0,0,0.933669,1.508755,0,0.674324,0.92069,1.002415,1.097285,TURE
0.482855,0.869632,0.819462,1.276656,0.964343,1.089217,0.791974,0.741722,0.939747,0.856285,0.972654,0.596254,0.94033,0.400873,0.946389,0.273333,0.922104,0.636071,0,0,0,0,0,0,0,0.775037,0.721738,0,0,0,0,0,0.993745,1.122543,0.889283,0.965597,TURE
0.41085,1.324869,0.541732,1.000267,0.901529,0.803791,1.600568,1.081873,0.56811,0.914714,1.106779,0.656709,1.089565,0,0.278495,0,1.447191,0.855667,0,0,0,0,0,0,0,0,0,1.817866,1.89435,0,0,0,0.732285,0.620013,0.795983,0.975527,FALSE
0.588744,1.267952,0.798091,0.58169,1.024575,0.706342,1.41947,1.423385,0.981471,0.396595,1.075039,1.15849,1.140516,0,0,0.223816,1.426217,1.488117,0,0,0,0,0,0,0,0,0,2.504615,2.609994,3.015405,3.65454,1.602752,0.919259,1.208368,1.067432,1.022244,TURE
0.360023,0.647961,0.618211,1.204897,1.234565,0.95124,1.018864,0.958532,1.631695,0.890536,1.41409,0.87936,1.012472,1.078539,0.63656,0.735396,0.964794,1.100143,1.824578,1.299317,1.556901,0,0,0,1.939135,2.098272,0.976987,2.087179,0,1.256419,2.0303,0,1.26533,1.256213,0.842633,0.947204,FALSE
0.29649,1.31135,1.084323,1.001061,0.678171,1.072571,1.123747,0.898624,0.496124,0.428143,0.294602,0.334539,0.949034,1.313005,0.387471,0.895264,1.006742,0.89287,0,1.585932,1.900335,0,0,0,0,0,1.195716,0,0,0,2.491731,3.278355,1.136089,0.807223,1.123999,0.975527,TURE
0.347317,0.761222,0.783235,0.723093,1.310202,0.774747,1.018864,0.35945,1.631695,0.890536,1.256969,1.644022,1.104751,1.118485,0,0.381316,0.714662,1.267655,0,2.696084,0,0,0,0,2.012773,0,1.014088,0,0,0,0,0,1.290235,1.829851,0.992499,0.947204,FALSE
0.436264,0.570373,0.680233,1.098999,1.309906,0.925183,0.499443,0.549159,1.678245,0.513771,1.625767,1.295676,1.026095,0.444104,0.524225,0.30281,0.454021,0.704667,0,0,0,0,0,1.35553,0,0,0,0,1.779541,0,0,0,0.694256,1.252332,1.12774,1.097285,FALSE
0.326139,0.52454,0.985748,1.330081,1.103244,1.20008,0.149833,0.964699,1.306783,0.93184,1.065766,0.820886,0.882366,2.38414,1.055349,1.625612,0.457008,0.270211,2.019199,1.437911,1.722971,0,0,0,2.148771,0,0,0,0,0,0,0,0.957583,0.855869,0.974132,0.784046,FALSE
0.436264,1.247692,1.190407,0.889666,0.727726,1.065362,0.69922,0.898624,0.612498,0.456685,0.741961,0.785902,0.952803,1.332313,0.524225,0,0.794536,0.805334,0,2.135512,0,0,2.310729,0,0,0,0,0,0,0,0,0,0.461254,0.6696,1.198932,1.097285,FALSE
0.300725,0.568867,1.726929,0.835121,0.985334,1.301495,0.871755,0.360811,1.117531,0.926345,0.424048,0.929759,0.829341,0.647124,1.145807,1.76495,0.165393,0.146686,0,0,1.872794,0,0,0,0,1.265135,0,0,0,0,0,0,0.849034,0.937057,0.805299,1.068961,FALSE
0.326139,0.715282,0.834095,0.840051,1.265486,0.862557,0.788826,0.713613,1.391091,0.428143,1.409469,1.324101,1.058839,0,0.703566,0.812806,1.371023,1.080843,0,0,0,0,0,0,0,0,0,2.315911,2.41335,1.394108,2.252798,0,1.073517,0.949889,1.095716,0.975527,TURE
0.432028,1.33192,0.572418,2.272393,0.293944,1.500467,1.797995,0.499236,1.249496,2.397598,0.130934,1.274435,0.725309,0,5.823574,1.529041,0.917032,0.406654,0,0,0,13.250436,2.33407,1.369222,0,0,2.427665,0,0,0,0,0,0.80929,-0.241881,0.777615,0.314809,TURE
0.406615,1.070935,1.03393,0.786089,0.962973,0.932484,1.078797,0.988487,0.595348,0.924788,0.844526,0.917593,1.022278,0.953656,0.562853,0.975367,1.218687,1.188927,1.611063,0,1.374711,0,0,1.457559,1.709775,0.925045,0.86143,1.837625,0,1.106195,0,0,1.233286,1.068231,1.095716,1.050568,FALSE
0.347317,0.716445,0.712032,1.643392,0.944564,1.232551,1.378463,0.539174,1.146597,1.918079,0.824886,0.955827,0.865388,0.559243,2.310475,0.762633,0.714662,0.633827,1.892999,0,1.615285,2.37214,2.924973,0,0,1.088977,1.014088,0,0,0,0,0,1.016956,1.30833,1.095716,1.050568,TURE
0.330374,1.082704,0.598837,1.105708,0.993003,0.888521,1.132071,1.281371,1.028997,0.875314,1.167497,0.743421,1.045264,1.176588,1.388857,0.401125,0.902145,0.800104,0,2.837983,0,0,3.080972,0,2.120121,0,0,0,0,0,0,0,0.969143,0.949465,0.992499,1.247366,TURE
0.351552,1.105957,0.984835,0.714381,0.993389,0.869787,0.659265,0.958532,1.131897,0.616525,1.204595,1.134247,1.055059,1.104845,0,0.376666,1.270704,1.377415,0,2.662799,0,0,0,0,0,1.075364,0,2.140019,0,3.86468,0,0,1.238294,1.140584,1.095716,1.097285,TURE
1.427387,1.144026,0.952898,0.639801,1.015721,0.814038,0.973655,1.157743,0.778233,0.756138,0.984725,1.143684,1.084208,0.404452,0.23871,0.551547,1.309363,1.466858,0,0.32192,0,0.280537,0,0,0,0.772717,0.959437,0.507692,1.058105,0.916846,1.48157,0.649764,1.275255,0.958767,0.945849,1.125608,FALSE
0.402379,1.004908,0.798975,0.680883,1.157211,0.759919,0.978908,0.838716,1.190696,0.707862,1.309342,1.261691,1.112503,0,0.28442,0.657162,0.985322,1.092341,0,0,0,0,0,0,0,0.9351,0.870793,0,1.935984,0,0,0,0.424319,0.530965,0.932191,0.915133,TURE
1.516334,0.851278,0.848074,1.144315,1.02593,1.032471,0.886049,0.654553,1.128358,0.809771,1.083845,0.862604,0.97,0.634435,1.19823,0.60562,0.551311,0.834096,0,0.605862,0,0,1.301819,0.381839,0.447913,1.211678,0.451341,0,0,0,0,1.222438,0.779806,0.726962,1.348798,1.022244,FALSE
0.347317,0.716445,0.712032,1.051771,1.218792,0.91561,1.018864,0.599083,1.631695,1.164548,1.178408,1.338157,1.031101,1.118485,0.660136,0.762633,0.857595,1.140889,1.892999,1.348042,0,0,0,0,2.012773,0,1.014088,2.167455,0,0,0,0,0.560182,1.782323,0.927482,0.847587,FALSE
0.245663,0.759678,1.509999,1.11524,0.818482,1.34427,1.986673,0,1.445496,2.270741,0.276417,1.253195,0.806976,0.794713,0.469044,1.625612,0.406229,0.18014,0,1.925774,0,0,0,4.929198,0,0,0,0,0,0,0,0,-0.336366,-0.000728,0.917566,1.153932,TURE
1.643401,0.927408,0.662117,1.153085,1.049638,0.945198,0.921472,0.771319,0.771748,0.907662,1.212778,0.798115,1.01563,0.468203,1.312596,0.07981,0.957315,1.193954,0,0.279387,0,0.243375,0.600189,0,0.413011,1.117262,0.624257,0,0,0,0,0,0.994198,1.383765,0.767699,0.993921,TURE
0.571802,0.870348,0.345995,1.357564,1.128963,0.898393,1.098775,0.527763,1.133997,1.337436,1.505744,0.864795,1.040102,0,1.596149,0,0.777595,1.149404,0,0,0,0.709845,0,0,0,0,0.606916,0,0,0,0,0,1.043498,0.549364,0.964216,1.050568,TURE
0.444735,0.979141,1.000914,1.232075,0.832841,1.155077,0.948942,0.848701,1.102497,1.027542,0.752872,0.7328,0.905896,1.306692,0.514144,0.89096,0.556612,0.789847,1.470291,1.047023,1.25459,0,2.26542,1.328951,1.558912,0.843423,0,1.673876,0,1.007623,1.62826,0,1.00216,0.601061,1.002415,0.957134,TURE
0.360023,0.647961,1.167733,0.887818,1.146382,1.053158,0.659265,0.838716,1.278896,0.890536,0.864166,0.955827,0.959184,0,0.63656,1.103094,0.826966,0.977905,0,0,0,0,0,0,0,0,0,0,0,1.256419,0,0,0.611981,1.231126,1.142366,0.665435,FALSE
0.326139,0.858338,1.061575,0.910055,1.038348,1.012567,0.449499,1.013155,1.050615,0.987246,0.935795,0.933336,0.980407,0.596035,0,1.219209,0.609344,0.810632,2.019199,1.437911,0,0,0,0,0,1.162556,0,0,0,0,0,0,1.15644,1.104688,0.721049,1.27569,TURE
0.423557,0.881227,1.342893,0.700742,0.99941,1.039569,1.258596,1.018441,1.322996,0.959039,0.824886,1.032293,0.966289,1.372687,0.540111,1.55993,0.935558,0.726021,3.090611,1.100442,0,0,0,0,0,0,0,0,0,0,1.713065,0,0.200915,0.462987,1.348798,1.022244,TURE
0.525211,0.740278,1.082978,0.869408,1.128366,1.001377,0.770569,0.641874,1.165497,0.636097,0.925892,1.092373,0.986257,1.473127,0.217362,1.255554,0.658884,0.751317,1.241311,0.883962,0,0,0,1.120272,1.314125,0.710985,0.662091,0,0,0,1.370452,1.803096,0.821984,1.313638,0.870916,1.200649,FALSE
0.313432,0.942754,1.656918,0.801265,0.776568,1.248732,0.481606,0.599083,0.354374,1.06424,0.392803,0.689561,0.856928,0.62053,0.732479,1.692417,0.792981,0.56263,2.103333,0,1.794761,0,3.254548,0,0,0,0,0,0,0,0,0,0.772413,0.453496,0.899199,1.153932,TURE
0.444735,1.01411,1.278945,0.667374,0.951819,0.990066,1.04883,0.798777,0.918747,0.970456,0.720138,0.860244,0.992171,0.435564,0.514144,1.187947,0.333967,0.691116,0,0,0,0,0,0,1.558912,0,0,0,0,0,1.62826,4.284583,0.724248,0.914985,0.824266,0.53993,TURE
0.588744,0.950964,0.8821,1.16338,0.9347,1.059513,0.646647,0.603587,0.760971,0.636097,0.98939,0.607992,0.955861,1.641256,0.968678,0.671448,0.587266,0.89287,0,3.148711,0,0,1.699065,1.993426,2.338369,0,1.767198,0,0,0,0,0,0.652082,0.819671,0.899199,1.022244,TURE
1.177488,1.228329,0.924105,0.717418,0.9347,0.841378,1.224824,1.286126,1.245996,1.255885,1.15191,1.027134,1.069913,0.327066,0.386072,0.780528,0.961311,1.037921,0,0,0,0.340726,0,0.49292,0.578215,0.625667,0.87396,0,1.928919,0.371423,0.600198,0.789677,1.083708,0.186165,0.81435,0.993921,TURE
0.542153,1.262174,0.684218,0.88435,0.936947,0.812163,1.241473,1.283749,0.661498,0.733959,1.010064,0.791971,1.085188,0.713365,0.421031,0.243202,1.914394,1.85956,1.201904,0,0,0,0,0,0,1.376467,1.281807,0,2.841525,3.2829,2.652488,1.744931,1.324487,0.841546,1.002415,1.35073,FALSE
0.364259,1.366243,1.357829,0.376069,0.813473,0.873023,1.618195,1.976973,1.558195,1.096045,0.563017,1.006804,1.053367,0,0.314535,0,0.817237,0.7248,0,0,0,0,0,0,0,0,0,2.061726,0,0,0,2.638676,1.55754,0.59363,1.273865,0.622465,FALSE
0.309197,0.754475,0.719835,1.402962,1.026791,1.107608,0.680011,0.529958,0.856555,1.040716,1.110423,0.647021,0.930715,0.629148,0.371326,1.715923,0.643196,1.140889,2.132957,1.51892,0,0,0,1.936471,0,2.457976,0,0,0,0,0,0,0.386416,0.723532,0.857258,1.003851,TURE
1.380796,0.844734,0.7164,1.124363,1.095978,0.956659,0.898997,0.587336,0.964144,0.812631,1.216918,0.843376,1.009638,0.696902,0.822631,0.095036,0.712463,1.263754,0,0.6657,0.797672,0.580183,0.715396,0,1.476864,1.065377,0.496055,0,0,0,0.510728,0,1.234801,1.128936,0.992499,0.797123,TURE
0.338846,0.917945,0.802816,0.808549,1.155567,0.830211,0.674248,0.599083,1.047372,0.770657,1.276609,1.290366,1.075751,0.573401,0.338424,0,0.293102,0.519899,0,1.382607,0,1.216877,0,1.760428,2.065053,0,0,0,0,0,0,0,1.054377,1.274032,1.273865,1.27569,TURE
0.351552,0.929004,0.703453,0.844268,1.174005,0.800204,0.659265,0.718899,1.661095,0.47952,1.440277,1.28718,1.091441,0,0.326043,0,0.847136,0.751317,0,0,0,0,0,0,0,0,1.001412,2.140019,0,0,0,0,0.54185,1.381973,1.067432,1.200649,TURE
0.326139,1.14445,1.061575,0.840051,0.876106,0.975065,1.374937,1.06161,1.215989,0.871396,0.672964,0.759039,1.000015,1.19207,0.703566,0.406403,1.218687,0.675527,0,0,0,0,0,0,0,0,0,0,0,0,0,2.963993,1.054672,0.869481,0.945849,1.068961,FALSE
0.376966,1.32019,0.524824,0.847917,0.982566,0.713811,1.658151,1.224791,0.857497,0.768754,1.300614,0.989811,1.136611,0.514757,0,0,1.578754,0.816773,0,0,0,0,0,0,0,0,1.863092,0,0,0,0,0,1.249716,1.111338,0.945849,0.84384,FALSE
0.41085,0.719214,0.963079,0.833556,1.210625,0.922871,1.02944,0.740043,1.265926,1.313642,1.252348,1.26394,1.027304,0,0,0.321736,1.447191,1.176542,0,0,0,0,0,0,0,1.830408,0,1.817866,0,1.0943,0,0,1.266318,0.965383,1.198932,0.975527,FALSE
0.415086,0.861744,1.072408,1.210073,0.89233,1.17865,0.539398,0.785464,0.828098,0.692639,0.698316,0.683947,0.893571,1.400989,1.102495,0.318419,0.716136,0.74099,0,1.123368,1.346071,0.986311,0,1.426873,0,0,0.843294,0,0,0,0,0,0.769703,1.533885,1.067432,0.768799,TURE
2.532871,1.313981,0.917783,0.694072,0.889943,0.825745,1.247498,1.398969,0.778281,0.790319,0.818339,0.906265,1.078087,0.682894,0.537397,1.1382,1.376892,1.30715,0.508188,0.723781,0.867267,0,0,0.22782,0.267242,0.578347,1.615723,0.853846,1.779541,0.685319,1.938013,1.092785,1.418587,0.508298,0.964216,1.107215,FALSE
0.546388,0.796975,0.769436,1.044637,1.142736,0.940179,0.72776,0.641874,1.077997,0.587167,1.212701,0.961895,1.018255,0,0.835484,0.482603,1.085393,0.962625,0,0,0,0,1.833912,0,0,0.682771,0.635817,0,0,0,1.315634,0,1.55754,0.838454,1.002415,1.27569,FALSE
1.846708,0.951631,0.950792,0.877783,1.037231,0.940487,0.851323,0.816931,0.826873,0.72395,1.008789,0.960171,1.018094,0.20827,0.368766,0.639033,0.74522,1.251044,0,0.496974,0,0,0,0.313055,0.734453,1.390772,1.11011,0,0,0.471157,0.380681,0,0.823401,1.122678,1.095716,0.768799,TURE
0.44897,0.692788,1.542289,0.762782,1.013552,1.171422,0.799109,0.249618,1.163747,0.856285,0.64376,1.040789,0.89735,0.862832,0,1.176633,0.441049,0.586743,0,0,0,0,0,0,1.543777,0,0.777796,0,0,0,0,0,0.673564,0.904769,0.992499,0.618718,TURE
0.283783,0.876843,1.132875,0.804526,1.044159,0.991297,0.524415,1.026999,0.763873,1.259962,0.925892,1.044582,0.991528,0.686343,0.405083,0.467979,0.877085,0.622303,0,0,0,0,0,2.118015,0,1.344206,0,0,0,0,0,3.434468,1.300701,1.309508,1.095716,1.125608,TURE
1.071599,0.943342,0.761565,0.724392,1.194946,0.764725,1.005388,0.772781,1.060745,0.687055,1.362026,1.295173,1.109991,0.359513,0.106093,0,0.872909,0.896413,0,0.429655,0,0,0,0,0.636036,0.344117,0.640904,0,0.707528,0,0,0,0.431644,0.951998,0.927482,0.872163,TURE
0.478619,1.267251,0.671705,1.19255,0.79599,0.971082,1.433017,1.159763,0.777402,0.829938,0.770498,0.894556,1.002097,0.404452,0.954839,0,0.620225,0.916786,0,0,0,0,0,2.464599,0,0,0,0,0,0,0,1.985059,1.285619,0.726777,1.049065,0.900487,TURE
0.355788,1.04908,0.764587,0.705876,1.130285,0.7563,1.018864,1.018441,1.146597,0.274011,1.296249,1.261691,1.114396,0,0.644229,0,1.394883,0.989687,0,0,0,1.156784,0,0,0,0,0,2.113269,2.202182,0,0,0,1.421022,0.471442,0.585808,1.200649,FALSE
1.219844,1.019939,0.567648,0.898388,1.145157,0.76203,1.188674,1.078349,0.948147,0.856285,1.400996,1.127875,1.1114,0.63134,0.838395,0.322857,1.250534,1.073311,0,0.377075,0,0,2.432346,0,0,0,1.124392,1.785861,1.240666,0,0.579064,0.761871,0.736542,1.40535,1.170649,1.200649,TURE
0.482855,0.805215,0.768245,0.992955,1.161595,0.911903,0.920402,0.420784,1.091997,0.570857,1.314019,1.087822,1.033039,0,1.182987,0.273333,1.127016,1.272142,0,0,0,0.84414,0,0,0,0,1.443477,0,1.601587,0,0,0,0.75839,1.025636,0.992499,0.703689,TURE
1.554454,0.760368,0.95455,1.057503,1.082467,1.038625,0.628622,0.378368,1.145602,0.754561,1.142967,0.952952,0.966782,0.495067,1.095717,0.759507,0.759182,0.757476,0,0.590922,0,0,0,0,1.310514,0.945375,0.220091,0.465734,0.970659,0,0,0,0.911275,0.896857,0.810608,1.153932,TURE
0.402379,1.198159,1.229192,0.794364,0.789008,1.03349,0.87902,1.098318,1.161297,0.570857,0.563017,0.611729,0.969467,0,0.28442,1.642905,0.615826,0.873873,0,0,0,0,0,0,0,0,0,0,0,0,0,0,1.309816,1.001981,0.795983,0.862233,FALSE
0.330374,0.894408,0.523983,1.451242,0.993003,1.036607,0.92397,0.465953,0.777873,1.208313,1.189319,0.483223,0.967837,0,0.347214,0.401125,0.60143,1.466858,0,0,0,0,0,1.807373,0,3.441166,1.068173,0,2.380737,0,0,0,0.415321,0.183201,0.452741,0.826415,TURE
0.330374,0.376593,1.047965,0.898388,1.377392,0.999586,0.607656,0.690609,1.972244,0.437657,1.456644,1.46029,0.987194,0,0.347214,0.401125,0.751788,0.533403,0,0,0,0,0,0,0,0,0,0,0,1.375269,0,0,0.38762,0.813978,1.273865,1.040638,FALSE
0.313432,0.793898,1.025711,0.728423,1.181734,0.897526,0.588629,0.481406,1.165497,0.709493,1.143337,1.317675,1.040556,0.62053,0.732479,0.423104,0.634385,0.843946,0,0,0,0,3.254548,0,0,0,0,0,2.516779,0,0,0,0.528725,1.255251,1.095716,1.050568,FALSE
0.516739,0.722317,0.622153,1.369673,1.105904,1.041463,1.198663,0.898624,1.291496,1.321126,1.150351,0.983136,0.965299,1.123107,2.209545,0.255261,0.861138,0.933455,0,0.898695,0,0.787391,3.883578,0,1.336211,1.445868,0,0,0,0,1.39368,0,0.600577,0.587808,0.617833,1.200649,TURE
0.474384,0.852377,1.094749,1.058814,0.959255,1.108667,0.549387,0.798777,1.041247,0.513771,0.894717,0.71156,0.930161,3.264768,0.481721,0.278258,0.730114,0.832541,0,3.921576,0,0,2.119935,0,2.917598,0,2.204944,0,0,0,0,0,1.046293,1.106784,0.899199,1.022244,FALSE
0.360023,1.295922,1.099043,1.331728,0.529099,1.256995,1.318529,0.898624,1.102497,0.890536,0.510644,0.382331,0.852608,3.774888,0,0.735396,0.413483,0.244476,1.824578,2.598635,0,0,0,4.959255,0,0,0,0,0,0,0,2.671253,0.590857,0.652671,1.170649,0.91888,TURE
0.402379,1.004908,0.491677,1.248286,1.02571,0.911903,1.178685,0.499236,0.676198,1.050376,1.296249,0.675451,1.033039,0,1.422101,0.657162,1.231652,0.873873,0,0,0,0,2.511662,0,0,1.870199,0.870793,0,0,0,0,0,1.059672,0.638781,0.81435,1.200649,TURE
0.355788,0.830521,1.042619,1.15507,0.951819,1.13445,0.479465,1.138257,0.837898,0.890536,0.903446,0.99406,0.91668,2.183068,1.288458,0.372128,0.697441,0.371133,1.846829,0,3.151776,1.156784,0,0,0,0,0.989049,0,0,0,0,0,1.29051,0.647521,1.123999,0.840093,TURE
0.127067,0.367178,2.140843,1.257743,0.749557,1.732615,1.498329,0.898624,0.881997,0.685028,0.196401,0.191165,0.60393,3.124045,0,3.195167,0.399225,0,0,0,0,0,0,0,0,0,0,0,0,0,0,0,0.117432,0.368196,1.142366,0.965597,TURE
1.190195,0.888544,1.080465,0.671393,1.120335,0.894054,0.559376,1.238104,1.175997,1.187382,0.968913,1.452856,1.042371,1.132466,0.286452,0.551547,0.413483,0.733429,0.542796,1.159606,0,0,0.831197,0.487601,2.2879,0,0.288176,0,0,0,0,0,1.02887,1.197839,0.454309,1.35073,TURE
0.546388,1.081609,1.222046,0.877495,0.832841,1.07449,1.122558,0.950925,0.699998,1.000358,0.685846,0.600805,0.94803,0.353896,0.417742,1.206509,0.994944,1.042844,0,0.84916,0,0,0,0,0,0.682771,1.907451,0,0,0,0,1.730972,0.760185,0.28988,0.692766,1.097285,TURE
1.855179,0.930519,1.066423,1.181441,0.861363,1.160351,0.732516,0.593031,0.763952,0.750763,0.799492,0.515567,0.903138,1.140241,1.284772,0.989503,0.874276,0.751891,0.694679,0.494694,1.18553,0.215401,0.531202,0.623232,0.731076,0.593305,0.184168,0,0.405932,0,0.378927,0.997104,1.178594,0.543988,0.945849,1.022244,TURE
0.876763,0.833689,1.043626,1.041609,1.001824,1.074166,0.922348,0.51739,0.922088,0.711717,0.854474,0.747283,0.9482,0.439793,0.778704,0.89961,0.674419,0.84736,0,0,0,0.459311,0,0.664475,1.558912,0,1.570842,0,0,0,0,1.065869,1.083717,0.534247,1.227215,0.740475,TURE
0.986888,1.024316,0.952228,0.83284,1.007988,0.917121,0.887472,0.900544,0.903199,0.731136,1.026071,0.941121,1.030311,0.781011,0.460957,0.798792,0.998063,1.106466,0.655584,0,0.559406,0,1.004665,0,0.691344,0.37404,0.696634,0,0,0.44441,0,0,1.118233,1.209407,0.687457,1.172325,TURE
0.495562,0.753185,0.998062,0.552854,1.302649,0.789796,0.807922,0.599083,1.545657,0.809273,1.447979,1.594918,1.096882,0,0.460957,1.065056,0.499031,0.885173,0,0,0,0,0,0,0,0,0.702745,1.496119,0,0,0,0,1.269596,1.340562,1.150211,1.018497,FALSE
0.33461,0.976042,1.330328,0.68232,0.948807,1.023486,0.678191,0.831621,0.722425,0.689535,0.596957,0.965888,0.974698,1.161504,0,1.583929,0.890579,0.526564,0,0,0,0,0,0,2.092225,0,1.054118,0,0,0,0,0,1.265332,1.165411,1.049065,1.022244,FALSE
0.355788,1.005368,1.390158,0.641706,0.922074,1.031319,0.179799,1.138257,0.793798,1.23305,0.667765,0.802894,0.970603,0,0,2.604896,1.394883,0.618555,0,0,0,0,0,0,0,0,0.989049,0,0,0,0,0,0.765794,1.123118,0.899199,1.27569,FALSE
0.436264,1.176395,0.906977,0.889666,0.897528,0.925183,0.849053,0.798777,0.575748,0.3996,0.938362,0.881484,1.026095,0,0.524225,0.60562,1.135052,1.006667,0,0,0,0,0,0,0,0,1.602259,1.707692,3.559082,0,1.661154,0,1.250559,1.156785,1.198932,0.890557,FALSE
1.588339,0.822478,0.871907,1.940518,0.666273,1.470798,0.809623,1.014237,0.514498,1.688534,0.609878,0.529897,0.740821,0.484478,4.289118,1.486522,0.371471,0.906,0.81201,1.156497,0,1.763163,4.969309,0.728779,0,0.462522,0.646072,0,0,0,0,0,1.011214,0.018291,0.421316,0.722082,TURE
0.317668,0.83227,1.245582,1.006194,0.932782,1.155077,1.04883,0.224656,0.863622,1.113171,0.671038,0.700939,0.905896,0,1.445162,1.25216,0.938719,0.555027,0,0,0,0,0,0,0,0,0,2.381148,2.481332,0,0,0,1.281783,0.656224,1.095716,0.862233,FALSE
0.33461,1.347868,0.665164,0.818784,0.91718,0.767614,1.510158,1.580475,1.003852,1.135704,1.000096,0.817483,1.10848,0,0.342763,0.791965,1.335869,0.921488,0,0,0,0,0,0,0,1.131963,1.054118,0,0,0,0,5.769906,1.181903,1.266675,1.198932,1.022244,TURE
0.330374,1.223926,0.898256,0.760174,0.928939,0.851499,1.248607,1.148242,0.514498,1.31297,0.883806,0.892105,1.064621,0.588294,0.347214,0.80225,1.052503,1.066806,0,1.418991,0,0,0,0,0,2.294111,0,2.284615,0,0,0,0,1.015148,0.891072,0.899199,0.765052,TURE
0.419321,1.223926,0.353858,1.088955,1.009505,0.758384,1.618195,1.021594,1.028223,0.962645,1.347934,0.851189,1.113306,0.924462,0.545622,0,1.063242,1.047756,0,0,0,0,2.407009,1.41201,1.656344,0,1.66902,0,1.854469,0,0,0,0.484158,0.99059,1.273865,1.35073,TURE
0.677691,0.940893,1.313699,0.70748,0.968178,1.02874,0.786623,0.973509,0.90956,0.899099,0.932907,0.979722,0.971951,0,0,2.913832,1.09222,0.96868,0,0,0,0,0,0,0,0,1.020547,1.083728,1.129324,0.652371,1.054194,0,1.248329,0.054133,0.992499,1.172325,TURE
0.864056,0.971941,0.858627,0.951234,1.028804,0.934253,1.089694,0.980317,1.162633,0.809579,1.07128,1.007962,1.021353,0.223146,0.921914,0.912905,1.026579,0.75872,0,0,0,0,2.299233,0,0.79109,0.856012,1.594288,0.845307,0.880873,0,0,1.081857,0.850313,1.045093,1.123999,1.215295,FALSE
0.436264,0.962505,0.793605,1.046665,1.018816,0.953219,1.132071,0.649006,1.139247,0.780171,1.10203,0.700939,1.011437,0,0.524225,0.30281,1.021547,0.604,0,0,0,0,0,0,0,0,0.80113,0,0,0,0,0,1.122207,0.95892,0.824266,1.022244,FALSE
0.44897,1.350937,0.991471,0.966191,0.70713,1.007968,1.165367,1.198166,1.151497,1.331999,0.982007,0.615977,0.982811,0,0.509248,0.882475,0.771835,0.684534,0,0,0,0,0,1.316048,0,0,0,1.657466,0,0,0,0,1.421022,1.168904,0.824266,1.050568,FALSE
0.563331,0.717791,1.448691,0.283701,1.258655,0.868479,0.813379,0.813041,1.308458,1.272195,1.025172,1.653265,1.055743,0.686343,0.202542,0,0.789377,0.933455,0,0.823232,0,0,0,0,2.446293,0,1.848761,1.310554,0,2.366742,0,0,0.561461,0.911807,1.095716,0.614971,TURE
0.724282,0.751534,0.88775,1.576119,0.876675,1.283419,0.65987,0.69893,0.857497,1.020623,0.759815,0.424812,0.838792,0.532925,2.044479,0.363372,0.476722,0.604,0,0,0,0.557735,2.750868,0.806863,0.946483,0.512078,0,0,0,0,0,0,0.738607,0.789985,0.992499,0.825446,TURE
0.398144,0.820291,0.683248,0.917502,1.222682,0.829443,0.719198,1.121141,1.480496,0.870964,1.475816,1.179763,1.076153,0,0.287478,0.332114,1.120406,1.104087,0,0,0,0,0,0,0,0.945375,0,0,1.957495,0,0,0,0.859566,1.525606,1.067432,1.068961,TURE
0.66922,0.604217,0.739071,1.159944,1.233449,0.986933,0.9864,0.607403,1.454683,1.393842,1.500288,1.208058,0.99381,0.288526,2.043478,0.78692,0.589938,0.784816,0,0.691304,0,0,0,0,0,1.110054,0,0,0,0,0,2.810019,0.706845,1.252084,0.566576,0.665435,TURE
0.457442,1.359918,1.135296,1.297671,0.485824,1.256681,1.04883,1.048395,0.955497,0.685028,0.425536,0.286748,0.852772,1.693408,0.749593,1.4433,0.973811,0.671739,0,2.03478,1.219083,0,2.200694,2.581961,0,0.819325,0,0,1.693986,0,0,0,0.603173,0.228079,0.945849,1.022244,TURE
0.347317,1.074667,1.139252,0.591621,1.005504,0.880394,1.378463,0.898624,1.322996,1.23305,0.746325,1.338157,1.049513,0,0,1.143949,1.14346,0.887358,0,0,0,0,0,0,0,0,0,2.167455,2.258648,2.609485,2.108388,0,0.94831,1.520189,0.795983,1.144002,FALSE
2.579462,0.89835,0.929968,0.964771,1.042077,0.976789,0.727146,0.789114,0.983158,0.557353,1.02002,0.933901,0.999113,1.043061,0.659593,0.406403,0.894973,1.080843,0,1.776661,0,0,0.762617,0.447369,1.311956,0.993736,0.528798,0.27944,0.291198,0,0,0,1.208383,1.286538,0.942107,0.91888,FALSE
0.715811,1.151505,0.760063,0.478431,1.167949,0.632217,1.180165,1.305409,0.783998,0.541257,1.297219,1.385358,1.179273,0,0,0.735396,1.447191,1.161262,0,0,0,0,0,0.816584,0,0.518248,0.482608,2.04923,1.067725,0.616787,0.996693,3.934027,0.995624,1.32695,1.198932,1.125608,TURE
0.313432,1.339703,1.183513,0.65558,0.776568,0.936549,0.995319,1.412124,0.464624,0.721726,0.533089,0.689561,1.020153,0.62053,0,0.846209,1.26877,0.984603,0,1.497824,0,0,0,0,0,1.211678,1.128351,0,2.516779,1.453856,0,3.091021,1.418587,0.466816,0.917566,0.91888,FALSE
0.313432,0.744279,0.710108,1.092634,1.181734,0.936549,0.513713,0.631176,1.173372,0.966379,1.381824,0.99679,1.020153,1.241059,0.732479,0.423104,1.110174,0.56263,2.103333,0,0,0,0,0,0,0,1.128351,0,0,0,0,0,1.485949,0.97,1.348798,0.91888,FALSE
0.288019,1.133932,0.085863,1.268312,1.10229,0.721923,1.498329,0.636525,0.744185,1.41287,1.644861,0.812453,1.13237,0,1.197112,0,0.863995,0.919523,0,0,0,0,3.554968,0,0,0,0,0,0,0,0,0,0.870949,0.653304,1.123999,1.35073,TURE
0.432028,0.863948,1.25932,0.58131,1.10229,0.934253,1.148719,0.649006,1.322996,1.370056,0.752872,1.43374,1.021353,0,0.264708,0.917424,0.458516,1.118298,0,0,0,0,0,0,0,0.868981,0.809222,0,0,0,0,0,0.712006,0.877742,1.348798,0.768799,FALSE
0.343081,1.359918,0.792905,0.465831,1.017917,0.641709,1.13873,2.635964,0.396899,1.71257,0.864166,1.796954,1.174309,0,0,0.386083,2.315506,1.668551,0,0,0,0,0,0,0,0,2.054178,4.391208,2.287981,2.643374,2.13577,0,1.121999,1.42941,0.992499,0.600324,FALSE
0.415086,1.273882,0.65536,0.99006,0.89233,0.854521,1.39844,0.965189,0.494899,0.494742,0.964549,0.662706,1.063041,0.466996,0.275624,0.318419,1.312916,1.587836,0,0,1.346071,0,0,1.426873,0,1.81114,1.686589,0,0,0,0,0,0.902574,1.273024,1.002415,1.050568,FALSE
0.105889,0.881227,0.934186,0.862452,1.099351,0.924061,0.749164,0.748853,1.102497,0,0.687405,0.669079,1.026682,1.887444,0,1.286942,0.964794,0.855667,0,0,0,0,0,0,7.227685,0,0,0,0,0,0,0,0.291638,0.8381,1.020782,0.580464,TURE
0.321903,0.628067,1.766964,0.567403,1.05201,1.177874,0.767894,0.542919,1.130059,1.284428,0.503279,1.206731,0.893976,1.811946,0.356473,2.059108,0.617468,0.684534,0,1.457343,1.746254,0,0,0,4.356413,0,1.097438,0,0,0,0,0,0.306911,1.259919,0.749332,0.533747,TURE
0.639571,1.021289,0.850666,1.213716,0.876965,1.070932,0.885376,0.810123,0.766736,0.825147,0.830242,0.656045,0.949891,0.301991,1.247657,0.411822,0.849019,0.752987,0,0,0.867267,0,1.561303,0,0,0,0,2.300156,0,0.692312,0,1.471915,1.582444,0.658533,0.917566,0.515354,FALSE
0.326139,0.476854,1.89567,0.280017,1.233038,1.087572,1.176629,0.449312,1.631047,1.858642,0.779829,1.700809,0.94119,0,0,1.625612,0.457008,0.675527,0,0,0,0,0,0,0,0,1.082608,0,0,0,0,0,0.5827,1.253172,0.5429,0.84227,TURE
0.601451,0.64644,1.027934,1.176761,1.07331,1.138808,0.861539,0.599083,1.350558,1.41287,0.883806,0.979722,0.914402,3.212671,1.327294,0.876216,0.821101,0.728227,3.245142,2.310929,2.76906,0,1.662395,0.975201,2.2879,0.618915,0.576352,0,0,0,0,0,0.483327,0.426983,1.170649,1.172325,TURE
0.241427,0.45092,1.536491,2.175044,0.526005,1.925128,1.016513,1.650414,0.527469,0.993962,0.196401,0.74592,0.503275,0.808905,4.296777,4.412374,0,0,0,0,0,6.940705,0,0,0,0,0,0,0,0,0,0,0.497618,-0.060112,0.711133,0.758869,TURE
0.309197,0.90537,1.119744,0.812241,1.026791,0.988936,1.360022,1.054155,0.91168,0.691615,0.864921,0.933769,0.992762,1.258296,0.742653,0.857962,1.125593,1.140889,0,1.51892,0,0,0,0,0,0,2.288942,0,0,0,0,3.135818,1.068961,0.581078,1.123999,1.097285,FALSE
6.171225,1.282728,0.929698,0.791716,0.86085,0.883947,1.475148,1.334299,0.945429,0.723392,0.808078,0.822735,1.047656,0.964463,0.422333,0.806107,1.097321,1.1213,0.624495,0.667072,0.710503,0.064443,0.158922,0.652593,0.328079,0.473338,0.881573,0.581767,0.727493,0.700412,0.792278,1.042395,0.128828,0.255925,1.170649,0.872163,TURE
0.398144,1.093721,1.055929,0.917502,0.877141,1.013764,1.309968,1.155374,0.755998,0.782889,0.678988,0.682733,0.979781,1.461247,0.574957,0.996343,0.871427,0.772861,1.646086,2.344421,0,0,0,0,0,1.890751,1.760724,0,0,0,0,0,0.985619,1.064761,1.170649,0.661688,TURE
0.59298,0.839264,0.917504,0.808549,1.160029,0.886934,1.027426,0.898624,1.354496,0.83182,1.206466,1.20161,1.046094,0.32589,0.384683,0.444412,0.666333,0.886446,0,0.781474,0,0,0,0,0,0.62795,0.584766,0,0,0,0,0,0.758686,1.004947,0.58955,0.647041,TURE
0.681927,1.482395,0.979155,1.13833,0.543157,1.094094,1.265256,1.730684,0.734998,1.370056,0.392803,0.807142,0.93778,2.264933,0.835484,0.193041,0.723596,0.89845,0,4.06956,0.812722,0.593035,0,0,2.012773,0.544488,0.507044,0,0,0,0,0,0.500995,0.609301,0.524533,0.84384,TURE
0.355788,1.223926,1.042619,0.641706,0.922074,0.859432,0.779131,1.078349,0.396899,0.616525,0.628484,0.802894,1.060473,0.545767,0.322114,0.744256,1.67386,0.865976,1.846829,0,0,0,0,0,0,0,1.978098,2.113269,0,0,0,0,0.510957,0.815343,0.824266,0.947204,FALSE
0.635335,1.003619,0.973111,0.862452,0.99941,0.943313,1.011372,0.748853,1.240309,0.727842,0.883806,0.931931,1.016616,0.304018,0.717732,0.621878,0.777015,1.171517,0,0,0,0,0,0,0,2.340929,0.544986,0,0,0,1.126399,1.481996,0.542051,1.116846,0.792241,1.022244,TURE
1.435858,0.963977,1.102285,0.874537,0.965506,1.013674,0.866526,0.882859,0.940706,0.867419,0.847627,0.904336,0.979828,0.268039,0.790991,1.187947,0.959085,0.820225,0,0,0.38345,0.278868,0.687717,0,0,0.256039,0.476863,0,0,1.215163,0,0.645885,1.258652,1.651568,0.870916,1.200649,FALSE
0.385437,0.645587,1.026578,0.710812,1.290447,0.888521,0.577538,0.816931,1.491377,0.548022,1.249827,1.369439,1.045264,0,0.297061,0.343185,0.643196,0.570445,0,0,0,0,0,0,0,0,0.910374,0,0,0,0,2.487028,0.581241,0.728381,0.795983,0.48703,TURE
0.37273,1.084844,1.194272,0.673791,0.936947,0.951626,0.689231,1.018441,0.551248,0.719279,0.707045,0.898477,1.01227,0.520674,0.307305,0.355019,0.399225,0.708138,0,0,1.502591,0,0,0,0,1.012108,0,0,0,0,0,0,1.248329,1.319873,0.767699,0.720615,TURE
0.376966,0.990143,1.246456,0.787351,0.926419,1.038271,1.092115,1.164883,1.210296,0.631748,0.597933,0.764661,0.966967,0,0.303812,0.701969,1.052503,0.583409,0,0,0,0,0,0,0,0,0.931546,0,0,0,0,0,0.843147,1.17727,0.702682,1.200649,FALSE
0.288019,0.593964,1.287941,0.792695,1.175776,1.061651,1.311038,0.524197,1.240309,0.899099,0.982007,1.123096,0.954743,0.676099,0,1.382983,0.518397,0.459761,2.294545,0,0,0,0,0,0,0,0,0,0,0,0,0,0.220625,0.975475,0.910083,0.91888,TURE
0.393908,1.618741,0.251125,0.927368,0.859707,0.621009,2.378885,1.529965,0.420645,0.969578,1.184451,0.611729,1.185132,0,0.581207,0,2.265169,1.897349,0,0,0,0,0,0,0,1.911759,0.890144,3.799135,1.979489,2.286964,1.847801,4.86228,0.961328,0.426392,0.842633,0.768799,TURE
0.686162,1.087934,0.864987,1.031482,0.909956,0.980389,1.165367,0.765495,0.636998,1.065599,0.763783,0.870864,0.997231,1.125432,1.328472,0.575527,1.294382,1.147976,0.9465,1.348042,1.615285,0,1.453289,0.852534,1.000057,0.541064,0.503855,1.070009,0,0,0,0,1.461046,0.866806,1.049065,1.022244,FALSE
0.525211,0.947556,1.17715,0.956348,0.906723,1.094528,0.470903,0.684666,0.850497,0.733959,0.729491,0.955827,0.937553,0.736564,0.434724,0.251111,0.564757,1.085236,0,0,0,0,0,0,0,0,0,0,0,0,1.370452,1.803096,0.898255,0.882766,1.049065,0.872163,TURE
0.465913,0.968014,0.690024,0.784048,1.181121,0.761301,0.998886,0.748853,1.212746,0.627942,1.276609,1.146992,1.111781,0.415584,0.24528,0.283363,1.380806,1.601432,0,0.99855,0,0,0,0,0,0,1.497438,0,3.324048,0.960093,3.102911,0,1.002003,0.890873,1.170649,1.050568,FALSE
0.423557,0.917945,0.8758,0.916356,1.074365,0.924061,0.958931,0.479266,0.793798,0.685028,1.099848,0.99406,1.026682,0.915124,0.540111,0.311986,1.871116,1.244607,0,0,0,0,0,0,0,0.886899,0,0,0,3.18031,3.426131,0,1.465025,1.218045,0.842633,1.200649,FALSE
0.715811,1.477402,1.105546,0.76549,0.665288,0.956868,1.361445,1.58646,1.124274,0.731542,0.545559,0.599457,1.009529,1.348174,0.63656,1.470791,1.171536,0.855667,1.813652,1.291537,0.773789,0,0,0,0.957886,0.518248,0,0,2.135449,0.616787,0,1.311342,1.029768,0.816,0.899199,0.947204,FALSE
1.177488,1.135874,0.945107,0.853145,0.925712,0.924477,1.222446,1.074545,0.615998,0.668718,0.872895,0.807142,1.026465,0.981198,0.579108,0.669024,1.003107,1.07499,0,0.781474,0.468199,0,0.840265,0,0,0.312833,0,0.617013,1.285946,0.371423,1.200396,1.579354,1.168929,0.684718,0.824266,1.125608,FALSE
0.385437,0.443841,0.962417,0.888515,1.372816,0.951986,0.239733,0.479266,1.82814,0.274011,1.471225,1.432002,1.012081,1.006637,0.297061,0.686369,1.029114,0.684534,0,1.211723,0,0,0,0,0,0.977604,0,0,0,0,0,0,-0.002196,0.62273,1.123999,1.247366,TURE
0.8217,0.984188,0.902886,1.222548,0.875771,1.101491,1.057392,0.890066,0.778048,0.836713,0.746325,0.505223,0.933913,0.704124,0.831155,0.800171,0.899808,0.532021,0,0,0.673035,0,0,0,0,0.900829,0,0,0,0,0,0,0.850093,0.541189,0.992499,1.35073,TURE
0.364259,1.323548,0.95048,1.378921,0.552,1.208801,1.278574,0.778808,0.720298,0.981874,0.196401,0.509774,0.877806,1.598776,1.572676,0.363372,0.817237,0.9664,0,1.283849,1.538367,0,0,4.899504,0,0,0,0,0,0,0,0,0.865423,0.799006,0.81435,0.872163,TURE
0.360023,0.863948,1.030352,0.697572,1.146382,0.883294,0.539398,0.958532,0.837898,0.890536,0.942727,1.261691,1.047997,0,0.63656,0.367698,1.102622,1.34462,0,0,0,0,0,0,0,0,2.930962,2.087179,0,1.256419,4.060599,0,0.850093,1.195419,0.739416,0.975527,TURE
0.546388,1.138536,0.588392,0.919281,1.045894,0.783482,1.346118,1.112582,1.123497,0.559983,1.321812,0.974033,1.100183,0.707792,1.044355,0.482603,1.62809,1.443938,1.192441,0,1.017502,0,1.833912,0,0,0,1.271634,2.704984,1.409397,1.628318,2.631268,0,1.552591,1.307044,1.198932,1.200649,FALSE
0.389672,0.878034,0.951956,0.937448,1.059157,0.973027,0.579354,0.718899,1.220096,0.981874,1.256969,0.981315,1.00108,0,0.88139,1.01824,1.017805,0.789847,0,0,0,0,0,1.523067,0,0.96662,0,0,0,0,0,0,0.887424,1.12495,1.095716,1.097285,TURE
0.41085,1.400575,1.264041,0.611274,0.721223,0.952641,0.99066,1.578759,0.500663,0.834122,0.674696,0.649962,1.011739,0.471861,0,1.286942,1.326592,1.176542,0,1.135193,0,0,0,0,1.691586,0.915204,0.852265,0,0,1.0943,0,0,0.852238,0.784283,0.974132,0.947204,FALSE
0.355788,1.005368,1.66819,0.513364,0.862586,1.100073,1.018864,1.258074,1.234796,1.507062,0.746325,1.338157,0.934654,1.091534,0.322114,2.232768,0.83693,0.494844,1.846829,0,1.575888,0,0,0,0,0,1.978098,2.113269,0,0,0,0,0.439375,1.012892,1.348798,0.84384,TURE
0.381201,1.060736,0.583866,1.018173,1.054932,0.834222,1.078797,1.198166,0.881997,1.370056,1.335529,0.841127,1.073654,0,0,0.347041,1.040677,0.922967,0,0,0,0,0,0,0,1.977682,1.841677,0,0,1.183371,0,0,0.938823,1.175757,0.795983,1.050568,TURE
0.355788,0.917945,1.390158,0.705876,0.951819,1.065696,0.779131,0.718899,0.749698,1.027542,0.785605,0.955827,0.952628,2.728835,0.322114,1.116384,0.83693,1.237109,0,2.630326,1.575888,0,0,0,3.92615,0,1.978098,0,0,0,2.055678,0,1.036108,0.165071,1.348798,1.125608,TURE
0.360023,0.907145,0.755592,1.078065,1.058199,0.95124,1.13873,0.599083,0.661498,0.753531,1.178408,0.726428,1.012472,0.53927,0.63656,0,0.826966,0.733429,0,0,0,0,0,0,0,0,0,0,0,0,0,0,1.309714,1.141373,0.692766,1.144002,FALSE
0.317668,0.979141,0.622791,0.790581,1.199292,0.731549,1.448385,0.723892,0.900372,0.827742,1.456644,1.242574,1.127337,0,0,0,0.938719,1.248811,0,0,0,0,0,0,0,1.194849,1.11268,0,2.481332,0,0,0,1.552591,1.232993,1.198932,1.050568,FALSE
0.381201,0.775153,1.037985,0.838495,1.138217,0.962564,0.419532,0.898624,1.234796,0.685028,1.217689,1.108759,1.006551,0.508974,0.300399,1.388163,0.260169,0.230742,1.720909,0,0,0,0,0,0,0,0,0,0,0,0,0,0.805586,1.773401,0.917566,1.097285,TURE
0.440499,0.494278,0.392987,1.088431,1.489505,0.777456,0.749164,0.649006,1.984494,1.027542,1.93128,1.306296,1.103335,0.439793,0.519136,0,0.786822,0.498447,0,0,0,0,0,0,0,0.851774,0,1.690615,0,0,0,0,0.818243,1.999548,0.612678,1.078891,FALSE
0.347317,1.119445,1.495268,0.657357,0.792215,1.091688,1.378463,1.018441,1.058397,1.507062,0.196401,1.032293,0.939038,0,0,0.762633,0.57173,0.887358,0,0,0,0,0,0,0,1.088977,0,0,0,0,2.108388,0,1.201112,0.274136,0.992499,1.032174,FALSE
0.427793,1.381461,0.80932,0.426957,1.014252,0.629002,1.198663,2.546102,0.845247,1.541313,0.883806,1.720488,1.180953,0,0,0.308866,1.273528,0.92412,0,0,0,0,0,0,0,0.877849,0,0,0,0,1.695405,2.230634,0.524902,1.249496,1.049065,0.91888,FALSE
0.508268,0.764954,1.119077,1.033146,1.020231,1.106949,0.799109,0.599083,1.028997,0.570857,1.112941,0.955827,0.931059,1.903305,0.898672,1.297757,0.681031,0.949143,1.283389,3.655707,0,0,3.949964,0,2.718104,0.735292,0.684726,0,1.518746,0,0,0,1.027433,0.900545,0.664483,0.900487,TURE
0.897941,1.17774,0.660981,0.83906,1.025338,0.776408,1.253148,0.989394,0.674862,0.612374,1.172457,0.973205,1.103882,0.644057,0.380126,0.439146,1.646094,1.167925,0,1.02708,0,0,1.105612,0,0.760809,0.823246,0.383316,1.625591,1.693986,1.467835,0.790646,0,1.007718,1.212953,0.992499,0.797123,FALSE
0.381201,0.979141,0.973111,1.19785,0.860603,1.122991,1.198663,0.658991,1.102497,0.890536,0.667765,0.99406,0.922672,0.508974,0.600798,0.347041,0.130085,0.461483,0,1.225493,0,2.154012,0,0,0,0,0,0,0,0,0,2.515947,0.918585,0.750864,1.067432,0.811769,TURE
0.351552,1.105957,1.688288,0.714381,0.692362,1.217701,0.659265,0.958532,0.867297,0.890536,0.41899,0.751917,0.873152,0,0.652085,3.389995,0.705947,0.500878,0,0,0,1.171244,0,0,0,0,0,0,0,0,0,0,0.7022,0.388021,1.049065,0.768799,TURE
[truncated: 911,556 more chars]
