# Supplementary material for: Comparative Analyses between Retained Introns and Constitutively Spliced Introns in Arabidopsis thaliana Using Random Forest and Support Vector Machine
Source: PLoS One. 2014 Aug 11;9(8):e104049. doi: 10.1371/journal.pone.0104049 (PMC4128822; doi:10.1371/journal.pone.0104049)
Supplement: File S3 — All source codes used in the article. (ZIP) [file pone.0104049.s003.zip]

Archive with 22 entries (18 files):
- sourcecode/
- sourcecode/convert_feature_vec/
- sourcecode/convert_feature_vec/52_feature.R
- sourcecode/convert_feature_vec/A_features_CSIs.R
- sourcecode/convert_feature_vec/A_features_RIs.R
- sourcecode/convert_feature_vec/B_featrues_CSIsandRIs.R
- sourcecode/convert_feature_vec/cal_S(x(l))_and_α(x(l)).R
- sourcecode/convert_feature_vec/C_features_CSIs.R
- sourcecode/convert_feature_vec/C_features_RIs.R
- sourcecode/convert_feature_vec/expeimental_data.R
- sourcecode/convert_feature_vec/under_sampling_CSIs.R
- sourcecode/extract_seq/
- sourcecode/extract_seq/CSIs_coordinates .pl
- sourcecode/extract_seq/filter_Non-mRNA _RIsandCSIs.pl
- sourcecode/extract_seq/filter_outliers_RIsandCSIs.pl
- sourcecode/extract_seq/filte_redundant_RIs.pl
- sourcecode/extract_seq/get_IDdataset_seq.pl
- sourcecode/extract_seq/get_RIsandCSIs_seq.pl
- sourcecode/extract_seq/get_splicesites_seq.pl
- sourcecode/extract_seq/RIs_coordinates.pl
- sourcecode/PSOSVM/
- sourcecode/PSOSVM/TestPso.java
