# Supplementary material for: Comparative Analyses between Retained Introns and Constitutively Spliced Introns in Arabidopsis thaliana Using Random Forest and Support Vector Machine
Source: PLoS One. 2014 Aug 11;9(8):e104049. doi: 10.1371/journal.pone.0104049 (PMC4128822; doi:10.1371/journal.pone.0104049)
Supplement: File S3 — All source codes used in the article. (ZIP) [file pone.0104049.s003.zip › sourcecode/convert_feature_vec/52_feature.R]

Rmultifre<-read.csv("/home/work/R/data/Rmultifre.csv")
RmultifreB<-read.csv("/home/work/R/data/RmultifreB.csv")
RInseqbaseinfinal<-read.csv("/home/work/R/data/RInseqbaseinfinal.csv")
Rconseqbaseinfinal<-read.csv("/home/work/R/data/Rconseqbaseinfinal.csv")

alen<-RInseqbaseinfinal[,"Length"]

alen3<-(alen-3+1)

Blen<-Rconseqbaseinfinal[,"Length"]
Blen3<-(Blen-3+1)

t3<-c("agg","ata","atg","cgc","cta","gcg","gga","ggg","gta","taa","tac","tag","tat","tcg","tta")
B3<-subset(RmultifreB,select=t3)
#B3<-subset(RmultifreB,select=aaa:ttt)
B3val<-B3/Blen3
a3<-subset(Rmultifre,select=t3)
#a3<-subset(Rmultifre,select=aaa:ttt)
a3val<-a3/alen3


Bnofea2<-read.csv(file="/home/work/R/data/SFIDconvalue.csv")
Anofea2<-read.csv(file="/home/work/R/data/SFIDrevalue.csv")

RInseq52<-cbind(RInseqbaseinfinal,a3val,Anofea2)
RConseq52<-cbind(Rconseqbaseinfinal,B3val,Bnofea2)

feature52<-rbind(RConseq52,RInseq52)
write.csv(feature52,"/home/work/R/data/allfeature.csv",row.names=FALSE)

scalefea52<-scale(feature52,center=FALSE)
Group1<-rep("FALSE",2600)
Group2<-rep("TURE",2520)
Group<-c(Group1,Group2)

scalefea52<-data.frame(scalefea52,"Group"=Group)
ranscalefea52<-scalefea52[sample(1:nrow(scalefea52)),]
write.csv(ranscalefea52,"/home/work/R/data/ranscalefea52.csv",row.names=FALSE)
