# Supplementary material for: Comparative Analyses between Retained Introns and Constitutively Spliced Introns in Arabidopsis thaliana Using Random Forest and Support Vector Machine
Source: PLoS One. 2014 Aug 11;9(8):e104049. doi: 10.1371/journal.pone.0104049 (PMC4128822; doi:10.1371/journal.pone.0104049)
Supplement: File S3 — All source codes used in the article. (ZIP) [file pone.0104049.s003.zip › sourcecode/convert_feature_vec/A_features_RIs.R]

library("seqinr")
RInseq<-read.fasta(file="/home/maor/RIscomCSIs/data/RIs_fasta_data/Reintrons.fasta", as.string=TRUE,seqonly=TRUE)
Countbaseinf<-function(x){
  y<- s2c(tolower(x));
  Loseq<-length(y);
  Cobase<-count(y,1);
  GCcontent<-GC(y);
  l<-c(Loseq,Cobase[[1]]/Loseq,Cobase[[2]]/Loseq,Cobase[[3]]/Loseq,Cobase[[4]]/Loseq,GCcontent,ATcontent)
  return(l)
 }
RInseqinfo<-lapply(RInseq,Countbaseinf)
RInseqinfo<-t(as.data.frame(RInseqinfo))

CountQ<-function(x){
ANUM<-20
v<-s2c(tolower(x))
n<-length(v)
k<-ceiling(n/ANUM)
Remaider<-n%%ANUM
if(Remaider==0)
{m<-matrix(v,k,ANUM,byrow=TRUE);
 mvar<-matrix(0,k,4);
 i=1
 for( i in 1:k)
  {t<-count(m[i,],1);
  mvar[i,]<-c(t[[1]]/ANUM,t[[2]]/ANUM,t[[3]]/ANUM,t[[4]]/ANUM);
    i<-i+1;}}
else
{ 
nresidue <- ANUM-Remaider;
w<-rep(NA,nresidue);
m<-matrix(c(v,w),k,ANUM,byrow=TRUE);
mvar<-matrix(0,k,4);
i=1
for( i in 1:k)
{if(i<k)
 {t<-count(m[i,],1);
 mvar[i,]<-c(t[[1]]/ANUM,t[[2]]/ANUM,t[[3]]/ANUM,t[[4]]/ANUM)}
 else
 {t<-count(m[i,],1);
  mvar[i,]<-c( t[[1]]/(ANUM-nresidue),t[[2]]/(ANUM-nresidue),t[[3]]/(ANUM-nresidue),t[[4]]/(ANUM-nresidue))}
 i<-i+1
}}
facha<-function(x) 
  {l<-c(abs(x[1]-x[2]),abs(x[1]-x[3]),abs(x[1]-x[4]),abs(x[2]-x[3]),abs(x[2]-x[4]),abs(x[3]-x[4]));
   return(l)
}
u<-apply(mvar,1,facha)
v<-apply(u,1,mean)
return(v)
}
RInseqf<-lapply(RInseq,CountQ)
RInseqf<-t(as.data.frame(RInseqf))

RInseqbaseinf<-cbind(RInseqinfo,RInseqf)
rownames(RInseqbaseinf)<-NULL
colnames(RInseqbaseinf)<-c("Length","a%","c%","g%","t%","GC","Vac","Vag","Vat","Vcg","Vct","Vgt")

write.csv(RInseqbaseinf,"/home/awayihaha/R/newcode/RInseqbaseinf.csv",row.names=FALSE)

RInseqbaseinf<-read.csv(file="/home/work/R/RInseqbaseinf.csv")

AT<-RInseqbaseinf[,2]+RInseqbaseinf[,5]
RInseqbaseinf<-cbind(RInseqbaseinf,AT)
write.csv(RInseqbaseinf,"/home/work/R/data/RInseqbaseinf.csv",row.names=FALSE)


  
