# Supplementary material for: Comparative Analyses between Retained Introns and Constitutively Spliced Introns in Arabidopsis thaliana Using Random Forest and Support Vector Machine
Source: PLoS One. 2014 Aug 11;9(8):e104049. doi: 10.1371/journal.pone.0104049 (PMC4128822; doi:10.1371/journal.pone.0104049)
Supplement: File S3 — All source codes used in the article. (ZIP) [file pone.0104049.s003.zip › sourcecode/convert_feature_vec/B_featrues_CSIsandRIs.R]

Rmultifre<-read.csv("/home/work/R/data/Rmultifre.csv")
RmultifreB<-read.csv("/home/work/R/data/RmultifreB.csv")

RInseqbaseinf<-read.csv("/home/work/R/data/Rreseqbaseinf.csv")
alen<-RInseqbaseinf[,"Length"]
alen2<-(alen-2+1)
alen3<-(alen-3+1)
alen4<-(alen-4+1)
alen5<-(alen-5+1)


BnumBase<-read.csv(file="/home/work/R/data/Rconseqbaseinf.csv")
Blen<-BnumBase[,"Length"]
Blen2<-(Blen-2+1)
Blen3<-(Blen-3+1)
Blen4<-(Blen-4+1)
Blen5<-(Blen-5+1)

t2<-c("cg")
B2<-subset(RmultifreB,select=t2)
B2val<-B2/Blen2

a2<-subset(Rmultifre,select=t2)
a2val<-a2/alen2

t3<-c("cgg","gag","ccg","ggg","cga")
B3<-subset(RmultifreB,select=t3)
#B3<-subset(RmultifreB,select=aaa:ttt)
B3val<-B3/Blen3
a3<-subset(Rmultifre,select=t3)
#a3<-subset(Rmultifre,select=aaa:ttt)
a3val<-a3/alen3

t4<-c("atat","tatt","atgt","taat","ttat","tata","agga","gggt","cgat")
B4<-subset(RmultifreB,select=t4)
B4val<-B4/Blen4
a4<-subset(Rmultifre,select=t4)
a4val<-a4/alen4

t5<-c("aaata","catat","atata","atatt","ctctc")
B5<-subset(RmultifreB,select=t5)
B5val<-B5/Blen5
a5<-subset(Rmultifre,select=t5)
a5val<-a5/alen5

RInseqbaseinfinal<-cbind(RInseqbaseinf,a2val,a3val,a4val,a5val)
write.csv(RInseqbaseinfinal,"/home/work/R/data/RInseqbaseinfinal.csv",row.names=FALSE)

Rconseqbaseinfinal<-cbind(BnumBase,B2val,B3val,B4val,B5val)
write.csv(Rconseqbaseinfinal,"/home/work/R/data/Rconseqbaseinfinal.csv",row.names=FALSE)
