# Supplementary material for: Comparative Analyses between Retained Introns and Constitutively Spliced Introns in Arabidopsis thaliana Using Random Forest and Support Vector Machine
Source: PLoS One. 2014 Aug 11;9(8):e104049. doi: 10.1371/journal.pone.0104049 (PMC4128822; doi:10.1371/journal.pone.0104049)
Supplement: File S3 — All source codes used in the article. (ZIP) [file pone.0104049.s003.zip › sourcecode/convert_feature_vec/cal_S(x(l))_and_α(x(l)).R]

library("seqinr")
RInseq<-read.fasta(file="/home/maor/RIscomCSIs/data/RIs_fasta_data/Reintrons.fasta", as.string=TRUE,seqonly=TRUE)
Rconseq<-as.matrix(read.csv(file="/home/work/R/data/Rconallsam.csv"))
Rconseq2<-as.matrix(Rconseq[,1])

Frefac<-function(x)
{
  Tc<-s2c(tolower(x))
  T2<-count(Tc,2)
  T3<-count(Tc,3)
  T4<-count(Tc,4)
  T5<-count(Tc,5)
  Result<-c(T2,T3,T4,T5)

  return(Result);}

Rmultifre<-apply(RInseq,1,Frefac)
Rmultifre<-t(Rmultifre)
rownames(Rmultifre)<-NULL

RmultifreB<-apply(Rconseq2,1,Frefac)
RmultifreB<-t(RmultifreB)
rownames(RmultifreB)<-NULL
write.csv(Rmultifre,"/home/work/R/data/Rmultifre.csv",row.names=FALSE)
write.csv(RmultifreB,"/home/work/R/data/RmultifreB.csv",row.names=FALSE)


BnumBase<-read.csv(file="/home/work/R/data/Rconseqbaseinf.csv")
Blen<-BnumBase[,"Length"]
Blen2<-(Blen-2+1)
Blen3<-(Blen-3+1)
Blen4<-(Blen-4+1)
Blen5<-(Blen-5+1)

Bwl2<-sum(Blen2)
Bwl3<-sum(Blen3)
Bwl4<-sum(Blen4)
Bwl5<-sum(Blen5)

Bfacs2<-subset(RmultifreB,select=aa:tt)
Bfacs3<-subset(RmultifreB,select=aaa:ttt)
Bfacs4<-subset(RmultifreB,select=aaaa:tttt)
Bfacs5<-subset(RmultifreB,select=aaaaa:ttttt)

Btxl2<-apply(Bfacs2,2,sum)
Btxl3<-apply(Bfacs3,2,sum)
Btxl4<-apply(Bfacs4,2,sum)
Btxl5<-apply(Bfacs5,2,sum)


AnumBase<-read.csv(file="/home/work/R/data/Rreseqbaseinf.csv")
Alen<-AnumBase[,"Length"]

Alen2<-(Alen-2+1)
Alen3<-(Alen-3+1)
Alen4<-(Alen-4+1)
Alen5<-(Alen-5+1)

wl2<-sum(Alen2)
wl3<-sum(Alen3)
wl4<-sum(Alen4)
wl5<-sum(Alen5)

Afacs2<-subset(Rmultifre,select=aa:tt)
Afacs3<-subset(Rmultifre,select=aaa:ttt)
Afacs4<-subset(Rmultifre,select=aaaa:tttt)
Afacs5<-subset(Rmultifre,select=aaaaa:ttttt)

txl2<-apply(Afacs2,2,sum)
txl3<-apply(Afacs3,2,sum)
txl4<-apply(Afacs4,2,sum)
txl5<-apply(Afacs5,2,sum)

Countcxl<-function(x) 
{num<-length(x);
 
 j<-0;
 for (i in 1:num)
 {if(x[i]==0)
   j=j+1;
 }
 s<-(num-j)/num
 return(s)}

sxl2<-apply(Afacs2,2,Countcxl)
fxl2<-(txl2/wl2)*sxl2
Bsxl2<-apply(Bfacs2,2,Countcxl)
Bfxl2<-(Btxl2/Bwl2)*Bsxl2

sxl3<-apply(Afacs3,2,Countcxl)
fxl3<-(txl3/wl3)*sxl3
Bsxl3<-apply(Bfacs3,2,Countcxl)
Bfxl3<-(Btxl3/Bwl3)*Bsxl3

sxl4<-apply(Afacs4,2,Countcxl)
fxl4<-(txl4/wl4)*sxl4
Bsxl4<-apply(Bfacs4,2,Countcxl)
Bfxl4<-(Btxl4/Bwl4)*Bsxl4

sxl5<-apply(Afacs5,2,Countcxl)
fxl5<-(txl5/wl5)*sxl5
Bsxl5<-apply(Bfacs5,2,Countcxl)
Bfxl5<-(Btxl5/Bwl5)*Bsxl5


fxla<-c(fxl2,fxl3,fxl4,fxl5)
sxla<-c(sxl2,sxl3,sxl4,sxl5)
Bfxla<-c(Bfxl2,Bfxl3,Bfxl4,Bfxl5)
Bsxla<-c(Bsxl2,Bsxl3,Bsxl4,Bsxl5)


absxlsub<-(Bfxla-fxla)
absxlsum<-(Bfxla+fxla)

ABfvalue<-absxlsub/absxlsum

refvalue<-data.frame(ABfvalue,sxla,Bsxla)
write.csv(refvalue,"/home/maor/RIscomCSIs/data/cal_fre_motifs/refvalue.csv",row.names=TRUE)
