# Supplementary material for: Comparative Analyses between Retained Introns and Constitutively Spliced Introns in Arabidopsis thaliana Using Random Forest and Support Vector Machine
Source: PLoS One. 2014 Aug 11;9(8):e104049. doi: 10.1371/journal.pone.0104049 (PMC4128822; doi:10.1371/journal.pone.0104049)
Supplement: File S3 — All source codes used in the article. (ZIP) [file pone.0104049.s003.zip › sourcecode/convert_feature_vec/C_features_CSIs.R]

library("seqinr")
Rconseq<-read.csv(file="/home/work/R/data/Rconallsam.csv")
RInseq<-as.matrix(Rconseq[,3])
Rrepwm<-apply(RInseq,1,s2c)
# calculate PWM
Countpwm<-function(x){
  N<-length(x)
  countBase<-count(x,1,alphabet=s2c("ACGT"))
  l<-c(log((countBase[[1]]/N)/0.25),log((countBase[[2]]/N)/0.25),log((countBase[[3]]/N)/0.25),log((countBase[[4]]/N)/0.25))
  return(l)
}
Pwmmatri<-apply(Rrepwm,1,Countpwm)
Pwmmatri<-t(Pwmmatri)
colnames(Pwmmatri)<-c("A","C","G","T")
# calculate SF
CountSF<-function(x){
  N<-length(x)
  Value<-0
  for(i in 1:N)
  {
    if(x[i]=='A')
    {Value<-Value+Pwmmatri[i,1]}
    else{
      if(x[i]=='C')
      {Value<-Value+Pwmmatri[i,2]}
      else{
        if(x[i]=='G')
        {Value<-Value+Pwmmatri[i,3]}
        else{
          if(x[i]=='T')
          {Value<-Value+Pwmmatri[i,4]}
          
        }
      }
    }
  }
  return(Value) 
}
SFvalue<-apply(Rrepwm,2,CountSF)
RInseq<-as.matrix(Rconseq[,2])
Rreaccpwm<-apply(RInseq,1,s2c)

Pwmmatri<-apply(Rreaccpwm,1,Countpwm)
Pwmmatri<-t(Pwmmatri)
colnames(Pwmmatri)<-c("A","C","G","T")
SFaccvalue<-apply(Rreaccpwm,2,CountSF)
SFrevalue<-data.frame(SFvalue,SFaccvalue,row.names=NULL)


coIDInseq<-as.matrix(Rconseq[,4])


Splitseq<-function(x){
  a<-substr(x,1,20)
  b<-substr(x,21,40)
  l<-c(a,b)
  return(l)
}
coIDseq2<-apply(coIDInseq,1,Splitseq)
coIDseq2<-t(coIDseq2)

Trifreq<- function(x){
  a<-count(s2c(x[1]),3,alphabet=s2c("ACGT"))
  b<-count(s2c(x[2]),3,alphabet=s2c("ACGT"))
  l<-c(a,b)
  return(l)
}
coIDseq3<-apply(coIDseq2,1,Trifreq)
coIDseq3<-t(coIDseq3)

countID<-function(x) {
  X<-0;
  Y<-0;
  XY<-0;
  nx<-0;
  ny<-0;
  for(i in 1:64) {
    a<-x[i];
    b<-x[i+64];
    if(a!=0) {
      X<-X+a*log(a);
    }
    if(b!=0) {
      Y<-Y+b*log(b);}
    if((a+b)!=0) {
      XY<-XY+(a+b)*log(a+b);}
    nx<-nx+a;
    ny<-ny+b;
  }
  if(nx!=0 & ny!=0){
    t<-(nx+ny)*log(nx+ny)-XY-nx*log(nx)+X-ny*log(ny)+Y;}
  return(t)
}

IDacceptv<-apply(coIDseq3,1,countID)
coIDdonseq<-as.matrix(Rconseq[,5])
coIDdonseq2<-apply(coIDdonseq,2,Splitseq)
coIDdonseq2<-t(coIDdonseq2)
coIDdonseq3<-apply(coIDdonseq2,1,Trifreq)
coIDdonseq3<-t(coIDdonseq3)

IDdonv<-apply(coIDdonseq3,1,countID)

SFIDrevalue<-data.frame(SFvalue,SFaccvalue,IDdonv,IDacceptv,row.names=NULL)
# apply(SFIDrevalue,2,mean)
write.csv(SFIDrevalue,"/home/work/R/data/SFIDconvalue.csv",row.names=FALSE)
