# Supplementary material for: Comparative Analyses between Retained Introns and Constitutively Spliced Introns in Arabidopsis thaliana Using Random Forest and Support Vector Machine
Source: PLoS One. 2014 Aug 11;9(8):e104049. doi: 10.1371/journal.pone.0104049 (PMC4128822; doi:10.1371/journal.pone.0104049)
Supplement: File S3 — All source codes used in the article. (ZIP) [file pone.0104049.s003.zip › sourcecode/convert_feature_vec/expeimental_data.R]

Anofea1<-read.csv(file="/home/work/R/data/Rconseqbaseinfinal.csv")
Anofea2<-read.csv(file="/home/work/R/data/SFIDconvalue.csv")
Bnofea1<-read.csv(file="/home/work/R/data/RInseqbaseinfinal.csv")
Bnofea2<-read.csv(file="/home/work/R/data/SFIDrevalue.csv")

anofea<-cbind(Anofea1,Anofea2)
bnofea<-cbind(Bnofea1,Bnofea2)
featureall<-rbind(anofea,bnofea)
write.csv(featureall,"/home/maor/RIscomCSIs/data/raw_features/allfeature.csv",row.names=FALSE)

scalefeall<-scale(featureall,center=FALSE)
Group1<-rep("FALSE",2600)
Group2<-rep("TURE",2520)
Group<-c(Group1,Group2)

scalefeall<-data.frame(scalefeall,"Group"=Group)
ranscalefeall<-scalefeall[sample(1:nrow(scalefeall)),]
write.csv(ranscalefeall,"/home/maor/RIscomCSIs/data/raw_features/ranscalefeall.csv",row.names=FALSE)
