# Supplementary material for: Comparative Analyses between Retained Introns and Constitutively Spliced Introns in Arabidopsis thaliana Using Random Forest and Support Vector Machine
Source: PLoS One. 2014 Aug 11;9(8):e104049. doi: 10.1371/journal.pone.0104049 (PMC4128822; doi:10.1371/journal.pone.0104049)
Supplement: File S3 — All source codes used in the article. (ZIP) [file pone.0104049.s003.zip › sourcecode/convert_feature_vec/under_sampling_CSIs.R]

setwd("/home/work/R/code")
library("seqinr")
RCoseq<-read.fasta(file="/home/maor/RIscomCSIs/data/CSIs_fasta_data/Conintrons.fasta", as.string=TRUE,seqonly=TRUE)
Rcoacc<-read.fasta(file="/home/maor/RIscomCSIs/data/CSIs_fasta_data/Conacceptor.fasta", as.string=TRUE,seqonly=TRUE)
Rcodon<-read.fasta(file="/home/maor/RIscomCSIs/data/CSIs_fasta_data/Condonor.fasta", as.string=TRUE,seqonly=TRUE)
RcoIDacc<-read.fasta(file="/home/maor/RIscomCSIs/data/CSIs_fasta_data/ConIDacceptor.fasta", as.string=TRUE,seqonly=TRUE)
RcoIDon<-read.fasta(file="/home/maor/RIscomCSIs/data/CSIs_fasta_data/ConIDdonor.fasta", as.string=TRUE,seqonly=TRUE)
Rconall <- matrix(0,110254,5)
for(i in 1:110254) 
{ 
  Rconall[i,] <- c(RCoseq[[i]],Rcoacc[[i]],Rcodon[[i]],RcoIDacc[[i]],RcoIDon[[i]])}
Rconallsam<-Rconall[sample(1:nrow(Rconall),2600,replace=FALSE),]
write.csv(Rconall,"/home/work/R/data/Rconall.csv",row.names=FALSE)
write.csv(Rconallsam,"/home/work/R/data/Rconallsam.csv",row.names=FALSE)
Rconallsam<-as.matrix(read.csv("/home/work/R/data/Rconallsam.csv"))
