# Supplementary material for: Comparative Analyses between Retained Introns and Constitutively Spliced Introns in Arabidopsis thaliana Using Random Forest and Support Vector Machine
Source: PLoS One. 2014 Aug 11;9(8):e104049. doi: 10.1371/journal.pone.0104049 (PMC4128822; doi:10.1371/journal.pone.0104049)
Supplement: File S3 — All source codes used in the article. (ZIP) [file pone.0104049.s003.zip › sourcecode/extract_seq/CSIs_coordinates .pl]

#!/usr/bin/perl -w
use strict;
use autodie;

open(my $fh,"<","/home/maor/RIscomCSIs/data/TAIR10_GFF3_genes.gff"); 

open(OUT,">>/home/maor/RIscomCSIs/data/Constructive_introns.txt"); 


  my $gene_num=0;
  my $mRNA_num=0;
  
  my @tempconintron=();
  my @constructive_intron=();
  my @constructive_final=();
  my (@intronarray,@array_introncom,@array_introni,$mRNApos);
  my @mRNA_info;
  my $mRNAchr=0;
  my @mRNA_idall=();
  my $tab="\t";
  my $enter="\n";


sub print_constructivefinal {
	     for(my $i=0; $i<$#constructive_intron;$i=$i+2)
	     {push(@constructive_final,$mRNAchr,$tab,$constructive_intron[$i],$tab,$constructive_intron[$i+1],$tab,$mRNApos,$tab,$mRNA_idall[0],$enter);}
		  @constructive_intron=();
		  return @constructive_final;
		  }

		
  sub order_coordinate {
  	        my @coordinate=@_;
            if (scalar(@coordinate)>2){
             @coordinate = sort{$a<=>$b} @coordinate;}
              
             return @coordinate;}

	
   sub print_out_preintrons{
   	   
		  if($mRNA_num==1) {
		    @constructive_intron=order_coordinate(@intronarray);
		    pop @constructive_intron;
		    shift @constructive_intron;
            @intronarray=();
					}
		  if($mRNA_num==2) {
		        @array_introncom = order_coordinate(@intronarray);
		        pop @array_introncom ;
		        shift @array_introncom ;
              
				for (my $i=0; $i<(scalar(@array_introncom)-1);$i=$i+2)
                    { for(my $j=0; $j<(scalar(@array_introni)-1);$j=$j+2)
                           {if(($array_introncom[$i]==$array_introni[$j])&&($array_introncom[$i+1]==$array_introni[$j+1]))
                                  {push (@constructive_intron,$array_introncom[$i],$array_introncom[$i+1]);
                                     last;}
                                  }
					 }
					 
                     @intronarray=();
                   	}
					 
					 
	        if ($mRNA_num>2){
		     @array_introncom=order_coordinate(@intronarray);
		     pop @array_introncom ;
		     shift @array_introncom ;
   			
			 for(my $i=0; $i<$#constructive_intron; $i=$i+2)
			         {for (my $j=0; $j<$#array_introncom; $j=$j+2) {
			       if(($constructive_intron[$i]==$array_introncom[$j])&&($constructive_intron[$i+1]==$array_introncom[$j+1])){
			       	   push(@tempconintron,$constructive_intron[$i],$constructive_intron[$i+1]);
			           last;
			                 }
				
					     }
			          }
			         @constructive_intron=@tempconintron;
			         @tempconintron=();
				  
                     @intronarray=();
                       
	        }

				
		   &print_constructivefinal;
         
   } 

while(defined(my $lines=<$fh>)){
      chomp $lines;
     if($lines=~/\tpseudogene\t/){
        $gene_num++;
     	 next;
          }
     else{if(($lines=~/\tgene\t/)||($lines=~/\ttransposable_element_gene\t/)){
	        $gene_num++;
         if($gene_num!=1)  {
		      
   			    &print_out_preintrons;
				
				 
				print OUT2 @constructive_final;
                                
				@constructive_final=();
				
				@mRNA_idall=();
				$mRNA_num=0;
				$mRNApos=0;
				$mRNAchr=0;
				@array_introni=();
			  }
        }	 
	    
	    
	  else{if(($lines=~/\tmRNA\t/)||($lines=~/\trRNA\t/)||($lines=~/\tsnoRNA\t/)||($lines=~/\tsnRNA\t/)||($lines=~/\ttRNA\t/)||($lines=~/\tncRNA\t/)||($lines=~/\tmRNA_TE_gene\t/)||($lines=~/\tmiRNA\t/)) {
                 my @mRNAid;
                 $mRNA_num++;
			     @mRNA_info=split(/\t/,$lines);
			     @mRNAid=split(/;/,$mRNA_info[8]);
			     push @mRNA_idall,$mRNAid[0];
			 
			     if($mRNA_num==1){
			     	  $mRNAchr=$mRNA_info[0];
			          $mRNApos=$mRNA_info[6];
			           }
			
                            if($mRNA_num==2){
              
                            @array_introni=order_coordinate(@intronarray);
                            pop @array_introni;
                            shift @array_introni;
                         
                            @intronarray=();                           
                                                   }


                            if($mRNA_num==3){
                            @array_introncom=order_coordinate(@intronarray);
                            pop @array_introncom ;
		                    shift @array_introncom ;
                       
				
			       for (my $i=0; $i<(scalar(@array_introncom)-1);$i=$i+2)
                          { for (my $j=0; $j<(scalar(@array_introni)-1);$j=$j+2)
                             {if(($array_introncom[$i]==$array_introni[$j])&&($array_introncom[$i+1]==$array_introni[$j+1]))
                                  {push (@constructive_intron,$array_introncom[$i],$array_introncom[$i+1]);
                                     last;}
                                       }
					              }
					              
                                         @intronarray = ();                                     				
					          }
					 
			    if($mRNA_num>3){
			     @array_introncom=order_coordinate(@intronarray);  
			     pop @array_introncom ;
		         shift @array_introncom ;                          
			 
			     for(my $i=0; $i<$#constructive_intron; $i=$i+2)
			         {for (my $j=0; $j<$#array_introncom; $j=$j+2) {
			       if(($constructive_intron[$i]==$array_introncom[$j])&&($constructive_intron[$i+1]==$array_introncom[$j+1])){
			       	   push(@tempconintron,$constructive_intron[$i],$constructive_intron[$i+1]);
			           last;
			                 }
				
					     }
			          }
			         @constructive_intron=@tempconintron;
			         @tempconintron=();
				  
                     @intronarray=();                   
			    }
		    
		
            }
	 
    
   
    else {if($lines=~/\texon\t/) {
	        my @intron_array = split(/\t/,$lines);
	        push(@intronarray,$intron_array[3]-1,$intron_array[4]+1);
           }
          }
			   
		}  
     }  
}
		  
      
        &print_out_preintrons;	
       		
		
		print OUT @constructive_final;
		
		close(OUT);
	
#### remove ChrC and ChrM, Constructive_introns.txt could turn into Constructive_introns2.txt  ####
