# Supplementary material for: Comparative Analyses between Retained Introns and Constitutively Spliced Introns in Arabidopsis thaliana Using Random Forest and Support Vector Machine
Source: PLoS One. 2014 Aug 11;9(8):e104049. doi: 10.1371/journal.pone.0104049 (PMC4128822; doi:10.1371/journal.pone.0104049)
Supplement: File S3 — All source codes used in the article. (ZIP) [file pone.0104049.s003.zip › sourcecode/extract_seq/filter_Non-mRNA _RIsandCSIs.pl]

#! /usr/bin/perl -w
use strict;
use autodie;
my @filterid=();
my @introninf=();
my $delnum=0;

open(my $fh,"<","/home/maor/RIscomCSIs/data/filterid.txt");


open(my $fh2,"<","/home/maor/RIscomCSIs/data/Constructive_introns2.txt");
open(OUT,">>/home/maor/RIscomCSIs/data/Constructive_introns3.txt")
### replace the above input and output files using the commented code,you could obtain corresponding results in RIs
# open(my $fh2,"<","/home/maor/RIscomCSIs/data/Retained_introns.txt");
# open(OUT,">>/home/maor/RIscomCSIs/data/Retained_introns2.txt");
while(my $lines=<$fh>) {
	
	@filterid=split(/\p{space}/,$lines);
	

	
	
 while(my $introns=<$fh2>){
	chomp $introns;
	my $flag=0;
   @introninf=split(/\t/,$introns);
   for(my $i=0;$i<=$#filterid;$i++){
   
   	if(($introninf[4])eq($filterid[$i])){
   		$delnum++;
   		$flag=1;
   		last; 
   	   }
   	
   }
   if($flag==0) {
   	print OUT "$introns\n";
      }	
	}
	
}
print $delnum;
	
	close(OUT);
	close($fh);
	close($fh2);
	

  
   
	
			
		
		
	
		  
		  
		 
		  
		  
		 
	
     
     
	  		
	  
  	    
  	
 
 
   
  

  
  		
  
  	
  	
  	

       
   
   

       	
       
   
        
             
