# Supplementary material for: Comparative Analyses between Retained Introns and Constitutively Spliced Introns in Arabidopsis thaliana Using Random Forest and Support Vector Machine
Source: PLoS One. 2014 Aug 11;9(8):e104049. doi: 10.1371/journal.pone.0104049 (PMC4128822; doi:10.1371/journal.pone.0104049)
Supplement: File S3 — All source codes used in the article. (ZIP) [file pone.0104049.s003.zip › sourcecode/extract_seq/filter_outliers_RIsandCSIs.pl]

#! /usr/bin/perl -w
use strict;
use autodie;

my @introninf=();


open(my $fh,"<","/home/maor/RIscomCSIs/data/Retained_introns4.txt");
open(OUT,">>/home/maor/RIscomCSIs/data/coordinates/Retained_intronsF.txt");
###replace the above codes using the commented code, you could get the corresponding results in CSIs
#open(my $fh,"<","/home/maor/RIscomCSIs/data/Constructive_introns3.txt");
#open(OUT,">>/home/maor/RIscomCSIs/data/coordinates/Constructive_intronsF.txt");	

	
	
 while(my $introns=<$fh>){
	chomp $introns;
	 my $flag=0;
    @introninf=split(/\t/,$introns);
    
   
   
   if(($introninf[2]-$introninf[1]+1)>=20){
   	if(($introninf[2]-$introninf[1]+1)<2075)

####  if(($introninf[2]-$introninf[1]+1)<7384)  replace "if(($introninf[2]-$introninf[1]+1)<2075)", filter Constructive_introns3.txt
   	{
   
   	print OUT "$introns\n";
      }	
	}
	
 }
	
	close(OUT);
	close($fh);
	
