# Supplementary material for: Comparative Analyses between Retained Introns and Constitutively Spliced Introns in Arabidopsis thaliana Using Random Forest and Support Vector Machine
Source: PLoS One. 2014 Aug 11;9(8):e104049. doi: 10.1371/journal.pone.0104049 (PMC4128822; doi:10.1371/journal.pone.0104049)
Supplement: File S3 — All source codes used in the article. (ZIP) [file pone.0104049.s003.zip › sourcecode/extract_seq/filte_redundant_RIs.pl]

#!/usr/bin/perl -w

use strict;
use autodie;
my ($preline,$prestart,$preend);
my  $numline=0;
my $filternum=0;
my  @introninf=();
my ($start,$end,$lines);

open(my $fh,"<","/home/maor/RIscomCSIs/data/Retained_introns2.txt");
open(OUT5,">>/home/maor/RIscomCSIs/data/Retained_introns3.txt");
### secondly, replace the above input and output files using the commented code.
# open(my $fh,"<","/home/maor/RIscomCSIs/data/Retained_introns3.txt");
# open(OUT5,">>/home/maor/RIscomCSIs/data/Retained_introns4.txt");

while($lines=<$fh>) {
	my ($length,$prelength);
	$numline++;
	chomp $lines;
	@introninf=split(/\t/,$lines);
	
	
	if($numline==1) {
		$preline=$lines;
		$prestart=$introninf[1];
		$preend=$introninf[2];
	}
	
	elsif($numline!=1){
		$start=$introninf[1];
		$end=$introninf[2];
	#### firstly filter some retained introns have same start sites or same end sites. 	
	if(($start==$prestart)||($end==$preend)) {
  
	### secondly use "if((abs($start-$prestart)<=6)&&(abs($end-$preend)<=6)){" to replace if(($start==$prestart)||($end==$preend)) the output file Retained_introns3.txt is changed into Retained_introns4.txt ###
				
			$filternum++;
			$prelength=$preend-$prestart;
			$length=$end-$start;
			if(($prelength-$length)<0) {
				
				$preline=$lines;
				$prestart=$start;
				$preend=$end;	
			
			}
		}
		else{
			    print OUT5 "$preline\n";
				$preline=$lines;
				$prestart=$start;
				$preend=$end;
		}	
	}
}

   print OUT5 "$preline\n";
   print $filternum++;
   close(OUT5);
   close($fh);
