# Supplementary material for: Comparative Analyses between Retained Introns and Constitutively Spliced Introns in Arabidopsis thaliana Using Random Forest and Support Vector Machine
Source: PLoS One. 2014 Aug 11;9(8):e104049. doi: 10.1371/journal.pone.0104049 (PMC4128822; doi:10.1371/journal.pone.0104049)
Supplement: File S3 — All source codes used in the article. (ZIP) [file pone.0104049.s003.zip › sourcecode/extract_seq/get_IDdataset_seq.pl]

#!/usr/bin/perl -w

use strict;
use autodie;

open(my $fh,"<","/home/maor/RIscomCSIs/data/coordinates/Constructive_intronsF.txt");
open(OUT1,">>/home/maor/RIscomCSIs/data/CSIs_fasta_data/ConIDdonor.fasta");           
open(OUT2,">>/home/maor/RIscomCSIs/data/CSIs_fasta_data/ConIDacceptor.fasta"); 
###replace the above input and output files using the commented code,you could obtain corresponding results in RIs
#open(my $fh,"<","/home/maor/RIscomCSIs/data/coordinates/Retained_intronsF.txt");
#open(OUT1,">>/home/maor/RIscomCSIs/data/RIs_fasta_data/ReIDdonor.fasta");           
#open(OUT2,">>/home/maor/RIscomCSIs/data/RIs_fasta_data/ReIDacceptor.fasta");   
	 
my (@infointron,$Chr_name,$lstart1,$rend2,$lstart2,$lstart3,$lstart4,$rend3,$rend4,$rend1,$posoneg);
my $gmapdir="/home/maor/software/gmap-2013-11-27/bin/";
my $database="TAIR10";


while(defined(my $lines=<$fh>)){
    my $cmd1='';
	my $cmd2='';
    my $seqname1='';
    my $seqname2='';
	 
	my $content1='';
	my $content2='';
	chomp $lines;
	@infointron=split(/\t/,$lines);
	($Chr_name,$posoneg)=($infointron[0],$infointron[3]);
	$lstart1=$infointron[1]-20;
	$lstart2=$infointron[1]+19;
	$lstart3=$infointron[2]+20;
	$lstart4=$infointron[2]-19;
	$rend1=$infointron[2]-19;
	$rend2=$infointron[2]+20;
	$rend4=$infointron[1]-20;
	$rend3=$infointron[1]+19;
	
    if($posoneg eq '+'){
	 	$cmd1=$gmapdir."get-genome -d $database  $Chr_name:$lstart1..$lstart2";
	 	$cmd2=$gmapdir."get-genome -d $database  $Chr_name:$rend1..$rend2";
	 	$seqname1=">"."$Chr_name:$lstart1..$lstart2"."  $posoneg $database\n";
	 	$seqname2=">"."$Chr_name:$rend1..$rend2"."  $posoneg $database\n";
	 		 }
	 elsif($posoneg eq '-'){
	 	$cmd1=$gmapdir."get-genome -d $database  $Chr_name:$lstart3..$lstart4";
	 	$cmd2=$gmapdir."get-genome -d $database  $Chr_name:$rend3..$rend4";
	 	$seqname1=">"."$Chr_name:$lstart3..$lstart4"."  $posoneg $database\n";
	 	$seqname2=">"."$Chr_name:$rend3..$rend4"."  $posoneg $database\n";
	 }
	 $content1=`$cmd1`;
	 $content2=`$cmd2`;
	 
	 
	 $content1=~s/>.+\d+//g;
	 $content1=~s/[\n\r\f\^M]//g;
	 $content2=~s/>.+\d+//g;
	 $content2=~s/[\n\r\f\^M]//g;
	
	print OUT1 "$seqname1";
	 print OUT1  "$content1\n";
	 print OUT2 "$seqname2";
	 print OUT2  "$content2\n";
	 
	 

     }
   
      close(OUT1);
      close(OUT2);
      close($fh);
