# Supplementary material for: Comparative Analyses between Retained Introns and Constitutively Spliced Introns in Arabidopsis thaliana Using Random Forest and Support Vector Machine
Source: PLoS One. 2014 Aug 11;9(8):e104049. doi: 10.1371/journal.pone.0104049 (PMC4128822; doi:10.1371/journal.pone.0104049)
Supplement: File S3 — All source codes used in the article. (ZIP) [file pone.0104049.s003.zip › sourcecode/extract_seq/get_RIsandCSIs_seq.pl]

#!/usr/bin/perl -w

use strict;
use autodie;

open(my $fh,"<","/home/maor/RIscomCSIs/data/coordinates/Retained_intronsF.txt");
open(OUT,">>/home/maor/RIscomCSIs/data/RIs_fasta_data/Reintrons.fasta");
### replace the above input and output files using the commented code,you could obtain corresponding results in CSIs
#open(my $fh,"<","/home/maor/RIscomCSIs/data/coordinates/Constructive_intronsF.txt");
#open(OUT,">>/home/maor/RIscomCSIs/data/CSIs_fasta_data/Conintrons.fasta");

my (@infointron,$Chr_name,$lstart,$rend,$posoneg);
my $gmapdir="/home/maor/software/gmap-2013-11-27/bin/";
my $database="TAIR10";
my $Nnumb=0;


while(defined(my $lines=<$fh>)){
	chomp $lines;
	@infointron=split(/\t/,$lines);
	($Chr_name,$lstart,$rend,$posoneg)=($infointron[0],$infointron[1],$infointron[2],$infointron[3]);
	 my $cmd='';
	 my $seqname='';
	 
	 my $content='';
	 if($posoneg eq '+'){
	 	$cmd=$gmapdir."get-genome -d $database  $Chr_name:$lstart..$rend ";
	 	$seqname=">"."$Chr_name:$lstart..$rend"."  $posoneg $database\n";
	 		 }
	 elsif($posoneg eq '-'){
	 	$cmd=$gmapdir."get-genome -d $database  $Chr_name:$rend..$lstart";
	 	$seqname=">"."$Chr_name:$rend..$lstart"."  $posoneg $database\n";
	 }
	 $content=`$cmd`;
	 
	 
	 $content=~s/>.+\d+//g;
	 $content=~s/[\n\r\f\^M]//g;
	# if($content=~/N/){
	 #	$Nnumb++;
	 #	$content=~s/N//;
	 	
	# }
	print OUT "$seqname";
	 print OUT  "$content\n";
	 
	 

     }
     #print $Nnumb;
      close(OUT);
      close($fh);


  
