# Supplementary material for: Comparative Analyses between Retained Introns and Constitutively Spliced Introns in Arabidopsis thaliana Using Random Forest and Support Vector Machine
Source: PLoS One. 2014 Aug 11;9(8):e104049. doi: 10.1371/journal.pone.0104049 (PMC4128822; doi:10.1371/journal.pone.0104049)
Supplement: File S3 — All source codes used in the article. (ZIP) [file pone.0104049.s003.zip › sourcecode/extract_seq/RIs_coordinates.pl]

#!/usr/bin/perl -w
use strict;
use autodie;

open(my $fh,"<","/home/maor/RIscomCSIs/data/TAIR10_GFF3_genes.gff"); 


open(OUT1,">>/home/maor/RIscomCSIs/data/Retained_introns.txt"); 

open(OUT,">/home/maor/RIscomCSIs/data/filterid.txt");


  my $gene_num=0;
  my $mRNA_num=0;
  
  my @tempconintron=();
  my @retained_intron=();
  my @constructive_intron=();
  my @retained_final=();
  my @constructive_final=();
  my (@intronarray,@exonarray,@array_introncom,@array_introni,@array_exoncom,@array_exoni,@arrayexon_all,@array_idintroncom,$mRNApos);
  my @array_idintroni=();
  my @arrayintron_all;
  my @mRNA_info;
  my $mRNAchr=0;
  my @mRNA_idall=();
  my $tab="\t";
  my $enter="\n";
  my @arrayfilterID=();
  my @inaddid;


  sub print_retainedfinal {
        for(my $i=0;$i<$#retained_intron-1;$i=$i+3)
	    {push(@retained_final,$mRNAchr,$tab,$retained_intron[$i],$tab,$retained_intron[$i+1],$tab,$mRNApos,$tab,$retained_intron[$i+2],$enter);}
		 @retained_intron=();
		 return @retained_final;
		}
		
  sub order_coordinate {
  	        my @coordinate=@_;
            if (scalar(@coordinate)>2){
             @coordinate = sort{$a<=>$b} @coordinate;}
              
             return @coordinate;}
                 
				 
   sub  all_exon{
   
       for(my $i=0; $i<$#array_exoncom; $i=$i+2){
          for(my $j=0; $j<$#array_exoni; $j=$j+2){
            if (($array_exoncom[$i]==$array_exoni[$j])&&($array_exoncom[$i+1]==$array_exoni[$j+1])){
         	     @array_exoncom= grep {$_!=$array_exoncom[$i]&&$_!=$array_exoncom[$i+1]} @array_exoncom;
         	      $i=$i-2;
                  last; }
            }
          }
           
          push @array_exoni,@array_exoncom;
		  
		  return @array_exoni;
		  }
sub addID{
      my($z,@introns);
	  @introns=@_;
	  @inaddid=();
	  $z= $introns[-1];
	  pop @introns;
	  for(my $i=0;$i<$#introns;$i=$i+2) {
	  	push(@inaddid,$introns[$i],$introns[$i+1],$z);
	  		  }
	  return @inaddid;		
    } 		  
sub all_intron{
	 for(my $i=0; $i<$#array_idintroncom-1; $i=$i+3){
          for(my $j=0; $j<$#array_idintroni-1; $j=$j+3){
            if (($array_idintroncom[$i]==$array_idintroni[$j])&&($array_idintroncom[$i+1]==$array_idintroni[$j+1])){
         	     splice @array_idintroncom,$i,3;
         	      $i=$i-3;
                  last; }
            }
          }
           
          push @array_idintroni,@array_idintroncom;
		  
		  return @array_idintroni;
	
}
  sub extract_retainedintrons{
	
	 for(my $i=0;$i<$#arrayintron_all-1;$i=$i+3)
	 {for ( my $j=0;$j<$#arrayexon_all;$j=$j+2)
	   {if(($arrayintron_all[$i]>=$arrayexon_all[$j])&&($arrayintron_all[$i+1]<=$arrayexon_all[$j+1])){
	     	  	         push(@retained_intron,$arrayintron_all[$i],$arrayintron_all[$i+1],$arrayintron_all[$i+2]);
	     	  	         last;
	  	      	  	     }
	  	             }
	  	
     }
     
     return @retained_intron;
  }
	
   sub print_out_preintrons{
   	   
		  if($mRNA_num==1) {
		    @retained_intron=();
		     @intronarray=();
             @exonarray=();	
		    
					}
		  if($mRNA_num==2) {
		        @array_introncom = order_coordinate(@intronarray);
		        pop @array_introncom ;
		        shift @array_introncom ;
		        push @array_introncom,$mRNA_idall[1];
                @array_idintroncom=addID(@array_introncom);
                @arrayintron_all=&all_intron;
               
                
		        @array_exoncom=order_coordinate(@exonarray);
				@arrayexon_all= &all_exon;
			
				&extract_retainedintrons;
			
					 
                     @intronarray=();
                     @exonarray=();	}
					 
					 
	        if ($mRNA_num>2){
		     @array_introncom=order_coordinate(@intronarray);
		     pop @array_introncom ;
		     shift @array_introncom ;
		      push @array_introncom,$mRNA_idall[$mRNA_num-1];
               @array_idintroncom=addID(@array_introncom);
               @arrayintron_all=&all_intron;
   			  @array_exoncom = order_coordinate(@exonarray);
			  @arrayexon_all = &all_exon;
			 			
			  &extract_retainedintrons;
			 
			
                     @intronarray=();
                     @exonarray=();   
	        }
			
			
		  
           &print_retainedfinal;
      } 

while(defined(my $lines=<$fh>)){
      chomp $lines;
     if($lines=~/\tpseudogene\t/){
        $gene_num++;
     	 next;
          }
     else{if(($lines=~/\tgene\t/)||($lines=~/\ttransposable_element_gene\t/)){
	        $gene_num++;
         if($gene_num!=1)  {
		      
   			     &print_out_preintrons;
				
				 print OUT1 @retained_final;
				
                                
				
				@retained_final=();
				@mRNA_idall=();
				$mRNA_num=0;
				$mRNApos=0;
				$mRNAchr=0;
			  }
        }	 
	    
	    
	  else{if(($lines=~/\tmRNA\t/)||($lines=~/\trRNA\t/)||($lines=~/\tsnoRNA\t/)||($lines=~/\tsnRNA\t/)||($lines=~/\ttRNA\t/)||($lines=~/\tncRNA\t/)||($lines=~/\tmRNA_TE_gene\t/)||($lines=~/\tmiRNA\t/)) {
                 my @mRNAid;
                 $mRNA_num++;
			     @mRNA_info=split(/\t/,$lines);
			     @mRNAid=split(/;/,$mRNA_info[8]);
			     push @mRNA_idall,$mRNAid[0];
			     if(($lines=~/\trRNA\t/)||($lines=~/\tsnoRNA\t/)||($lines=~/\tsnRNA\t/)||($lines=~/\ttRNA\t/)||($lines=~/\tncRNA\t/)||($lines=~/\tmRNA_TE_gene\t/)||($lines=~/\tmiRNA\t/)){
			     	
			     push @arrayfilterID,$mRNAid[0]	;
			     }
			     if($mRNA_num==1){
			     	  $mRNAchr=$mRNA_info[0];
			          $mRNApos=$mRNA_info[6];
			           }
			
                             if($mRNA_num==2){
              
                            @array_introni=order_coordinate(@intronarray);
                            pop @array_introni;
                            shift @array_introni;
                            push @array_introni,$mRNA_idall[0];
                            @array_idintroni=addID(@array_introni);
                            @array_exoni=order_coordinate(@exonarray);
                            @intronarray=();
                            @exonarray=();
                                                   }


                            if($mRNA_num==3){
                            @array_introncom=order_coordinate(@intronarray);
                            pop @array_introncom ;
		                    shift @array_introncom ;
		                    push @array_introncom,$mRNA_idall[1];
		                    @array_idintroncom=addID(@array_introncom);
		                    @arrayintron_all=&all_intron;
		                    
                            @array_exoncom=order_coordinate(@exonarray);
				            @arrayexon_all= &all_exon;
				          
				
				
			      
					              @array_exoni = @arrayexon_all;
					              @array_idintroni= @arrayintron_all;
                                         @intronarray = ();
                                         @exonarray = ();					
					 }
					 
			    if($mRNA_num>3){
			     @array_introncom=order_coordinate(@intronarray);  
			     pop @array_introncom ;
		         shift @array_introncom ;   
		         push @array_introncom,$mRNA_idall[$mRNA_num-2];
		         @array_idintroncom=addID(@array_introncom);
		         @arrayintron_all=&all_intron;                       
			     @array_exoncom=order_coordinate(@exonarray);
			     @arrayexon_all= &all_exon;
			     
			     
			 
			     
				  
				     @array_exoni=@arrayexon_all;
				     @array_idintroni= @arrayintron_all;
                     @intronarray=();
                     @exonarray=();	
			    }
		    
		
            }
	 
    
   
    else {if($lines=~/\texon\t/) {
	        my @intron_array = split(/\t/,$lines);
	        push(@intronarray,$intron_array[3]-1,$intron_array[4]+1);
            push(@exonarray,$intron_array[3],$intron_array[4]);}
          }
			   
		}  
     }  
}
		  
      
        &print_out_preintrons;	
       print OUT "@arrayfilterID";		
		print OUT1 @retained_final;
		
		close(OUT1);
		
		close(OUT);
 
