# Supplementary material for: Comparative Analyses between Retained Introns and Constitutively Spliced Introns in Arabidopsis thaliana Using Random Forest and Support Vector Machine
Source: PLoS One. 2014 Aug 11;9(8):e104049. doi: 10.1371/journal.pone.0104049 (PMC4128822; doi:10.1371/journal.pone.0104049)
Supplement: File S3 — All source codes used in the article. (ZIP) [file pone.0104049.s003.zip › sourcecode/PSOSVM/TestPso.java]

import java.util.*;
import libsvm.svm;
import libsvm.svm_print_interface;
import weka.classifiers.Classifier;
import weka.classifiers.Evaluation;
import weka.classifiers.functions.LibSVM;
import weka.core.Instances;
import weka.core.converters.ConverterUtils.DataSource;


public class TestPso 
{
	
 
	
 class Fitness

{ 
	svm_print_interface svm_print_null=new svm_print_interface()
		{
			public void print (String s) {}
		};
	public double computerFitness (double position[])
	
	{  
	   String fileLocation="/home/maor/RIscomCSIs/data/weka_data";
	   /*run feature5260.arff, featureA60.arff, featureAC60.arff, optimized_feature2760.arff, proposed_featureABC60.arff in turn*/
	   String fileName="proposed_featureABC60.arff";
	   Classifier classifier=null;
	   svm.svm_set_print_string_function(svm_print_null);
	   DataSource source=null;
	   Instances dataInstances=null;
	   Evaluation evaluation=null;
	   double fitness=0;
	   int kernel=2;
	   double cost=position[0];
	   double gamma=position[1];
	   try {
	   classifier = new LibSVM();
	   String[] options={"-K",kernel+"","-G",gamma+"","-C",cost+""};	       
	   classifier.setOptions(options);
	   source = new DataSource(fileLocation+fileName);
	    dataInstances= source.getDataSet();
	   dataInstances.setClassIndex(dataInstances.numAttributes()-1);
	   classifier.buildClassifier(dataInstances);
	   evaluation = new Evaluation(dataInstances);
	    evaluation.crossValidateModel(classifier, dataInstances, 10, new Random(1));
	    fitness = evaluation.pctCorrect();
	   } catch (Exception e) {
		// TODO Auto-generated catch block
		   e.printStackTrace();
	}
	
	   return fitness;
	
	}
	
	
}
 class Particle
{ static final double Vmax1 = 100;
  static final double Vmax2 = 5;

  static final double c1=1.49618;
  static final double c2=1.49618;
  static final double weight=0.7298;
  static final int dim=2;
  double cmin = -8;
  double cmax = 10;
  double gmin = -8;
  double gmax = 8;
  double velocity[];
  double position[];
  double bestPosition[];
  double fitness;
  double bestFitness;
  Random rnd= new Random();
  
  public Particle()
  {   
	  velocity = new double[dim];
	  position = new double[dim];
	  bestPosition= new double[dim];
	  velocity[0]=position[0]=bestPosition[0]= Math.pow(2,(rnd.nextDouble()*(cmax-cmin)+cmin));
	  velocity[1]=position[1]=bestPosition[1]= Math.pow(2,(rnd.nextDouble()*(gmax-gmin)+gmin));	

	  fitness = bestFitness =  0;
  }
	 
  
  void updateFitness()
  {
	  Fitness fun = new Fitness();
	  fitness = fun.computerFitness(position);
	  if(fitness>bestFitness)
	  { bestFitness=fitness;
	    for(int i=0;i<dim;i++)
	    { bestPosition[i]=position[i];
	  }
	      }
  }
  void updateState(double globalBestPosition[])
  { 
	  velocity[0]=weight*velocity[0]+c1*rnd.nextDouble()*(bestPosition[0]-position[0])
			      +c2*rnd.nextDouble()*(globalBestPosition[0]-position[0]);
	  if(velocity[0]>Vmax1) velocity[0]=Vmax1;
	  if(velocity[0]< -Vmax1) velocity[0]= -Vmax1;
	  position[0]+= velocity[0];
	  if(position[0]<0) position[0]=velocity[0]=1.0;
	  
	  velocity[1]=weight*velocity[1]+c1*rnd.nextDouble()*(bestPosition[1]-position[1])
		      +c2*rnd.nextDouble()*(globalBestPosition[1]-position[1]);
     if(velocity[1]>Vmax2) velocity[1]=Vmax2;
     if(velocity[1]< -Vmax2) velocity[1] = -Vmax2;
     position[1]+= velocity[1];
     if(position[1]<0) position[1]=velocity[1]=0.03;
  }
  }
 
   

class PSO
{
	Particle particles[];
	double globalBestPosition[];
	double globalBestFitness;
	double tempBestFitness;
	int PSONum;
	static final int dim=2;
	int tempBestIndex;
	int globalBestIndex;
	public  PSO(int PSONum)
	{
		this.PSONum=PSONum;
		particles= new Particle[PSONum];
		for(int i=0; i<PSONum;i++)
		{
			particles[i]= new Particle();
		}
		globalBestFitness=particles[0].bestFitness;
		globalBestPosition= new double[dim];
		for(int i=0; i<dim; i++)
		{
			globalBestPosition[i]=particles[0].position[i];
		}
	}
	
	public double getGlobalBestFitness()
	
	{
		return globalBestFitness;
	}
	public double[] getGlobalBestPosition()
	{
		return globalBestPosition;
	}
	public void search()
	{
		 for(int i=0; i<PSONum; i++)
		 {
			 particles[i].updateFitness();
		 
		 }
		 tempBestFitness=particles[0].fitness;
		 tempBestIndex=0;
		 for(int i=1; i<PSONum ;i++)
		 {
			 if(tempBestFitness<particles[i].fitness)
			 {
				 tempBestFitness=particles[i].fitness;
				 tempBestIndex=i;
				 
			 }
		 }
		 
		 if(tempBestFitness>globalBestFitness)
		 {
			 globalBestFitness = tempBestFitness;
			 globalBestIndex=tempBestIndex;
			 for (int i=0;i<dim;i++)
			 {
				 globalBestPosition[i]=particles[globalBestIndex].position[i];
				 
			 }
			 
		 }
		 
		 for(int i=0;i<PSONum;i++)
		 {
			 particles[i].updateState(globalBestPosition);
		 }
		
	}
	
}


public static void main(String[] args)
{     
	   double globalBestPosition[];
	   int PSONum = 100;
	   int searchTime=10;
	   TestPso testpso= new TestPso();
	   PSO pso = testpso.new PSO(PSONum);
	   int dim = 2;
	   System.out.println(".......................");
	   for(int i=1; i<=searchTime;i++)
	   {  /*for(int j=0;j<PSONum;j++)
	      
	      {System.out.println("cgvalue"+pso.particles[j].position[0]+","+pso.particles[j].position[1]);		 
	      }*/
		   pso.search();
	  
	   {
		globalBestPosition = pso.getGlobalBestPosition();
	   System.out.println("当前迭代次数:"+i+",");
	   System.out.println("最好的适应值是:"+pso.getGlobalBestFitness());
	   System.out.println(" 最好的位置时:");
	   System.out.print("[");
	   System.out.println(globalBestPosition[0]+",");
	   System.out.println(globalBestPosition[1]+"]");
	   System.out.println(".......................");
	     	   
	   	 }
	   
	   }
	   
}


}
